# Supplementary material for: Multiomics profiling of zebrafish embryonic cell line PAC2 across growth phases to assess its relevance for toxicological studies
Source: PLoS One. 2026 Apr 17;21(4):e0346109. doi: 10.1371/journal.pone.0346109 (PMC13089740; doi:10.1371/journal.pone.0346109)
Supplement: S1 Table — (XLSX) [file pone.0346109.s008.xlsx]

## Sheet: READ ME
S1 Table for manuscript "Multiomics profiling of zebrafish embryonic cell line PAC2 to assess its relevance for toxicological studies" by Degeratu et al.
S Table number	S Table name	Worksheet name	Short description of content
S1 Table	Technical overview of Proteomics Datasets (PDs)	S1_W1_PDs _Tech _Overview	Data exported from Spectronaut, including technical replicates, which were averaged in Excel to generate one protein group (PG) value per biological replicate for the two proteomics datasets (PDs), before transfering to Perseus.

## Sheet: S1_PDs_Tech_Overview
RunNr	FileName	Condition	biological replicate	Spectronaut replicate	Precursors	ModifiedSequences	Peptides	ProteinGroups	Proteins
1	3P1_240111_Column350_3_MOD_PAC2_P3_1_100124_DIA2.htrms	PAC2 PD1 Day3	PD1 1	1	97458	77748	73884	6809	10593
2	3P1_240111_Column350_3_MOD_PAC2_P3_1_100124_DIA3.htrms	PAC2 PD1 Day3	PD1 1	2	97579	77869	74040	6819	10508
3	3P1_240111_Column350_3_MOD_PAC2_P3_1_100124_DIA4.htrms	PAC2 PD1 Day3	PD1 1	3	97851	78263	74298	6828	10625
4	3P2_240111_Column350_3_MOD_PAC2_P3_2_100124_DIA2.htrms	PAC2 PD1 Day8	PD1 1	1	98080	78259	73590	6877	10711
5	3P2_240111_Column350_3_MOD_PAC2_P3_2_100124_DIA3.htrms	PAC2 PD1 Day8	PD1 1	2	98529	78552	73886	6865	10660
6	3P3_240111_Column350_3_MOD_PAC2_P3_3_100124_DIA2.htrms	PAC2 PD1 Day14	PD1 1	1	100643	80021	76130	6860	10719
7	3P3_240111_Column350_3_MOD_PAC2_P3_3_100124_DIA3.htrms	PAC2 PD1 Day14	PD1 1	2	99858	79366	75614	6787	10565
8	4P1_240111_Column350_3_MOD_PAC2_P4_1_100124_DIA2.htrms	PAC2 PD1 Day3	PD1 2	4	95024	76117	72300	6735	10407
9	4P1_240111_Column350_3_MOD_PAC2_P4_1_100124_DIA3.htrms	PAC2 PD1 Day3	PD1 2	5	94730	75970	72186	6706	10396
10	4P1_240111_Column350_3_MOD_PAC2_P4_1_100124_DIA4.htrms	PAC2 PD1 Day3	PD1 2	6	95617	76528	72727	6775	10507
11	4P2_240111_Column350_3_MOD_PAC2_P4_2_100124_DIA2.htrms	PAC2 PD1 Day8	PD1 2	3	91936	75009	70984	6679	10365
12	4P2_240111_Column350_3_MOD_PAC2_P4_2_100124_DIA3.htrms	PAC2 PD1 Day8	PD1 2	4	92578	75245	71313	6658	10331
13	4P3_240111_Column350_3_MOD_PAC2_P4_3_100124_DIA2.htrms	PAC2 PD1 Day14	PD1 2	3	99374	78977	75248	6837	10649
14	4P3_240111_Column350_3_MOD_PAC2_P4_3_100124_DIA3.htrms	PAC2 PD1 Day14	PD1 2	4	98136	78097	74133	6839	10637
15	5P1_240111_Column350_3_MOD_PAC2_P5_1_100124_DIA2.htrms	PAC2 PD1 Day3	PD1 3	7	95846	77068	73298	6758	10515
16	5P1_240111_Column350_3_MOD_PAC2_P5_1_100124_DIA3.htrms	PAC2 PD1 Day3	PD1 3	8	95647	76913	73156	6749	10487
17	5P1_240111_Column350_3_MOD_PAC2_P5_1_100124_DIA4.htrms	PAC2 PD1 Day3	PD1 3	9	96339	77527	73671	6740	10454
18	5P2_240111_Column350_3_MOD_PAC2_P5_2_100124_DIA2.htrms	PAC2 PD1 Day8	PD1 3	5	99169	79098	75169	6890	10727
19	5P2_240111_Column350_3_MOD_PAC2_P5_2_100124_DIA3.htrms	PAC2 PD1 Day8	PD1 3	6	98899	78810	74895	6823	10620
20	5P3_240111_Column350_3_MOD_PAC2_P5_3_100124_DIA2.htrms	PAC2 PD1 Day14	PD1 3	5	98885	78576	74212	6866	10736
21	5P3_240111_Column350_3_MOD_PAC2_P5_3_100124_DIA3.htrms	PAC2 PD1 Day14	PD1 3	6	99464	79052	74624	6873	10696
22	6P1_240111_Column350_3_MOD_PAC2_P6_1_100124_DIA2.htrms	PAC2 PD1 Day3	PD1 4	10	93863	75535	71270	6648	10197
23	6P1_240111_Column350_3_MOD_PAC2_P6_1_100124_DIA3.htrms	PAC2 PD1 Day3	PD1 4	11	94178	75623	71816	6643	10220
24	6P1_240111_Column350_3_MOD_PAC2_P6_1_100124_DIA4.htrms	PAC2 PD1 Day3	PD1 4	12	93730	75521	71129	6666	10288
25	6P2_240111_Column350_3_MOD_PAC2_P6_2_100124_DIA2.htrms	PAC2 PD1 Day8	PD1 4	7	96710	77057	72939	6794	10546
26	6P2_240111_Column350_3_MOD_PAC2_P6_2_100124_DIA3.htrms	PAC2 PD1 Day8	PD1 4	8	96240	76901	72776	6795	10553
27	6P3_240111_Column350_3_MOD_PAC2_P6_3_100124_DIA2.htrms	PAC2 PD1 Day14	PD1 4	7	98195	78104	73219	6817	10642
28	6P3_240111_Column350_3_MOD_PAC2_P6_3_100124_DIA3.htrms	PAC2 PD1 Day14	PD1 4	8	97689	77707	73333	6846	10698
29	NH24P1_240202_Column300_4_NHU_024_1_NB_DIA2.htrms	PAC2 PD2 Day4	PD2 1	1	89705	71432	66358	7003	10991
30	NH24P1_240202_Column300_4_NHU_024_1_NB_DIA3.htrms	PAC2 PD2 Day4	PD2 1	2	90582	72088	66936	7005	11009
31	NH24P2_240202_Column300_4_NHU_024_2_NB_DIA2.htrms	PAC2 PD2 Day7	PD2 1	1	94069	74702	69486	7098	11188
32	NH24P2_240202_Column300_4_NHU_024_2_NB_DIA3.htrms	PAC2 PD2 Day7	PD2 1	2	93997	74679	69520	7102	11186
33	NH24P3_240202_Column300_4_NHU_024_3_NB_DIA2.htrms	PAC2 PD2 Day11	PD2 1	1	83068	66026	61238	6914	10925
34	NH24P3_240202_Column300_4_NHU_024_3_NB_DIA3.htrms	PAC2 PD2 Day11	PD2 1	2	83643	66329	61542	6919	10898
35	NH24P4_240202_Column300_4_NHU_024_4_NB_DIA2.htrms	PAC2 PD2 Day18	PD2 1	1	90057	71446	66154	6992	11065
36	NH24P4_240202_Column300_4_NHU_024_4_NB_DIA3.htrms	PAC2 PD2 Day18	PD2 1	2	90775	71886	66530	7008	11082
37	NH24P5_240202_Column300_4_NHU_024_5_NB_DIA2.htrms	PAC2 PD2 Day28	PD2 1	1	89195	70583	65387	6943	10977
38	NH24P5_240202_Column300_4_NHU_024_5_NB_DIA3.htrms	PAC2 PD2 Day28	PD2 1	2	90742	71878	66577	6957	10981
39	NH25P1_240202_Column300_4_NHU_025_1_NB_DIA2.htrms	PAC2 PD2 Day4	PD2 2	3	88343	70471	65564	7004	11025
40	NH25P1_240202_Column300_4_NHU_025_1_NB_DIA3.htrms	PAC2 PD2 Day4	PD2 2	4	88720	70707	65795	6988	11040
41	NH25P2_240202_Column300_4_NHU_025_2_NB_DIA2.htrms	PAC2 PD2 Day7	PD2 2	3	99784	79402	73579	7131	11296
42	NH25P2_240202_Column300_4_NHU_025_2_NB_DIA3.htrms	PAC2 PD2 Day7	PD2 2	4	100091	79617	73845	7134	11291
43	NH25P3_240202_Column300_4_NHU_025_3_NB_DIA2.htrms	PAC2 PD2 Day11	PD2 2	3	91582	72762	67584	7079	11169
44	NH25P3_240202_Column300_4_NHU_025_3_NB_DIA3.htrms	PAC2 PD2 Day11	PD2 2	4	92763	73630	68328	7061	11170
45	NH25P4_240202_Column300_4_NHU_025_4_NB_DIA2.htrms	PAC2 PD2 Day18	PD2 2	3	91567	72802	67368	7044	11136
46	NH25P4_240202_Column300_4_NHU_025_4_NB_DIA3.htrms	PAC2 PD2 Day18	PD2 2	4	90480	72036	66671	7011	11073
47	NH25P5_240202_Column300_4_NHU_025_5_NB_DIA2.htrms	PAC2 PD2 Day28	PD2 2	3	90981	72572	67107	7037	11142
48	NH25P5_240202_Column300_4_NHU_025_5_NB_DIA3.htrms	PAC2 PD2 Day28	PD2 2	4	91902	73342	67808	7039	11124
49	NH33P1_240202_Column300_4_NHU_033_1_NB_DIA2.htrms	PAC2 PD2 Day4	PD2 3	5	87430	69892	64652	6963	10803
50	NH33P2_240202_Column300_4_NHU_033_2_NB_DIA2.htrms	PAC2 PD2 Day7	PD2 3	5	88641	70643	65493	7023	11104
51	NH33P3_240202_Column300_4_NHU_033_3_NB_DIA2.htrms	PAC2 PD2 Day11	PD2 3	5	95572	76132	70473	7106	11244
52	NH33P4_240202_Column300_4_NHU_033_4_NB_DIA2.htrms	PAC2 PD2 Day18	PD2 3	5	91081	72460	67097	6960	11008
53	NH33P5_240202_Column300_4_NHU_033_5_NB_DIA2.htrms	PAC2 PD2 Day28	PD2 3	5	89601	71512	66173	6931	10923
				average	94087.1	75066.8	70435.9	6894.98	10790.6
				SD	4295.37	3471.72	3868.25	136.759	304.596
				%CV	4.56531	4.62484	5.49187	1.98345	2.82279
