# Supplementary material for: Multiomics profiling of zebrafish embryonic cell line PAC2 across growth phases to assess its relevance for toxicological studies
Source: PLoS One. 2026 Apr 17;21(4):e0346109. doi: 10.1371/journal.pone.0346109 (PMC13089740; doi:10.1371/journal.pone.0346109)
Supplement: S3 Table — (XLSX) [file pone.0346109.s010.xlsx]

## Sheet: READ ME
S3 Table for manuscript "Multiomics profiling of zebrafish embryonic cell line PAC2 to assess its relevance for toxicological studies" by Degeratu et al.
S Table number	S Table name	Worksheet name	Short description of content
S3 Table	Supporting data for Proteomics Dataset 2 (PD2)	S3_PD2_Spectronaut_IDs_7261PG	Biological replicates data of 7261 protein groups for proteomics dataset 2 (PD2). Note: Protein description and gene names were Spectronaut-assigned and were not used for downstream functional annotations or comparisons.
S3 Table	Supporting data for Proteomics Dataset 2 (PD2)	S3_PD2_Quant_6927PG	Data from Worksheet "S3_PD2_Spectronaut_IDs_7261PG" were log2-transformed, filtered to retain only protein groups present in at least 70% of the replicates, imputed, and median-centered per replicate.
S3 Table	Supporting data for Proteomics Dataset 2 (PD2)	S3_PD2_DEPs_z-scores_3531PG	Protein groups from Worksheet "S3_PD2_Quant_6927PG", which were identified to be differentially expressed (DEPs) following ANOVA statistical test (FDR<0.05), were z-score normalized and divided in up- and down-regulation clusters.

## Sheet: S3_PD2_Spectronaut_IDs_7261PG
Day4_B1	Day4_B2	Day4_B3	Day7_B1	Day7_B2	Day7_B3	Day11_B1	Day11_B2	Day11_B3	Day18_B1	Day18_B2	Day18_B3	Day28_B1	Day28_B2	Day28_B3	C: PG.IsSingleHit	T: PG.ProteinAccessions	T: PG.ProteinDescriptions	T: PG.Genes	T: PG.Organisms
23004.5	15191.4	19006.3	19179.9	16162.2	16504.8	24968.1	15035.4	14741.6	27997.2	26298.5	26841.6	36838.5	40003.9	41900.1	FALSE	A0A024B5K5	Endothelin-converting enzyme 2	ECE2	Danio rerio
9036.26	14708.2	15202.7	11000.9	16338.5	17172.2	24975	22791	24570.8	44755.4	40755.4	43757.4	57740	44805.4	50411.9	FALSE	A0A068F9P7	Beta-1,3-glucosyltransferase	b3galtla	Danio rerio
8219.79	16691.3	18171.3	20474.6	28793	25207.6	198.46	16743.8	31796.6	43065.4	36542.7	62891.1	44874.7	41117.7	68674.3	FALSE	A0A0B4J1A5;A0A8M9QBU8	EWS RNA-binding protein 1a;Ewing sarcoma breakpoint region 1a isoform X1	EWSR1;ewsr1a	Danio rerio
274609	288890	250632	274014	265530	263255	321172	308576	285629	327435	324485	327752	313058	295597	314720	FALSE	A0A0B4J1B0;A9C3V8	Insulin-like growth factor 2 mRNA-binding protein 2;Insulin-like growth factor 2 mRNA-binding protein 2 isoform X1	crfb14	Danio rerio
10443.7	37582.7	29139.3	30221.5	20276.8	16374.8	38985.1	11251.9	17289.4	NaN	NaN	19355.8	NaN	16797.2	18838.3	TRUE	A0A0B4P506	Core binding factor beta subunit isoform 2	unp1266	Danio rerio
17995.5	NaN	17742.6	NaN	18904.2	15032.8	NaN	10111.4	17646.1	16833.1	19655.6	NaN	24007	20036	23319.3	TRUE	A0A0B4PIS7	Core binding factor beta subunit isoform 9	unp1266	Danio rerio
13694.3	17534.2	23996.2	14027.1	13039.1	13083.7	19391.4	19498.2	35861.1	23734	32167.8	45683.2	40756.9	44129.6	47973.2	FALSE	A0A0D5W690	RNA helicase	rigi	Danio rerio
48776.5	54267.6	42207.1	49326.6	42369.2	49358.8	65891.3	47656.6	47803.2	42730	40715.1	38944.7	48037.5	44484.1	47871.9	FALSE	A0A0E3D804	RNA helicase	MDA5a	Danio rerio
289062	287131	316945	286616	284736	308583	286902	289619	315550	298918	296454	324398	319877	299208	357431	FALSE	A0A0F7C9F3	IQGAP1 protein	IQGAP1	Danio rerio
83577.3	84429.4	83450.5	68122.4	80379	77497.2	39236.4	34730.6	37339.2	19558.3	23062.6	22351.2	27074.5	26159.3	30090.1	FALSE	A0A0F7EVQ6	IQGAP3 protein	IQGAP3	Danio rerio
17917	19009.7	27264.1	18824	13879.3	27450.3	33010.8	16874.2	21458.7	20297.9	22392.3	22547.6	17136.6	20544.5	21041.6	FALSE	A0A0G2KCH4	Ectodermal-neural cortex 2	klhl25	Danio rerio
30455.6	35928.3	27004.7	24657.5	19132.7	22549.8	16696	12057.2	15808	14314.3	17628.1	10452.9	18452.2	27740.1	11359.5	FALSE	A0A0G2KDW7;A0A8M3AS71	Nucleotide exchange factor SIL1	si:ch211-195b11.7	Danio rerio
17378.6	12909.9	12098.4	14758.8	18633.5	24279.4	26822	17368.7	23477.4	29660.8	25151.4	35302.1	36635.2	30148.3	31075.9	FALSE	A0A0G2KHZ9	Protein FAM57B	LOC100002814	Danio rerio
6179.27	8443.77	NaN	6211.38	11213.7	7806.83	7701.83	9600.93	9911.92	7148.53	8188.92	10272.8	5234.8	9086.62	11813.2	TRUE	A0A0G2KKS3;A0A0G2KSD8;A0A0G2L6G1;A0A0G2L6Z5;A0A0G2LAE2;A0A0R4IKB5;A0A0R4ITB7;A0A2R8Q725;A0A2R8QD60;A0A8M1Q1J8;A0A8M1QVF2;A0A8M1RI04;A0A8M1RII6;A0A8M1RJP9;A0A8M2B5W2;A0A8M2B7B3;A0A8M2B8E3;A0A8M2B8F9;A0A8M2B8I7;A0A8M2BAY1;A0A8M2BBJ9;A0A8M2BBN3;A0A8M2BD27;A0A8M2BD35;A0A8M2BD67;A0A8M2BFK3;A0A8M2BFK8;A0A8M2BGE1;A0A8M2BHN9;A0A8M2BHP7;A0A8M2BHQ2;A0A8M2BHQ4;A0A8M2BHQ9;A0A8M2BI59;A0A8M2BIA3;A0A8M2BIG9;A0A…	Zinc finger protein 501-like;Gastrula zinc finger protein XlCGF8.2DB-like;Zinc finger protein 501-like;Gastrula zinc finger protein XlCGF7.1-like;Zinc finger protein 239-like;Zinc finger protein 1155;Uncharacterized protein LOC541362;Gastrula zinc finger protein XlCGF7.1-like;Zinc finger protein 239-like;Gastrula zinc finger protein XlCGF26.1;Zinc finger protein 239-like;Zinc finger protein 180-l…	LOC100536030;LOC101883936;LOC101882267;LOC108179097;LOC100148620;znf1155;zgc:113336;LOC110438262;LOC100148620;si:ch73-299h12.4;LOC100148648;LOC100329627;LOC100538333;LOC100535506;LOC110437792;znf513a;si:dkey-1b17.5;LOC101882460;LOC101883008;LOC101885376;LOC101882703;LOC101882267;si:dkey-34m19.3;si:dkey-34m19.3;si:dkey-34m19.3;zgc:158517;LOC100534733;LOC100331003;LOC100007100;LOC101884621;si:ch73-…	Danio rerio
54409.7	35455	55551.7	45213.7	41921.7	45162.8	33664.5	46891.4	70055.3	60476.2	70428	88256.3	65882.8	73990.5	95683.1	FALSE	A0A0G2KLD8	Biphenyl hydrolase like	bphl	Danio rerio
170291	163760	169445	189417	248879	246356	262770	320991	349973	248230	318511	210036	254206	362876	276924	FALSE	A0A0G2KNS1	Thiosulfate sulfurtransferase/rhodanese-like domain-containing protein 1	LOC561325	Danio rerio
69607.2	73258.1	91613.1	78767.9	68522.6	75326.9	86852.6	77762.1	82163.5	126212	124521	140483	152164	141008	151279	FALSE	A0A0G2KQA6	Septin	sept4b	Danio rerio
26184.5	50002.6	70605.1	54353.5	35389.8	43572.2	57639.4	50173	55486.1	50107.2	46131	51898.8	60153	56734.4	74588.2	FALSE	A0A0G2KSF3	Uncharacterized LOC103911589	LOC103911589	Danio rerio
93957.8	88458.4	102442	92470.1	114844	127879	119575	121008	121576	140135	154396	151611	138873	151246	143214	FALSE	A0A0G2KTT4;A0A8M6Z583	Coiled-coil domain-containing protein 134;Coiled-coil domain-containing protein 134 isoform X1	LOC100536187;si:dkey-167k11.5	Danio rerio
21953.8	34764.2	NaN	36499	41319.8	18980.6	12046.4	10436	4345.78	6355.68	14038.6	NaN	NaN	8120.3	NaN	FALSE	A0A0G2KYC0;A0A2R8QMK2	Cytoplasmic polyadenylation element-binding protein 4;Cytoplasmic polyadenylation element-binding protein 4 isoform X1	cpeb4b	Danio rerio
37150.4	53309.1	37751	30495.7	26145.2	34112.7	100250	30276.4	33266.9	20347.1	12871.5	16786.7	11481.5	12295.4	13601.5	FALSE	A0A0G2KYR2;A0A8M2BDV3;A0A8M2BDY5	Caldesmon, smooth muscle-like isoform X1;Caldesmon, smooth muscle-like isoform X2;Non-muscle caldesmon-like isoform X3	si: ch211-223l2.4	Danio rerio
43434.6	42734.6	44116.2	38073.2	42869	48985.6	53599.9	51333.5	50763	41912.5	42478.8	38165	35098	35589.2	37870.5	FALSE	A0A0G2L033	Organic solute carrier partner 1b	oscp1b	Danio rerio
71502.3	75690.6	59142.8	67221.8	66012.6	79517.8	64095.8	91877.2	52971.7	69998.5	77536.7	57767.5	64252	76593.4	74362.5	FALSE	A0A0G2L264	RAB35, member RAS oncogene family a	rab35a	Danio rerio
59950.6	61379.9	76050.6	53904.4	65101.9	59805	59820.5	70646	65434.1	81603.6	70261	71040.7	71979.1	69627	84983.8	FALSE	A0A0G2L2D6	Cadherin-10-like	LOC100534755	Danio rerio
25604.2	23692	26936.6	28426.3	26988.9	26946.7	38522.3	25807	27385.2	21067.9	27294	26130.7	24318.5	26027	22368.6	FALSE	A0A0G2L2I7;A0A8M3AWZ6	C2 calcium-dependent domain-containing 2;C2 domain-containing protein 2 isoform X2	c2cd2	Danio rerio
406317	592372	526885	661288	415989	497384	675185	560339	775522	371912	506475	322876	401685	693023	291302	FALSE	A0A0G2L2Q2	Complex III subunit 9	uqcr10	Danio rerio
62075.5	52651.2	54263.8	59419.2	36909.9	36976.1	18478	24687.8	33313.7	13461.2	20013.2	25993.7	18318.4	24992.9	19271	FALSE	A0A0H2UJM0	ERO1-like protein alpha	ERO1-L	Danio rerio
33413.7	43131.1	49573.6	42345.6	53876.8	57740.7	43135.8	43127.8	53493	41459.4	41151.6	65114.2	49790.3	53554.6	55264.4	FALSE	A0A0H2UKC6;Q803I4	RING-type E3 ubiquitin transferase;E3 ubiquitin-protein ligase RING2	fa19h05;rnf2	Danio rerio
17637.2	29322.1	30283.8	24851.1	24791.9	21481.2	40945.1	30232.3	25776.9	38570.8	46454	38852.6	47906	55245	41499.4	FALSE	A0A0H2UKC7;Q568B8	Torsin family 4, member Aa;Torsin-4A	si:ch1073-314p13.1;tor4a	Danio rerio
2877.66	NaN	NaN	2968.59	1409.44	1616.96	NaN	2054.73	NaN	1598.75	1677.26	1568.79	NaN	NaN	NaN	TRUE	A0A0H2UKD6;Q1LW89	N-acetylneuraminate 9-O-acetyltransferase	SOAT;casd1	Danio rerio
385570	508196	478343	373540	444699	435823	472014	395183	419221	553787	509588	674995	552389	558894	891793	FALSE	A0A0H2UKD8	Myosin Ic, paralog a	MMI-beta	Danio rerio
4062.42	10856.6	9837.72	10546.9	2599.44	2790.47	11698.9	4654.47	1514.38	5781.59	4828.64	2149.72	6780.5	3205.32	1331.03	FALSE	A0A0H2UKG1;F1RBN2	Sperm-associated antigen 1A	cb1089;spag1a	Danio rerio
52470.8	42919.5	49667.4	39380.6	49577.7	54436.4	37051.4	44340.2	52479.7	57807.8	64077.3	62074.7	70010.9	66441.5	69433.3	FALSE	A0A0H2UKU4;A0A8M9QD52;A0A8M9QI41	Protocadherin 7b;Protocadherin-7 isoform X3;Protocadherin-7 isoform X2	pcdh7b	Danio rerio
NaN	NaN	5737.49	18291.4	13719.2	8079.77	NaN	10747.1	21974.4	16932.7	14998.7	17973.4	20452.7	12495.9	13041.9	FALSE	A0A0H2UKW4	Family with sequence similarity 168 member A	zgc:153007	Danio rerio
265626	279841	252598	247778	308962	268059	314022	290257	255257	242493	240941	235671	217009	209148	220688	FALSE	A0A0H2UKW6;A0A8M6Z319	A kinase (PRKA) anchor protein 8-like;A-kinase anchor protein 8-like isoform X1	wu:fc52f04;akap8l	Danio rerio
16894	15357	18868.1	17977.1	21775.8	22677.8	19737.5	24682.7	26311.8	27865.2	29577.8	36003.4	32193	29375.3	35301.6	FALSE	A0A0J9YJ57	PPFIA-binding protein 1a	si:dkey-207j16.2	Danio rerio
51959.3	14401	25638.4	42278.3	57920.6	58443.5	43069.5	61363.6	78465.7	69500.1	86962.2	85387.7	76192.9	69223.4	100616	FALSE	A0A0J9YJ98	Essential MCU regulator, mitochondrial	si:ch211-133l11.4	Danio rerio
69937.6	71445.9	72194.8	69299.1	84262.8	70604.5	48045.2	59421.2	68043.5	52700.1	54939.5	55388.8	44569.1	50621.3	54377	FALSE	A0A0P0UQI8;F6NIA2	Lysine-specific histone demethylase	lsd1;aof2	Danio rerio
760052	885441	729745	840730	748766	762397	879998	810727	694201	683884	673898	573879	614891	606974	480748	FALSE	A0A0R4I9C1;Q6TGS6	Tyrosine--tRNA ligase;Tyrosine--tRNA ligase, cytoplasmic	cb204;yars1	Danio rerio
84907.9	83663.4	95782.7	82708.3	96283.9	96639.5	73472.6	76782.7	83870.2	69769.8	71581.8	70155.2	63021.9	63905.3	71977.7	FALSE	A0A0R4I9D6;A2CET0	Symplekin	sympk	Danio rerio
10420	10041.7	14864.6	7455.77	4618.02	7784.4	9371.83	7419.2	2731.93	4763.22	6581.52	NaN	4321.52	4982.69	NaN	FALSE	A0A0R4I9E0;A0A8M1PZQ2;A0A8M2BED4;A0A8M2BEE4;A0A8M2BEF1;A0A8M6Z290;A0A8M9Q9Z4	Centrosomal protein 350;Centrosome-associated protein 350 isoform X7;Centrosome-associated protein 350 isoform X1;Centrosome-associated protein 350 isoform X3;Centrosome-associated protein 350 isoform X4;Centrosome-associated protein 350 isoform X6;Centrosome-associated protein 350 isoform X5	cep350	Danio rerio
49914.8	51843.6	45902.2	51643.9	60598.4	59276.7	85097.2	97885.5	84036	188068	178503	142387	249729	199434	157303	FALSE	A0A0R4I9E8	Prolyl 3-hydroxylase 1	p3h1	Danio rerio
58744.3	60446	56900.6	63456.5	59260	62853.2	68948.8	64491.5	70326.7	55602.9	62224.9	56145.1	37152.9	64558.7	60033.6	FALSE	A0A0R4I9G1	Pleckstrin homology domain-containing family A member 1 isoform X1	plekha1b	Danio rerio
127306	188474	158357	234392	167865	209209	237097	183022	277559	178859	205639	203777	153251	224436	198151	FALSE	A0A0R4I9I2	Cleavage stimulation factor subunit 2 isoform X1	CstF-64	Danio rerio
163607	88852.5	141452	140743	152121	56963.2	279606	124111	163948	270675	293023	327993	415188	415993	447846	FALSE	A0A0R4I9N0	Purine-rich element-binding protein Ab	purab	Danio rerio
98647.1	103219	116664	107793	103991	102433	91099.2	90917.3	103544	90969	87108.4	80553.4	86006.2	92664.6	84097.7	FALSE	A0A0R4I9S5	N(Alpha)-acetyltransferase 15, NatA auxiliary subunit b	fi31d06	Danio rerio
59016.3	60428.2	65925	48032.1	58202.5	53068.8	28979.5	29055.4	40407.9	28340	31606.8	36935.7	28832	30990	35875.4	FALSE	A0A0R4I9V4	DNA-directed RNA polymerase subunit	polr1a	Danio rerio
953061	794990	821136	1151040	960102	890468	1238440	849375	1031330	788374	835129	714697	833926	822772	706466	FALSE	A0A0R4IA30	Elongation factor-1, delta, a	eef1d	Danio rerio
33162.6	38148.6	42791.8	31744.2	45569.5	41033.1	44984.7	40541.5	39382.5	34518.3	38119.6	35587	34942	34448.2	37658.1	FALSE	A0A0R4IA41;A0A8M2B979;A0A8M3AYM8;A0A8M9P540;A0A8M9PF15;A0A8M9PKQ9;A0A8M9PT22;A0A8M9PT27;A0A8M9PWH1;E9QGZ3;E9QIR1	Eyes absent homolog	im:7221408;eya4;eya4;eya4;eya4;eya4;eya4;eya4;eya4;im:7221408;im:7221408	Danio rerio
84209.4	112825	87249.1	140823	87880.8	88338.8	116636	110811	129163	88699.1	92514.6	90344.1	71280.2	99775.8	73213	FALSE	A0A0R4IA73	Protein quaking-A	cb344	Danio rerio
92320.4	94011.7	101027	89141.2	89718.2	89092	80516.7	86119.3	80506.4	85162.4	83914.9	80266.1	70682.5	71959.3	68981.5	FALSE	A0A0R4IA93;A0A0R4IQI9;A0A8M3AP08;A0A8M3B733	Cytoskeleton-associated protein 5;Cytoskeleton-associated protein 5;Cytoskeleton-associated protein 5 isoform X1;Cytoskeleton-associated protein 5 isoform X3	im:7143385;im:7143385;ckap5;ckap5	Danio rerio
54818.2	72292.2	67551.5	67375.5	72183.8	74343.2	44143.9	70379.6	61658	56154.1	63676	57508.2	54190.6	53646.5	55177.6	FALSE	A0A0R4IAE4;A0A0R4IC05;A0A8M3B604	DNA helicase	si:dkey-106m21.4;fc26h11;chd1	Danio rerio
26148.7	30676.7	35017.8	28935.3	43013.2	34607.7	41462.8	47175.1	55161.8	58570.6	56016.5	83982.4	69876.3	77124	93887.8	FALSE	A0A0R4IAH0	Histone deacetylase	wu:fa96d08	Danio rerio
137726	145212	149833	132131	153000	155513	171002	134167	142149	122722	129037	121494	95859.9	99690	115976	FALSE	A0A0R4IAI1;A0A8M2B4B7;A0A8N7T781	Protein virilizer homolog isoform X2;Protein virilizer homolog isoform X1;Protein virilizer homolog isoform X3	si:ch211-79l20.4	Danio rerio
11876.9	13759.8	12424.6	12760.3	19875.7	14315.6	NaN	13265.5	12344.1	7318.23	8798.4	9935.82	14445	13020.4	15249.6	FALSE	A0A0R4IAN7;A0A8M3B0E7;A0A8M9QA26;A9JTC6	Uncharacterized protein LOC100136852 isoform X2;Uncharacterized protein LOC100136852 isoform X3;Uncharacterized protein LOC100136852 isoform X1;Uncharacterized protein LOC100136852 precursor	zgc:174863	Danio rerio
190044	181316	194486	181416	206714	187762	174913	165416	172637	177202	173083	178318	163590	167235	181092	FALSE	A0A0R4IAQ8;E7F981	Nuclear pore complex protein Nup98-Nup96	im:7151238	Danio rerio
38169.7	32019.3	60314.8	24325.5	47876.8	38901	14624.9	19858	35806.9	21985.7	NaN	27130.3	25741.7	NaN	NaN	FALSE	A0A0R4IAR3	RAB42, member RAS oncogene family	zgc:112009	Danio rerio
89205.6	99081.8	87864.5	89320.6	99503.1	90495.8	99509.4	101070	106799	83097.7	81389.1	103388	68146.2	65668.1	90329.6	FALSE	A0A0R4IB13	X-ray repair cross-complementing protein 5	Ku80	Danio rerio
74235.5	63117.3	72478.7	56657.5	72477.8	66982.9	64834.4	72327.1	72235.8	71865.9	72636.2	79490.3	68582	70398.5	76556.3	FALSE	A0A0R4IB93	Ubiquitin carboxyl-terminal hydrolase 48	usp48	Danio rerio
175601	309866	246307	221213	329068	230173	164577	194420	188246	151659	136027	150093	133887	182590	169029	FALSE	A0A0R4IBJ2	Ribosome biogenesis protein BRX1 homolog	bxdc2	Danio rerio
52574.1	70610.8	47644.7	54746.3	52104	55430.1	60275.6	60719.7	52387	44884.7	42966.2	37520.9	32950.1	35095.1	33244.1	TRUE	A0A0R4IBK0;A0A8M1P3S1;B8JIT5;F1Q8A2	Interferon regulatory factor 2;Interferon regulatory factor 2 isoform 1;Interferon regulatory factor 2 isoform 2;Interferon regulatory factor	irf2b;irf2;wu:fc74h04;wu:fc74h04	Danio rerio
24060.9	18777	27623.4	22738.2	20372.9	25126.2	20598.7	29726.1	37107.2	25371.1	28364.3	31577.6	30967.9	36727.8	37637.1	FALSE	A0A0R4IBK5;A0A8M9QAL4	E3 ubiquitin-protein ligase rnf213-alpha	rnf213a	Danio rerio
12454.1	18193.8	16669.2	7683.77	11860.6	16534.1	4805.23	12549.7	11376	7117.12	11622.3	8269.64	7672.37	10087.9	11025	FALSE	A0A0R4IBL7;A0A1L1QZA0;A0A1L1QZH9;A0A8M3AUH5;A0A8M3B1F3;A0A8M3BB85	Transcription factor 12;Transcription factor 12;Transcription factor 12;Transcription factor 12 isoform X5;transcription factor 12 isoform X1;Transcription factor 12 isoform X4	tcf12;wu:fb74g05;wu:fb74g05;tcf12;tcf12;tcf12	Danio rerio
20086.9	20615.2	12206.2	13075.2	10833.2	16670.5	10891.3	4194.96	11910	11207.6	NaN	9437.59	6030.01	9071.36	15707.6	FALSE	A0A0R4IBM0;A0A0R4IDP7;A0A0R4IFE6;A0A0R4IPH3;A0A1B4Z255;A0A8M3B1T9;A0A8M3B1W6;A0A8M3B955;A0A8M6Z0Q7;A0A8M9QGQ0;A0A8M9QKS2;B3DK99	Neuregulin 1;Neuregulin 1;Neuregulin 1;Neuregulin 1;Neuregulin1;Pro-neuregulin-1, membrane-bound isoform isoform X1;Pro-neuregulin-1, membrane-bound isoform isoform X2;Pro-neuregulin-1, membrane-bound isoform isoform X3;Pro-neuregulin-1, membrane-bound isoform isoform X7;Pro-neuregulin-1, membrane-bound isoform isoform X8;Pro-neuregulin-1, membrane-bound isoform isoform X6;Neuregulin 1	wu:fm70e01;wu:fm70e01;wu:fm70e01;wu:fm70e01;wu:fm70e01;nrg1;nrg1;nrg1;nrg1;nrg1;nrg1;wu:fm70e01	Danio rerio
332141	320817	343810	308370	294215	307955	337517	347789	346787	405942	378186	438878	393171	365499	426741	FALSE	A0A0R4IBN4	UTP--glucose-1-phosphate uridylyltransferase	Ugp2	Danio rerio
38839.9	31296.2	58324.2	25661.7	48767.8	50600.6	36268.1	40947.9	56721.4	47133.7	48272.3	66054.5	43685.1	59438.6	74691.8	FALSE	A0A0R4IBS8;A0A0R4IIY5	Sorting nexin 7;Sorting nexin-7	zgc:92458	Danio rerio
52900.4	98878.7	70269.3	93327.2	84532	79229.4	103988	77704.4	103511	82435.6	90278.7	107281	84158.5	75902.9	97534.1	FALSE	A0A0R4IBT0;A0A8M3AU14	Branchpoint-bridging protein	wu:fc09f06;sf1	Danio rerio
19960.3	10058.6	3493.87	15832.7	31561.5	44863.8	43584.9	32211.2	30121.5	41760.7	33440.3	63619.7	30613.9	38870.2	70177.6	FALSE	A0A0R4IBX9	Non-histone chromosomal protein HMG-17	hmgn1b	Danio rerio
1349260	1544510	1573380	1394600	1086370	1139850	1615150	1234510	1309110	1336040	1414990	1332300	1437920	1676950	1198130	FALSE	A0A0R4IC11	Lysine--tRNA ligase	cb530	Danio rerio
26365.7	21140.7	27952.9	27331.4	29078.9	27362.1	25919.3	29892.2	36253.5	25178.7	25203	28912.3	19294.4	25891	24906.5	FALSE	A0A0R4IC20	Si:ch211-276i12.9	si:ch211-276i12.9	Danio rerio
88991.4	89718.3	109933	70291.2	65514.1	79887.3	84989.4	98413.4	103256	150832	143677	143666	148576	153804	175658	FALSE	A0A0R4IC35	O-GlcNAcase-like	mgea5l	Danio rerio
135305	137706	135140	123717	141451	137943	144681	122658	120000	118155	124165	114856	108153	116871	114960	FALSE	A0A0R4IC37;A0A8M1NHR0;F6NXE7	Cleavage and polyadenylation specificity factor subunit 1;Cleavage and polyadenylation specificity factor subunit 1;Cleavage and polyadenylation specificity factor subunit 1 isoform X1	cpsf1;cpsf1;wu:fb24c01	Danio rerio
61636.2	60396.9	63461.2	60337	67382	68835.8	59172.2	54174.4	62125.7	52066	61857.1	50329.1	59225.9	67958.9	63649.4	FALSE	A0A0R4IC81	ABC-type glutathione-S-conjugate transporter	abcc1	Danio rerio
45959.3	57496.9	41669.8	54436	48018.2	56279.1	88462.2	76852.4	64113.3	74075.2	92993.9	59886.9	71777.7	83104.4	49330.3	FALSE	A0A0R4ICC7	Major facilitator superfamily domain-containing protein 3	si:dkey-229d2.4	Danio rerio
14379.1	12460.5	13324.1	13001.6	18593.5	14589.5	12527.9	13187.2	14445.4	13618.4	13919.5	12896.4	14783	11503.7	10060	FALSE	A0A0R4ICD5	E2F transcription factor 4	fb72f07	Danio rerio
40346.5	48649.5	41707.7	31045.4	30473	36511.2	16873.8	21460.5	20283.8	12219.6	15206	10979.8	13997	14125.6	18194.6	FALSE	A0A0R4ICI5	RNA polymerase I-specific transcription initiation factor RRN3	rrn3	Danio rerio
177810	200575	198949	192121	214274	220902	303868	215762	209379	199182	218078	186594	176418	164457	169813	FALSE	A0A0R4ICL5;A0A8M1PSG8	Protein transport protein Sec24A isoform X2;Protein transport protein Sec24A isoform X1	sec24a	Danio rerio
21471.3	NaN	50987.1	33057.4	33452.3	67737.2	NaN	43916.6	27820.7	2923.18	NaN	32355.1	NaN	NaN	45337.8	FALSE	A0A0R4ICN6	Family with sequence similarity 193 member B	fam193b	Danio rerio
32759.3	31320.6	37371.3	33229.6	34880.7	39421.4	35109.6	40605.2	31856.1	40842.6	34646.7	33598.4	31045.1	28891.8	31004.2	FALSE	A0A0R4ICQ3;Q6DBU2	GPALPP motifs-containing protein 1	fc50h08	Danio rerio
73165.6	126459	39916.9	119878	57645.4	68669.7	135422	52945.9	17792	42802.5	46050.4	58492.4	39745.7	50310	7233.22	FALSE	A0A0R4ICR8;Q6PH44	Basigin	wu:fb26a05	Danio rerio
85640	83401.4	91187.5	87507.6	99680.4	102434	134430	146132	155294	244891	218652	255867	327810	294495	374564	FALSE	A0A0R4ICW1	Supervillin d	si:dkeyp-94b4.1	Danio rerio
12596.5	12354	8351.12	12586.7	10430.2	9147.32	13402	12311.9	8063.37	16250.7	13656	10872.6	13632.9	11226.5	9089.36	FALSE	A0A0R4ICZ3;A0A8M9PXA9	Enhancer of polycomb homolog	epc1a	Danio rerio
145486	133942	143199	156105	168089	165474	235671	226161	206607	251369	247727	267088	239830	247169	277974	FALSE	A0A0R4ID09	Ribosomal protein S6 kinase	id:ibd1103	Danio rerio
31950.6	37230.4	44652.1	34133.2	40859.5	44625.3	57086.7	46538.6	39430.1	38616.6	49440.6	41266.9	41589.9	43238.9	45750.4	FALSE	A0A0R4ID81;A0A8M3B571	RAB11 family-interacting protein 2 (class I);Rab11 family-interacting protein 2 isoform X2	rab11fip2	Danio rerio
49950.9	69709.6	63098.8	68785.5	49352.7	54004	78230.2	66327.6	65277.2	77047.7	82454.8	81127.6	89656.1	100885	87431.8	FALSE	A0A0R4ID82	VPS33A core subunit of CORVET and HOPS complexes	im:7136893	Danio rerio
12551.6	3400.58	9046.22	14028.6	14039	21423.7	26813.5	15741.4	33121.3	13551.2	12877.8	22950.3	13854.6	25399.1	23940.6	FALSE	A0A0R4IDA7;A0A8M2B6B7;A0A8M2B6F1;A0A8M2B6H9;A0A8M6YWD3;A3KNM2;I3IT45	Tumor protein D52;Tumor protein D52 isoform X4;Tumor protein D52 isoform X2;Tumor protein D52 isoform X1;Tumor protein D52 isoform X3;Si:ch211-203l9.2;Tumor protein D52	si:ch211-203l9.2;tpd52;tpd52;tpd52;tpd52;si:ch211-203l9.2;si:ch211-203l9.2	Danio rerio
59193.3	78998.1	85725.9	100467	85292.5	69512.2	112042	60748.7	68670.7	97040.5	NaN	62730.9	84296.9	NaN	101402	FALSE	A0A0R4IDF5	Si:rp71-36a1.2	si:rp71-36a1.2	Danio rerio
34795.2	38945.6	39327	33858.2	31307.4	35105.2	36869.6	29834.6	37597.3	23435.8	23949.1	23064.5	22702.3	25888.6	32825.7	FALSE	A0A0R4IDF6;A0A8M9QFN6	Neurobeachin-like 1;Neurobeachin-like protein 1 isoform X2	nbeal1	Danio rerio
44505.2	25931.3	36934.1	66601.7	52080	34076	77630	27791.9	24764	23024.1	5862.98	21417.1	69797.6	2019740	16808	FALSE	A0A0R4IDU4;A0A286Y8T8	NUMB-like endocytic adaptor protein	z-numb	Danio rerio
11045.6	10456.4	NaN	11425	4425.88	5528.04	12860.5	15641.6	16284.8	31253.4	32930.4	23046	48107.2	63511.3	57061.3	FALSE	A0A0R4IDW0;A0A0R4IQE0;A0A0R4IRL8;A0A8M6Z8R4	Scavenger receptor class B member 1 isoform X3;Scavenger receptor class B member 1 isoform X2;Scavenger receptor class B member 1;Scavenger receptor class B member 1 isoform X1	cb1015;cb1015;cb1015;scarb1	Danio rerio
40745	11819.8	49938.9	12054.9	41256.1	37244	12214.4	13134.7	31098.3	15244.4	14143.2	14700.9	20825.7	20523.4	19688.4	FALSE	A0A0R4IEA9;Q566Y1	Elongator complex protein 4	wu:fi38c09;elp4	Danio rerio
41519	28246.4	54340.2	34384.6	56074.1	42163.8	43343	40803.9	47416.4	40582.6	46235.6	43643.2	26955.8	41322.5	41401.4	FALSE	A0A0R4IEF8;A0A8M2B620	Zinc finger CCCH domain-containing protein 18;Zinc finger CCCH domain-containing protein 18 isoform X1	nhn1;zc3h18	Danio rerio
12728.1	12093.3	41205.8	16680.8	40001.3	50222.9	21234.4	20536.9	41672.9	20001.7	33840.8	57940.2	38364.9	48664.8	60688.6	TRUE	A0A0R4IEH8;A0A0R4ISE2	Uncharacterized protein LOC100137104 isoform X1;Bloodthirsty-related gene family, member 22	zgc:173581;btr22	Danio rerio
21015.8	19791.7	16753.3	25601.5	26987.3	25851.1	20210.2	25666.5	29162.5	19914.9	26563.9	30662.1	22025	33325.8	32877	FALSE	A0A0R4IEK3;A0A8M2BAS7;A0A8M2BAT2;A0A8M2BAT6;A0A8M2BAW9;A0A8M2BB01;A0A8M2BB74;A0A8M2BB75;A0A8M3AN11;A0A8M3ANR6;A0A8M3AVI6;A0A8M3B688;A0A8M9QMI5	Discs large homolog 1-like protein isoform X13;Discs large homolog 1-like protein isoform X8;Discs large homolog 1-like protein isoform X15;Discs large homolog 1-like protein isoform X5;Discs large homolog 1-like protein isoform X10;Discs large homolog 1-like protein isoform X11;Discs large homolog 1-like protein isoform X7;Discs large homolog 1-like protein isoform X14;Discs large homolog 1-like…	dlg1l	Danio rerio
91932.9	108220	96950	79632.5	108600	107838	96733.2	111670	104374	157737	152852	139784	145372	132263	84714.6	FALSE	A0A0R4IEP6	Sortilin 1a	sort1	Danio rerio
11750.3	17508.8	15020.7	8985.46	25984	19317.1	11961	20948.2	16450	15846.8	7690.93	10222.9	12971.1	21268.1	17688.6	FALSE	A0A0R4IEP9;A0A8M2BAL6;A0A8M2BAT5;Q7SY42	TRAF2 and NCK interacting kinase a isoform X4;TRAF2 and NCK interacting kinase a isoform X1;TRAF2 and NCK interacting kinase a isoform X3;TRAF2 and NCK interacting kinase a	fc52d11;tnika;tnika;msn	Danio rerio
257212	266666	241183	218721	241618	235069	207041	186179	212848	212468	225440	204279	215066	215750	226138	FALSE	A0A0R4IEU0;A0A8M2B233;A0A8M2B2B1;E7EYJ7	Erbb2-interacting protein;Erbin isoform X1;Erbin isoform X3;Erbb2-interacting protein	erbb2ip	Danio rerio
42764.4	31975.6	NaN	36936.3	35625.2	35951.5	8390.23	39107.8	38240.2	43888.7	41856.2	36133.2	36108.7	34278	38512.2	TRUE	A0A0R4IF41;A0A8M3AV43;A2BID7	PR domain zinc finger protein 10	si:ch211-151h10.3;prdm10;prdm10	Danio rerio
523604	621922	536205	521487	663462	549055	354320	347336	316357	121783	163953	133969	110102	92167.1	105866	FALSE	A0A0R4IF65	DNA replication licensing factor MCM2	cb737	Danio rerio
265651	308533	311219	257167	306197	280122	295939	266918	216550	194196	212778	202477	159139	178951	181448	FALSE	A0A0R4IFD3;Q1L985	Nardilysin b (N-arginine dibasic convertase);Nardilysin	nrd1	Danio rerio
15153.3	15865.7	NaN	16614.4	19148.9	12626.3	10829.3	NaN	NaN	NaN	1582.03	NaN	NaN	NaN	NaN	TRUE	A0A0R4IFG3	Transcription termination factor 2	ttf2	Danio rerio
59187.8	60336.8	54644.1	60028.7	51020.2	52356	66903.5	60091.4	62627.6	86801.7	86954	79270.8	87593.4	87716.1	89961.4	FALSE	A0A0R4IFI0;A0A8M6Z171	Regulatory-associated protein of MTOR, complex 1;Regulatory-associated protein of mTOR isoform X2	rptor	Danio rerio
178527	200243	126608	167218	148056	132987	134879	96548.2	102403	62436.7	57454.9	47824.3	74388.3	74949.4	63651.5	FALSE	A0A0R4IFJ3	Large neutral amino acids transporter small subunit 1	slc7a5	Danio rerio
411104	477800	408848	390171	356769	388426	640909	505818	478304	671357	686196	588146	711478	723358	637597	FALSE	A0A0R4IFJ4	Pyruvate carboxylase	PYCa	Danio rerio
42269.8	35691.1	42343.3	35003.8	37511.5	46378.9	11549.9	22376.1	33377.3	28748	32987.3	37823.3	37372.3	45740.5	55345.5	FALSE	A0A0R4IFP8;A0A8M3AYV8;Q1RLY9;Q8QFX6	Neuropilin;Neuropilin;Neuropilin;Neuropilin-1a	np-1;nrp1a;np-1;nrp1a	Danio rerio
176423	189097	168142	161816	175280	165164	245824	204809	203462	211216	231674	201013	187777	207335	221979	FALSE	A0A0R4IFT8	Ubiquitin carboxyl-terminal hydrolase 47	zgc:165650	Danio rerio
209429	200691	171098	225175	219406	253676	257122	258816	251739	176394	198004	195180	158379	186574	159064	FALSE	A0A0R4IG09	Eukaryotic translation initiation factor 4H	wbscr1	Danio rerio
2540.91	1972.24	NaN	1984.96	3539.3	6059.25	NaN	3783.08	9257.34	2328.61	5282.35	6371.03	NaN	8322.87	6651.32	TRUE	A0A0R4IG59	BCL2-interacting protein 1b	bnip1b	Danio rerio
11059.1	7092.17	7669.3	21496.9	18318.6	20279.8	23896.8	25524.8	40534.9	23314.3	24998.4	27646.9	19034.3	27664.5	23473.3	FALSE	A0A0R4IGD1;F1QSI6;Q503T8	Single-stranded DNA binding protein like isoform X1;Single-stranded DNA-binding protein 4;Single-stranded DNA binding protein like	zgc:110158;si:ch211-202n20.1;zgc:110158	Danio rerio
41394.9	56704.5	53062.6	48166	54211.4	62153.8	79592.4	72452.1	77453.2	76778.8	70305.9	93809.6	75127.3	87211.5	96227.3	FALSE	A0A0R4IGE6;A0A8M2BE91;A0A8M3BBQ5;Q7ZVA3	Endophilin-A2 isoform X1;Endophilin-A2 isoform X3;Endophilin-A2 isoform X2;Endophilin-A2	cb831;sh3gl1b;sh3gl1b;sh3gl1	Danio rerio
672308	752286	951812	647392	712490	763030	613444	653562	784686	659840	578914	875800	802170	832522	1143750	FALSE	A0A0R4IGK4;F1QCQ7	Erythrocyte band 7 integral membrane protein isoform X1;Erythrocyte band 7 integral membrane protein isoform 1	band7.2	Danio rerio
90110.2	91496.6	98962.9	81746.3	93355.9	98207.7	74242.5	75121.3	79784.4	73260.8	72561.5	68136.8	63623.1	69159.2	75475.8	FALSE	A0A0R4IGL6;A0A2R8PW57;A0A8M3AJ23;A0A8M3AJX0;A0A8M3ARF8;A0A8M3AUD5;Q8JFV5	E3 ubiquitin-protein ligase	si:dz142b24.4;si:dz142b24.4;hectd1;hectd1;hectd1;hectd1;OTTDARP00000001496	Danio rerio
49493.2	50193	52657.2	49958.1	49388.7	52030.2	69839.3	50908.2	56984.6	54225.5	52272.4	62906.8	53579.6	55314.1	65854.4	FALSE	A0A0R4IGM2;F5HSE3	Nipped-B protein;Nipped-B-like protein A	si:ch211-234b6.2;nipbla	Danio rerio
16157.8	9030.78	13537.2	12372.1	15544	15814.3	5725.89	15079.8	19768.8	19588.2	18249.7	21998.8	20578.7	19783.1	19076.4	FALSE	A0A0R4IGM8;A0A8M2B7U5;F1R5N2	MIA SH3 domain ER export factor 3;Melanoma inhibitory activity protein 3 isoform X2;MIA SH3 domain ER export factor 3	mia3	Danio rerio
3382170	2683130	3100200	2919420	2497780	2795410	2332190	2291950	2756680	1876280	1927180	2766430	1959480	1966090	2566620	FALSE	A0A0R4IGP6	Pyruvate kinase	cb1029	Danio rerio
12432.2	12295.4	11504.8	15963.2	15663.1	15013.2	17444.2	15132.2	17169.5	21345.7	27233.8	19598.3	31852.1	30273.5	30878.2	FALSE	A0A0R4IH07;B6IDE7	FRAS1-related extracellular matrix 2b;FRAS1 related extracellular matrix 2b precursor	frem2b	Danio rerio
74520.9	63945.5	92057.7	84031.1	80721.7	88460.1	90899	114708	118734	133244	140219	150494	176236	139169	132980	FALSE	A0A0R4IH35	Methylcrotonoyl-CoA carboxylase subunit alpha, mitochondrial	si:dkey-37m8.6	Danio rerio
27719.8	23237.4	17657.5	26471.6	32279.6	31983.3	17772.5	20858	15738.8	9223.33	10568.3	13324.5	5628.41	5475.76	13011.3	FALSE	A0A0R4IH55	Myb-binding protein 1A-like protein	cb486	Danio rerio
20532.7	15339.6	15683	14212	23143.1	20019.5	17940.1	17299.6	16671.2	15376	14823.4	13719	11726.2	15368.4	10592.5	FALSE	A0A0R4IH56;A0A8M2B724;A0A8M3AJC4;A0A8M3AK71;A0A8M3B2Q2	Lysine (K)-specific demethylase 2Aa;Lysine (K)-specific demethylase 2B isoform X1;Lysine (K)-specific demethylase 2B isoform X4;Lysine (K)-specific demethylase 2B isoform X3;Lysine (K)-specific demethylase 2B isoform X2	jhdm1A-b;kdm2aa;kdm2aa;kdm2aa;kdm2aa	Danio rerio
1083450	864965	677345	992679	908193	800201	846978	707787	782344	821539	736152	753124	793058	819500	605779	TRUE	A0A0R4IH76;A0A8M3B1D5	Nuclear mitotic apparatus protein 1;Nuclear mitotic apparatus protein 1 isoform X1	numa1	Danio rerio
547839	596122	591659	544916	475072	489199	442251	434739	473199	380634	404002	388816	409644	407008	378237	FALSE	A0A0R4IH79	Lon protease homolog, mitochondrial	LONP1	Danio rerio
29843.2	22815.7	47166.9	21260.9	38965.9	35376.4	25512.6	18710.5	28767.7	11967.4	20192.4	20869.6	24304.7	18114.4	22684.3	FALSE	A0A0R4IH97	Aryl hydrocarbon receptor nuclear translocator-like 2	bmal2	Danio rerio
27434.6	22030.1	30682.5	27437.1	35526.6	39300.7	27253	26152.1	38986.5	21125.1	25592.4	36401.2	19592.8	24264.5	33741.7	FALSE	A0A0R4IHF0;A0A8M9Q5U4;A0A8M9QB37;F1QC13	Protein kinase C and casein kinase substrate in neurons 2;Protein kinase C and casein kinase substrate in neurons protein 2 isoform X3;Protein kinase C and casein kinase substrate in neurons protein 2 isoform X2;Protein kinase C and casein kinase substrate in neurons 2	zgc:77519;pacsin2;pacsin2;zgc:77519	Danio rerio
83987.3	83240.1	65225.2	77912.3	94672	67695.7	60050.5	60901	63764.7	45196.2	42294.6	43431.4	34258.3	33829.8	41961.6	FALSE	A0A0R4IHH9;A0A8M2BCW8;F1R1W8	Apoptosis-antagonizing transcription factor;Protein AATF isoform X1;Apoptosis-antagonizing transcription factor	cb109;aatf;cb109	Danio rerio
123008	133816	118738	117031	106652	106426	165451	137246	138390	197794	189842	222759	191190	182458	203960	FALSE	A0A0R4IHR0	3'(2'),5'-bisphosphate nucleotidase 1 isoform X1	zgc:92144	Danio rerio
83436.7	93815.3	119731	94062.2	107752	112193	89197	57250.3	91990.5	57885.9	73398	91628.2	74218.4	97453.1	110056	FALSE	A0A0R4IHX2	Kelch domain-containing 4	fb95f04	Danio rerio
64579.1	67992.7	83836.4	92289.2	76945.9	89332.6	107853	100399	161253	87507.7	92721.3	99990.4	94074.9	126522	106492	FALSE	A0A0R4II16	Proteasome inhibitor PI31 subunit	zgc:92785	Danio rerio
28948.6	23517.7	30490.3	23191.5	26613.3	29109.8	30502.3	23570.7	20967.8	22369.2	26539.3	22417.8	29078.6	26352.2	30589	FALSE	A0A0R4IIB3;A0A0R4IP15;A0A8M2BE14;A0A8M3AUJ2;A0A8M3AUL1;A0A8M3B4F0;A0A8M3BBA1;A0A8M6YZX3;A0A8M9PNJ2	Neogenin 1a;Neogenin 1a;Neogenin isoform X4;Neogenin isoform X3;Neogenin isoform X1;Neogenin isoform X7;Neogenin isoform X2;Neogenin isoform X6;Neogenin isoform X5	cb333;cb333;neo1a;neo1a;neo1a;neo1a;neo1a;neo1a;neo1a	Danio rerio
31244.8	25589.4	37423.3	32068.7	28779.3	32994.5	42058	42096.2	52973.4	64130.4	67375.1	72935.4	85510	79237.9	88171.8	FALSE	A0A0R4IIB7	Succinate-semialdehyde dehydrogenase	aldh5a1	Danio rerio
64916.3	62953.1	70639.5	58167.5	64393	63063.5	81430.4	78076	78143.7	87484	88091.4	86057.2	66811.3	74751.1	85600.1	FALSE	A0A0R4IIC4;A0A8M2BE44	DENN domain-containing protein 4C isoform X2;DENN domain-containing protein 4C isoform X1	dennd4c	Danio rerio
23545.5	18979.9	18088.6	26199	25464.5	19247.4	24782.4	25460.4	27672	60368.5	44648.6	45303.7	56820.5	52966.6	50211.1	FALSE	A0A0R4IIK5;A0A8M2BL58;A0A8M3AT68	Extracellular matrix protein 1 isoform X1;Extracellular matrix protein 1 isoform X2;Extracellular matrix protein 1 isoform X3	ecm1b	Danio rerio
10884.7	14836.6	NaN	29137.4	22106.6	9607.79	25944.5	13038.5	9508.87	10081.7	15055.7	10433.1	15583.3	14817.2	6625.7	TRUE	A0A0R4IIL3	Aquaporin	aqp11	Danio rerio
118009	129288	128070	136719	136595	139805	228938	219690	195238	298386	296542	246136	302451	293191	257990	FALSE	A0A0R4IIN9	Leucyl-cystinyl aminopeptidase isoform X3	fb73h12	Danio rerio
161125	174761	143643	144310	120146	114748	118599	97919.1	95566.9	45742.4	64505.4	57573.4	62831.6	31083.1	53299.6	FALSE	A0A0R4IIV9	THUMP domain-containing 1	zgc:77221	Danio rerio
24120.9	33608	21929.8	22918.3	24425.7	25159.3	39623.4	38967.3	35224.2	47173.3	43627	28516.9	35858	30665.2	33529.1	FALSE	A0A0R4IJ04;A0A8M9Q1B8;A0A8M9Q7N4;Q6NV05	RNA binding motif protein 14 isoform X3;RNA binding motif protein 14 isoform X1;RNA binding motif protein 14 isoform X2;RNA binding motif protein 14	rbm14;rbm14b;rbm14b;zgc:85696	Danio rerio
72928.6	105864	84874.6	87145.4	87098.9	86304.5	110966	89601.4	73135.6	79065	82606.9	77641.4	72645.5	73853.9	74557.5	FALSE	A0A0R4IJ07	Elongator complex protein 1	elp1	Danio rerio
47605	53474.5	53758.9	45426	54960.5	51300.2	67493.7	57080.1	58154.6	63596.3	73267.3	66019.1	53540.6	59124.7	72731.6	FALSE	A0A0R4IJ75	Integrator complex subunit 1	ints1	Danio rerio
42374.8	35624.2	37535.4	34708.5	25974	27519.5	22359	22897	18331	6002.12	5105.13	12599.2	944.801	6541.75	5965.07	FALSE	A0A0R4IJ99;A0A8M6YZL0	Kalirin RhoGEF kinase b;Kalirin isoform X1	wu:fc60a10;kalrnb	Danio rerio
55032.5	39189.5	67654.6	38825.6	73882.7	62497.2	57608.6	53058.4	68086.4	38570.8	53393.7	64222.5	49517.1	60411.2	53682.1	FALSE	A0A0R4IJB1;A0A8N7UV44	Si:dkey-74k8.3;Uncharacterized protein si:dkey-74k8.3 isoform X2	si:dkey-74k8.3	Danio rerio
151698	141849	140765	143515	147595	149074	112109	126935	122533	100098	99267.7	87559.1	92470.1	102281	118398	FALSE	A0A0R4IJC7	ATP-dependent zinc metalloprotease YME1L1	ftsh1	Danio rerio
104208	129821	102550	137316	145743	112061	142155	123960	112761	112655	108549	113642	125741	101955	109737	FALSE	A0A0R4IJE4	Caspase 20, apoptosis-related cysteine peptidase	zgc:194469	Danio rerio
6390.56	2631.58	NaN	22822.5	14193.3	NaN	NaN	NaN	32545.2	NaN	NaN	5792.99	11707	14127.3	NaN	FALSE	A0A0R4IJF5;Q6PBL0	Mitochondrial import inner membrane translocase subunit tim16	magmas;pam16	Danio rerio
8879	10514.4	4666.46	10689.3	12450	9423.83	18970.7	10825.7	7984.94	9482.05	9996.79	7061.34	8835.19	9621.5	NaN	FALSE	A0A0R4IJI1;A0A8M2BCI6;A0A8M6Z6F8	Si:ch211-225b11.4;Thyroid adenoma-associated protein homolog isoform X1;Thyroid adenoma-associated protein homolog isoform X3	si:ch211-225b11.4	Danio rerio
40765.9	28200.6	34683.8	29019.1	36566.6	43266.5	24895.8	27909.8	36107.8	38588.1	44294.2	46840.1	47662	56025	54228.2	FALSE	A0A0R4IJJ1;A0A8M9Q9Y5	procollagen-proline 3-dioxygenase	p3h2	Danio rerio
24181.8	13925.7	25200.2	16151.2	22056.7	30789.7	23545.8	31010.8	49501.8	65567.2	72637.5	107986	70714.8	86006.6	128502	FALSE	A0A0R4IJJ4;A0A8M3AHT4;A0A8M9PZJ6;A0A8M9QBD4;A0A8M9QGL6;A0A8M9QKV9;A0A8M9QPD2	LIM and calponin homology domains 1b;LIM and calponin homology domains-containing protein 1 isoform X7;LIM and calponin homology domains-containing protein 1 isoform X1;LIM and calponin homology domains-containing protein 1 isoform X3;LIM and calponin homology domains-containing protein 1 isoform X4;LIM and calponin homology domains-containing protein 1 isoform X6;LIM and calponin homology domain…	limch1b	Danio rerio
6762.5	15956.8	13656	11060.1	6649.27	4067.98	22492	6136.19	3049.48	5592.14	5683.13	9275.39	6065.98	4507.78	9207.23	TRUE	A0A0R4IJJ7;A0A8M3AVY6;Q6PEH9	Zinc transporter ZIP10;Zinc transporter ZIP10 isoform X2;Zinc transporter ZIP10	zgc:63552;slc39a10;slc39a10	Danio rerio
47374.3	33043.1	37435.4	61356.4	33216.1	33480.5	49947.8	44009.5	56028.2	71315.4	70227.8	111959	127045	117127	157719	FALSE	A0A0R4IJL2	Alpha-galactosidase	zgc:123333	Danio rerio
26312.6	8121.08	22551.1	23748	16846.2	14141.9	12353.8	7457.43	28623.3	24916.7	29435.8	16629.5	18633.7	33523.3	27103.5	FALSE	A0A0R4IJL5	Membrane-bound O-acyltransferase domain-containing 2b	si:ch211-195d17.1	Danio rerio
72103.4	46271.8	14645.7	25714.5	17128	14744.3	71316.2	9793.53	16329.8	14445	21175.3	25103.1	22389.5	24582.4	18894.6	FALSE	A0A0R4IJR7;A0A8M9PRL2	Si:ch1073-392o20.2;Trans-Golgi network integral membrane protein 2 isoform X2	si:ch1073-392o20.2	Danio rerio
18113.4	5339.61	16916.1	28023.3	2074.22	NaN	30605.1	51332.9	60861.4	162837	123310	137812	272453	178105	150758	FALSE	A0A0R4IJT4;A0A8M6Z293;A0A8M6Z3S4;A0A8M6Z9J5	Phosphodiesterase	zgc:56689;pde10a;pde10a;pde10a	Danio rerio
46384.3	55127.1	52923.9	46777.4	60793.3	53998.3	56771.6	44418.8	42690.9	31906.2	37386.9	43319.1	32192.2	38367.3	37427	FALSE	A0A0R4IJV5	ATP-dependent RNA helicase	ddx52	Danio rerio
128676	161920	140604	152188	139214	142972	167942	130906	147637	140833	137689	148830	134460	138571	155806	FALSE	A0A0R4IK06	Ankyrin repeat and FYVE domain-containing 1	wu:fb69g03	Danio rerio
14806.6	20804.1	15603.7	10312	14329.9	15397.5	14545.1	13207.1	8192.23	11711.8	12115.8	7289.41	11239.2	9510.36	6924.91	FALSE	A0A0R4IK17;E7F5M5	Erythroid differentiation regulatory factor 1	edrf1	Danio rerio
20546.7	22046.7	13686.9	24412.6	18479	17371.3	30077.1	22965.1	16228.5	19754.7	21351.9	13147.8	24628.4	16336.6	8483.9	FALSE	A0A0R4IK63;A0A8M3AZE2;A0A8M3B5F7;A0A8M9PYS2	Mitogen-activated protein kinase kinase kinase 4;Mitogen-activated protein kinase kinase kinase 4 isoform X3;Mitogen-activated protein kinase kinase kinase 4 isoform X2;Mitogen-activated protein kinase kinase kinase 4 isoform X4	map3k4	Danio rerio
346956	405984	354135	416928	296274	396607	324472	354962	410902	309357	274340	273563	266477	331635	273911	FALSE	A0A0R4IKD0;A0A8M9PGI2	Ras suppressor protein 1;Ras suppressor protein 1 isoform X1	rsu1	Danio rerio
18092.2	12450.1	NaN	22944	22007.8	10537.8	12713.7	15069.8	7130.58	11852.7	12773.7	15036.8	9399.36	18335.6	NaN	TRUE	A0A0R4IKF9;A0A2R8S024;A0A8M9PYU1	CSC1-like protein 2 isoform X1;CSC1-like protein 2 isoform X2;CSC1-like protein 2 isoform X3	tmem63ba	Danio rerio
15100.7	15554.6	16063.9	21738.1	23655	24093.2	23728.3	22572.1	22993.2	21813.1	25135.7	27551.4	25418.7	27636.9	36592.5	FALSE	A0A0R4IKJ1	mRNA (2'-O-methyladenosine-N(6)-)-methyltransferase	pcif1	Danio rerio
113214	111356	99070.6	102237	117842	76880.3	77011.3	64536.3	61978.3	69939.6	72952.5	50250.1	95381	92809.2	91197.2	FALSE	A0A0R4IKQ6	CD248 molecule, endosialin a	fb96b12	Danio rerio
23805.1	36609.9	21635.1	22567.7	26984.6	32457.4	35008.7	33797.9	27501.8	25110.9	33076.8	26934.5	37435.3	39454.2	50618.2	FALSE	A0A0R4IKU3	Reversion-inducing cysteine-rich protein with Kazal motifs	reck	Danio rerio
72107.3	75770.5	50860.1	65284.3	51975.2	58489.3	78494.4	86995.4	68306.1	92743.7	97627.2	76092.3	112431	89594	89975	FALSE	A0A0R4IKV3;A0A8M2B840;A0A8M2B8E7	NAD kinase 2, mitochondrial;NAD kinase 2, mitochondrial;NAD kinase 2, mitochondrial	nadkd1;nadk2;nadk2	Danio rerio
74229.1	80860.9	74107.8	73890.6	94702.9	85255.7	72264.9	60219.4	68093.5	31415	32204.1	30763	24498.7	18357.9	32713.3	FALSE	A0A0R4IKV7;A0A8M9PX45;B0R160	Leucine-rich repeat and WD repeat-containing protein 1	ORCA;lrwd1;lrwd1	Danio rerio
217695	304657	221377	212158	247184	227226	165885	139799	128788	99396.6	104994	86488	98591.7	102605	97229	FALSE	A0A0R4IKX4;E7FCX4	Pre-rRNA-processing protein TSR1 homolog;Pre-rRNA-processing protein TSR1 homolog isoform X1	fc52b09	Danio rerio
631124	624913	701148	645886	563091	598940	858958	618674	696881	811777	725753	874680	870549	841646	704215	FALSE	A0A0R4IL29	Calreticulin	calr3	Danio rerio
529736	578527	526553	546028	562743	535655	551431	558340	558015	460974	438747	423590	377060	375599	372583	FALSE	A0A0R4IL71;A0A8M2BGX2;A4QP10	Insulin-degrading enzyme;Insulin-degrading enzyme isoform X2;Insulin-degrading enzyme	CH211-129M12.3;ide;ide	Danio rerio
746708	794531	699688	746912	739857	707404	847772	806617	762758	787687	785314	779780	783836	772954	807133	FALSE	A0A0R4ILA8	26S protease regulatory subunit 6A isoform X1	wu:fb39a02	Danio rerio
243169	247523	225310	225337	262198	240904	222895	201917	196456	162475	173971	191943	175889	175056	180682	FALSE	A0A0R4ILD9	Translation initiation factor eIF-2B subunit alpha	zgc:86660	Danio rerio
NaN	4009.91	14650.4	NaN	16023.8	10017	NaN	NaN	NaN	NaN	NaN	NaN	NaN	NaN	NaN	TRUE	A0A0R4ILK3;A0A0R4IMZ9;A0A8M2BKT8	Rho GTPase-activating protein 11A;Rho GTPase-activating protein 11A;Rho GTPase-activating protein 11A isoform X1	wu:fc02e04;wu:fc02e04;arhgap11a	Danio rerio
128031	162712	141160	147171	118483	117497	118899	94594	140321	71332	82054.2	58874.6	82989.5	121187	69923.9	FALSE	A0A0R4ILL2;Q503X2	39S ribosomal protein L4, mitochondrial;Large ribosomal subunit protein uL4m	si:dkey-23f9.3;mrpl4	Danio rerio
28126.9	32525.3	31208	32593.5	29038.5	31385.5	27251.3	29202.6	44756.8	37765.2	33295	33891.3	47623.7	54435.1	47282	FALSE	A0A0R4ILM1	Abhydrolase domain containing 10a isoform 1	abhd10	Danio rerio
35356.1	33195.1	39665.1	32136.4	35241.5	33065.6	22993.7	23789.9	23154.5	25433.2	25886.4	21763.4	24085.4	22349.9	23244.6	FALSE	A0A0R4ILM9	Nucleolar pre-ribosomal-associated protein 1	mp:zf637-1-000544	Danio rerio
27721.6	29965.2	29884.2	34925.2	27884.4	29700.4	25562.1	25821.2	28827.7	18869.4	21431.7	18183.4	19552.6	20140.6	22272.4	FALSE	A0A0R4ILN1;A0A8M2BIF0;A0A8M3APN0	Coiled-coil and C2 domain-containing 1B;Coiled-coil and C2 domain-containing protein 1B isoform X2;Coiled-coil and C2 domain-containing protein 1B isoform X3	cc2d1b	Danio rerio
29083.9	43448.7	26248.8	33395.3	29391.9	24088.2	29300.1	12881.4	12513.6	11072.4	12186.8	6416.66	11310.3	13629.5	5661.15	FALSE	A0A0R4ILN3	Neurochondrin	ncdn	Danio rerio
35845.6	42460.7	33125	40443.6	42488.3	42385	52337.5	42599.6	33453	43997.1	38215.5	47344.3	33295.2	44962.7	41556.1	FALSE	A0A0R4ILY5	TNF receptor-associated factor	traf2b	Danio rerio
21444	26722.7	19753.9	23094.5	20605.1	20712.6	32035.8	27478.5	21325.5	29777.4	28435.8	22365.7	26523.6	22310.1	20247.3	FALSE	A0A0R4IM47;A0A8M2BAL0;A0A8M2BAL2;A0A8M2BAX6;B3DI91	ArfGAP with SH3 domain, ankyrin repeat and PH domain 1a;ArfGAP with SH3 domain, ankyrin repeat and PH domain 1a isoform X1;ArfGAP with SH3 domain, ankyrin repeat and PH domain 1a isoform X3;ArfGAP with SH3 domain, ankyrin repeat and PH domain 1a isoform X2;ArfGAP with SH3 domain, ankyrin repeat and PH domain 1a	si:ch211-160i2.3;asap1a;asap1a;asap1a;si:ch211-160i2.3	Danio rerio
35409.4	31716.7	44281.7	42083.8	39259.9	38460.7	48253.9	42681.9	40628	58032.1	65138	58681.6	101085	97673.4	96094.1	FALSE	A0A0R4IMA9;A0A2R8QA02;A0A8M2BCH2	EGF-like repeat and discoidin I-like domain-containing protein 3 isoform X1;EGF-like repeat and discoidin I-like domain-containing protein 3 isoform X3;EGF-like repeat and discoidin I-like domain-containing protein 3 isoform X2	edil3a	Danio rerio
49171.6	43586.9	44145.3	35251.3	43008	42106.2	38436.6	39421	47511.8	49571.7	52860.7	56076.9	48981.7	59700.1	67568.8	FALSE	A0A0R4IMF6;A0A8M2B8R4;F1QAA4	Eukaryotic translation initiation factor 4B;Eukaryotic translation initiation factor 4B isoform X1;Eukaryotic translation initiation factor 4B isoform X2	eif4b;eif4ba;eif4b	Danio rerio
36836.3	70807.1	28267.8	33612.2	27204.9	39757.1	35411.7	35671.6	51004	46786.6	48703.5	77120.8	77005.2	83123.5	131592	FALSE	A0A0R4IMG2	N-acetylglucosamine-6-sulfatase	gns	Danio rerio
12226.8	21936.8	17133.2	14605.9	13108.9	15845.9	16141.7	18663.2	22407.5	18073.5	15975.6	18569.6	16719.7	21795.3	18169.9	FALSE	A0A0R4IMH7;A0A8M2B3H4;A0A8M2B3M7;B8A5T6	Zinc finger SWIM domain-containing protein 8 isoform X2;Zinc finger SWIM domain-containing protein 8 isoform X3;Zinc finger SWIM domain-containing protein 8 isoform X1;Zinc finger SWIM domain-containing protein 8	wu:fc49c05;zswim8;zswim8;wu:fc49c05	Danio rerio
21150.4	15998.7	24233	19860.7	25297.8	26191.2	25593	19595.3	18446.2	15274.6	18262.7	17695.5	14091.5	12990	18074.1	FALSE	A0A0R4IMI6;A0A8M2BHT8;A0A8M3AMB2;A0A8M3B5J8;B1H1L4	Transcription factor 3b;Transcription factor E2-alpha isoform X4;Transcription factor E2-alpha isoform X1;Transcription factor E2-alpha isoform X3;Transcription factor 3b	tcf3a;tcf3b;tcf3b;tcf3b;tcf3a	Danio rerio
10787	9026.74	6760.74	8868.44	9901.85	13778.5	NaN	6320.27	8841.45	3432.66	4419.67	7839.6	3270.22	3997.93	3606.02	FALSE	A0A0R4IMI8	Protein kinase-like domain-containing	si:ch211-215k15.5	Danio rerio
276074	337758	338569	263027	279035	277911	255231	223561	261093	210844	233579	289954	218035	223666	257722	FALSE	A0A0R4IML0	Capping protein (Actin filament), gelsolin-like b isoform X1	capg	Danio rerio
118595	144798	122769	135028	119733	119441	172367	134209	144630	144926	136819	144140	140004	138473	154797	FALSE	A0A0R4IMM3;A0A8M2B1S2;A0A8M2B295;Q6PBY7	Trafficking protein particle complex subunit 13	cb318;trappc13;trappc13;trappc13	Danio rerio
28544.9	22409.4	37231.4	37078.8	37753.9	43774.9	25417.1	39712.8	33663.3	32273.4	34802.8	37346.1	33569.7	39394.5	36472.5	FALSE	A0A0R4IMR9;A0A8M2B7R9;Q7ZW35	Family with sequence similarity 49 member A	fam49ab;fam49ab;znf395	Danio rerio
40428.5	32784	39883.3	44558.6	39305	44529.3	30370.7	38975	51328.9	25444.8	30866.1	23807.2	22698.5	30299.8	19083.4	FALSE	A0A0R4IMS4;A0A8M2BGT5;A0A8M2BGV2;A0A8M2BGW9;A0A8M9PXP5;A0A8M9Q9K7;A0A8M9QJK5;A0A8M9QNB1	Leucine-rich repeat (in FLII)-interacting protein 2;Leucine-rich repeat flightless-interacting protein 2 isoform X1;Leucine-rich repeat flightless-interacting protein 2 isoform X9;Leucine-rich repeat flightless-interacting protein 2 isoform X6;Leucine-rich repeat flightless-interacting protein 2 isoform X3;Leucine-rich repeat flightless-interacting protein 2 isoform X4;Leucine-rich repeat flightl…	wu:fj34c02;lrrfip2;lrrfip2;lrrfip2;lrrfip2;lrrfip2;lrrfip2;lrrfip2	Danio rerio
158622	150364	159489	148882	182173	166939	134443	146899	147523	143472	145254	146057	123522	129507	143077	FALSE	A0A0R4IMS9	DNA-directed RNA polymerase subunit	polr2a	Danio rerio
136970	157341	129924	134214	123247	122930	159597	135440	110103	149295	154870	131891	152254	139405	135905	FALSE	A0A0R4IMX2;A0A8M2B375	Protein transport protein Sec24C;Protein transport protein Sec24C isoform X3	im:7145364;sec24c	Danio rerio
101048	124845	109484	108949	117456	126631	149913	111811	130803	125096	125590	136859	122245	125843	127407	FALSE	A0A0R4IMX7;A0A0R4IRP5;A0A8M9PRL0	SH3 and PX domain-containing protein 2B isoform X1;SH3 and PX domain-containing protein 2B isoform X3;SH3 and PX domain-containing protein 2B isoform X2	sh3pxd2b	Danio rerio
1571040	1614670	1770840	1648270	1507070	1646300	1884120	1364590	1377030	1242290	1158330	1118810	1156190	997706	996392	FALSE	A0A0R4IMZ8	Importin subunit beta-1	wu:fc12b10	Danio rerio
21125.3	14025.6	7030.79	24248.9	16506.1	6665.66	12522.7	31658.1	8682.6	22384.7	12339.9	11824.1	22217.6	10675.1	5892.72	FALSE	A0A0R4IN14;A0A8M6Z3N3;A0A8M9PWA5;D3KYU7	non-specific serine/threonine protein kinase	c-raf;raf1a;raf1a;raf1	Danio rerio
113420	100701	117870	113991	121614	134944	202804	161879	173995	223320	217885	256265	228656	211686	229322	FALSE	A0A0R4IN26;A0A8M2BA90	Septin	2015-09-01	Danio rerio
69418.8	60824.5	75414.4	60399.9	82866.1	95737.2	67200.4	83398.1	99488.6	92208.8	105288	107412	94248.2	105799	104437	FALSE	A0A0R4IN78	Serine/threonine kinase 24b (STE20 homolog, yeast)	stk24	Danio rerio
16782.8	17284.2	13411.5	19916.6	15618.9	16560.6	12463	14385.7	11650.5	14943.7	13740.6	13427.5	13708.6	10295.9	10363	FALSE	A0A0R4IN79;A0A8M9QGX8;A0A8M9QPM1	BICD family-like cargo adapter 1 isoform X1;BICD family-like cargo adapter 1 isoform X2;BICD family-like cargo adapter 1 isoform X3	nfkb1	Danio rerio
21451.6	27020.2	23139.6	21398.9	25585.4	24703.7	16043.4	19753.4	18967.1	12529.2	15055.8	18283.8	12095.9	14132.6	17831	FALSE	A0A0R4IN87;A0A2R8QD88;A0A8M2BHR2;A0A8M2BHS0;A0A8M2BHS5;Q6NW66	GATA zinc finger domain-containing 2Ab;GATA zinc finger domain-containing 2Ab;Transcriptional repressor p66-alpha isoform X4;Transcriptional repressor p66-alpha isoform X2;Transcriptional repressor p66-alpha isoform X3;GATA zinc finger domain containing 2A	gatad2a;gatad2a;gatad2ab;gatad2ab;gatad2ab;gatad2a	Danio rerio
42670.7	33854.6	58500	44742.5	48408.1	64709.6	39727.8	59549.6	61036.1	47512.2	51558.6	48979.4	44079	49737	42199.2	FALSE	A0A0R4ING6;A0A8M2BHP5;A0A8M9PCK1	Guided entry of tail-anchored proteins factor	zgc:77424;camlg;camlg	Danio rerio
212438	202386	195667	177717	169860	189813	134967	122448	120313	77545.1	93041.5	91901.1	78396.5	77192.9	87097	FALSE	A0A0R4INK2	UDP-N-acetylglucosamine pyrophosphorylase 1	fb63d12	Danio rerio
114818	117975	93501.9	128235	114447	114509	123272	144493	112170	124754	135388	128166	135675	117453	122214	FALSE	A0A0R4INK4;A0A8M2BH00;Q68EH8	FAD synthase	wu:fa92c06;flad1;flad1	Danio rerio
8283.66	6284.2	8116.77	6911.46	8319.07	8303.44	9026.22	8180.44	10359.6	9151.87	6233.37	7558.59	8282.28	6573.31	5751.57	FALSE	A0A0R4INT7;B8JIC5	Homer protein homolog 1 isoform 2;Homer protein homolog 1 isoform 1	homer1	Danio rerio
NaN	NaN	NaN	5031.24	NaN	NaN	NaN	4380.44	NaN	NaN	NaN	NaN	NaN	NaN	NaN	TRUE	A0A0R4INU8;A0A8M2B967;A0A8M2B9D9;A0A8M2B9I9;A0A8M3AN52;A0A8M9PG00;A0A8M9PKI4;A0A8M9Q577;A4QNZ6	Coiled-coil domain containing 50;Uncharacterized protein LOC100037381 isoform X2;Uncharacterized protein LOC100037381 isoform X1;Uncharacterized protein LOC100037381 isoform X4;Coiled-coil domain-containing protein 50 isoform X1;Coiled-coil domain-containing protein 50 isoform X2;Uncharacterized protein LOC100037381 isoform X3;Coiled-coil domain-containing protein 50 isoform X1;Uncharacterized pr…	si:ch73-6k16.1;ccdc187;ccdc187;ccdc187;si:ch73-6k16.1;si:ch73-6k16.1;ccdc187;si:ch73-6k16.1;ccdc187	Danio rerio
103784	118842	112866	96179.5	124719	126582	106920	105367	106474	86464.9	91365.7	81019.7	72124.4	81794.4	88603.1	FALSE	A0A0R4INY5;A5PF29;A5PF31	DAB2-interacting protein b;Disabled homolog 2-interacting protein isoform X3;DAB2-interacting protein b	dab2ip;wu:fk62h05;dab2ip	Danio rerio
115545	142732	135954	130887	160273	148433	152599	141534	136653	121162	130731	137512	123347	118102	145618	FALSE	A0A0R4IP12	PDS5 cohesin-associated factor B	pds5b	Danio rerio
25315.9	24324.5	20278.5	25240.7	21516.5	19234.9	34737.5	22436.1	18681.4	20323.8	19758	18193.9	19368.6	13631.2	15727	FALSE	A0A0R4IP53	Serine/threonine-protein kinase TAO1	taok1b	Danio rerio
23486.4	13556.3	36367.5	34931	48374.6	40136.7	36859.9	36922.9	42416.5	25484.6	30950.6	41564.9	12629.5	26522.6	38945.9	FALSE	A0A0R4IP71	Telomerase RNA component-interacting RNase	si:ch73-152o7.1	Danio rerio
59359	59130.2	62497.2	55333.6	70400.1	63730.2	49479.7	58382.1	60802.3	60255.1	66685.8	52876.8	53647.9	58966.4	58043	FALSE	A0A0R4IPE4;A0A0R4ITC5;A0A8M3B4M5	Transformation/transcription domain-associated protein;Transformation/transcription domain-associated protein;Transformation/transcription domain-associated protein isoform X2	trrap	Danio rerio
206435	406963	317057	314516	319083	443583	491309	434492	477151	550187	532248	653371	568940	510606	760358	FALSE	A0A0R4IPE6;A0A8M2B7Z9	Calpastatin	sb:cb966;cast	Danio rerio
132481	127177	148372	145863	141279	144428	199198	140543	151346	132365	128928	143986	143631	136169	173196	FALSE	A0A0R4IPK7;A0A8M3AZR5;A5WWM0	vesicle-fusing ATPase	ch73-81e6.1;vps4b;ch73-81e6.1	Danio rerio
822304	545210	821473	700452	890317	690160	499399	544474	636689	570652	506229	794858	576403	500238	595440	FALSE	A0A0R4IPL1	Profilin	pfn2	Danio rerio
61323.5	69299.9	61090.7	63315.5	74723.5	64946.4	77064	70081.9	61679.8	65910.4	68639.7	63189.6	59954.9	62390.3	60620.5	FALSE	A0A0R4IPR0;A0A8M2B8N1;A0A8M3AL92;A0A8M3ALY6;A0A8M3ATM7	Tyrosine-protein phosphatase non-receptor type 13	wu:fb50g04;ptpn13;ptpn13;ptpn13;ptpn13	Danio rerio
68638.9	72494.7	47533.2	58083.3	62239.5	47832.6	68791.1	65537.5	79745.1	76249.7	77184	92247.3	79442.8	86586.4	89342.2	FALSE	A0A0R4IPR8;E7FAZ2	ARF GTPase-activating protein GIT1 isoform X1;ARF GTPase-activating protein GIT1 isoform X2	git1	Danio rerio
5214830	4654540	4862800	4463240	4645930	4473040	6351400	5236910	4760270	6646570	6900050	6234000	7843760	7167850	6210480	FALSE	A0A0R4IPV5	Protein disulfide-isomerase	psmb3	Danio rerio
59434.4	59399.7	65267.3	52161	65297.8	68299	81211.3	63421.4	71634.3	80363.1	76283.5	89671.9	79029.5	77750	88945.1	FALSE	A0A0R4IPY6;F1QIY4	phosphoinositide 5-phosphatase	wu:fi09g03	Danio rerio
18570.2	19673.3	16516.9	18783.5	21086.8	21113.4	13839.7	12266.5	17864.1	12527.8	13915.1	9278.67	13702.6	10119.3	11872.4	FALSE	A0A0R4IQ14	RING finger protein 214	si:dkey-111e8.1	Danio rerio
56662.4	58580.9	67774.4	62412.7	64574.4	76109.8	125839	109967	128016	230256	223396	199460	330555	289123	268190	FALSE	A0A0R4IQ20	procollagen-proline 4-dioxygenase	SI:zC146F4.4	Danio rerio
108775	96109.2	111236	91390.3	97228.5	100738	87391.5	83654	83895.2	44437.6	46914.6	47151.8	34278.4	39875.3	32972.8	FALSE	A0A0R4IQ55;Q7T336	hydroxymethylbilane synthase	hmbs	Danio rerio
184733	195806	202979	146033	226598	185446	101449	128092	135823	111968	109371	110572	96256	108194	109730	FALSE	A0A0R4IQB8	pre-rRNA processing protein FTSJ3	cb410	Danio rerio
749193	653958	635606	775219	699060	773835	600835	451576	591585	160806	226861	206699	109798	114219	113202	FALSE	A0A0R4IQG1	Hydroxymethylglutaryl-CoA synthase	zgc:56481	Danio rerio
40745.8	50226.4	42447.1	53758.1	38163.1	38947.7	32832.3	51500.1	57933.2	87253.5	54631.6	63565.9	77731.3	61960.6	58030.1	FALSE	A0A0R4IQI6	Si:ch211-11n16.2	si:ch211-11n16.2	Danio rerio
19815.7	15655.5	21428.7	19137.7	26871.8	16341.6	4745.38	13053.1	14631.2	14698.5	8295.14	10311.7	14729.7	13842.8	14184.5	FALSE	A0A0R4IQL7;A0A8M2BG41;A0A8M9PP46	Paired box 6b;Paired box 6b isoform X4;Paired box 6b isoform X2	Pax6.2;pax6b;pax6b	Danio rerio
144398	164583	171397	167831	167188	165307	211818	188707	222017	216053	200376	156850	224166	246271	179854	FALSE	A0A0R4IQR2	Protein-tyrosine sulfotransferase	fj54g11	Danio rerio
17785.1	20074.2	19718.2	19038.6	21597.3	14741.4	22196.2	19394.9	22156.5	20228.3	18666.3	19009.2	20655.8	19442.2	24950.7	FALSE	A0A0R4IQS2;A0A8M2BGE7;A0A8M2BGH6;A0A8M3B3I3;A0A8M3B6G9;A0A8M3BD95;A0A8M9QGK5;Q7ZVQ4	Ubiquitin carboxyl-terminal hydrolase 25 isoform X5;Ubiquitin carboxyl-terminal hydrolase 25 isoform X4;Ubiquitin carboxyl-terminal hydrolase 25 isoform X8;Ubiquitin carboxyl-terminal hydrolase 25 isoform X2;Ubiquitin carboxyl-terminal hydrolase 25 isoform X1;Ubiquitin carboxyl-terminal hydrolase 25 isoform X7;Ubiquitin carboxyl-terminal hydrolase 25 isoform X6;Ubiquitin carboxyl-terminal hydrola…	wu:fi33c05;usp25;usp25;usp25;usp25;usp25;usp25;wu:fi33c05	Danio rerio
889840	920681	748729	946320	779820	789896	1061730	883422	829756	952763	963967	841861	1019200	951000	688400	FALSE	A0A0R4IQS8	Calcium-transporting ATPase	SERCA2	Danio rerio
19834.5	23089.8	20045.7	20802.3	25594.4	20776	20850.8	12790.3	15020.8	12494.3	12659.3	10265.2	13757.3	11921.7	10892.8	FALSE	A0A0R4IQW7	Small subunit processome component 20 homolog	utp20	Danio rerio
49116.7	48196	47227.7	53591.6	35001.7	43830.4	36026.9	40270	41100.8	51997.8	48026	45741.8	44355	40637.1	37760.9	FALSE	A0A0R4IQY1;A0A8M2BHH7;A0A8M3AKN7;A0A8M3AW18;A0A8M3B3Y8;A2BEF7;F1Q6J4	DAB adaptor protein 1a;Disabled homolog 1 isoform X3;Disabled homolog 1 isoform X4;Disabled homolog 1 isoform X1;Disabled homolog 1 isoform X6;DAB adaptor protein 1a;DAB adaptor protein 1a	dab1;dab1a;dab1a;dab1a;dab1a;dab1;dab1	Danio rerio
56673.1	57846.7	57339.9	54518.5	74376.2	62295.5	44645.9	57853.1	60891.9	52912.5	50632.7	53458.3	45546.6	51116.5	58370.9	FALSE	A0A0R4IR18	Activating signal cointegrator 1	dZ221I3.1	Danio rerio
29576.6	28971.9	26169.8	32765.9	31196.6	25736.4	41870.4	29911.7	27881.2	33933.1	36054	30234.7	33919.5	31547.2	30017.6	FALSE	A0A0R4IR35;Q6DHL1	SPT3 homolog, SAGA and STAGA complex component;SPT3 homolog, SAGA and STAGA complex component	zgc:92246	Danio rerio
908916	644915	1049410	451965	683691	709902	237043	798331	818156	708951	842826	755095	594789	792048	683629	FALSE	A0A0R4IR84	[heparan sulfate]-glucosamine N-sulfotransferase	fj47c03	Danio rerio
45540.1	42771.8	48654.3	50845.6	57602.9	60234.3	69142.3	55967.8	53713.6	68391	78227.9	76067.4	52302.1	61824.1	59914.1	FALSE	A0A0R4IR86;A0A8M3AUW8;A0A8M9P155;A0A8M9PQC3	DNA helicase	si:ch211-196l7.5;chd2;chd2;chd2	Danio rerio
30320.4	18235.4	21870.8	33387.1	32673.1	45125.8	41338.6	40254	37133.3	45769.3	33649.4	41974.5	42750.1	35452.4	52373.7	FALSE	A0A0R4IRB0	Uncharacterized protein LOC560551	fa19b12	Danio rerio
97704.3	109322	90836.4	109751	95815	94462.1	117002	103519	110841	101158	90653.1	90841.4	75862.7	90802.7	85884.3	FALSE	A0A0R4IRC7	AVL9 homolog (S. cerevisiase)	zgc:153609	Danio rerio
68373.9	76560.2	65989.5	55948.3	62023.4	65007.2	73086.9	61278	57422.9	67106.1	58502.2	59907.4	67881.1	61359.2	81300.9	FALSE	A0A0R4IRJ2	inorganic diphosphatase	zgc:77715	Danio rerio
13406	14996.2	10403.6	14043.9	21373.9	19221.2	20227.8	21747.8	20976.4	21103.2	22264.6	14778.8	16333	16946.6	21558.4	FALSE	A0A0R4IRJ4;A0A8M2B2M9	Proline-rich 12a;Proline-rich protein 12 isoform X2	prr12a	Danio rerio
42092.5	40686.5	46816	42325.3	39307.3	45306.4	46604.4	42036	51577.1	49207.2	45999	52370.4	47640.2	39598.3	52072.5	FALSE	A0A0R4IRM1	Kinesin-like protein	kif5bb	Danio rerio
61135.4	27235.3	48564.3	25724	42507.4	37044.3	22451.4	14655.4	21877.3	16813.8	15193.2	NaN	16539.9	25054.7	15417.6	FALSE	A0A0R4IRN2;B0UYJ3	Glutamate receptor, metabotropic 6a isoform X1;Glutamate receptor, metabotropic 6a	si:dkey-52h10.3	Danio rerio
6075.77	13420.1	16306.2	11928.4	14085.5	13152.7	12971	12750.9	13147.6	13411.6	14908.1	14371.3	10834.1	13971.9	15491.8	FALSE	A0A0R4IRP9;A0A2R8PZR3;A0A8M9PEG8;A0A8M9PSE0;A0A8M9PSE5;A0A8M9PVW9	R3H domain-containing 1;R3H domain-containing 1;R3H domain-containing protein 1 isoform X3;R3H domain-containing protein 1 isoform X1;R3H domain-containing protein 1 isoform X6;R3H domain-containing protein 1 isoform X5	r3hdm1	Danio rerio
357878	398765	370050	377218	374898	362943	432020	393913	362661	453117	396888	398947	391329	362068	359929	FALSE	A0A0R4IRS1	AP-1 complex subunit mu-1	ap1m1	Danio rerio
93239.7	77894.3	91349.8	76578.4	73460.9	87472	64557.8	75581.1	66912.9	60974.8	63740.4	65518.4	55516.9	56628.2	53537.1	FALSE	A0A0R4IRS4;Q08BP0	Bifunctional polynucleotide phosphatase/kinase isoform X1;Bifunctional polynucleotide phosphatase/kinase	wu:fe48d04;zgc:153084	Danio rerio
87981	103252	112616	95665.2	95924.8	75550.2	18551.6	45171.9	56261.7	32407.8	37630.7	31440.5	34837.5	47481.4	44853.6	FALSE	A0A0R4IRV9	Si:ch211-196c10.15	si:ch211-196c10.15	Danio rerio
85764.9	81973.1	90637.6	75141.2	55054.6	60367.8	79456.4	76926.8	97461.7	85329.7	103994	115305	115209	129282	128815	FALSE	A0A0R4IS14;A0A8M3AY12	Uncharacterized protein wu:fj29h11 isoform X1;Uncharacterized protein wu:fj29h11 isoform X2	wu:fj29h11	Danio rerio
13810.3	15073.5	11998	13441.1	11575	10617.8	17008.5	13818	11549.6	16370.3	17073.3	11213.5	18923.8	20182.8	15013.9	FALSE	A0A0R4IS19	SLIT and NTRK-like family, member 6	wu:fc18f06	Danio rerio
34743.1	39898.8	43028.9	47315.4	47025.5	47173.2	73570.3	70585.8	60515.6	64189.3	63459	65838.5	56017.1	58058.8	50982.7	FALSE	A0A0R4IS22;A0A8M2BFQ9;Q7SYI9	Deoxyribodipyrimidine photo-lyase	phr;zgc:66475;phr	Danio rerio
14473.1	18406.3	25939.7	18783.5	15531.9	24054.7	18334.4	28050.6	27772.3	27944.1	30416.9	29678.5	30068.3	43541.6	27577.9	FALSE	A0A0R4IS36;A0A2R8RNA7;A0A8M3APC9;B0V151	Endophilin-B1	im:5777505;im:5777505;sh3glb1b;im:5777505	Danio rerio
32330	46493.9	48541.8	37347.1	26773.4	30232.7	34176.5	39665.1	36014.4	38434.1	36359.1	27992.1	33249.5	42136.4	33954.3	FALSE	A0A0R4IS45	Conserved oligomeric Golgi complex subunit 6	si:ch211-203f4.1	Danio rerio
307108	280617	279311	238475	289471	255874	286896	276637	279045	327232	339308	387030	328964	371759	427636	FALSE	A0A0R4IS70	Purine-rich element binding protein B-like	si:dkey-202n14.1	Danio rerio
103293	114438	114473	99612.4	115160	111018	96601.7	106176	99942.5	101518	104191	100811	87923	93819.4	98173.2	FALSE	A0A0R4ISC3	Electromotor neuron-associated protein 1	map1sa	Danio rerio
207494	222958	191820	185493	178472	157154	142969	148606	150328	198248	208412	198418	212876	204690	220374	FALSE	A0A0R4ISM7;A0A8M9PTB4;A0A8M9QBS9;A0A8M9QGC6;A0A8M9QKH9	A-kinase anchor protein 2 isoform 3 (Akap2);A-kinase anchor protein 2 isoform X4;A-kinase anchor protein 2 isoform X1;A-kinase anchor protein 2 isoform X3;A-kinase anchor protein 2 isoform X2	akap2;zmp:0000000722;zmp:0000000722;zmp:0000000722;zmp:0000000722	Danio rerio
61914.7	67790.2	65763.2	54906.8	57024.5	65109.2	57948.4	54613.7	52157.8	46202	52122.3	41013.3	41356.7	38936.8	40372.4	FALSE	A0A0R4ISV1	HEAT repeat-containing 5B	heatr5b	Danio rerio
39305.1	45605.3	41112	39934.1	43764.4	36680.2	44229.6	34638.7	27830.2	26738.4	27209.9	22689.1	22348.1	22660.4	21219.4	FALSE	A0A0R4ISV4	Anaphase-promoting complex subunit 2	si:ch73-203i15.5	Danio rerio
NaN	1244	1911.28	2049.55	1676.69	2249.53	3648.6	1783.53	2668.16	3300.81	3466.12	3970.21	2943.49	993.286	2494.46	FALSE	A0A0R4ISW4;A0A2R8RJE4;A0A8M2B764;A0A8M2B773;A0A8M2B7I1;A0A8M3B3X6	AT-rich interactive domain 1B (SWI1-like);AT-rich interactive domain 1B (SWI1-like);AT-rich interactive domain-containing protein 1B isoform X2;AT-rich interactive domain-containing protein 1B isoform X1;AT-rich interactive domain-containing protein 1B isoform X3;AT-rich interactive domain-containing protein 1B isoform X4	fd07d11;fd07d11;arid1b;arid1b;arid1b;arid1b	Danio rerio
99056	49844.8	91074.3	68389.6	97642.9	106238	52145.1	80596.3	56683.1	86808.4	91021.5	65323.4	100009	82874	64415	FALSE	A0A0R4IT00	Elongation of very long chain fatty acids protein 1	wu:fj32h05	Danio rerio
317211	332020	307072	314249	295083	284135	350415	311605	301293	273407	324999	301907	309668	310036	267253	FALSE	A0A0R4IT09;Q6P948	Pyruvate dehydrogenase E1 component subunit alpha	im:6895726;pdha1	Danio rerio
29135.6	32392.4	25922.8	22719	23731	26082.8	27678.7	23464.5	17322.8	15059.9	16804.1	11144.6	11860.4	13813.4	11611.5	FALSE	A0A0R4IT14;A0A8M3AV58	DNA helicase	wrn	Danio rerio
55357.8	35023.8	40984.5	42627.9	65780.2	53373.5	47722.4	49491.7	49082.7	60625.2	41594.6	61339.6	47406.2	42368.8	56380.5	FALSE	A0A0R4IT16;A0A8M6Z109;A0A8M6Z7A3	Replication termination factor 2	rtfdc1	Danio rerio
138182	109879	124080	115683	123035	134765	161150	108632	127108	136956	133509	125450	142078	127591	109335	FALSE	A0A0R4IT40	Si:ch211-286o17.1	si:ch211-286o17.1	Danio rerio
574346	482034	537119	484427	401856	483488	409184	354087	395821	324014	311325	364670	292412	294774	348140	FALSE	A0A0R4ITA8;A0A8M1RMR9;A0A8M2B9C5	ATP-dependent 6-phosphofructokinase	pfkpa	Danio rerio
143615	177326	139776	166102	124686	131952	222924	224828	210813	248782	252638	246137	222793	245703	237829	FALSE	A0A0R4ITH7	poly(ADP-ribose) glycohydrolase	pargl	Danio rerio
393554	400949	420278	391661	418815	367555	467635	448936	351499	424266	397274	398695	446352	441496	322613	FALSE	A0A0R4ITL8;Q5XJ60	FUN14 domain-containing protein 2 isoform X1;FUN14 domain-containing protein 2	im:7139060;zgc:103627	Danio rerio
48819.2	48678.8	56962.6	30685.8	46920.4	47030.9	33816	41443.5	46141.3	35999.2	41807.9	35452.8	24041.2	40786.1	51169.1	FALSE	A0A0R4ITN4	Elongation factor-like GTPase 1	eftud1	Danio rerio
40639	37326.9	33236.3	38029.4	42025.9	39387.1	38587.2	33991.7	34080.1	38637.9	30234.4	45498.4	40279.3	34668.6	44350.2	FALSE	A0A0R4ITP2;A0A8M9P030	ubiquitinyl hydrolase 1	Mjd;atxn3	Danio rerio
94102.5	103992	65880.8	73139.2	81145.5	88066.1	54291.5	42763.4	42699.8	34096.1	40626.5	25680	34877.8	37595.9	37136.6	FALSE	A0A0R4ITQ3;Q6NXC6	DCN1-like protein	wu:fi47e09	Danio rerio
28589.5	49501.1	32986.9	48106.1	45062.1	42685.8	38352.2	50370	45776.5	42847	46287.2	45562.1	37172.7	32333.1	33992.6	FALSE	A0A0R4ITY1;A0A8M3AS23;A0A8M3B244	Cdkn1a-interacting zinc finger protein 1a;Cip1-interacting zinc finger protein isoform X1;Cip1-interacting zinc finger protein isoform X2	ciz1;ciz1a;ciz1a	Danio rerio
107513	118788	126385	117704	89353.1	107704	103602	90225.5	110477	105589	107509	117462	113034	110914	132477	FALSE	A0A0R4ITZ2	Protein VAC14 homolog	fb68e05	Danio rerio
137762	145705	122935	118927	120102	119393	107432	98344.3	110353	79954.2	95438.6	111666	97666.9	123153	121441	FALSE	A0A0R4IU56	diphthine methyl ester synthase	zgc:101823	Danio rerio
96791.5	94498.1	111884	88720.5	103576	112954	87209.7	100161	107880	44902.8	60833.7	64176.3	44125.4	52210.6	66235.5	FALSE	A0A0R4IU93	asparaginase	zgc:171644	Danio rerio
63868.9	65983	65035.5	64506	64369.5	71918.8	63837.4	61622	60334.9	54672.7	59860.7	60722.6	54210.3	50726.6	61104.8	FALSE	A0A0R4IUB2;A0A8M2B8J4	Ankyrin repeat and KH domain-containing 1;Ankyrin repeat and KH domain-containing protein 1 isoform X2	ankhd1	Danio rerio
20195.6	16926.6	18626.7	28062.7	19725.2	26144.7	17943.2	21877.6	29961.3	23258.5	24977.8	22532.9	19235.3	28495.5	20439.3	FALSE	A0A0R4IUB6;A0A8M2B4R0;A0A8M3AIX1;A0A8M3AT63	Epsin 1;Epsin 1 isoform X2;Epsin 1 isoform X1;Epsin 1 isoform X3	epn1	Danio rerio
676100	498538	455846	397573	478946	399587	197624	158881	140168	76445.2	103970	79051.4	85807.8	87397.6	78112.2	FALSE	A0A0R4IUF0	DNA topoisomerase 2	fc08c07	Danio rerio
15827.1	8732.42	17462	16060.1	18942.9	14058.6	18421.2	8133.66	12084.6	16031.3	10326.5	16772.9	17466.4	8290.43	17828	FALSE	A0A0R4IUG8;A0A2R8QDZ7;A0A8M3AKR4;A0A8M3ALG4;A0A8M3AT48;A5D6T8	Apoptosis-stimulating of p53 protein 1 isoform X3;Apoptosis-stimulating of p53 protein 1 isoform X4;Apoptosis-stimulating of p53 protein 1 isoform X2;Apoptosis-stimulating of p53 protein 1 isoform X5;Apoptosis-stimulating of p53 protein 1 isoform X1;Apoptosis-stimulating of p53 protein 1	ppp1r13b;ppp1r13b;ppp1r13bb;ppp1r13bb;ppp1r13bb;LOC557278	Danio rerio
179510	217514	185588	175786	144821	154802	162916	147771	157025	177631	167886	203028	196194	188151	208425	FALSE	A0A0R4IUJ5	N-acetyl-D-glucosamine kinase	zgc:171682	Danio rerio
38832	31829	36294.7	34864.1	34892.4	35174.8	32996.4	34996	36947.7	34690.2	34229.5	31640.5	33994.6	29131.5	36816.4	FALSE	A0A0R4IUL0;A0A8M3AVM0;A0A8M9Q433	peptidylprolyl isomerase	si:ch73-199g24.2	Danio rerio
21033.8	23150.5	24957.5	21402	24282.9	24149.3	18237.6	15607.5	18946	11589.8	15053.3	15470.6	8926.07	12488	17130.5	FALSE	A0A0R4IUL8;A0A8M2BKK5	NF-kappa-B-repressing factor;NF-kappa-B-repressing factor isoform X1	fb75e05;nkrf	Danio rerio
20877.7	22865.4	28977.2	16952.3	27574.8	26626.6	24996.5	22875	25093.3	19071	26183.4	22893.7	25778.2	29183.3	25905.7	FALSE	A0A0R4IUQ5;A0A8M2BE30;A0A8M3B4F3;Q5PRD4	non-specific serine/threonine protein kinase;non-specific serine/threonine protein kinase;non-specific serine/threonine protein kinase;Casein kinase I isoform gamma-1	zgc:101563;csnk1g1;csnk1g1;csnk1g1	Danio rerio
24643.9	15604.9	NaN	16356.3	19608.9	NaN	NaN	11288.7	11620.8	12113.5	NaN	NaN	13475.6	15183.2	NaN	TRUE	A0A0R4IUS4;A0A8M6YYI5	Filamin C, gamma a (actin-binding protein 280);Filamin-C isoform X2	flnca	Danio rerio
573212	639492	442818	640189	435536	449098	772235	533244	461798	516502	423004	408803	475216	298971	377518	FALSE	A0A0R4IUU4	NEDD8-conjugating enzyme Ubc12	si:ch1073-205c8.3	Danio rerio
53547.3	61898.1	51888.4	48336.2	54204	59796.4	43687.4	72817.6	61662.2	77965.7	68649	67804	73546.1	89761.1	76420.8	FALSE	A0A0R4IUW1;F1Q9D2;Q7ZVU4	Copine III	zgc:55622	Danio rerio
35441.5	19511.5	22392.1	26860.4	35523.7	29009.5	29811.8	29320.2	29601.6	31217.2	21065.5	35963.2	24349.5	37435.1	27150.8	FALSE	A0A0R4IUW4;A0A8M1NBP0;A0A8M2B4Z0;Q08BR4	Histone-lysine N-methyltransferase SETDB1-B;Histone-lysine N-methyltransferase SETDB1-B;Histone-lysine N-methyltransferase SETDB1-B isoform X2;Histone-lysine N-methyltransferase SETDB1-B	im:7143091;im:7143091;setdb1b;setdb1b	Danio rerio
130758	121608	120565	100078	118460	95684.7	70928.1	65819.3	79566.2	80128.4	80252.2	92352.9	96413.3	105560	96178.4	FALSE	A0A0R4IV16;Q6DC68	Interferon-related developmental regulator 2	sb:cb936;wu:fb94c05	Danio rerio
49760.6	69248.4	55763.1	54415.3	54741.5	52699.7	68523.2	44482.6	48162.1	52569.1	50176.9	55343.2	49758.5	50777.1	65389.1	FALSE	A0A0R4IV41;A0A8M9PWI3	DNA-directed RNA polymerase subunit	fb81e09;polr3a	Danio rerio
116213	92353	127098	149659	122172	126456	150219	113457	149094	74319.6	82931.9	138383	77600.4	83652	123190	FALSE	A0A0R4IVA0	S100 calcium-binding protein W	s100w	Danio rerio
58716.9	61558.9	69135.1	86646.1	56864.8	75866.8	81073.5	79543.7	115325	62328.3	69549.4	55630.5	49892.3	88021.8	55681.2	FALSE	A0A0R4IVC8	Cytochrome c oxidase subunit 5A, mitochondrial	Cox5a2	Danio rerio
377246	394482	350937	370601	358961	333290	342638	338684	304494	274975	265649	265146	233389	221739	226411	FALSE	A0A0R4IVE2;A0A8M2BGF3	Ubiquitin carboxyl-terminal hydrolase	usp10	Danio rerio
124958	117487	99751.6	128798	138991	104390	107704	104060	82729.1	48752.4	42019	44136.8	38350.5	39427	51151.6	FALSE	A0A0R4IVJ0	UDP-N-acetylglucosamine--peptide N-acetylglucosaminyltransferase 110 kDa subunit	ogt.2	Danio rerio
31832.9	28294.3	23086.3	28806.8	26094.7	24234.3	48297.4	37210	32333.8	31234.7	32895.8	26322.8	25500.9	20585.5	13743.9	FALSE	A0A0R4IVL9;A0A8M3ASS4;A0A8M3B9Z0;A0A8M6Z0X2	Rho guanine nucleotide exchange factor (GEF) 12b;Rho guanine nucleotide exchange factor 12 isoform X1;Rho guanine nucleotide exchange factor 12 isoform X2;Rho guanine nucleotide exchange factor 12 isoform X4	arhgef12b	Danio rerio
11713.1	18567	17184.3	16211.1	10523	12675.9	20264.8	13584	11305	10782.8	14045.5	NaN	12322.5	14721.5	NaN	FALSE	A0A0R4IVM0;A0A8M2BCR9;A9JR86	Ubiquinone biosynthesis protein COQ4 homolog, mitochondrial;Ubiquinone biosynthesis protein COQ4 homolog, mitochondrial;Ubiquinone biosynthesis protein COQ4 homolog, mitochondrial	si:dkey-170o10.3;coq4;coq4	Danio rerio
61602.1	58571.3	51665.9	58822.9	51546.1	50418.4	70783.6	65628.8	58036	64324.5	62794.1	51642	78673	67002.1	63189.8	FALSE	A0A0R4IVS5	Alpha-mannosidase	si:ch211-131c14.1	Danio rerio
26289.1	22281.9	41995.4	22096.5	23801.8	25967.4	NaN	NaN	NaN	NaN	NaN	NaN	NaN	NaN	NaN	FALSE	A0A0R4IVU1;Q4V999	Transcription factor MafK isoform X1;Transcription factor MafK	mafk	Danio rerio
267942	206335	280838	324020	202663	252995	114747	120727	177813	28777.2	53451.4	29046.5	32495.7	49128.8	29919.2	FALSE	A0A0R4IVV5	Squalene synthase	si:ch73-107c13.2	Danio rerio
51763	36884.7	47612.9	49329.5	37236.2	44504.4	66470.9	61831.3	58419.2	88758.2	86671.1	71319.8	90189.9	111719	99925.5	FALSE	A0A0R4IVX1;A0A1D5NT24;F1RA88	ADAM metallopeptidase domain 10a	adam10	Danio rerio
73714.9	83887.9	58619.8	67829.9	78886.1	65062	91738.9	72228.3	65813	83361	66405.9	71492.4	54204.5	42340.6	54536.4	FALSE	A0A0R4IVY2;A0A8M9Q0B6	Insulin-like growth factor 2 mRNA-binding protein 2b;Uncharacterized protein LOC557028 isoform X2	si:dkey-24b15.4;igf2bp2b	Danio rerio
82876	74685.1	84397.7	78770.5	86133.5	93943.6	78436.7	90389.4	93518.6	99951.2	95993.6	103390	95073.1	87872.2	100359	FALSE	A0A0R4IVY5;A0A8M9PRV2	Rho-associated protein kinase	rock1	Danio rerio
126952	135495	133508	128922	156413	146544	117373	127062	136813	145414	150085	151076	136893	137122	164626	FALSE	A0A0R4IVZ0;A0A8M3ASW6;A0A8N7TFJ5	Nuclear pore complex protein Nup153;Nuclear pore complex protein Nup153 isoform X5;Nuclear pore complex protein Nup153 isoform X1	fd23d09;nup153;nup153	Danio rerio
72440.7	77830.2	61575.6	67543.9	70039.6	65920.1	90645.5	77542.9	66515.7	50899.6	58711.6	47447.4	42524.5	47285.8	40894	TRUE	A0A0R4IW74;A0A8M2B7I9;A0A8M2B7J0;A0A8M6YUS2;A0A8M9P2I3;A0A8M9PBN5;A0A8M9PP81;A0A8M9PSK8;Q6IQF6	FGFR1 oncogene partner;FGFR1 oncogene partner isoform X6;FGFR1 oncogene partner isoform X4;FGFR1 oncogene partner isoform X8;FGFR1 oncogene partner isoform X3;FGFR1 oncogene partner isoform X5;FGFR1 oncogene partner isoform X2;FGFR1 oncogene partner isoform X1;Chemokine (C-C motif) receptor 6a	ccr6a;fgfr1op;fgfr1op;fgfr1op;fgfr1op;fgfr1op;fgfr1op;fgfr1op;ccr6a	Danio rerio
13982.9	17374.5	13599.6	12601.5	15925.3	13448.3	13478.8	10299.8	13568.3	8459.98	11344.8	12607.8	10814.7	8661.91	10940.4	FALSE	A0A0R4IW75;A2BGG1	Myotubularin-related protein 12	im:7160376;mtmr12	Danio rerio
19534.2	8311.96	15233.8	10515.2	15237.9	20977.7	23450.8	17708	19304.7	6050.76	NaN	21760.1	8119.78	14692.9	19013.5	FALSE	A0A0R4IWA8;A0A8M3B9B9	LMBR1 domain containing 2a isoform 1;LMBR1 domain containing 2a isoform X1	lmbrd2;lmbrd2a	Danio rerio
119368	134143	144192	168019	218330	174262	105170	180944	164142	113742	81835	105871	88345.9	106729	96441	FALSE	A0A0R4IWE3	Armadillo repeat-containing 10	armc10	Danio rerio
169960	186876	172890	164636	160325	186327	200294	147061	203376	175000	170365	232751	170763	169029	223564	FALSE	A0A0R4IWF9;A0A2R9YJQ0;A0A8M1P554;A0A8M1PAH1;A0MTA1	DNA-(apurinic or apyrimidinic site) endonuclease	APEN;APEN;apex1;APEN;apex1	Danio rerio
746704	838923	745852	755322	805760	762707	838175	790170	734223	738418	761386	704408	683766	621356	629304	FALSE	A0A0R4IWL6	Pumilio RNA-binding family member 1	fb96a03	Danio rerio
329056	337312	359069	339493	361163	356085	354356	315397	317498	302173	302457	298282	292315	273166	291072	FALSE	A0A0R4IWM3	Cyclin G-associated kinase	gak	Danio rerio
54022.6	16817.2	37989	46059.4	35567.4	54004.1	65974.3	32195.3	58540.5	26258.6	51266.8	52022.8	34387.8	20069.7	38546	FALSE	A0A0R4IWN8	Non-histone chromosomal protein HMG-17	hmgn1a	Danio rerio
NaN	NaN	NaN	NaN	NaN	NaN	NaN	30904.7	34695.5	NaN	31090.9	NaN	NaN	NaN	NaN	TRUE	A0A0R4IWQ8;Q503Z1	High mobility group 20B;High-mobility group 20B	fc85b02	Danio rerio
35713.1	26577.6	32250.5	31549.1	39651.2	34568.5	27890.6	36274.6	36258.7	37899.4	37795.1	45709.3	34742.5	35944.4	41253.1	FALSE	A0A0R4IWW7	Thyroid hormone receptor-associated protein 3 isoform X1	zgc:85716	Danio rerio
57584.5	60892.2	66115.9	48153.1	86777.9	89305.6	50290.9	70500.1	70368.9	55888.7	69050.1	71178.7	47825.8	55459.6	48874	FALSE	A0A0R4IX41;Q6AZD3	Chromatin modification-related protein MEAF6	fj63g06;meaf6	Danio rerio
22355.4	26540.9	23327.9	28365	23784.2	20929	33874.4	30979.5	33122.5	33382.5	34268.4	37464.8	30495.7	33115.9	31745.1	FALSE	A0A0R4IX64	Si:ch73-132f6.5	lratb	Danio rerio
951961	798714	1082340	765820	886811	934279	605895	596771	686317	411145	432427	505692	336232	352654	466190	FALSE	A0A0R4IXC8	Tubulin beta chain	si:ch211-9a18.2	Danio rerio
95153.5	76431	108309	96295	100006	110224	109870	70147.6	84754.7	78139.1	64108.6	105162	85140.4	63749.3	94899.5	FALSE	A0A0R4IXD8	Cytoplasmic dynein 1 intermediate chain 2 isoform X2	dync1i2b	Danio rerio
77552.3	75834.2	82906	73235	80711.8	81829.8	79515.6	79968.6	75544.5	84964.3	80470.9	84225.3	76496.1	78906.5	91598.2	FALSE	A0A0R4IXD9	Tubulin-specific chaperone D	tbcd	Danio rerio
8446.99	7588.79	12399.5	1105650	13903.7	9977.26	12425	13897	13373.3	11348.8	13179	13719	238986	10750.2	10035.1	FALSE	A0A0R4IXF6	Histone acetyltransferase KAT2A	kat2a	Danio rerio
33835	40264.9	38050.6	25175.5	26087.3	NaN	37275.4	27468.1	21644.5	27902.2	23976.9	15814.5	19153.6	20318.1	NaN	TRUE	A0A0R4IXV4;A0A8M2BE11;A0A8M3AUN0;A0A8M3BBB7;A0A8M6YUK0;A0A8M9PQ57;A0A8M9Q2N2;A0A8M9Q2T4;A0A8M9Q8X7;A0A8M9QI18;A0A8N7TCY0;E9QDS4;Q08C32;Q1L8K2	Protein CBFA2T1 isoform X1;Protein CBFA2T3 isoform X8;Protein CBFA2T3 isoform X6;CBFA2/RUNX1 partner transcriptional co-repressor 3;Protein CBFA2T1 isoform X2;Protein CBFA2T3 isoform X5;Protein CBFA2T3 isoform X9;Protein CBFA2T3 isoform X2;Protein CBFA2T3 isoform X3;Protein CBFA2T3 isoform X4;Protein CBFA2T3 isoform X7;Protein CBFA2T1 isoform X3;CBFA2/RUNX1 partner transcriptional co-repressor 2;…	MTG8;cbfa2t3;cbfa2t3;cbfa2t3;runx1t1;cbfa2t3;cbfa2t3;cbfa2t3;cbfa2t3;cbfa2t3;cbfa2t3;MTG8;zgc:153702;MTG8	Danio rerio
18703.3	47032.4	14069.4	26567.2	22260.2	18676.2	20392	18169.5	20903	18380.9	19169.3	17011	9988.72	18722.7	15366	FALSE	A0A0R4IXX0;A0A8M6YYV3;A0A8M6Z645;A0A8M9PJA8;A0A8M9PWR0;A0A8M9Q2H9;A0A8M9Q7T4;A0A8M9QD77	Dystrophin;Dystrophin isoform X5;Dystrophin isoform X4;Dystrophin isoform X3;Dystrophin isoform X6;Dystrophin isoform X7;Dystrophin isoform X2;Dystrophin isoform X1	Dp71;dmd;dmd;dmd;dmd;dmd;dmd;dmd	Danio rerio
96049.5	95839	84847	97192	116967	97531.5	71702.4	87667.1	84244	60000.4	65544.5	60335.2	52157.1	66766.9	57856.4	FALSE	A0A0R4IY00	Large ribosomal subunit protein uL3m	fj61d01	Danio rerio
30917	32698.7	38289.2	30213.6	26692.1	37334.2	25252.4	32466.7	35090.3	36825.6	37886.3	36391.8	31962.5	38134.2	37297.7	FALSE	A0A0R4IY52;A0A8M9PSC6	Vacuolar protein sorting-associated protein 52 homolog	vps52	Danio rerio
49219.2	49210.5	66869.3	48011.4	58729.6	63562.1	55920.7	51022.3	55537.1	52935.8	55671.8	55415.8	44454.8	54588.2	56509	FALSE	A0A0R4IY81;A0A8M3AQ77	NLR family CARD domain-containing protein 3-like isoform X1;NLR family CARD domain-containing protein 3-like isoform X2	nlrc3l	Danio rerio
40467.2	43547.6	40834.8	38648.1	38004.3	43847.5	37419.9	34842.3	34823.9	28521.1	35854.1	34766.9	33044.2	38638	42259.1	FALSE	A0A0R4IY96	Integrator complex subunit 5	ints5	Danio rerio
69342.1	72109.4	78809.4	57331.4	78103.2	81960.1	48752.6	66895.8	69104.3	50538.2	58371.9	53075.4	45221.3	44929.1	60666	FALSE	A0A0R4IYE4	RNA-binding motif protein 26	rbm26	Danio rerio
29777	20941.8	33241.2	19646.3	30764.3	28144.3	25015.4	16383.9	23144.9	13554.8	13712.9	29176.8	222.533	24732	36133.4	FALSE	A0A0R4IYF8;A0A286Y912;A0A8M9Q9J2;Q6NYP6	Protein phosphatase 1A isoform X3;Protein phosphatase 1A isoform X2;Protein phosphatase 1A isoform X1;Protein phosphatase 1A	pp2ca2;pp2ca2;ppm1aa;pp2ca2	Danio rerio
249272	221549	249401	219936	218167	240436	263641	265030	266325	381792	346015	373089	351434	368464	395986	FALSE	A0A0R4IYT0;Q9PW80	Insulin-like growth factor 2 mRNA-binding protein 3	dvr1rbp;igf2bp3	Danio rerio
64001.4	62766.3	72578	64525.8	69866.4	64262.3	73414.5	81446	83871.7	134549	130626	165016	169033	165453	164784	FALSE	A0A0R4IYT8	Carboxylic ester hydrolase	si:ch211-71n6.4	Danio rerio
14895	10549.3	NaN	12337.7	11836	11848.4	12889.5	11305.6	9759.06	8630.51	9423.12	NaN	7363.49	7484.53	6930.86	FALSE	A0A0R4IYV3;A0A8M2BC40;A8WFS3	Vezatin	si:ch211-95o16.2;vetz;si:ch211-95o16.2	Danio rerio
93279.4	117453	117604	126298	130135	148258	146507	165982	182491	181339	191080	209442	190963	189853	197428	FALSE	A0A0R4IZ33;Q7ZV43	Toll-interacting protein	fk22a02;tollip	Danio rerio
118651	141898	137194	144517	171412	156820	170533	158693	171006	166641	162033	161376	138436	146644	184968	FALSE	A0A0R4IZ89;A0A8M3AU39;A0A8M9QCJ6;A0A8M9QHK5	Si:ch211-212k18.4;Zinc finger protein 638 isoform X4;Zinc finger protein 638 isoform X3;Zinc finger protein 638 isoform X2	si:ch211-212k18.4	Danio rerio
62432.8	55292.8	51642.9	56861.7	50372.4	50212.3	35087.1	41267	54026.4	53819.9	48212.8	59563.3	45870.7	49963.6	49552.3	FALSE	A0A0R4IZ99;Q566U4	Kynurenine formamidase	FKF;afmid	Danio rerio
81803.6	76350.5	74277	73922.8	73239.7	79913.3	101535	95390.2	90584.2	108275	105363	107832	90473.9	94659.6	104676	FALSE	A0A0R4IZG6	Polypyrimidine tract-binding protein 2a	zgc:113074	Danio rerio
248582	256938	239941	257765	243572	263706	271709	271939	260438	253704	240087	213849	255367	229817	256884	FALSE	A0A0R4IZJ5;P62447	Zinc finger protein-like 1	zgc:63760;zfpl1	Danio rerio
58528.5	50233.1	60588.7	48340.6	62454.2	58528.5	30198.8	28678.3	36384.9	15273.6	20372.9	14090.4	18689.3	28139.1	27655.6	FALSE	A0A0R4IZK0;Q6P3H8	Rac GTPase-activating protein 1	ogr	Danio rerio
106645	83902.4	83171.1	98580	86886.2	88278.6	76753.5	71717.2	76593.2	77746.1	76835.7	83396.5	81802.2	77915.7	87174.2	FALSE	A0A0R4IZL6	Ras-related GTP-binding protein	si:dkey-218f9.9	Danio rerio
109486	130794	118743	101216	142957	129186	119448	116273	121584	96559.7	103656	110167	71983.1	95045.9	111811	FALSE	A0A0R4IZR5	Cohesin subunit SA	stag2b	Danio rerio
599731	752689	588856	609623	586413	630139	871845	597330	661228	603820	628491	618272	597101	641583	644645	FALSE	A0A0R4IZT6	Serine/threonine-protein phosphatase	ppp1cc	Danio rerio
21235	27745.2	47799.9	20828.7	42961.8	52078.2	48295.2	14801.8	21764.9	31653.8	34471.4	29441.6	22011.4	10391.9	12857.2	FALSE	A0A0R4IZU6	Discoidin, CUB and LCCL domain-containing protein 1-like	si:dkey-34d22.1	Danio rerio
255714	258333	205954	256675	224412	236566	216393	179523	220888	284467	298376	299413	373986	389117	458372	FALSE	A0A0R4IZV0;A0A2R8Q2J0;F1QNG7	Niemann-Pick C1 protein precursor;Niemann-Pick C1 protein isoform X1;Niemann-Pick C1 protein isoform X2	im:7149020	Danio rerio
206241	227681	160472	193076	178024	166967	331080	217638	165551	250822	243981	182254	274399	252351	204977	TRUE	A0A0R4J755	Tyrosine-protein kinase	hck	Danio rerio
77934.1	75433.5	78334	71656.1	97719.2	78662.9	39453.7	33427.9	36085.6	14028.4	11604.2	7929.86	8167.2	9492.9	13045.9	FALSE	A0A0R4J7S6	WD repeat and HMG-box DNA-binding protein 1	AND-1	Danio rerio
699014	932314	817513	861853	621462	679258	830019	701933	763238	769407	711094	653024	740767	826422	634347	FALSE	A0A0S2I7K2	Vinculin	vinculin-b	Danio rerio
110295	194176	219335	227410	241630	301126	286297	300480	319666	276911	329826	288584	198068	243619	254178	FALSE	A0A140LFZ1;A0A140LH63	Histone H1-like	si:ch73-368j24.11;si:ch73-368j24.12	Danio rerio
581886	666142	482951	527598	567969	506321	594919	493575	441685	434713	428402	456835	427899	408033	432194	FALSE	A0A140LG01	Myg1 exonuclease	fa14e09	Danio rerio
39374.6	20639.6	35982.7	31017.3	36858.4	30159.6	59537.3	29391.6	40608	38079.9	17967	48748.4	56042.4	19480.2	63194.8	FALSE	A0A140LG11	Fibrous sheath CABYR-binding protein	si:dkey-56m19.5	Danio rerio
38123.7	23447.5	49369.5	38220.2	52919.6	49098	26409	34385.5	46685.2	71111.6	81904.3	72000.8	104210	124328	99404.8	FALSE	A0A140LG91;A0A8M3AXJ5	Si:ch211-213a13.1;Uncharacterized protein si:ch211-213a13.1 isoform X2	si:ch211-213a13.1	Danio rerio
68848.6	53888.9	74086.8	75268.3	87009.5	76565.8	104713	100977	99854.7	107133	118176	118450	95817.4	102350	99323.2	FALSE	A0A140LGN9;A0A8M3AXN1;A0A8M3BDQ6	Eukaryotic translation initiation factor 4 gamma 3 isoform X3;Eukaryotic translation initiation factor 4 gamma 3 isoform X2;Eukaryotic translation initiation factor 4 gamma 3 isoform X1	eif4g3a	Danio rerio
9830.85	21071.1	7886.61	27949.1	11371.3	21174	20530.3	18505	22505	9979.46	23102.8	6152.06	22825.7	18697.1	18489.6	FALSE	A0A140LGR1;A0A8M9PXY5;A0A8M9Q9T0;E7F383	Inactive ubiquitin carboxyl-terminal hydrolase 54 isoform 2;Inactive ubiquitin carboxyl-terminal hydrolase 54 isoform X2;Inactive ubiquitin carboxyl-terminal hydrolase 54 isoform X3;Inactive ubiquitin carboxyl-terminal hydrolase 54 isoform 1	usp54a	Danio rerio
259381	252336	229881	227992	207301	220319	209420	153870	197729	117435	134706	187539	150061	146524	175626	FALSE	A0A140LGT1;A0A8M2B5H7;Q98U16	Core-binding factor subunit beta;Core-binding factor subunit beta isoform X2;Core binding factor B subunit	unp1266;cbfb;CBFB	Danio rerio
40297.8	45348.4	47546.9	27148.4	47507	42695.6	26673.7	15143.3	20872.6	1973.46	27516.2	8984.44	NaN	8508.75	13616.1	FALSE	A0A140LGZ8;A0A8M3AI27;A0A8M9Q1N5	Protocadherin 1b;Protocadherin 1b;Protocadherin-1 isoform X3	pcdh1b	Danio rerio
119033	69879.6	103097	85151.4	105420	89178.2	49492.1	81821.8	98310.6	97059	76576.7	98858.4	88117.1	86069.5	99597.9	FALSE	A0A193GP06	Thyroglobulin	Tg	Danio rerio
50310.4	38666.6	45103.3	42202	39737.8	41856.1	31484.5	31971.3	37135.4	40623.5	37199.7	38381.5	43077.2	42959.7	46204.8	FALSE	A0A1B1LZI1	protein-tyrosine-phosphatase	R-PTP-gamma	Danio rerio
NaN	5244.12	11326.1	12295	14832.5	15709	15038.4	18954.2	18374.9	18021.4	18766.4	18030.1	13277.9	13232.2	18621.2	TRUE	A0A1D5NS90;A0A8M2BDW6;A0A8M3B4B4;A0A8M9P9R5;A0A8M9PKZ3;A0A8M9PZ99;A0A8M9Q2L9;F1QAC0	RNA-binding motif protein 33a;RNA-binding protein 33 isoform X4;RNA-binding protein 33 isoform X3;RNA-binding protein 33 isoform X2;RNA-binding protein 33 isoform X3;RNA-binding protein 33 isoform X1;RNA-binding protein 33 isoform X4;RNA-binding motif protein 33a	si:ch211-150e22.5	Danio rerio
20513.3	49393.2	NaN	41824.4	46538.6	38531.6	41367	43251.6	36395.9	46844.5	33923.5	46862.7	45674	40078.6	35043.6	FALSE	A0A1D5NSL5	Si:ch211-15b10.6	si:ch211-15b10.6	Danio rerio
45990.1	47829.1	48213.9	38444.4	57133.3	54483.5	32868.3	32990.3	34988.8	44434.1	30468.5	33409.5	41050	26689.4	30083.2	FALSE	A0A1D5NSR4;A0A8M1QR39;A0A8M2BGA5;A0A8M2BGA6;A0A8M2BGC9;A0A8M2BGD1;A0A8M2BGY8;A0A8M9PPZ7;A0A8M9Q2M9;A0A8M9QCX7;A0A8M9QHX4;A0A8M9QHX9	DNA helicase	chd9	Danio rerio
17507.1	18530.7	26104.7	21191.5	23536.4	20486.1	27140.1	21386.9	24724.4	22840	21072	28778	21572.9	23805.7	32500.8	FALSE	A0A1L1QZC1;A0A1L1QZL8;A0A1L1QZN8;A0A8M2BDY8;F1RCH6	Zinc finger protein 280C isoform X4;Zinc finger protein 280C isoform X5;Zinc finger protein 280C isoform X3;Zinc finger protein 280C isoform X1;Zinc finger protein 280C isoform X2	znf280d	Danio rerio
18281.1	24426.6	18165.8	16621.2	19111.5	15611.2	10687.3	10563.6	11240.7	8996.61	11973.2	11781.2	11220.6	11485.7	9404	FALSE	A0A1L1QZP6	Inactive serine protease PAMR1-like	si:ch211-102l7.3	Danio rerio
33707.1	31048.3	29996.2	16326.7	26188.9	25077.4	24100.7	NaN	18241.7	22676.7	27391.4	NaN	19946.4	29461	20060.3	FALSE	A0A1V0D7A1;A0A8M3AZF2;A0A8M3B5H0;A0A8M6Z1L7;A0A8M6Z1M2;A0A8M6Z284;A0A8M6Z3R5;A0A8M6Z9I8;Q5ICW6	Protocadherin 15a CD3 isoform;Protocadherin-related 15a isoform X2;Protocadherin-related 15a isoform X1;Protocadherin-related 15a isoform X3;Protocadherin-related 15a isoform X8;Protocadherin-related 15a isoform X5;Protocadherin-related 15a isoform X6;Protocadherin-related 15a isoform X7;Protocadherin 15a	PCDH15;pcdh15a;pcdh15a;pcdh15a;pcdh15a;pcdh15a;pcdh15a;pcdh15a;PCDH15	Danio rerio
22775.3	9428.34	14714.9	18987.2	22004.5	22843.8	24006.4	19454.5	18124.2	18995	16975.6	16954.3	15387.8	17457.7	12362.5	FALSE	A0A286Y7Z8;A0A8M1RI35;A0A8M3ANE7;E7F3H3	Cyclin Y;Cyclin-Y isoform X2;Cyclin-Y isoform X1;Cyclin Y	ccny	Danio rerio
28296.4	29987.1	30514.9	23866.5	28756.8	23457.9	43617.8	18325	25915.8	17787.5	19904.7	28027.7	19514.5	22285.4	28259.8	FALSE	A0A286Y893;Q05AM5;Z4YI78	Elongator complex protein 2	si:dkey-190l1.1;elp2;si:dkey-190l1.1	Danio rerio
233741	281324	263148	219466	265847	262449	234632	215195	242824	210466	222693	237128	200394	200955	249629	FALSE	A0A286Y8C1;A0A8M3AK93;A0A8M9PZY3;A0A8M9Q686;F1R6C8	Catenin (cadherin-associated protein), delta 1;Catenin delta-1 isoform X4;Catenin delta-1 isoform X2;Catenin delta-1 isoform X1;Catenin (cadherin-associated protein), delta 1	ctnnd1	Danio rerio
232707	213441	207974	246593	280407	274767	309733	323815	312164	483576	445393	414418	611334	521282	431424	FALSE	A0A286Y8C8	procollagen-proline 4-dioxygenase	zgc:91948	Danio rerio
266406	326462	288094	262239	216886	228899	356474	278949	252150	337773	320279	323451	349273	296715	340456	FALSE	A0A286Y8E9;Q6P1S3	X-prolyl aminopeptidase (aminopeptidase P) 1, soluble;X-prolyl aminopeptidase (Aminopeptidase P) 1, Soluble	fa02e02	Danio rerio
29171.1	28079.3	23212.9	20478.1	29341.1	17598.8	15998.9	20941.3	19085.1	15819.3	13496.3	19161.7	12036.9	15527.1	15542.4	FALSE	A0A286Y8J5	KAT8 regulatory NSL complex subunit 3	wu:fb43d12	Danio rerio
5549.09	3786.9	20317.6	6265.4	9010.85	11968.2	21221.7	6602.34	10016.8	9882.9	6700.28	20583.2	11575.2	4436.43	17878.6	TRUE	A0A286Y8J6;Q5RIE1	Eukaryotic translation initiation factor 2B, subunit 4 delta;Eukaryotic translation initiation factor 2B, subunit 4 delta	si:ch211-101l18.4	Danio rerio
33528.3	56318.7	35844	35316.6	29171.8	34120.1	54465.8	24289.5	31010.5	26191	26539.4	44252	30859.8	30983.8	35327.7	FALSE	A0A286Y8P7;Q6GMK8	Mannose-1-phosphate guanyltransferase alpha-A	zgc:91853;gmppaa	Danio rerio
29134.6	21063	27000.2	28929.4	30260	24721.8	9685.28	23151.6	20416.2	22259.3	18990.1	64629.3	12577.6	15069.6	10236.2	FALSE	A0A286Y8P8;A0A8M9PQW1	RNA helicase	si:dkey-193l3.3;ddx20	Danio rerio
64675.8	71370.8	76381.6	66451.8	70541.8	81137.5	74754	66350.9	63271.8	48009.1	54066.3	48565.6	45863.5	49009.5	50329.5	FALSE	A0A286Y8U4;B0S6M2	Importin 11	ipo11;zgc:91897	Danio rerio
58553.5	64385.2	54769.8	47720	53653.2	50295.9	49076.1	47745.2	50756	59448.5	67175.1	56777.2	52056.9	60507.1	60439.7	FALSE	A0A286Y8W0;A0A8M2B2G9;A0A8M2B2S0;A0A8M2B362;A0A8M2B369;A0A8M2B3A0;A0A8M2B3A6;A0A8M3AYM5;A0A8M3AYP6;A0A8M3B4V8;A0A8M3B7N8;A0A8M3BEC3;A0A8M3BEC5;A1L2E2	EBF transcription factor 3a;Transcription factor COE3 isoform X8;Transcription factor COE3 isoform X10;Transcription factor COE3 isoform X4;Transcription factor COE3 isoform X13;Transcription factor COE3 isoform X3;Transcription factor COE3 isoform X11;Transcription factor COE3 isoform X2;Transcription factor COE3 isoform X9;Transcription factor COE3 isoform X6;Transcription factor COE3 isoform X…	ebf3;ebf3a;ebf3a;ebf3a;ebf3a;ebf3a;ebf3a;ebf3a;ebf3a;ebf3a;ebf3a;ebf3a;ebf3a;zgc:158829	Danio rerio
16809.6	19605	22814.7	16792.6	16519.6	15692.3	16228.8	17644.3	12000.6	12972.4	14602.2	9762.04	16658.7	12241.1	10288.5	FALSE	A0A286Y8W8;A0A8M3ALG5;A0A8M3AM66;A0A8M3ATW1;A0A8M3AWV3;A0A8M6YV87;A0A8M9P3P6;A0A8M9PIU4;A0A8M9PR05;A0A8M9PUI9	Guanine nucleotide exchange factor VAV2 isoform X5;Guanine nucleotide exchange factor VAV2 isoform X8;Guanine nucleotide exchange factor VAV2 isoform X6;Guanine nucleotide exchange factor VAV2 isoform X10;Guanine nucleotide exchange factor VAV2 isoform X9;Guanine nucleotide exchange factor VAV2 isoform X4;Guanine nucleotide exchange factor VAV2 isoform X3;Guanine nucleotide exchange factor VAV2 i…	vav2	Danio rerio
47197.5	51566.5	66096.3	38501.3	58004.8	69234.1	83375.1	74442.8	75404.6	73003.3	88756.6	83283.6	74152.1	80148.4	88980.7	FALSE	A0A286Y906;E7F7E8	TBC1 domain family member 9B isoform X2;TBC1 domain family member 9B isoform X1	tbc1d9b	Danio rerio
92270.2	68369.1	65389	43790	56093.5	45300.1	9613.9	7955.19	11661.1	5249.91	7702.93	NaN	8008.89	6539.74	12098.5	FALSE	A0A286Y917;F1QJH8	Anillin isoform X1;Anillin	si:ch211-197n10.2	Danio rerio
72044.8	42960.6	50654.6	50591.3	61158	51070	25645.4	25767	38004.5	32386.7	21811.7	30028.5	15446.7	22112.2	18490.7	FALSE	A0A286Y967	Kinesin-like protein	cb738	Danio rerio
34196.8	35325.9	46881.7	44029.8	55154.5	62237.5	39793.3	44898.8	46113.6	21169.7	29648	21097.1	18699.9	24732.7	25221.7	FALSE	A0A286Y972;A0A2R8Q0K6;A0A8M2B5K2;F1QRM3;Q1LV52	C-myc promoter-binding protein isoform X1;C-myc promoter-binding protein isoform X3;C-myc promoter-binding protein isoform X2;C-myc promoter-binding protein isoform X4;C-myc promoter-binding protein	si:ch211-117i10.9;si:ch211-117i10.9;dennd4a;si:ch211-117i10.9;si:ch211-117i10.9	Danio rerio
44252.9	40896.6	42926.1	39162.7	41047	52273.1	33418.2	22763.2	36386.5	42200.9	51069.4	29313.7	52799.5	59041.9	43198.5	FALSE	A0A286Y994;F1REF3	Transmembrane protein 87A isoform X1;Transmembrane protein 87A precursor	im:7143321	Danio rerio
13863.6	14972.7	18306.6	19946.3	14839.7	16236.3	17643.3	16813	24594	13200.1	19137.3	20893.4	16519.3	26706.2	18078.2	FALSE	A0A286Y9B1;A0A2R8QNA9;A0A8M2BK81;A0A8M2BKA5;A0A8M2BKR2;A0A8M3AYR4;A0A8M9Q897;E7FC72;Q7ZTX5;U3JAN6;U3JAX5;U3JB38	Exocyst complex component 7	zgc:56575;zgc:56575;exoc7;exoc7;exoc7;exoc7;exoc7;exoc7;zgc:56575;zgc:56575;zgc:56575;zgc:56575	Danio rerio
18366.1	8172.36	18570.5	11508.4	17047.2	10461.6	8534.23	5153.49	8330.31	NaN	2986.39	NaN	NaN	NaN	NaN	FALSE	A0A286Y9L2;A2CEF0	Cell division cycle-associated protein 2 isoform X1;Cell division cycle-associated protein 2	fc32e05	Danio rerio
11209.7	30575.4	12603.5	18615.8	14539.9	24204.9	30235.7	25484.2	17224.1	21460.3	36015.5	18946.5	16230.8	24239.1	17071.7	FALSE	A0A286Y9P2;A0A8M3ATR5;A0A8M9QBG9	Ral GTPase-activating protein non-catalytic subunit beta;Ral GTPase-activating protein subunit beta isoform X7;Ral GTPase-activating protein subunit beta isoform X5	ralgapb	Danio rerio
17694	17679.7	22050.4	18986.5	18273.9	16378.5	24356.4	18149.9	17205.5	18993.5	17918	21956	23411.9	18301	19307.6	FALSE	A0A286Y9W9;A0A2R8PY61;A0A8M2B7E3;A0A8M9P2G2;A0A8M9PBK9;A0A8M9PH55;Q7T2A6	Exocyst complex component 1;Exocyst complex component 1;Exocyst complex component 1 isoform X5;Exocyst complex component 1 isoform X1;Exocyst complex component 1 isoform X2;Exocyst complex component 1 isoform X3;Exocyst complex component 1	sec3l1;sec3l1;exoc1;exoc1;exoc1;exoc1;sec3l1	Danio rerio
224098	213315	231138	236027	261156	270149	286929	282982	288072	289869	299484	276890	279078	272423	295594	FALSE	A0A286Y9X1;A0A8M3AYV9;A0A8M3B513;A0A8M3BEH1	Golgi brefeldin A-resistant guanine nucleotide exchange factor 1;Golgi-specific brefeldin A-resistance guanine nucleotide exchange factor 1 isoform X3;Golgi-specific brefeldin A-resistance guanine nucleotide exchange factor 1 isoform X2;Golgi-specific brefeldin A-resistance guanine nucleotide exchange factor 1 isoform X4	gbf1	Danio rerio
167188	231525	196786	217568	187612	245716	376581	292323	259454	260345	316749	296839	233927	275564	284873	FALSE	A0A286Y9Z9;A0A8M3AU42;A0A8M3AU57;A0A8M3B418;B7ZDD1	Phosphatidylinositol-binding clathrin assembly protein isoform X3;Phosphatidylinositol-binding clathrin assembly protein isoform X1;Phosphatidylinositol-binding clathrin assembly protein isoform X5;Phosphatidylinositol-binding clathrin assembly protein isoform X2;Phosphatidylinositol-binding clathrin assembly protein isoform X6	si:ch211-200p22.4	Danio rerio
101756	70242.1	110415	139978	94908.8	98800.7	111767	132170	195512	184659	188676	342118	274920	323478	529500	FALSE	A0A286YA26;Q5CZT1	Dipeptidyl peptidase 2 isoform X1;Dipeptidyl peptidase 2 precursor	wu:fb19g02	Danio rerio
152939	164760	218036	168391	145689	160097	116821	93580.1	144342	99251.6	116020	114035	126379	159923	136907	FALSE	A0A286YA30;F1QIH1	Renin receptor	wu:fj36c03	Danio rerio
79059.5	73248.2	51736.8	63067.1	65323	54286.5	161882	82359.6	88298.1	72187.9	66251.7	50163.5	74843.2	22550.3	45618.4	FALSE	A0A286YAA4;A0A8M2B5Q0;Q4V8U9	Homocysteine-inducible, endoplasmic reticulum stress-inducible, ubiquitin-like domain member 1;Homocysteine-responsive endoplasmic reticulum-resident ubiquitin-like domain member 1 protein isoform X2;Homocysteine-inducible, endoplasmic reticulum stress-inducible, ubiquitin-like domain member 1	zgc:114134;herpud1;zgc:114134	Danio rerio
24071.8	6864.18	34644.8	15885.5	31973.8	29011.2	24045.6	19852.3	30874.6	15036.8	38093.2	33042.8	13865.7	21576.4	45062	FALSE	A0A286YAG4;A0A8M6Z827;E7F6H7	Cytoplasmic dynein 1 intermediate chain 2 isoform X2;Cytoplasmic dynein 1 intermediate chain 2 isoform X1;Dynein, cytoplasmic 1, intermediate chain 2a	dync1i2;dync1i2a;dync1i2a	Danio rerio
27842.1	31212.7	30946.2	31166.9	33870.5	34913.8	36286.4	33976.2	43410.9	40626.7	44643.9	43286.5	31129.7	39848.1	44720.7	FALSE	A0A286YAK8;F1R7M1	Rho GTPase-activating protein 17 isoform X2;Rho GTPase-activating protein 17 isoform X1	zgc:110306	Danio rerio
16994.4	19400	16905.8	18608.2	38039.1	43891.9	4972.32	25729.7	41797.6	12812.2	21859.3	31731.8	24063.8	26693.1	42568.1	FALSE	A0A286YAV6;A0A2R8RY18;A0A8M3BC87;E7F571	Neurabin-1 isoform X3;Neurabin-1 isoform X4;Neurabin-1 isoform X2;Neurabin-1 isoform X1	si:ch1073-219n12.1	Danio rerio
866411	965077	871682	979709	922283	868203	1256290	1061680	1149150	1526080	1470940	1536080	1566770	1360210	1576010	FALSE	A0A286YAZ4;A0A8M2BJY0;A0A8M3AWS2;F1R966	Clathrin heavy chain	cb1033;cltca;cltca;cb1033	Danio rerio
143160	142642	150201	136899	168320	165141	130583	131299	157591	114302	127988	128291	126163	126436	116134	FALSE	A0A286YB73;A0A8M3ANY4;A0A8M3APJ9;A0A8M3AWD3;A0A8M3AWD6;A0A8M3AZH6;A0A8M3B6Z8;A0A8M3B701;X1WG48	Protein phosphatase 6, regulatory subunit 3;Serine/threonine-protein phosphatase 6 regulatory subunit 3 isoform X7;Serine/threonine-protein phosphatase 6 regulatory subunit 3 isoform X4;Serine/threonine-protein phosphatase 6 regulatory subunit 3 isoform X1;Serine/threonine-protein phosphatase 6 regulatory subunit 3 isoform X6;Serine/threonine-protein phosphatase 6 regulatory subunit 3 isoform X5;…	im:7145792;ppp6r3;ppp6r3;ppp6r3;ppp6r3;ppp6r3;ppp6r3;ppp6r3;fc43a07	Danio rerio
25410.1	43170.7	28911.9	27575.5	20547.8	36560.9	23531.5	48652.5	20849.1	29010.8	56822.8	32159.4	26440.2	24957.8	21027.2	FALSE	A0A286YB96;A0A8M9QAP9;E7F923	Si:dkey-46g23.1;Trinucleotide repeat-containing gene 6B protein-like isoform X3;Si:dkey-46g23.1	si:dkey-46g23.1	Danio rerio
33118.3	39608.4	41010.6	34165.3	39768.3	40042.1	45178.3	49229.6	52778.5	73958	75877.2	86345.4	84921.3	84553.3	78908.7	FALSE	A0A286YBG9;A0JML7	ADP-dependent glucokinase	zgc:153956	Danio rerio
36849.7	34946.7	44368.6	47881.8	66668	65214.3	96782.4	93846.2	109117	146410	157900	149773	158581	168831	163996	FALSE	A0A286YBI9	C-type mannose receptor 2	mrc2	Danio rerio
17642.7	17332.3	17508.7	15260.6	19878.5	18975.6	20756	19427	20950.3	18182.2	20231.2	19592.4	21299.1	20156.7	21012.3	FALSE	A0A286YBK3	Polypeptide N-acetylgalactosaminyltransferase	zgc:112011	Danio rerio
17343.9	20736.7	23660.4	25816.6	23735	22956	28836.2	28689.5	34546.9	42790.2	43787.9	36118.7	40789.9	43967.6	31027.1	FALSE	A0A286YBK5;A0A8M2BGZ4;A0A8M2BH37;F6NPK9	WD repeat domain 62;WD repeat-containing protein 62 isoform X2;WD repeat-containing protein 62 isoform X3;WD repeat domain 62	si:ch211-152c12.2;wdr62;wdr62;fb33e12	Danio rerio
69272.1	76233.7	68079.5	66625.5	80233	80541.3	72208.3	71244.8	76881.2	67695	69505.6	64731.8	58192.1	56064.5	75589.3	FALSE	A0A286YBN1	Proline-rich coiled-coil 2C	prrc2c	Danio rerio
1424140	1244880	484293	1177460	666003	1139890	1296480	833305	685435	1334500	1231590	1632350	1051170	1215430	1567060	FALSE	A0A286YBP3;Q1LWT1	Myosin IG;Myosin-Ig (Fragment)	si:dkeyp-92c9.3	Danio rerio
100963	127252	119732	123746	114904	129607	149000	129358	151247	137153	146112	141633	125971	120944	140320	FALSE	A0A286YBW2	Leucine-rich repeat and calponin homology domain-containing protein 3 isoform X2	lrch3	Danio rerio
22066.9	19413.7	32218.9	25629.6	27396.3	24041	20555	26640.8	31186.1	30740.5	27597.6	36928.2	23090.6	25556.6	38855.1	FALSE	A0A2I4KBP1	Gigaxonin	GAN	Danio rerio
58199.6	68546.1	NaN	91018.4	49474.2	52160	84713.8	72900.3	69535.2	62439.3	86685.3	74127	82289.2	98479.4	71418.3	TRUE	A0A2R8PVF5;Q5XIX8	BLOC-1-related complex subunit 5	im:7155461;borcs5	Danio rerio
420943	413305	483135	397118	432448	486371	429834	445768	470133	554421	521535	622481	628883	553924	803762	FALSE	A0A2R8PVX9;A0A8M9PGJ1;A0A8M9PNG8	Plectin a;Plectin isoform X15;Plectin isoform X17	fa95h11;pleca;pleca	Danio rerio
24104.6	30133.5	35616.6	32098.2	22908.1	22906.8	56111.9	32480.1	41574.1	25620.3	27263.7	37219.8	21608.4	32236.2	40285.2	FALSE	A0A2R8PW65;Q6P0H2	NAD(P)H dehydrogenase [quinone] 1 isoform 1;NAD(P)H dehydrogenase [quinone] 1 isoform 2	wu:fb63c10	Danio rerio
35947.7	33962.1	37922.5	29834.9	39583.1	40013	28276.4	30802.4	34790.5	24751.8	27772.6	32381.4	25536.6	30332.8	38799.8	FALSE	A0A2R8PWA9;A0A8M2BBQ3;A0A8M2BBZ8;A0A8M3ARB7;A0A8M3B8V9;F1QFF3	Myotubularin-related protein 5 isoform X1;Myotubularin-related protein 5 isoform X3;Myotubularin-related protein 5 isoform X5;Myotubularin-related protein 5 isoform X2;Myotubularin-related protein 5 isoform X4;Myotubularin-related protein 5 isoform X6	wu:fj45d12;sbf1;sbf1;sbf1;sbf1;wu:fj45d12	Danio rerio
124985	114278	151085	150061	163162	152686	173923	155211	165329	127715	136439	152206	107311	115944	148750	FALSE	A0A2R8PWG5	Pre-mRNA-processing factor 6	c20orf14	Danio rerio
63546.2	81867.1	60761.6	62179.8	65799.2	68247.8	76205.4	55756.9	52622.5	61811.5	59134.9	62409.9	61095.7	54720.8	71596.7	FALSE	A0A2R8PWK7;E9QFU9	Mitotic spindle organizing protein 2B	fam128	Danio rerio
41145.4	46071.7	39825.8	38724.4	34714.1	33773.1	35602.6	27726.5	32346.9	24931	33871.6	23782.9	32355.1	31041.1	39396.4	FALSE	A0A2R8PXC7;A0A8M9QI58;E7F4G2	Myotubularin-related protein 13 isoform X2;Myotubularin-related protein 13 isoform X3;Myotubularin-related protein 13 isoform X1	sbf2	Danio rerio
37680.6	29668.1	44034.9	30720.4	44549.5	46738.9	32280.9	49417.1	50737	45630.9	45529.6	51916.5	42934.3	46433.8	56463.5	FALSE	A0A2R8PXX5;A0A8M2BHB2;Q1LWP7	Proline-rich coiled-coil 2A;Proline-rich coiled-coil 2A;Novel protein similar to vertebrate HLA-B associated transcript 2 (BAT2)	bat2	Danio rerio
35590.3	31952.9	36366.4	27866.6	34283.1	34561.9	29238.4	22468.2	28514.4	21694.1	23632.7	26617.3	28122.2	26783	32298.8	FALSE	A0A2R8PYS8;A0A8M9PDM7	POF1B actin binding protein;Protein POF1B	pof1b	Danio rerio
343688	301366	305989	311420	292733	319663	333040	295024	294743	288908	283761	289153	293322	278054	311958	FALSE	A0A2R8PYT0	UV excision repair protein RAD23	zgc:65951	Danio rerio
25711.3	NaN	NaN	1847.87	13637.2	NaN	NaN	NaN	NaN	NaN	NaN	NaN	NaN	NaN	NaN	TRUE	A0A2R8Q009;F1QAE8	N-terminal Xaa-Pro-Lys N-methyltransferase 1	NTM1A	Danio rerio
43238	38718.7	56245.7	53871.2	32909.3	35511.1	44796.6	39268.5	51870.3	40963.3	39540.5	39793.2	46008.5	73203.8	28891.4	FALSE	A0A2R8Q071;A0A8M2BJE0;A0A8M9Q0Y1;A0A8M9QGE3	Syntaxin 16;Syntaxin-16 isoform X2;Syntaxin-16 isoform X1;Syntaxin 16	stx16	Danio rerio
33433.3	32456.7	31582	31371.3	36490.3	38167.5	46494.1	36999.7	31966.8	30780.7	32646.3	22042.9	23477	21693.3	23214.6	FALSE	A0A2R8Q0A5;A0A2R8QFA5;A0A8M1RNM7;A0A8M2BJZ7;A0A8M9Q6L3;A0A8M9QCL4;E7F4J9	Homeobox protein cut-like	cux1a	Danio rerio
273525	270883	284562	276548	303182	299080	350877	339589	289932	342739	305663	357482	295100	282826	335011	FALSE	A0A2R8Q139	Heterogeneous nuclear ribonucleoprotein K	hnrpk	Danio rerio
78883.8	99404.9	105760	70749.5	86956	102507	70105.3	81910.5	94595.3	89969.4	98797.2	103826	79526	81132.6	102173	FALSE	A0A2R8Q1F3;A0A2R8QEN6;A0A8M2B9B3;A0A8M2B9D2;A0A8M3AND6;A0A8M3AP19;A0A8M3B6H8;F1R187	Abl interactor 1 isoform X6;Abl interactor 1 isoform X3;Abl interactor 1 isoform X5;Abl interactor 1 isoform X7;Abl interactor 1 isoform X1;Abl interactor 1 isoform X4;Abl interactor 1 isoform X2;Abl interactor 1	abi1;abi1;abi1a;abi1a;abi1a;abi1a;abi1a;abi1	Danio rerio
73772.9	59537	56567.4	70128	77025.7	55299	61430.3	49134.9	58089.2	76393.4	72781.8	77347.3	92671.7	95030.2	88555	FALSE	A0A2R8Q1T2	Membrane protein, palmitoylated 6a (MAGUK p55 subfamily member 6)	im:6899520	Danio rerio
NaN	NaN	NaN	6696.78	17653.1	11912.4	17069.5	32502.6	28372.8	18605.2	29994	40113.5	11768.8	29780	29835.7	FALSE	A0A2R8Q1W5;A0A8M9Q5W8	Kelch-like ECH-associated protein 1B;Kelch-like ECH-associated protein 1 isoform X1	keap1b	Danio rerio
22582.8	20758	21288.1	18354.5	22850.2	20789.1	19463	20400.2	28270.9	21529.3	30361.4	29186	23371.9	28047	27685.3	FALSE	A0A2R8Q1X8;Q7ZV03	Vacuolar protein sorting-associated protein 26B	wu:fb49d07;vps26b	Danio rerio
64657.4	67737.2	41471.4	63230.7	61722.3	59353.1	51941.8	49579.8	37715.1	43204.8	45066.2	33094	30106.5	38948.4	24312.7	FALSE	A0A2R8Q1Y3;E7FGL0	Protein timeless homolog isoform X1;Protein timeless homolog	Tim	Danio rerio
32630.4	24716.3	23988.8	28747.6	16793	19884.2	29494.6	27875.5	28970.8	43710.8	35061.9	48058.5	39810.1	37708.8	41503.3	FALSE	A0A2R8Q259;A0A8N7TAL1	small monomeric GTPase	rab27b	Danio rerio
82905.4	78264.4	73582.3	68965.5	79535.5	76449.8	75836.1	67429	76502.3	72312.8	72840.9	73368.8	70630	78716	80977.6	FALSE	A0A2R8Q264	GPI transamidase component PIG-T	pigt	Danio rerio
43699.4	46679.5	51029.4	37056.8	39296.8	38812.2	50952.2	42315.4	37543.9	34676.8	36793.6	29727.9	29320.1	35387.2	32086.2	FALSE	A0A2R8Q2E8;B0S5U2;Q6E2N3	E3 ubiquitin-protein ligase TRIM33	cb1085;cb1085;trim33	Danio rerio
21440.8	15949.6	27245.2	14688.6	23821.3	26190.2	NaN	11316	15093.9	6364.37	6976.09	10982	7416.1	4426.48	7346.2	TRUE	A0A2R8Q2S1;A0A8M3B7N4;E7EZA6	OCIA domain-containing protein 1	LOC553528	Danio rerio
14072.8	14068.5	7315.5	26458.2	18053	11831.4	10173	13915.5	13739.9	6295.51	7439.24	8267.89	10852.8	9947.55	8695.02	FALSE	A0A2R8Q2U0;A0A8M9PAD5	Transport and Golgi organization protein 6 homolog isoform X1;Transport and Golgi organization protein 6 homolog isoform X2	tango6	Danio rerio
24375.4	23601	33133.1	20421.2	34085.4	30437	22241.3	22294.3	29185.2	22636.5	26412.9	34184.3	23986.7	21870.7	32242	FALSE	A0A2R8Q307;E7F138	Forkhead box J3	wu:fd99b01	Danio rerio
82545.2	81484	79623	81228.8	100139	78165.5	58617.2	75817.6	76209.8	82765	76531.7	70736.4	66249.8	75304.4	85211	FALSE	A0A2R8Q3Q1;E7F602	Mediator of RNA polymerase II transcription subunit 16	fc22c09	Danio rerio
34690.2	56752.9	35060.1	48949.2	34242.2	33037.1	57436.1	33436.6	41219.1	36351.1	22767.5	23874.3	31219.3	30616.8	35386	FALSE	A0A2R8Q4B6;Q5XJ56	tRNA-uridine aminocarboxypropyltransferase;tRNA-uridine aminocarboxypropyltransferase 1	wu:fb34c05;dtwd1	Danio rerio
55813.5	63891.8	64493.3	49950.6	67598.4	73486.9	38783.1	30548.8	46452.5	38315.6	30070.8	36651	32295.2	40337.7	40493.3	FALSE	A0A2R8Q4V0;A2BID8	Amyloid beta (A4) precursor-like protein 2	fk52a05	Danio rerio
18678.9	21357.9	17793.5	18649.3	17164.6	15327.1	19537.5	17953.7	20986.6	16363.8	15606.7	14234.1	17277.7	16041.2	15482.8	FALSE	A0A2R8Q515;A0A8M2BEZ3;A0A8M2BF23;A0A8M9Q4K4;A0A8M9QJM4;B0S771	Rho guanine nucleotide exchange factor (GEF) 7a;Rho guanine nucleotide exchange factor 7 isoform X5;Rho guanine nucleotide exchange factor 7 isoform X4;Rho guanine nucleotide exchange factor 7 isoform X1;Rho guanine nucleotide exchange factor 7 isoform X3;Rho guanine nucleotide exchange factor (GEF) 7a	fc28d09;arhgef7a;arhgef7a;arhgef7a;arhgef7a;fc28d09	Danio rerio
39658.4	39603.5	47774.1	40114.2	52149.5	61270.4	62586.6	51892.9	53350.4	40608.6	45447.7	46691.5	36748.5	42149.5	53768.6	FALSE	A0A2R8Q516;A0A8M3AVA8;A0A8M3AVB1;A0A8M3B237;A0A8M3BBW9;E7F237	GTPase-activating protein and VPS9 domain-containing protein 1 isoform X3;GTPase-activating protein and VPS9 domain-containing protein 1 isoform X5;GTPase-activating protein and VPS9 domain-containing protein 1 isoform X2;GTPase-activating protein and VPS9 domain-containing protein 1 isoform X1;GTPase-activating protein and VPS9 domain-containing protein 1 isoform X4;GTPase-activating protein and…	zgc:92666;gapvd1;gapvd1;gapvd1;gapvd1;zgc:92666	Danio rerio
24424.7	29834.5	17633.4	31686.2	19269.3	24108.3	21792.2	22675.3	32930.5	14369.6	18401.5	15872.2	16922.5	25848.3	13690.8	FALSE	A0A2R8Q586	COX assembly mitochondrial protein	zgc:77499	Danio rerio
40425	31815.1	28788	36715	50951.6	39571.6	39277.8	41255.9	30048	22051.7	20138.1	24274.9	10638.4	16995.6	16634.1	FALSE	A0A2R8Q5J1;A0A8M2BAK6;A0A8M3AXA6;A0A8M9P9A8	Helicase-like transcription factor;Helicase-like transcription factor;Helicase-like transcription factor isoform X2;Helicase-like transcription factor isoform X4	hltf	Danio rerio
102460	99568.9	110757	109368	98598.4	107510	155450	135616	145797	249827	227524	255286	297134	260370	307470	FALSE	A0A2R8Q5P5;A0A2R8QBF8;A0A8M6YXA3;A0A8M6Z434;Q1LUP1;Q1LUP2;Q7ZUA1	Adducin 3 (gamma) a;Adducin 3 (gamma) a;Gamma-adducin isoform X2;Gamma-adducin isoform X5;Adducin 3 (gamma) a;Adducin 3 (gamma) a;Add3a protein	add3;add3;add3a;add3a;add3;add3;zgc:55992	Danio rerio
43484.9	44197.4	46570.5	38519.8	42838.8	40978.6	40980.1	29911.3	36795.4	24810.8	23391.9	18925	25115.2	32810.2	30056	FALSE	A0A2R8Q670;A0A2R8QLP1;E7F1U7;X1WFM4	Ubiquitin-conjugating enzyme E2Q 2 isoform 4;Ubiquitin-conjugating enzyme E2Q 2 isoform 3;Ubiquitin-conjugating enzyme E2Q 2 isoform 2;Ubiquitin-conjugating enzyme E2Q 2 isoform 1	wu:fi34a03	Danio rerio
13688.9	11715.4	15209.3	13938.3	18303.7	17890.1	25273.8	24398.6	25496.7	20137.7	28499.7	33606.4	20838.8	25831.7	33148.1	FALSE	A0A2R8Q6F6	Si:dkey-24l11.2	si:dkey-24l11.2	Danio rerio
48170.6	48467.7	35197.6	53307	52409.1	34822.8	41039.1	37339.1	39437	37455.3	35177.6	37263.4	32785.7	35076.2	37218.1	FALSE	A0A2R8Q7F9;Q6DHU2	RNA-binding motif protein 34	zgc:92062	Danio rerio
54082.2	40294.2	54116.5	37712.6	57766.2	56384.5	40335.5	33428.6	33101.3	16041.8	16608	18863.7	17957.9	20138.7	20122	FALSE	A0A2R8Q7M1	Lysosome membrane protein 2	scarb2b	Danio rerio
46454.1	63051.6	68333.6	63599.4	37944.3	47428	37488	49759.1	75826	32087.4	38372.5	32025.7	28219.3	62004.3	33423.9	TRUE	A0A2R8Q8G0	Mitochondrial fission 1 protein	im:6905231	Danio rerio
43416	59240.8	60549.1	46815.1	63438.5	50034.6	51320.5	42955	50187.5	24617.1	34748.2	33939.1	22898.7	37509.3	33572.7	FALSE	A0A2R8Q8R8	cGMP-dependent protein kinase	prkg1b	Danio rerio
7402.44	10608.2	9630.85	7666.47	7112.98	12447.6	6919.7	5107.29	9113.19	3481.45	6348.15	7415.39	1363.17	4985.92	8232.22	FALSE	A0A2R8Q8W5;I3IS11;Q803L0	Lin-28 homolog A (C. elegans);Lin-28 homolog A (C. elegans);Protein lin-28 homolog A	lin28;lin28;lin28a	Danio rerio
136667	174064	134288	146922	162229	166073	236802	177485	186072	190441	177123	237122	213065	237236	237118	FALSE	A0A2R8Q8Y9;A0A2R8QHK6	Septin 9b	sept9b	Danio rerio
10838.9	6627.77	5278.61	8563.81	8489.62	7134.98	7120.68	6848.03	10550.7	8044.23	12553.9	14649.5	9096.99	13191.7	20827.9	FALSE	A0A2R8Q971;A0A8M3AQE8;A0A8M3AQS5;A0A8M3AXW1;A0A8M3B0U4;A0A8M3B869;F1R6L8	Rho GTPase-activating protein 17 isoform 1;Rho GTPase-activating protein 17 isoform X2;Rho GTPase-activating protein 17 isoform X4;Rho GTPase-activating protein 17 isoform X1;Rho GTPase-activating protein 17 isoform X5;Rho GTPase-activating protein 17 isoform X3;Rho GTPase-activating protein 17 isoform 2	zgc:172194;arhgap17b;arhgap17b;arhgap17b;arhgap17b;arhgap17b;zgc:172194	Danio rerio
37555.9	56455.5	35191	38021.4	34348.4	27146.3	33254.4	21469.5	16168	19375.1	22648.9	20965.8	16362.8	19957.4	19197.1	FALSE	A0A2R8Q9D0;A0A2R8QJQ5;A0A8M9PM80;B5DE36	BCAR1 scaffold protein, Cas family member;BCAR1 scaffold protein, Cas family member;Breast cancer anti-estrogen resistance protein 1 isoform X1;BCAR1 scaffold protein, Cas family member	fc17f11;fc17f11;bcar1;zgc:175192	Danio rerio
110748	99243.8	109544	90561.2	113748	120539	85937.9	108497	108746	77711.7	94312.7	106788	75797.6	86356.4	95326.5	FALSE	A0A2R8Q9E0;A0A8M3AV09;A0JMN8	Oxysterol-binding protein	zgc:154069;osbpl9;zgc:154069	Danio rerio
17801.8	23979.9	8798.44	29245.3	20591.5	23022.5	29648	23633.1	23799.1	11957.4	15384.1	8135.39	12825.2	17900	5743.11	TRUE	A0A2R8Q9H3	Small integral membrane protein 20	smim20	Danio rerio
30227.9	6271.21	18721.9	17570.9	28647.6	25436.5	37542.3	27375.2	27302.1	33496.8	43254.8	43138.2	51842.4	52595.2	50907.4	FALSE	A0A2R8Q9L0	Leucine-rich repeat transmembrane neuronal protein 4	LOC563710	Danio rerio
56631	75292.4	48923.7	70535.7	47252.1	51226.4	55501.9	38677.1	48018.8	5753.05	18069.5	13563.2	11461.1	18399.9	11141.9	FALSE	A0A2R8Q9M1	DNA replication complex GINS protein SLD5	im:7137690	Danio rerio
58034.2	81622.7	51554	94041.7	49058.1	64688.7	54047.1	68946.9	104970	47576.9	72405.5	47441.1	60562.9	121190	42030.1	FALSE	A0A2R8Q9P1	SLC35A4 upstream open reading frame protein-like	LOC101885612	Danio rerio
NaN	NaN	NaN	9883.59	NaN	NaN	NaN	10117	NaN	11568.9	20069.6	36414.5	20470.6	29381	28178.5	TRUE	A0A2R8Q9R2;A0A8M2B964;F1QXG8	Tpd52-like 2b;Tumor protein D54 isoform X4;Tpd52-like 2b	tpd52l2;tpd52l2b;tpd52l2	Danio rerio
11521.7	7986.51	8630.09	8743.27	10836	11240.8	16015.2	18057.2	18129.6	35049.4	25851	27461.3	30873	22043.5	24841.5	FALSE	A0A2R8Q9T1;B0V356	Thymocyte selection-associated high mobility group box	sb:eu868	Danio rerio
96835.1	111621	98486.7	91656	101523	95990.8	97306.7	89060.7	80481.9	73174.4	73203.3	64804.4	59668.9	67174.3	68749.8	FALSE	A0A2R8QA59	Anaphase-promoting complex subunit 1	anapc1	Danio rerio
15037.9	13244	23124.4	12019.6	12239.4	16800.9	20114.1	16732.2	23937.8	29975.9	28621.1	34901.5	29067.8	30788.3	38829	FALSE	A0A2R8QA84;E7F0Y9	Si:ch211-91p5.3	si:ch211-91p5.3	Danio rerio
83714.5	98634.3	89449.6	90402.3	84727.6	97557.9	135985	99374	96638.1	91800.6	97460.1	91750.1	86856.8	90691.1	94845.1	FALSE	A0A2R8QA86;A0A2R8QFY7;E7F2S8	Acyl-CoA synthetase family member 3	acsf3	Danio rerio
76796.2	77566.7	81558.4	79889.1	78498	85064.3	85794.4	94073.6	82534.5	76154.2	77234.4	77569.5	70312.4	59380.9	81944.6	FALSE	A0A2R8QAR5;Q502M2	Protein TMED8 isoform X1;Protein TMED8	zgc:112014	Danio rerio
37553.4	46361.3	61755.4	64852	37634.2	43421.5	22877.4	38448.1	52652.1	32566	38698.8	22072.4	26742.9	57562.7	38373.7	FALSE	A0A2R8QAU3	IMP U3 small nucleolar ribonucleoprotein 3	zgc:56526	Danio rerio
55451.1	76800	60883.3	68460.2	42500.2	36229.6	54094.3	39202.9	30402	18639.9	19269	17265	13299.5	17807.4	7382.18	FALSE	A0A2R8QAZ5;B0JZP3	Protein THEM6 isoform X1;Protein THEM6	them6	Danio rerio
15056.2	14580.3	15017.8	15235.7	16346.9	15386.5	26294.7	18102.6	14586.4	17542.8	20965.3	17993.6	16211	15943.2	14187.8	FALSE	A0A2R8QB31;A0A8M9P6P2;A0A8M9PH61;A0A8M9PN21;A0A8M9PN25;A0A8M9PVB7;A0A8M9PYT7	PHD finger protein 21A isoform X7;PHD finger protein 21A isoform X4;PHD finger protein 21A isoform X5;PHD finger protein 21A isoform X1;PHD finger protein 21A isoform X6;PHD finger protein 21A isoform X3;PHD finger protein 21A isoform X8	phf21ab	Danio rerio
90268.9	57685	64099	77943	95006.7	88883.8	62678.4	72999.4	87945.9	74674.1	66789.9	73548.6	71031	72663.8	75829.7	FALSE	A0A2R8QB65	EKC/KEOPS complex subunit LAGE3	lage3	Danio rerio
65120.9	79519.2	55560.4	67722.5	66939.6	64419.3	44811.9	50872.5	49851.1	38313.7	51745.2	61579.4	51028.4	61404.1	48885.9	FALSE	A0A2R8QBA5	rRNA methyltransferase 3A, mitochondrial	rnmtl1	Danio rerio
18785.8	23135.2	21747.6	17740.2	18898.3	22674	29936.5	20858.6	20886	21591.2	19490.4	23907.7	20023.8	21732.6	26137.4	FALSE	A0A2R8QBK4	Leucine-rich repeat and calponin homology domain-containing protein 4 isoform X1	lrch4	Danio rerio
5041.14	20383.6	19131.5	6519.12	9575.38	NaN	22807.5	10626	19876.3	35737.4	37252.5	35037.6	87376.2	83851.9	76425.4	FALSE	A0A2R8QC82	Cytochrome P450, family 8, subfamily B, polypeptide 3	cyp8b1.3	Danio rerio
25333.9	39023.1	29327.8	27439.7	28374.7	32766.2	26342.4	39533.4	45683.7	60875.2	61334.3	59960	35579.4	45227	71775.2	FALSE	A0A2R8QCR7;B7ZV28	Protein tyrosine phosphatase, non-receptor type 23, b;Protein tyrosine phosphatase, non-receptor type 23, b	ptp23b;si:dkeyp-114f9.2	Danio rerio
50022.3	49270.2	47733.9	52215.1	57632.1	51613.5	56358.4	59962.2	51261.9	62134.8	58372.6	57301.7	75414.4	68252.7	71859.7	FALSE	A0A2R8QDC8;A0A8M3APL8;A0A8M3APM3;A0A8M3AQ53;A0A8M3AQ56;A0A8M3AX63;A0A8M3B069;A0A8M3B7M8;A0A8M3B7N0;A0A8M9QH96;A4IFW2	protein-tyrosine-phosphatase;protein-tyrosine-phosphatase;protein-tyrosine-phosphatase;protein-tyrosine-phosphatase;protein-tyrosine-phosphatase;protein-tyrosine-phosphatase;protein-tyrosine-phosphatase;protein-tyrosine-phosphatase;protein-tyrosine-phosphatase;protein-tyrosine-phosphatase;Receptor-type tyrosine-protein phosphatase F	lar;ptprfb;ptprfb;ptprfb;ptprfb;ptprfb;ptprfb;ptprfb;ptprfb;ptprfb;ptprf	Danio rerio
1137150	1098660	612364	1481860	759523	982098	604471	798360	1032310	944738	1129780	884277	936237	1405470	529694	FALSE	A0A2R8QDV2	Cystatin 14b, tandem duplicate 1	zgc:153129	Danio rerio
11310	15820.7	10405.6	30132.7	17991	19286.8	30674.4	20373	18485.6	17085.7	18355	17384.2	14185.8	18188.7	16983.9	FALSE	A0A2R8QE41	mitogen-activated protein kinase	MAPK14	Danio rerio
75129.4	72339.1	86091.2	67010.1	78443	88801.3	79568.4	72743.7	88151.7	103228	98722.4	103559	102257	94142.5	110099	FALSE	A0A2R8QEG6;F1R8J7	Ankycorbin isoform X1;Ankycorbin	im:7136186	Danio rerio
290974	301831	298230	293110	286533	268650	335367	299177	301866	344239	305426	341817	318902	289971	339552	FALSE	A0A2R8QEJ6	ADP-ribosylation factor-binding protein GGA1	fb33h10	Danio rerio
117909	115564	103825	106764	111412	105468	117709	121932	124633	142997	147466	131917	155712	166229	137595	FALSE	A0A2R8QEQ4;Q6NWI7	Transmembrane emp24 domain-containing protein 10 isoform 2 precursor;Tmed10 protein	TMP21;zgc:85681	Danio rerio
20763	20261	29177.2	22747.6	23968.5	25534.2	26356.3	31384.3	34062	38256.8	35513.8	33213.4	31542.7	33192.7	42298.9	FALSE	A0A2R8QEX9;B0S737	phosphatidylinositol-3,4-bisphosphate 4-phosphatase;phosphatidylinositol-3,4-bisphosphate 4-phosphatase	inpp4a	Danio rerio
77890.3	62880.6	90220.4	54094.4	71374.6	76849.6	76066.3	64685	56033.8	92226	91612	88718.8	66879.9	83421.5	87253.5	FALSE	A0A2R8QEZ2;F1R333;Q7ZW24	GDP-Man:Man(3)GlcNAc(2)-PP-Dol alpha-1,2-mannosyltransferase;GDP-Man:Man(3)GlcNAc(2)-PP-Dol alpha-1,2-mannosyltransferase;GDP-Man:Man(3)GlcNAc(2)-PP-Dol alpha-1,2-mannosyltransferase	fj04e04;fj04e04;alg11	Danio rerio
83963.5	98606.7	113055	93847.6	88372.9	123737	119909	100525	146226	78677.4	106992	121282	61767.4	123376	112927	FALSE	A0A2R8QF26;F1Q5U6	Muscleblind-like protein 2 isoform D;Muscleblind-like protein 2 isoform A	fj89c04	Danio rerio
222722	215030	234268	206830	229634	223816	212315	236494	235295	236463	234289	239277	212094	234927	235436	FALSE	A0A2R8QFM1;A0A8M2BAZ4;F1QZ57	Poly(U)-binding-splicing factor PUF60 isoform X3;Poly(U)-binding-splicing factor PUF60 isoform X2;Poly(U)-binding-splicing factor PUF60 isoform X1	fc21a05;puf60a;fc21a05	Danio rerio
53661.4	60349.9	46044.2	55373.3	53239.7	40441.5	48004.3	46539.9	30709.5	38886.2	39768	28455.7	41395.8	38357.6	26859.7	FALSE	A0A2R8QFQ6	F-box and WD repeat domain-containing 11-A	fbxw11a	Danio rerio
157684	153630	189587	160428	169196	172105	182591	179638	172567	159419	166510	166396	168572	153470	155014	FALSE	A0A2R8QFW5;A0A8M3AMW3;Q803T2	Striatin-interacting protein 1 homolog;Striatin-interacting protein 1 homolog isoform X1;Striatin-interacting protein 1 homolog	fam40a;strip1;strip1	Danio rerio
118621	113388	135312	75494.7	107630	109291	53190.8	47792.7	55845.8	54164.4	79046.9	72929.5	104648	125697	114337	FALSE	A0A2R8QFX4;A2RRT1	Milk fat globule EGF and factor V/VIII domain-containing b	mfge8	Danio rerio
34171.6	32836.2	35395.3	41333.8	31635.7	39310.1	46925.1	42444.4	47314.5	47677.1	51202.3	71791.5	78052	89688.8	95782.4	FALSE	A0A2R8QGA4;E7F3A5	Macrosialin	si:ch211-212k18.7	Danio rerio
24078.1	17835	22609.9	18111.2	24372.7	28270.8	13462.3	24869.1	28042.5	19936.8	22640.2	27021.6	20672.6	20907	25805.1	FALSE	A0A2R8QGC0;X1WER2	Ubiquitin-like modifier-activating enzyme 5	cb972;uba5	Danio rerio
1054.12	3526.02	4342.76	3196.9	3714.13	NaN	4798.79	2103.49	2937.81	1787.06	4813.72	7001.64	3756.48	4942.94	5958.16	TRUE	A0A2R8QGM2;A4QNY0;B7ZD37	Paladin isoform X2;Paladin;Paladin isoform X1	zgc:162303	Danio rerio
73848.1	73469.8	64053.3	67798.8	67467	61999.5	55085.1	54484.6	56398.6	51200.6	47791.7	48914	43474.2	39328.2	46770.7	FALSE	A0A2R8QI13	Protein arginine N-methyltransferase 3 isoform X1	hrmt1l3	Danio rerio
30047.9	23851.6	33997.8	33514.6	34071.2	29818.8	58725.3	31939.1	35654.1	35157.3	31697.7	29577.7	34367.7	33987.3	22973.1	FALSE	A0A2R8QI61	ADP ribosylation factor-like GTPase 3a	si:dkey-52k1.1	Danio rerio
15572	19782	18370.8	15113.5	22139.7	18193.8	17682.2	12492	15354.9	22709.2	20024.6	23756.2	12916.9	13677.4	18231.6	FALSE	A0A2R8QIV0;Q6PHH1	E74-like factor 2b (ets domain transcription factor);E74-like factor 2 (Ets domain transcription factor)	ef2;elf2	Danio rerio
609113	622802	575844	531152	615747	608135	651917	536814	524453	496676	492840	545091	466903	431010	499763	FALSE	A0A2R8QIW0	Histone deacetylase	chunp6919	Danio rerio
171389	132652	193033	139014	182219	202733	186254	204423	232879	252589	281200	315010	258636	326258	366526	FALSE	A0A2R8QIY5;A0A8M9PM31	Protein kinase C	im:7139045;prkca	Danio rerio
262526	299679	260263	254366	269382	273196	338091	324138	292567	454099	477233	410559	563750	558735	485392	FALSE	A0A2R8QJF6	Aspartyl/asparaginyl beta-hydroxylase isoform X2	unm_hu7910	Danio rerio
42653.9	53405.2	53381.7	56714.5	61479	88554.1	99738.3	69317.6	89837.9	90046.9	95123.1	120835	101938	101330	134131	FALSE	A0A2R8QJH1;Q6NUU0	Metadherin a;Lyric-like	lyric;lyricl	Danio rerio
215756	213723	169627	206176	165239	151039	291351	301421	204747	518089	431772	328491	599657	463349	356707	FALSE	A0A2R8QJH4;F1Q4P9	Calcium-transporting ATPase	atp2a3	Danio rerio
141225	157804	147892	130083	148169	154124	139418	137754	135497	145251	146638	121431	131400	129769	143765	FALSE	A0A2R8QJS5;Q7ZWF0	mRNA export factor	zgc:56449;rae1	Danio rerio
120571	28338.9	34653.3	11634.9	48159.7	31875.9	9644.95	14917.7	36687.2	30269.4	20729.5	49724.5	30713.3	44608.1	16206.6	FALSE	A0A2R8QK04;F1QDR1;X1WHH8	Cytohesin 1a	cyth3b	Danio rerio
18980.4	14005.7	6656.18	14350.7	10673.5	14352.4	17291.6	11539	8731.13	14022.3	20571.9	8980.27	25074.7	18660.8	13926.8	FALSE	A0A2R8QK81;A0A2R8QN46;A0A8M2BKM2;A0A8M3AXD8;A0A8M3AXE4;A0A8M3AXG2;A0A8M3B3W7;A0A8M3B6R1;A0A8M3BDJ0;A0A8M9PV67;A0A8M9Q7G8;A0A8M9Q7H1;A0A8M9Q7H6;A0A8M9Q7H9;A0A8M9QDD0;A0A8M9QDD5;A0A8M9QDE0;A0A8M9QHW5;A0A8M9QHX3;A0A8M9QHX6;A0A8M9QLT7;A0A8M9QLT9;A0A8M9QLU5;F1QPV2	Adhesion G protein-coupled receptor L2 isoform X16;Adhesion G protein-coupled receptor L2 isoform X7;Adhesion G protein-coupled receptor L2 isoform X21;Adhesion G protein-coupled receptor L2 isoform X6;Adhesion G protein-coupled receptor L2 isoform X15;Adhesion G protein-coupled receptor L2 isoform X11;Adhesion G protein-coupled receptor L2 isoform X9;Adhesion G protein-coupled receptor L2 isofor…	adgrl2a	Danio rerio
495056	429116	446610	442767	470242	390848	516536	495376	414180	553328	601598	476725	541462	440613	628050	FALSE	A0A2R8QKB1;E7FE99	Signal-induced proliferation-associated 1-like 2	im:7137555	Danio rerio
58262.1	57020.3	57805	60184.8	67232.6	66405.7	60684.5	56068.7	54884.7	60982.1	56320.8	55939.6	82420.7	82079.7	87225	FALSE	A0A2R8QKL9	Protein-glutamine gamma-glutamyltransferase K	tgm1l1	Danio rerio
19269.3	19496.6	14989.2	9830.02	19472.2	11208.8	8937.07	12885.7	10284	16040.4	15642.2	7017.23	15440.2	11253.4	9975.81	FALSE	A0A2R8QKT7;A0A8M9PXN3;E9QEM6;Q802W0	non-specific serine/threonine protein kinase	fi39g08;mark3a;fi39g08;mark3	Danio rerio
41774.9	37233.7	55109.1	44672.3	55466.1	64541.8	42681.7	39846.6	61170	49543	54476.2	61365.8	50099.3	53671.5	67021.5	FALSE	A0A2R8QKX7	Motile sperm domain-containing 2	wu:fc33h03	Danio rerio
4363.49	3959.38	5532.29	358.491	10356.7	9427.06	7492.79	12695.3	15532.1	10865.7	13582.4	16869.7	7160.98	10311.1	12453.6	FALSE	A0A2R8QL91	PEST proteolytic signal-containing nuclear protein	zgc:103440	Danio rerio
63145.8	81974.2	63387.1	58718.2	30738	43486.1	38421.9	32885.2	22056.3	54709.1	93399	91448.9	81567.9	75524	85879.8	FALSE	A0A2R8QLG0	Spindle and kinetochore-associated protein 2	im:7140390	Danio rerio
100220	106041	102176	92426.3	83880.6	98044.8	108957	105986	95366.5	91177.8	96034.9	93087.5	103715	112508	88935	FALSE	A0A2R8QLH1	RAB41, member RAS oncogene family	wu:fi30c11	Danio rerio
248983	272696	283919	256652	296397	279472	355381	300882	359604	281028	299619	340096	311246	287749	336337	FALSE	A0A2R8QLN9;A0A8M3APK5;E7F2J5;Q7ZW40	General vesicular transport factor p115	vdp;uso1;vdp;vdp	Danio rerio
799295	812985	703429	746670	802847	775920	813010	859794	744255	865399	830745	897977	828832	758265	870231	FALSE	A0A2R8QLQ0	ELAV-like protein	fb72d01	Danio rerio
33412.5	34709.5	44338	36710.9	38007.8	44552	68488.6	57700.5	54863.4	81942.4	78785.9	69980.3	88128.4	72207.9	83299	FALSE	A0A2R8QLQ3;A0A8M6Z2S8;A0A8M6Z4A7	Rap guanine nucleotide exchange factor (GEF) 2;Rap guanine nucleotide exchange factor 2 isoform X2;Rap guanine nucleotide exchange factor 2 isoform X9	rapgef2	Danio rerio
31614.2	36152	44302.1	17597.2	18439.7	30799	13522	16633.4	20188	18945.3	23197.9	22477.6	18213.2	20843.1	28045.6	FALSE	A0A2R8QLY4;A0A8M6YVD2;E7FBA8	Neuron navigator 1 isoform X3;Neuron navigator 1 isoform X2;Neuron navigator 1 isoform X1	nav1a	Danio rerio
9291.08	15894.8	16533.4	18077.7	15095.4	12027.4	7250.94	14162.5	27111.7	8310.15	13771.9	15115.9	9145.56	20197.9	11089.1	FALSE	A0A2R8QM83	Transmembrane protein 126A	zgc:73348	Danio rerio
78335.2	70016.5	73862.3	75436.2	62758.9	63360.7	91804.7	74534.2	99559.1	84196	100851	97635.2	116507	121833	141053	FALSE	A0A2R8QMA3;A0A8N7TD16	Protein-serine/threonine kinase	pdk3a	Danio rerio
232933	236624	229200	222254	234481	237269	307217	294394	269797	247535	254223	256433	181609	195194	213366	FALSE	A0A2R8QMI5;A0A8M3AT25;A0A8M3AT31;A0A8M3B066;A0A8M3B348;A0A8M3BA55;A0A8M9PZM7;A0A8M9QFB8;F1QRX4	Bridging integrator 1b;Bridging integrator 1b isoform X3;Bridging integrator 1b isoform X5;Bridging integrator 1b isoform X7;Bridging integrator 1b isoform X6;Bridging integrator 1b isoform X4;Bridging integrator 1b isoform X1;Bridging integrator 1b isoform X9;Bridging integrator 1b	bin1;bin1b;bin1b;bin1b;bin1b;bin1b;bin1b;bin1b;bin1	Danio rerio
18678.4	17228.3	32073.4	23869	27571	25189.1	28596.8	18467.3	33505.9	17599.6	22494.7	29676	19811.3	25544.8	29592	FALSE	A0A2R8QMQ9;A0A8M9QDN1;A2CEP2	Endophilin-B2 isoform X6;Endophilin-B2 isoform X2;Endophilin-B2 isoform X4 (Fragment)	sh3glb2;sh3glb2b;sh3glb2	Danio rerio
45823.7	47293.9	47156.3	53829.5	61764.8	50789	112403	116141	108422	201320	174460	185217	213857	179266	218769	FALSE	A0A2R8QMT1	Synaptopodin	synpo	Danio rerio
107327	65686.6	51073.8	137787	77160.9	61831.9	77448.3	82295.2	103865	98497.6	74172.3	61617.9	92980.4	92441.1	67323	FALSE	A0A2R8QN88;E9QF87;Q803K5	Tpd52-like 2a	fk69c03	Danio rerio
39538.1	53161.2	41227.7	50249.9	43699.4	46897.3	42699.2	44620.4	28788.7	26188.9	27308.6	20579.5	20261.3	19273.1	20953	FALSE	A0A2R8QNF3	Ribosome production factor 1	bxdc5	Danio rerio
12579.7	8373.1	11267.2	14747.6	19415.3	19846.1	15523	8196.48	16092	9640.52	8491.6	23602.4	12056.6	7714.21	16659.9	FALSE	A0A2R8QNS5	Proteasome (prosome, macropain) assembly chaperone 4	psmg4	Danio rerio
54528.8	63062.3	63786.9	60662.9	55868.2	62835.7	71169.2	67551	64651.6	62249.4	66097.8	68645.6	57838.6	57474.2	67331	FALSE	A0A2R8QNZ1;A0A8M3B2U3;A0A8M9PQ97	Liprin-beta-1 isoform X1;Liprin-beta-1 isoform X4;Liprin-beta-1 isoform X3	si:dkey-103i16.1;ppfibp1b;ppfibp1b	Danio rerio
129123	142004	114420	131021	130804	127353	151086	134523	120469	134450	126269	123910	137257	126032	115645	FALSE	A0A2R8QP51;A0A8M2BJR8	Dipeptidyl peptidase 9;Dipeptidyl peptidase 9 isoform X1	im:7145318;dpp9	Danio rerio
73788.8	54181.7	123132	53637.7	63742.9	109869	66017.1	65458.9	72897.3	65400.9	62830.6	59493.1	61304	63533.3	80508.2	FALSE	A0A2R8QPB8;B5LZ08	G protein-coupled receptor kinase	adrbk2	Danio rerio
24846.8	18884.7	27009.6	16001.7	21506.6	24613.7	26568.1	26827	29776.9	32703.6	35370.8	38312.5	41153.1	42810.9	43172.6	FALSE	A0A2R8QPJ6	Plexin-A2	plxna2	Danio rerio
48411.3	55515.8	40744.9	51914.7	48413.7	25158.6	58387	42088.4	37054.8	44726.9	46938.1	31234.9	41522.7	28583.4	26373.5	FALSE	A0A2R8QPS5;A0A8M9P773	Guanine nucleotide exchange factor subunit RIC1;Protein RIC1 homolog	ric1	Danio rerio
183766	244335	230009	213515	226340	215187	270883	244103	234338	217955	229123	243288	196683	220368	221631	FALSE	A0A2R8QPW3;B0S6R1	Nck-associated protein 1	si:dkey-234n3.1;nckap1	Danio rerio
36028.7	35676.1	37698.1	35951.7	37744.8	37415.4	45193.3	35993.6	37951.4	44809.5	42420.3	46313.9	44146.2	40950.5	40319.4	FALSE	A0A2R8QQ99;A0A8M2BFG9;A0A8M2BFH7;Q08BE3	Sarcolemma-associated protein a;Sarcolemmal membrane-associated protein isoform X2;Sarcolemmal membrane-associated protein isoform X3;Sarcolemma-associated protein a	fa03e05;slmapa;slmapa;zgc:153887	Danio rerio
128060	130774	118475	108032	123760	122881	117201	132611	120352	136611	153169	145978	134004	116581	143017	FALSE	A0A2R8QR48;F1RB69	THO complex subunit 5 homolog	fc54b09	Danio rerio
3370.27	2528.95	5953.25	3204.2	6754.96	4527.67	4671.59	5734.02	7027.1	13423	10385.7	15333.4	11643.4	12257.8	13945.4	FALSE	A0A2R8QRA7	Heterogeneous nuclear ribonucleoprotein H3 (2H9)	zgc:136953	Danio rerio
17143.2	12008.8	6880.11	13584.5	20821.7	19624.1	42976.2	7583.98	14147.1	10005	8877.45	12657.2	8352.06	7476.08	9128.48	FALSE	A0A2R8QRC7	ATP-binding cassette sub-family F member 1 isoform X2	wu:fb79c06	Danio rerio
33427.4	28032.6	23087.2	27451.3	29307.5	34989.3	32197.1	26850.4	23148.4	24382.7	26633.9	20426.1	23449.5	24962.7	19653.6	FALSE	A0A2R8QSC8;A0A8M2BII3;X1WH55;X1WHL7	Solute carrier family 12 member 7 isoform X1;Solute carrier family 12 member 7 isoform X5;Solute carrier family 12 member 7 isoform X4;Solute carrier family 12 member 7 isoform X2	slc12a7a	Danio rerio
59742.3	69415.1	107064	60201.3	89449.4	90634.7	56783.3	65956.8	95287.6	112963	65595.8	126105	147341	151059	165341	FALSE	A0A2R8QSF6;A0A8M2B3U3;A0A8M2B4H2;E7F8B8	StAR-related lipid transfer (START) domain-containing 13b;StAR-related lipid transfer protein 13 isoform X4;StAR-related lipid transfer protein 13 isoform X3;StAR-related lipid transfer (START) domain-containing 13b	stard13b	Danio rerio
84856.6	98743.4	99843.2	87959.5	97946.9	98965.1	87490.5	92336.5	84266.4	90526.7	96640.1	82065.8	76677.9	79507.4	85944.9	FALSE	A0A2R8QSP1;A0A8M2B5U1	Phosphatidylinositol 4-phosphate 3-kinase C2 domain-containing subunit alpha isoform X2;Phosphatidylinositol 4-phosphate 3-kinase C2 domain-containing subunit alpha isoform X1	pik3c2a	Danio rerio
13020	22396.2	8793.91	22901.9	11489.8	19386.8	46527.6	22054.9	18691	26074.3	27563.2	18247.9	26589.3	31505.3	19363.1	FALSE	A0A2R8QTA5	Epsin 3a	epn3a	Danio rerio
33850.3	34163	36644.4	35721.7	38114.3	41515.3	28308.9	31749.5	32032.8	21493.2	26911.1	27384.5	19695	20617.3	25566.6	FALSE	A0A2R8QTF0;A0A8M6Z0D9;A0A8M6Z7J9;A0A8M9PQP7;A0A8M9PQQ1;A0A8M9Q3B0;A0A8M9Q9J3;A0A8M9QDL2	Cold shock domain-containing E1, RNA-binding;Cold shock domain-containing protein E1 isoform X7;Cold shock domain-containing protein E1 isoform X5;Cold shock domain-containing protein E1 isoform X2;Cold shock domain-containing protein E1 isoform X10;Cold shock domain-containing protein E1 isoform X3;Cold shock domain-containing protein E1 isoform X4;Cold shock domain-containing protein E1 isoform…	fa92c07;csde1;csde1;csde1;csde1;csde1;csde1;csde1	Danio rerio
95619.7	103769	119075	107550	96215.8	118676	162685	128146	135277	148329	158300	182735	169100	158634	195265	FALSE	A0A2R8QTG3	E3 ubiquitin/ISG15 ligase TRIM25 isoform X1	zgc:55773	Danio rerio
31273.6	42953.7	149048	37559.8	36206.9	34430.7	51672.7	47514.8	25712.9	38571.8	26044.9	85521.1	49817.1	100546	69066.2	FALSE	A0A2R8QTN3	Si:dkey-178e17.1	si:dkey-178e17.1	Danio rerio
24757	16821.8	44488.4	34475.2	15961.6	17230.9	NaN	NaN	19926.3	NaN	18358.1	NaN	32388.4	16116.7	18816.2	FALSE	A0A2R8QU83	Si:ch211-113e8.5	si:ch211-113e8.5	Danio rerio
36029.6	81228.3	55941.6	35188.2	61379.4	76084.4	64300.4	19900.8	54489.5	82320.6	70819.4	65371	35256.9	77091.6	55969.6	FALSE	A0A2R8QUX6	Pleckstrin homology-like domain family B member 1 isoform X9	phldb1a	Danio rerio
95940.7	75606.8	81788.1	77519.8	102866	94701.6	72489.3	60919.4	70766.3	50307.5	40268.4	41668.2	37752.9	33856	46598.5	FALSE	A0A2R8RHK7;Q6PBP2	DNA repair protein XRCC4 isoform X1;DNA repair protein XRCC4	zgc:73312	Danio rerio
7339.59	12291	9477.39	6518.74	7366.07	7748.41	8514.28	4761.72	4657.6	5286.05	5715.21	3808.37	4958.05	5169.19	4490.18	TRUE	A0A2R8RIL8;A0A8M1RQY7;A0A8M2BCU3	KN motif and ankyrin repeat domain-containing protein 1 isoform X2;KN motif and ankyrin repeat domain-containing protein 1 isoform X1;KN motif and ankyrin repeat domain-containing protein 1 isoform X3	kank1a	Danio rerio
51268	54611.2	47627	51226.7	41764.6	51947.7	48046.3	50799.1	52809.8	41402.8	48168.2	42509.8	43242	47703.8	40197.2	FALSE	A0A2R8RIM0;A0A8M2BKP3;A0A8M2BKR0;Q1LY88	Stromal interaction molecule 1 isoform X3;Stromal interaction molecule 1 isoform X1;Stromal interaction molecule 1 isoform X2;Stromal interaction molecule 1 precursor	si:dkey-24p1.5;stim1a;stim1a;si:dkey-24p1.5	Danio rerio
156874	145251	187128	172345	186364	177472	167822	167611	206433	180152	167012	213876	175682	165410	225599	FALSE	A0A2R8RIN6;A0A8M2BBP6;Q6NWC6	Cleavage and polyadenylation specificity factor subunit 6	wu:fa22f12;cpsf6;cpsf6	Danio rerio
19847.7	19725.1	21341.8	20163.6	18034.1	19164.5	14080.9	12508.1	18047.5	NaN	7198.63	12795	7196.98	11084.3	13686.6	TRUE	A0A2R8RJ40;A0A8M2BC81;Q5TZE8	N-acyl-phosphatidylethanolamine-hydrolyzing phospholipase D	fc56b11;napepld;fc56b11	Danio rerio
50034.7	58795.6	35245.1	108256	36915.1	49661.2	61222.5	59685.9	82235.7	51895.2	61066.5	46335.7	43014.5	82249	39873.6	FALSE	A0A2R8RJY3;Q7T349	Vacuolar protein sorting-associated protein VTA1 homolog isoform X1;Vacuolar protein sorting-associated protein VTA1 homolog	c6orf55;zgc:64104	Danio rerio
26889.8	35196.3	24502.6	33839.9	19930.5	27663.6	33642.8	27053	23543.6	29924.6	28794.3	60332.2	33882.3	33404.1	38904.9	FALSE	A0A2R8RKX9	Guanine nucleotide-binding protein (G protein), beta polypeptide 4b	zgc:101614	Danio rerio
111808	131743	119064	116317	109724	88672.6	121810	76567.2	58629.1	48884.3	53448.2	44003.6	43317.2	42256.6	52836.9	FALSE	A0A2R8RL46;F1R3Q7	Ribosomal RNA-processing 9, U3 small nucleolar RNA-binding protein;Ribosomal RNA-processing 9, U3 small nucleolar RNA-binding protein	rnu3ip2	Danio rerio
23539.2	19918.6	NaN	13518.3	29013.3	23108.1	13120.7	19460.5	13950.1	27208.3	25239.6	21107.2	30886.9	26438.9	21840.4	TRUE	A0A2R8RLB4;Q0P483	Mitochondrial coenzyme A transporter SLC25A42	CH1073-382C16.1;slc25a42	Danio rerio
16622.2	22223.2	36334.1	26965.3	26897.6	60572	19589	21750.1	49598.4	15928.2	20940.2	16001.7	15378.6	31456.4	24082.2	FALSE	A0A2R8RMD7;A0A8M2B4N1;A0A8M2B558;A0A8M2B572;A0A8M3B1Y9;A0A8M9PDU1;F6PCZ4;F8W3W2	Chondroitin sulfate proteoglycan 5 isoform X8;Chondroitin sulfate proteoglycan 5 isoform X9;Chondroitin sulfate proteoglycan 5 isoform X4;Chondroitin sulfate proteoglycan 5 isoform X3;Chondroitin sulfate proteoglycan 5 isoform X1;Chondroitin sulfate proteoglycan 5 isoform X6;Chondroitin sulfate proteoglycan 5 isoform X5;Chondroitin sulfate proteoglycan 5 isoform X2	cspg5a	Danio rerio
49187.6	34690.9	49528.7	27851.9	36754	42222.5	31554	22338.6	27886.7	37076	37362.7	34645.4	48741.7	37697.9	32715.1	FALSE	A0A2R8RME3	Kin of IRRE-like protein 3	kirrel3a	Danio rerio
11717.4	8063.61	11199.4	9596.9	11026.8	12476.7	5475.84	9380.76	13705.6	9284.59	8232.96	11832.9	6969.82	9878.23	9632.81	FALSE	A0A2R8RMT5;A0A8M3ARG6;A0A8M3B1K0;A0A8M9PUE9;A5WW24;B7ZV68	Importin 8;Importin-8 isoform X3;Importin-8 isoform X4;Importin-8 isoform X2;Importin-8;Importin-8	si:ch211-116i17.1;ipo8;ipo8;ipo8;ipo8;si:ch211-116i17.1	Danio rerio
15335.5	20202.4	14513.2	16567.4	21014.2	16579.7	17963	17482.6	14226.9	18815.9	18281.6	15332.4	19070.8	13961	14919.9	FALSE	A0A2R8RPE6;A0A8M2BGT2;X1WG14	Tudor domain-containing protein 3	zgc:77174;tdrd3;zgc:77174	Danio rerio
8343.33	9123.18	18521.8	7226.54	14998.6	13093	NaN	9691.96	22677.1	11890.9	13385.4	11206.7	13419.6	27808.9	16650.8	FALSE	A0A2R8RQ88;A0A8M2BLW9	Tropomyosin 1 (alpha);Tropomyosin alpha-1 chain isoform X11	Tm1;tpm1	Danio rerio
10150.3	10663.9	8115.19	12874.8	11527.8	10460.6	10579.5	13226.4	13883.3	13867.4	14501.6	15720.6	13828.8	17481.9	13281.6	FALSE	A0A2R8RQB0;F6NMG5	Conserved oligomeric Golgi complex subunit 5	si:dkey-217k21.3	Danio rerio
50424	69754.9	76940.3	75015.7	66226.8	78990.7	66269.5	68044	99836.6	57409.3	77071.9	73436.3	53454.2	92761.4	72777	FALSE	A0A2R8RR02;A0A8M2B4H7;A0A8M2B4I9;A0A8M2B500;A0A8M2B527;A0A8M9NZ18;A0A8M9NZ24;A0A8M9P7Q1;A0A8M9P7Q4;A0A8M9P7Q9;A0A8M9PCW2;A0A8M9PCW5;A0A8M9PCX0;A0A8M9PJ68;A0A8M9PJ73;A0A8M9PM54;A0A8M9PM62;Q98SN4	non-specific protein-tyrosine kinase	fak;ptk2ab;ptk2ab;ptk2ab;ptk2ab;ptk2ab;ptk2ab;ptk2ab;ptk2ab;ptk2ab;ptk2ab;ptk2ab;ptk2ab;ptk2ab;ptk2ab;ptk2ab;ptk2ab;fak1a	Danio rerio
279132	265237	268689	201884	212939	256445	204664	157564	190619	166074	194821	152389	243643	233427	201104	FALSE	A0A2R8RSJ1;A2RUY7	Atrial natriuretic peptide receptor 3 isoform X1;Atrial natriuretic peptide receptor 3	im:7138418;si:dkey-199l1.2	Danio rerio
44565.8	60200.6	45974.3	43871	49181.7	46560.4	23371	22388.5	31223.6	22823	25778	12966.9	30982.9	35339.9	39902.3	FALSE	A0A2R8RTA8;A0A8M9PJI3;E7F3M0	Pentatricopeptide repeat domain 1;Pentatricopeptide repeat-containing protein 1, mitochondrial isoform X2;Pentatricopeptide repeat domain 1	ptcd1	Danio rerio
83203.4	88991	75463.2	119869	88890.2	85739.2	103327	107864	150432	122666	99892	99116.3	114241	167209	84226.7	FALSE	A0A2R8RTM3;B0V0Y4;Q6PGZ2	Paralemmin 1b;Paralemmin 1b;Uncharacterized protein LOC393573	zgc:63523	Danio rerio
295109	319999	295828	276164	279905	296836	312018	286020	248715	279895	262740	249043	214836	220152	235641	FALSE	A0A2R8RTX5;E7FC29	Metastasis-associated 1	mta1	Danio rerio
67316.2	102080	60545.6	92343.3	76501.5	69440	105807	102355	86217.5	83044.6	110205	94566.6	88604.2	96729.5	94143.7	FALSE	A0A2R8RV37;A0A8M2B2T8;A0A8M3AZ24;A0A8M3AZ27;A0A8M3B801;A0A8M6Z275;A0A8M6Z3Q7;A0A8M6Z9I1;O73715	LIM domain-binding protein 1-A;LIM domain-binding protein 1-A isoform X10;LIM domain-binding protein 1-A isoform X4;LIM domain-binding protein 1-A isoform X13;LIM domain-binding protein 1-A isoform X6;LIM domain-binding protein 1-A isoform X5;LIM domain-binding protein 1-A isoform X7;LIM domain-binding protein 1-A isoform X14;LIM domain-binding protein 1-A	ldb4;ldb1a;ldb1a;ldb1a;ldb1a;ldb1a;ldb1a;ldb1a;ldb1a	Danio rerio
85942.9	70825.9	91385.1	96687.3	95863.5	114085	143396	128958	127290	157819	168684	165127	221437	212685	214070	FALSE	A0A2R8RVM5	Leucine-rich repeat neuronal protein 4-like	LOC564748	Danio rerio
24794.4	24767.4	27486	22637.6	29428	25499.8	19632.5	17996.6	16116.5	8282.69	11035.6	9430.46	7495.16	9428.17	4241.04	FALSE	A0A2R8RVN3;A0A8M6YVL2;F1R135	DNA topoisomerase 2-binding protein 1;DNA topoisomerase 2-binding protein 1 isoform X2;DNA topoisomerase 2-binding protein 1 isoform X1	topbp1	Danio rerio
195437	186809	181145	188054	200928	188492	204479	195861	173386	212415	205368	209223	185934	185124	193139	FALSE	A0A2R8RVR3;Q6IQE0	Poly(U)-binding-splicing factor PUF60-B	SIAHBP1;puf60b	Danio rerio
131595	161428	141096	128986	116188	109098	247112	175952	155682	235099	222139	230639	161170	163651	181929	FALSE	A0A2R8RWC3;E7F547	O-GlcNAcase	mgea5;fe36d12	Danio rerio
53871.1	55946.4	38579	63896.7	61209.3	52368.1	40141.8	45122.4	37398.8	42989.9	48818.5	40007.9	59192.2	46962.8	33851.9	FALSE	A0A2R8RWN9;E9QCK5	F-box and WD repeat domain-containing 11-B;F-box and WD repeat domain containing 11b isoform X1	fbxw11b;btrc2	Danio rerio
24314.9	19210.6	25602.9	23908.6	36697	46967.8	21942	25238.2	41610.1	31903.9	29569.8	25943.5	29194.9	24797.2	39825.3	FALSE	A0A2R8RZL6;X1WDS1	PHD finger protein 12	phf12b	Danio rerio
66793.4	67972.7	63662.6	59296.1	65553.3	77489.8	69482.2	65073.6	74994.2	67047.9	73659.7	80301.2	65374.8	76662.3	71669.9	FALSE	A0A2R8S035	Trafficking protein particle complex subunit 2-like protein	zgc:172319	Danio rerio
42014.4	49883.4	41604.4	61164.5	50466.1	49678.7	49680	62306.9	58319.4	70695.8	64025.1	75599.1	62815.9	63059.5	82434.6	FALSE	A0A2R9YJF5;F8W2V5	Ceramide transfer protein	col4a3bp	Danio rerio
25585.9	19769	18707.5	19971.6	21192.9	18623.1	13912.4	13316.8	14197.3	9867.34	11122.9	6045.03	8419.38	8409.05	NaN	FALSE	A0A2R9YJL5;A0A8M2BEF6;A0A8M2BEG2;B0S581	DNA (cytosine-5-)-methyltransferase	cb91;cb91;dnmt3ba;cb91	Danio rerio
438205	427306	405637	362096	437065	390553	163310	151722	192805	102825	130626	106291	118706	125595	134355	FALSE	A0A2R9YJN8	RNA helicase	cb960	Danio rerio
170483	139506	181043	129887	86647.2	115591	80375	112085	159010	156508	169304	246583	228652	280580	284908	FALSE	A0A2R9YJN9	Gig2-like protein DreE	gig2e	Danio rerio
37571.7	32044.7	48686.3	26989.1	34757.6	45381.3	45214.2	34834.7	47663.9	36768	51933.3	47701.4	39763.1	36198.2	33553.2	FALSE	A0A2U3TVW6;A4IGG7;Q575S8	Cytoglobin-2;Cygb2 protein;Cytoglobin-2	cygb-2;cygb-2;cygb2	Danio rerio
154277	165129	169047	146926	175614	165293	137326	156370	156528	116599	130801	135292	105269	129365	123267	FALSE	A0A4P2L339	RNA helicase	LOC108179221	Danio rerio
151275	212754	213639	214364	192340	205458	263979	205926	216944	176284	180681	181723	178879	224192	194996	FALSE	A0A5H1ZRJ2;A0A8M6Z121;F1QGH7	Catenin beta-1;Catenin beta-1 isoform X2;Catenin beta-1	ctnnb;ctnnb1;ctnnb1	Danio rerio
59200.5	54041.4	60387.1	50324	57444.6	59049.2	28237.2	31964.1	37390.8	27633.8	35131.2	30441.3	26927.2	34019.4	35619	FALSE	A0A8M1N020	Probable tRNA pseudouridine synthase 2	trub2	Danio rerio
85784.4	109016	97657.8	96662.9	85927.9	112411	135449	92465.1	101143	90207.3	96673.7	109928	104545	121708	133906	FALSE	A0A8M1N0E2	2,4-dienoyl-CoA reductase, mitochondrial	decr1	Danio rerio
23262.6	27731.1	22312.8	25127.8	31628.8	32692.7	53458.9	43182.3	41383.5	56971.8	69182.9	50407.7	61941.4	75588.5	59248.7	FALSE	A0A8M1N1I1	Alpha-1,3-glucosyltransferase	alg6	Danio rerio
57285.3	70003.2	65844.1	51070.6	62697.5	62619.9	66420.9	50001	48902	48997.8	59013.8	42929	44905.1	54695.2	44251.1	FALSE	A0A8M1N222;A0A8M2BEB6;F1RAK1	Kinesin-like protein	zgc:103670;zgc:103670;fj55b02	Danio rerio
96122.7	119022	97192.4	148791	86391.5	101884	198832	116436	153401	84424.5	95728.5	102173	140264	118129	184649	FALSE	A0A8M1N2N9;A0A8M1NYS5	Uncharacterized protein LOC449822 isoform 1;Uncharacterized protein LOC449822 isoform 2	zgc:101569	Danio rerio
104422	158506	80271.4	91495.9	50863.3	72195.3	81381.3	34947.7	25947.3	17270.7	22054.9	NaN	26294.3	28187.8	NaN	FALSE	A0A8M1N460	Equilibrative nucleoside transporter 2	slc29a2	Danio rerio
258594	257779	237613	245455	271062	245876	198572	169732	145559	79991.6	91655.4	66065.2	67762.9	72399.4	67216.8	FALSE	A0A8M1N4C3	Replication factor C subunit 2	rfc2	Danio rerio
178800	202324	214092	203129	142757	170386	184440	120520	128420	89231.9	103016	78871.7	86262	113188	82647.2	FALSE	A0A8M1N4J3	Eukaryotic translation initiation factor 4, gamma 2b	eif4g2b	Danio rerio
21135.8	16371.3	29432.6	33414.5	19340.5	23674.9	32937.1	31018.9	42413.7	54109.9	55136.3	67739.4	71774.4	70907.4	120920	FALSE	A0A8M1N4V1	Arylsulfatase A precursor	arsa	Danio rerio
86268.9	52499.1	86646.1	62358.1	102538	85471.5	46309.5	48633	51821.4	29105.2	29727.7	38360.5	22747.2	40390	37441.2	FALSE	A0A8M1N587;Q566T0	Polycomb protein eed	eed	Danio rerio
15213.1	8580.82	10809	13810	29913.8	16919.8	6464.99	10098.1	13396.8	9109.6	6829.82	13397.7	9265.79	11261.4	13149.5	FALSE	A0A8M1N6J5;A0A8M2B6P0;A0A8M2B6P9;A0A8M3AH76	PC4 and SFRS1-interacting protein;PC4 and SFRS1-interacting protein isoform X3;PC4 and SFRS1-interacting protein isoform X2;PC4 and SFRS1-interacting protein isoform X1	psip1a	Danio rerio
339927	343736	362102	318605	417814	396527	352746	329858	345701	302257	341301	366371	289661	322501	308474	FALSE	A0A8M1N6S0	DNA-directed RNA polymerase subunit beta	zgc:109952	Danio rerio
39140.7	44850.7	56127.6	42987.1	42941.5	63714.9	42978.6	32834.2	48461.2	32622.9	35250.7	43592	33627.2	36667	69656.3	TRUE	A0A8M1N6W7;A0A8M2BIG0;B0UYH6	RNA polymerase II subunit B1 CTD phosphatase RPAP2 homolog;RNA polymerase II subunit B1 CTD phosphatase RPAP2 homolog;Putative RNA polymerase II subunit B1 CTD phosphatase rpap2	rpap2	Danio rerio
59908.3	63562.1	60427.6	55961.7	51333.9	53861.9	72937.9	67797.2	62403.8	76870.2	75063.1	79341	69979.8	76367.3	86754.8	TRUE	A0A8M1N6Y7;A0A8M3AYD2;A0A8M9P7H2;A0A8M9PWD6;A0A8M9PZW5	GATOR complex protein NPRL3	nprl3	Danio rerio
37187.9	70733	26810.1	64221.6	31547.3	42134.4	75184.9	32948.9	19548.3	44309.8	35166.3	48938.9	41596.2	37409.5	54217.3	FALSE	A0A8M1N743	Glutathione peroxidase	gpx4b	Danio rerio
4693520	5293780	4373150	4620280	4130320	4274850	5908300	4186390	3891370	4470530	4396420	3754350	4024790	3677220	3848180	FALSE	A0A8M1N7Z8	Tubulin beta chain	tubb2b	Danio rerio
65049.1	77178.9	60342.6	69254.6	57740.7	67582.5	78027.5	81147.1	59341.8	85402.9	76731.1	65637.9	73446	59505.6	45005.3	FALSE	A0A8M1N8H7;Q2I6J0	phosphatidylinositol-3,4,5-trisphosphate 5-phosphatase;Phosphatidylinositol 3,4,5-trisphosphate 5-phosphatase 2B	inppl1b	Danio rerio
3914320	3261030	3861050	3067540	3521920	3251040	3030730	2993880	3404650	3317930	3301700	4021190	3075080	2887520	3584310	FALSE	A0A8M1N8U3	Cold-inducible RNA-binding protein isoform 1	cirbpb	Danio rerio
26774.4	48098.5	35899.7	34983.5	50360.6	39336.8	24513.2	26655.8	27291.2	17320.2	13714	NaN	NaN	NaN	6029.27	FALSE	A0A8M1N920	DNA polymerase delta subunit 3	pold3	Danio rerio
116332	122508	125661	132625	159134	139220	120870	135193	146202	122111	115947	129797	104137	93059.3	109328	FALSE	A0A8M1N9R4	Transcriptional repressor p66-beta	gatad2b	Danio rerio
19324.8	19314.2	26290.6	17369.9	15646	23162.7	18370.6	22002.4	19751.5	19525.2	22132.5	14294.8	18454.1	19045.3	22164.1	TRUE	A0A8M1N9U9;A0A8M3AK78;E7FFZ5	Mothers against decapentaplegic homolog	si:dkey-222b8.1;si:dkey-222b8.1;si:dkey-239n17.4	Danio rerio
63697.9	47350.2	56402.5	63304.2	60045.6	71037.6	71213.7	65068.1	73827.6	84059.6	69655.7	84139.3	78688.7	73808.2	92727.1	FALSE	A0A8M1N9Z2	Si:ch211-216l23.2	fc54e09	Danio rerio
48914.4	54824.3	62649.1	60264.4	67480.4	55535	47311.8	50440.3	63274.7	45806.4	45762.3	39392.4	35812.8	43498.7	46190.9	FALSE	A0A8M1NAE1	KRR1 small subunit processome component	krr1	Danio rerio
46096.3	52432.2	60976	54432.9	54326.5	59699.3	95822.8	51632.6	79087	68177.9	73582.3	100232	106133	102303	118786	FALSE	A0A8M1NAK9	Retinol dehydrogenase 14	rdh14b	Danio rerio
116230	160274	83604.4	109794	92581.2	80305.7	168104	76190.4	83782.4	57765.8	65244.9	63391.4	52395.3	67588	96085.7	FALSE	A0A8M1NAN0	2',5'-phosphodiesterase 12	pde12	Danio rerio
86461.4	100580	78220.3	68139.6	87151.9	82220.2	52898.1	69379.3	50484.7	57732.4	63769.5	63950.7	63639.2	56436.2	50576	FALSE	A0A8M1NAS6	Exosome complex component RRP46	exosc5	Danio rerio
168542	178055	159097	145186	186251	170089	109792	113161	126418	93409.7	94706.4	93585.4	92344.4	95820.3	98261	FALSE	A0A8M1NCQ8	Protein RRP5 homolog	pdcd11	Danio rerio
34834.9	36986.1	41306.2	25807.5	35604.8	38943	23877.9	29551.2	43670.2	25945.8	36409.3	40386.9	22075.1	33864.2	35494.8	FALSE	A0A8M1ND52	Inositol polyphosphate-5-phosphatase K	inpp5ka	Danio rerio
57855.3	51449.1	53227.9	73302.3	61901.2	62771.4	56885.4	64109.1	61952.6	68721.6	59840.7	80314.3	91067.9	74228	78314.2	FALSE	A0A8M1NDA8	Uncharacterized protein LOC100038788	ssuh2.4	Danio rerio
66530.5	83456.7	61330.5	78453	58831.5	63325.4	59072.2	40663.2	43962.5	32547.9	30573.5	30893	36813.7	34739.4	37703.3	FALSE	A0A8M1NDP9	alanine transaminase	gpt2	Danio rerio
61845.2	80942	89919	60201.9	55304.4	73359.4	86593.4	45594.8	51356.3	63291.4	55012.8	57413.1	56600.6	57951.3	80236.2	FALSE	A0A8M1NDX6	Four and a half LIM domains 3	fb09g09	Danio rerio
24255.2	29089.2	33783.9	24301.2	23289.6	28010.6	47429.6	40949.6	29782.3	43831.2	40253.7	32621.5	31936.7	32383.6	40687.9	FALSE	A0A8M1NE13;A0A8M3B9I6	Cohesin subunit SA	fc39a01;stag2a	Danio rerio
10289500	9457590	12029000	8236320	7681820	8348880	8733180	7515460	9067210	8806750	9215780	7329030	7470080	9255320	6985370	FALSE	A0A8M1NE33	Heat shock protein family A (Hsp70) member 1B	si:ch211-199o1.2	Danio rerio
26253.1	12642.3	29009.7	16443.6	29052.4	33318.2	28879.2	17229.5	27703.2	16674.7	28607.5	30714.7	15390.7	25845	23602.3	FALSE	A0A8M1NE58	RNA-binding protein 5	rbm5	Danio rerio
37722.3	39625.6	28934.7	35976.6	38500.9	31857.8	28924.8	30834.9	27704	28114.1	25100.7	16763.9	19271	18783.9	19564.8	FALSE	A0A8M1NF35;A0A8M2B5M0;A0A8M2B5P2	GC-rich sequence DNA-binding factor 2;GC-rich sequence DNA-binding factor 2 isoform X2;GC-rich sequence DNA-binding factor 2 isoform X1	gcfc2	Danio rerio
141753	136734	142156	154936	153716	161993	209884	184377	185164	203506	185601	212995	171095	178702	206931	FALSE	A0A8M1NF66	E3 ubiquitin-protein ligase LRSAM1	si:ch211-208h16.3	Danio rerio
29697.6	30615.1	36299.3	26516.6	25422	31998.7	45012.9	44804.4	50278.9	61792.7	58974.9	56692.4	57269.7	68160.5	92752.2	FALSE	A0A8M1NF70;A5PMY1	Regulating synaptic membrane exocytosis protein 3;Regulating synaptic membrane exocytosis 3	rims3;si:ch211-239d6.1	Danio rerio
85724.4	99970.1	107477	95488.2	71854.6	84044.5	101629	92136.3	103265	95477.8	100316	84608.1	100614	107143	89500.9	FALSE	A0A8M1NFU6;F1QPS1	Alpha-1,3/1,6-mannosyltransferase ALG2;Alpha-1,3/1,6-mannosyltransferase ALG2	alg2;im:7145131	Danio rerio
38181.8	48715.3	44242.8	42610.8	37981.5	37497.2	38422.2	34915	33166.9	33044.7	35316.2	29739.8	33169.9	35920.6	36395.4	FALSE	A0A8M1NGM5;A0A8M2BET3;A0A8M3AVK3;A0A8M3B2B4	Vacuolar protein sorting-associated protein 13A;Vacuolar protein sorting-associated protein 13A isoform X1;Vacuolar protein sorting-associated protein 13A isoform X3;Vacuolar protein sorting-associated protein 13A isoform X2	vps13a	Danio rerio
52829.8	47675	43113.3	39863.9	49141.6	47272.6	51802.8	49974.9	50594.8	47292.6	43334.2	47895.6	38398.5	43545.2	50190	FALSE	A0A8M1NH10	Amine oxidase	si:dkey-7o6.3	Danio rerio
9143.51	6857.52	10224.9	8274.29	10041.3	7678.67	12210.8	4855.72	4091.01	2677.46	NaN	1179.84	3430.84	NaN	6539.65	FALSE	A0A8M1NHD0	Si:dkey-119f1.1	si:dkey-119f1.1	Danio rerio
10670.8	9597.17	15958.1	19747.4	16238.4	18024.8	56672.1	7239.09	11851.4	NaN	5528.04	10393.2	4208.55	9821.77	9180.84	FALSE	A0A8M1NHI5;A0A8M3AJR4;A0A8M9PQD4	Transforming growth factor beta regulator 1;Transforming growth factor beta regulator 1 isoform X2;Transforming growth factor beta regulator 1 isoform X1	tbrg1	Danio rerio
22434.6	24422.1	25257	20170.5	29024.2	24783.2	30133	22512.5	24614.6	10083.9	14016.6	15513.8	7117.86	9279.65	11978.3	FALSE	A0A8M1NI52;A0A8M3AYV7;A0A8M3B520;A0A8M9PSA8;A0A8M9PSD5;A0A8M9QAU8;A0A8M9QB62;A0A8M9QFL3;A0A8M9QFV9;A0A8M9QJV5	Pericentriolar material 1 protein;Pericentriolar material 1 protein isoform X7;Pericentriolar material 1 protein isoform X6;Pericentriolar material 1 protein isoform X2;Pericentriolar material 1 protein isoform X4;Pericentriolar material 1 protein isoform X1;Pericentriolar material 1 protein isoform X8;Pericentriolar material 1 protein isoform X3;Pericentriolar material 1 protein isoform X9;Peric…	pcm1	Danio rerio
20019.2	27269.6	27154.5	25777.1	27172.8	21155.5	23844.5	25714.4	1803.71	15770.7	20871.7	17729.8	13669.9	20935.7	4467.59	FALSE	A0A8M1NIE6	IkappaB kinase	ikk2	Danio rerio
14430.2	13816.1	15815.8	17131.8	24688.7	23457.8	8173.12	5872.74	15560.1	3058.56	3418.68	NaN	4821.29	8375.35	8816.29	FALSE	A0A8M1NJ75;F1RCV2	Long-chain-fatty-acid--CoA ligase ACSBG2;Acyl-CoA synthetase bubblegum family member 2	acsbg2;fk81d02	Danio rerio
22177.6	17013.1	28699	22773	26113.7	24678.6	20701.8	29007.4	27609.1	27654.6	30457.6	28057.4	24599.8	31798.9	27620.2	FALSE	A0A8M1NPJ9	Conserved oligomeric Golgi complex subunit 3	cog3	Danio rerio
29585.6	28475.2	40432.7	33606.4	43645.2	45954.7	17716.2	24172.1	38798.4	17643.9	21847.7	25602.7	20438.5	23159.3	30988.2	FALSE	A0A8M1NRH1;A0A8M2B2N8	Sodium bicarbonate transporter-like protein 11;Sodium bicarbonate transporter-like protein 11 isoform X1	slc4a11	Danio rerio
48054.9	27731.5	48932.6	26926.8	46996.5	55077.4	NaN	41959.9	51981.1	28329.9	33447.4	56195.3	31242.6	39479.7	42748.4	TRUE	A0A8M1NRJ1;A0A8M3AQY5;Q1RM55	PIH1 domain-containing protein 1;PIH1 domain-containing protein 1 isoform X1;PIH1 domain-containing protein 1	pih1d1	Danio rerio
923062	1057420	973744	846176	876254	930053	1305010	1075600	1026180	1319110	1273650	1429140	1428050	1451360	1522940	FALSE	A0A8M1NSE3	Aminopeptidase	npepps	Danio rerio
26624.9	37690	16683.5	25343	22552.7	23582.9	42928.3	14925.5	27606.2	20836.2	22564.5	21044.2	22495.7	18966.6	16042.1	FALSE	A0A8M1NT23;A0A8M2B5M9	TBC1 domain family member 15;TBC1 domain family member 15 isoform X1	tbc1d15	Danio rerio
40455.7	41244.2	50975.1	27738.3	42736.2	44320.6	23782.5	32753	40851.4	36056.9	33153.3	42379.8	30347.3	36047	61685	FALSE	A0A8M1NTE6;F1QMB9	Cyclin-K	ccnk	Danio rerio
18827.4	27524.6	19653.5	37404.3	38768.4	39886.9	124642	91701.5	103306	179879	206732	115293	192131	149029	149920	FALSE	A0A8M1NTE7	Collagen alpha-2(V) chain precursor	col5a2a	Danio rerio
153104	159999	164695	172709	173390	165963	127140	108523	108186	38092.8	46050	34143.2	28222.2	32459.9	28517	FALSE	A0A8M1NUS6	Condensin complex subunit 1	im:6902697	Danio rerio
22571	30429	48126	31426.1	30449	45245.1	32721.1	44681.6	47596.8	52868.1	48495.3	49568.7	50981.2	62727.9	50764.9	FALSE	A0A8M1NUT8	Interferon-induced protein with tetratricopeptide repeats 5-like	ifit12	Danio rerio
54757.4	58231.9	64552.4	50742.4	61294.1	59757.4	47269.9	50029.7	57352.5	41814.6	48473.7	46605.9	40699	46758.4	52364.6	FALSE	A0A8M1NV16;A0A8M2B598;A0A8M9NZ45;A0A8M9P7S4;A0A8M9PJ96;A0A8M9PM86	E3 ubiquitin-protein ligase UBR5;E3 ubiquitin-protein ligase UBR5 isoform X5;E3 ubiquitin-protein ligase UBR5 isoform X2;E3 ubiquitin-protein ligase UBR5 isoform X3;E3 ubiquitin-protein ligase UBR5 isoform X1;E3 ubiquitin-protein ligase UBR5 isoform X6	ubr5	Danio rerio
9538.55	9298.24	21416.5	10395.8	17076.7	15277.5	13526.5	24421.1	3883.49	20154.9	14780.5	16930.5	16172.1	14378.7	11076.5	FALSE	A0A8M1NV26	non-specific serine/threonine protein kinase	raf1b	Danio rerio
86371.3	93763.6	72001	81713.1	74923.3	64844.3	96579	88577.2	89783.6	91264.1	79255.2	69235.1	96704.7	88821.5	89800.7	FALSE	A0A8M1NVX4	Diacylglycerol kinase	dgke	Danio rerio
45449.3	51394.6	59557.3	51429.8	47237.3	52759.5	36890.3	51649	63157.4	42917.9	55725.1	64741.6	52642.9	72054.3	67347.7	FALSE	A0A8M1NWJ8	Cytochrome P450, family 2, subfamily AA, polypeptide 6	cyp2aa6	Danio rerio
3396790	3605660	3822770	3168030	3132560	3395480	4102140	3940760	4360250	4939820	4926230	4744240	5189420	5022060	4199890	FALSE	A0A8M1NXI0	Protein disulfide-isomerase	pdia3	Danio rerio
548465	608407	533610	530651	546427	468407	503582	427342	382685	407681	436171	385421	449459	503032	424730	FALSE	A0A8M1NXK7	Eukaryotic translation initiation factor 3 subunit F	eif3f	Danio rerio
38918.4	46755.4	53999.7	40677.4	47782.4	49795.3	30071	34895.5	56157.9	28575.1	31658.9	31667.8	24103.6	42532.8	32090	FALSE	A0A8M1NYL4	39S ribosomal protein L1, mitochondrial	mrpl1	Danio rerio
65605	65061.5	73075.2	54617.1	69766.5	66011	57361.3	57452.5	61541.5	61450	67634.1	72704	64954.1	68578.2	74569	FALSE	A0A8M1NYL6	Paralemmin-2 isoform 2 (Palm2)	palm2akap2	Danio rerio
101379	89748.9	91394.6	101987	100791	99630.4	80570.7	99518.7	100110	125096	108019	127053	131771	114460	114143	FALSE	A0A8M1NYX2	Arrestin domain containing 3-like	si:dkey-172m14.1	Danio rerio
51363	48679.3	10470.9	62486.8	37371.4	41654.7	50494.9	53632	52148	49286.8	48317.5	30898.7	48397.3	70796.6	11174.3	FALSE	A0A8M1NZ47	Direct IAP-binding protein with low pI	diablob	Danio rerio
NaN	NaN	NaN	16448.5	NaN	NaN	1935.06	NaN	NaN	19658.5	NaN	NaN	NaN	NaN	NaN	TRUE	A0A8M1NZ58;A7YYD1;E9QH74;Q5U381	High mobility group nucleosome-binding domain-containing protein 3 isoform 2;High mobility group nucleosome-binding domain-containing protein 3 isoform 4;High mobility group nucleosomal-binding domain 3;High mobility group nucleosomal-binding domain 3	hmgn3;wu:fa04b03;fa04b03;zgc:92355	Danio rerio
521925	452971	494269	567226	574906	627844	498659	530145	532167	250447	293032	275733	207605	224841	242683	FALSE	A0A8M1NZ82;A0A8M6YY91	acetyl-CoA carboxylase	acc;acaca	Danio rerio
15340.3	16780.5	14148.3	41344.1	25130.7	29989.5	41910.1	59508.7	74930.4	36097.1	43100.6	49610.6	87474.1	80182.8	80970	FALSE	A0A8M1NZ93;A0A8M3ATI0;A0A8M6Z7C2	Signal transducer and activator of transcription	fj84d07;stat2;stat2	Danio rerio
69425.4	57445.4	71236.5	58537.6	66889.3	65401	94144.9	51494.1	68434.6	54931.8	48291.2	66054.1	62043.1	63961.5	68025.8	FALSE	A0A8M1NZC4;A0A8M2B4V3;A0A8M3AJH4	Septin	sept7b	Danio rerio
NaN	18303.5	NaN	19325	NaN	NaN	14672	NaN	14421.7	NaN	NaN	NaN	NaN	NaN	NaN	FALSE	A0A8M1NZG6	Synaptosomal-associated protein 29	fc84f09	Danio rerio
110715	131082	91073.9	103125	130444	138190	139554	124482	115222	142314	136742	136065	127607	111765	135126	FALSE	A0A8M1NZJ3;F1R2E0	Heterogeneous nuclear ribonucleoprotein M	hnrnpm;si:ch211-197g15.1	Danio rerio
67071.6	68759.6	74273	52061.7	70909.8	67069	34628.9	21418.6	25110.8	12967.7	14823.6	27024.6	8458.81	11784	14115.5	FALSE	A0A8M1NZY3	Marker of proliferation Ki-67	cb31	Danio rerio
10897.2	18503.1	12729.7	13892.2	14126.3	16332.2	20188	18649.9	18491.5	19499.9	16686.5	15722.2	15717.5	12838	16827	FALSE	A0A8M1P007;A0A8M9QN82	Thyroid hormone receptor interactor 11;Thyroid receptor-interacting protein 11 isoform X1	cb423;trip11	Danio rerio
53573.4	65101.8	53337.9	49949.5	54186.9	52003.1	76221.8	59960.9	64587.5	102587	88120.3	106132	84745.3	80932.3	116275	FALSE	A0A8M1P1A2	Kinase	itpkcb	Danio rerio
240530	230940	228637	260016	230165	239050	360273	332270	297872	401633	420126	396452	485005	491668	395039	FALSE	A0A8M1P1C1	Enoyl-CoA delta isomerase 1, mitochondrial	eci1	Danio rerio
26622	NaN	71494.3	38777.4	21440.6	18086.8	NaN	29575.1	17878.4	34316.9	15742.1	34405.8	26459.4	56325.2	NaN	FALSE	A0A8M1P1N4	Uncharacterized protein KIAA0040 homolog	kiaa0040	Danio rerio
28407	20499.2	22344.2	40837.4	28140.2	41846.8	44507.3	37087.2	53308.6	32564	38723.3	46026.2	45604.9	65885.4	38831.4	FALSE	A0A8M1P1T7;A0A8M3AKQ9;A0A8M3AT43	ELMO domain-containing protein 2 precursor;ELMO domain-containing protein 2 isoform X2;ELMO domain-containing protein 2 isoform X1	elmod2	Danio rerio
176693	147579	174282	142167	146650	154268	133096	138043	144742	114530	121058	142285	101595	126602	98948.1	FALSE	A0A8M1P258	Low molecular weight phosphotyrosine protein phosphatase	im:6910498	Danio rerio
52447.6	57572.1	57060.8	46616.5	56479	59792.3	44735.5	48425.1	52721.2	44730.9	51490.1	42941.7	38628.4	43960.2	45927.8	FALSE	A0A8M1P2D8;A0A8M9P535	Bromodomain adjacent to zinc finger domain protein 2A;Bromodomain adjacent to zinc finger domain protein 2A isoform X2	zgc:101601;baz2a	Danio rerio
13980.1	35441.3	30147.3	31506.7	24013.3	35376	29506.8	31001.8	38258.6	19016.9	33498.6	19971.1	32294.3	33235.4	19321.3	FALSE	A0A8M1P2L7	Transmembrane protein 97	tmem97	Danio rerio
71670.1	75007.6	63627.8	74965.4	97937.8	90719.6	65434.4	69149.1	75694.6	33046.1	58630.3	54623.3	57432	53352.3	62569	FALSE	A0A8M1P304	39S ribosomal protein L2, mitochondrial isoform X1	im:6908224	Danio rerio
55797.8	64457.6	65289	17897.9	61017.6	50959.2	101492	40736.9	66388.4	71382	72217.2	57600.4	116576	86281.9	126440	FALSE	A0A8M1P317;A0A8M1P9C3;A0A8M3AYR7	Si:ch1073-291c23.2;Si:ch1073-291c23.2;Uncharacterized protein LOC799862 isoform X4	si:ch1073-291c23.2	Danio rerio
12868.8	NaN	NaN	NaN	7385.33	9322.67	5104.25	10305	NaN	7314.29	NaN	NaN	6199.87	NaN	12482.3	TRUE	A0A8M1P3C1	Telomerase Cajal body protein 1	fb34f12	Danio rerio
118454	228009	151773	128949	87585.5	119769	169188	122897	98870.3	85309.7	94517	75535.4	131088	113663	110617	FALSE	A0A8M1P3D4	pyridoxal 5'-phosphate synthase	pnpo	Danio rerio
48363.8	32650	36948.9	26423.7	44031.4	29541	10960.1	13671.1	12688.9	5553.72	NaN	8869.2	9109.19	NaN	NaN	FALSE	A0A8M1P3D7	Histone RNA hairpin-binding protein isoform 1	slbp	Danio rerio
267564	299422	296973	277915	286260	295616	348003	283086	262665	314189	302862	280892	281370	278922	295494	FALSE	A0A8M1P3F9	RNA helicase	dhx9	Danio rerio
44544.7	41885.2	44960.8	40580.3	40100.7	39629.8	49050.6	46922	45795.4	49077.9	44117.7	44193.5	51596.5	48986.5	37352	FALSE	A0A8M1P3Z5;A9ULS4	RAB6A, member RAS oncogene family;RAB6A, member RAS oncogene family	fb43c01	Danio rerio
38895.2	37316.9	28638.9	34298.9	38905	30549	28826.5	32670.6	24092.6	27654.7	24785.6	23816	24737.3	24699.8	23897.2	FALSE	A0A8M1P3Z9	RNA pseudouridylate synthase domain-containing protein 2	rpusd2	Danio rerio
42295.5	54647.6	44410.4	40623.4	33101.3	42838.4	54687.8	52405.3	63714.1	106431	96188.3	113792	142619	141224	141710	FALSE	A0A8M1P4D1	Prostaglandin reductase 2	ptgr2	Danio rerio
332633	187957	230342	257418	360935	282315	163119	260259	254059	339098	259337	504119	446743	294195	325814	FALSE	A0A8M1P4F7	Heterogeneous nuclear ribonucleoprotein A3	hnrnpa3	Danio rerio
NaN	NaN	NaN	3229.15	2763.01	NaN	765.638	NaN	2808.9	NaN	NaN	NaN	NaN	NaN	NaN	TRUE	A0A8M1P4G6;A0A8M6YU83;A0A8M6YW22;A0A8M9P0Z8;A0A8M9P102;A0A8M9P106;A0A8M9P9Y4;A0A8M9P9Y9;A0A8M9P9Z3;A0A8M9P9Z8;A0A8M9PFB5;A0A8M9PFB9;A0A8M9PLZ7;A0A8M9PM02;A0A8M9PM07;A0A8M9PQ20;A0A8M9PQ28;A0A8M9PQ34;B8JLR9	C2 domain-containing protein 5;C2 domain-containing protein 5 isoform X17;C2 domain-containing protein 5 isoform X18;C2 domain-containing protein 5 isoform X4;C2 domain-containing protein 5 isoform X9;C2 domain-containing protein 5 isoform X15;C2 domain-containing protein 5 isoform X1;C2 domain-containing protein 5 isoform X5;C2 domain-containing protein 5 isoform X10;C2 domain-containing protein…	c2cd5;c2cd5;c2cd5;c2cd5;c2cd5;c2cd5;c2cd5;c2cd5;c2cd5;c2cd5;c2cd5;c2cd5;c2cd5;c2cd5;c2cd5;c2cd5;c2cd5;c2cd5;CH1073-429G16.1	Danio rerio
132952	134026	135954	137773	167099	179494	190266	127963	154524	130967	120961	171094	124666	132480	160531	FALSE	A0A8M1P4I3	Wiskott-Aldrich syndrome protein family member	zgc:56010	Danio rerio
4484.47	10176.2	7596.46	6143.69	11963.1	5097.43	12404.6	8209.68	5944.07	7087.24	11442.7	NaN	7925.02	5392.24	NaN	TRUE	A0A8M1P669	Adenosine deaminase RNA-specific B1a	adar2	Danio rerio
277133	298749	229808	289135	292544	245603	221130	202614	194422	144001	139271	114988	119677	109934	133667	FALSE	A0A8M1P6F7	NOP2 nucleolar protein homolog (yeast)	cb164	Danio rerio
134903	130849	128919	124340	150883	143775	119748	110938	108808	92151.2	98420.9	105747	77848.3	79091.1	100912	FALSE	A0A8M1P6F8;A0A8M9Q0J3;Q9DDT5	Transcription elongation factor SPT5	Spt5;supt5h;supt5h	Danio rerio
10826.4	8568.22	13725.3	3546.74	10238	8893.02	NaN	3788.81	9785.01	10556.6	10624.7	20135.3	8964.28	7482.17	14833.9	FALSE	A0A8M1P6M4	Cold-inducible RNA-binding protein isoform 3	cirbpb	Danio rerio
12059.8	NaN	NaN	10415.7	11820.4	9898.08	6044.77	10212.8	8065.14	10189.5	11590	13036.5	NaN	11209.7	7179.64	FALSE	A0A8M1P6N5	Mannosidase beta-like	manbal	Danio rerio
3174.6	5946.25	10989.6	7652.31	7065.01	7124.68	NaN	7238.31	12069.5	3363.41	NaN	NaN	4474.15	14442.7	NaN	FALSE	A0A8M1P6T1	Si:ch73-234b20.5	im:7139509	Danio rerio
212348	196097	184888	215845	198247	198289	185163	218953	187544	194538	186103	154680	172795	167852	137421	FALSE	A0A8M1P706	Tyrosine-protein phosphatase non-receptor type	ptpn1	Danio rerio
90442.2	83494.8	79508.4	67696	77768.6	74108.8	68819.2	62500.1	72489	77075.8	96096.4	88254.6	99599.8	102621	97326	FALSE	A0A8M1P718	Tumor necrosis factor receptor superfamily, member a precursor	tnfrsfa	Danio rerio
40473.2	23547.8	36423.2	23371.7	44910.7	41839.4	25854	30366.5	35815.7	33401.8	35851.3	34595.2	32462.8	35207.9	37952.5	FALSE	A0A8M1P7C2;A0A8M6Z2A1;A0A8M6Z2U1;A0A8M6Z2U5;A0A8M6Z4B7;A0A8M6Z4C2;A0A8M6Z9L1;A0A8M6Z9Z2;A0A8M6Z9Z4;A0A8M9Q051;A0A8M9QL91	Roundabout homolog 1 precursor;Roundabout homolog 1 isoform X5;Roundabout homolog 1 isoform X1;Roundabout homolog 1 isoform X8;Roundabout homolog 1 isoform X2;Roundabout homolog 1 isoform X9;Roundabout homolog 1 isoform X7;Roundabout homolog 1 isoform X3;Roundabout homolog 1 isoform X4;Roundabout homolog 1 isoform X10;Roundabout homolog 1 isoform X6	robo1	Danio rerio
7097.3	7781.89	8273.68	9790.36	8736.91	12024.9	12530.1	12716.9	15911.5	16254.2	12941.3	10659.7	12455.8	13246.3	16371.9	FALSE	A0A8M1P7L2;A0A8M1QHT8;A0A8M2BLE4;A0A8M9PSY0	ubiquitinyl hydrolase 1	otud4	Danio rerio
77018.8	93100.4	93500	72482.4	75383.9	91312.7	80990.5	99262.4	86184.4	65898.9	72023.8	89428.7	47838.3	68334.7	91774.6	FALSE	A0A8M1P825	Si:dkey-103e21.5	casp22	Danio rerio
4767610	4577840	4274440	4751950	3800340	3970160	5255070	4372440	4394280	4742170	4193770	5661870	5194420	4338520	4848970	FALSE	A0A8M1P861	Malate dehydrogenase	mdh1aa	Danio rerio
198223	77915.6	149286	110932	136757	150214	145947	190493	167688	159554	174843	132397	150537	196413	156749	FALSE	A0A8M1P874;F6PA41	Protein phosphatase 1K, mitochondrial;Protein phosphatase 1K, mitochondrial isoform X3	ppm1k;im:6912645	Danio rerio
76523.4	55730.7	82314.3	81810.5	79870	83320.2	64809.1	77942.4	89543.2	76905.9	84741.6	95488.7	76338.7	81457.8	92275	FALSE	A0A8M1P8J0	Adenosine deaminase RNA-specific	drada	Danio rerio
68550.5	58612.3	60794.4	60066.3	58774.2	55258.8	46022	54223.8	40314.6	49420.8	54244.1	46827.9	50964.2	55857.3	47613.4	FALSE	A0A8M1P8M4;Q5TZH6;Q5TZH8	Peptide-methionine (R)-S-oxide reductase	wu:fc07g04	Danio rerio
27055.8	NaN	15631.8	4782.94	29937.6	24371.8	9962.73	23171.6	30425.2	21102.8	31842.3	28071.6	35321	21048.2	27171.5	FALSE	A0A8M1P8T9	TSC22 domain family protein 1 isoform 1	tsc22d1	Danio rerio
45432.5	45093.3	46807.1	37812.7	45471.5	48378.9	39153.6	43933.8	54844.8	51472.4	50990.4	52742.9	48901.3	48678.4	54349.8	TRUE	A0A8M1P910	WD repeat domain phosphoinositide-interacting protein 2	wipi2	Danio rerio
20545.2	26099.1	9614.36	28644.5	16714.8	26062	NaN	22010.8	23436	17912.9	NaN	NaN	NaN	19575.8	NaN	FALSE	A0A8M1P937	F-box only protein 28	fbxo28	Danio rerio
19826.7	34549.1	14187.3	13633.5	8632.69	19660.9	25643	31837.7	26244.8	72143.8	80389.1	39009.3	50533.4	52537.9	42966.7	FALSE	A0A8M1P949;A0A8M1PS10	Neuroblast differentiation-associated protein AHNAK-like;Neuroblast differentiation-associated protein AHNAK-like isoform X1	LOC795051	Danio rerio
382536	242906	292161	310284	386655	361181	224810	344504	364003	386940	364916	433385	440261	419269	396836	FALSE	A0A8M1P9B7	ATP synthase subunit gamma	atp5c1	Danio rerio
36101.3	33323.7	36582.5	30225	29339	33387.6	20624.1	31418.4	29812.4	39086.2	36928.1	32682	42416.3	38797.7	32651.6	FALSE	A0A8M1P9L1;F1R6N4	Ethylmalonyl-CoA decarboxylase isoform 1;Ethylmalonyl-CoA decarboxylase	echdc1	Danio rerio
172628	146999	162736	137163	170464	135097	111885	70440.2	74052.8	55093.1	65566.2	51663.4	53853.5	56510.3	59747	FALSE	A0A8M1P9M0;A2BIL7	Tyrosine-protein kinase BAZ1B	baz1b	Danio rerio
55639	49201.4	70308.9	74712.9	67660.4	65407.1	30474	56264.6	69896.4	50973	60261.4	68973.3	64429.9	63908.4	56071.5	FALSE	A0A8M1PAB3	Ethanolaminephosphotransferase 1	selenoi	Danio rerio
NaN	NaN	NaN	NaN	727.497	NaN	NaN	NaN	567.684	NaN	NaN	NaN	NaN	NaN	NaN	TRUE	A0A8M1PAI3	Cell cycle progression 1	ccpg1	Danio rerio
183895	145239	193445	144742	185076	177994	184261	153777	197852	151848	129536	161628	136804	154286	165037	FALSE	A0A8M1PAV5	Catalase	fb68a12	Danio rerio
21449.2	21967.5	30888.9	24929.2	26174.2	38511.3	NaN	22617.4	30553.8	NaN	19610	NaN	NaN	25027.5	NaN	TRUE	A0A8M1PB79;A0A8M3B5Y9	Centrosomal protein of 97 kDa;Centrosomal protein of 97 kDa isoform X1	cep97	Danio rerio
4535.4	7463.8	9037.54	3953.55	3025.43	7969.72	4454.23	3505.69	6367.46	3659.55	4893.52	4444.19	4316.08	4554.52	3406.48	FALSE	A0A8M1PBN6	Tyrosine-protein kinase receptor	igf1rb	Danio rerio
88431.5	78275.2	90413.4	88103.3	84822.2	98036.9	76924.5	71759.9	85683.2	60630.1	65217	86816.7	65399.4	67597.5	80054.1	FALSE	A0A8M1PCD1	thioredoxin-disulfide reductase	txnrd1	Danio rerio
85938.7	108137	109186	107808	115776	117491	98698.6	114633	85562.3	91012.4	73573.6	101429	76550.3	74228.5	85035.2	FALSE	A0A8M1PCM8	Transcription elongation regulator 1	tcerg1a	Danio rerio
6457.4	19983	15158.2	193195	17643.3	13566.1	309302	18102	19038.3	19653.1	28706.6	12490.3	1154430	18855.7	12412.5	FALSE	A0A8M1PD64	Syntaxin-5	stx5al	Danio rerio
201217	204536	164412	172509	190183	165754	124141	100888	99581.1	53220.6	64233	50963.7	43441.8	44187.3	56684.6	FALSE	A0A8M1PD89	Cell growth-regulating nucleolar protein	lyar	Danio rerio
13333.1	185347	1888.29	114089	9858.67	32421.3	147890	30479.7	4399.44	22392.2	24422.6	8844.13	NaN	11911.4	3746.35	FALSE	A0A8M1PFD0;Q6PHF1	Calcium-regulated heat-stable protein 1	carhsp1;wu:fc04b03	Danio rerio
10065.1	13018.2	39760.3	15958.4	10220.3	9858.26	17704.1	11340.3	7501.02	9401.16	5069.25	3656.21	8509.98	7947.76	10977.5	FALSE	A0A8M1PFK7	Anaphase-promoting complex subunit 5	anapc5	Danio rerio
57092.7	55862.9	51705.4	53517.8	57161.2	52712.3	72543.2	57764.7	56141	74344.1	75484.3	69071.4	64665.6	68714.4	65483.1	FALSE	A0A8M1PFL7;E9QDB5;F1R9C9	Mediator of RNA polymerase II transcription subunit 14	med14;EXLM1;EXLM1	Danio rerio
81745.2	58242.8	79872.7	75745.8	86702.8	73131.7	70742.3	74690.3	81966.9	60424	64125.9	77298	54465.1	61721.3	67337.1	FALSE	A0A8M1PGD6	m7GpppX diphosphatase	wu:fa04d04	Danio rerio
56621.1	41010.4	49716.7	48642.2	63733.8	51897.6	48912.1	60934.2	49003.7	62109.7	46693.4	49456.4	43323.8	47451.7	38308.8	FALSE	A0A8M1PHG1	Protein odr-4 homolog	c1orf27	Danio rerio
46852.4	41101.2	55422.6	37893.2	51466.2	64420.4	45960.3	49569	47245.1	50999.6	55316.4	72242	42369.9	63075.4	78484	FALSE	A0A8M1PHN1;Q6TGR7	Phosphatidylinositol 3,4,5-trisphosphate 3-phosphatase and dual-specificity protein phosphatase PTEN;Phosphatidylinositol 3,4,5-trisphosphate 3-phosphatase and dual-specificity protein phosphatase PTEN	ptena;wu:fc52g04	Danio rerio
111582	117176	125561	116298	125352	122689	141726	134640	144410	104083	103433	104462	81870.6	77945.5	95959.3	FALSE	A0A8M1PJS2;F1Q5V4	Double-stranded RNA-binding protein Staufen homolog 1;Double-stranded RNA-binding protein Staufen homolog 1 isoform X2	fi67e05	Danio rerio
36729.9	46345.4	40047.3	43558.7	37883.2	42800.4	25771.7	72858.6	63400	80750.3	78838.6	62551.2	62554	71362.2	83676.1	FALSE	A0A8M1PRR3	Spindlin-1	spin1	Danio rerio
194214	556084	388324	268680	259012	353989	232095	159434	196679	92190.6	85921.9	108471	87013.7	122136	134261	FALSE	A0A8M1PRT4	Uncharacterized protein LOC795173	LOC795173	Danio rerio
10981.7	10086.8	8447.76	10262.4	10930.9	7060.02	15739.3	7395.51	12291.6	10306.8	7449.69	10032.4	9793.45	8972.15	9505.33	FALSE	A0A8M1PS24	RNA uridylyltransferase	zcchc11	Danio rerio
21477.2	27539.9	10152.2	34754.5	25977.4	24978.1	25964.7	34822.9	35758.8	22299	22189.9	19054.7	20066.4	24316.6	13381.3	FALSE	A0A8M1PS84;A0A8M9Q9R8	Apoptosis facilitator Bcl-2-like protein 14	si:ch211-218c6.8	Danio rerio
269615	243259	234039	266562	188261	229196	199185	233180	171681	245067	219396	171167	190159	166868	187366	FALSE	A0A8M1PSD5;A0A8M3ATT8	Kinesin heavy chain isoform X2;Kinesin heavy chain isoform X1	kif5ab	Danio rerio
20850.8	15328.9	32250.3	27954.2	24641.7	25990.3	21765.1	24564	35013.8	33011.7	33735.7	37887	31016	34316.4	32134.7	FALSE	A0A8M1PSG2	Transmembrane protein 245 isoform X1	tmem245	Danio rerio
65274.1	62051.6	78495.1	62116.3	64659.2	64751.5	74797.8	91584.1	91805.2	104893	134248	90014.8	118255	153204	105617	FALSE	A0A8M1PSN6	Probable N-acetyltransferase camello	si:ch211-195e19.1	Danio rerio
28787	15345.9	20118.6	17976.2	19064.8	13005.6	35961.8	6673.87	7875.53	18634.9	9435.94	11389.7	47781	1451.7	11837.7	FALSE	A0A8M1PSQ6	Family with sequence similarity 135 member B	fam135b	Danio rerio
152679	160298	150793	162086	163426	162591	226835	171310	168759	206130	203808	179335	234768	207627	177942	FALSE	A0A8M1PU45	Golgi apparatus protein 1	glg1a	Danio rerio
14719.8	21336.1	16368.3	6674.43	12355.2	12780.8	69157.7	25234.5	24439.8	27699.8	39474.5	41008.4	23986.5	40095.3	45035.1	FALSE	A0A8M1PUC4;F1QWN9	RCC1 and BTB domain-containing protein 2 isoform X2;RCC1 and BTB domain-containing protein 2 isoform X1	rcbtb2	Danio rerio
20744.7	23885.2	21847.6	23333.2	23446.4	24756.8	46697.8	34697	26035.1	40462.7	42937.3	36450.8	41566.9	41761.3	43871.9	FALSE	A0A8M1PUG2	Protein FAM171A1 isoform X1	fam171a1	Danio rerio
5592.46	4792.56	5114.02	4729.86	7402.52	5266.24	7667.53	9983.86	9929.13	17755.6	17578.7	23879.9	22246.2	21675.2	30249.7	FALSE	A0A8M1PUX9	Occludin	si:ch73-61d6.3	Danio rerio
25803.7	26109.8	17681.4	22388.3	21350.8	19310.3	22388.4	17255.3	17540.2	17782.5	21468.1	16965	18787.6	14193.9	13716.3	FALSE	A0A8M1PUY2;A0A8M2B9Q3	Palmitoyltransferase	zdhhc20b	Danio rerio
10616	5669.89	13711.8	NaN	8217.52	16472.2	3346.44	14124.3	18630.4	12710	21949.4	24195.4	14133.8	26908.2	29569.1	FALSE	A0A8M1PUZ1;A0A8M6Z586;A0A8M9PTX6;A0A8M9QAQ8;A8E7R9	Tripartite motif-containing protein 47-like isoform X1;Tripartite motif-containing protein 47-like isoform X2;Proteoglycan 4-like;Uncharacterized protein LOC100137114;FinTRIM family, member 43	LOC100001589;LOC100001589;LOC100330744;ftr50;ftr43	Danio rerio
176941	175241	183441	234977	217692	225056	249650	217218	175740	148701	142380	116392	150581	148128	126469	FALSE	A0A8M1PV78	Uncharacterized protein si:dkey-16m19.2	si:dkey-16m19.2	Danio rerio
241141	282738	145178	246298	182102	154678	246244	267819	109891	240059	231724	158667	228593	133094	142008	TRUE	A0A8M1PV89;A0A8M2B4Y6;A0A8M6YZ46;A0A8M9PM89;A0A8M9PS21;A0A8M9PZA8	GTPase IMAP family member 8-like;GTPase IMAP family member 8-like;Interaptin-like;GTPase IMAP family member 8-like;Uncharacterized protein LOC100005640;Nucleoprotein TPR-like	LOC100004932;LOC100331609;LOC100007467;LOC569612;LOC100005640;LOC100331400	Danio rerio
25974.3	26602.2	32540.4	43193.1	33606.8	33586.4	14335.6	39526.8	41579	21164.2	25013.9	16177.1	17095.4	16958.3	17289.5	FALSE	A0A8M1PVC0	Large ribosomal subunit protein mL64	gadd45gip1	Danio rerio
20253.1	13527.2	157558	23146.7	46083.2	24889.3	21884.5	42811.6	33899.8	44369.3	37533.6	38687.2	9105.22	157630	NaN	FALSE	A0A8M1PYW2	Phospholipid phosphatase 1-like	LOC794598	Danio rerio
16104.1	20970.2	29112.9	18374.8	15433.8	31730.7	17883.8	15846.1	18429.5	16815.2	18482.9	18871.6	13773.1	21237.7	20019.1	FALSE	A0A8M1PYY4;A0A8M9PUD5	Zinc finger homeobox protein 4 isoform X1;Zinc finger homeobox protein 4 isoform X2	zfhx2	Danio rerio
23777.4	28578.2	49655.5	25035.5	37019.4	40800.2	39339.3	50189.3	58743.6	46289.9	41721.1	42147.9	49818.2	71915.9	59616.5	FALSE	A0A8M1PZ01;F1QJX7	Guanine nucleotide-binding protein G(S) subunit alpha isoform X1;GNAS complex locus	gnas	Danio rerio
40513.6	68288.5	57672.1	89237.9	28029.3	62457	155584	115134	22500.6	70071	95433.7	110329	92775	110650	107469	FALSE	A0A8M1PZ09	Interferon-induced protein 44	LOC795887	Danio rerio
3.78643	NaN	NaN	NaN	1154.75	NaN	444.001	NaN	NaN	960.871	NaN	NaN	NaN	30.8493	NaN	FALSE	A0A8M1PZB7	Si:dkey-171c9.3	si:dkey-171c9.3	Danio rerio
27489.7	20524.9	19724.5	18921.8	23943.4	19983.7	19384.1	32251.4	34835.9	44906.9	44272	59685.6	55051.4	52478.8	61941.1	FALSE	A0A8M1PZU4	GTPase IMAP family member 7-like	LOC100005907	Danio rerio
70269.7	74840.6	77313.9	78898.9	77103.9	72543.3	117851	91944.4	98632.6	121652	113407	112118	116539	114956	120555	FALSE	A0A8M1Q1I0;A0A8M2B984;A0A8M6YW24;E7EYC1	Alpha-globin transcription factor CP2 isoform X3;Alpha-globin transcription factor CP2 isoform X2;Alpha-globin transcription factor CP2 isoform X4;Alpha-globin transcription factor CP2 isoform X1	tfcp2	Danio rerio
NaN	NaN	17197.2	13472.4	27197.4	22679.1	32371.8	25678.2	38403.7	22834.5	22047.9	35936.1	18175	34044.1	41614.8	FALSE	A0A8M1Q1J1;A0A8M3AHZ5;A0A8M6YSV2	C-Jun-amino-terminal kinase-interacting protein 4-like isoform X2;C-Jun-amino-terminal kinase-interacting protein 4-like isoform X1;C-Jun-amino-terminal kinase-interacting protein 4-like isoform X3	si:dkey-17m8.1	Danio rerio
28440.6	28740.6	23882.4	28145.1	31511.8	28399.4	20801.4	18934.1	27782.4	18917.9	18356.4	16273.9	20767	19629.7	22493.5	FALSE	A0A8M1Q297	Mitochondrial intermediate peptidase	mipep	Danio rerio
28512.7	24160.8	20793.4	29185.8	12219.7	10586.2	15446.8	25374.4	20119.9	31657.3	34383.7	23365.2	42938	31619.1	27600	FALSE	A0A8M1Q2B3	Uncharacterized protein LOC100006764	LOC100006764	Danio rerio
82442.2	120521	76538	84803.7	75180	76193.3	99385.8	85096.9	8333.19	77113.6	82913.3	69463	79863.9	70034.8	63227	FALSE	A0A8M1Q6V5	Alanine--tRNA ligase	aars2	Danio rerio
316619	451336	354694	315688	388210	356718	290959	254866	267111	341572	314960	250081	324546	301771	269219	FALSE	A0A8M1Q744	Leiomodin-1	lmod1b	Danio rerio
19566	12083.3	20968.3	16433.9	21224.7	21903.9	31810.5	18499.2	27172.9	17126.2	13662.4	23336	18295.9	20053.1	29006.4	FALSE	A0A8M1Q745;A0A8M9P750	Transcription factor RelB isoform X1	relb	Danio rerio
53350.7	63653.4	61672.1	50446.5	56293.2	66099.7	76575.9	70042.8	70935.2	65050	74260	72273.1	58232.7	61174.8	73140.6	FALSE	A0A8M1Q7L9;E7FAN0	Coiled-coil and C2 domain-containing protein 1A isoform X1;Coiled-coil and C2 domain containing 1A	cc2d1a	Danio rerio
67724.9	75163.9	80803.8	20087.8	13440.5	65653	40507.8	45434	11220.9	86661	10430.8	11605.4	38221.6	42885.9	26896	FALSE	A0A8M1Q7N6	Phosphatidate cytidylyltransferase	cds1	Danio rerio
21307.7	25113.8	25745.6	21658.1	24931.2	31482.7	35428.2	36141.1	32628.8	32631.3	33855.2	28726.2	21818.7	24687.8	22341.6	FALSE	A0A8M1Q7T1;A0A8M3AVX7	Rho GTPase-activating protein 18 isoform X1;Rho GTPase-activating protein 18 isoform X2	arhgap18	Danio rerio
35692.3	31808.8	44266.4	44724.8	34232.8	35382.6	25052	23689.9	33652.8	10560.7	12545.8	13923.4	15276.7	19018.3	9718.28	FALSE	A0A8M1Q7X2	Serine/threonine protein phosphatase 2A regulatory subunit	ppp2r5ca	Danio rerio
10000.1	8892.83	12371.2	9045.67	13958	11931.1	16651.1	18339.1	19438.7	21206.5	24472.1	29668.9	24698.5	24914.2	32767.1	FALSE	A0A8M1QH99;A0A8M2B4X7;A0A8M2B5E5;A0A8M2B5F3;X1WCN4	EH domain-binding protein 1 isoform X2;EH domain-binding protein 1 isoform X1;EH domain-binding protein 1 isoform X4;EH domain-binding protein 1 isoform X3;EH domain-binding protein 1	ehbp1	Danio rerio
32773.6	36553.1	44382.9	29760.1	36520.9	44600.7	46556.3	58952.4	51400.1	54587.8	62786.5	35777	38085.6	51055.7	61230.1	TRUE	A0A8M1QHL2	Remodeling and spacing factor 1	rsf1a	Danio rerio
17430.2	19381	19915.9	24390.3	29423.5	29856	16114.8	31152.9	32746.8	10192.8	43419.9	61489.3	30941.4	43021.9	50765.4	TRUE	A0A8M1QHQ7;A0A8M3AY32	Synaptotagmin-17	syt17	Danio rerio
40081.5	39411.8	27140.6	37356	35428.6	29658.1	36739	41690.2	39094.8	44459.9	39804.8	37123	37176.7	37852	36683.8	FALSE	A0A8M1QHR9;A0A8M9PN73;E9QFS6	non-specific serine/threonine protein kinase	pik3r4	Danio rerio
501082	484755	424593	470292	490175	466709	455751	456120	386184	358094	365626	374229	331674	329464	347028	FALSE	A0A8M1QHW9;A0A8M3AKJ3	Eukaryotic translation initiation factor 5B	eif5b	Danio rerio
132773	140910	125200	113544	122994	126332	70016.7	61780.6	68738.2	57754.5	60513.2	47316	57179.2	53493.9	56300.8	FALSE	A0A8M1QKI5;A0A8M9P457	La-related protein 1 isoform X2;La-related protein 1 isoform X1	larp1	Danio rerio
29375	21218.1	28762.9	26664.4	28229.2	32969.6	25922.6	33547.3	42796.2	46811	43295.8	51071.2	48721.7	61485.1	62009.3	FALSE	A0A8M1QKJ0;A0A8M3AMN7;A0A8M3B5Y3	Plexin-B1 isoform X2;Plexin-B1 isoform X1;Plexin-B1 isoform X3	plxnb1a	Danio rerio
25680.6	21190.7	28854.5	27785	27119.9	27951.2	42635.7	39433.3	37669	44210.4	34061.1	38555.5	35607.4	37347.3	53286.4	FALSE	A0A8M1QKN6	Phosphoinositide phospholipase C	plcl1	Danio rerio
948040	910627	539810	1001230	755821	911700	1121340	674148	427676	930014	721242	435086	1042880	791210	776199	FALSE	A0A8M1QKP2	Zinc finger protein 208 isoform X1	znf1007	Danio rerio
86157.2	107430	82236.9	133463	115425	130139	167358	162347	145925	114030	131087	73131.6	83440.8	135619	73573.5	FALSE	A0A8M1QKS9;A0A8M9PSD7	Verrucotoxin subunit beta isoform X2;Verrucotoxin subunit beta isoform X1	si:dkey-79i2.4	Danio rerio
65254.7	80724.2	90024.2	92524.1	93215.5	115569	86110.3	118215	132895	89703.7	86222.3	115797	103352	83680.1	129529	FALSE	A0A8M1QKY3;A0A8M9PGA0;A0A8M9PK10	UAP56-interacting factor	si:dkey-17o15.2	Danio rerio
46552.9	47073.4	48939	37454	38457.9	45056.2	45472.5	33638.3	31445.9	26414.7	26656.3	26822.5	25196.6	23304.2	23579	FALSE	A0A8M1QKZ2	FK506-binding protein-like	fkbpl	Danio rerio
15812.6	13305.4	16873.9	18289.1	17847.9	17455.2	15757.9	18913.5	20405.2	24675.1	24714.9	22427.6	23482.1	24747.8	26127.1	FALSE	A0A8M1QLB2;A0A8M2B1M1;E7F6D8	Zinc finger FYVE domain-containing protein;Zinc finger FYVE domain-containing protein 16 isoform X4;Zinc finger FYVE domain-containing protein	zfyve16	Danio rerio
73013.9	81579.4	86198.2	67895.4	86565.6	84406.3	66961.4	66270.4	77630.7	63714.7	67105.4	68733.4	54549.7	75808.4	71307	FALSE	A0A8M1QLB6;A0A8M1RIU5;A0A8M2BFD8;A0A8M2BFF2;A0A8M2BFG0;A0A8M2BG11;A0A8M3AVX4;A0A8M3B2K3;A0A8M3B5I5;F1R617	Unconventional myosin-Ib isoform X10;Unconventional myosin-Ib isoform X2;Unconventional myosin-Ib isoform X7;Unconventional myosin-Ib isoform X6;Unconventional myosin-Ib isoform X9;Unconventional myosin-Ib isoform X1;Unconventional myosin-Ib isoform X5;Unconventional myosin-Ib isoform X4;Unconventional myosin-Ib isoform X3;Myosin IB	myo1b	Danio rerio
21547.9	17036	17074.5	25747.7	22118.9	30131.1	30998	28787.3	32741.2	40617.3	44599.9	51306.3	68522.1	60870.5	85011	FALSE	A0A8M1QLC1;A0A8M2B8V3;A0A8M2B8W0;A0A8M3AV49;A0A8M9P5D1;A0A8M9PL00;A0A8M9PWP4;A0A8M9PWR1	Tensin-2 isoform X1;Tensin-2 isoform X3;Tensin-2 isoform X2;Tensin-2 isoform X5;Tensin-2 isoform X5;Tensin-2 isoform X1;Tensin-2 isoform X4;Tensin-2 isoform X2	tns2a	Danio rerio
17491.9	22673	22168.6	22526.8	26451.5	25511.5	27558.1	25318.5	28725.4	18121.2	21758.5	21831.5	20172	23418.6	26778.6	FALSE	A0A8M1QLF4;A0A8M2B2K6;A0A8M2B2U0;A0A8M6Z1W9;A0A8M6Z2H4;A0A8M6Z9B0	E3 ubiquitin-protein ligase	ubr2	Danio rerio
32216.6	40478.1	39150	36645.6	43960.9	48179.2	54728.9	46281.3	46235.3	43044	51537.1	49181.7	41028.1	52684	49612	FALSE	A0A8M1QLH0;A0A8M2BCS8;A0A8M6YYF4;A0A8M6YZB2;A0A8M6Z0T9;A0A8M6Z6H7	WD repeat and FYVE domain-containing protein 3 isoform X4;WD repeat and FYVE domain-containing protein 3 isoform X1;WD repeat and FYVE domain-containing protein 3 isoform X2;WD repeat and FYVE domain-containing protein 3 isoform X5;WD repeat and FYVE domain-containing protein 3 isoform X6;WD repeat and FYVE domain-containing protein 3 isoform X3	wdfy3	Danio rerio
55163.8	80549.6	56092.7	68181.2	67137.7	78012.2	69206.3	68309.1	56985.5	67370.7	70925.6	56921.7	64074.1	55676.8	55492.4	FALSE	A0A8M1QLL1;A0A8M9Q1I3	MAP7 domain-containing protein 3	map7d3	Danio rerio
21904.9	31442.7	21496.7	17105	28075	20817.1	14062.1	15854.5	15616.9	13292.4	16004.2	9977.24	11792.8	13779.2	12725.6	FALSE	A0A8M1QQL1	Protein SOGA1-like	si:ch211-197l9.2	Danio rerio
18409.9	29467.6	13344.1	23355.3	23352.7	24289.9	24999.6	23168.1	20482.9	21649.2	21348.7	20596.5	15390.1	16803.7	17565.3	FALSE	A0A8M1QQT7;A0A8M2BBI9;A0A8M9PSI4;E9QGQ0	Histone-lysine N-methyltransferase SETD1A isoform X1;Histone-lysine N-methyltransferase SETD1A isoform X2;Histone-lysine N-methyltransferase SETD1A isoform X2;Histone-lysine N-methyltransferase SETD1A isoform X1	setd1a	Danio rerio
53611	33557.9	40884.3	41591.3	62245.3	47402.1	23377.8	37209	51619.8	18688.5	33123.2	31157	22668.8	30346.2	40075.4	TRUE	A0A8M1QUM8;U6BNE9	Uncharacterized protein LOC563036;MHC class I antigen ZKA transcript variant 1	LOC563036;mhc1zka	Danio rerio
5707.11	4230.39	7339.61	7935.68	8067.89	4396.53	3592.08	3981.58	7479.63	4223.38	4150.16	5707.72	2999.43	5018.01	6948.31	FALSE	A0A8M1QUR7;A0A8M3B663;A0A8M9P5F9;A0A8M9PTG6	Vacuolar protein sorting-associated protein 13D isoform X1;Vacuolar protein sorting-associated protein 13D isoform X2;Vacuolar protein sorting-associated protein 13D isoform X2;Vacuolar protein sorting-associated protein 13D isoform X1	vps13d	Danio rerio
2754080	2822710	3324350	2562490	2646430	2702660	2771210	2193050	2505870	2598980	2207730	2812640	2667970	1997480	2739160	FALSE	A0A8M1QUS6	Myosin-9 isoform X1	myh9b	Danio rerio
31054.6	35438.6	32555.1	28381.1	35105.1	42043.9	49232.5	52045.7	55129.8	62490.6	63835.2	57489.8	70890.2	80326.6	94602	FALSE	A0A8M1QUT1;E7F6L6	Protein TANC1 isoform X2;Protein TANC1 isoform X1	tanc1a	Danio rerio
183074	238491	181783	182776	181535	214240	258466	247859	180435	242354	244473	205036	234299	217675	238531	FALSE	A0A8M1QUY2;E7FBZ0	Transcription initiation factor TFIID subunit 4 isoform X2;TAF4A RNA polymerase II, TATA box-binding protein (TBP)-associated factor	taf4a	Danio rerio
167971	174260	177629	135991	142824	154631	133182	118694	126141	100932	118434	113377	116515	115329	120401	FALSE	A0A8M1QV42;A0A8M6Z1S9	Probable methyltransferase TARBP1 isoform X1;Probable methyltransferase TARBP1 isoform X3	si:dkey-85a20.4	Danio rerio
23884.1	22414.8	28138.6	25234.9	26111.9	25419	34634.7	21835.4	24220.2	22245.9	22091.9	19911.5	20657.6	22520.5	25103.5	FALSE	A0A8M1QV96	WD repeat domain 47a	wdr47a	Danio rerio
30149.8	36562.7	37468.8	36451	23921.3	38876.7	31646.9	47702.1	47216.2	67004.6	63887.1	83314.9	79990	98087.9	119453	FALSE	A0A8M1RDC6	cathepsin X	LOC100333521	Danio rerio
196101	180921	254833	175422	238504	227170	235105	199440	228978	192320	192676	211968	180669	160181	204956	FALSE	A0A8M1RDD4	Myosin-9-like	LOC100331639	Danio rerio
6857.26	14080.2	10692	15148.6	8754.9	12140.5	10158.1	12216	10071.9	12102.1	11757.9	7268.19	7706.52	15151	10841.5	FALSE	A0A8M1RDF0;A0A8M2BBN2;A0A8M6YWT3;X1WHA2	Trinucleotide repeat-containing gene 18 protein isoform X4;Trinucleotide repeat-containing gene 18 protein isoform X3;Trinucleotide repeat-containing gene 18 protein isoform X2;Trinucleotide repeat-containing 18	tnrc18	Danio rerio
69685.8	55321	58421.8	82533.3	79114.6	70611.9	103808	86175	63940.1	90160.6	91335.6	68311.6	99065	103876	66106.5	FALSE	A0A8M1RDF3	Vascular cell adhesion protein 1 isoform X1	si:ch211-74m13.3	Danio rerio
104298	94949.7	107597	109533	117779	112516	108742	117221	118406	120999	115650	118134	103144	105457	119448	FALSE	A0A8M1RE49	Protein SCAF8 isoform X1	scaf8	Danio rerio
93347.3	131140	114205	110972	97552.1	126375	125629	112346	154851	192901	202164	207721	219846	252074	276246	FALSE	A0A8M1REB8;A0A8M3ALY9;A0A8M3AMN9;A0A8M3AUC9	AMP deaminase	ampd2a	Danio rerio
15460.9	9888.74	NaN	29282.1	19615.8	NaN	8631.53	NaN	NaN	32501.1	16405	NaN	37083.3	NaN	NaN	TRUE	A0A8M1REC1	Uncharacterized protein LOC100333939	LOC100333939	Danio rerio
87992.7	42875.5	49474.7	102847	53670.2	71869.8	14800.5	10956.1	25582.1	NaN	5145.74	6880.77	NaN	117.399	13220.9	FALSE	A0A8M1REG3	PCNA-associated factor	kiaa0101	Danio rerio
67123.9	47287.3	55676	57520.3	71597.6	62772.3	33197.3	33759	34076.5	9873.65	13221	8806.08	6044.4	9005.06	8318.18	FALSE	A0A8M1REI0	Kinesin-like protein KIF15	kif15	Danio rerio
348555	479053	324678	408439	418893	381003	535160	417495	367650	364732	379720	389098	324744	312053	332780	FALSE	A0A8M1RF06	Heterogeneous nuclear ribonucleoprotein U-like protein 1 isoform X1	hnrnpul1l	Danio rerio
29072.1	26224	23221.5	24434.1	33255.7	29669.9	19052.4	28493.9	24166.5	36872.6	32540.4	34725.9	33203.5	36452.1	37751.9	FALSE	A0A8M1RF48;A0A8M6Z2D1	Rab11 family-interacting protein 1 isoform X1;Rab11 family-interacting protein 2 isoform X2	rab11fip1a	Danio rerio
28838.5	44558.2	15598.2	43279.6	33596.9	21647.5	31968.8	17922.3	40390.3	20963.3	14614	12964	31738.5	16193	21027.6	FALSE	A0A8M1RFA7;A0A8M9PXB4;A0A8M9QJB7;E7EZG7	Receptor-type tyrosine-protein phosphatase epsilon isoform X4;Receptor-type tyrosine-protein phosphatase epsilon isoform X2;Receptor-type tyrosine-protein phosphatase epsilon isoform X1;Receptor-type tyrosine-protein phosphatase	ptprea	Danio rerio
65640.4	81006.9	82673.9	68179.7	74515.4	75074.9	96608.1	88272.1	87408.5	89731.3	92283.9	91004.2	78851.8	76817.3	80847.4	FALSE	A0A8M1RFE5;E7F6E1	Ubiquitin conjugation factor E4 A isoform X2;Ubiquitin conjugation factor E4 A isoform X1	ube4a	Danio rerio
43296.2	38643.9	41222.2	34650.8	36811.3	33073.4	27687.1	17497.9	22641.7	10588.8	8400.6	15674.1	8030.68	11853.2	12215.3	FALSE	A0A8M1RFH9;E7FAN6	Kinesin-like protein KIF20B isoform X1;Kinesin family member 20Ba	kif20ba	Danio rerio
25179.5	19520.9	21891.7	23424.4	24855.7	23395.8	33527.3	23788	23887.5	16793.3	20490.4	22452.3	18886.4	18252	17794.8	FALSE	A0A8M1RFK9	RING-type E3 ubiquitin transferase	rnf5	Danio rerio
31550.1	31888.6	30200.6	19620.4	26452.8	23646.5	25690.6	22493.4	36191.5	32499.5	40398.1	48890.2	39659.5	57175.6	58709.8	FALSE	A0A8M1RFT6	Interferon-induced protein 44-like isoform X1	si:ch211-197g15.8	Danio rerio
42131.6	64061.3	36740.5	44438	33261	30229	64175.9	47370.2	43878.2	69379.5	73602.3	63011.5	104397	99493.1	92420	FALSE	A0A8M1RH12;A0A8M3AXU8	Lysosomal alpha-glucosidase isoform X2;Lysosomal alpha-glucosidase isoform X1	si:ch73-12o23.1	Danio rerio
57387.7	65279.3	59868	73843.5	68170.8	71196.3	79974	70475	54408.2	57113.9	51413.5	43087.8	45410.8	42497.2	41076.3	FALSE	A0A8M1RH31;A0A8M9P2T7	Uncharacterized protein LOC100331996 isoform X2;Uncharacterized protein LOC100331996 isoform X1	LOC100331996	Danio rerio
252322	218012	212645	201434	240563	177625	102596	94162.4	NaN	144645	76350.6	108872	148815	134045	NaN	TRUE	A0A8M1RH38	Dehydrogenase/reductase SDR family member 12-like	si:ch211-165b10.3	Danio rerio
56765.7	53808.2	61886	53359.6	55882.3	58428.6	77032	78511.1	64966.3	82746.6	80364.6	67369.1	71375.9	82713.2	72780	FALSE	A0A8M1RH56	Conserved oligomeric Golgi complex subunit 1	cog1	Danio rerio
34987.3	34961	42929.1	31169.5	43990.5	46592	36546	28679.1	38802.8	29441.2	35026.9	41206.2	26853.5	30929.2	45006.4	FALSE	A0A8M1RHJ2	LOW QUALITY PROTEIN: trafficking protein particle complex subunit 10	trappc10	Danio rerio
79619.3	62790.7	64387.6	45787.6	59519.1	48116.2	53393.2	36278.9	36470.4	51733.3	41437.9	38375.2	31744.5	40059.3	43136.2	FALSE	A0A8M1RHY4;E7FFM5	Proline dehydrogenase	prodha	Danio rerio
5230.78	7935.2	8566.69	7389.62	11078.6	10835.7	10322.7	9995.11	12335.6	10419.2	11312.7	11085.8	9146.88	10381.1	12534.8	FALSE	A0A8M1RHZ7;A0A8M2BHP8;F1Q618	Msx2-interacting protein isoform X3;Msx2-interacting protein isoform X2;Msx2-interacting protein isoform X1	wu:fb69f10	Danio rerio
5443.6	2656.84	NaN	NaN	7510.89	5977.3	NaN	NaN	6237.73	4807.44	3700.44	8274.83	10385.1	10181.6	13976.3	TRUE	A0A8M1RI06	Uncharacterized protein wu:fi37e09	wu:fi37e09	Danio rerio
60817	45938.8	32942.1	35957.9	30891.5	36906.5	25650	22134.9	25709.7	20449.7	23918.4	22684.9	19253.5	17549.8	17539.3	FALSE	A0A8M1RI22;E9QDP4	La-related protein 4 isoform X2;La ribonucleoprotein 4Aa	LOC100332095	Danio rerio
39714.4	42358.1	49642.3	45626.9	52664.2	61842.5	45995.5	54740.2	57397.7	52374	64058.2	59656.2	49481.3	60792.2	50293.2	FALSE	A0A8M1RI56;A0A8M3APR3;E7F2F9;X1WG08	non-specific serine/threonine protein kinase	wnk1a	Danio rerio
4203.51	6189.62	11224.6	9121.5	4941.17	11004	11768.6	5220.7	10184	10507.3	10872.5	13145.4	12511.1	13312.7	20042	FALSE	A0A8M1RI72	Thrombospondin-1	thbs1a	Danio rerio
28453.5	28212.9	27405.9	27259.9	37229.6	21663.4	32750	26867.5	30389.7	24291.3	22655.5	24794.1	19446	16322	23093.3	FALSE	A0A8M1RIH6;A0A8M9PPA2	SURP and G-patch domain-containing protein 1 isoform X1;SURP and G-patch domain-containing protein 1 isoform X2	sugp1	Danio rerio
159254	170470	175876	157068	203204	170852	167035	196002	185904	182977	177542	159602	146096	137628	133370	FALSE	A0A8M1RIM1	RNA-binding protein Musashi homolog 1-like	LOC100537556	Danio rerio
13043.1	59693.6	NaN	23647.6	7787.73	NaN	22184.4	NaN	5815.78	NaN	NaN	NaN	NaN	3743.11	NaN	TRUE	A0A8M1RIS3;A0A8M2BE85	Somatomedin-B and thrombospondin type-1 domain-containing protein-like isoform X2;Somatomedin-B and thrombospondin type-1 domain-containing protein-like isoform X1	si:dkey-178e17.3	Danio rerio
43470.7	42162.2	51983.5	40666.7	44433.7	46690.3	60832.5	57318.2	59773.4	95497.7	102641	95545.7	111913	128179	117270	FALSE	A0A8M1RIV1	Arylsulfatase D	arsh	Danio rerio
217879	231350	242129	327219	246870	321301	448030	464386	480182	904750	789710	748064	881053	869674	756691	FALSE	A0A8M1RIV5	Vitamin K-dependent gamma-carboxylase	ggcx	Danio rerio
60501.2	75266.5	56047.9	57275.2	50308.7	50755.6	69541.6	63813.8	62251.2	85407.7	80936.1	89542.3	95122.9	98010.9	106578	FALSE	A0A8M1RJ47	NACHT, LRR and PYD domains-containing protein 12	si:ch211-201o1.1	Danio rerio
19376.7	17430.6	14602.9	18425.9	14969.5	21727.3	11253.4	15308.9	14701.3	18799.5	9033.2	12712.4	17595.9	21407.1	24988.3	FALSE	A0A8M1RJK2;A0A8M6Z3W4	Plexin-A1 isoform X2;Plexin-A1 isoform X1	plxna1a	Danio rerio
298674	299491	319054	277420	267968	296664	355584	286493	283331	332132	338112	314476	341994	337529	358777	FALSE	A0A8M1RJV2	Tripeptidyl-peptidase 2	tpp2	Danio rerio
74669.2	66857.1	82405.2	72619.7	73482.6	82698.9	82194.3	79638.8	88986.4	96602	105878	95788.2	93573.6	103644	106382	FALSE	A0A8M1RJV8;A0A8M3AGV1;A0A8M3AI36;A0A8M3APD0;A0A8M6Z0J6	LPS-responsive vesicle-trafficking, beach and anchor-containing;Lipopolysaccharide-responsive and beige-like anchor protein isoform X4;Lipopolysaccharide-responsive and beige-like anchor protein isoform X5;Lipopolysaccharide-responsive and beige-like anchor protein isoform X1;Lipopolysaccharide-responsive and beige-like anchor protein isoform X2	im:7138144	Danio rerio
87486.6	58110.2	62455.5	73135	32647.1	63842.8	82775.4	57940.8	47260.3	83001.1	81507	87254	111562	93547.3	104650	FALSE	A0A8M1RK05;A0A8M2BIX4;A0A8M2BJF2;A0A8M3B0V5;A0A8M9PDF7;A0A8M9PDH6;A0A8M9Q3A3;A0A8M9Q7D2;A0A8M9Q7E7	Microtubule-associated protein	maptb	Danio rerio
320400	317226	353198	282035	257640	286974	253654	255238	295173	235615	244264	223353	265221	274250	239573	FALSE	A0A8M1RK21	10-formyltetrahydrofolate dehydrogenase	aldh1l2	Danio rerio
25353.9	25117	21569.4	26828.1	30608.6	27532.9	29578	29020.2	32826.6	33137	32555.4	40713.3	29919	35984.9	40451.6	FALSE	A0A8M1RK84	Deoxynucleotidyltransferase terminal-interacting protein 1	dnttip1	Danio rerio
282473	303342	329190	274360	318189	336100	307862	280982	287095	277140	288395	282881	235880	270852	315445	FALSE	A0A8M1RKE0;A0A8M9QFP1;A0A8M9QJW3	E3 SUMO-protein ligase RanBP2 isoform X3;E3 SUMO-protein ligase RanBP2 isoform X2;E3 SUMO-protein ligase RanBP2 isoform X1	si:ch1073-55a19.2	Danio rerio
122861	112670	120031	75414.3	70172.5	61897	36605.1	65739.5	46442.2	70681.8	66383.7	61294.4	37757.7	74260.4	60349.3	TRUE	A0A8M1RKH6	Bax inhibitor 1	tegt	Danio rerio
89076	94179.6	102429	93945.1	117782	109399	95144	96810.3	106911	88729.3	89779.6	96673	76348.3	80697.2	94592.9	FALSE	A0A8M1RKK4	Zinc finger protein 318	znf318	Danio rerio
11767.6	10822.1	14560.7	13216.1	15188.9	17145.6	13353.4	13429.7	13347.9	13758.7	13084.8	15099.2	10834.1	9280.82	10538.5	FALSE	A0A8M1RKM6	Uncharacterized protein si:dkey-92i17.2 isoform X1	si:dkey-92i17.2	Danio rerio
61225.5	61018.7	63177.9	64606.3	76577.4	68765.3	72209.6	74453.5	70142	69108.7	71144.6	67100	60178.1	60623	68889	FALSE	A0A8M1RKY0;A0A8M3ALC7;F1Q6K1	ubiquitinyl hydrolase 1;Ubiquitin carboxyl-terminal hydrolase 24 isoform X2;Ubiquitin carboxyl-terminal hydrolase 24 isoform X1	usp24	Danio rerio
54925.3	72059.2	55804.4	58394	62154.6	75789.8	67856.5	57093.3	70663.5	72086.9	63218.2	76183	58784.6	54650.8	72276.1	FALSE	A0A8M1RL31;A0A8M2B8G8	Zinc finger RNA-binding protein isoform X2;Zinc finger RNA-binding protein isoform X1	zfr2	Danio rerio
34520.6	36850.5	27700	27397.4	31685.6	23959.6	11205.1	11179	22172	10352.6	NaN	NaN	NaN	12444.3	14072.1	FALSE	A0A8M1RL79;E7EZJ5	ATP-dependent zinc metalloprotease YME1L1-like isoform X2;ATP-dependent zinc metalloprotease YME1L1-like isoform X1	yme1l1a	Danio rerio
151161	152332	144906	133489	136530	155953	162627	154960	146075	133155	138372	152420	137897	112277	124591	FALSE	A0A8M1RLT6	TGF-beta-activated kinase 1 and MAP3K7-binding protein 1	tab1	Danio rerio
165619	197108	223318	188744	206813	229761	281871	225055	224416	169682	182369	222497	169170	167275	179301	FALSE	A0A8M1RLW3	Alpha-1-syntrophin	snta1	Danio rerio
26480.7	22419.1	19082.6	27757.5	24259.8	19473.3	31669.1	36083.9	35507.3	33186.4	32873.6	30402.3	32608	33913.7	28240.2	FALSE	A0A8M1RM02	F-box only protein 4 isoform X1	fbxo4	Danio rerio
21421.7	14973.9	22052.8	15286.7	18151.6	18800.2	43971.5	30375.4	30309.5	23625.7	31693.2	30592.7	24936.6	24897.8	25397.5	FALSE	A0A8M1RM25;A0A8M2BF73;A0A8M2BF77;A0A8M2BF88;A0A8M3B5R8	TBC1 domain family member 4 isoform X2;TBC1 domain family member 4 isoform X1;TBC1 domain family member 4 isoform X4;TBC1 domain family member 4 isoform X3;TBC1 domain family member 4 isoform X5	tbc1d4	Danio rerio
28277.1	54838.7	NaN	28031.5	48125.6	43306.5	79619.1	77830.2	17851.3	8508.69	69992.2	14708.3	118046	66701.7	52843.4	FALSE	A0A8M1RM44;A0A8M3B3S3;A0A8M6Z137;X1WG91	RING-type E3 ubiquitin transferase;RING-type E3 ubiquitin transferase;E3 ubiquitin-protein ligase;E3 ubiquitin-protein ligase	si:dkey-40c23.2	Danio rerio
34766.1	51273.9	39101.9	39157	46497.9	47347.9	46938.6	43410	43749.6	36824.7	41079.5	39797.7	26900.8	28655.7	37740.8	FALSE	A0A8M1RM49	Si:ch211-232b12.5	si:ch211-232b12.5	Danio rerio
120280	148341	136750	127647	159311	135598	103927	113674	108590	90937.7	85803.7	74285.4	82095.3	85023.4	82251.6	FALSE	A0A8M1RMN7	ATP-dependent RNA helicase	ddx24	Danio rerio
41398.7	38567.4	33991	22187.1	31854.5	38833	24609	25164.6	32825.5	7880.78	17648.6	29539.2	16880.6	19487.8	35926.5	FALSE	A0A8M1RMQ6;A0A8M6Z3Y2;A0A8M9Q3J4	adenylate cyclase	adcy6b;adcy6a;adcy6a	Danio rerio
75111.6	73446.2	75833.8	69548.4	67904.5	86615.4	75183.7	73050.6	83742	77853.4	81756.4	78115.2	68006	76618	93716.1	FALSE	A0A8M1RMS5;A0A8M9P657;A0A8M9PGF3	SH3 domain-containing kinase-binding protein 1 isoform X1;SH3 domain-containing kinase-binding protein 1 isoform X2;SH3 domain-containing kinase-binding protein 1 isoform X3	sh3kbp1	Danio rerio
142366	154469	80595.6	165087	107605	73522.3	116967	95671.5	61801	87778.7	55324.1	44863.8	79360.2	48175.2	44569.2	TRUE	A0A8M1RMS8	Coiled-coil domain-containing protein 129	ccdc129	Danio rerio
21108.3	18022.9	23674.5	20884.4	25447.5	25022.6	23705.1	22402.7	25386.6	31843.9	26845.6	36059.6	33160.6	26859.7	39090.6	FALSE	A0A8M1RMT9	Protein phosphatase 1 regulatory subunit	zmp:0000001167	Danio rerio
202099	203140	192301	192186	233243	211891	349538	238875	239101	328890	368886	328868	458970	431127	490423	FALSE	A0A8M1RMU0	Phospholipid phosphatase 3 isoform X2	plpp3	Danio rerio
3667.55	1668.29	4656.49	NaN	3439.9	3336.75	5483.06	2000.67	1914.93	NaN	NaN	2674.14	NaN	NaN	NaN	TRUE	A0A8M1RMY1	BRCA1-A complex subunit RAP80	uimc1	Danio rerio
83597.3	106507	99224.1	77736.2	71516.4	90701.7	94021.8	77725.2	87093.3	98646	92958.6	116653	86641.9	96168.4	112561	FALSE	A0A8M1RN22	Prolyl endopeptidase-like	LOC100334014	Danio rerio
97997.7	151825	120593	103865	113835	107886	86285.4	91127.2	82244	76224	73869.8	62937.2	72172.8	75173.1	79651.3	FALSE	A0A8M1RN39	Tripartite motif-containing protein 16-like isoform X1	LOC100333325	Danio rerio
80667.2	87009.2	104723	77225.9	99815.1	96557.1	71793	89098.8	116028	89216.7	86157.5	115855	74437.2	81211.6	111748	FALSE	A0A8M1RN68	Non-muscle caldesmon-like	lsp1	Danio rerio
215573	229385	195012	205139	211453	217630	291786	261318	239455	359804	354630	383048	430766	384861	450396	FALSE	A0A8M1RN75	Coronin	LOC100537938	Danio rerio
20738.7	29134.4	28933.8	22167.8	24906	26870	23681.2	21497.3	33031.3	34086.7	31461.8	27179.7	26631.7	25017.5	30166.3	FALSE	A0A8M1RNA6;A0A8M2BB38;A0A8M2BB67;A0A8M2BBF3;A0A8M9PR56	Protein CLEC16A isoform X1;Protein CLEC16A isoform X3;Protein CLEC16A isoform X4;Protein CLEC16A isoform X2;Protein CLEC16A isoform X5	clec16a	Danio rerio
43817.2	50564.3	52024.6	43448.1	59951.9	50144.8	32121.6	41100.1	46196.9	48158.6	49536.2	42242.6	33172.7	38176.1	52991.6	FALSE	A0A8M1RP34;F6P6X1	YLP motif-containing protein 1 isoform X2;YLP motif-containing 1	ylpm1	Danio rerio
137208	150453	131733	126172	147718	128112	97559.1	95739	84798.8	78138.4	84356.6	68844.5	74536.8	80997.6	73985.5	FALSE	A0A8M1RP38	Midasin	mdn1	Danio rerio
131000	183410	146319	137670	155385	124180	116769	89212.9	100069	75709.7	65830.3	61385.5	95571.7	74192.1	53390.1	FALSE	A0A8M1RR41	Equilibrative nucleoside transporter 2-like	LOC100334018	Danio rerio
38372.8	NaN	39340.9	29089.7	40936.4	38823.6	14868.2	NaN	32940.1	33977.1	28992.7	35708.9	35988.1	37010.6	36419.7	FALSE	A0A8M1RR82	Biotin--protein ligase	hlcs	Danio rerio
193284	229424	203199	213871	212888	209093	267955	195571	197438	174954	186188	163204	146723	155550	166969	FALSE	A0A8M1RR96;A0A8M9QL63	Uncharacterized protein si:dkey-250d21.1 isoform X1;Uncharacterized protein si:dkey-250d21.1 isoform X2	si:dkey-250d21.1	Danio rerio
151710	194425	132992	153577	174066	163691	138073	140591	116887	122456	110929	115857	104514	97092.8	109425	FALSE	A0A8M1RRH3;A0A8M2B439;A0A8M2B469;A0A8M6YSM7;A0A8M9PIW9	Protein IWS1 homolog isoform X1;Protein IWS1 homolog isoform X3;Protein IWS1 homolog isoform X5;Protein IWS1 homolog isoform X4;Protein IWS1 homolog isoform X2	iws1	Danio rerio
NaN	20505700	NaN	10651600	NaN	NaN	NaN	NaN	NaN	NaN	NaN	NaN	NaN	NaN	NaN	FALSE	A0A8M1RRR9	E3 ubiquitin-protein ligase pellino homolog 2-like	LOC100334245	Danio rerio
5040.64	7740.88	10887.6	6921.46	11361.4	13722.2	11870.8	12590.2	15014.1	9864.61	11521	15028.7	10587	11912.8	12829.1	TRUE	A0A8M1RSA0	HECT-type E3 ubiquitin transferase	hecw2b	Danio rerio
43211.5	31684.3	41384.7	34369.4	18035.7	26066.8	20515.7	19641.7	35327.7	28944.9	44364.9	66208.9	74322.9	113799	87943	FALSE	A0A8M1RSB2	Uncharacterized protein LOC558721	LOC558721	Danio rerio
18337.2	15204.6	7274.04	15986.3	18012.1	13539.7	16582.9	15153.8	13898	21476.2	15729.3	14553	14500	10334	10422.4	FALSE	A0A8M1RSV6;A0A8M3AXS2;A0A8M3BDR6;A0A8M9QI56	DNA helicase	chd5	Danio rerio
57222.8	63703.6	66509.1	66365.8	73971.2	62067.9	66925.4	41564.3	57008.6	82635.5	89296.7	63109.7	110108	102926	95519.2	FALSE	A0A8M1RT39	Thrombospondin-1-like	LOC100535166	Danio rerio
172044	173292	149571	175984	173252	175800	286178	235688	231338	332446	327453	310836	399545	395776	388049	FALSE	A0A8M1RTG2	Uncharacterized protein si:rp71-36a1.3	si:rp71-36a1.3	Danio rerio
20459.6	29232	21097	20887.1	27082.8	25638.4	40272.9	30089.1	22262	28788.3	36514.6	26092.9	32678.6	35341.7	33131.8	FALSE	A0A8M1RTI1	Adenylate cyclase type 9	adcy9	Danio rerio
43028.3	47221.9	44037.1	57271.3	49672	50131.5	90856.9	69481.5	70194.5	93669.6	87819.7	94331.6	71035.3	82172	78208.6	FALSE	A0A8M1RTL2	Group XV phospholipase A2	pla2g15	Danio rerio
66737.9	46394.9	74252.3	65199.3	93522.7	88384.9	83168.1	71122.8	72458.7	72233.6	69231.7	89458.1	76423.3	80831.7	90505.7	FALSE	A0A8M2B1G4;A0A8M2B1M0;A0A8M9PTN6;A0A8M9Q678;Q6PFK4	Cell adhesion molecule 2a isoform X4;Cell adhesion molecule 2a isoform X1;Cell adhesion molecule 2a isoform X2;Cell adhesion molecule 2a isoform X3;Cell adhesion molecule 2a	cadm2a;cadm2a;cadm2a;cadm2a;zgc:66339	Danio rerio
44725.2	41843.6	53913.5	57290.4	47141	57943.2	58425.4	63410.8	67953.3	62073.6	70627.3	61298	66420.8	76585.3	70096.3	FALSE	A0A8M2B1M9;Q6GMH7	Phospholipid phosphatase 5 isoform X1;Phosphatidic acid phosphatase type 2 domain containing 1B	plpp5;ppapdc1b	Danio rerio
99616.8	96485.1	100295	98544.4	107187	89977.6	66922.9	62704.9	69907.6	57220.2	51578.9	58040.4	47642.3	54499.1	67298.5	FALSE	A0A8M2B1S0;A0A8M3B6N8;A1L2D3	SRSF protein kinase 1b isoform X1;SRSF protein kinase 1b isoform X2;SRSF protein kinase 1b	srpk1b;srpk1b;zgc:158800	Danio rerio
828489	716814	760052	780272	788209	779166	945652	775103	715457	706545	691700	794711	596809	565816	645904	FALSE	A0A8M2B1U6	Dihydropyrimidinase-related protein 2 isoform X1	dpysl2b	Danio rerio
103090	124178	117688	126592	108424	111296	148254	129839	128778	122940	138311	129911	123485	129940	119484	FALSE	A0A8M2B1V9;F1QF86	Serine/threonine-protein phosphatase	ppp3ccb;im:7163784	Danio rerio
202842	242751	208738	215785	219952	214021	283971	236748	217795	284334	256520	240827	281660	269299	276003	FALSE	A0A8M2B1X9;A0A8M2B2I2	4'-phosphopantetheine phosphatase	pank4	Danio rerio
230790	253583	268055	228970	227242	226803	271986	240686	223277	265601	251265	250494	246804	225447	226005	FALSE	A0A8M2B1Z5	MMS19 nucleotide excision repair protein	mms19	Danio rerio
738059	738236	760685	673759	697132	708419	655928	573581	579481	608519	556343	584192	570430	490431	685324	FALSE	A0A8M2B1Z7	Talin-1 isoform X4	tln1	Danio rerio
170379	218746	168973	180020	149965	162664	241681	199264	218769	241066	264322	221589	291948	298924	246061	FALSE	A0A8M2B1Z9;A0A8M3AWF2	Aminopeptidase	erap1a	Danio rerio
6556.42	3638.46	15066.5	9576.44	6730.7	5440.22	12676.1	8484.88	7968.85	9050.24	7822.17	4881.28	8305.55	8755.87	2303.97	FALSE	A0A8M2B218;A0A8M2B2D9;A0A8M2B2X7;A0A8M6Z1A1;A0A8M9PW59;A0A8M9QIL5;A0A8M9QME7;Q6NTH9	Exocyst complex component	exoc6;exoc6;exoc6;exoc6;exoc6;exoc6;exoc6;zgc:77548	Danio rerio
24550.6	21645.3	21057.9	20565.8	35548.3	30604.3	42594.6	44818.9	46484.6	64606.1	63095.1	67706.2	72244.3	63393.2	70625.8	FALSE	A0A8M2B219;A0A8M2B2E3;A0A8M2B2Y1;E7F318;Q6DGE0	Eukaryotic elongation factor 2 kinase	eef2k;eef2k;eef2k;cb365;cb365	Danio rerio
63833.9	159271	96887.9	298579	297568	372521	856966	567817	661261	756493	834676	672865	714860	565819	583327	FALSE	A0A8M2B227	Collagen, type I, alpha 1b isoform X1	col1a1b	Danio rerio
87753.8	94528.1	74238.6	101992	84438.2	85537.9	125202	105315	81809.4	108497	92884.6	87710.9	97290.5	80692.3	71453.8	FALSE	A0A8M2B230;B8JMZ1	UTP--glucose-1-phosphate uridylyltransferase	ugp2a;si:ch73-233a22.2	Danio rerio
17444.8	15363.1	23044.9	9919.28	13403.9	NaN	10914.5	15151.6	11259.8	13189.1	14915.6	6418.48	NaN	NaN	NaN	TRUE	A0A8M2B257;A0A8N7UVW1;E7F1C4	SWI/SNF-related matrix-associated actin-dependent regulator of chromatin subfamily A containing DEAD/H box 1B isoform X1;SWI/SNF-related matrix-associated actin-dependent regulator of chromatin subfamily A containing DEAD/H box 1B isoform X3;SWI/SNF-related matrix-associated actin-dependent regulator of chromatin subfamily A containing DEAD/H box 1B	smarcad1b	Danio rerio
27558.2	29529.5	36580.3	62091.2	52618.4	33778	60115.4	42614.9	48463.9	63462.2	54966.7	52914.4	91539.6	65571.3	56277.8	TRUE	A0A8M2B273	Serine/threonine-protein phosphatase	ppp3ccb	Danio rerio
47027.8	58963.7	72261	55667.5	75072.8	67837.9	82093.4	65533.4	70748.2	116096	106501	102239	108465	100364	97972.5	FALSE	A0A8M2B274	Cdc42 effector protein 1	cdc42ep1a	Danio rerio
109270	131251	116836	111278	114450	112106	97982	117669	95567.7	94199.8	95374.8	89516.5	88509	94923.7	84558.1	FALSE	A0A8M2B283	NEDD8-activating enzyme E1 catalytic subunit	uba3	Danio rerio
21125.8	22681.3	23708.3	21413	27684	23098	21420.9	23571.5	21434.5	21703.2	23655.9	23343.8	22767.4	21787.5	27726.9	FALSE	A0A8M2B284;A0A8M2B2I9;A0A8M3AXI7;A0A8M3AXK8;A0A8M3B402;A0A8M9PUV4;F1QZB9	Membrane-associated guanylate kinase, WW and PDZ domain-containing protein 1 isoform X1;Membrane-associated guanylate kinase, WW and PDZ domain-containing protein 1 isoform X5;Membrane-associated guanylate kinase, WW and PDZ domain-containing protein 1 isoform X3;Membrane-associated guanylate kinase, WW and PDZ domain-containing protein 1 isoform X7;Membrane-associated guanylate kinase, WW and PD…	magi1b;magi1b;magi1b;magi1b;magi1b;magi1b;MAGI-1	Danio rerio
37212.6	40478.4	46687.1	32411.7	40851.3	38205.6	24149.4	23045.4	26502.6	27977.6	27260.2	36327.7	24075.8	39675.3	33109.1	FALSE	A0A8M2B287;A0A8M2B299;A0A8M9PMC5;A0A8M9Q3X7	Actin filament-associated protein 1 isoform X3;Actin filament-associated protein 1 isoform X1;Actin filament-associated protein 1 isoform X1;Actin filament-associated protein 1 isoform X3	afap1	Danio rerio
32807.1	26812.6	28930.5	40783.9	38192.7	35469.6	29425	45423.4	37895.4	48835.8	41870	36484.1	50224.5	32001.2	35343.5	FALSE	A0A8M2B294;A0A8M2B6R1;A0A8M6Z8N3;A0A8M9PLQ1;A0A8M9PZH5	Uncharacterized protein LOC101885620;Uncharacterized protein LOC101883771;Uncharacterized protein LOC108191338;Uncharacterized protein LOC101885155;Uncharacterized protein LOC108191636	LOC101885620;LOC101883771;LOC108191338;LOC101885155;LOC108191636	Danio rerio
17851.1	13848.9	11761.8	21234.4	15608.3	15427	25362.7	20476.7	18247.9	26481.7	24035.3	21146.4	26892	23694	22798.2	FALSE	A0A8M2B2A2;A0A8M9PX29;A0A8M9Q913;E7F368	Protein kinase C	prkcea	Danio rerio
27229.8	26076.8	25775.9	41826.8	38720.6	24208.3	31334.6	36229.3	39670.8	37976.7	36396	27821.9	38704.3	31342.7	34954.8	FALSE	A0A8M2B2A7;Q6NW58	Spastin	spast	Danio rerio
33603.1	46857.2	30147.9	27594.3	36344.3	28846.1	50554.8	23701.5	29083	27277.2	17053.9	20247.8	24232.5	24822.7	27903.1	FALSE	A0A8M2B2C2;A0A8M3AWN3;E7F0N6	Amyloid beta A4 precursor protein-binding family B member 1 isoform X1;Amyloid beta A4 precursor protein-binding family B member 1 isoform X3;Amyloid beta (A4) precursor protein-binding, family B, member 1 (Fe65)	apbb1	Danio rerio
24644.5	29875	27108	25394	24355.6	22627.3	33831.4	23866.1	18938.8	23466.2	22301.5	15741.3	22548	19605.1	20283.4	FALSE	A0A8M2B2C4;A0A8M2B358;E7FAZ7	Helicase SRCAP isoform X3;Helicase SRCAP isoform X1;Helicase SRCAP isoform X2	srcap	Danio rerio
79546.8	99613.2	90509.1	82831	97288.9	89061.3	92351.2	78775.2	71078.9	61699.1	64055.1	62309.2	51591.3	53825	60233	FALSE	A0A8M2B2E1;F1RAW8	Set1/Ash2 histone methyltransferase complex subunit ASH2 isoform X1;Ash2-like, histone lysine methyltransferase complex subunit	ash2l;fb34c06	Danio rerio
39652.9	29618.9	76832.6	42659.7	54253.4	51057.7	147499	38604	63238.7	49002.6	40734.8	75523.1	57948.7	81190.5	55005.3	FALSE	A0A8M2B2E5;A0A8M2B2E6;A0A8M2B2P8;A0A8M2B341;Q4V9P8	calcium/calmodulin-dependent protein kinase	camk2g1;camk2g1;camk2g1;camk2g1;camk2ga	Danio rerio
70074	104530	72272.8	75019.3	71356.3	70798	112618	84177.8	66270.6	83087.5	83094.3	79856.6	91267.1	75059.3	84585.8	FALSE	A0A8M2B2F4;A0A8M9PTD0;Q9I9P9	Mothers against decapentaplegic homolog;Mothers against decapentaplegic homolog;Mothers against decapentaplegic homolog 2	smad2	Danio rerio
17996.8	13574	16267.8	17312.1	24919.4	20237.8	15953.2	14670.8	21223.7	19289.3	15879	22582.3	20220.4	15427.2	19022.6	FALSE	A0A8M2B2I3;F1QS79	WW domain-containing adapter protein with coiled-coil isoform X2;WW domain-containing adapter protein with coiled-coil	waca;wac	Danio rerio
18872.2	16626.7	9935.54	13050.9	10399.8	9372.74	30497.5	17569	8420.54	21435.7	23776.4	14700.9	17884.9	21273.3	18538.8	FALSE	A0A8M2B2I5;A0A8M2B2Q0;A0A8M9QDI0;X1WGG5	EGF domain-specific O-linked N-acetylglucosamine transferase isoform X2;EGF domain-specific O-linked N-acetylglucosamine transferase isoform X1;EGF domain-specific O-linked N-acetylglucosamine transferase isoform X2;EGF domain-specific O-linked N-acetylglucosamine (GlcNAc) transferase	eogt	Danio rerio
28011.5	28944.9	29869.7	24091.1	33756.2	31816.6	23937.5	29446.8	33817.2	38715.1	33601.2	40091.2	33054	32447	40956.9	FALSE	A0A8M2B2J1;F1R419;Q6NSN9	Apoptosis-stimulating of p53 protein 2 isoform X2;Apoptosis-stimulating of p53 protein 2 isoform X1;Apoptosis-stimulating of p53 protein 2	tp53bp2a;tp53bp2;tp53bp2	Danio rerio
81839.5	73768	51484.7	75576.4	78891.8	86112.1	111285	85069.9	73411.7	80481.4	82639.5	62604.9	65005.3	42023.3	69896.7	TRUE	A0A8M2B2J6;Q6IQC5	Male-enhanced antigen 1	mea1;zgc:86834	Danio rerio
41591	44167.6	48383	48580.3	60505.8	60689.8	38463.4	41762.8	66705	44726.4	49060.6	64758.1	56918.5	65995.8	69926	FALSE	A0A8M2B2M2;A0A8M3B503;A4IG32;E9QGA3	Calcium uptake protein 1, mitochondrial isoform X1;Calcium uptake protein 1, mitochondrial isoform X2;Calcium uptake protein 1, mitochondrial;Calcium uptake protein 1, mitochondrial	micu1;micu1;micu1;cbara1	Danio rerio
73509.7	102998	65713.7	82435.3	75981.2	60141.3	84958.1	56249.7	48565.4	47641.7	46655.1	46748.4	45166.7	47226.2	35412.9	FALSE	A0A8M2B2M5;Q5XJ57	tRNA (guanine-N(7)-)-methyltransferase	mettl1	Danio rerio
26859.2	18654.9	31782.4	20267.2	26646.3	25001.7	NaN	21629.9	27168.4	19112.7	22361.8	26437.5	18340.5	21337.8	23231.4	TRUE	A0A8M2B2N1;A0A8M9Q7F2;F1QJL2	tRNA pseudouridine synthase	pusl1	Danio rerio
144709	229397	114919	117838	140270	144145	72496	56665.2	55875.3	29745	37459.8	33553.6	21056.7	32598.4	35341.8	FALSE	A0A8M2B2N5;A0A8N7T691;E7FAG7	RNA-binding motif, single-stranded-interacting protein 1 isoform X2;RNA-binding motif, single-stranded-interacting protein 1 isoform X3;RNA-binding motif, single stranded-interacting protein 1a	rbms1a	Danio rerio
27671.2	27242.4	36564.7	16457.9	27333.8	18193.1	19080.1	31866.5	21727.1	26349.2	29490.2	13344.9	23942.9	27858.6	19011.4	FALSE	A0A8M2B2P0;A0A8M3AYH8;E7F1U2	Dynamin-binding protein	dnmbp	Danio rerio
3219.97	4142.03	1735.61	6724.49	3934.57	5009.57	6835.29	7923.18	6129.6	9209.53	10129.3	NaN	11223.7	12056.9	3762.25	FALSE	A0A8M2B2P1;Q6NZZ3	UPF0669 protein C6orf120 homolog isoform X1;UPF0669 protein C6orf120 homolog	zgc:77929	Danio rerio
106434	98629.4	113401	85019	113998	116248	112233	113359	110681	108309	108855	128632	93490.8	124236	132382	FALSE	A0A8M2B2P5;A0A8M2B2S3;A0A8M2B3J0;A0A8M3AYZ1;F1QS14	Kinesin light chain	klc1a;klc1a;klc1a;klc1a;Kns2	Danio rerio
18963.3	16929	27343.5	6493.83	18388	27988.8	19411.2	15381.2	30726.8	16525.4	22049.6	29470.6	13920.5	19039.1	39602.8	FALSE	A0A8M2B2R0;A0A8M2B2Y5;A0A8M3AY42;A0A8M3AY68;A0A8M3B4G8;A0A8M3B798;A0A8M3BE19;A0A8M6Z3J7	Lysine-specific demethylase	jmjd1cb	Danio rerio
417196	452028	415262	403247	461434	457376	443713	399810	372621	321767	350226	347393	288116	301610	354899	FALSE	A0A8M2B2U5;A2BGL0;Q6PGV5	polynucleotide adenylyltransferase	papolg;zgc:63762;zgc:63762	Danio rerio
43903.6	42361.7	11515.7	NaN	29050.7	7515.1	16801.7	31389.8	NaN	19894.9	7631.29	5408.9	16000	17371.4	3396.13	FALSE	A0A8M2B2U6;A0A8M9PSC5;U3JA92	BTB/POZ domain-containing protein KCTD5-like isoform X1;BTB/POZ domain-containing protein KCTD5-like isoform X3;BTB/POZ domain-containing protein KCTD5-like isoform X2	kctd17	Danio rerio
289611	325972	266730	301886	316828	272861	306908	285093	257501	324973	320934	334906	347158	325287	342671	FALSE	A0A8M2B2W0;Q6PFQ2	Eukaryotic translation initiation factor 3 subunit C	eif3c	Danio rerio
587356	620079	581706	581544	603285	625925	574511	602291	565637	710881	640207	649369	763632	689946	729171	FALSE	A0A8M2B2X2;Q6PCR7	Eukaryotic translation initiation factor 3 subunit A	eif3s10;eif3a	Danio rerio
250406	230947	265451	300287	296572	288469	315640	253074	316592	233468	231033	269249	244379	252713	305017	FALSE	A0A8M2B2Y0;B7ZD09;F1Q5H3	non-specific serine/threonine protein kinase	slka;fk52g01;im:7150762	Danio rerio
37037	32489.8	41870.5	28313.2	37454.8	35757	41732.4	35764.6	23033.1	35855.9	33326.6	38392.6	42134.6	33101.1	22322	FALSE	A0A8M2B328;A0A8M2B3T3;A0A8M9Q9K2;A0A8M9QF91;A0A8M9QJK1;A0A8M9QNA9;B8A6G9;Q7ZUA2	non-specific serine/threonine protein kinase	map4k5;map4k5;map4k5;map4k5;map4k5;map4k5;fl74c10;zgc:55985	Danio rerio
136425	128894	120664	128521	120855	119723	105817	113555	106198	145251	133450	145856	164468	146040	147227	FALSE	A0A8M2B343;B7ZD34;Q642J7;Q6TEN7	40S ribosomal protein S24	rps24;wu:fa66b02;zgc:103596;RPS24	Danio rerio
30099.3	86683.6	NaN	36031.7	42422.1	33722.7	33716	45416.8	46957.4	35605.4	46916.6	62455.8	71482.2	46840.6	48177	FALSE	A0A8M2B350;Q0II00	Nuclear factor NF-kappa-B p100 subunit isoform X2;Nuclear factor NF-kappa-B p100 subunit	nfkb2;p100	Danio rerio
152986	188585	185215	192706	150050	133818	183304	129490	137804	155000	149439	147688	137682	138566	138286	FALSE	A0A8M2B368	Caspase-7 isoform X1	casp7	Danio rerio
302415	334796	304154	308547	263620	304956	353955	331409	339442	445019	448387	469112	577887	564178	605012	FALSE	A0A8M2B379;A0A8M3BEA7;A0A8M9QIV6	calcium/calmodulin-dependent protein kinase	camk2g1	Danio rerio
27717.7	43250.4	30493.8	35794.9	35470.6	29921.8	51580.9	34039	29114.9	34993.4	33914.6	29687.3	31432.9	26798	28966.4	FALSE	A0A8M2B380;A0A8M2B3A4;A0A8M2B3X0;A0A8M6Z2L2;A0A8M6Z445;A0A8M6Z9T3	Bromodomain-containing protein 8 isoform X4;Bromodomain-containing protein 8 isoform X6;Bromodomain-containing protein 8 isoform X3;Bromodomain-containing protein 8 isoform X1;Bromodomain-containing protein 8 isoform X2;Bromodomain-containing protein 8 isoform X5	brd8	Danio rerio
322852	351074	355983	350858	390434	339119	362183	293628	299725	342727	332457	323136	278681	253734	265403	FALSE	A0A8M2B383	Phosphatidylinositide phosphatase SAC2 isoform X1	inpp5f	Danio rerio
312409	296286	319024	359928	307408	357695	282056	340787	480884	327291	336606	335798	321852	393333	336780	FALSE	A0A8M2B3A8;Q6PFS4	MICOS complex subunit MIC60	immt;wu:fd16e04	Danio rerio
111648	107057	129028	91396.6	126717	117111	95066	90186.8	102276	100104	111786	106103	87939.6	100785	103033	FALSE	A0A8M2B3E7;E7F429	Uncharacterized protein si:dkeyp-121d4.3 isoform X2;Si:dkeyp-121d4.3	si:dkeyp-121d4.3	Danio rerio
157791	200956	203374	200125	174343	180219	222137	165648	150881	120782	130749	146485	108730	115316	145595	FALSE	A0A8M2B3F0	Nuclear cap-binding protein subunit 1	ncbp1	Danio rerio
54883.5	46501.6	59036.8	45731.6	62598.5	48750.7	37648.6	34139.8	48521.5	23547.6	27734.7	33373.8	26612.9	28033.4	30952.2	FALSE	A0A8M2B3F1	cGMP-dependent protein kinase	prkg1a	Danio rerio
74389.4	74938.3	86354.6	86160.8	97702.8	102880	142408	108473	119243	143208	117794	129497	153253	153563	148065	FALSE	A0A8M2B3F2;B8JI18	ATP-binding cassette, sub-family G (WHITE), member 2c isoform X1;ATP-binding cassette, sub-family G (WHITE), member 2c	abcg2c;im:6903440	Danio rerio
74677.5	67716.7	104970	77559.7	48422.6	68335.7	48544.2	62321	98297.5	51982.5	73441.1	69078.1	83976.9	130763	87996.4	FALSE	A0A8M2B3G3;A0A8M3AYY0;A0A8M3BEI6	Mitochondrial proton/calcium exchanger protein	letm1	Danio rerio
295673	255575	284150	252390	301932	298443	208932	236430	245244	249230	238898	266034	285724	280678	270365	FALSE	A0A8M2B3I4	Ras-related protein Rab-34 isoform X1	rab34a	Danio rerio
23533.8	31269.8	32173.4	26566.5	27464.2	30860	34379.7	38884	33747.6	48708.9	51609.4	44440.9	64858.6	61327.6	50190.3	FALSE	A0A8M2B3I7;E7FC21	Cytosolic purine 5'-nucleotidase isoform X1;5'-nucleotidase, cytosolic IIa	nt5c2a;fc36f11	Danio rerio
1454610	1566270	1446300	1540240	1418640	1538330	1849400	1722590	1652590	2055960	1941160	2230510	2078750	1877680	2191730	FALSE	A0A8M2B3J4;A0A8M2B3R2;A0A8M2B4A2;E9QBV1	Clathrin heavy chain	cltcb;cltcb;cltcb;fd07f11	Danio rerio
34575.3	37926.7	33745.6	36655.6	39038.5	29503.1	28446	35500.8	27080.1	22868.4	28187.2	21207.4	14727.6	19111	19594.1	FALSE	A0A8M2B3J5;A0A8M2B3R6;A0A8M3B0W7;A0A8M9PUQ3;A0A8M9Q1R4;A0A8M9Q5G9	Synergin gamma isoform X5;Synergin gamma isoform X1;Synergin gamma isoform X2;Synergin gamma isoform X7;Synergin gamma isoform X4;Synergin gamma isoform X3	synrg	Danio rerio
459087	502514	441598	440970	535809	433334	308999	271116	232827	131203	135631	120048	101303	97068.9	97632.5	FALSE	A0A8M2B3P0;Q803A6	Mini-chromosome maintenance complex-binding protein	mcmbp	Danio rerio
90407.9	101746	68195.9	83176.3	76992.8	78913.8	74989.3	55645.3	50947.8	42903.7	46305.7	45385.2	41908.9	43350	40593	FALSE	A0A8M2B3R1;A0A8M2B3R3;Q567W6	2-(3-amino-3-carboxypropyl)histidine synthase subunit 1	dph1	Danio rerio
2022860	1997570	2066150	1810810	1956370	1913560	2257430	1700790	1831510	2212530	2010600	2360260	2578760	2243210	2675960	FALSE	A0A8M2B3U1	Alpha-actinin-1 isoform X5	actn1	Danio rerio
26697.7	18381.3	35883.8	20241.5	19851	24124	32308.2	41227.6	41380.5	62658.6	51227.8	53345.6	50624.5	41693.4	61168.8	FALSE	A0A8M2B3U5;A0A8M2B3Z7;A0A8M9QPS4;Q6PGV4	Breast carcinoma-amplified sequence 3 isoform X1;Breast carcinoma-amplified sequence 3 isoform X2;Breast carcinoma-amplified sequence 3 isoform X3;Breast carcinoma-amplified sequence 3	bcas3;bcas3;bcas3;zgc:63764	Danio rerio
147789	163168	162700	143180	132880	163900	181743	140297	156090	132385	128138	121480	122622	133950	135849	FALSE	A0A8M2B3W7	hydroxymethylbilane synthase	hmbsb	Danio rerio
36621	33252.1	42215.7	38824	40210.8	43149.1	44521.9	50458	51147.9	44115.3	46106	45425.9	41390.3	37925.8	40543.7	FALSE	A0A8M2B3Z8;E7FEK9	Golgin subfamily A member 4 isoform X1;Golgin A4	golga4	Danio rerio
315624	310551	330603	304967	312430	306708	350870	338749	375523	362132	369711	454061	333115	355161	422045	FALSE	A0A8M2B400;A0A8M3AHE0	Echinoderm microtubule-associated protein-like 2 isoform X2;Echinoderm microtubule-associated protein-like 2 isoform X1	eml2	Danio rerio
73648.1	69556.5	58182.3	66138.9	76199.5	83022.5	71734.9	82040.4	78300.6	77445.6	79935.8	70072.8	72180.4	63078.3	67311.1	FALSE	A0A8M2B475;Q5XIZ7	ADP-ribosylation factor interacting protein 2a isoform X1;ADP-ribosylation factor-interacting protein 2a	arfip2a;zgc:92579	Danio rerio
56162.4	184865	44272	103410	47236.3	35686.8	30801.4	33933.6	32644.4	263875	132964	45521.5	137966	245276	113490	FALSE	A0A8M2B482;A0A8M2B4A6;A0A8M3AHY4;A0A8M3AJ07;A0A8M3AQG4;A0A8M3B1K3	Myosin-10 isoform X3;Myosin-10 isoform X6;Myosin-10 isoform X2;Myosin-10 isoform X5;Myosin-10 isoform X1;Myosin-10 isoform X4	myh14	Danio rerio
10862.9	15350.5	18237.1	13110.3	14447	18823.9	14100.8	17272.9	8126.75	15996.1	17947.8	19875.6	13502.1	20214.5	19075.4	FALSE	A0A8M2B486;E7FA32	CCR4-NOT transcription complex subunit 10	cnot10;im:7139356	Danio rerio
56382.7	82098.5	72564.3	58765.9	46539.1	60124.2	66640.1	46877.3	53634.2	34897	44885.4	55964.5	28146.4	35517.7	37841.2	FALSE	A0A8M2B4A4;A0A8M6YTG2	Uridine phosphorylase	upp1	Danio rerio
38981.4	49295.5	45289.5	40514.7	50997.9	54743.4	44588.7	57606	48928.7	50902.1	58432.9	46203.1	41628.5	32944.2	38286.7	FALSE	A0A8M2B4B1;A0A8M9NYJ3;A0A8M9NYJ7;A0A8M9NYK0;A0A8M9P758;A0A8M9P761;A0A8M9P766;A0A8M9PCA0;A0A8M9PCA3;A0A8M9PII0;A0A8M9PII3;A0A8M9PLG6;A0A8M9PLG9	Pleckstrin homology-like domain family B member 1 isoform X12;Pleckstrin homology-like domain family B member 1 isoform X4;Pleckstrin homology-like domain family B member 1 isoform X9;Pleckstrin homology-like domain family B member 1 isoform X15;Pleckstrin homology-like domain family B member 1 isoform X5;Pleckstrin homology-like domain family B member 1 isoform X10;Pleckstrin homology-like domai…	phldb1b	Danio rerio
23569.9	19742.6	29815.8	22602	30147.9	28050.6	19901	26135.4	40506.4	20261.2	31276.8	32403	26131.8	25846.5	31635.8	FALSE	A0A8M2B4E4;Q6P3G2	Sorting nexin family member 27b isoform X1;Sorting nexin 27b	snx27b;snx27	Danio rerio
24636	4245.72	26455.9	5724.22	25075.6	27063.1	9146.28	8684.57	16888.3	2371.94	11867.1	13338.7	6459.07	9830.32	12018	FALSE	A0A8M2B4F2	Clustered mitochondria protein homolog	cluha	Danio rerio
406047	379024	389440	369703	350155	395087	351363	300813	314029	261262	249724	236139	232428	240019	197175	FALSE	A0A8M2B4F9	Cell surface glycoprotein MUC18 isoform X1	mcamb	Danio rerio
9328.16	8388.18	6198.11	9567.41	9790.35	7457.9	20141.6	9532.05	8898.11	7098.96	2840.34	NaN	7005.61	NaN	7028.42	FALSE	A0A8M2B4G2;A0A8M3ASU9;E7FCR5	ubiquitinyl hydrolase 1	usp32	Danio rerio
4477.19	28350.2	8648.01	224.287	14943	5319.45	37910.4	7769.92	28756.1	24349	29976	11582.3	17038.3	30535.5	13280.7	FALSE	A0A8M2B4G4;Q5U376	E3 ubiquitin-protein ligase CBL	cbl;wu:fd16a12	Danio rerio
131193	121658	120736	118265	127967	131052	117264	85905.5	84813	58273.8	57429.6	58785.3	65121.1	56294.2	65427	FALSE	A0A8M2B4H6;A0A8M9NZD6	Basal cell adhesion molecule isoform X1;Basal cell adhesion molecule isoform X2	bcam	Danio rerio
431582	464314	440135	426678	470604	445198	467011	428759	414549	389725	406265	369991	364182	350066	382821	FALSE	A0A8M2B4I2	Pre-mRNA-processing factor 8	id:ibd1257	Danio rerio
56948.9	51245.9	41884.9	48573.9	66362.8	51468.7	58041.8	49290.2	49849.4	40920.5	43375.2	47617.3	38128.4	37799.7	34842.2	FALSE	A0A8M2B4J9	RNA-binding protein Musashi homolog 2 isoform X3	msi2b	Danio rerio
10844.4	13846.1	10141	13385.3	13309.9	11353.2	18867.5	11747	10375.7	15154.1	13464.2	12323.5	15218	14396.8	10623.5	FALSE	A0A8M2B4L5;F1RBR8;Q49GP3	Phosphatidylinositol 4-kinase beta isoform X2;Phosphatidylinositol 4-kinase beta;Phosphatidylinositol 4-kinase beta	pi4kb;pik4cb;pi4kb	Danio rerio
55617.1	70453.7	67373.8	78756.6	75058.9	80288.4	71710.3	77701.9	111281	62620.3	70908	65338.6	66641.7	65663.8	69195.3	FALSE	A0A8M2B4M8;A0A8M2B4R4;Q7SZQ4	Mitochondrial fission factor;Mitochondrial fission factor;Mitochondrial fission factor homolog B	mff;mff;zgc:66022	Danio rerio
36864.9	31449.1	43354.1	28767.2	34152.4	31458.1	32791.3	39974.1	44545.4	39089.4	43476.1	51481.3	36725.5	43379.4	41562.1	FALSE	A0A8M2B4S2;A0A8M2B4T1;A0A8M2B591;A0A8M9NZE1;A0JMB7	ubiquitinyl hydrolase 1	otud7b;otud7b;otud7b;otud7b;zgc:152772	Danio rerio
28241.5	29022.6	26352.4	29920.5	37354.6	31156.8	47582.1	37862.9	36013.3	46517.3	52426	39993.6	58418.2	58822.5	62086.5	FALSE	A0A8M2B4V2;X1WG39	Protein argonaute-1 isoform X1;Argonaute RISC component 1	ago1;si:ch211-119n15.3	Danio rerio
53387.7	55716.1	47721.2	59846.7	49124	51090.9	64201.8	57927.4	62355.2	62396.2	63928.9	49895.8	56638.3	59488.7	54419.4	FALSE	A0A8M2B4X5;A0A8M3AJW5;A0A8M9P904;A1L101	Tetratricopeptide repeat protein 7B isoform X3;Tetratricopeptide repeat protein 7B isoform X1;Tetratricopeptide repeat protein 7B isoform X2;Tetratricopeptide repeat protein 7B	ttc7b;ttc7b;ttc7b;zgc:153460	Danio rerio
215454	261848	213211	231354	244623	218359	250620	267745	239243	295412	291766	300476	305454	294912	292661	FALSE	A0A8M2B4Y8;F1Q931	La-related protein 1B isoform X1;La ribonucleoprotein 1B	larp1b	Danio rerio
54870.4	50580.9	NaN	52504.8	52630.6	NaN	NaN	58670.4	60840.6	64522.6	57136.5	61350.2	32575.3	59257.2	35969.9	TRUE	A0A8M2B4Z2;Q7SZ54	DnaJ (Hsp40) homolog, subfamily C, member 5 gamma b isoform X1;DnaJ (Hsp40) homolog, subfamily C, member 5 gamma b	dnajc5gb;zgc:63689	Danio rerio
17830	17935.6	24701.9	31714.7	35635	16397.7	4085.16	16185.6	22019.6	23785.3	23427.4	27435	27643	22746.9	16510	TRUE	A0A8M2B516;A0A8M2B518;A0A8M2B523;A0A8M2B5I7;D2JVK2;F1R7N7	MAX gene-associated protein isoform X2;MAX gene-associated protein isoform X4;MAX gene-associated protein isoform X3;MAX dimerization protein MGA a;Max gene-associated protein;MAX dimerization protein MGA a	mgaa;mgaa;mgaa;im:7137698;sb:eu601;im:7137698	Danio rerio
190393	215335	225018	197554	214662	234085	259476	228051	206772	199501	255446	231048	205961	220042	257247	FALSE	A0A8M2B529;E7F3J2	Heterogeneous nuclear ribonucleoprotein U isoform X2;Heterogeneous nuclear ribonucleoprotein U isoform X1	hnrnpua	Danio rerio
34805.8	22976.5	37395.2	23858.3	31637.4	34839.8	46965	31788.6	39959.1	55413.3	60978.7	58464.4	83350.2	94338	93127.9	FALSE	A0A8M2B570;F1QL05;Q6PBS7	Protein-L-isoaspartate O-methyltransferase	pcmtl;zgc:73268;zgc:73268	Danio rerio
25954.9	21206.3	32143.7	23233.8	23001.7	33050.1	37380.2	27783.7	38520.6	33356.6	29319.1	24724.9	29241.7	26548.7	32794.7	FALSE	A0A8M2B573;A0A8M9P084;A0A8M9P912;A0A8M9PEC9;Q5RG20	Arf-GAP with SH3 domain, ANK repeat and PH domain-containing protein 2 isoform X3;Arf-GAP with SH3 domain, ANK repeat and PH domain-containing protein 2 isoform X1;Arf-GAP with SH3 domain, ANK repeat and PH domain-containing protein 2 isoform X2;Arf-GAP with SH3 domain, ANK repeat and PH domain-containing protein 2 isoform X4;Arf-GAP with SH3 domain, ANK repeat and PH domain-containing protein 2	asap2a;asap2a;asap2a;asap2a;ddef2a	Danio rerio
309258	292773	378102	374363	220823	352341	290078	282071	492943	409595	460281	752043	612920	707509	1250590	FALSE	A0A8M2B594;F8W2M8	Tripeptidyl-peptidase 1	tpp1	Danio rerio
11436.8	10921.7	10529.9	8859.88	12738.1	9632.89	12165	11074.1	12632	16863.3	13474.1	13126.2	16380.8	12229.5	27321.4	FALSE	A0A8M2B5A5;A0A8M2B5A6;A0A8M2B5B3;A0A8M2B5S1;A0A8M2B5T0;A0A8M3AJ46;A0A8M9P0M7;A0A8M9P9J8;A0A8M9PEX0;A0A8M9PLG8;A0A8M9PLH3;A0A8M9PPJ5;A0A8M9PPJ9;A0A8N7UV53	NHS-like protein 1 isoform X6;NHS-like protein 1 isoform X5;NHS-like protein 1 isoform X3;NHS-like protein 1 isoform X2;NHS-like protein 1 isoform X1;NHS-like protein 1 isoform X4;NHS-like protein 1 isoform X3;NHS-like protein 1 isoform X4;NHS-like protein 1 isoform X5;NHS-like protein 1 isoform X2;NHS-like protein 1 isoform X7;NHS-like protein 1 isoform X1;NHS-like protein 1 isoform X6;NHS-like …	nhsl1a	Danio rerio
171530	181956	109022	149885	86996.5	72953	163865	124847	33606.5	82027.2	56913.9	55115.8	81623.8	53208.7	44525.4	TRUE	A0A8M2B5D1	Synaptotagmin binding, cytoplasmic RNA interacting protein, like isoform X2	syncripl	Danio rerio
84119.8	89820.7	91897.5	98165.5	89934	90260.4	67330.5	62235.7	80036	48239.9	59639.8	51027.9	52532.8	62132.6	59198.7	FALSE	A0A8M2B5G6;Q1LXT9	Choline/ethanolamine kinase isoform X1;Choline kinase beta	chkb;si:ch211-218c17.2	Danio rerio
25951.5	28421.5	35542.8	30788.3	25320.1	32827.6	36051.9	37046.3	42151.9	37748	36855.5	44666.4	36000.1	42723.3	52019.3	FALSE	A0A8M2B5G7;A0A8N1YZ39	Vam6/Vps39-like protein isoform X1;Vam6/Vps39-like protein	vps39	Danio rerio
6015.03	6071.84	6227.53	9301.09	4935.98	4565.61	7149.55	11225	5721.3	16216.5	14869.5	17195.2	18610.8	20362.6	16996.9	FALSE	A0A8M2B5G9	Tetratricopeptide repeat protein 38	ttc38	Danio rerio
21361.4	13575.8	42528.2	40071.2	21735.4	18437.1	34784.3	49951.8	18710.6	74541.8	49279	36937.6	49273	57262.3	46776.5	FALSE	A0A8M2B5K3;A0A8M2B5Y5	Inosine-5'-monophosphate dehydrogenase	impdh1a	Danio rerio
37470.5	21391.7	25839.1	26493.2	33440.4	44419	23654	24490.1	29880.2	21889.8	16357.2	23065.7	20736.4	17526.4	26389.2	FALSE	A0A8M2B5M8;Q1LX81;Q6PHL2	Protein FAM192A isoform X1;Proteasome activator subunit 3-interacting protein 1;Protein FAM192A	fam192a;fa02g12;zgc:65774	Danio rerio
17275.2	16189.1	11590.1	15799.8	17158	11523.7	11002.5	8145.49	3503.77	NaN	4718.14	NaN	NaN	NaN	NaN	FALSE	A0A8M2B5N0;F1RAN4	Mis18-binding protein 1 isoform X1;Mis18-binding protein 1	mis18bp1;si:busm1-142b24.1	Danio rerio
7821.08	5466.99	8411.17	6409.76	9240.4	12159.5	5165.31	14588.1	13603.1	14783.3	13667	19350.3	13740.6	11897.8	20122.7	FALSE	A0A8M2B5N3;Q1LV04	UPF0183 protein C16orf70 homolog isoform X1;Si:dkey-102f14.5	si:dkey-102f14.5	Danio rerio
15576.3	17523.4	24204.1	8069.36	19117.7	20964.3	16445	17263.5	13135.4	13395.4	15549.5	14463.1	13906.4	14774.7	17063.7	FALSE	A0A8M2B5Q1	ATP-dependent RNA helicase DHX36 isoform X1	dhx36	Danio rerio
85693.8	102332	108788	98088.7	97524.8	107853	118584	110420	103328	118626	119978	112300	110396	106381	128837	FALSE	A0A8M2B5Q5;F1R0Z9	Intersectin-2 isoform X1;Intersectin 2b	itsn2b;im:7149072	Danio rerio
29644.3	29108.9	31980.3	25159.1	26588.4	34916	32203.5	27691.2	29541.3	25494.5	25384.1	28649	22514.2	21265.9	24983.3	FALSE	A0A8M2B5Q9;Q7SZN7	Ena/VASP-like protein isoform X5;Ena/VASP-like protein	evla;Evl	Danio rerio
5732.65	10362.6	12012.7	7995.66	12430.8	14194.2	13993.2	16863.9	20245.9	19319.6	20500.7	20351.8	20082.5	15421	21043.8	FALSE	A0A8M2B5R5;F8W4Z7	B-cell CLL/lymphoma 9-like protein isoform X2;B-cell CLL/lymphoma 9-like protein	bcl9l;bcl9-2	Danio rerio
290866	272133	311431	250491	319399	315007	342809	272872	282497	258130	270708	277490	249293	251378	264396	FALSE	A0A8M2B5S0	ADP-ribosylation factor GTPase-activating protein 2 isoform X1	arfgap2	Danio rerio
57313.3	52660.2	64737.8	47630.6	71684.2	58817.6	52004.7	56053.3	63490	63845.3	71946.6	70482.8	57775.3	65803.8	69960.6	FALSE	A0A8M2B5S3	Transcription factor 25 isoform X1	tcf25	Danio rerio
494485	537508	471057	537542	578057	556948	702951	589702	560357	584377	577640	566358	483293	470352	483631	FALSE	A0A8M2B5U3;A0A8M2B655	E3 ubiquitin-protein ligase	trip12	Danio rerio
33335.1	43633.6	22456.8	35751.7	33617.5	26509.9	39512.7	24767.2	26945.8	29512.5	31930.1	25328.8	28889.1	28323.9	24899.1	FALSE	A0A8M2B5U6	AP-5 complex subunit mu-1	ap5m1	Danio rerio
166164	151610	155126	147426	158207	156680	183282	151147	155454	147439	131747	146653	130442	124885	139396	FALSE	A0A8M2B5V7;F1Q8X5	Fermitin family homolog 2 isoform X3;Fermitin family homolog 2	fermt2	Danio rerio
147872	174134	182875	154543	170425	197632	188877	176379	177742	187109	189362	185680	168580	166346	206500	FALSE	A0A8M2B5X1;A0A8M9PAR6;A0A8M9PR82	Ubiquitin-associated protein 2-like isoform X1;Ubiquitin-associated protein 2-like isoform X5;Ubiquitin-associated protein 2-like isoform X2	ubap2l	Danio rerio
38690.8	39524.1	29159.2	42841.8	51238.2	43150.7	35538.5	46788.8	43618.2	51389.2	37799.8	55007	47176.2	53841.5	49648.7	FALSE	A0A8M2B5Y2;A0A8M2B632;A0A8M3AK00;A0A8M3ASC4;A0A8M3AVB4;A0A8M3B3B9;A0A8M9PAS6;Q7SYN5	Retinoic acid receptor RXR;Retinoic acid receptor RXR;Retinoic acid receptor RXR;Retinoic acid receptor RXR;Retinoic acid receptor RXR;Retinoic acid receptor RXR;Retinoic acid receptor RXR;Retinoic acid receptor RXR-beta-A	rxrba	Danio rerio
367144	342075	349964	338578	410083	377220	309281	293898	306498	240274	262094	238724	206461	215342	232764	FALSE	A0A8M2B5Z8;A0A8M9PRM2	DNA helicase	chd4a	Danio rerio
46030	48317.5	41253.5	48047.3	53010.6	42541.4	35028.1	54835.2	45617.8	50052.5	42073.7	45598.4	44968.9	46913.1	45461.6	FALSE	A0A8M2B607;A0A8M2BG40;A0A8M3AU69;A0A8M3AU75;A0A8M3AU78;A0A8M3AU81;A0A8M3AU86;A0A8M3B166;A0A8M3B175;A0A8M3B441;A0A8M3B444;A0A8M3BB02;A0A8M3BB05;B3DGV3;O13168	Protein groucho-2 isoform X2;Protein groucho-1 isoform X7;Protein groucho-1 isoform X1;Protein groucho-1 isoform X5;Protein groucho-1 isoform X10;Protein groucho-1 isoform X3;Protein groucho-1 isoform X8;Protein groucho-1 isoform X2;Protein groucho-1 isoform X12;Protein groucho-1 isoform X6;Protein groucho-1 isoform X11;Protein groucho-1 isoform X4;Protein groucho-1 isoform X9;Gro2 protein;Transd…	tle3a;tle3b;tle3b;tle3b;tle3b;tle3b;tle3b;tle3b;tle3b;tle3b;tle3b;tle3b;tle3b;gro2;tle3b	Danio rerio
70817.1	63624.9	65889.2	71024.6	57522.3	53869.9	52663.8	61650.2	64944.3	95319.2	79111.2	84425.5	106369	93515.5	108561	FALSE	A0A8M2B630;A0A8N7UVA5;F1RDW1	Pre-B-cell leukemia transcription factor-interacting protein 1 isoform X1;Pre-B-cell leukemia transcription factor-interacting protein 1 isoform X3;Pre-B-cell leukemia homeobox-interacting protein 1a	pbxip1a	Danio rerio
32799.9	45000.7	55868.8	42949.3	59144.7	59995.3	69065	38352	59394.6	37344.4	31379.5	45934.2	27321.5	33993.4	65041.3	FALSE	A0A8M2B664;A0A8M3AK96;A0A8M3B3L1;Q1LWM5	Uncharacterized protein KIAA1522 homolog isoform X2;Uncharacterized protein KIAA1522 homolog isoform X1;Uncharacterized protein KIAA1522 homolog isoform X3;Uncharacterized protein KIAA1522 homolog	si:ch211-194e15.5	Danio rerio
14981.2	16488.9	13956.6	12589.1	19507.3	20850	18302.3	22386.2	22121	24954.8	31332.5	26661.9	21304.5	25667.4	30944.6	FALSE	A0A8M2B671;Q1L8T6	Pygopus homolog 2 isoform X1;Pygopus homolog 2	pygo2;wu:fc46c10	Danio rerio
268842	275455	286342	227345	306303	302584	212426	255539	288603	190310	178045	255056	196481	211633	263456	FALSE	A0A8M2B6B1;Q6IQV0	Casein kinase II alpha 1 subunit isoform X1;Casein kinase II alpha 1 subunit	zgc:86598;im:6891713	Danio rerio
45513.2	48293.8	49562.5	38104.2	38262.9	35734.7	58805	52571.8	39491.5	55575.3	53591.4	44408.9	59991.2	40694.2	35747.3	FALSE	A0A8M2B6C3;A0A8M2B6C6;A0A8M2B6F4;A0A8M2B6G0;A0A8M2B6H7;A0A8M2B6K8;A0A8M2B6T3;F6NVC8	Uncharacterized protein LOC553317 isoform X2;Uncharacterized protein LOC553317 isoform X7;Uncharacterized protein LOC553317 isoform X1;Uncharacterized protein LOC553317 isoform X6;Uncharacterized protein LOC553317 isoform X5;Uncharacterized protein LOC553317 isoform X4;Uncharacterized protein LOC553317 isoform X3;Si:ch211-173p18.3	si:ch211-173p18.3;si:ch211-173p18.3;si:ch211-173p18.3;si:ch211-173p18.3;si:ch211-173p18.3;si:ch211-173p18.3;si:ch211-173p18.3;ZNF261	Danio rerio
683481	905252	779793	1055800	642881	744470	1046070	890183	1008100	886536	874269	808995	882183	1063740	831350	FALSE	A0A8M2B6D5	Programmed cell death 6-interacting protein isoform X1	pdcd6ip	Danio rerio
63838.4	56354.1	67111.6	51319.2	64835.7	66785	39406.1	48468.2	47055.8	27433.4	33122.2	26349.4	21214.1	25191.9	23654.5	TRUE	A0A8M2B6F2;A0A8M6YWD7;Q1LUU4	Death domain-associated protein 6	daxx;daxx;si:dz179b20.7	Danio rerio
42795.7	41388	40134.9	28502	49363.8	42684.2	36626.2	44056.2	48866.1	52835.6	56607.9	68000	62813.7	69395.8	76224.7	FALSE	A0A8M2B6G9;A3KQR9	LIX1-like protein isoform X1;LIX1-like protein	lix1l;si:ch211-210h11.10	Danio rerio
195054	203499	200666	190386	224113	205468	242551	219061	212749	275203	258784	254675	257836	217946	232708	FALSE	A0A8M2B6H8	CLIP-associating protein 2 isoform X21	clasp2	Danio rerio
37946.6	41898.7	29898.6	15878	34804.1	45013.9	72080.3	68877.3	54038.9	90879.5	85702.2	109604	104032	116308	112177	FALSE	A0A8M2B6I6;Q7ZVB8	Low density lipoprotein receptor adaptor protein 1a isoform X1;Ldlrap1a protein	ldlrap1a;zgc:56121	Danio rerio
294018	300025	292712	287814	332981	320438	389314	330914	314368	339026	350183	322241	282308	297491	316742	FALSE	A0A8M2B6J3;Q1LUT2	DNA topoisomerase 2	top2b;im:7138121	Danio rerio
15566.5	19969.2	26510.9	15532.5	18646.9	19650.9	28337.9	8734.1	20792.6	6692.33	22518.6	10782.8	8548.58	12655.5	8252.18	FALSE	A0A8M2B6K1;A0A8M2B6T4	CD99 molecule isoform X1;CD99 molecule isoform X4	cd99	Danio rerio
72326.7	82275.5	68979	81296.7	88954.9	75968	109956	96330.9	83721.8	102882	101431	98444.3	94407.2	95245.3	90160.6	FALSE	A0A8M2B6L5	Uncharacterized protein LOC100000125 isoform X2	si:ch211-13c6.2	Danio rerio
220059	268081	176752	242285	187432	199963	358850	204668	195445	151822	143267	138389	119995	106745	130112	FALSE	A0A8M2B6P3;F1Q4N7	Acidic leucine-rich nuclear phosphoprotein 32 family member	anp32b;cb908	Danio rerio
20028.1	15322.3	22508.5	21079.3	20890.4	24044.9	24066.2	20045.6	21767.5	19804.8	26053.7	20205	18925.6	23790.1	20062	FALSE	A0A8M2B6R2;A0A8M2B788;F1R844	Neuropathy target esterase isoform X1;Neuropathy target esterase isoform X2;Neuropathy target esterase isoform X3	pnpla6	Danio rerio
27682.1	18582.7	22550.6	14463.7	17657.9	18753	NaN	8826.44	22268.5	10401.3	10900.9	21619.2	12663.8	7999.81	13622.7	TRUE	A0A8M2B6U9	Protein RRP5 homolog isoform X1	pdcd11	Danio rerio
39725.4	54821.7	36141.1	45198.4	43523	40994.5	33781.3	32952.6	31585.1	26299.1	28033.2	22765.7	24575	22730.2	21952.1	FALSE	A0A8M2B6V0;A0A8M3AQ39;A0A8M3B1A3;B0R0R1;F1QZE7	Ras-associated and pleckstrin homology domains-containing protein 1 isoform X3;Ras-associated and pleckstrin homology domains-containing protein 1 isoform X1;Ras-associated and pleckstrin homology domains-containing protein 1 isoform X2;Novel protein similar to human Ras association (RalGDS/AF-6) and pleckstrin homology domains 1 (RAPH1);Ras association (RalGDS/AF-6) and pleckstrin homology domai…	raph1b;raph1b;raph1b;si:dkey-1h24.3;si:dkey-1h24.3	Danio rerio
47725.9	25532.2	27438.5	46613.8	37196.6	46164.3	34765.5	48606.2	49971.2	43726.5	31300	30759.2	20517.1	44406.3	27565.3	FALSE	A0A8M2B6V1;Q6IMW9	U6 snRNA-associated Sm-like protein LSm6 isoform X1;LSM6 homolog, U6 small nuclear RNA and mRNA degradation-associated	lsm6;zgc:92379	Danio rerio
40937.1	48050.6	43198.8	40405.7	38796.3	36450.8	53467.2	45324.5	41519.9	49363.8	46243.9	41988.5	43477	41879.3	43528.8	FALSE	A0A8M2B6V6;A0A8M3AIT6;A0A8M3AIU2;A0A8M3AU50;A0A8M3B295	Huntingtin isoform X5;Huntingtin isoform X1;Huntingtin isoform X4;Huntingtin isoform X3;Huntingtin isoform X2	htt	Danio rerio
147554	107230	152885	162522	155688	142459	110883	160951	183175	171530	153614	188137	190447	186724	170520	FALSE	A0A8M2B6Z6;A0A8M3BEF6;E9QG20;Q66HZ0	Protein phosphatase 3 (Formerly 2B), regulatory s1ubunit B, alpha isoform, b isoform X1;Calcineurin subunit B type 1 isoform X1;Calcineurin subunit B type 1;Zgc:92169	ppp3r1b;ppp3r1a;canb1;zgc:92169	Danio rerio
547363	500687	447380	470638	595426	526486	510527	477027	424792	419061	430924	425834	405903	352698	394272	FALSE	A0A8M2B6Z8	Far upstream element-binding protein 2 isoform X1	khsrp	Danio rerio
107748	109372	111285	98428.5	100687	104879	117980	126446	133848	154611	168024	184247	172996	170081	192297	FALSE	A0A8M2B705;A0A8M2B7B7;A0A8M3AKN2;A0A8M6YZQ9;A0A8M9PIA9;A0A8M9Q1J6;A0A8M9QCC1;F6P8R2	Oxysterol-binding protein	osbp;osbp;osbp;osbp;osbp;osbp;osbp;si:ch211-149g8.3	Danio rerio
60163.8	32926.9	48147.7	36311.8	38747.4	39266.1	27731.6	30672.3	40809	40666.5	44518	45824.7	36127.1	51959.7	49470.5	FALSE	A0A8M2B716;F1Q893	Heparan-alpha-glucosaminide N-acetyltransferase isoform X2;Heparan-alpha-glucosaminide N-acetyltransferase	hgsnat	Danio rerio
8401.59	3857.12	7952.08	8710.32	11136.6	10047.2	9156.43	9944.33	13283.4	11722.8	12712.8	21078.2	13324.3	16199.8	21072.5	FALSE	A0A8M2B732;A0A8M3AL11;A0A8M3B4A6;F1QVN6	Protrudin	zfyve27;zfyve27;zfyve27;im:7137347	Danio rerio
20456.3	NaN	24275.8	39515.8	17013	27765.3	NaN	30151.1	25610.2	22335.9	22024.9	16966.5	21984	21578.3	17126.3	FALSE	A0A8M2B745;A1A604	Protein FAM134A isoform X1;Family with sequence similarity 134, member A	retreg2;fam134a	Danio rerio
34048.6	26819.6	29499.4	31593.1	38858.2	40248.3	35893	41320.9	47001.9	37283.3	36396.4	39948.5	28907.5	36083.3	41836.9	FALSE	A0A8M2B749;Q92047	Protein-L-isoaspartate O-methyltransferase;Protein-L-isoaspartate(D-aspartate) O-methyltransferase	pcmt	Danio rerio
35327.5	30927.5	30774.8	39001.5	34346	23284.9	57364.5	44459.4	39346.9	49469.6	48652.8	42153.9	44304.8	49969.9	33117.7	FALSE	A0A8M2B751;E9QIC3;Q5PNP1	Sorting nexin-14 isoform X1;Sorting nexin-14;Sorting nexin-14	snx14;si:ch211-241p10.3;snx14	Danio rerio
69560.3	89239.1	79523.8	70220.6	79002.2	80121.7	84128.7	71167.6	67784.7	67010.8	75207.2	61161.9	60220.7	67732.4	62427.8	FALSE	A0A8M2B755;A0A8M2B7H3	Mediator of RNA polymerase II transcription subunit 23	med23	Danio rerio
45944.1	40105.6	40525.1	42412.9	43118.1	42563	51072.5	52309.9	57714.3	59099	58296.9	59800.4	57509.8	54820.9	61601.1	FALSE	A0A8M2B757;A0A8M3AL94;A0A8M3ASY2;F1Q6Q6	Unconventional myosin-VI	myo6a	Danio rerio
61130.1	55106.8	60463.9	60445.2	63482.5	63555.4	67803.4	55692.1	57079.5	56616.1	53123.8	59419.8	54767.6	56244.9	64048.9	FALSE	A0A8M2B770;A0A8M3AT08;Q5SNY2	polynucleotide adenylyltransferase;Poly(A) polymerase;polynucleotide adenylyltransferase	papola;papola;papolb	Danio rerio
65371.2	61970.2	72850.9	67991.4	69286.9	77367.6	58916	64622.4	74466	69919.2	69234.8	69885.1	67619.5	80664.1	69632.6	FALSE	A0A8M2B772;Q08BY9	Calmegin isoform X1;Calmegin	clgn;canx	Danio rerio
188127	502629	18547.9	296394	52833.4	NaN	342991	116545	20466.1	38069.4	45517	NaN	14742.2	34959.6	23190.8	TRUE	A0A8M2B780	Uncharacterized protein LOC101885464	LOC101885464	Danio rerio
33934	65323.1	19947.8	20342.5	29171.7	11149	307.653	NaN	15996	NaN	NaN	11926.6	12319.4	18271.3	9947.45	FALSE	A0A8M2B789;Q6P3M0	Zinc transporter 1 isoform X1;Solute carrier family 30 (Zinc transporter), member 1	slc30a1a;slc30a1	Danio rerio
93482.6	75005.2	98932.5	80569	89530.1	91508.2	81563.1	75758.8	88349.3	93344.9	85164.9	89202.1	83452.7	94288.2	90773.5	FALSE	A0A8M2B7A1;A0A8M2B7A3	Translation initiation factor eIF-2B subunit delta isoform X1;Translation initiation factor eIF-2B subunit delta isoform X3	eif2b4	Danio rerio
170753	210238	130444	195471	67186.7	130009	170048	168409	25288.9	227541	127103	27205.1	307460	151253	30401.1	FALSE	A0A8M2B7A4;Q5RG40	Tumor necrosis factor alpha-induced protein 2 isoform X1;Tumor necrosis factor alpha-induced protein 2	tnfaip2a;si:dkeyp-72h1.2	Danio rerio
819634	881096	882995	855406	909892	902645	890217	984456	948108	942534	952820	861509	740185	769589	817768	FALSE	A0A8M2B7D4	Protein furry homolog-like isoform X11	fryl	Danio rerio
27510.9	27413.9	21738	22508.3	31168	24759.7	23419.3	22208.3	19134.1	17429.2	17409.7	14810.7	14888.6	15040.6	13555.8	FALSE	A0A8M2B7D6;A0A8M3AW62;Q5PR93	Anaphase-promoting complex subunit 4	anapc4;anapc4;zgc:101872	Danio rerio
135369	119128	101278	142032	164310	148701	286571	323134	274633	440199	391488	383645	395692	384799	381659	FALSE	A0A8M2B7I0	Paired mesoderm homeobox protein 1 isoform X1	prrx1b	Danio rerio
26008.1	24416.7	27445.5	22011.1	25654.4	26753.4	32912	29834.7	33351.9	35060.7	32722.2	33003.3	30318	30579.2	36444.9	FALSE	A0A8M2B7L1	Neuroblastoma-amplified sequence isoform X1	nbas	Danio rerio
11606.3	14203.9	NaN	10868.4	12311.8	9947.42	11232	11310	10223.2	11266.9	11839.5	11969.7	12860.7	11526.1	11141.9	FALSE	A0A8M2B7M7;A0A8M9PBU4;Q5RGT6	Protein angel homolog 2 isoform X1;Protein angel homolog 2 isoform X2;Protein angel homolog 2	angel2	Danio rerio
37071.4	36521	37591.9	36213.1	38185.9	39671.7	51513.1	44702.4	54646.6	69336.4	66641.8	77366.3	86240	66751.1	81464.9	FALSE	A0A8M2B7M9;A0A8M2B7P3;A0A8M6YU74;A0A8M6Z3A6;A0A8M9P2P6;A0A8M9PPH2;A0A8M9PPH6	non-specific serine/threonine protein kinase	si:ch211-89p3.3	Danio rerio
41843.4	32737.8	35950.1	40354.3	39378.2	45683	26958.8	23390.4	28439.8	14915.3	15053.6	16282	17026.5	19007.8	12398.7	FALSE	A0A8M2B7P0	Feline leukemia virus subgroup C receptor-related protein 1 isoform X1	flvcr1	Danio rerio
33450.8	22360.1	18482.4	43673.7	40148.1	31329.2	5627.04	13910.5	NaN	NaN	15730.6	NaN	19676.3	19699.2	NaN	FALSE	A0A8M2B7P6;Q5SPR8	N-acetyltransferase ESCO2 isoform X1;N-acetyltransferase ESCO2	esco2	Danio rerio
37495.1	7772.41	70594.1	20034.9	16750.8	NaN	NaN	39142.9	NaN	11150.4	46943.9	14114.1	7961.45	8654.91	14273.6	TRUE	A0A8M2B7P7;F1R220	Cell death regulator Aven isoform X1;Apoptosis, caspase activation inhibitor	aven;si:ch211-150c22.4	Danio rerio
26186	20412.4	30023.4	27358.9	35537.1	25958	10941.4	11589.6	18780.2	8390.17	10678.4	16040.9	7736.33	12081.3	18060.6	FALSE	A0A8M2B7R2;P52161;Q5SPG2;Q6NY29;Q803J7	Protein max isoform X1;Protein max;Protein max;Myc-associated factor X;Max protein	max;max;fa92b04;fa92b04;fa92b04	Danio rerio
62882	73595.6	67517	69230	70486.8	66070.2	90210.4	85946.8	83019.1	94975.3	96042.6	90543.6	95716.3	93186.2	106916	FALSE	A0A8M2B7S1;Q5VSI7	RalBP1-associated Eps domain-containing protein 1 isoform X1;RALBP1-associated Eps domain-containing 1	reps1;si:dkey-217m5.1	Danio rerio
117604	152103	132658	135770	139849	142223	161634	140057	145142	130936	130939	141785	124135	123177	155474	FALSE	A0A8M2B7S3	5'-3' exoribonuclease	xrn2	Danio rerio
86773.1	104530	106525	98198.5	81323.4	97477.8	116911	112449	137087	91675.6	100863	102046	95540	132107	106198	FALSE	A0A8M2B7U8;A0A8M2B833;A4QP33	Serine/threonine protein phosphatase 2A regulatory subunit	ppp2r5cb;ppp2r5cb;ppp2r5c	Danio rerio
NaN	1165.83	13387	2542.07	3726.03	16614.2	9689.23	15137.7	11268.1	10959.9	10074.5	22674.8	12734.1	7073.06	26076.2	TRUE	A0A8M2B7Z6	Calpastatin	cast	Danio rerio
1287480	1223440	1160720	1004330	1296490	1104390	997199	984414	1057660	1056010	938232	1075180	1096910	953972	1101470	FALSE	A0A8M2B801;Q6TGU0	Protein SET isoform X1;Myeloid leukemia-associated SET translocation protein	setb;SET	Danio rerio
67399	66982.9	66263.3	59230	66313.3	65871.7	74126.3	74056.1	68527.2	79106.1	78403.2	73275.3	74460.4	73697	72958	FALSE	A0A8M2B803;A0A8N7UQV5	HECT-type E3 ubiquitin transferase	nedd4l	Danio rerio
116165	101530	110931	127885	140372	146950	195851	190437	189800	205148	197592	228817	253326	221836	218550	FALSE	A0A8M2B821	Neural cell adhesion molecule 1 isoform X6	ncam1a	Danio rerio
NaN	NaN	NaN	686.365	1146.43	NaN	NaN	NaN	NaN	NaN	NaN	NaN	NaN	NaN	NaN	TRUE	A0A8M2B829;A0A8M9Q308;A0A8M9Q757;E9QH04	Feline leukemia virus subgroup C receptor-related protein 2 isoform X2;Feline leukemia virus subgroup C receptor-related protein 2 isoform X2;Feline leukemia virus subgroup C receptor-related protein 2 isoform X1;FLVCR heme transporter 2b	flvcr2b	Danio rerio
241397	275069	273477	256999	339748	313279	259339	283590	291521	266409	243608	288173	242235	211553	272563	FALSE	A0A8M2B835	Bromodomain-containing protein 3 isoform X4	brd3a	Danio rerio
306255	264467	282171	244885	289400	231298	311425	191029	151423	131847	127522	133711	97807.1	93151.6	64571.2	FALSE	A0A8M2B836;F1Q636;F1RA38	Mitotic checkpoint serine/threonine-protein kinase BUB1 beta isoform X2;BUB1 mitotic checkpoint serine/threonine kinase Ba;BUB1 mitotic checkpoint serine/threonine kinase Ba	bub1ba	Danio rerio
145565	150362	143112	170851	186344	184152	244262	204038	211004	322111	284882	310645	364454	325295	382300	FALSE	A0A8M2B847;A1A5X4	Alpha-adducin isoform X5;Alpha-adducin	add1;bZ1H20.1	Danio rerio
41181.9	34194.1	40399.1	23379.2	48330.5	40384.2	18823.6	33923.3	36982.1	32385.4	36640.1	44278.3	37504.7	39423.1	48043	TRUE	A0A8M2B853	Bromodomain-containing protein 3 isoform X3	brd3a	Danio rerio
37954.9	35617	46807.7	41748	37911.8	39338.8	40913.3	43945.6	45991.3	38887.6	47030.7	45266.3	39468.9	47932.7	43822.1	FALSE	A0A8M2B855;A0A8M2B8E9;A2T929;F1Q4V9	Retinoic acid receptor RXR;Retinoic acid receptor RXR;Retinoic acid receptor RXR-alpha-A;Retinoic acid receptor RXR	rxraa;rxraa;rxraa;RXRalpha-B	Danio rerio
37672.9	36021.6	43968.8	31543.7	36826.5	41943.1	41873.7	45545.7	41449.2	35909.8	35538.5	33556.8	24687.5	22585.4	32387	FALSE	A0A8M2B866	Nuclear factor related to kappa-B-binding protein	fi86h10	Danio rerio
1427.17	7358.43	3848.66	6299.28	3869.64	7388.79	26119.5	NaN	8905.86	6294.91	8381.97	18721.4	17221.4	4226.61	16596.4	FALSE	A0A8M2B873	Calpastatin	cast	Danio rerio
73613.5	81394.1	86962.5	84253.8	106419	98665	98429.8	83690.2	104739	70462.6	72555.9	72469.9	57421.4	54742.7	67353.6	FALSE	A0A8M2B877;A0A8M3AM03;A0A8M3B4J7	Ubiquitin-associated protein 2 isoform X4;Ubiquitin-associated protein 2 isoform X6;Ubiquitin-associated protein 2 isoform X5	ubap2a	Danio rerio
17585.3	27421.8	17763.6	20137.9	22837.2	18970.8	32585.5	30466.5	21869.6	27511.5	30545.2	24973.9	27693.5	25618.6	18758.1	FALSE	A0A8M2B882;A0A8M3B4Q4	Rapamycin-insensitive companion of mTOR isoform X2;Rapamycin-insensitive companion of mTOR isoform X1	rictorb	Danio rerio
21470.6	19094.3	22892.8	17738	29541.3	25732	14622.6	26789.9	25820	25440.3	27778.9	30678.6	27693.2	25062.4	37655.2	FALSE	A0A8M2B8C0;A0A8M2B8F7;A0A8M2B8K8;A0A8M3ALM5;A0A8M3ALN0;A0A8M3AMC2;A0A8M3AMD0;A0A8M3AU19;A0A8M3AU26;A0A8M3AX04;A0A8M3B4V1;A0A8M3B4V5;A0A8M3B4V9;E9QHU0	non-specific serine/threonine protein kinase	mark2a	Danio rerio
28304.8	30292	37695.3	28526.5	37532	36220.3	32501.7	31324.8	39367.3	24583	28249.5	31597.5	25364.9	22852.8	28195	FALSE	A0A8M2B8C4;A0A8M2B8E1;A0A8M2B8G4;A0A8N7T6Q7	DENN domain-containing protein 1A isoform X2;DENN domain-containing protein 1A isoform X1;DENN domain-containing protein 1A isoform X3;DENN domain-containing protein 1A isoform X4	dennd1a	Danio rerio
35553.6	29481.9	27145.2	25371.6	27066.3	36453.7	22073.7	23908.6	NaN	NaN	14929.9	15000.9	18144.4	NaN	16500	TRUE	A0A8M2B8H2;A0A8M3AMI1;Q7SYI8	Coiled-coil domain-containing protein 82 isoform X2;Coiled-coil domain-containing protein 82 isoform X1;Coiled-coil domain-containing protein 82	ccdc82;ccdc82;zgc:66477	Danio rerio
79980.2	68671.1	93410.8	74541.8	58945.1	89544.1	56064.6	45914.5	84953.7	57984	62084.9	69024.9	49127.9	99021.2	77118.7	FALSE	A0A8M2B8I6;Q1LWI2	glutaminase	glsa;glsl	Danio rerio
40114.1	51725.2	32602.7	39679.8	33991.7	35245.7	25400.4	22004.5	15401.5	17770.7	19294.2	14785.3	19156.5	16551.5	14012	FALSE	A0A8M2B8J1;Q6Q6F6	Steroid hormone receptor ERR1 isoform X1;Estrogen-related receptor alpha	esrra;erralpha	Danio rerio
10484.1	1699.39	39043.3	13583.6	33631.5	37746.5	NaN	18973	35812.5	19663.4	23106.5	38002.6	14781.5	36626.5	39055.9	TRUE	A0A8M2B8L1;A0A8M2B8R6	Nicalin	ncl1	Danio rerio
87222.2	87385.8	110000	106730	114089	114131	117662	140432	148517	159226	174646	204588	215351	229429	254080	FALSE	A0A8M2B8M9	Sterile alpha motif domain-containing protein 9-like	zmp:0000000735	Danio rerio
20473.4	6979.02	25623.1	19451.8	14249.8	27736.6	25314.4	21135.4	32641.3	25163.5	23105.8	31410.4	18990.2	20753.5	35339.5	FALSE	A0A8M2B8N9;Q307I6	WW domain-containing transcription regulator protein 1 isoform X1;WW domain-containing transcription regulator 1	wwtr1	Danio rerio
52277.5	43758.2	46569.1	47589.5	69165.9	54308	53581.4	43829.1	49046.7	43295.1	45886.2	50756.9	47929.3	47481.6	48969.1	FALSE	A0A8M2B8T5	Serine/arginine-rich splicing factor 6a isoform X1	srsf6a	Danio rerio
193799	196113	170398	168952	146641	179406	190922	177713	143442	148464	146276	119449	96068.1	104745	116033	FALSE	A0A8M2B8V1;Q7ZVL1	Oxysterol-binding protein	osbpl2b;osbpl2	Danio rerio
28522.6	29980.4	27801.2	26738	50390	38769.2	34508.2	22153.9	25715.7	24982.2	28358	15792.9	25868.5	35060.1	24827.2	FALSE	A0A8M2B8X0;A0A8M3AV60;A0A8M3AY81;Q588C6	DNA (cytosine-5-)-methyltransferase	dnmt3bb.1;dnmt3bb.1;dnmt3bb.1;cb633	Danio rerio
210918	220295	192107	289456	232124	318817	373063	396851	571848	515364	559393	590327	589863	913390	699671	FALSE	A0A8M2B8X1	Tumor protein D54 isoform X9	tpd52l2b	Danio rerio
50845.9	56155.1	NaN	47063.6	35310.5	NaN	62137.5	50484	NaN	49181.1	47237.6	41916.2	47538.9	42617.6	40555.8	FALSE	A0A8M2B8X3;B3DI94	Transmembrane protein 186	tmem186	Danio rerio
150765	152748	168002	148429	159714	178072	196606	179905	192809	199440	194735	194495	197726	187566	231085	FALSE	A0A8M2B950;A0A8M3AVJ4;A0A8M9PX07;A0A8M9Q812	HECT-type E3 ubiquitin transferase	huwe1	Danio rerio
11786.7	13873.8	7403.01	13348.8	13906.7	10248.5	18526.2	15757.6	9200.4	16813.1	12980.3	10532.2	12406.7	7748.73	7241.04	FALSE	A0A8M2B974;A0A8M9PWV0	Intermediate filament family orphan 2-like isoform X1;Intermediate filament family orphan 2-like isoform X2	iffo2a	Danio rerio
1481270	1623010	1407200	1528290	1395780	1386570	2055560	1425890	1470850	1433320	1320500	1491700	1292580	1248300	1376250	FALSE	A0A8M2B975;Q6P9P3	Ubiquitin-like modifier-activating enzyme 1	ube1;wu:fb30f01	Danio rerio
2277.4	9417.33	26673.4	NaN	16298.4	20091.5	22164	37659.1	17768.4	8960.38	13342.5	17884.4	NaN	16953	27562.6	FALSE	A0A8M2B989;E9QJN4	PAN2-PAN3 deadenylation complex catalytic subunit PAN2	pan2;PAN2	Danio rerio
24977.5	22674.3	23222.3	30276.3	21105.2	30762.9	28234.2	23940.8	48922.6	19242.2	19738.8	25489.7	12440.7	31190.3	25939.3	FALSE	A0A8M2B9C0;A0A8M2B9C1;A0A8M2B9L5;Q7ZUK9	Regulation of nuclear pre-mRNA domain-containing protein 1B isoform X3;Regulation of nuclear pre-mRNA domain-containing protein 1B isoform X1;Regulation of nuclear pre-mRNA domain-containing protein 1B isoform X2;Regulation of nuclear pre-mRNA domain-containing 1B	rprd1b;rprd1b;rprd1b;fb23h08	Danio rerio
99613.8	85886.8	89045.9	87058	70344.7	94565.8	91169.8	85020.4	98425.5	75777.5	75396.5	105793	96616.4	84881	69472.5	FALSE	A0A8M2B9G8	Transmembrane protein 14C isoform X1	tmem14c	Danio rerio
13622.2	10306.3	16283.3	14765.1	13966.6	17698.8	21760.3	18219.1	20180.9	23345.2	24842.6	20769.6	26193.1	21586.6	26159.5	FALSE	A0A8M2B9H3;A0A8M2B9S0;A0A8M9P621;A0A8M9PGA5;A0A8M9PM53;A0A8M9PUC0;A0A8M9PXT9;A0A8N7UV88	Sickle tail protein homolog isoform X10;Sickle tail protein homolog isoform X2;Sickle tail protein homolog isoform X5;Sickle tail protein homolog isoform X6;Sickle tail protein homolog isoform X1;Sickle tail protein homolog isoform X9;Sickle tail protein homolog isoform X8;Sickle tail protein homolog isoform X11	si:ch211-285f17.1	Danio rerio
43123.9	42735.9	38425.1	43598.7	38669.7	35146.7	51393.5	47400.3	43051.3	46971.6	46153.5	43420.9	47300.8	34172.8	40532.3	FALSE	A0A8M2B9H7;Q66IB1	Elongin-C	tceb1a;zgc:101879	Danio rerio
13419.1	22790.3	10845.5	18100.7	21580.5	19191.2	23454.8	21098.9	21220.2	27524.1	28175	27711.9	28674.6	28940.7	30286	FALSE	A0A8M2B9I6;A0A8M9PEV0	Sesquipedalian	si:ch211-193c2.2	Danio rerio
7110.39	6846.75	6768.24	8749.96	6502.96	6584.47	9535.48	9849.49	8733	9197.91	11082.8	11832.4	9462.95	11706	12541.9	FALSE	A0A8M2B9I8;A3KNL3	choline-phosphate cytidylyltransferase	pcyt1ba;pcyt1b	Danio rerio
26566.2	22798.6	29381.2	31219.9	36360.4	31783.6	19484.9	22705.4	28322.1	31267.8	23797.3	31561.6	26895.6	24877	31658.8	FALSE	A0A8M2B9L0;A0A8M2B9M4;A0A8M2B9R7;A0A8M2B9X4;A0A8M9PLM6;Q6NUZ9	Nucleoporin p58/p45 isoform X2;Nucleoporin p58/p45 isoform X5;Nucleoporin p58/p45 isoform X1;Nucleoporin p58/p45 isoform X3;Nucleoporin p58/p45 isoform X4;Nucleoporin like 1	nup58;nup58;nup58;nup58;nup58;nupl1	Danio rerio
193099	164002	227848	198247	211168	257966	207689	185544	260840	149839	176228	170052	130336	175821	183150	FALSE	A0A8M2B9L1;Q7T370	Protein CDV3 homolog isoform X1;Protein CDV3 homolog	cdv3	Danio rerio
38583.4	43233.7	46545.2	28694.3	55616.9	42207.8	43677.7	26278.5	33028.5	23333.3	21552.7	30630.1	18316.1	28392.5	27123.5	FALSE	A0A8M2B9M3;F1R9G2;Q7ZVJ6	Queuine tRNA-ribosyltransferase accessory subunit 2	qtrtd1;qtrtd1;qtrt2	Danio rerio
95290	121811	102973	109474	113000	105455	236007	178312	170864	261555	226074	242781	251311	217082	218278	FALSE	A0A8M2B9N0;A0A8M6Z825	Vinexin isoform X1;Vinexin isoform X2	sorbs3	Danio rerio
28193.7	30991.6	41875.6	29256.5	35341.8	34684.1	26866.8	25297.9	28160.1	26281.1	33034.5	31444.5	23714	38198.8	36646.4	FALSE	A0A8M2B9T7;A0A8M2B9W7;A0A8M3ANN8;A0A8M3APB7;A0A8M3AZ81;A0A8M3B6R8	Disco-interacting protein 2 homolog C isoform X3;Disco-interacting protein 2 homolog C isoform X8;Disco-interacting protein 2 homolog C isoform X1;Disco-interacting protein 2 homolog C isoform X4;Disco-interacting protein 2 homolog C isoform X5;Disco-interacting protein 2 homolog C isoform X2	dip2ca	Danio rerio
6683.11	6223.86	7596.24	5569.24	6608.95	6625.43	8235.01	6824.71	7144.31	9213.13	9476.38	10419.9	10325.2	11214.7	11622.4	FALSE	A0A8M2B9V7;A0A8M2B9W0;A0A8M2B9W2;A0A8M2B9W3;A0A8M2BA67;A0A8M3AW87	Centrosome-associated protein CEP250 isoform X1;Centrosome-associated protein CEP250 isoform X4;Myosin phosphatase Rho-interacting protein isoform X7;Centrosome-associated protein CEP250 isoform X2;Myosin phosphatase Rho-interacting protein isoform X6;Centrosome-associated protein CEP250 isoform X3	si:ch73-103b11.2	Danio rerio
46145.3	54543.1	51638.2	47645.4	47920.1	57826.3	65735.6	56824.3	66504.5	58848.9	67467	69960.3	61259.9	83049.3	75053.1	FALSE	A0A8M2B9V8;Q6NV34	Peroxisomal 2,4-dienoyl-CoA reductase [(3E)-enoyl-CoA-producing];Peroxisomal 2,4-dienoyl-CoA reductase [(3E)-enoyl-CoA-producing]	decr2	Danio rerio
22663	19350.9	33296	15137.5	27470.1	24274.9	33185.6	15496	29625.5	23159.2	20978.9	22734.1	20987.6	26559.1	28593.6	FALSE	A0A8M2B9W5;A8E4S2	Cyclin-dependent kinase 8 isoform X1;Cdk8 protein	cdk8;wu:fk95h11	Danio rerio
42463.7	58453.7	71558.1	46347.1	57989.4	73890	66196.5	66634.8	87493	95211.8	106643	115604	126989	130503	147164	FALSE	A0A8M2B9X0	Microtubule-associated protein	LOC100001114	Danio rerio
24319.9	26348	39904	22998.9	34738.4	38142.5	14321.2	26116.7	36075.3	24507.1	34253.4	39484.6	28696	36675.7	34026.3	FALSE	A0A8M2B9X5;A0A8M3AVZ8	Uncharacterized protein CXorf23 homolog isoform X1;Uncharacterized protein CXorf23 homolog isoform X2	zgc:112982	Danio rerio
35536.6	46339.4	34097.8	49310.6	39338.9	29494.9	51911.8	11058.3	16151.4	75888.6	73585.8	64841.7	47509.7	75315.2	49809.1	FALSE	A0A8M2B9X6;A9JSX6;F1RDF8	Protein CIP2A isoform X2;Protein CIP2A;Cellular inhibitor of PP2A	zgc:174160;im:7140002;fi40d06	Danio rerio
38653.4	21171	26614.4	46245.7	26022.9	27711.4	16125.8	14560.7	28802.8	9973.27	13463.2	13800.7	2462.25	18812.3	19143.7	FALSE	A0A8M2B9Y7;A0A8M3AWB5;A0A8M9PGS4;A0A8M9PMP2;A0A8M9PUW5;A0A8M9PYB9;Q6DH13	RNA-binding protein with multiple splicing 2 isoform X6;RNA-binding protein with multiple splicing 2 isoform X5;RNA-binding protein with multiple splicing 2 isoform X1;RNA-binding protein with multiple splicing 2 isoform X2;RNA-binding protein with multiple splicing 2 isoform X4;RNA-binding protein with multiple splicing 2 isoform X3;RNA-binding protein, mRNA-processing factor 2a	rbpms2a	Danio rerio
NaN	17129.6	NaN	9923.68	16010	NaN	37403.2	26933.9	24838.2	56919.4	44096.1	38879.3	75386.2	56444.6	NaN	TRUE	A0A8M2B9Z3	Microtubule-associated protein	LOC100001114	Danio rerio
53522.6	75125.9	66916.5	65049.4	53519.6	45195.1	57108	67228.1	56295.7	69328.1	68913.3	53886.1	51484.9	53942.2	53636.9	FALSE	A0A8M2BA24;Q503G3	G/T mismatch-specific thymine DNA glycosylase isoform X1;G/T mismatch-specific thymine DNA glycosylase	tdg.1;tdg	Danio rerio
133590	146234	123932	122113	147455	119846	135016	116040	120748	109326	98961.2	97818.5	102442	96920.7	95926	FALSE	A0A8M2BA31;A0A8M2BAE2;F1QL27	Enhancer of mRNA-decapping protein 3	edc3;edc3;im:7151288	Danio rerio
39103.1	45705.6	36921.2	37403.9	50046.9	44091.3	45126	44984.6	49167.1	40798.5	43753.1	53985	36725.1	38753.1	45405.6	FALSE	A0A8M2BA34;A4QN63	CCR4-NOT transcription complex subunit 2 isoform X1;CCR4-NOT transcription complex subunit 2	cnot2	Danio rerio
14842	14516.6	9999.25	17772	17645	16444.2	42509.7	27003.1	30408.1	20920.7	29522.4	28539.2	30155.6	25478.1	27110.8	FALSE	A0A8M2BA49;A0A8M3AW64;A7MC00	Microtubule-associated protein RP/EB family member 2 isoform X2;Microtubule-associated protein RP/EB family member 2 isoform X1;Microtubule-associated protein RP/EB family member 2	mapre2	Danio rerio
15860.3	17793	13386.6	19388.3	19087	17034.6	18468	5289.96	8810.74	8376.04	7515.96	8274.62	6535.52	9573.28	5854.97	FALSE	A0A8M2BA60;B3DIF5	Sulfotransferase	zgc:194879;im:7157221	Danio rerio
27938.6	27973.6	30344.1	28955.3	32617.9	31336.4	30809.6	23546.6	26726.5	27301.7	26869.9	30777.2	32159.6	26714	28298.1	FALSE	A0A8M2BA63;A0A8M3APG0;A0A8M9P5T9	RNA-binding protein Luc7-like 1 isoform X1;RNA-binding protein Luc7-like 1 isoform X2;RNA-binding protein Luc7-like 1 isoform X3	luc7l	Danio rerio
23369.6	20857.5	15148.5	20623.6	21637	15507.4	19913.1	19030.3	13952.2	19362.2	16294.5	6980.29	15501.1	12214.2	12739.1	FALSE	A0A8M2BA66;A2RV14	Bromodomain containing 1b isoform X1;Bromodomain containing 1b	brd1b;zgc:158610	Danio rerio
31254.9	35980.4	25103.9	42125.1	38746.3	35438.7	51847.1	59041.7	51577.6	71394.2	82174.9	79211.7	78880.5	61882.3	54839.7	TRUE	A0A8M2BA70;A0JMF4	Septin	sept15;sept7b	Danio rerio
11464.2	14297.8	11518.3	13850.6	10559.8	6684.95	7027.93	7259.19	3060.88	15576	11373.1	11655.4	20743.9	12488.7	11425.2	FALSE	A0A8M2BAB9;A0A8M2BAG0;A0A8M2BAH9;Q6PCS4	Rho GTPase-activating protein 29 isoform X1;Rho GTPase-activating protein 29 isoform X2;Rho GTPase-activating protein 29 isoform X3;Rho GTPase-activating protein 29	arhgap29b;arhgap29b;arhgap29b;arhgap29	Danio rerio
21284.9	10983.7	21010.1	24936.2	21536.2	21785.3	9297.02	10164.5	21822.2	13533.3	10159.5	14471	10482.3	11186.2	6317.83	FALSE	A0A8M2BAC3;B0UXL9	ArfGAP with FG repeats 1b isoform X1;ArfGAP with FG repeats 1b	agfg1b;zgc:66055	Danio rerio
24077	40394.6	16659.2	15921	16939.6	16747	11244.2	15638.7	16372.1	16716.6	64920	10631.5	12819.2	10917.6	19008	FALSE	A0A8M2BAC8;A0A8M2BAG4;A0A8M2BAI4;F1QPK2	Holocytochrome c-type synthase	hccsa.1;hccsa.1;hccsa.1;hccsa	Danio rerio
49843.3	41661.9	65950.7	53053.2	66052.2	54515.5	51448.2	43821	46898	36373.5	35420.6	35978.1	37608.2	42128.8	38329.1	FALSE	A0A8M2BAD2;A0A8M9Q7C0;E7FBG1	ST3 beta-galactoside alpha-2,3-sialyltransferase 3b isoform X2;ST3 beta-galactoside alpha-2,3-sialyltransferase 3b isoform X1;ST3 beta-galactoside alpha-2,3-sialyltransferase 3b	st3gal3b;st3gal3b;im:6892850	Danio rerio
33003.8	38154.2	47085.6	23910.7	60187.4	65789.2	66970.1	61163.2	63359	86871.6	92873.9	79774.5	98075	102227	78315.1	FALSE	A0A8M2BAF1;A0A8M2BAF4;A0A8M2BAJ6;A0A8M2BAT0;B0S5J7	Aspartate beta-hydroxylase isoform X3;Aspartate beta-hydroxylase isoform X1;Aspartate beta-hydroxylase isoform X4;Aspartate beta-hydroxylase isoform X2;Aspartate beta-hydroxylase	asph;asph;asph;asph;cb971	Danio rerio
159333	139094	148189	163109	145545	126555	130433	111570	149317	112408	109586	124995	105452	125853	111540	FALSE	A0A8M2BAF5	Carbonic anhydrase	ca5a	Danio rerio
85303.1	83433.3	103418	61472.5	94403.1	87559.2	92587.1	79227.5	97680.2	102658	72113.8	119198	116085	110100	123903	FALSE	A0A8M2BAH6	Polypyrimidine tract-binding protein 2 isoform X1	ptbp2b	Danio rerio
20113.8	27023	19145	21275.3	29042.8	22708.5	44423.6	28221.7	22024.5	28397.3	23755.8	27967.1	25629.1	23428.8	27892.2	FALSE	A0A8M2BAJ9	Collectin-12	colec12	Danio rerio
35274.1	38650.6	32396.6	40086.7	34128.5	33788.1	15831.9	28940.5	33205.2	26616.5	25551.3	27320.4	20669.8	25375.7	30633.1	FALSE	A0A8M2BAK4;B0UXW0	Phosphatidylinositol 5-phosphate 4-kinase type-2 alpha isoform X1;Phosphatidylinositol 5-phosphate 4-kinase type-2 alpha isoform X2	pip4k2ab	Danio rerio
22137.1	20601.3	26600	18203.2	25409.9	19922.7	25270.8	32233.6	34541.7	30483.5	26215.2	30379.7	27472.4	22039	32914.7	FALSE	A0A8M2BAL3;A0A8M2BAL7;A0A8M2BAP6;A0A8M2BAY0;A0A8M3APU0;A0A8M3AQA2;A0A8M3B7S2;B0S7C3;Q7SY36	Nucleolar transcription factor 1 isoform X4;Nucleolar transcription factor 1 isoform X6;Nucleolar transcription factor 1 isoform X8;Nucleolar transcription factor 1 isoform X5;Nucleolar transcription factor 1 isoform X2;Nucleolar transcription factor 1 isoform X7;Nucleolar transcription factor 1 isoform X3;Nucleolar transcription factor 1 isoform X1;Nucleolar transcription factor 1	ubtfl;ubtfl;ubtfl;ubtfl;ubtfl;ubtfl;ubtfl;Tcfubf;zgc:63557	Danio rerio
44764.4	NaN	60155	33403.2	58795.6	58129.7	16775.8	41507.5	59113.1	52113.1	53906.1	56669.2	39951.8	55109.8	85000.7	FALSE	A0A8M2BAN8	OTU deubiquitinase with linear linkage specificity b isoform X1	fam105bb	Danio rerio
94263.3	102843	107520	109400	57695.9	80822.9	127291	88613.4	81994	109632	97366.8	103615	100985	105245	128382	FALSE	A0A8M2BAP4;A0A8M6YU07;A0A8M9P1U9;A0A8M9PGF5;A0A8M9PJ31;A0A8M9PQ30;X1WDM7	ATP-dependent 6-phosphofructokinase;6-phosphofructokinase;ATP-dependent 6-phosphofructokinase;ATP-dependent 6-phosphofructokinase;ATP-dependent 6-phosphofructokinase;ATP-dependent 6-phosphofructokinase;ATP-dependent 6-phosphofructokinase	pfkpb	Danio rerio
137958	168468	155900	139676	171643	170282	166575	150651	154887	148993	150281	147947	139440	153280	152065	FALSE	A0A8M2BAQ6;F1Q4U5	5'-3' exoribonuclease 1	xrn1;wu:fk92c07	Danio rerio
13634.1	14139.6	24708.5	12417.6	16160.5	13020.1	7564.59	10151.6	12199.3	3591.78	4362.53	NaN	NaN	NaN	NaN	FALSE	A0A8M2BAQ9;A0A8M3AXB2;A0A8M3B7R3;B0V2S9	Catenin delta-2 isoform X4;Catenin delta-2 isoform X6;Catenin delta-2 isoform X1;Catenin (cadherin-associated protein), delta 2b	ctnnd2b;ctnnd2b;ctnnd2b;ctnnd2	Danio rerio
106442	117315	121090	116747	109915	117448	228828	198485	189455	302373	290660	262236	311501	307556	300790	FALSE	A0A8M2BAR0	Glycogen debranching enzyme	agla	Danio rerio
82374.6	82761.7	55967.8	90134.8	69822.3	66402.1	114958	88179	53252.7	82724.9	86058	53925.2	85963.3	79407	51505.1	FALSE	A0A8M2BAS3;Q08BV3	protein-serine/threonine phosphatase	ctdsplb;wu:fd18d04	Danio rerio
39583.8	39652.4	37162.5	43784.7	55900.9	50054.4	44099	48245.1	43831.5	53653.3	52336	45221.8	37373.9	44737.5	43258.9	FALSE	A0A8M2BAU2;E9QCG7	U2 snRNP-associated SURP motif-containing protein isoform X1;U2 snRNP-associated SURP domain-containing	u2surp;mp:zf637-1-000918	Danio rerio
209161	212660	181707	197933	198967	194492	168159	157201	161012	145158	140271	133475	129840	120523	133508	FALSE	A0A8M2BAV2;F1RCY6	Regulator of nonsense transcripts 1 isoform X1;Regulator of nonsense transcripts 1	upf1	Danio rerio
31648.6	67022.2	36264.9	82491.9	96070	121858	111776	90918.3	126851	81847.1	100557	116578	85197.8	60286.9	114799	FALSE	A0A8M2BAY7;Q6TGZ7	Hematological and neurological expressed 1 protein isoform X1;HN1 protein	jpt1b;zgc:73237	Danio rerio
54444.9	83548.5	59975	51515.4	61424.1	36910.5	19093.9	14565.3	17143.4	7558.3	11238.1	18656.9	11756.9	12095.9	11520.6	FALSE	A0A8M2BAY8;A0A8M9PV66;A0A8M9Q4P0	Uncharacterized protein LOC101882073;Serine/arginine-rich splicing factor 3 isoform X1;Uncharacterized protein LOC110437873	LOC101882073;srsf3b;LOC110437873	Danio rerio
2001310	2219720	1973270	2080800	1857480	1934440	1661670	1725730	1832100	1548850	1651910	1386730	1556400	1900780	1340360	FALSE	A0A8M2BB12;Q7T1D8	Prohibitin;Prohibitin (Fragment)	phb;wu:fa18f07	Danio rerio
77988.7	67551.8	79962.6	100427	68951.8	74996	105743	101858	90234.7	91784.1	90823.5	92724.8	108236	83313.8	66980.5	FALSE	A0A8M2BB16	Si:dkeyp-69e1.8	si:dkeyp-69e1.8	Danio rerio
53562.9	45646.9	37667.2	58104.5	77022.7	65615.3	65332.3	66254.2	77644.4	60809.3	62183.2	65835	60394.9	59271.7	68261.7	FALSE	A0A8M2BB53;A0A8M2BBH2;A0A8M3AQX7;Q803S1	SWI/SNF-related matrix-associated actin-dependent regulator of chromatin subfamily E member 1 isoform X1;SWI/SNF-related matrix-associated actin-dependent regulator of chromatin subfamily E member 1 isoform X3;SWI/SNF-related matrix-associated actin-dependent regulator of chromatin subfamily E member 1 isoform X2;SWI/SNF-related matrix-associated actin-dependent regulator of chromatin subfamily E…	smarce1;smarce1;smarce1;baf57	Danio rerio
11217.5	27663	2353.07	42120.5	7592.82	16665.8	35597.9	39946.6	17776.9	34143.3	42047.9	24235.4	59431.4	11160.5	33669.9	FALSE	A0A8M2BB60	Protein Njmu-R1 isoform X1	zgc:153240	Danio rerio
128818	151449	138846	127420	168693	150911	123009	127651	122506	106772	111940	106191	93002.5	93209	107136	FALSE	A0A8M2BBA5;A0A8M3AQQ2;F1QA42	Ataxin-2-like protein isoform X3;Ataxin-2-like protein isoform X2;Ataxin 2-like	atxn2l;atxn2l;wu:fc31f08	Danio rerio
76495.3	90767	71092.3	73699.7	79070.6	81657.3	100140	88469.9	74636.1	100295	84541.3	80681.6	93775.8	85874.2	84187.3	FALSE	A0A8M2BBB0;Q7T3E0	DDB1- and CUL4-associated factor 7 isoform X1;DDB1- and CUL4-associated factor 7	dcaf7;wdr68	Danio rerio
97101.5	119784	91459.1	104483	95295.7	95487.2	111134	85724	76670.3	70813.3	76856.6	76687.4	62023	65895.3	63544.1	FALSE	A0A8M2BBB8;Q6DC04	Histone-arginine methyltransferase CARM1	carm1	Danio rerio
435152	500479	475064	488974	391250	427523	487867	406154	497983	398477	382769	419688	344831	341712	426561	FALSE	A0A8M2BBC0;F1QGP1	Aldehyde dehydrogenase family 16 member A1 isoform X1;Aldehyde dehydrogenase 16 family, member A1	aldh16a1;im:7151472	Danio rerio
353311	395699	359034	386412	333404	351650	449218	358984	356918	457676	411809	437333	460857	455424	470353	FALSE	A0A8M2BBC5;A0A8M3B121	AP-2 complex subunit alpha	ap2a1	Danio rerio
71678	69043.9	74477	56357.5	72399.3	76543.9	43554.6	50246.2	59734.9	59340.9	63824.1	62432.5	48946.4	62089.9	77492.8	FALSE	A0A8M2BBF6;A0A8M9PXW4;E7FD67	Lethal(2) giant larvae protein homolog 1 isoform X1;Lethal(2) giant larvae protein homolog 1 isoform X3;LLGL scribble cell polarity complex component 1	llgl1;llgl1;zgc:153337	Danio rerio
20753.8	14277.4	14974.4	20053.2	19731.9	19490.9	22064.3	21292.8	14144	19913.6	21611.6	17526.3	22972.1	18490.5	15882.2	FALSE	A0A8M2BBF9;A0A8M3AQJ9;F1R0J2;Q6PEH8	Mediator of RNA polymerase II transcription subunit 25	med25;med25;zgc:63555;med25	Danio rerio
112791	106179	94691.3	114229	72562.5	76425.5	159399	136541	131270	190198	176763	137883	174634	159205	116011	FALSE	A0A8M2BBH4;Q7T305	WD repeat domain phosphoinositide-interacting protein 1 isoform X1;WD repeat domain phosphoinositide-interacting protein 1	wipi1;zgc:64205	Danio rerio
31135.3	102367	55062.5	88583.4	48132.5	65309.1	127794	108251	66427.7	106984	NaN	68574.2	56565.3	15043	11871.7	TRUE	A0A8M2BBH5;Q7T2D0	RUN and TBC1 domain-containing protein 3;Small G protein signaling modulator 3	sgsm3	Danio rerio
101176	98655.4	97637	93432.5	89729.8	102812	85229.5	98449.5	105216	110340	97212.5	106965	94426.4	99799.6	101705	FALSE	A0A8M2BBI1;A3KNV8	Ubiquitin domain-containing protein UBFD1 isoform X1;Ubiquitin domain-containing protein UBFD1	ubfd1;zgc:162578	Danio rerio
40947.3	33692.2	36066.4	46493.7	48475.6	37686.2	40186.4	40956.1	41702.3	43193.7	46444.6	44587.2	59990.7	46208.9	49856.5	FALSE	A0A8M2BBI4;Q6GMF8	Inactive rhomboid protein;Inactive rhomboid protein 1	rhbdf1a;rhbdf1	Danio rerio
104251	127320	121181	138541	92599.8	95717.3	165845	112446	146862	122180	119726	174748	140125	138801	140356	FALSE	A0A8M2BBI5	Glucosidase 2 subunit beta	prkcsh	Danio rerio
46742	71175.5	59289.6	71269.8	63557.5	61132.5	82660.2	69056.8	69849.4	74513.3	63888.8	74676.1	71898.4	62684.2	67556.8	FALSE	A0A8M2BBJ6;A0A8M9PK93;A0A8M9PSI2;A0A8M9PVZ9	Hepatocyte growth factor-regulated tyrosine kinase substrate	hgs	Danio rerio
67222.9	72986.5	69642.8	54050.1	79206.2	77478.4	63258.3	55928.8	77570.7	61862.9	79235.2	73441.5	54750.4	63743.9	85219.3	FALSE	A0A8M2BBK6	Cytokine-like nuclear factor N-PAC	glyr1	Danio rerio
NaN	NaN	NaN	NaN	NaN	NaN	3968.79	NaN	NaN	NaN	NaN	NaN	NaN	NaN	NaN	TRUE	A0A8M2BBM9;A0A8N7T6G1;Q5SPB2	Protein SCAF11 isoform X2;Protein SCAF11 isoform X3;Protein SCAF11 isoform X1	scaf11	Danio rerio
16845	21417.9	9775.36	30000.4	14541.5	12210.7	16382.1	13161.3	10826	5248.3	11001.5	NaN	NaN	6584.74	7739.34	FALSE	A0A8M2BBR9;Q6DGT7	Non-structural maintenance of chromosomes element 1 homolog	nsmce1	Danio rerio
23221.9	26155.4	21417	11739.8	13814.9	14746	9556.09	9737.08	8304.05	NaN	NaN	NaN	NaN	NaN	NaN	FALSE	A0A8M2BBS1;A0A8M2BBY8;A0A8M2BC02;A0A8M3AR93;A0A8M3ARH2;A0A8M3ARH6;A0A8M3AYL8;A0A8M3B1K5;A0A8M3B1K8;A0A8M3B8T9;A0A8M3B8U0;A0A8M9PH88;A0A8M9PUF4;A0A8M9Q5W3;A0A8M9QB75;Q5TYT1	Neuronal cell adhesion molecule isoform X9;Neuronal cell adhesion molecule isoform X13;Neuronal cell adhesion molecule isoform X1;Neuronal cell adhesion molecule isoform X7;Neuronal cell adhesion molecule isoform X3;Neuronal cell adhesion molecule isoform X14;Neuronal cell adhesion molecule isoform X5;Neuronal cell adhesion molecule isoform X4;Neuronal cell adhesion molecule isoform X15;Neuronal …	nrcama;nrcama;nrcama;nrcama;nrcama;nrcama;nrcama;nrcama;nrcama;nrcama;nrcama;nrcama;nrcama;nrcama;nrcama;nrcam	Danio rerio
66622.4	83060.1	65313.9	93647.2	72047.5	74623.2	141917	79180	91765.4	80280.2	87131.3	83199	84257.3	84907.4	81509	FALSE	A0A8M2BBT8;A0A8M3B0Q3;B1NA68	Dual specificity mitogen-activated protein kinase kinase 4 isoform X2;Dual specificity mitogen-activated protein kinase kinase 4 isoform X1;Dual specificity mitogen-activated protein kinase kinase 4	map2k4a;map2k4a;map2k4A	Danio rerio
68173	36922.4	50977.2	51604.6	62014.4	76783.1	66042.2	10972.6	76481.4	75521.5	80629.1	89181.1	108859	73630.6	107000	FALSE	A0A8M2BBU5;Q5RH90	Uncharacterized protein LOC561237 isoform X1;Si:dkey-183c2.4	si:dkey-183c2.4	Danio rerio
18603.3	14969.6	20248.5	20167.4	22800.6	19127.5	12163	28056	31336.1	34320.5	37790.1	32862.5	37280.1	44075.9	43764.1	FALSE	A0A8M2BBW2;A0A8M3ARM5;A0A8M3AYS1;A0A8M3B8Y7;E7F4T2;Q5TZ68	Voltage-dependent calcium channel subunit alpha-2/delta-1 isoform X5;Voltage-dependent calcium channel subunit alpha-2/delta-1 isoform X2;Voltage-dependent calcium channel subunit alpha-2/delta-1 isoform X4;Voltage-dependent calcium channel subunit alpha-2/delta-1 isoform X1;Calcium channel, voltage-dependent, alpha 2/delta subunit 1a;Calcium channel, voltage-dependent, alpha 2/delta subunit 1a	cacna2d1a;cacna2d1a;cacna2d1a;cacna2d1a;si:ch211-251k4.1;si:ch211-251k4.1	Danio rerio
166094	180607	163128	163197	162666	171081	199054	145104	156635	152322	150278	188648	162182	176579	229626	FALSE	A0A8M2BBX9;A0A8M2BC05;Q5RGX2;Q5RGX4;Q5RGX5;Q7ZTV0	Thymopoietin a isoform X2;Thymopoietin a isoform X1;Thymopoietin a;Thymopoietin a;Thymopoietin a;Thymopoietin	tmpoa;tmpoa;LAP2;LAP2;LAP2;tmpo	Danio rerio
28505	23123.2	38844.9	43226.4	54727.6	27796.6	65627.9	38673	50448	57948.1	47132.2	40362.4	52807.6	50341.8	47749.8	FALSE	A0A8M2BC07;Q7ZVN6	Splicing factor 45	rbm17;zgc:55840	Danio rerio
11695	13322.9	10573.8	17778.1	11772.1	11360.2	23147.7	16053.4	13747.7	15672.9	17063.5	15300.4	17609.7	16588.4	17454.3	FALSE	A0A8M2BC28;Q9I9H8	Apoptotic protease-activating factor 1	apaf-1;apaf1	Danio rerio
75527	72332.5	64487.9	69618.2	80909.3	84787.1	59385.3	55007	51376.6	31316.8	28835.2	34161.4	19768	21795.9	25490.6	FALSE	A0A8M2BC68	Serine/threonine-protein kinase Chk2 isoform X1	chek2	Danio rerio
20791.9	18828.9	22322	19307.5	23038.2	22784.4	19443.5	22490.7	19367.7	19657.2	19717.1	17922.5	20159	17011.2	20297	FALSE	A0A8M2BC82;A0A8M2BCD1	Golgin subfamily A member 3 isoform X1;Golgin subfamily A member 3 isoform X2	golga3	Danio rerio
75005	33180	62723.7	43623.9	54654.7	49835.9	91566.2	45496.2	61388.5	21100.1	25596.2	63877.3	16928.7	51819.3	111599	FALSE	A0A8M2BC84;A0A8M3ARH9;A0A8M3ARR0;A0A8M3ARR5;A0A8M3AYU8;A0A8M3AYV1;A0A8M3B1S9;A0A8M3B1T4;A0A8M3B915;A0A8M6Z601;A0A8M9Q0L3;A0A8M9Q5Z2;A0A8M9QBB4;Q5TZ25	Liprin-alpha-2 isoform X6;Liprin-alpha-2 isoform X4;Liprin-alpha-2 isoform X1;Liprin-alpha-2 isoform X8;Liprin-alpha-2 isoform X3;Liprin-alpha-2 isoform X10;Liprin-alpha-2 isoform X2;Liprin-alpha-2 isoform X9;Liprin-alpha-2 isoform X5;Liprin-alpha-2 isoform X11;Liprin-alpha-2 isoform X7;Liprin-alpha-2 isoform X13;Liprin-alpha-2 isoform X12;Liprin-alpha-2	ppfia2;ppfia2;ppfia2;ppfia2;ppfia2;ppfia2;ppfia2;ppfia2;ppfia2;ppfia2;ppfia2;ppfia2;ppfia2;fj39h11	Danio rerio
65309.1	53875.5	65896.6	59973.5	80648	73804.1	64794	71971.3	82980.3	66997	75013.3	86114.7	69382.5	65277.2	93210.4	FALSE	A0A8M2BC86	Golgin subfamily B member 1	golgb1	Danio rerio
NaN	NaN	NaN	NaN	NaN	NaN	12803.4	NaN	NaN	NaN	NaN	NaN	NaN	NaN	NaN	TRUE	A0A8M2BC90	Serine/threonine-protein phosphatase PGAM5, mitochondrial isoform X1	pgam5	Danio rerio
187629	217812	196677	222677	176314	204759	225312	145497	154116	121400	169277	216952	127001	131542	130397	FALSE	A0A8M2BCA8;Q7ZVM6	TIA1 cytotoxic granule-associated RNA binding protein 1 isoform X1;Cytotoxic granule-associated RNA-binding protein 1,-like	tia1l;TIA1	Danio rerio
187085	169476	142697	140593	181981	183532	144844	189839	153444	207263	211483	196040	205395	193735	195243	TRUE	A0A8M2BCC8;A0A8M3AS47;A0A8M3AZG4;A0A8M3B9I1;A0A8M9PKD8	AP complex subunit beta	ap1b1	Danio rerio
318100	364987	327026	347757	302516	315931	401137	333322	336399	374476	344865	362806	338396	332828	347769	FALSE	A0A8M2BCE3;A0A8M2BCH0;A5PMS9	AP complex subunit beta	ap1b1;ap1b1;fa11e04	Danio rerio
155814	185108	191400	166015	191200	196503	272941	179378	188181	192614	187799	266889	179050	146595	222572	FALSE	A0A8M2BCF1;Q4QRG0;Q803E3	RNA-binding protein EWS isoform X2;EWS RNA-binding protein 1b;EWS RNA-binding protein 1b	ewsr1b;fb40b11;fb40b11	Danio rerio
59831	61918.6	68161.6	69856	76914.2	79641.9	107364	116210	94411.5	105690	104545	88059	81063.2	88924.1	85510.2	FALSE	A0A8M2BCH4;A0A8M3AZG8	TBC1 domain family member 8B isoform X2;TBC1 domain family member 8B isoform X1	si:dkey-110k5.6	Danio rerio
30548.4	50284.1	46660.6	41219.1	34059.5	49461.4	51776.1	27255.7	34485.8	31514.6	34918	37619.6	37045.8	32024.6	34048.5	FALSE	A0A8M2BCI9;A0A8M9PKE8;A3KNN6	Diphthine methyltransferase isoform X1;Diphthine methyltransferase isoform X2;Diphthamide biosynthesis 7	dph7;dph7;zgc:162277	Danio rerio
111744	138661	132217	154915	91089.7	168113	212094	121042	117529	184157	179995	204246	220343	225869	211732	FALSE	A0A8M2BCJ2;A5WVL6;Q6NYR5	Cathepsin L1 isoform X1;Cathepsin L1 isoform X2;Cathepsin L1 precursor	ctsla;ctsl1a;ctsl1a	Danio rerio
24094.7	29857.8	24305.7	26896.2	29766	28768.7	42821	33500.7	31526.3	30959.1	33259.6	31655.3	20932.8	32286.2	25004.1	FALSE	A0A8M2BCK5;F6NI92	WD repeat-containing protein 54 isoform X1;WD repeat domain 54	wdr54;zgc:100930	Danio rerio
14961.2	26565.2	25819.6	15285.5	14174.9	23139.2	23176.8	14637.9	23476.7	18687.3	21570	16028.6	26785.1	20793.7	30929.7	FALSE	A0A8M2BCL4;A0A8M2BCQ0;F1QFX6	Latent-transforming growth factor beta-binding protein 3 isoform X3;Latent-transforming growth factor beta-binding protein 3 isoform X2;Latent transforming growth factor beta binding protein 3	ltbp3	Danio rerio
18006.5	17854.8	10418.2	18401.2	21776.7	18899.4	14414.6	15925.5	12965.6	15726.2	14407.7	14692.8	15339.5	14985.9	10817.6	TRUE	A0A8M2BCM0;A0A8M3ASH4;A0A8M3AZS6;A0A8M3B2M9;A0A8M3B9S7;A8B6H7	Nuclear receptor corepressor 1 isoform X4;Nuclear receptor corepressor 1 isoform X3;Nuclear receptor corepressor 1 isoform X2;Nuclear receptor corepressor 1 isoform X1;Nuclear receptor corepressor 1 isoform X5;Nuclear receptor co-repressor	ncor1;ncor1;ncor1;ncor1;ncor1;ncor	Danio rerio
47015.1	44790.4	58167.2	53666.1	56001.9	57316.3	76442.9	58602.7	53213.9	75481.4	54593.2	51135	48975.3	64192.3	59732.4	FALSE	A0A8M2BCP8;A0A8M2BCQ4;A2CE48	E3 SUMO-protein ligase PIAS2 isoform X1;E3 SUMO-protein ligase PIAS2 isoform X2;E3 SUMO-protein ligase PIAS2	pias2;piasx;piasx	Danio rerio
50675	37248.6	42639.4	50338.9	40049	48699.5	43410.6	63635.3	45388.5	74702.2	66098	51944.7	57583.1	51112.5	48966.5	FALSE	A0A8M2BCS2;A0A8M3ASM9	Protein RUFY3 isoform X4;Protein RUFY3 isoform X1	rufy3	Danio rerio
22113.6	20826.5	24846	17427.9	21796.8	25932.8	30074.8	17911.2	31484.1	26151.7	21848.2	27096.5	19140.9	26380.7	32798.8	FALSE	A0A8M2BCS6;A0A8M9Q3C1;A0A8M9Q8M9;A0A8M9QDY7;Q1LYC2	Transcription initiation factor TFIID subunit	taf1;taf1;taf1;taf1;wu:fi04f03	Danio rerio
NaN	NaN	11128.6	9966.8	3272.37	7899.05	14697.9	17994.9	19478.3	29059.7	25924.3	17313.7	32734.7	50247.9	22456.4	FALSE	A0A8M2BCT4;A0A8M6YY63;Q4VBW0	Metaxin;Metaxin-3 isoform X2;Metaxin-3	mtx3	Danio rerio
97395.3	107287	120387	117420	121990	127658	115356	144794	139881	120297	125813	129632	89395	121619	114021	TRUE	A0A8M2BCU8;A0A8M2BCV1;A0A8M6Z690;E7FC95	dynamin GTPase	dnm1;dnm1b;dnm1b;dnm1	Danio rerio
109670	81457.4	110056	105039	139346	133272	95823.1	139497	151928	166021	174795	175890	146471	151365	172237	FALSE	A0A8M2BCV5;A0A8M3ASX2	Bromodomain-containing protein 3 isoform X3;Bromodomain-containing protein 3 isoform X4	brd3b	Danio rerio
15596.8	24711.6	27720.4	21239.3	14609	4720.38	26879.4	23780	5787.15	25484.6	27132.1	16958.3	25055.6	20320.2	7162.23	FALSE	A0A8M2BCW4;A0A8N7TDU1	Mucosa-associated lymphoid tissue lymphoma translocation protein 1 isoform X1;Mucosa-associated lymphoid tissue lymphoma translocation protein 1 isoform X2	malt1	Danio rerio
51023.8	50357.6	41700.6	49512.4	43220.3	56727.1	61413.1	41174	43502.9	37715.1	38147.1	44429.1	40544.7	37373.8	41087.7	FALSE	A0A8M2BCW6;A0A8M3ASP7;A0A8M9P8Y7;A0A8M9PR22	Phospholipase	pld2	Danio rerio
83302.7	90982.5	90129.8	77682.1	100332	71766	60946.4	44890.8	51064.3	46338.6	44158.3	42326.2	42675.6	43665.1	52400.7	FALSE	A0A8M2BCW9;A2CEY8	U3 small nucleolar RNA-associated protein 14 homolog A isoform X1;Si:dkey-251i10.3	si:dkey-251i10.3	Danio rerio
12305.5	7532.59	11383.8	10058.2	15048.5	13001.9	14600.6	14379.9	14878.8	13620.2	16752.2	18179	8443.8	16009	16241.3	FALSE	A0A8M2BCX1;A0A8M6Z6A9;A0A8M9Q8F0;A2BIN4	Splicing regulatory glutamine/lysine-rich protein 1 isoform X2;Splicing regulatory glutamine/lysine-rich protein 1 isoform X3;Splicing regulatory glutamine/lysine-rich protein 1 isoform X1;Splicing regulatory glutamine/lysine-rich protein 1	srek1;srek1;srek1;zgc:100974	Danio rerio
212218	182124	137384	264939	92389.9	133373	295909	173609	177698	183714	135309	120931	119637	176352	65399.5	FALSE	A0A8M2BCX7;A0A8M3B9Z5;F1QDF6	A-kinase anchor protein 10, mitochondrial isoform X2;A-kinase anchor protein 10, mitochondrial isoform X3;A kinase (PRKA) anchor protein 10	akap10	Danio rerio
83020.8	73352.1	78022.5	72894.3	72871.5	76776.8	73086.2	74202.6	84265.4	105435	88396.5	99917	97146.2	105492	117151	FALSE	A0A8M2BCY1;F1QWF1	Drebrin isoform X2;Drebrin isoform X1	si:dkey-40c11.2	Danio rerio
1363070	1465700	1589510	1135600	971271	1365420	1413980	1190570	1046210	1032670	1041690	1353000	1112690	938808	1127120	FALSE	A0A8M2BCY6	Myosin-9 isoform X2	myh9a	Danio rerio
19756	20602.8	13660.2	9654.02	20155.4	23200	50748.7	28929.6	25412.2	32311	34489.4	33170.5	27913.2	31245.9	35182.1	FALSE	A0A8M2BCZ2;I3ITH4	[histone H3]-trimethyl-L-lysine(9) demethylase	kdm4aa	Danio rerio
36019.3	29774.2	49315.3	34830.5	44546.2	42423.1	59880.8	50361.6	57686.3	69438.5	73695.2	85310.6	69293.1	87431.5	100780	FALSE	A0A8M2BCZ3	Ribosomal protein S6 kinase	rps6ka4	Danio rerio
223880	256569	214796	231111	256737	243484	254109	216973	201161	208257	200198	194432	172174	174846	192207	FALSE	A0A8M2BD00;F1QZW7;Q4V9C6	Interleukin enhancer binding factor 3a isoform X2;Interleukin enhancer binding factor 3a isoform X1;Interleukin enhancer binding factor 3a	ilf3a;fc28f07;zgc:113842	Danio rerio
12014.1	17375.5	9166.03	15110.3	15624.9	13905.4	10565.8	14387.8	10586.5	10996.1	10788.9	7456.54	6497.18	7580.43	5039.55	TRUE	A0A8M2BD09;I3ITC3	Protein Wiz isoform X2;Protein Wiz isoform X1	si:dkey-217d24.6	Danio rerio
22399.9	14989.1	20868.1	22173.6	33975	30419	30627.3	34062.5	39861.7	29710.6	36273.2	41723.2	36632.1	46923.9	49211.5	FALSE	A0A8M2BD10	Choline transporter-like protein	slc44a2	Danio rerio
80208.3	94083.9	108657	90703.8	90043.1	116933	166082	130963	163398	135307	137745	127924	124239	160692	123273	FALSE	A0A8M2BD13;F1QDW0;Q6PFM4	Endoplasmic reticulum junction formation protein lunapark;Endoplasmic reticulum junction formation protein lunapark;Endoplasmic reticulum junction formation protein lunapark-B	lnpb;fj80c12;lnpkb	Danio rerio
119944	136108	127260	141687	135271	147464	177357	207446	182514	249147	216154	243120	193306	177281	207522	FALSE	A0A8M2BD18;A0A8M2BD58;A0A8M3AT64;A0A8M9Q683;A0A8M9QAG4;A0A8M9QAG8;A0A8M9QFJ3;I3IRV8;I3ITI8;Q1JPU9	Abl interactor 2 isoform X3;Abl interactor 2 isoform X7;Abl interactor 2 isoform X4;Abl interactor 2 isoform X8;Abl interactor 2 isoform X2;Abl interactor 2 isoform X11;Abl interactor 2 isoform X10;Abl interactor 2 isoform X9;Abl interactor 2 isoform X1;Abl interactor 2	abi2b;abi2b;abi2b;abi2b;abi2b;abi2b;abi2b;zgc:136560;zgc:136560;zgc:136560	Danio rerio
8996.42	12955.3	5615.01	4416.73	9278.56	6646.62	6727.34	NaN	8572.1	4647.91	NaN	7721.4	5642.79	4068.67	6703.56	FALSE	A0A8M2BD33;E7FDR8;I3ITM2	Transcription factor Sp3 isoform X1;Sp3b transcription factor;Sp3b transcription factor	sp3b	Danio rerio
63995.9	76321.8	61025.4	114553	55974.8	56638.4	139081	83793.2	56070.3	82105.7	93850.1	55378.9	103359	63771.9	62017.2	TRUE	A0A8M2BD46	Caspase-8 isoform X1	casp8	Danio rerio
94028.2	62494.6	70474.2	85821.3	66487.2	51445.2	41744.2	59137.3	60805.5	72637.2	83751.2	69070.2	128755	77511.3	68763.8	FALSE	A0A8M2BD65;A0A8M3B0I6;A2RUW9	Protein WWC3 isoform X2;Protein WWC3 isoform X1;Protein WWC3	wwc3	Danio rerio
37039.5	27914.4	41029	31352.5	43723.3	45258.5	23035.1	36481	42967.5	41248.5	43323.4	49683.2	39065.1	44252.4	57831.8	FALSE	A0A8M2BD74;A0A8M2BD78;A0A8M2BD79;A0A8M2BDA2;A0A8M2BDA9;A0A8M2BDE8;A0A8M2BDF3;A0A8M3ATC7;A0A8M3B0G8;A0A8M3B3F8	Disks large homolog 1 isoform X4;Disks large homolog 1 isoform X2;Disks large homolog 1 isoform X7;Disks large homolog 1 isoform X1;Disks large homolog 1 isoform X8;Disks large homolog 1 isoform X3;Disks large homolog 1 isoform X10;Disks large homolog 1 isoform X5;Disks large homolog 1 isoform X23;Disks large homolog 1 isoform X6	dlg1	Danio rerio
15238	17197.9	7476.82	10004.6	7671.41	11033.6	16278.6	10217	8766.05	11160.9	9593.07	9612.44	13841.8	12792.2	4786.23	TRUE	A0A8M2BD76;Q5PR66	Intraflagellar transport protein 56	ttc26;ift56	Danio rerio
177960	152284	189112	170712	185928	194243	149948	144511	149504	121378	129269	159200	114535	114952	133975	FALSE	A0A8M2BD91	Actin-like protein 6A isoform X1	actl6a	Danio rerio
54243.9	59577.9	47336.6	47246.4	48060	46266.7	57762.1	54765.4	48970.8	59778.2	62006.7	59317.7	55606.9	43609	55037.8	FALSE	A0A8M2BD99	TBC1 domain family member 23	tbc1d23	Danio rerio
44028.4	31797.5	44934.2	35795.7	44265.9	49830.1	36371.4	36621.4	42181	33837.6	40638.3	NaN	38424.7	37558.9	NaN	FALSE	A0A8M2BDB1;Q6P694	Magnesium transporter NIPA2 isoform X1;Magnesium transporter NIPA2	nipa2;fb72g02	Danio rerio
1094580	1099320	1181090	972124	876554	963771	943711	892636	908288	945256	933262	1034800	1172150	1140540	1203850	FALSE	A0A8M2BDB8;F1Q555	Glycerol-3-phosphate dehydrogenase, mitochondrial;Glycerol-3-phosphate dehydrogenase, mitochondrial	gpd2;cb853	Danio rerio
90230	77815.6	90081.3	88209.9	108432	108217	112705	116949	116068	119599	114040	119094	113824	110316	136398	FALSE	A0A8M2BDE3;A0A8M9QB55	KN motif and ankyrin repeat domain-containing protein 4 isoform X1;KN motif and ankyrin repeat domain-containing protein 4 isoform X2	kank4	Danio rerio
310503	292693	328300	292325	294398	310601	304437	326905	344015	332344	334370	319610	301432	344781	311296	FALSE	A0A8M2BDE5;A0A8M9Q601;Q6TH22	Protein DDI1 homolog 2 isoform X2;Protein DDI1 homolog 2 isoform X1;Protein DDI1 homolog 2	ddi2	Danio rerio
38615.5	43879	42920.1	44876.4	51593.8	42932	49661.5	48326.9	54165.5	59871.2	56658.9	54990.4	56986.7	60474	63705.1	FALSE	A0A8M2BDG0;A0A8M3ATJ5;A0A8M3B0M5;A0A8M3B3K9;A0A8M6YZS1;A0A8M6Z7H7;A0A8M9PGB9;A0A8M9PGC5;A0A8M9PTD6;A0A8M9PTE4;A0A8M9PZD0;A0A8M9Q5F0;A0A8M9QAB8;A0A8M9QAC2;F8W4B1	Inositol 1,4,5-trisphosphate receptor;Inositol 1,4,5-trisphosphate receptor;Inositol 1,4,5-trisphosphate receptor;Inositol 1,4,5-trisphosphate receptor;Inositol 1,4,5-trisphosphate receptor;Inositol 1,4,5-trisphosphate receptor;Inositol 1,4,5-trisphosphate receptor;Inositol 1,4,5-trisphosphate receptor;Inositol 1,4,5-trisphosphate receptor;Inositol 1,4,5-trisphosphate receptor;Inositol 1,4,5-tris…	itpr1a	Danio rerio
730841	630080	720444	702265	785810	759205	800405	781531	751055	786333	761773	738592	830246	704862	734685	FALSE	A0A8M2BDG6	High density lipoprotein-binding protein a	HBP	Danio rerio
103596	120974	90958.5	88469.4	89230.6	84799.6	85324.5	81666.2	68040.8	73403.1	72033.2	61693.3	63221.2	55218.7	64471.5	FALSE	A0A8M2BDH1	RNA-binding protein 6 isoform X1	LOC567058	Danio rerio
59419	84058.3	64893.1	68675.1	67059.2	59497.6	67510.6	30594.6	45918	43888.6	37758.9	49244.8	47338.2	38306.2	63449.3	FALSE	A0A8M2BDI0;A0A8M2BDL1;A0A8M2BDM4	Transcriptional enhancer factor TEF-5 isoform X2;Transcriptional enhancer factor TEF-5;Transcriptional enhancer factor TEF-5 isoform X1	tead3b	Danio rerio
284709	339197	330588	272944	339839	325177	273453	286117	328640	311002	293758	335780	237581	299919	319226	FALSE	A0A8M2BDI8	Nuclear receptor coactivator 5 isoform X1	ncoa5	Danio rerio
290366	241424	247957	275192	258661	250185	280345	278062	300627	330196	311009	304980	328718	338137	337118	FALSE	A0A8M2BDJ6	Dynactin subunit 2 isoform X1	dctn2	Danio rerio
NaN	9820.06	1864.87	5443.84	2722.64	3510.61	NaN	9738.54	4284.09	NaN	5399.39	NaN	1185.98	16240.1	NaN	FALSE	A0A8M2BDK1;B0UXU6	MIF4G domain-containing protein A isoform X1;MIF4G domain-containing protein A	mif4gda	Danio rerio
11444.8	11057.6	5197.68	9971.27	7100.98	5464.91	8687.26	4529.53	2548.43	6067	5094.3	2268.17	6616.09	6764.69	2529.36	FALSE	A0A8M2BDK3;A0A8M6Z6R6;Q0P4D6	Transcription elongation factor, mitochondrial;Transcription elongation factor, mitochondrial;Transcription elongation factor, mitochondrial	tefm	Danio rerio
42414.2	27708.5	46450.4	31359.8	41402.4	44933.6	23849.1	28648.1	41425.1	27547.8	35461.7	39734.4	23272.4	25855	31848.7	FALSE	A0A8M2BDM8	Uncharacterized protein C1orf226 homolog	c6h1orf226	Danio rerio
39637.5	37535.4	44556.5	37097.3	38061.2	39875.2	33041.9	37028.4	40693.3	36267.9	38579.3	35429	35322.2	39317.9	38326.2	FALSE	A0A8M2BDT5;A0A8M2BDZ5;A0A8M9Q1P6;A0A8M9Q7X8;B2KL77	SWI/SNF-related matrix-associated actin-dependent regulator of chromatin subfamily D member 3 isoform X3;SWI/SNF-related matrix-associated actin-dependent regulator of chromatin subfamily D member 3 isoform X4;SWI/SNF-related matrix-associated actin-dependent regulator of chromatin subfamily D member 3 isoform X1;SWI/SNF-related matrix-associated actin-dependent regulator of chromatin subfamily D…	smarcd3b	Danio rerio
276229	336416	309482	341883	232760	295872	424500	415594	439427	415313	443003	427294	433997	584494	433637	FALSE	A0A8M2BDV8	alcohol dehydrogenase (NADP(+))	akr1a1	Danio rerio
152361	195445	121707	175422	160813	129421	224538	161134	161340	114382	90664.4	142244	105895	73806.9	96583.7	FALSE	A0A8M2BDX7	Methylthioribulose-1-phosphate dehydratase	apip	Danio rerio
50088.2	53784.1	50391.7	37864.6	58146.5	51742.6	38275.9	46640.3	41239.5	55751.8	59671.2	50556.7	65185.9	63653.7	59775.1	FALSE	A0A8M2BE17;A0A8M9Q8W7	Myocardial zonula adherens protein isoform X2;Myocardial zonula adherens protein	myzap	Danio rerio
229581	273121	252191	267924	282819	289846	326693	289618	294730	308637	336784	353092	302558	309731	335758	FALSE	A0A8M2BE35	Host cell factor 1 isoform X2	hcfc1b	Danio rerio
306093	326464	290929	316769	344054	310006	310393	304057	321530	309254	304946	316673	334852	333590	320173	FALSE	A0A8M2BE38	Dihydroorotate dehydrogenase (quinone), mitochondrial	dhodh	Danio rerio
5081.04	8418.22	2382.72	6840.39	6759.3	5057.61	8807.48	5817.69	3157.64	5996.54	5350.64	5118.63	6509.65	5577.17	5332.98	FALSE	A0A8M2BE43;A0A8M3AUK7	Ankyrin repeat domain-containing protein 11 isoform X2;Ankyrin repeat domain 11	ankrd11	Danio rerio
30544.4	22449.5	34950.2	23509	41072.2	35076.5	28660.2	31125.8	35593.9	25505.1	27852	33869.3	25883	23664.7	22975.5	FALSE	A0A8M2BE46	Pleckstrin homology domain-containing family A member 2	si:ch211-204d2.4	Danio rerio
88405	88651.2	126857	120054	128791	113344	114046	117014	135070	111010	109724	116101	130733	127540	130513	FALSE	A0A8M2BE58;Q08C76	Protein SSUH2 homolog isoform X1;Protein SSUH2 homolog	ssuh2rs1;ssuh2	Danio rerio
7153.58	1514.34	8000.69	5998.91	8963.76	9113.46	2177.33	8669.63	9046.7	10897.4	8413.02	15450.2	13300.5	10196.6	19756	FALSE	A0A8M2BE66	Apolipoprotein L6-like	apold1b	Danio rerio
19212.1	19826.9	14560.7	19630.1	16965.7	20282.1	27360.3	22479.7	18487	27227.6	29470.3	23275.2	29793.4	32421.1	24698.8	FALSE	A0A8M2BE98;A0A8M2BEF7;A0A8M3AV33;A0A8N7T766	alpha-1,2-Mannosidase;alpha-1,2-Mannosidase;alpha-1,2-Mannosidase;alpha-1,2-Mannosidase	edem3	Danio rerio
960642	910656	1015750	922925	787469	838593	956187	919956	919382	1149470	1133920	963967	1268780	1233400	1178280	FALSE	A0A8M2BEA1;B0R197	Voltage-dependent anion-selective channel protein 3 isoform X4;Voltage-dependent anion channel 3	vdac3;wu:fb01e12	Danio rerio
44824.8	27091	29104.1	35241.9	38272.5	36175	32888.5	39413.4	38546.1	30421	40589.2	32929.8	23855	30802.4	31770.7	FALSE	A0A8M2BEB9;Q6PFI8	Uncharacterized protein LOC337214 isoform X1;Testis-specific protein Y-linked	tspy;wu:fb02c08	Danio rerio
66537.3	87250.6	72386	84178.6	68905.5	69743.7	89880.1	83732.9	79644.8	107767	95265.4	101439	126748	109312	102743	FALSE	A0A8M2BEC0;A0A8M3AV29;A0A8M3B1X8;A0A8M3B4U5;A0A8M9Q3F8;F6NX99	Lamina-associated polypeptide 1B isoform 1;Lamina-associated polypeptide 1B isoform X2;Lamina-associated polypeptide 1B isoform X4;Lamina-associated polypeptide 1B isoform X3;Lamina-associated polypeptide 1B isoform X5;Lamina-associated polypeptide 1B isoform 2	fb82d02;zgc:112962;zgc:112962;zgc:112962;zgc:112962;fb82d02	Danio rerio
5369.75	4171.69	6062.85	4965.68	6809.77	4958.61	13060.1	9510.67	8877.79	11702.4	10950.4	16655.3	9397.81	6912.66	8830.09	FALSE	A0A8M2BEC2	DNA-binding protein RFX2 isoform X1	rfx2	Danio rerio
17152.4	18412.2	23946	24606.5	16792.5	20365.3	19238.1	12576.9	16133.9	NaN	NaN	NaN	NaN	NaN	NaN	TRUE	A0A8M2BED7;A0A8M2BF18;Q08BK9	CTTNBP2 N-terminal-like protein isoform X1;CTTNBP2 N-terminal-like protein isoform X2;CTTNBP2 N-terminal-like b	cttnbp2nlb;cttnbp2nlb;si:dkey-16k6.2	Danio rerio
145973	142856	145135	163365	179064	175092	118004	141116	142212	121835	138875	79034	148119	142539	95419.4	FALSE	A0A8M2BEJ3	Sodium-coupled neutral amino acid transporter 3	slc38a5a	Danio rerio
117345	116959	130940	102967	131880	134269	99586.9	95512.6	94816.5	70111.6	75549.2	72411.3	60345.1	56209.9	59910.6	FALSE	A0A8M2BEK9;A0A8M2BFB5;A2RUY5	Ubiquitin associated protein 2b isoform X1;Ubiquitin associated protein 2b isoform X2;Ubiquitin-associated protein 2b	ubap2b;ubap2b;wu:fb19h07	Danio rerio
399647	428989	351452	382097	251129	294357	225798	185401	194939	139871	130034	150607	110984	108796	135264	FALSE	A0A8M2BEL2;A0A8M2BFC7	Cytosolic acyl coenzyme A thioester hydrolase isoform X4;Cytosolic acyl coenzyme A thioester hydrolase isoform X5	acot7	Danio rerio
15665.1	15357.2	9247.29	11760.1	10304.5	7235.53	14655.2	8393.36	10356	12739.6	10305.1	7839.45	NaN	9930.54	NaN	FALSE	A0A8M2BEN8;A0A8M3B2B9;A0A8M3B598;A0A8M9QEB0	Calcineurin-binding protein cabin-1 isoform X4;Calcineurin-binding protein cabin-1 isoform X3;Calcineurin-binding protein cabin-1 isoform X1;Calcineurin-binding protein cabin-1 isoform X2	cabin1	Danio rerio
25780.8	32229.3	19617.7	23719.7	30176.6	30090.5	47907.3	37617.4	31153.7	32677.7	32570.4	31610.6	34857.3	28874.3	31076.3	FALSE	A0A8M2BEP2	UDP-galactose translocator isoform X1	slc35a2	Danio rerio
20192.2	17319.1	25268.8	18629.3	26389	22706.7	19933.4	18254.8	24249.3	19215.9	20543.4	21495.6	17561	21898.3	28028.3	FALSE	A0A8M2BEP4;A0A8M3AVF1;A0A8M3AVF6;A0A8M3AVH0;A0A8M3B277;A0A8M3B551;A0A8M3BC09;A0A8M3BC14	E1A-binding protein p400 isoform X7;E1A-binding protein p400 isoform X1;E1A-binding protein p400 isoform X6;E1A-binding protein p400 isoform X3;E1A-binding protein p400 isoform X5;E1A-binding protein p400 isoform X4;E1A-binding protein p400 isoform X2;E1A-binding protein p400 isoform X8	ep400	Danio rerio
36170.8	28746.8	32480	33857	26016.1	30907.5	36685.5	26500.5	30648.1	27056.9	24086	27163.7	30090.1	28324.8	28847.2	FALSE	A0A8M2BEQ1;F6P2T1	Dynamin-1-like protein isoform X2;Dynamin-1-like protein isoform X1	si:dkey-32e23.4	Danio rerio
122238	118502	147597	150454	126158	115117	164496	138638	165617	102141	133872	109512	116198	136447	100601	FALSE	A0A8M2BER0;Q6PE45	Protein RER1	rer1;RER1	Danio rerio
92041.9	76726.4	88194.8	68644.1	80743.9	81092.5	54880.4	62975.6	67777.5	52262.5	53446.5	56161.4	41803.5	37906.1	40462.7	FALSE	A0A8M2BER3;A0A8M2BES2;A0A8M2BFD5;A0A8N7TFM1	AP2-associated protein kinase 1 isoform X2;AP2-associated protein kinase 1 isoform X5;AP2-associated protein kinase 1 isoform X1;AP2-associated protein kinase 1 isoform X3	aak1a	Danio rerio
94563.2	72878.8	90551.7	73315.1	86510.7	99433.8	111200	110029	127982	137435	133325	159835	160602	155974	175528	FALSE	A0A8M2BES5;B0S739	Uncharacterized protein LOC402865 isoform X1;Si:dkey-4e7.3	si:dkey-4e7.3	Danio rerio
43942.4	49470.5	43685.5	42561.7	40598.7	50189.6	59069.1	48552.9	52448.4	62751.5	56517.7	73681.6	55572.3	59912.7	82206.6	FALSE	A0A8M2BET0;A0A8M2BEU4;A0A8M2BEW7;A0A8M2BEY3;A0A8M2BFH6;E7F490	ATP-dependent (S)-NAD(P)H-hydrate dehydratase	carkd	Danio rerio
13917.3	NaN	NaN	16458.2	17798	NaN	18162.8	16372	22413.4	12721.2	16513.3	14106.8	14276.5	12614	14397.5	TRUE	A0A8M2BEV3;A0A8M3B4R8;D0EWT5;Q6PGU6	Single stranded DNA binding protein 3b isoform X2;Single stranded DNA binding protein 3b isoform X3;Single stranded DNA binding protein 3b isoform X1;Single stranded DNA-binding protein 3b	ssbp3b;ssbp3b;SSDP1a;zgc:63791	Danio rerio
30370.6	27082.5	29126.6	22186.1	29737.8	23139.3	41102.6	29486.3	27214.7	26173	27699.2	38203.4	24925.2	27395.3	28765.5	FALSE	A0A8M2BEY8	Transformer-2 protein homolog beta isoform X1	tra2b	Danio rerio
27159.5	23220.8	37574.3	24421.4	33616.6	32597.9	20264	23681.9	32699.6	29555.5	29196.5	26006.2	34648.7	33090.8	48843.1	FALSE	A0A8M2BF13;A0A8M9PA40;A0A8M9PLF4;A0A8M9PSJ5;A0A8M9PSK0;A0A8M9PSU5;A0A8M9PSV0;A0A8M9PZR4;A0A8M9PZR9;A0A8M9Q321;A0A8M9Q531;A0A8M9QBC1;A0A8M9QBD2;A0A8M9QBD6;A0A8M9QFZ3;A0A8M9QFZ6;A0A8M9QG03;A0A8M9QK54;A0A8M9QK63;A0A8M9QK65	Dentin sialophosphoprotein isoform X19;Uncharacterized protein YFR016C isoform X5;Uncharacterized protein YFR016C isoform X6;Uncharacterized protein YFR016C isoform X7;Uncharacterized protein YFR016C isoform X12;Uncharacterized protein YFR016C isoform X13;Dentin sialophosphoprotein isoform X18;Uncharacterized protein YFR016C isoform X4;Uncharacterized protein YFR016C isoform X10;Uncharacterized p…	lrrfip1a	Danio rerio
13872.9	10251.2	16761.4	12341.9	13626	17204.2	10405.7	11274.1	14323.3	11929.4	13679.4	14977.9	12636.7	15656.1	14015.1	FALSE	A0A8M2BF26;A0A8M3AW23;A0A8M3AW30;A0A8M3B2P6;A0A8M3BCH5;B2KTE1;B2KTE3	1-phosphatidylinositol-3-phosphate 5-kinase	pikfyve;pikfyve;pikfyve;pikfyve;pikfyve;pip5k3;pip5k3	Danio rerio
1651610	1606870	1777680	1254100	1126110	1366930	1595820	1420920	1303350	1337010	1333250	1481380	1185320	1213490	1104870	FALSE	A0A8M2BF40;Q802Y2	Isocitrate dehydrogenase [NADP]	idh1;fm90e09	Danio rerio
NaN	NaN	NaN	NaN	14022.8	13295.2	NaN	14822.4	30216.3	NaN	22360	NaN	22889.9	26736.5	27061.7	FALSE	A0A8M2BF41;Q800G5	Interferon-induced GTP-binding protein MxE isoform X1;Interferon-induced GTP-binding protein MxE	mxe	Danio rerio
26794.4	NaN	18318.7	11689.1	24014.5	20151.5	5035.91	28646.4	21075.7	34763.3	27815.3	27370.4	20724.2	29326.2	28522.5	TRUE	A0A8M2BF48	Cyclic AMP-responsive element-binding protein 1 isoform X1	zgc:110211	Danio rerio
136801	147469	141035	139016	139465	146108	165744	150346	154333	145295	153134	149227	139276	140997	151294	FALSE	A0A8M2BF50;A0A8M3B2R0	ubiquitinyl hydrolase 1	usp9	Danio rerio
65635.5	69966.5	83617.7	63106.9	72219.5	68675.5	122489	101568	125362	186362	178068	185354	190064	176621	175794	FALSE	A0A8M2BF82	Serine/threonine-protein phosphatase 6 regulatory ankyrin repeat subunit B isoform X2	ankrd44	Danio rerio
36529.3	38873.1	35182.1	34606.6	42807.4	38506	50527.7	46190.6	41377.4	47604	45989.8	41240.8	38017.8	39990	38945.4	FALSE	A0A8M2BF85;A0A8M2BF93;A0A8M2BFA0;A0A8M2BFA3;A0A8M2BFW2;A0A8M3AW75;A0A8M3B2T2;A0A8M6Z0V0;A0A8M6Z2I0;A4IFW4	POU domain protein	pou2f1b;pou2f1b;pou2f1b;pou2f1b;pou2f1b;pou2f1b;pou2f1b;pou2f1b;pou2f1b;wu:fc07d06	Danio rerio
23341.7	23598.7	10045.7	40352.1	31949.5	36181.6	44939.6	57297.5	33298.8	64361.1	58582.3	52985	34952.1	45114.6	42500.7	FALSE	A0A8M2BFC8	Zinc finger protein 385B isoform X4	znf385b	Danio rerio
4179.96	5964.89	7712.37	5464.11	8643.29	6482.78	7595.92	8260.71	5055.93	6528.87	7759.4	6617.98	8083.37	7255.12	8591.54	FALSE	A0A8M2BFD3;A0A8M2BG07;F8W2E8	RNA-binding protein 27 isoform X3;RNA-binding protein 27 isoform X2;RNA-binding motif protein 27	rbm27	Danio rerio
18480	7008.75	3914.92	20048.4	7124.7	5600.09	1608.31	NaN	NaN	NaN	NaN	NaN	NaN	NaN	NaN	FALSE	A0A8M2BFG2;A0A8M2BFG4;A0A8M6YXU4;E7F2U4	Centromere-associated protein E isoform X1;Centromere-associated protein E isoform X2;Centromere-associated protein E isoform X3;Centromere protein E	cenpe;cenpe;cenpe;wu:fc06a10	Danio rerio
892008	776784	1068230	907200	1138610	1134080	756473	984239	1295460	989450	990367	1166270	1021450	1041840	1149180	FALSE	A0A8M2BFH4;A0A8M2BFH8;A0A8M3ARU7;A0A8M3AS19;A0A8M3AZ71;A0A8M3B239;A0A8M3B9A6;A1IH00	Golgin subfamily A member 2 isoform X5;Golgin subfamily A member 2 isoform X7;Golgin subfamily A member 2 isoform X4;Golgin subfamily A member 2 isoform X1;Golgin subfamily A member 2 isoform X3;Golgin subfamily A member 2 isoform X2;Golgin subfamily A member 2 isoform X6;Golgin subfamily A member 2	golga2	Danio rerio
34453.8	37761.3	45137.8	26258.3	31651.1	34526.8	31211.9	24875	23631.5	26885.3	28611.5	22130.3	24093.1	23388.1	26783.3	TRUE	A0A8M2BFK4;B8JKQ5;F1R986;Q90Y54;Q90Y57	Delta-like protein;Delta-like protein;Delta-like protein;Protein jagged-1b;Protein jagged-1a	jag1a;cb243;jag3;jag1b;jag1a	Danio rerio
141246	127999	76763.4	84227	81664.1	102016	170270	104276	124637	156613	129259	151531	174364	168594	144690	FALSE	A0A8M2BFK7	Clathrin light chain	cltb	Danio rerio
105827	107840	81977.3	98897.6	109997	88512.3	122655	97649.9	87420.7	92045.1	91630.2	89127.4	89689.1	80172.9	84241.6	FALSE	A0A8M2BFL1	Retinoblastoma-binding protein 5 isoform X1	rbbp5	Danio rerio
52627.1	38235.5	61471.3	42965.6	70591.3	74610.8	132683	111208	100958	131972	112322	124566	111276	102955	90801.6	FALSE	A0A8M2BFL5;Q08BH8	Uncharacterized protein LOC768179 isoform X1;Uncharacterized protein LOC768179	zgc:153675	Danio rerio
159983	148251	153281	161035	140447	118372	143177	128600	133910	157384	179444	123411	152562	159794	157857	FALSE	A0A8M2BFN1;B8JK22;Q499A9	Long-chain-fatty-acid--CoA ligase	acsl1a;acsl1;acsl1	Danio rerio
107356	106139	105743	79700.5	90952.8	91890.5	87495.7	73163.4	73457	61465.7	77066.6	45464	73514.4	72405.6	72854.9	FALSE	A0A8M2BFN2;A0A8M2BG88;A0A8M9PRG7;A0A8M9PV49;A2BGT8	Protocadherin Fat 1 isoform X4;Protocadherin Fat 1 isoform X2;Protocadherin Fat 1 isoform X1;Protocadherin Fat 1 isoform X3;FAT atypical cadherin 1a	fat1a;fat1a;fat1a;fat1a;fat	Danio rerio
106442	94018.1	82490	105883	103041	97336.6	150490	86009	102439	93728.4	59673.4	115365	90805.1	83071.2	111041	FALSE	A0A8M2BFQ8;A0A8M2BFR4;Q6PFM9	WD repeat-containing protein 48	wdr48b;wdr48b;wdr48	Danio rerio
21669.5	19765	20379.8	22972.5	16802.8	21535.1	34427.6	17252.1	24172.1	21018.1	23446.2	23080.8	20336.5	21527.8	16735.7	FALSE	A0A8M2BFR0;Q1MT71	SH3-domain GRB2-like 1a isoform X1;Novel protein (Zgc:56637)	sh3gl1a;sh3gl1b	Danio rerio
24658.3	27100.4	32160.9	27421.2	36306.9	30449.9	28726.9	25110.6	28480.2	23879.9	24768.7	25768.5	22955	25334.3	25510.3	FALSE	A0A8M2BFR6;F1Q8W0	Splicing factor Cactin	cactin	Danio rerio
153741	143315	137615	137675	157392	131122	156990	137669	124751	154184	140772	139557	131894	121660	132254	FALSE	A0A8M2BFR7;Q6PCR4	Ran-binding protein 3 isoform X1;RAN-binding protein 3b	ranbp3b	Danio rerio
86291.5	78048.4	93611.1	80608.8	95178.8	93265.3	66641.8	66633.1	83846.8	73850.9	71299.6	79577	90972	93803.6	89222.2	FALSE	A0A8M2BFS1;Q7ZUW0	DnaJ homolog subfamily A member 3, mitochondrial isoform X1;DnaJ (Hsp40) homolog, subfamily A, member 3A	dnaja3a;wu:fj36c02	Danio rerio
49308.8	51066.5	50480.8	28309	48997.4	45599.7	6458.6	21550.7	15289.6	7676.62	7706.75	7790.64	5798.59	7682.49	NaN	FALSE	A0A8M2BFS2;Q58ED3	Sushi repeat-containing protein SRPX isoform X1;Sushi repeat-containing protein SRPX precursor	srpx;sprx	Danio rerio
20153.7	18535.3	21509.8	18544.5	21166.1	21844.4	16211.3	25842.6	25980.9	33936.4	34467.7	36519.2	41509.8	38446.4	38650.3	FALSE	A0A8M2BFX5	Cytospin-B isoform X2	specc1	Danio rerio
44539.8	59269.8	45173	45247.3	39271.1	42289.4	48276.4	44658.4	32678.8	30571.4	29230.6	20157.5	23846.7	21644.7	19888.6	FALSE	A0A8M2BFY1;A0A8M9Q3G5;A0A8M9QE25;A5WUN7	Calmodulin-regulated spectrin-associated protein 1-B isoform X2;Calmodulin-regulated spectrin-associated protein 1-B isoform X1;Calmodulin-regulated spectrin-associated protein 1-B isoform X3;Calmodulin-regulated spectrin-associated protein 1-B	camsap1b	Danio rerio
54047.5	47843.5	54795.7	52343.2	61124.6	58359.6	48358.5	66206.7	63214.5	82197.7	73692	76376.5	76909	74971.5	68138.3	FALSE	A0A8M2BFZ6;A0A8M2BG01;A0A8M2BG03;A0A8M2BG13;A0A8M2BGK9;A0A8M3AT95;A0A8M3AT96;A0A8M3B0C1;A0A8M3B3B5;A0A8M3BAA5;A0A8M9Q0A6;A0A8M9Q6M9;A0A8M9QAU2;A0A8M9QFV4	Leucine-rich repeat flightless-interacting protein 2 isoform X2;Leucine-rich repeat flightless-interacting protein 2 isoform X8;Leucine-rich repeat flightless-interacting protein 2 isoform X9;Leucine-rich repeat flightless-interacting protein 2 isoform X13;Leucine-rich repeat flightless-interacting protein 2 isoform X1;Leucine-rich repeat flightless-interacting protein 2 isoform X12;Leucine-rich …	lrrfip1b	Danio rerio
104404	96248.3	103130	98443.2	101263	101585	129459	120408	123974	132211	143282	139860	155322	159352	165215	FALSE	A0A8M2BG14;A0A8M2BG21	Kynurenine--oxoglutarate transaminase 3 isoform X1;Kynurenine--oxoglutarate transaminase 3 isoform X2	ccbl2	Danio rerio
36727	42448.8	47444.6	28055.7	42241.9	41108.1	31584.4	30242.5	38478.4	29558.3	33009.3	31285.6	26481.1	28723.9	33604	FALSE	A0A8M2BG23;E7EZ71	Polybromo 1, like isoform X1;Polybromo 1,-like	pbrm1l;pb1	Danio rerio
34313	31956.7	35288.6	21765.7	28011.6	29440	19478.9	32466.5	31745.5	41400.6	33049.2	34607.5	25651.5	35805.9	33769.1	TRUE	A0A8M2BG24;R4GDQ0	Tripeptidyl-peptidase 2	tpp2	Danio rerio
364582	357479	415623	330753	371556	416776	283902	193080	282601	209770	194955	213630	222663	193581	233060	FALSE	A0A8M2BG33;A0A8M2BG36	RNA helicase	ddx3b	Danio rerio
34446.6	40209.3	40673	30940.5	40926	35375.5	17913	20526.8	25258.6	15702	20471.5	17707.9	14867.5	19560.2	17714.2	FALSE	A0A8M2BG81;A0A8N7TD18;E7FDV0	Unconventional myosin-Ie isoform X2;Unconventional myosin-Ie isoform X3;Myosin IEa	myo1ea	Danio rerio
241777	252853	237427	230511	259178	270902	284566	279538	257820	272380	281121	313498	257834	257630	315577	FALSE	A0A8M2BG91;A0A8M3AUA1;A0A8M3B1A2;A0A8M9QHT2	Tight junction protein ZO-1 isoform X8;Tight junction protein ZO-1 isoform X2;Tight junction protein ZO-1 isoform X13;Tight junction protein ZO-1 isoform X6	tjp1a	Danio rerio
9777.16	18623.2	13845.4	9417.6	11270	11363.1	33652.7	26960.7	23696.3	57893.9	62091.3	53063.7	65759.1	67868.3	74946.5	FALSE	A0A8M2BG98	LIM and calponin homology domains-containing protein 1 isoform X5	limch1a	Danio rerio
32304.8	29488.3	26494.2	31524.5	36605.9	29163.2	36668.7	53497.1	34036.6	46831.3	55978.4	22180.1	47398.5	48367.1	34293.7	TRUE	A0A8M2BGA0	26S protease regulatory subunit 6A isoform X2	psmc3	Danio rerio
72805.2	95266.8	69553.4	75524.7	73363.9	82833.1	67966	62497.2	64602.8	62763.5	63033.4	64591.1	55123.9	61265.6	57407.9	FALSE	A0A8M2BGA1;A0A8M2BGA2;A0A8M2BGA3;A0A8M2BGB8;A0A8M2BGC2;A0A8M2BGX4;A0A8M3AUD4;A0A8M3AUE0;A0A8M3AUE5;A0A8M3B1C3;A0A8M3B487;A0A8M3BB44;A0A8M3BB48	CUGBP Elav-like family member 1 isoform X5;CUGBP Elav-like family member 1 isoform X6;CUGBP Elav-like family member 1 isoform X14;CUGBP Elav-like family member 1 isoform X11;CUGBP Elav-like family member 1 isoform X12;CUGBP Elav-like family member 1 isoform X13;CUGBP Elav-like family member 1 isoform X10;CUGBP Elav-like family member 1 isoform X1;CUGBP Elav-like family member 1 isoform X8;CUGBP E…	celf1	Danio rerio
39929	39752.2	38905.4	37512.7	43323	39288.5	48068	45001.1	41894.5	46802	47033.8	56371.9	42385.8	51231.6	51524.4	FALSE	A0A8M2BGC0;F1QZX8;Q5XJR4	CDKN2A-interacting protein isoform X2;CDKN2A-interacting protein;CDKN2A-interacting protein	cdkn2aip;zgc:101658;CARF	Danio rerio
81334.3	93135.6	85471.1	66590.3	82217.2	80714.3	103282	91983	92480.6	113321	111453	124795	108709	135417	124222	FALSE	A0A8M2BGE0	arylamine N-acetyltransferase	si:dkey-78a14.5	Danio rerio
9695.2	9301.64	6718.64	7392.01	18960.6	13382.6	3205.71	9399.21	11958.6	11262.9	8868.25	16974.7	14761.4	17515.4	21777.2	TRUE	A0A8M2BGF2;A0A8N7UV60;E7F042;Q0P433	Vascular endothelial zinc finger 1 isoform X2;Vascular endothelial zinc finger 1 isoform X3;Vascular endothelial zinc finger 1 isoform X1;Vascular endothelial zinc finger 1	vezf1a;vezf1a;vezf1a;vezf1	Danio rerio
57300.6	53074.5	53448.1	64407.7	64525.8	48383.4	24840.4	30935.3	31526.1	52308.7	57016.7	46941.8	110680	82742.3	58490.7	FALSE	A0A8M2BGI2;A0A8M9PUR2;F1Q5B5	Alkaline phosphatase	alpl;alpl;Akp2	Danio rerio
138534	157179	162692	141959	138362	133605	159350	142114	158313	149645	151311	198387	164113	188812	200895	FALSE	A0A8M2BGI7	Aminopeptidase B isoform X1	rnpep	Danio rerio
86187.2	75183.8	42761.1	85924.1	70848.7	35738.2	49978.1	44329.2	30552.8	47708.1	33814.2	41033	53517.2	41107.2	48922.3	FALSE	A0A8M2BGI9	Nuclear pore complex protein Nup155 isoform X1	nup155	Danio rerio
559303	636295	569535	531241	547113	533020	571754	491579	444039	405832	369391	329937	296011	279805	251450	FALSE	A0A8M2BGJ6	Importin-9 isoform X1	ipo9	Danio rerio
114606	129959	122177	119610	116390	113571	225456	184120	182934	377502	355559	357259	536754	515334	406588	FALSE	A0A8M2BGJ7;Q68EH2	Adenylate kinase isoenzyme 1	ak1;zgc:91930	Danio rerio
48307.3	43077.7	50631.6	49035.2	71796.2	59551.6	49824.6	83463.2	66595	85067.1	78828.4	87572.5	69948.9	74119.1	86761.1	FALSE	A0A8M2BGL0;A0A8M2BH62;Q6P949	Lysine-specific demethylase phf2 isoform X1;Lysine-specific demethylase phf2 isoform X2;Lysine-specific demethylase phf2	phf2	Danio rerio
43246.6	50119.6	53245.8	38723.6	51725	52042.5	37769.5	42850.4	49202.6	46121.4	47300.9	34661	41911.3	45930.9	49382.5	FALSE	A0A8M2BGL8;A0A8M2BGL9;A0A8M3AXM6;A0A8M3B6X9;A0A8M3BDQ3;E7EZE5;X1WBR0	IQ motif and SEC7 domain-containing protein 1 isoform X5;IQ motif and SEC7 domain-containing protein 1 isoform X4;IQ motif and SEC7 domain-containing protein 1 isoform X6;IQ motif and SEC7 domain-containing protein 1 isoform X7;IQ motif and SEC7 domain-containing protein 1 isoform X2;IQ motif and SEC7 domain-containing protein 1 isoform X1;IQ motif and SEC7 domain-containing protein 1 isoform X3	iqsec1b	Danio rerio
25930.6	21976.6	25034.3	15934.8	27615.9	30135.8	18681	25275.1	28300.1	20421.4	27162.7	27447.2	13127.3	19011.1	24653	FALSE	A0A8M2BGM4	Zinc finger CCCH domain-containing protein 11A	fc32e10	Danio rerio
35545	22667.6	36185.6	27823.2	39326.6	40458.9	44873.1	41795.1	46101	59586.2	60249.7	66174.7	61103.4	71867.7	76423	FALSE	A0A8M2BGM5;A0A8M2BGP5;A0A8M2BH69;A0A8M3B427;F1R1N1;Q7SZX8	Transcription factor binding to IGHM enhancer 3b isoform X4;Transcription factor binding to IGHM enhancer 3b isoform X2;Transcription factor binding to IGHM enhancer 3b isoform X5;Transcription factor binding to IGHM enhancer 3b isoform X3;Transcription factor binding to IGHM enhancer 3b isoform X1;Novel protein similar to vertebrate microphthalmia-associated transcription factor (MITF) and zebra…	tfe3b;tfe3b;tfe3b;tfe3b;si:dkey-13a21.9;zK13A21.9	Danio rerio
40894.1	41469	39698.9	28320.5	38170.3	37688.3	16734.6	18875.2	17008.6	20918.7	30310.1	23590.2	22042.2	23177.8	20536.7	FALSE	A0A8M2BGP1;Q5U3A6	Uncharacterized protein LOC492329 isoform X1;Uncharacterized protein LOC492329	zgc:92107;wu:fa99h06	Danio rerio
526108	648460	546824	661138	683627	647146	1172790	1116220	1010100	1782630	1704960	1709100	2071680	2125580	2219350	FALSE	A0A8M2BGP7	Heterochromatin protein 1-binding protein 3 isoform X1	hp1bp3	Danio rerio
30233.9	25149.1	56712.6	43437.2	46089.5	55386.4	51791.4	42933.7	73038.3	47321.2	66427.3	74897.2	53807.7	70747.3	79496.7	FALSE	A0A8M2BGR2	Renalase isoform X1	rnls	Danio rerio
88036.1	109286	98235.9	121540	95819.9	87804.6	68502.1	85955.1	84972.1	62415.3	66675	42146.1	56146.4	67133	49482.7	FALSE	A0A8M2BGS3	39S ribosomal protein L38, mitochondrial isoform X1	mrpl38	Danio rerio
30311.4	73265.7	79180.9	28560.1	59998.8	68574.8	26393.2	73141	94903.7	66523.3	72027.9	67343.5	44833.4	48276.1	30579.3	FALSE	A0A8M2BGU7	Constitutive coactivator of peroxisome proliferator-activated receptor gamma isoform X1	fam120b	Danio rerio
57498.8	62655.9	66582.8	58947.2	59820.5	60168.7	67202.5	52518.1	53081.9	41034.3	43038.9	40702.8	33567.7	34619.5	38246	FALSE	A0A8M2BGW0	TATA-binding protein-associated factor 172	btaf1	Danio rerio
34609.7	62831.7	44999.3	57323.5	27485.4	37676	98423.8	87225.1	76603.2	171715	169241	139527	179541	186771	158882	FALSE	A0A8M2BGX5	Latexin	wu:fk66c02	Danio rerio
89742.1	111400	84239.1	126540	113067	88902.4	99828.8	97583.3	84890.4	98831.2	88701.1	95386.1	125811	99774.7	100698	FALSE	A0A8M2BGX6;Q6DHG0	Histone-lysine N-methyltransferase SETD7 isoform X1;Histone-lysine N-methyltransferase SETD7	setd7	Danio rerio
56068.5	56829.2	54836.7	52186.5	54448.2	53066.3	46121.3	53046.1	51470.8	45826.8	40887.9	39888.7	35670.5	39214.2	33511.6	FALSE	A0A8M2BH01;F1QQM1	KH homology domain-containing protein 4	kiaa0907	Danio rerio
8609.22	11488.5	6437.94	11022.4	9569.38	3122.82	14358.1	10606.6	6570.62	10348.9	9456.2	7966.77	10006	7756.92	5319.92	FALSE	A0A8M2BH07;A0A8M9PUM2;A0A8M9Q5D2;E7F2P7	F-box only protein 38 isoform X2;F-box only protein 38 isoform X1;F-box only protein 38 isoform X2;F-box only protein 38 isoform X1	fbxo38	Danio rerio
49514	46841.6	57556.3	49345.9	50826.4	55696.2	51961.9	49919.7	52347.7	50930.3	46823.4	50752.3	45625.9	44439.3	49178.9	FALSE	A0A8M2BH26;A0A8M6YTA9;A0A8N7TFU3;X1WFZ0	Kinesin-like protein KIF13B isoform X1;Kinesin-like protein KIF13B isoform X3;Kinesin-like protein KIF13B isoform X2;Kinesin family member 13Ba	kif13ba	Danio rerio
46699.8	38948.9	36413.1	50648.1	58106.1	42509.4	32573.1	41372.5	51827.9	55310.4	40055.9	38739.7	45750.6	49466	46208.4	FALSE	A0A8M2BH35;E7FFY1	Neurofibromin isoform X2;Neurofibromin 1b	nf1b	Danio rerio
79968.4	95698	97867.5	86106.2	84448.2	90821.9	128342	107712	113503	126811	128519	139517	133345	128085	142504	FALSE	A0A8M2BH42;F1RE04	Trafficking protein particle complex subunit 12 isoform X1;Trafficking protein particle complex subunit 12	trappc12;ttc15	Danio rerio
49567.6	45861.4	46380	44257.8	54104.8	52896.2	22774.4	43274.6	42910.1	43796.7	42595.6	51881	39782.4	46883.7	53289.8	FALSE	A0A8M2BH45;A0A8M2BH67;F1RDZ7;Q1XD15	Protein numb homolog isoform X2;Protein numb homolog isoform X3;NUMB endocytic adaptor protein;Numb	numb	Danio rerio
77526.4	85214.4	51899.7	79753.4	75438.8	60955	58861.5	86758	64089.1	77282.4	85747	65169.8	72908.4	76656.7	53550.4	TRUE	A0A8M2BH49;A0A8M2BH68;A0A8M2BL53;A0A8M3AU36;A0A8M3AZL5;A0A8M3B2H2;A0A8M9PKV6;A0A8M9PNW0;Q4V904	Homeobox-containing protein 1 isoform X1;Homeobox-containing protein 1 isoform X5;Homeobox-containing protein 1 isoform X1;Homeobox-containing protein 1 isoform X2;Homeobox-containing protein 1 isoform X3;Homeobox-containing protein 1 isoform X2;Homeobox-containing protein 1 isoform X4;Homeobox-containing protein 1 isoform X3;Homeobox containing 1	hmbox1a;hmbox1a;hmbox1b;hmbox1a;hmbox1b;hmbox1b;hmbox1a;hmbox1a;hmbox1	Danio rerio
44249.8	59167.9	48512	58343.9	32739.4	42714.4	29157.4	21024.9	37022.6	14886	19633.8	9545.59	21468.2	31995.5	16399.6	FALSE	A0A8M2BH57;A0A8M9P924;A0A8M9PEE3;Q08C48	rRNA adenine N(6)-methyltransferase	tfb1m;tfb1m;tfb1m;zgc:153625	Danio rerio
74750	50430.4	76236.3	67184.3	75157.2	79519.8	83368.4	54730.1	77148.2	61453.8	67499.9	61172.8	56141.4	71215.8	65063.8	FALSE	A0A8M2BH73;Q7SXD1	TraB domain-containing protein isoform X1;TraB domain-containing	trabd;fb66c10	Danio rerio
76667.2	71917.4	70483.5	77312.6	70792.1	68508	57593.7	73743.4	73464.2	40683	42290.2	31266.8	33442.2	37302	33197.2	FALSE	A0A8M2BH75	Exonuclease 3'-5' domain-containing protein 2 isoform X1	exd2	Danio rerio
187332	200287	187382	124754	185561	190115	133056	122939	142029	104066	116491	107570	86587	121313	106709	FALSE	A0A8M2BH80;Q6P125	U3 small nucleolar RNA-associated protein 4 homolog isoform X1;Cirrhosis, autosomal recessive 1A (Cirhin)	cirh1a	Danio rerio
32323	28789.5	36272.7	28171.2	27066.1	26325.5	35618.3	33039.8	37962.4	34197.5	36494	35094.7	28883.7	29727.7	25062.1	FALSE	A0A8M2BH81;Q5U3G6	Protein YIF1;Protein YIF1B	yif1b	Danio rerio
206764	190984	195530	235547	187214	191102	222275	267072	291970	369386	358621	439200	397838	413036	471910	FALSE	A0A8M2BH83;Q58EM3	Alpha-mannosidase	man2b1;zgc:110815	Danio rerio
6261.4	6962.02	11599.4	11148.5	13080	21935.8	15139.6	14397.6	27326.9	15342.9	22487	23696.7	11660.3	26472.2	26925	FALSE	A0A8M2BHA5;F1QXM3	TBC1 domain family member 5 isoform X1;TBC1 domain family member 5	tbc1d5;zgc:63624	Danio rerio
72806	85369.7	47953.2	68161.8	77791.6	74671.4	48299.6	74343.8	64053.8	45397.4	78071.2	72423.1	81191	68396.2	89272.9	FALSE	A0A8M2BHB0;A0A8M3ASI8;Q7T2A0	Transformer-2 protein homolog alpha isoform X1;Transformer-2 protein homolog alpha isoform X2;Transformer 2 alpha homolog	tra2a;tra2a;zgc:64175	Danio rerio
205054	259355	224967	222637	204711	229333	377182	323574	301231	420666	378585	411439	423706	324350	391298	FALSE	A0A8M2BHD5;A0A8M3AZD6;A0A8M3BEU4	Tetratricopeptide repeat protein 31 isoform X1;Tetratricopeptide repeat protein 31 isoform X3;Tetratricopeptide repeat protein 31 isoform X2	zgc:123010	Danio rerio
45404.5	30241.8	24513.9	58639	45500.2	59184.5	20170.7	20951.6	37074.5	11379.8	18390.7	25977	22165.1	36318.1	30084.9	FALSE	A0A8M2BHE3;A3KP77	Oxidoreductase NAD-binding domain-containing protein 1	si:ch211-155k24.7;oxnad1	Danio rerio
1643540	1777690	1172840	1545470	1432570	1300140	1629480	1259290	1157250	1395560	1431930	1606910	1460200	1409570	1485050	FALSE	A0A8M2BHF1	Heterogeneous nuclear ribonucleoprotein A/B isoform X1	hnrnpaba	Danio rerio
50610.4	67508.8	66947.1	64061.4	64779.1	71854.5	83221.4	73735.1	146210	69941.2	78245.6	88637.5	51671.6	86751	129653	FALSE	A0A8M2BHG7	NAD-dependent protein deacylase sirtuin-5, mitochondrial	sirt5	Danio rerio
86075.1	120749	64498.7	114400	86402.4	81048.4	131461	91924.8	73027.2	74074.6	82188	80388	79568.7	67333.9	82507.1	TRUE	A0A8M2BHH0;F1QAJ3	Gamma-aminobutyric acid type B receptor subunit 1 isoform X1;Gamma-aminobutyric acid (GABA) B receptor, 1b	gabbr1b	Danio rerio
12347.2	9569.1	13462.2	12812.1	13392.5	15730.4	9663.47	16413.6	15644.8	14119.9	15015.4	13215.2	15387.2	14894.6	15580.6	FALSE	A0A8M2BHM0;A0A8M6Z5H5	F-BAR and double SH3 domains protein 2-like	LOC101885270;LOC101884113	Danio rerio
20350.6	20503.7	10887.8	18594.5	14451.4	15632.5	17813.8	12708.3	10139.6	14555.9	12776.7	7679.34	15146	11351.4	8676.08	FALSE	A0A8M2BHT6;A0A8M2BHT9;A0A8M3AN06;A0A8M3B5I3;Q1LUF1	Calmodulin-regulated spectrin-associated protein 2 isoform X2;Calmodulin-regulated spectrin-associated protein 2 isoform X4;Calmodulin-regulated spectrin-associated protein 2 isoform X3;Calmodulin-regulated spectrin-associated protein 2 isoform X1;Calmodulin-regulated spectrin-associated protein 2	camsap2a;camsap2a;camsap2a;camsap2a;camsap1l1	Danio rerio
51524.3	25024	33092.7	40991.3	64492.2	48101.9	48740.5	24010.6	30936.5	17604.5	20205.6	18866.7	15776.6	17025.6	17082.6	FALSE	A0A8M2BHW7	Myristoylated alanine-rich C-kinase substrate isoform X1	marcksa	Danio rerio
2382950	2092120	2266360	1971380	2317120	2161190	1859110	1661920	1680070	1310390	1339400	1570240	1177560	1278750	1541410	FALSE	A0A8M2BHX2;B8JLQ3;F1R6L6	Nucleolin	ncl;wu:fa12d03;fa12d03	Danio rerio
15913.3	6949.33	NaN	49738.3	NaN	11002.6	9350.36	10629.9	27237.7	7778.33	3678.35	4359.99	NaN	17221.8	NaN	TRUE	A0A8M2BHX5;Q7ZV21	Leucine zipper transcription factor-like protein 1	lztfl1;fb53f12	Danio rerio
50175.3	146045	81545	68832.7	56442	58188.5	32410.4	33332	21716.2	13565.6	9709.89	2201.58	7114.93	7475.09	2204.43	FALSE	A0A8M2BHY3;F1Q8J9	Plakophilin-3 isoform X2;Plakophilin 3a	pkp3a;pkp3	Danio rerio
34431.8	35179.3	33978.1	28556.7	38634.6	41491	78444.6	53304	40439.7	28038.8	41444.3	43964.2	24440.4	42581.4	37939.2	FALSE	A0A8M2BHY5;A0A8M2BHZ0;A0A8M2BIF8;Q6DHC8	MOB kinase activator 2a isoform X3;MOB kinase activator 2a isoform X1;MOB kinase activator 2a isoform X2;MOB kinase activator 2a	mob2a	Danio rerio
52080.3	48953.6	51221.9	46534.6	45398.6	47166.7	55984.4	51310.6	62133.5	56758.5	56276.2	69294.7	51087.5	53282.3	74694.4	FALSE	A0A8M2BI00;A0A8M9PBT0;A0A8M9PHD2;Q5SPP2	Sorting nexin	snx9b;snx9b;snx9b;snx9l	Danio rerio
106735	91742.1	100852	109610	98338	107753	118996	116771	140852	98336	116578	133160	102362	131098	132953	FALSE	A0A8M2BI02;F1R0J8	Dihydrolipoamide acetyltransferase component of pyruvate dehydrogenase complex	pdhx;zgc:66110	Danio rerio
21874.9	24932.3	27482.4	20533.8	22636.2	27732.5	17654.1	25200.9	32004.1	24750.3	27450.4	23557.6	25607.7	26258.1	21921.7	FALSE	A0A8M2BI10;A0A8M9PFW4;Q5SPP5	Protein EFR3 homolog B isoform X2;Protein EFR3 homolog B isoform X1;Protein EFR3 homolog B	efr3bb;efr3bb;efr3b	Danio rerio
84458.2	132240	104861	104147	104121	125109	135441	112936	117026	126950	119442	140153	127320	107749	139946	FALSE	A0A8M2BI19	Transcription factor p65 isoform X1	rela	Danio rerio
47791.2	87421.7	47105.2	31997.9	49956.9	47943.5	27881.6	28977.9	35597.3	153700	57237.4	118249	76210	12554.7	68053.5	FALSE	A0A8M2BI26	Histone H1-like	si:dkey-108k21.21	Danio rerio
100591	93947.5	100953	116725	113962	111167	200614	174760	196312	253903	274900	331266	381915	356710	372455	FALSE	A0A8M2BI30	Arfaptin-1 isoform X1	arfip1	Danio rerio
181764	158686	157341	172951	169147	166254	227272	166579	171290	205609	191066	175196	170648	179128	177471	FALSE	A0A8M2BI44	non-specific serine/threonine protein kinase	pak2b	Danio rerio
41020.2	48495.1	35209.6	35036.6	29125	37184.4	34881.6	32234.3	30722	32891.8	32278.8	25621.4	27674.5	32287.9	28997.7	FALSE	A0A8M2BI47;A0A8M2BI89;A0A8M2BIN3;A0A8M3B0C8;A0A8M9P7X3;A0A8M9PPS6;A0A8M9PTA4;A0A8M9PX58;A0A8M9PY24;A0A8M9PZ97;A0A8M9Q0H8;A0A8M9QEB1	Rap guanine nucleotide exchange factor 2 isoform X2;Rap guanine nucleotide exchange factor 2 isoform X3;Rap guanine nucleotide exchange factor 2 isoform X1;Rap guanine nucleotide exchange factor 2 isoform X4;Rap guanine nucleotide exchange factor 2 isoform X4;Rap guanine nucleotide exchange factor 2 isoform X1;Rap guanine nucleotide exchange factor 2 isoform X1;Rap guanine nucleotide exchange fac…	si:dkey-253i9.4	Danio rerio
77959.4	82620.8	91101.5	79102.9	88551.3	83270.9	94631.9	106325	102407	142591	139037	137964	141603	135262	161425	FALSE	A0A8M2BI58;A0A8M2BIP7	Intersectin-1 isoform X2;Intersectin-1 isoform X1	itsn1	Danio rerio
95745.7	79598.1	143899	129940	194186	172902	128266	138612	156883	98694.9	120863	169537	127837	127156	183255	TRUE	A0A8M2BIB1;F8W4G5;Q5U3U4	Cytidine and dCMP deaminase domain-containing protein 1 isoform X1;Cytidine and dCMP deaminase domain-containing protein 1;Cytidine and dCMP deaminase domain-containing protein 1	cdadc1;zgc:101622;cdadc1	Danio rerio
40926.7	33410.7	37500.3	28309.1	41625.9	37589.4	20499.7	20873.8	29959.2	23241.5	25769.7	35210.4	30811.4	26213.5	31513	FALSE	A0A8M2BIB4;A0A8M6YZS6;A8E7F2;Q7YP14	Uncharacterized protein LOC565708 isoform X3;Uncharacterized protein LOC565708 isoform X2;MHC class I antigen ZEA transcript variant 1;Major histocompatibility complex class I ZEA	mhc1zea;mhc1zea;zgc:162351;SI:dZ63M10.3	Danio rerio
232166	177787	238438	245741	210834	216639	144343	206023	239093	209054	188170	261571	247786	221929	299165	FALSE	A0A8M2BIE4;Q6DGK2	L-lactate dehydrogenase;L-lactate dehydrogenase B-B chain	ldhbb	Danio rerio
178779	193192	186392	175784	160347	177366	234657	188227	209991	214050	225668	229506	258201	264220	247055	FALSE	A0A8M2BIE5	RING-type E3 ubiquitin transferase	LOC402879	Danio rerio
75881.6	80128.3	57197.8	66614.4	55642.1	55560.9	32723.7	28426.2	21829.2	23939	30260.7	11157.1	23065.8	28861.9	21431.8	FALSE	A0A8M2BIG4;A0A8N7TE51	RNA helicase	dhx30	Danio rerio
31059.3	27592.5	29297.1	30427.4	27388	29216.6	31288.9	29021.1	31296	26059.1	29186.2	22696.9	24696.5	27981.5	28327.8	FALSE	A0A8M2BIG8;Q5U3V8	Golgi reassembly-stacking protein 1 isoform X1;Golgi reassembly-stacking protein 1	gorasp1a;gorasp1	Danio rerio
111858	151604	114986	127610	152884	136416	197225	157719	120881	146321	128158	105626	117580	123295	97079.2	FALSE	A0A8M2BII7;Q7ZVG8	Serine/threonine-protein kinase 25 isoform X1;Serine/threonine kinase 25 (STE20 homolog, yeast)	stk25b;stk25	Danio rerio
88304.1	88874.1	85215.7	91100.4	107350	98425.2	120141	113484	107063	124736	122053	114945	102697	108944	122119	FALSE	A0A8M2BIJ9;A0A8M2BIP8;A0A8M9PXD0;A0A8M9Q0P4	Apoptotic chromatin condensation inducer in the nucleus isoform X1;Apoptotic chromatin condensation inducer in the nucleus isoform X2;Apoptotic chromatin condensation inducer in the nucleus isoform X2;Apoptotic chromatin condensation inducer in the nucleus isoform X1	acin1a	Danio rerio
31676.9	26624.7	30077.8	30752.8	31499.7	31543.5	30871.9	36388.8	36201.3	51921	52568.9	45492.6	68163.2	68688.2	66013.2	FALSE	A0A8M2BIL4;A0A8M2BIL7;A0A8M2BIM5;A0A8M2BJ36;Q5ZEW1	receptor protein-tyrosine kinase	epha4a;epha4a;epha4a;epha4a;ephA4	Danio rerio
28387.8	29523.8	26363.4	29274.6	33000.3	28349	24911.2	26514.1	25391.3	34782.9	37947.2	30240.7	40202.3	40717.6	36392.9	FALSE	A0A8M2BIL6;B7SNG4	Tyrosine-protein kinase receptor	insra;IRa	Danio rerio
604098	508977	518449	545361	560066	538451	640692	481085	485742	523903	509272	540153	498397	471315	510909	FALSE	A0A8M2BIL8	ELAV-like protein	elavl1	Danio rerio
19373.7	29796	19692.5	18638.1	23017.3	21534.5	20977.4	19559.3	17347.4	17274.8	15130.2	15820.4	11983.9	14555.2	14917	FALSE	A0A8M2BIM6;A0A8M2BIN1;A0A8M2BIR4;A0A8M2BJ40;F1QX32	Ras GTPase-activating protein nGAP isoform X2;Ras GTPase-activating protein nGAP isoform X5;Ras GTPase-activating protein nGAP isoform X1;Ras GTPase-activating protein nGAP isoform X4;RAS protein activator-like 2	rasal2	Danio rerio
14423.5	20361.9	14798.7	17247.8	14937.5	11960	23184.5	20221.4	14930.8	20305.2	16278.4	12982.5	17654.7	14166.1	12626.4	FALSE	A0A8M2BIN4;A0A8M3APW7;A0A8M3AQC3;A0A8M3B7U1;E7FFP7;E9QDU2	Unconventional myosin-IXb isoform X4;Unconventional myosin-IXb isoform X2;Unconventional myosin-IXb isoform X6;Unconventional myosin-IXb isoform X5;Myosin IXb;Myosin IXb	myo9b	Danio rerio
233798	253146	222684	238842	242611	221761	234682	202640	186069	232406	197200	197841	200637	196499	185395	FALSE	A0A8M2BIQ8;E7FF26	Extended synaptotagmin-2-A isoform X1;Extended synaptotagmin-2-A isoform X3	esyt2a	Danio rerio
49904.3	55737.1	46153.8	64464.3	61783	72233.5	95335.7	82639.1	87567.4	100100	102293	102766	154846	137676	141124	FALSE	A0A8M2BIT2	Glypican-5 isoform X1	gpc5c	Danio rerio
33643.3	40400.9	35935.7	35122.1	31935.2	37026.4	46598.9	40725.6	37519.8	49603.6	45806.8	41457.6	41995.8	40577.3	46219.2	FALSE	A0A8M2BIT4;F1QAV3	YEATS domain-containing protein 2 isoform X2;YEATS domain-containing 2	yeats2	Danio rerio
52023.2	47256	71228.9	65867.6	69095.2	73922	55959.4	63017.9	85746.7	83055.2	69934.7	82206.2	81961.7	86642	87875	FALSE	A0A8M2BIU5	Glycosylphosphatidylinositol anchor attachment 1	gpaa1	Danio rerio
22633.7	18378.6	24996.7	25470.4	28044.2	24713.8	24812.7	21821	22366.5	15170	14824.1	10000.8	10404.5	9904.09	5474.85	FALSE	A0A8M2BIW2;Q6NZ00	Protein FAM234B isoform X1;Family with sequence similarity 234 member B	fam234b;wu:fc33f10	Danio rerio
37423.7	84085.8	27693.9	75548.7	68408.2	58292.3	151244	38595.6	75797.7	47561.5	51606	56043.2	70331.2	54208.1	81068.6	FALSE	A0A8M2BIZ7;A0A8N7T8H2	Rab-like protein 6 isoform X1;Rab-like protein 6 isoform X2	rabl6a	Danio rerio
17238.9	16176	15370.8	18802.9	25712.2	22530.8	17704.1	23564.8	21262.9	25003.3	23935	20382.2	21141.2	20489	21567.6	FALSE	A0A8M2BJ03;A0A8M3AQI5;A0A8M3AQV1;A0A8M3AXZ5;A0A8M3B0X4;A0A8M6YWR8;A0A8M6Z5Q1;E7F366	Nucleosome-remodeling factor subunit BPTF isoform X5;Nucleosome-remodeling factor subunit BPTF isoform X1;Nucleosome-remodeling factor subunit BPTF isoform X3;Nucleosome-remodeling factor subunit BPTF isoform X6;Nucleosome-remodeling factor subunit BPTF isoform X4;Nucleosome-remodeling factor subunit BPTF isoform X8;Nucleosome-remodeling factor subunit BPTF isoform X7;Bromodomain PHD finger trans…	bptf	Danio rerio
949444	784945	883233	837721	929494	852740	613755	564028	665217	337970	398843	410956	314086	308456	374072	FALSE	A0A8M2BJ06	Nucleosome assembly protein 1-like 1 isoform X2	nap1l1	Danio rerio
54955.5	65689.8	80967.4	102832	65855.4	70518.4	74225.4	78158.9	100583	110588	105508	168589	173411	179464	244655	FALSE	A0A8M2BJ34;A0A8M3B2G3	Beta-hexosaminidase	hexb	Danio rerio
18305.6	23392.1	20347	21449.3	16902.4	19114.1	21914.2	16577.8	22038	24597.4	23293.4	20051.9	18323.4	20087	15745.8	FALSE	A0A8M2BJ51;A0A8M2BJK9;Q7SXZ2	Hamartin isoform X2;Hamartin isoform X1;Hamartin	tsc1a;fa99f04;fa99f04	Danio rerio
110170	127923	116727	109293	133191	115981	136550	132465	128641	159931	164489	165056	164266	175228	181268	FALSE	A0A8M2BJ62	Transport and Golgi organization protein 2 homolog isoform X1	wu:fj48d05	Danio rerio
19371.5	19514	28644.2	25900.9	32172.3	21361.4	32827.4	26440.8	33235.8	24446.8	29514.3	23988.7	25963.6	23215.7	27348.8	FALSE	A0A8M2BJ69	ubiquitinyl hydrolase 1	vcpip1	Danio rerio
145856	168550	191125	136682	153602	189789	177976	198378	215870	177324	205985	203080	163936	191594	204272	FALSE	A0A8M2BJ82;A0A8M9Q8L9;Q502I9	F-BAR domain only protein 2	fcho2	Danio rerio
235406	151021	219376	162691	243950	217720	61791.5	134524	181479	158222	143851	188185	170512	154494	199217	FALSE	A0A8M2BJ89;Q08C78	Transcription factor BTF3	btf3;wu:fb05d06	Danio rerio
15184.2	17124.1	18294.2	15459.2	21651.1	23210.1	37455.1	30912.4	32080.9	47694.2	43076.6	57092.2	43832.9	47109.7	57035.1	FALSE	A0A8M2BJ97	KN motif and ankyrin repeat domain-containing protein 1 isoform X1	kank1b	Danio rerio
56013	58894.2	58013.5	61449.1	58224	59886.8	68035.1	64464.2	65167.5	68743.8	68948.4	69702.3	71767	59348.1	70267.6	FALSE	A0A8M2BJA3	Rab GTPase-binding effector protein 1 isoform X1	rabep1	Danio rerio
49099.9	62749.5	46740.3	61749.7	44907.2	69729.5	66466.5	55417.3	45909.3	34971.5	44472.3	35971.4	33290.4	29153.8	NaN	FALSE	A0A8M2BJA6;A0A8M3B003;A0A8M9Q4W2	CAP-GLY domain-containing linker protein 2;CAP-Gly domain-containing linker protein 2 isoform X2;CAP-GLY domain-containing linker protein 2	clip2	Danio rerio
34420.1	24122	33563.9	32694.7	39074.5	41233.2	21814.2	33698.9	38609.3	33103.3	36242.4	34820.6	31497	29300.3	38076.6	FALSE	A0A8M2BJB1;A0A8M3B025	Kinesin-like protein KIF1C isoform X2;Kinesin-like protein KIF1C isoform X1	kif1c	Danio rerio
115743	143347	111342	123596	128905	124222	117100	114660	107385	96563.1	100387	75895.7	90002.2	78414.1	89840.8	FALSE	A0A8M2BJB5;A0A8M2BJD6	Protein PRRC2B isoform X2;Protein PRRC2B isoform X1	prrc2b	Danio rerio
49819.8	58787.3	54137.5	54291.6	56206.9	52682.2	63555	54320.3	48662.4	53599.1	51646.8	51523.5	52836.8	50050.8	46007.9	FALSE	A0A8M2BJC9	Active breakpoint cluster region-related protein isoform X1	si:ch211-253h3.1	Danio rerio
7023.19	NaN	16628.9	NaN	8405.43	22331	NaN	13139.8	17636	NaN	NaN	NaN	NaN	NaN	16174	FALSE	A0A8M2BJF0	Uncharacterized protein DDB_G0271670-like	si:dkey-23a13.2	Danio rerio
20290	22758.4	21869.6	15205.9	21006.9	20047.4	41842.8	27332.8	32596.9	46691.8	41804.6	41396.9	43346.6	50353.9	55881.3	FALSE	A0A8M2BJG8;A0A8M6Z5I7	Phosphofurin acidic cluster sorting protein 1-like	LOC101885783;LOC101884025	Danio rerio
67177.2	52542.8	67958.5	64709.7	86988.3	59668.8	45330.2	35817.3	62875.1	35409	40982.3	37855.3	44303.4	58348.4	35676.5	FALSE	A0A8M2BJI8;E7FDQ5;Q6DBQ6	GPI-anchored membrane protein 1 isoform X2;Cell cycle-associated protein 1a;GPI-anchored membrane protein 1	caprin1a;caprin;zgc:92043	Danio rerio
46416.3	51181.2	48884.1	45559.2	50415.5	50915.7	80469.6	62203.3	63642.6	94624.1	89835.7	72820.7	90447.9	87959.7	74903.6	FALSE	A0A8M2BJL7;A0A8M9PNZ9;A0A8M9Q1P0;A0A8M9Q7X3;A0A8M9QC21;A0A8M9QH25;A0A8M9QH31;E7F4H1;F1QIS3	Dysferlin isoform X3;Dysferlin isoform X4;Dysferlin isoform X5;Dysferlin isoform X6;Dysferlin isoform X2;Dysferlin isoform X1;Dysferlin isoform X7;Dysferlin;Dysferlin isoform X9	dysf;dysf;dysf;dysf;dysf;dysf;dysf;wu:fb73b05;si:rp71-50c18.1	Danio rerio
42513.3	49159.6	39743	41739.9	36706.9	32454.3	27011.7	22986.1	22725.3	19833.5	18733.7	14729.7	13276.4	14924.6	18204.8	FALSE	A0A8M2BJM4;B8JLP0	Activating signal cointegrator 1 complex subunit 3	dhx37;fd11d06	Danio rerio
313301	346830	321082	388857	307531	350207	409532	395170	425214	359844	354002	370246	315256	390400	309201	FALSE	A0A8M2BJM8;Q6NXC1	Uncharacterized protein LOC406277 isoform X1;RNA-binding motif protein 4.3	rbm4.3;zgc:56141	Danio rerio
518567	501344	500742	467288	490470	527770	487326	469781	469625	474227	506841	550525	567760	584877	600014	FALSE	A0A8M2BJN0	Uncharacterized protein LOC393431 isoform X1	zgc:63587	Danio rerio
32065.5	24273.7	32561.1	26070.7	30434.1	30751.6	18533.3	21727.4	20582.4	14011.3	14014.8	16739.8	17999.7	19264.2	18782.9	FALSE	A0A8M2BJP0	Mitofusin-2	mg:cb01g09	Danio rerio
36285.8	46916.6	51722.5	29205.5	45965.6	45861.7	44842	24017.1	43411.7	32667.9	29644.2	34141.9	21708.7	31487.1	41431.7	FALSE	A0A8M2BJS2;A0A8N7UV22	Paxillin	pxnb	Danio rerio
31988.9	38383.1	40083.5	32875.8	34149.8	39245.8	55186.4	46141.2	40912.6	76868.8	73798.2	59427.9	64250.6	62751.7	60536.6	FALSE	A0A8M2BJS4;A0A8M3B2E3;A0A8M6Z041	Oxysterol-binding protein	osbpl6	Danio rerio
23135.8	19757.6	31900.2	19186.3	35072.7	35867.6	27068.2	25243	35312.5	26817.9	25584.3	37226.6	21089	27114.7	34028.6	FALSE	A0A8M2BJT0;Q803X1	Cytoplasmic tRNA 2-thiolation protein 1	ctu1	Danio rerio
27272	29019.5	42074.7	27896.2	27821.2	27070.6	51168.5	37688.3	38513.6	39520.1	39316.8	34884.2	35121.8	40324.8	38678.3	FALSE	A0A8M2BJU6;A0A8M3AWS7;A0A8M3AWV2;A0A8M3B3A9;A0A8M3BD17;Q6P6Y4	Rab5 GDP/GTP exchange factor isoform X5;Rab5 GDP/GTP exchange factor isoform X3;Rab5 GDP/GTP exchange factor isoform X1;Rab5 GDP/GTP exchange factor isoform X4;Rab5 GDP/GTP exchange factor isoform X2;RAB guanine nucleotide exchange factor (GEF) 1	rabgef1;rabgef1;rabgef1;rabgef1;rabgef1;zgc:65944	Danio rerio
66664	87494.4	63297.1	48362.7	69113.6	71564.5	77805.8	76118	59004.2	44505.4	71499.4	40397.2	57142.8	58130.4	42475.9	TRUE	A0A8M2BJV1;A0A8M6Z8B7;F1Q7H8	Palmitoyltransferase;Palmitoyltransferase;Palmitoyltransferase ZDHHC20-A	zdhhc20a	Danio rerio
80944.2	87724.2	83667.2	79569	88592.1	89815.6	97873.2	88784.5	100405	99882.3	109387	92604.4	101023	99159.5	94821	FALSE	A0A8M2BJV9;A0A8M3AWF4	1-phosphatidylinositol 4-kinase	pi4kaa	Danio rerio
132854	102970	168268	134137	193817	138976	138199	128563	166540	145283	135706	184196	213183	217368	231800	FALSE	A0A8M2BJW7;A0A8M2BJY6;A0A8M6Z8S6;Q58EM0	Uncharacterized protein LOC541514 isoform X1;Uncharacterized protein LOC541514 isoform X2;Uncharacterized protein LOC541514 isoform X3;HERV-H LTR-associating 2a, tandem duplicate 1	hhla2a.1	Danio rerio
89744.9	80356.3	101943	81428.5	109806	98921.4	70451.2	89904.3	107913	101843	95370.3	103165	88220.4	99668.4	102597	FALSE	A0A8M2BJX9;A0A8M2BK25;A0A8M9QH75;A0A8M9QL84	Pleckstrin homology-like domain family B member 2 isoform X4;Pleckstrin homology-like domain family B member 2 isoform X2;Pleckstrin homology-like domain family B member 2 isoform X3;Pleckstrin homology-like domain family B member 2 isoform X1	phldb2a	Danio rerio
80931.3	82893.8	87000.8	85948.2	92573.7	103611	113566	128444	116585	170901	155022	137707	144194	160811	163938	FALSE	A0A8M2BK03;A0A8M2BK22;A0A8M3B6F6;A0A8N7UVJ5	StAR-related lipid transfer protein 13 isoform X3;StAR-related lipid transfer protein 13 isoform X4;StAR-related lipid transfer protein 13 isoform X2;StAR-related lipid transfer protein 13 isoform X1	stard13a	Danio rerio
36653.2	37657.6	40885.2	34011.1	42945.4	38166.2	25415.9	37215.5	32957.9	34142.1	44745.1	31199	39017.4	45145.3	35143.9	FALSE	A0A8M2BK69	Inhibin beta B chain	LOC101887111	Danio rerio
39578.3	37841.5	38444	47308.5	37051.7	41832.8	44314.5	34101.9	48022.7	21877.7	30928.5	39961.8	16219.8	35708.4	30654.4	FALSE	A0A8M2BK72;A0A8M9QIV0;A0A8M9QMM1;A4UU31	Dual specificity mitogen-activated protein kinase kinase 4 isoform X3;Dual specificity mitogen-activated protein kinase kinase 4 isoform X2;Dual specificity mitogen-activated protein kinase kinase 4 isoform X1;Dual specificity mitogen-activated protein kinase kinase 4	map2k4b;map2k4b;map2k4b;MKK4B	Danio rerio
29972.8	23724.9	30398.5	22623.2	27931.2	27730.2	13027.5	19776.5	24779	12730.6	16901.1	18701.6	11653.6	13394	19141.6	FALSE	A0A8M2BK74;B0S6J3	SLIT-ROBO Rho GTPase-activating protein 2 isoform X1;SLIT-ROBO Rho GTPase-activating protein 2	srgap2	Danio rerio
80044	71183	71317.2	65681.7	75248.2	69422.3	73108.9	68413.7	96390.8	84717.6	86787.1	89283	85592.8	92998.4	74159.7	FALSE	A0A8M2BK75	ERO1-like protein beta isoform X1	ero1b	Danio rerio
8629.44	7215.47	9336.46	11860.7	7140.81	3517.61	9235.93	6621.97	7166.91	7390.57	10468.9	2035.19	11092.3	9941.89	3595.32	FALSE	A0A8M2BKA6;E7F8W3	NAD-dependent protein deacetylase sirtuin-1 isoform X2;NAD-dependent protein deacetylase sirtuin-1 isoform X1	sirt1	Danio rerio
84863.7	64289.9	90169.6	82472.2	85455.6	93434.7	59549.6	71631.5	87166.8	66246.8	74454.3	89284.8	66214	66172.6	88015.8	FALSE	A0A8M2BKB9;Q6PBN5	Ancient ubiquitous protein 1 isoform X1;Lipid droplet-regulating VLDL assembly factor AUP1	aup1	Danio rerio
121663	167364	98505.2	153263	134039	138883	244537	158014	165994	237706	244284	228441	226370	219754	261526	FALSE	A0A8M2BKD3	Nucleophosmin	npm1b	Danio rerio
409422	391543	376721	308538	376394	340726	208272	183259	236596	161716	178958	173247	178048	151204	168938	FALSE	A0A8M2BKD5	Ras GTPase-activating protein-binding protein 1 isoform X1	g3bp1	Danio rerio
192397	190131	184496	190407	224084	220721	222449	209196	200765	241305	228992	246630	219807	215747	240302	FALSE	A0A8M2BKD7;Q800H6	Matrin 3-like isoform X1;Matrin 3-like	matr3l1.2;MATR3	Danio rerio
28181.7	22305.2	12246.6	42029.4	21761.3	35048.8	40616.9	43878.5	45671.6	42072.1	36858.4	38458.2	45281.8	37987.6	40397.3	FALSE	A0A8M2BKE8;Q568N7	Ganglioside GM2 activator isoform X1;GM2 ganglioside activator	gm2a;zgc:110188	Danio rerio
533495	485618	509979	593530	577687	543996	708332	619881	584972	565820	582994	616776	548731	537770	506795	FALSE	A0A8M2BKF1	C-terminal binding protein 1 isoform X1	ctbp1	Danio rerio
72800	61888	65253.8	118227	106399	99723.9	247678	220383	231582	311843	363093	257400	508776	385786	391441	FALSE	A0A8M2BKI7	Collagen alpha-1(XXVI) chain-like	LOC101885935	Danio rerio
39957.1	45650.3	43212	41545.4	58840.4	54785	78753.1	72736.6	71650.2	71529.1	93083.4	94932.9	79398.2	104466	100510	FALSE	A0A8M2BKJ3;E7F836	Rho guanine nucleotide exchange factor 6 isoform X1;Rac/Cdc42 guanine nucleotide exchange factor (GEF) 6	arhgef6	Danio rerio
96834.3	84988.1	85931	83895.8	99841.5	91410.1	76799.1	95063.9	85309.5	100816	99342.3	109342	112105	88283.7	107565	FALSE	A0A8M2BKJ6;A0A8M2BKJ7;A0A8M2BL09	Septin	2006-09-01	Danio rerio
325759	302149	347015	278072	389602	373202	319056	325755	308165	328224	278696	362799	300071	312860	398036	FALSE	A0A8M2BKN1;A1A5X7	TATA-binding protein-associated factor 2N isoform X1;TAF15 RNA polymerase II, TATA box-binding protein (TBP)-associated factor	taf15;fa11g05	Danio rerio
64021.9	82101.4	75594.4	69966.5	76808.7	80163.7	102417	77991.1	70211.9	82967.1	75355.2	64448.4	66244.9	62312.9	71085.7	FALSE	A0A8M2BKP2;A0A8M3AXW0;A0A8M3B723;A3KNH7	Nuclear transcription factor Y subunit	nfya;nfya;nfya;fb16e03	Danio rerio
43589.7	51083.2	37232.7	45225.8	42758.5	39967.1	67710.6	71009	47218.3	84123.4	87651.2	58701.6	84794.2	73482.7	65275.2	TRUE	A0A8M2BKS9	Sodium/hydrogen exchanger	slc9a1a	Danio rerio
13179.9	9444.49	15939.9	10283.3	13482.9	11742.1	27537.3	8369.63	10631.9	4032.97	2622.84	4168.31	3955.92	NaN	NaN	FALSE	A0A8M2BKT2	Caspase 3, apoptosis-related cysteine peptidase b	casp3b	Danio rerio
85825.7	89512.1	69784.2	79032.5	75810.7	78686.9	87278.6	83274.5	70745.4	87080	95517.1	61839.9	70802.3	111755	67744.1	TRUE	A0A8M2BKU1	Tubulin beta chain	tubb5	Danio rerio
99889.3	126498	132693	117240	97750	85776.1	159540	122834	122643	153866	148877	190794	171468	177548	167423	FALSE	A0A8M2BKV1	Lysozyme g	lygl1	Danio rerio
49143.5	44562.9	54497.7	39409	61120.2	62559.7	17584.3	38451.4	50766.9	33703	36857.6	33831.7	38196.1	34074.9	38229.3	FALSE	A0A8M2BKW9;A0A8M2BLA1;A0A8M3AV35;A3KPS3;A3KPS4	Semaphorin-6D isoform X3;Semaphorin-6D isoform X1;Semaphorin-6D isoform X2;Sema domain, transmembrane domain (TM), and cytoplasmic domain, (semaphorin) 6D,-like;Sema domain, transmembrane domain (TM), and cytoplasmic domain, (semaphorin) 6D,-like	sema6dl;sema6dl;sema6dl;si:ch211-278n20.1;si:ch211-278n20.1	Danio rerio
240578	197572	228832	206237	240585	245074	209932	220212	225935	158158	169962	163359	152242	148887	184384	FALSE	A0A8M2BKX2	Lysine-specific demethylase	kdm3b	Danio rerio
15101.2	NaN	26012.6	7550.94	25480.4	31244.5	22294.2	15906.3	25575.6	NaN	12965	NaN	5431.74	NaN	NaN	FALSE	A0A8M2BKX5;A0A8M6YVY5;Q1LUX7	CLK4-associating serine/arginine rich protein isoform X2;CLK4-associating serine/arginine rich protein isoform X1;CLK4-associating serine/arginine rich protein	clasrp;clasrp;si:dkey-7l12.4	Danio rerio
136848	147807	153287	110614	141980	141065	68277.8	69135	85480.5	69015	82582.5	90058.3	75612.8	74358	90098.2	FALSE	A0A8M2BKX6;A0A8M2BKY4	Signal-induced proliferation-associated 1-like 3;Signal-induced proliferation-associated 1-like protein 3 isoform X2	sipa1l3	Danio rerio
57631.2	48172.7	54898.8	49304.4	53476.7	54757.1	45270.5	54302.3	50543.5	50357.9	52821.6	49910.6	35685.7	38071.2	44400.2	FALSE	A0A8M2BKY3;Q7T3A5	Ubiquitin-like 7b (Bone marrow stromal cell-derived) isoform X2;Ubiquitin-like 7	ubl7b;ubl7	Danio rerio
2439580	3407790	2744050	3154840	3549770	3409580	3473940	2859220	2874460	2588610	2463490	2680000	2422600	1634600	3274490	FALSE	A0A8M2BKZ4;A0A8M9QBG3;F1QZ50	Neuroblast differentiation-associated protein AHNAK isoform X4;Neuroblast differentiation-associated protein AHNAK isoform X5;AHNAK nucleoprotein	ahnak	Danio rerio
47323.1	80823	58207	55963.2	61492.2	60062.7	39845.3	39735.1	36242.5	35836.4	37750.4	32693.3	33019.8	30311.2	31325.7	FALSE	A0A8M2BL12;A0A8M2BL29;A0A8M2BL37;A0A8M3AJX7;A8WG76	MAP7 domain containing 1 isoform X2;MAP7 domain containing 1 isoform X1;MAP7 domain containing 1 isoform X3;MAP7 domain containing 1 isoform X4;MAP7 domain containing 1	map7d1b	Danio rerio
54286.6	51437	53123.2	53779.5	62327.8	57216.9	43595.5	51220.8	51506.5	42982.8	44973.9	47842.4	40009	46400.6	47946.3	FALSE	A0A8M2BL25;Q6PBJ2	Cilia- and flagella-associated protein 20 isoform X1;Cilia- and flagella-associated protein 20	cfap20	Danio rerio
90284.6	81135.4	98807.8	81232.5	103289	96277	101972	95380	98594.6	121255	124680	113630	116241	133139	113685	FALSE	A0A8M2BL61	Endoplasmic reticulum metallopeptidase 1	ermp1	Danio rerio
6645.09	12050.9	4881.3	12743.8	3058.2	1589.22	33119.9	14887.7	10669.4	9653.8	11563.5	5465.12	12639.3	18678.8	8329.78	FALSE	A0A8M2BL63;P0C8Y2	UPF0729 protein C18orf32 homolog	cunh18orf32;	Danio rerio
3603.62	10648.9	NaN	14980.6	NaN	7879.98	13314	8745.47	NaN	NaN	4034.72	6297.28	NaN	7368.41	NaN	FALSE	A0A8M2BL77;Q6IQU0	Steroid receptor RNA activator 1 isoform X1;Steroid receptor RNA activator 1	sra1;zgc:86613	Danio rerio
39162.7	37897.9	49366.4	39186.1	38819.6	48616.7	49031.3	37997.8	40440.2	38744.7	39069.9	40494.4	36079.3	39109.2	39948.3	TRUE	A0A8M2BL85;A0A8N7TEI3;I3ISK1	AF4/FMR2 family member 4 isoform X1;AF4/FMR2 family member 4 isoform X3;AF4/FMR2 family member 4 isoform X2	aff4	Danio rerio
49887.5	43490.6	49996.4	50440.1	56923.9	56547.8	63351.8	58505	61517.1	91481.7	81530	106012	107931	86827.5	89472.4	FALSE	A0A8M2BL86	Transmembrane protein 43-like	LOC101882355	Danio rerio
34791.2	37287.6	43744.3	37707.8	39908	44274	27073.5	33659.1	34236.5	35572.5	42029.8	33015.6	42934.6	42967.8	37313.6	FALSE	A0A8M2BLB2;A0A8N7TES9	Hyaluronidase	hyal2b	Danio rerio
52325.3	45266.9	48363.9	34414.9	43253.3	40755.6	23053.3	31713.2	31439.1	28070.2	29999.5	25370.2	19196.4	28035.7	26024.5	FALSE	A0A8M2BLC0;Q1LV47	Nucleolar protein 8 isoform X1;Nucleolar protein 8	nol8;si:ch211-103f16.2	Danio rerio
69154	74624.5	81394.8	56693.9	56456.4	68461.2	58502.9	62403.6	58208.4	70898	69835.8	63470.9	58831.4	60733.4	61669.4	FALSE	A0A8M2BLC4;A5PMP1	Calpain 1, large subunit isoform X1;Calpain 1, (mu/I) large subunit b	capn1b;si:ch211-203k12.4	Danio rerio
49539.6	74883.4	43272.8	61337.1	39386.6	22696.6	84505.7	48899.5	56205.2	51253.9	40599.8	56079.9	63313.1	52009.9	41903.6	FALSE	A0A8M2BLF1;A0A8M6YWC3	Guanine nucleotide-binding protein G(Olf) subunit alpha isoform X1;Guanine nucleotide-binding protein G(Olf) subunit alpha isoform X2	gnal2	Danio rerio
225056	250203	270085	216061	176399	210130	287818	214447	249747	225343	235314	234287	232023	282456	268363	FALSE	A0A8M2BLG1;Q7T309	Serpin peptidase inhibitor, clade B (Ovalbumin), member 1, like 3 isoform X1;Serpin peptidase inhibitor, clade B (ovalbumin), member 1,-like 3	serpinb1l3;fk71e06	Danio rerio
64379.5	63020.5	61379.4	76169.8	79973.9	82009	40987.6	33812.5	37885.3	21079.4	21326.4	32169.4	29618.8	32709.4	39456.6	FALSE	A0A8M2BLG9;Q5XJD1	Tetraspanin	cd151;zgc:103425	Danio rerio
17005.8	14077.9	15873.1	15317.7	16576.5	17218.8	16001.7	15131.6	22273.9	15753.3	18593.2	15426.2	13615.3	16573.1	18873.8	FALSE	A0A8M2BLH9;A3KNQ1	High mobility group protein 20A isoform X2;High mobility group 20A	hmg20a;zgc:162335	Danio rerio
33125.8	28685.2	39366.7	29066.9	34877.1	39923.3	42409.4	35186.9	35726.9	34616.1	32230.3	35670	33811.2	26694.8	35083.2	FALSE	A0A8M2BLR5;A0A8M9PNZ0	Caskin-2-like isoform X1;Caskin-2-like isoform X2	LOC100535210	Danio rerio
33563.6	29144.4	29538.2	22395.1	25530.1	27340.4	19036.9	25620.3	30260.8	32786.7	34912.4	43603.2	39424.7	37643.2	41439.4	FALSE	A0A8M2BLY6	Prolyl endopeptidase	LOC101886774	Danio rerio
69923.7	209026	66722.6	73732.7	32715.8	35604.3	26183.8	5958.95	7351.32	NaN	1894.03	NaN	2813.65	NaN	NaN	FALSE	A0A8M2BLZ1	Metalloproteinase inhibitor 3-like	LOC101885062	Danio rerio
84710.3	120128	72995.3	83888.5	76503	89362.3	140062	99221.7	74082.7	92876	79225.6	69779.2	69053.8	67582.6	57833.3	FALSE	A0A8M3AGP9;A0A8M9PZA3;A0A8M9QGG7;A0A8M9QP72;A9UH09;A9UH12;F1R687;F1REM0	Muscleblind-like protein 3 isoform X1;Muscleblind-like protein 3 isoform X7;Muscleblind-like protein 3 isoform X4;Muscleblind-like protein 3 isoform X5;Muscleblind-like protein 3;Muscleblind-like protein 3 isoform X2;Muscleblind-like protein 3 isoform X6;Muscleblind-like protein 3 isoform X8	mbnl3;mbnl3;mbnl3;mbnl3;mbnl3b;mbnl3e;mbnl3a;mbnl3a	Danio rerio
25946.7	31048.6	27468	27010.9	37509.3	35697.7	34192.1	33181.9	34678.9	21473	24030.7	22913.1	18438	23623.7	23553.3	FALSE	A0A8M3AGS1;A0A8M3APA8;A0A8M3AS49;A0A8M9PBR1;A0A8M9PUH0;A0A8M9Q1J2;A0A8M9Q5A3;A0A8M9QPH4	Phospholipid-transporting ATPase	atp11c	Danio rerio
152380	135488	172580	130283	143643	169670	173869	151638	168743	166890	181619	166312	158801	183998	186968	FALSE	A0A8M3AHB8;A0A8M3AIH0;A0A8M3B110;A0A8M6Z2V9;Q6AXI5	Phosphatidylinositol binding clathrin assembly protein b isoform X4;Phosphatidylinositol binding clathrin assembly protein b isoform X13;Phosphatidylinositol binding clathrin assembly protein b isoform X12;Phosphatidylinositol binding clathrin assembly protein b isoform X3;Phosphatidylinositol binding clathrin assembly protein, like	picalmb;picalmb;picalmb;picalmb;picalml	Danio rerio
193624	186268	196449	168484	200650	182718	162909	155920	163564	139833	133036	160011	115994	111306	143291	FALSE	A0A8M3AHI6;A0A8M3APY2;A0A8M6YT96;A0A8M9PIP0	Unconventional myosin-XVIIIa isoform X6;Unconventional myosin-XVIIIa isoform X5;Unconventional myosin-XVIIIa isoform X8;Unconventional myosin-XVIIIa isoform X7	myo18ab	Danio rerio
28003.2	25029.4	28330.4	27271.6	29098.4	30597.8	29490.3	30532.8	30520.3	37436.6	37289.8	30673.5	39800.2	38587.7	41207	FALSE	A0A8M3AHJ5;A0A8M3APZ4;A0A8M9NYP4;A0A8M9P7D0;A0A8M9PCG0;A0A8M9PIQ8;A0A8M9PLQ0;A0A8M9PLQ7	Neurofibromin isoform X8;Neurofibromin isoform X3;Neurofibromin isoform X4;Neurofibromin isoform X5;Neurofibromin isoform X6;Neurofibromin isoform X2;Neurofibromin isoform X1;Neurofibromin isoform X7	nf1a	Danio rerio
11147.3	NaN	NaN	NaN	5350.22	11453.2	6648.57	10636.6	9091.19	9838.65	12414.8	7562.71	NaN	NaN	13943	TRUE	A0A8M3AHR8;A0A8M9QBT1;A5D6U1	Arf-GAP with coiled-coil, ANK repeat and PH domain-containing protein;Arf-GAP with coiled-coil, ANK repeat and PH domain-containing protein;Arf-GAP with coiled-coil, ANK repeat and PH domain-containing protein	zgc:162872;zgc:162872;MGC162872	Danio rerio
10194.1	5778.3	12018.9	10067	5401.59	12158.8	2702.37	2180.74	5977.94	NaN	23344	2967.32	1306.74	34874.9	NaN	FALSE	A0A8M3AHT8	non-specific serine/threonine protein kinase	triob	Danio rerio
105580	134659	154753	77673.2	37014	134429	75552.3	106852	114544	60158.2	85417.5	52499.3	6756.54	67857	50922.1	FALSE	A0A8M3AHT9;F1QCY1;Q7SXN4	Cytoplasmic polyadenylation element-binding protein 4 isoform X1;Cytoplasmic polyadenylation element-binding protein 4;Cytoplasmic polyadenylation element-binding protein 4	Cpeb3;Cpeb3;cpeb4	Danio rerio
57640.3	79598.6	83308.1	31156.4	82310.2	82836.8	82848.2	80206.2	93647.5	88011.4	110203	78831.3	66338.7	72577.1	119507	FALSE	A0A8M3AHU4;A0A8M3B1G9;Q7ZUZ1	Peroxisomal biogenesis factor 5 isoform X1;Peroxisomal biogenesis factor 5 isoform X2;Peroxisomal biogenesis factor 5	pex5;pex5;PXR1	Danio rerio
305033	318565	193719	265614	236858	355564	389439	401744	272788	322593	291695	317197	380501	314795	327929	FALSE	A0A8M3AHX2;A0JMK7;B8A4U1	CD99 molecule isoform X3;CD99 molecule precursor;CD99 molecule	cd99;zgc:153928;im:7159661	Danio rerio
34462.4	45336.2	53693.9	18390.5	39101	37629.4	12496.4	11947.3	14599.3	NaN	15681.1	NaN	NaN	NaN	NaN	FALSE	A0A8M3AHY8;A2CEM8	Fos-related antigen 1 isoform X1;FOS-like 1, AP-1 transcription factor subunit a	fosl1a;fosl1	Danio rerio
29520.7	29748.9	28891.7	27207.7	33294.5	27768.5	20282.5	15501.8	20350.1	12322.4	12565.4	12271.2	9638.64	9080.56	11230.6	FALSE	A0A8M3AI16;F1R2E5	Oxysterol-binding protein	osbpl3b	Danio rerio
NaN	11379.8	17290.2	7340.73	NaN	10343.6	NaN	NaN	NaN	NaN	8959.8	NaN	NaN	NaN	NaN	TRUE	A0A8M3AI41;A0A8M3AJ48;A0A8M3AJ52;A0A8M3AQL5;A0A8M3ATG0;A0A8M3B1P6	Hormone-sensitive lipase	lipeb	Danio rerio
49895.9	64325.4	56875.5	56918.8	46662	54827.4	65490	61466.1	68833.9	73065.1	79679	90393.9	76888.7	86571.8	106050	FALSE	A0A8M3AIA9	1,4-alpha-glucan branching enzyme	gbe1b	Danio rerio
49330.2	48235.9	58032.2	55207.3	72897.4	64249.6	40500.3	48801.2	47656.9	36873.9	35498.1	37881.9	34968.9	37368.6	40339.4	FALSE	A0A8M3AID6;F1R6C4	Protein DEK isoform X1;DEK proto-oncogene	dek;wu:fb82g12	Danio rerio
70026.5	61194.8	52822.4	76225.1	65351.6	63366.3	49701.3	51118.3	43008.5	31837.1	40952.8	24813.3	32967.5	36129.8	31305.5	FALSE	A0A8M3AIG7;A0A8M9P8I6;A0A8M9PDU5;A0A8M9PK92;A0A8M9PK96;A0A8M9PN97	Anion exchange protein	slc4a7	Danio rerio
122053	98080.3	117534	106677	125156	124610	186581	138246	155630	165433	169159	182996	164095	201673	256787	FALSE	A0A8M3AIH8;A0A8M3B119;X1WF42	Tetratricopeptide repeat protein 12 isoform X2;Tetratricopeptide repeat protein 12 isoform X1;Tetratricopeptide repeat domain 12	ttc12	Danio rerio
28831.2	15358.9	33779.7	24199.1	24775.4	28895.4	16330.6	28067.6	34136.6	25312	27584.5	31158.8	40638.1	35467.9	49630.3	TRUE	A0A8M3AIN6;A0A8M9P054;Q501V2	Required for meiotic nuclear division protein 1 homolog isoform X4;Required for meiotic nuclear division 1 homolog;Required for meiotic nuclear division 1 homolog (S. cerevisiae)	rmnd1;zgc:113022;zgc:113022	Danio rerio
401150	387533	271585	249562	246580	253574	245230	343514	297460	301900	257652	90599.6	172703	423803	299426	FALSE	A0A8M3AIP9;A0A8M3AR55;A0A8M3B265;A0A8M6YT86;A0A8M6Z1N5;A0A8M6Z2C7	Nesprin-1 isoform X5;Nesprin-1 isoform X1;Nesprin-1 isoform X6;Nesprin-1 isoform X3;Nesprin-1 isoform X4;Nesprin-1 isoform X2	syne1b	Danio rerio
40105.7	39249.8	42704.9	38482.7	44049.6	39542.8	42638.2	35874.4	34434.3	32717.7	33018.3	28451.5	31312.4	28526.5	32056.4	FALSE	A0A8M3AIS7;E7FA89;X1WH87	Zinc finger MYM-type protein 4-like isoform X2;Si:ch211-266o15.1;Si:ch211-266o15.1	si:ch211-266o15.1	Danio rerio
17494.2	14268.5	14557.9	20849.4	20725.4	13357.8	19526.4	16627.9	14852.7	11768	8935.59	11671.3	9820.55	11092.9	14125.4	FALSE	A0A8M3AIV4;A0A8M3AIX2;A0A8M3AJR3;A0A8M3AJR9;A0A8M3AJS3;A0A8M3AR97;A0A8M3ARA5;A0A8M3ARA9;A0A8M3ARB3;A0A8M3ARB6;A0A8M3AU68;A0A8M3AU73;A0A8M3AU79;A0A8M3B2A9;A0A8M3B2B6;A0A8M3B2C4;A0A8M9P0J3;A0A8M9PCL5;A0A8M9PET0;A0A8M9PPF5;A0A8M9PVB2;A0A8M9Q287;A0A8M9Q6F2	Ankyrin-3 isoform X2;Ankyrin-3 isoform X17;Ankyrin-3 isoform X5;Ankyrin-3 isoform X10;Ankyrin-3 isoform X14;Ankyrin-3 isoform X1;Ankyrin-3 isoform X6;Ankyrin-3 isoform X12;Ankyrin-3 isoform X16;Ankyrin-3 isoform X21;Ankyrin-3 isoform X11;Ankyrin-3 isoform X15;Ankyrin-3 isoform X20;Ankyrin-3 isoform X4;Ankyrin-3 isoform X9;Ankyrin-3 isoform X18;Ankyrin-3 isoform X22;Ankyrin-3 isoform X8;Ankyrin-3 …	ank3a	Danio rerio
54068	60732.8	59196.1	47361.5	56227.6	61918.9	30041.1	43419.8	46877.4	42933.1	45468.4	45876.3	40144	42298	45896.3	FALSE	A0A8M3AJ04	Rho guanine nucleotide exchange factor 10 isoform X1	arhgef10	Danio rerio
41254	44728.2	51659	46975.2	49999.7	52005.6	81207.7	55491.1	85513.8	60845.7	53697.6	95162.8	55183.7	52556	61030.5	FALSE	A0A8M3AJ37;A0A8M6Z1Z9;E7F3T0;E9QCZ8	SHC-transforming protein 1 isoform X2;SHC-transforming protein 1 isoform X1;SHC (Src homology 2 domain-containing)-transforming protein 1;SHC (Src homology 2 domain-containing)-transforming protein 1	shc1	Danio rerio
7261.5	4307.28	3813.56	4596.66	6629.08	6464.45	3467.89	5951.24	5695.11	3835.28	3789.94	3451.06	5286.96	4557.17	2813.24	FALSE	A0A8M3AJB2;A0A8M3AQT1;A0A8M9PUY5	Protein dopey-1 isoform X3;DOP1 leucine zipper-like protein A;Protein dopey-1 isoform X2	dopey1	Danio rerio
87601.7	120804	97230.6	62915.8	92696.7	71632.8	55282.7	54015.9	53968.9	43379	55354.9	38237.6	57060.1	54564.4	54519.6	FALSE	A0A8M3AJC2;A0A8M3ATP0;A0A8M9NZC0;A0A8M9P7Z0	MAP7 domain-containing protein 1 isoform X7;MAP7 domain-containing protein 1 isoform X8;MAP7 domain-containing protein 1 isoform X5;MAP7 domain-containing protein 1 isoform X6	map7d1a	Danio rerio
66436.4	81758.7	85998.9	69807.6	83621.5	80800.7	92337.2	96154.2	92891.9	100560	110671	95720.1	100368	97566.3	97516.2	FALSE	A0A8M3AJI6	Protein transport protein sec16	sec16a	Danio rerio
77212	65865.7	69431.1	67351.2	64330.3	58740.1	23774.1	55997.3	61257.8	48391	47215.9	46182.4	41946.6	39045.5	50508.9	FALSE	A0A8M3AJL2	Syntaxin-binding protein 5 isoform X2	stxbp5b	Danio rerio
42456.6	35231.4	44145.2	33706.2	39433.9	40809	36038.7	31349.5	46260	20811.9	21371.1	26093.9	32020.4	11938.9	22638.8	FALSE	A0A8M3AJN6;A0A8M3AR73;A0A8M3AU31;F1RDT1	Apoptosis-stimulating protein of p53-like isoform X1;Apoptosis-stimulating protein of p53-like isoform X3;Apoptosis-stimulating protein of p53-like isoform X2;Apoptosis-stimulating protein of p53-like	ppp1r13ba;ppp1r13ba;ppp1r13ba;cb375	Danio rerio
60414.4	71958	73658.2	57176.3	56680.2	56831.9	122127	91033	90903.7	206667	179305	188888	231644	214273	232926	FALSE	A0A8M3AJT8;A0A8M3AS61;A2BIK1	Beta-galactosidase	si:dkey-224e22.2	Danio rerio
21980	20162.8	23242.8	21283.2	26657.1	30386.5	23494.2	31313.8	31750.6	38707	37053.3	43075.6	41363.9	35649.8	46198.8	FALSE	A0A8M3AJV6;A0A8M3AUB2;Q6P0K1	Connector enhancer of kinase suppressor of ras 1 isoform X1;Connector enhancer of kinase suppressor of ras 1 isoform X2;connector enhancer of kinase suppressor of Ras 1	cnksr1;cnksr1;zgc:77200	Danio rerio
70957.1	90821.8	76720.4	78521.2	67770.8	53239.1	77083.8	79927.3	63626.1	55520.9	70935.5	52047.3	56717	65038.5	49735.4	FALSE	A0A8M3AJW2;A0A8M3AKQ0;A0A8M9PV85;A0A8M9PV95;A0A8M9Q6F9;Q1LYG0;T1ECT1	SH3 and PX domain-containing protein 2A isoform X2;SH3 and PX domain-containing protein 2A isoform X6;SH3 and PX domain-containing protein 2A isoform X1;SH3 and PX domain-containing protein 2A isoform X5;SH3 and PX domain-containing protein 2A isoform X3;SH3 and PX domain-containing protein 2A;SH3 and PX domain-containing protein 2A	sh3pxd2aa;sh3pxd2aa;sh3pxd2aa;sh3pxd2aa;sh3pxd2aa;sh3pxd2a;TSK5	Danio rerio
33302.1	35701.3	30456.7	30391.7	27867.2	27625.1	26837.9	32503.3	35899.4	36068.1	38293.2	39286.7	42051.6	34687.1	36611	FALSE	A0A8M3AJY3	BRISC complex subunit abraxas 2	abraxas2	Danio rerio
504567	593869	534383	580033	593467	589058	606640	585237	466791	497209	526466	559318	520560	498088	581550	FALSE	A0A8M3AK10;A0A8M3AVC4;Q6P022	Splicing factor U2AF subunit	u2af2b;u2af2b;wu:fb73g02	Danio rerio
104116	118093	112942	94203	101365	95584.9	128408	109280	115205	140223	134555	149695	168004	153968	192547	FALSE	A0A8M3AKD0;K4I874	Protein argonaute-2	ago2;AGO2	Danio rerio
13688.2	NaN	22983.7	NaN	17041.1	21982.9	NaN	8911.04	19979.9	6294.69	12426.6	30312.2	NaN	17607	30001	FALSE	A0A8M3AKF4	CLIP-associating protein 2 isoform X15	clasp2	Danio rerio
34867.1	46346.2	43088.2	51939.3	40482.5	43337.5	94292.7	63241.1	33984.3	51629	55078	44151.5	47517.4	43156.4	37611.2	TRUE	A0A8M3AKL3;A0A8M3B3W4	Heterogeneous nuclear ribonucleoprotein Q isoform X1;Heterogeneous nuclear ribonucleoprotein Q isoform X2	syncrip	Danio rerio
8397.15	11738.2	7189.59	9453.94	8394.08	6384.49	16897.7	12147.7	6278.77	11235.5	10179.8	5619.65	7838.24	7580.46	4291.04	TRUE	A0A8M3AKT9;A0A8M3ALI1;A0A8M3AT70;A0A8M3AW79;A0A8M3B435;A0A8M3B439	Serine/threonine-protein kinase Nek1 isoform X5;Serine/threonine-protein kinase Nek1 isoform X2;Serine/threonine-protein kinase Nek1 isoform X4;Serine/threonine-protein kinase Nek1 isoform X3;Serine/threonine-protein kinase Nek1 isoform X1;Serine/threonine-protein kinase Nek1 isoform X6	nek1	Danio rerio
33057.6	37221.1	37268.2	30904.1	33898.5	32295.2	29846.9	32560.2	31229.8	33167.5	35544	29102.4	28449.2	34231.3	29266	FALSE	A0A8M3AKU3	ubiquitinyl hydrolase 1	usp34	Danio rerio
138021	173714	192967	170020	186078	181187	214714	201239	209979	195710	218027	212741	197315	216504	259879	FALSE	A0A8M3AKU9;F1R1N9	CD2-associated protein isoform X1;CD2-associated protein	cd2ap;cd2apl	Danio rerio
29662.6	22891.6	35829.2	27889.2	40104.3	44104.7	28120.5	35283.1	33263.8	37349.4	41577.8	39618.4	42964.5	46386.4	44068	FALSE	A0A8M3AKY4;A0A8M3AWC2;A0A8M3B485;A0A8M9P2P0;Q5TYS4	Signal-induced proliferation-associated 1-like protein 1 isoform X3;Signal-induced proliferation-associated 1-like protein 1 isoform X1;Signal-induced proliferation-associated 1-like protein 1 isoform X4;Signal-induced proliferation-associated 1-like protein 1 isoform X5;Signal-induced proliferation-associated 1-like 1	sipa1l1;sipa1l1;sipa1l1;sipa1l1;cb600	Danio rerio
10030.4	NaN	10263.1	9391.98	11726.2	12943.2	9383.12	13548.5	12668.1	14150.9	17506.3	10829.9	13491.6	11137.9	10723.1	TRUE	A0A8M3AL78;D4P0Z5	Trichorhinophalangeal syndrome I;Transcription factor Trps1	wu:fb11b10	Danio rerio
31357.1	17875.5	17638.3	27432.2	30803.9	25651.8	42686.4	26663.3	11072.4	23877.4	25943.9	22229.3	22459.7	21813.4	19825.3	FALSE	A0A8M3ALA1;P61799	Aprataxin	FHA-HIT;aptx	Danio rerio
11457.8	19623.8	13812.8	13353.2	12765.4	16625.5	24779.3	16397.4	12968.2	19021.4	22049.6	16044	18915.7	21195.5	17789.4	TRUE	A0A8M3ALN1;A0A8M3ATC3;A0A8M3AWD0	Ryanodine receptor 3 isoform X1;Ryanodine receptor 3 isoform X3;Ryanodine receptor 3 isoform X2	ryr3	Danio rerio
1040590	1165690	1038430	860080	1025150	999311	644289	858576	784664	791746	858632	900368	839255	893713	799128	FALSE	A0A8M3ALR5	non-specific serine/threonine protein kinase	mark3b	Danio rerio
68817	59299.9	2146.7	44578.5	30160.1	NaN	139206	32455.9	NaN	27952.2	33206	1844.86	41128	17363.1	NaN	FALSE	A0A8M3ALR8	Drebrin isoform X2	dbn1	Danio rerio
11303.2	6998.44	12574.5	10157.2	7631.9	10606.1	6942.21	7333.95	9212.58	10162.6	9493.97	15342.3	18119.3	15884.8	11717.1	TRUE	A0A8M3AM17;A0A8M3B4K8;E9QC64	Copper transport protein	slc31a2;slc31a2;sb:cb797	Danio rerio
NaN	12904.3	18582.3	26745.8	19558.1	15229.9	45652.8	38487.6	36190.8	33634.4	40949.9	43426.7	40713.1	43518.9	40995.9	FALSE	A0A8M3AM79;A0A8M3AM86;A0A8M3AMZ3;A0A8M3AUN3;A0A8M3AXN2;A0A8M3B5H7	Nuclear factor 1	nfia	Danio rerio
75753.7	62316.3	89129.2	66371.9	67874.1	65188.4	53044.2	48794.6	40125.3	31792	33479.2	24140.4	17117.8	25499.2	19947.5	FALSE	A0A8M3AMJ3;F1R861	Deoxynucleoside triphosphate triphosphohydrolase SAMHD1	samhd1;si:dkeyp-44b8.8	Danio rerio
30999.7	26455.9	30493.9	28201.4	33170.3	37415.4	26556.5	36224.6	35347.4	30449.4	34478.7	33732.9	31975.6	32787.4	25581.8	FALSE	A0A8M3AMT9;A0A8M3AMU4;A0A8M3AMU7;A0A8M3ANK1;A0A8M3ANK4;A0A8M3ANL2;A0A8M3AV93;A0A8M3AV98;A0A8M3AVA2;A0A8M3AVA7;A0A8M3AYB6;A0A8M3AYB9;A0A8M3AYC4;A0A8M3B621;A0A8M3B624;A0A8M3B629;A0A8M6Z4D8;A0A8M9PEY4;A0A8M9PKM3;E9QDE5;F1QBV5	Kinesin-like protein KIF1B isoform X2;Kinesin-like protein KIF1B isoform X8;Kinesin-like protein KIF1B isoform X15;Kinesin-like protein KIF1B isoform X5;Kinesin-like protein KIF1B isoform X10;Kinesin-like protein KIF1B isoform X23;Kinesin-like protein KIF1B isoform X1;Kinesin-like protein KIF1B isoform X7;Kinesin-like protein KIF1B isoform X12;Kinesin-like protein KIF1B isoform X19;Kinesin-like p…	kif1b;kif1b;kif1b;kif1b;kif1b;kif1b;kif1b;kif1b;kif1b;kif1b;kif1b;kif1b;kif1b;kif1b;kif1b;kif1b;kif1b;kif1b;kif1b;unm_st43;unm_st43	Danio rerio
179279	232580	183255	228282	216998	227457	242266	213412	197265	215163	234942	203440	208586	211114	217624	FALSE	A0A8M3AMY9;A0A8M3B668;A0A8M9P5G6;A0A8M9PFF4;A0A8M9PL50;A0A8M9PTH7;A0A8M9PWU5	Eukaryotic translation initiation factor 4 gamma 3 isoform X5;Eukaryotic translation initiation factor 4 gamma 3 isoform X6;Eukaryotic translation initiation factor 4 gamma 3 isoform X7;Eukaryotic translation initiation factor 4 gamma 3 isoform X1;Eukaryotic translation initiation factor 4 gamma 3 isoform X2;Eukaryotic translation initiation factor 4 gamma 3 isoform X4;Eukaryotic translation init…	eif4g3b	Danio rerio
11624.3	15395.6	15314.1	14322	25805.1	19240.8	36736.4	16111.8	20026.4	17484.7	16705.5	21208.7	13915.2	16778.2	25428.6	FALSE	A0A8M3AN22;Q5XXA7	Hepatoma-derived growth factor-related protein 2 isoform X1;Hepatoma-derived growth factor-related protein 2	hdgfrp2;hdgfl2	Danio rerio
32320.1	35288.7	41357.6	29339.6	35507.9	42808.7	41847.5	41588.7	49928.2	49860.5	53011	50026.8	45217.4	43175.7	53607.1	FALSE	A0A8M3AN27;A0A8M3B5K3;A0A8M9PFY2;A0A8M9PFY7;A0A8M9PQ17;A0A8M9PSY8;A0A8M9PWD8;A0A8M9Q383;A0A8M9Q7B6;A0A8M9Q7C1	Epidermal growth factor receptor substrate 15-like 1 isoform X5;Epidermal growth factor receptor substrate 15-like 1 isoform X4;Epidermal growth factor receptor substrate 15-like 1 isoform X1;Epidermal growth factor receptor substrate 15-like 1 isoform X6;Epidermal growth factor receptor substrate 15-like 1 isoform X4;Epidermal growth factor receptor substrate 15-like 1 isoform X2;Epidermal growt…	eps15l1a	Danio rerio
60286.3	62817	60677.7	47571.1	52388.1	46406.7	26693.1	36015.1	32212.1	37487.2	41442.6	39666.9	34402.4	45721.6	45671.6	FALSE	A0A8M3AN80	Ankyrin repeat domain-containing protein SOWAHB-like	LOC100331692	Danio rerio
18184.8	15942	10496.7	13763.3	12149.6	10834.4	18986.8	7737.44	9766.2	6540.58	5886.54	10125.3	4548.63	NaN	6525.74	FALSE	A0A8M3AN85;A0A8M3B5R6;A0A8M6YX89;A0A8M6Z422;Q7SZN9	Poly(RC)-binding protein 4 isoform X4;Poly(RC)-binding protein 4 isoform X1;Poly(RC)-binding protein 4 isoform X2;Poly(RC)-binding protein 4 isoform X3;Poly(rC)-binding protein 4	pcbp4;pcbp4;pcbp4;pcbp4;wu:fc68f03	Danio rerio
NaN	NaN	3997.36	2822.2	3050.95	3434.47	4035.61	4805.43	5830.06	5864.68	3689.85	7551.59	6361.42	5054.76	8420.55	TRUE	A0A8M3ANA5;E7EXK9;F1QZ04	N-acyl-aliphatic-L-amino acid amidohydrolase	acy1;LOC100001620;si:zfos-226g1.1	Danio rerio
NaN	NaN	17860.8	10856.8	14006.9	6677.96	8710.93	20853.6	12526.1	17773.9	18026.7	NaN	NaN	19954.7	NaN	FALSE	A0A8M3ANB0;A0A8M9P521;Q7ZU78	6-phosphofructo-2-kinase/fructose-2, 6-biphosphatase 2a isoform X1;6-phosphofructo-2-kinase/fructose-2, 6-biphosphatase 2a isoform X2;6-phosphofructo-2-kinase/fructose-2, 6-biphosphatase 2	pfkfb2;pfkfb2a;pfkfb2	Danio rerio
52242.5	2760.75	54777.5	28260.8	33574.2	21848	9275.84	19521.2	35476.5	22983.6	28032.3	11490.9	12231.5	14515.7	27723.8	FALSE	A0A8M3ANB2	Protein TASOR	wu:fj36a11	Danio rerio
19803.3	18350.9	23460.6	15535.7	19309.5	20000.7	11246.4	15328.2	16463.3	13525.3	12149.8	11418.3	14538.4	15168	16029.5	FALSE	A0A8M3ANL8;A0A8M3AYD4	Disco-interacting protein 2 homolog B-A isoform X1;Disco-interacting protein 2 homolog B-A isoform X2	dip2ba	Danio rerio
6933.39	3511.7	16714.7	7305.43	12923.6	15623.7	NaN	13150.5	18743.3	10436.9	22282.7	23772.2	19751.5	37024.5	37662	FALSE	A0A8M3ANM6;A0A8M3B645;A4IG66	Transmembrane protein 201 isoform X2;Transmembrane protein 201 isoform X1;Transmembrane protein 201	tmem201	Danio rerio
887653	781876	817868	820500	812968	852937	952185	838522	876478	946555	978410	1056480	948172	866575	1066710	FALSE	A0A8M3ANN4;A0A8M3AW34	Far upstream element-binding protein 1 isoform X2;Far upstream element-binding protein 1 isoform X1	fubp1	Danio rerio
99715.2	104998	110815	114253	114631	125863	144917	154397	160277	184726	212210	179081	178835	194791	188078	FALSE	A0A8M3ANR9	Basement membrane-specific heparan sulfate proteoglycan core protein isoform X2	hspg2	Danio rerio
11658.7	10527.4	10968.3	8531.6	5706.07	10683.2	13188.5	8045.26	7795.59	9393.52	6194.08	12839.6	13905	11925.2	11891.5	FALSE	A0A8M3ANT2;A0A8M9PXA0;A0A8M9Q896;F1QG20	Intraflagellar transport protein 140 homolog isoform X1;Intraflagellar transport protein 140 homolog isoform X1;Intraflagellar transport protein 140 homolog isoform X2;Intraflagellar transport 140 homolog (Chlamydomonas)	ift140	Danio rerio
17879.5	12158.9	18131.5	17394.7	24897.1	21070	6934.52	3134.99	NaN	NaN	NaN	NaN	NaN	NaN	NaN	FALSE	A0A8M3ANV3	Inner centromere protein A	incenp	Danio rerio
30441.9	26348.6	33284.2	31309.3	31383.9	38036.1	39510.5	36992.4	47627.2	42010.6	47393.6	65961.8	46042.8	53028.8	69097.2	FALSE	A0A8M3ANV7	von Willebrand factor A domain-containing protein 5A-like	LOC103909810	Danio rerio
51749.9	47340.5	35425.5	62112.4	74698.4	56233.1	45712	50246.7	46742.3	46304.3	50390.9	45236.3	51964.6	44879.5	38398.4	FALSE	A0A8M3ANZ0;A0A8M3AWE5	SUMO-activating enzyme subunit 2	uba2	Danio rerio
84874.6	84876.7	27278.6	262565	45250.4	38474.5	128687	40484.6	65485.9	27036.8	32402.3	13305.1	22893.7	65171.7	15251.1	FALSE	A0A8M3ANZ5	Guanine nucleotide-binding protein subunit gamma	gng12	Danio rerio
209230	226085	231197	192616	241089	244921	248737	258964	254489	274653	278049	270970	233534	245541	281157	FALSE	A0A8M3AP33;A0A8M3ARX7	Uncharacterized protein LOC556124 isoform X2;Uncharacterized protein LOC556124 isoform X1	matr3l1.1	Danio rerio
28995.5	29614.4	35082.6	27479.8	29423.4	30160.8	26495.2	34760.4	35390.7	28979.7	35253.5	28785.8	31772.1	33061.8	29650.2	FALSE	A0A8M3AP80;A0A8M3B6N5;E7FGL2	Brefeldin A-inhibited guanine nucleotide-exchange protein 1 isoform X5;Brefeldin A-inhibited guanine nucleotide-exchange protein 1 isoform X4;ADP-ribosylation factor guanine nucleotide-exchange factor 1 (brefeldin A-inhibited)	arfgef1	Danio rerio
20689.9	18596.3	18924.6	22258	23991.4	24133.2	33726.6	27828.3	31552.4	51365.6	46658.6	49512.8	51511.2	52522.9	66253.8	FALSE	A0A8M3AP85	Tight junction protein ZO-1 isoform X16	tjp1b	Danio rerio
36495.7	21081.8	32611.6	32679	32214.2	34550.1	34354.6	34209.3	39433.4	31339.1	32919	39319.6	34044.8	35397.5	31776.4	FALSE	A0A8M3AP93;F1QSJ6	Sodium/hydrogen exchanger 6 isoform X1;Sodium/hydrogen exchanger	slc9a6a;fv47b07	Danio rerio
392662	538651	466380	412547	441606	428413	531731	426031	452485	413945	408643	420363	397420	416986	430903	FALSE	A0A8M3AP98	vesicle-fusing ATPase	vps4a	Danio rerio
24927.3	19283.3	20794.6	29131.2	33747.6	31015.3	47422.2	40590.1	43169.6	38112.2	33174.6	31942.4	45453.6	37829.7	34497.7	FALSE	A0A8M3APH1;X1WD76	Uncharacterized protein LOC561607 isoform X1;Hephaestin-like 1a	hephl1a;hephl1	Danio rerio
29134.8	26348.3	26178.2	22558.7	21777	32091.9	25648.1	29383	31817.8	24305.9	26915.3	20963.8	22792.1	27117	32395.6	FALSE	A0A8M3API1;A0A8M3AZF5;A0A8M3B6Y1;A0A8M9PN10;A0A8M9PYP9	von Willebrand factor A domain-containing protein 5A isoform X2;von Willebrand factor A domain-containing protein 5A isoform X5;von Willebrand factor A domain-containing protein 5A isoform X1;von Willebrand factor A domain-containing protein 5A isoform X3;von Willebrand factor A domain-containing protein 5A isoform X4	si:ch1073-340j19.1	Danio rerio
15846.4	25756.1	30259.9	16790.8	12679.5	21712.5	31590.1	16562.8	18353.8	23158.8	24213.2	20319.6	24180.3	24083.4	26226.1	FALSE	A0A8M3API9	Unconventional myosin-Va	myo5ab	Danio rerio
200122	248567	244031	212318	218300	240296	254144	224064	220767	163826	184247	223336	175023	187461	244031	FALSE	A0A8M3APY8	Myosin Ic, paralog b	myo1c	Danio rerio
34117.1	41445.2	38667.9	40702.7	41786.6	40683.2	65182	54909.6	54318.2	85286.4	78680.8	84563.2	110934	98267.2	112464	FALSE	A0A8M3AQ00;A0A8M6Z598	protein-tyrosine-phosphatase	ptprd	Danio rerio
46152.5	45644.1	48745.4	44686.2	47669.8	47449.1	63169.2	57199.1	60017.1	78405.9	76882.2	77716.1	79713.9	86427.2	95124.5	FALSE	A0A8M3AQ47;F1QQ05	Vacuolar protein sorting-associated protein 8 homolog isoform X1;VPS8 subunit of CORVET complex	vps8;im:7166005	Danio rerio
29920	31613.6	36446.9	28628.3	28668.8	37287	21849.7	27348.9	32971.6	12432.3	15470	16378.5	9879.43	10802.6	14182.2	FALSE	A0A8M3AQ52;A0A8M9QC36;A0A8M9QHB9;A8HAL1	Ubiquitin carboxyl-terminal hydrolase 16;Ubiquitin carboxyl-terminal hydrolase 16;Ubiquitin carboxyl-terminal hydrolase;Ubiquitin carboxyl-terminal hydrolase 16	usp16	Danio rerio
124969	104109	109527	123720	130371	120587	100996	130819	107687	123456	110671	104822	91596.9	85639.5	101516	FALSE	A0A8M3AQ58	Polymerase delta-interacting protein 3 isoform X1	poldip3	Danio rerio
163222	173946	180531	186848	230891	200966	169115	183043	198491	168277	156998	181716	149257	133320	171162	FALSE	A0A8M3AQ68;A0A8M3B081	Nucleoprotein TPR	tpra	Danio rerio
46628.8	43337	64861.5	49467.1	68460.5	70944.4	39206.3	54320.1	72195.8	49029.1	56891.1	58700.7	46327.5	52752.2	56426.7	FALSE	A0A8M3AQ93;A0A8M3AXR2;A0A8M3B0Q0;A0A8M9PNF9;A0A8M9PUL2;A0A8M9Q1N8	histone acetyltransferase	crebbpb	Danio rerio
265757	272865	315295	250947	281673	296969	273637	282436	302980	308329	306340	345018	308469	318080	437293	FALSE	A0A8M3AQA0;A0A8M9P848;A0A8M9PDD2;A0A8M9PDD8	Plectin isoform X11;Plectin isoform X4;Plectin isoform X5;Plectin isoform X10	si:ch211-165e15.1	Danio rerio
29905.3	32972.3	27161.5	34267.5	31429.5	30711.8	27752.5	35023	21358.4	39175.3	43209.9	34859.9	42642	38631.1	20626.7	FALSE	A0A8M3AQB1;A0A8M6YTK6;A0A8M6Z189	phosphoinositide 5-phosphatase	inpp5b	Danio rerio
87445.4	130199	101720	163053	82571.3	80614.7	168382	103748	111253	107166	96804.9	81713.9	103379	132706	72167	FALSE	A0A8M3AQJ2	Armadillo repeat-containing protein 6	armc6	Danio rerio
47042	52921.8	29747.7	30483.3	36510.1	29916.3	28523.3	24975.5	24423.6	26184.9	23572.6	18055.9	29356.8	22871.7	16330.1	FALSE	A0A8M3AQL9;E9QEX7	Lethal(3)malignant brain tumor-like protein 4 isoform X2;L3MBTL histone methyl-lysine-binding protein 1b	l3mbtl1b	Danio rerio
20089.9	17249	17938.5	15755.5	17516.7	19624.8	18901	27133.5	29572.5	28534.8	31442	22811.4	25597.8	37109.5	29213.7	FALSE	A0A8M3AQP1;X1WG15	LIM domain-containing protein 2 isoform X1;LIM domain-containing 2	limd2	Danio rerio
80762.2	72823.5	73260.9	75638.8	82642.6	81509.8	85274	76832	74286.5	48619.6	51331.7	45634	46912	40160.4	40740.3	FALSE	A0A8M3AQS9	Pyridoxal-dependent decarboxylase domain-containing protein 1 isoform X5	pdxdc1	Danio rerio
153026	109244	143784	132163	157252	139188	127431	148756	161623	143979	148291	149522	116035	132947	143203	FALSE	A0A8M3AQT9;X1WD79	Serine/threonine-protein kinase TAO2 isoform X1;Serine/threonine-protein kinase TAO2 isoform X2	taok2a	Danio rerio
410615	373846	489885	400306	395680	404027	330532	364607	406222	389820	415355	403831	367526	438042	510905	FALSE	A0A8M3AQW2;A0A8M3B0Y6;C5J7W8	non-specific serine/threonine protein kinase;non-specific serine/threonine protein kinase;Serine/threonine-protein kinase SMG1	smg1	Danio rerio
60807.5	58943.5	63287.1	49571.6	53961.5	60598.9	43180.7	46224.7	53287.1	42229.7	48411.5	50621.8	51384.2	50714.5	56852.2	FALSE	A0A8M3AQX4;A0A8M3AYB8;A0A8M3B1A0;A0A8M6YZA2;A0A8M9PJI8;A0A8M9PQH9;A0A8M9Q160;A0A8M9Q5J9;A0A8M9QAK8	Protein sidekick-2-like isoform X4;Protein sidekick-2-like isoform X3;Protein sidekick-2-like isoform X2;Protein sidekick-2-like isoform X1;Protein sidekick-2-like isoform X7;Protein sidekick-2-like isoform X8;Protein sidekick-2-like isoform X9;Protein sidekick-2-like isoform X6;Protein sidekick-2-like isoform X5	si:ch211-148f13.1	Danio rerio
182455	135834	153835	126394	170065	155588	173428	191316	184156	310320	307854	269875	343812	368290	366843	FALSE	A0A8M3AR40;A0A8M3B8G6;A0A8N7USW7	Protein sidekick-1 isoform X2;Protein sidekick-1 isoform X1;Protein sidekick-1 isoform X3	sdk1a	Danio rerio
42587.2	43493.5	43137.3	41190.7	47184.2	49428.7	98272.3	77942.5	74339.4	117921	119451	113441	99876	111927	101219	FALSE	A0A8M3AR84;A0A8M3B1B9	Protein kinase C	si:ch73-374l24.1	Danio rerio
655807	824222	668706	708598	631232	613903	871737	589354	599402	658363	633250	683731	696650	635817	707676	FALSE	A0A8M3ARK1;F1QP23	Bifunctional glutamate/proline--tRNA ligase isoform X1;Bifunctional glutamate/proline--tRNA ligase	eprs	Danio rerio
369563	348919	314593	350210	311781	324194	339468	269997	275713	178853	185942	182510	172488	144442	148355	FALSE	A0A8M3ARN6	Synaptotagmin binding, cytoplasmic RNA interacting protein, like isoform X1	syncripl	Danio rerio
106129	118222	108531	125953	112225	117321	158626	132762	136290	113041	115085	112175	108629	99347.2	115182	FALSE	A0A8M3ARQ7;A0A8M9P169	Ubiquitin carboxyl-terminal hydrolase 8 isoform X2;Ubiquitin carboxyl-terminal hydrolase 8 isoform X1	usp8	Danio rerio
14997.7	17708.2	21018	22006	20340.4	17716	24143.1	15736.4	20430.2	21026.5	16144.7	20292.7	6112.29	18789	20951.2	TRUE	A0A8M3ART8;A0A8M3B9A0;A0A8M9Q073;A0A8M9QAZ0;F1QRC8	Telomeric repeat-binding factor 2 isoform X1;Telomeric repeat-binding factor 2 isoform X2;Telomeric repeat-binding factor 2 isoform X4;Telomeric repeat-binding factor;Telomeric repeat-binding factor 2	terfa;terfa;terfa;terfa;CHUNP6903	Danio rerio
64422.9	52618.4	70621.8	63494.7	76233.3	65368.1	60411.8	65992	79554.1	84817.7	83481	91921.2	105862	86900.6	94145.6	FALSE	A0A8M3AS04;F1Q6Z6	thioredoxin-disulfide reductase	si:ch1073-179p4.3	Danio rerio
77173.1	80743.4	73787.4	78543.5	70398.1	60745.7	63898.2	71587.7	57661.8	55653.1	60023.6	44728.6	49217.3	45618	40922.9	TRUE	A0A8M3AS06	Cytoplasmic FMR1-interacting protein	cyfip2	Danio rerio
138012	112456	117518	100930	109624	101986	60973.2	53545.2	49805.4	25734.5	24255.9	22360.1	16431	19371.1	23215.4	FALSE	A0A8M3AS17;A2BGR3	DNA excision repair protein ERCC-6-like isoform X2;DNA excision repair protein ERCC-6-like	ercc6l	Danio rerio
348706	302807	331509	362436	342767	368314	326821	326834	337018	271873	276655	305610	255038	242475	294758	FALSE	A0A8M3AS24	Apoptosis-inducing factor 1, mitochondrial isoform X3	aifm1	Danio rerio
111752	83768.7	112047	115536	122374	127947	58693	136068	169508	176429	190818	186163	173272	189505	214093	FALSE	A0A8M3AS35;A0A8M3AS95;A0A8M3ASA1;A0A8M3AZF1;A0A8M3B2B5;A0A8M3B9H1;A0A8M3B9H5;A0A8M9PKA6;A0A8M9PKB1;A0A8M9PKB9;A0A8M9PXS6;A0A8M9PXT2;A0A8M9Q3H8;A0A8M9Q3I2;A0A8M9Q3I6;A0A8M9Q8S5;A0A8M9Q8S9;A0A8M9Q8T4;A0A8M9QE37;A0A8M9QE42;A0A8M9QE46	calcium/calmodulin-dependent protein kinase	camk2b1	Danio rerio
35310.6	44212.4	31872	38295.9	38384.7	34963.9	43230.9	33790.1	32217.4	29806.9	27362	26028.2	26282.5	23568.9	25052.3	FALSE	A0A8M3AS50;A0A8M9QEG1	Rapamycin-insensitive companion of mTOR isoform X2;Rapamycin-insensitive companion of mTOR isoform X1	rictora	Danio rerio
35745.7	32332.3	42264.4	31972.5	45841.2	45723.9	43508.8	48313.8	48040.9	62533.6	61413.1	67388.7	55768	61754.1	69933.6	FALSE	A0A8M3AS60;A0A8M9PZT0;A0A8M9Q5B2;A0A8M9QGS9;A0A8M9QPI1	Disks large homolog 3 isoform X16;Disks large homolog 3 isoform X12;Disks large homolog 3 isoform X13;Disks large homolog 3 isoform X14;Disks large homolog 3 isoform X15	dlg3	Danio rerio
NaN	NaN	NaN	NaN	NaN	NaN	3078.1	NaN	NaN	NaN	NaN	NaN	NaN	NaN	NaN	TRUE	A0A8M3AS86;A0A8M3B0J0	Protein MGARP isoform X3;Protein MGARP isoform X1	si:ch211-235e9.8	Danio rerio
40153.7	36184.8	35384.2	26720.3	29577.2	33897.1	34261.3	31377.9	32695.2	32196.4	36879.1	36416.2	33198.3	34277.2	36722.3	FALSE	A0A8M3ASA0;A0A8M9PRF6;Q6P121	Hyccin isoform X2;Hyccin isoform X1;Hyccin	fam126a;fam126a;hycc1	Danio rerio
138133	176257	174614	189113	214221	190513	208614	216185	227291	145360	138250	180400	110472	131025	156689	FALSE	A0A8M3ASD2;A0A8M3ASH8;A0A8M3B2J1	GTPase-activating Rap/Ran-GAP domain-like protein 3 isoform X5;GTPase-activating Rap/Ran-GAP domain-like protein 3 isoform X1;GTPase-activating Rap/Ran-GAP domain-like protein 3 isoform X3	si:ch211-182d3.1	Danio rerio
37832.1	32162.3	32254.3	31226.6	33871.6	37759.8	49393.6	30319.6	31043.9	34903.3	39975.5	30323.9	43035.9	46628.1	30030.7	FALSE	A0A8M3ASE9;A0A8M9Q3Q5	Protein GPR107 isoform X1;Protein GPR107 isoform X2	gpr107	Danio rerio
8479.83	17033.3	12939.4	8655.71	4616.67	3919.03	1896.19	9125.73	8654.41	5770.75	7447.8	35.6383	2892.12	6614.59	NaN	FALSE	A0A8M3ASF6;F1Q5S6	Uncharacterized aarF domain-containing protein kinase 5 isoform X1;AarF domain-containing kinase 5	adck5;si:ch211-169c1.2	Danio rerio
6804.61	2911.06	5973.39	20319.6	8861.84	NaN	6230.11	6995.39	9602.52	10392.7	3708.55	7945.92	9217.87	11279.4	12789.6	FALSE	A0A8M3ASG4;A0A8M3B9M4;A2BGP9	Protein FAM151B isoform X4;Protein FAM151B isoform X3;Family with sequence similarity 151 member B	fam151b;fam151b;zgc:100861	Danio rerio
62274.2	68861.5	70177.4	56563.5	73631.6	69449.6	48689.6	51748.2	53533.9	43886.3	42144.9	40603.8	30522.5	33547.1	38200.9	FALSE	A0A8M3ASG5;A0A8M6YYE7;A0A8M6YZA7;A0A8M6Z0T3;A0A8M6Z6H3;A0A8M6Z734	Rho guanine nucleotide exchange factor 28 isoform X2;Rho guanine nucleotide exchange factor 28 isoform X1;Rho guanine nucleotide exchange factor 28 isoform X4;Rho guanine nucleotide exchange factor 28 isoform X5;Rho guanine nucleotide exchange factor 28 isoform X3;Rho guanine nucleotide exchange factor 28 isoform X6	arhgef28	Danio rerio
97020.2	92543.1	91467.7	86873.8	84729.5	74472.9	174705	135368	153666	228836	206778	252315	219414	222375	272817	FALSE	A0A8M3ASG7	NAD-dependent protein deacetylase	sirt2	Danio rerio
27980.5	54022.8	24894.6	35996.9	23321.4	23464.9	67886.1	13600.4	34587.9	28738.3	30118.4	26069.9	30324.3	32829.6	24295.2	FALSE	A0A8M3ASH3;B0S516	Actin-related protein 2/3 complex subunit 5	arpc5lb;si:dkeyp-15f12.2	Danio rerio
3547.28	3994.39	55413.6	4715.02	28868.8	NaN	5089.6	14062.8	11868.7	18465.4	23680.9	25668.3	32262.5	30622.4	44686.1	FALSE	A0A8M3ASI7;A0A8M6Z2B7;Q6DG46	Lysosomal Pro-X carboxypeptidase isoform X1;Lysosomal Pro-X carboxypeptidase isoform X2;Lysosomal Pro-X carboxypeptidase precursor	prcp;prcp;zgc:91816	Danio rerio
20099.9	15248.6	27980.5	17805.3	29020.1	29395.8	27318.3	26464.8	32688.3	25420.4	25819.9	37293.1	28073.1	28946.4	36565.5	FALSE	A0A8M3ASJ0;A0A8M3ASN5;A0A8M3AZT8;A0A8M3AZU1;A0A8M3B2P4;A0A8M3B2P7;A0A8M3B9T7;A0A8M6YYA8;A0A8M6Z6Y6;A2CF31	Ataxin-2 isoform X3;Ataxin-2 isoform X5;Ataxin-2 isoform X2;Ataxin-2 isoform X9;Ataxin-2 isoform X1;Ataxin-2 isoform X7;Ataxin-2 isoform X4;Ataxin-2 isoform X10;Ataxin-2 isoform X6;Ataxin-2	atxn2;atxn2;atxn2;atxn2;atxn2;atxn2;atxn2;atxn2;atxn2;si:dkey-165i4.1	Danio rerio
13082.5	3475.12	19121.1	4857.72	16735.7	7130.15	15250.1	12806.1	14537	16306.3	18917.7	25302.7	25971.9	28837.8	26484.6	FALSE	A0A8M3ASL5;A0A8M9PVH9	Uncharacterized protein LOC100334619 isoform X1;Uncharacterized protein LOC100334619 isoform X2	LOC100334619	Danio rerio
62849.6	61631.3	62823.6	60092.6	74979.4	66433.8	83209.4	82805.2	74689.4	87508.7	84995.9	93520.6	79117.3	79051.6	100811	FALSE	A0A8M3ASL9;Q1MTE3	Probable global transcription activator SNF2L2 isoform X1;Probable global transcription activator SNF2L2	smarca2;psa-4	Danio rerio
201178	216540	220990	167725	204475	185559	147848	131973	135269	94244.9	108751	93555.1	102363	106297	123095	FALSE	A0A8M3ASV0;A0A8M9P1U8;A0A8M9PNC1;A0A8M9PRK6;Q1LUA6	non-specific serine/threonine protein kinase;non-specific serine/threonine protein kinase;non-specific serine/threonine protein kinase;non-specific serine/threonine protein kinase;Triple functional domain protein	trioa;trioa;trioa;trioa;trio	Danio rerio
27418.6	33558	28751.3	28592.1	29763.2	27377.9	20899.5	23423.2	18868.5	18398.5	21012.8	15603.1	13887.4	21861.5	14850.5	TRUE	A0A8M3ASV4;Q90415	Retinoic acid receptor RXR;Retinoic acid receptor RXR-alpha-B	rxrab	Danio rerio
344990	360180	386589	362462	404594	366767	368145	335456	280582	161570	181415	163487	110790	130358	146762	FALSE	A0A8M3ASW0	Kinetochore-associated protein 1 isoform X2	kntc1	Danio rerio
36043.5	37552.5	37850.2	34586.3	42972	38710.3	45342.2	37500.5	37211.1	37334.4	29765.5	32756.8	29809.7	26021	31300.8	FALSE	A0A8M3ASW5;A0A8M3B021;A0A8M3B2Z4;E7F2X0	CAP-Gly domain-containing linker protein 1 isoform X4;CAP-Gly domain-containing linker protein 1 isoform X3;CAP-Gly domain-containing linker protein 1 isoform X2;CAP-GLY domain-containing linker protein 1a	clip1a	Danio rerio
200751	184957	199542	196451	231791	214084	223949	189564	191570	181150	180260	194375	219191	197236	236481	FALSE	A0A8M3ASW7;Q6TEN4	Arf-GAP domain and FG repeat-containing protein 1 isoform X3;Arf-GAP domain and FG repeat-containing protein 1	agfg1a;HRB	Danio rerio
39384.5	39918	37860.5	40475.4	36819.1	35040.5	52461	42345.7	48547.3	46101.6	46109.1	44357.8	44601.5	42783.1	49041.1	FALSE	A0A8M3AT50;F8W4K3	Alsin isoform X4;Alsin Rho guanine nucleotide exchange factor ALS2 b	als2b	Danio rerio
58989.6	44003.4	69774.8	72181.7	71250.6	60960.9	49943	60815.4	68986.4	62611.1	62483	68313.8	52288.1	67561.5	72276.3	FALSE	A0A8M3AT57;Q503G7	Mitogen-activated protein kinase kinase kinase 7	si:ch211-225h9.1;zgc:110612	Danio rerio
64290.5	50316.3	72601.9	66479.1	67147.5	77378.6	70418.9	83648.4	100758	111164	97059.5	105174	84419.8	92928.7	103889	FALSE	A0A8M3AT91;A0A8M3B0B7;A0A8M3BAA2;A0A8M6YYR7;A0A8M6YZL6;A0A8M6Z139;A0A8M6Z6S1;A0A8M6Z7C8;A0A8M9Q690;B0UYC5	phosphatidylinositol-3,4-bisphosphate 4-phosphatase;phosphatidylinositol-3,4-bisphosphate 4-phosphatase;phosphatidylinositol-3,4-bisphosphate 4-phosphatase;phosphatidylinositol-3,4-bisphosphate 4-phosphatase;phosphatidylinositol-3,4-bisphosphate 4-phosphatase;phosphatidylinositol-3,4-bisphosphate 4-phosphatase;phosphatidylinositol-3,4-bisphosphate 4-phosphatase;phosphatidylinositol-3,4-bisphospha…	inpp4ab;inpp4ab;inpp4ab;inpp4ab;inpp4ab;inpp4ab;inpp4ab;inpp4ab;inpp4ab;si:ch211-107m8.2	Danio rerio
47908.4	61931.3	47469.7	45555.8	42825.7	48979.6	45809.8	44575.4	43869	42556.3	41261.3	39371.8	38205	39123.1	46458.6	FALSE	A0A8M3AT98;E7FBZ7	Arf-GAP with GTPase, ANK repeat and PH domain-containing protein 1 isoform X5;Arf-GAP with GTPase, ANK repeat and PH domain-containing protein 1 isoform X6	agap1	Danio rerio
97995.3	101795	106978	92030.1	86376	84697.3	56650.8	54937.8	46323.8	52774.5	65000.7	54560.1	53389	47656.5	50890.9	FALSE	A0A8M3ATA5;A0A8M3ATB1;A0A8M3B0D1;A0A8M3B3C3;A0A8M3B3C8;A0A8M3BAB4;A0A8M6YYV2;A0A8N7UR56	Tensin-1-like isoform X6;Tensin-1-like isoform X3;Tensin-1-like isoform X2;Tensin-1-like isoform X1;Tensin-1-like isoform X8;Tensin-1-like isoform X5;Tensin-1-like isoform X4;Tensin-1-like isoform X7	tns1a	Danio rerio
191883	210760	219168	206545	240972	262838	180133	221426	233594	230420	224455	226704	192208	173812	229961	FALSE	A0A8M3ATA7;Q5RI09	Nucleoprotein TPR	tprb;si:dkey-97o5.5	Danio rerio
41092.1	42686.2	41814.4	39266.1	44961.9	44933	60783	47526	45479.9	47438.8	47754.4	41993.5	38851.7	43156.8	37282.4	FALSE	A0A8M3ATB6;E7F0C5	Myotubularin-related protein 14 isoform X2;Myotubularin-related protein 14	mtmr14	Danio rerio
93128.9	81630.8	100999	85604.2	108329	123038	134901	120708	148809	156671	141202	175383	158307	157781	201445	FALSE	A0A8M3ATD1;A0A8M9Q0H0;E7FE33	FERM, RhoGEF and pleckstrin domain-containing protein 2 isoform X1;FERM, RhoGEF and pleckstrin domain-containing protein 2 isoform X4;FERM, RhoGEF and pleckstrin domain protein 2	farp2	Danio rerio
19513.8	17058.9	18721	12320.8	23749.9	20759.6	18171	17046	17746.6	15972.3	14365.4	15170.1	11368.7	13351.3	18032.1	FALSE	A0A8M3ATN8;A0A8M3BAM2;A0A8M9PNA9;A0A8N7T870;X1WCW5	DNA helicase	chd6	Danio rerio
107662	114079	113324	101381	104238	95417.5	87598.8	96309.3	101295	117365	119838	124457	129407	132043	151712	FALSE	A0A8M3ATW3	Protein argonaute-3	LOC567622	Danio rerio
17520.6	50898.9	2482.24	50148.4	11501.5	8195.32	15838.8	18979.2	4357.08	27987.1	14933.6	13175.2	49901.4	15969.8	18986.1	FALSE	A0A8M3ATX0	Protein transport protein sec16	sec16a	Danio rerio
5894.99	4506.5	3994.48	6714.41	6365.85	5406.08	6529.89	5103.91	3963.24	5595.2	5222.21	6827.75	7245.61	4323.43	4796.42	FALSE	A0A8M3AU08;Q32PM3	Phosphatidylinositol-3,5-bisphosphate 3-phosphatase;Phosphatidylinositol-3,5-bisphosphate 3-phosphatase	mtm1;zgc:123266	Danio rerio
103542	101931	110355	84503.2	117761	106854	64605.7	73057	75919.4	65734.1	72326.7	59624.5	54038.8	62988.3	70176	FALSE	A0A8M3AU41;X1WG96	Protein Smaug homolog 1 isoform X2;Protein Smaug homolog 1 isoform X1	samd4a	Danio rerio
81264.2	96815.9	94535.4	92225.7	107455	96979.6	94290.9	99674.5	102368	73960.8	89566.4	84831.1	60082.3	73402.1	85444.6	FALSE	A0A8M3AU80	Transcription elongation regulator 1 isoform X1	tcerg1b	Danio rerio
42208.9	47081.1	15852.5	36416.5	30414.1	21690.9	38634	33894.3	10454.2	26796.2	18454	10931.3	31492.6	17903.2	11627.6	TRUE	A0A8M3AU85	Protein NLRC3-like	LOC103908614	Danio rerio
22697.9	29639.1	30257.4	30912.3	19636.7	20570	30014.8	25444.8	17745.3	25236.3	28893.5	20603.4	26299.4	26269.6	23003.8	FALSE	A0A8M3AUJ3;A0A8M9PLK5;E7F5M2	Transmembrane protein 260 isoform X3;Transmembrane protein 260 isoform X2;Transmembrane protein 260	tmem260	Danio rerio
22596	23804.3	25101.8	20158.7	27072.9	25688.5	18383.8	21163	22490	16750.3	18944.7	16868.5	16324.2	17782.8	20821.9	FALSE	A0A8M3AUN4;A0A8M3BBC1;A0A8M9PQ66;A0A8M9PQ71;A0A8M9Q2U6;A0A8M9Q2V1;A0A8M9Q8Z2;A0A8M9Q8Z6;A0A8M9QD32;A0A8M9QD37;A0A8M9QI24;A0A8M9QI33;E7EZG2	Unconventional myosin-IXa isoform X4;Unconventional myosin-IXa isoform X7;Unconventional myosin-IXa isoform X3;Unconventional myosin-IXa isoform X9;Unconventional myosin-IXa isoform X5;Unconventional myosin-IXa isoform X10;Unconventional myosin-IXa isoform X6;Unconventional myosin-IXa isoform X11;Unconventional myosin-IXa isoform X2;Unconventional myosin-IXa isoform X8;Unconventional myosin-IXa i…	myo9aa	Danio rerio
27632.6	23940.2	39506.6	12073.3	24991.1	40455.3	NaN	37156	29943.9	33060.8	37171.9	39962.4	22280.4	39752.2	26122	FALSE	A0A8M3AUX4	Tight junction protein ZO-2-like	LOC103911473	Danio rerio
569228	627832	597111	631354	612689	650829	978185	873820	785677	733871	675231	654416	517492	463364	514714	FALSE	A0A8M3AV30	Unconventional myosin-Va isoform X3	myo5aa	Danio rerio
17022.5	26638.4	17994.6	21265.4	20381.9	21228.3	23966.7	27481.9	19223.2	22258.8	18884.7	21227.4	22349.5	21527.5	18552.5	FALSE	A0A8M3AV41;A0A8M3B5X9;F1QYK7;F1RDH9;Q6PEH2	Protein kinase C binding protein 1, like isoform X2;Protein kinase C binding protein 1, like isoform X6;Protein kinase C binding protein 1, like isoform X1;Protein kinase C binding protein 1, like isoform X3;Protein kinase C binding protein 1, like	prkcbp1l;prkcbp1l;im:7138336;im:7138336;zgc:63775	Danio rerio
972787	852177	828789	847656	827790	919684	862456	880768	835206	850672	793251	792378	845227	741071	799458	FALSE	A0A8M3AV68	NSFL1 cofactor p47	nsfl1c	Danio rerio
103828	136430	141532	144773	161599	160639	281547	233211	222863	257391	261446	243171	266386	285283	232151	FALSE	A0A8M3AV96;A0A8N7UT40	Complement component C7 isoform X2;Complement component C7 isoform X1	c7a	Danio rerio
34729.2	41514.8	41611.5	31764.8	32428	34006.3	29849.2	22485.2	23842.9	13183.7	16043.2	12155.2	11886.3	13154.7	12110.8	FALSE	A0A8M3AVC6	Dynein assembly factor 5, axonemal	dnaaf5	Danio rerio
35843.5	31384.4	40653.2	34249.6	55316.5	52456.1	40007.8	50316.7	58337.2	39172.1	48435.5	64080.2	31460	48110.8	49107	FALSE	A0A8M3AVC7;Q804S5	RING-type E3 ubiquitin transferase;E3 ubiquitin-protein ligase mib1	mib1	Danio rerio
43966.6	34567.3	43178.3	41049	48851.3	44150.6	26210.7	36225	34688.2	47267.1	38627.6	58454.2	29008.8	55436.5	55250	FALSE	A0A8M3AVD9	PDZ and LIM domain 2 (mystique)	fi15c05	Danio rerio
244442	238070	255427	253569	260134	264096	280013	269059	284546	275205	273768	270536	257944	257758	283031	FALSE	A0A8M3AVE1;A0A8M9PQN9;A0A8M9Q7V9	E3 ubiquitin-protein ligase UBR4 isoform X13;E3 ubiquitin-protein ligase UBR4 isoform X14;E3 ubiquitin-protein ligase UBR4 isoform X6	ubr4	Danio rerio
179244	211367	178742	173997	197210	175451	174350	144836	132549	120904	126032	114330	101031	105685	122250	FALSE	A0A8M3AVM5;A0A8M3BC62	Cell division protein kinase 11 isoform X2;Cell division protein kinase 11 isoform X1	cdk11b	Danio rerio
117281	140527	148719	128476	119897	140307	229663	180839	164288	206047	179822	196565	205523	201011	238649	FALSE	A0A8M3AVP0;Q802W2	Aldehyde dehydrogenase family 9 member A1-B isoform X1;4-trimethylaminobutyraldehyde dehydrogenase B	aldh9a1b	Danio rerio
124484	122989	150977	76942.1	123349	132777	48952	53287.5	68340.2	48797.8	54693.7	36944.4	51952.4	61199.9	66824.4	FALSE	A0A8M3AVP4;A0A8M3B2D9;E7FAU4	Disco-interacting protein 2 homolog A isoform X1;Disco-interacting protein 2 homolog A isoform X4;Disco-interacting protein 2 homolog A	dip2a	Danio rerio
67739.7	74291.2	69342.5	64158.9	65718	73810.4	60379.2	55565	61350.7	57784.3	60685.5	53654.3	53552.2	55658.2	61482.8	FALSE	A0A8M3AVR7;Q9YH60	[tau protein] kinase	gsk3b	Danio rerio
24961.5	20754.4	18442.5	19725.3	14499.3	15294.5	11698.3	8755.32	11928.9	4784.72	7065.35	5254.02	7121.76	NaN	NaN	FALSE	A0A8M3AVT4;A0A8M3BCB3	Unconventional myosin-X isoform X1;Unconventional myosin-X isoform X2	myo10l3	Danio rerio
26865.6	20416.7	28507.2	24306.3	27162.5	23746.2	35183.8	25781.2	36804	45108.7	38447.7	47234.1	56257.4	44880.4	57015.9	FALSE	A0A8M3AVV6;E7FEE4	WD repeat-containing protein 37 isoform X1;WD repeat domain 37	wdr37;fj52e09	Danio rerio
63179.2	65546.6	57188.5	61928.2	66424.4	62261.7	97829.5	80908.1	77101.7	86110.2	88375.1	71920.7	72366.5	77504.4	77608	FALSE	A0A8M3AVW8;A0A8M3B5G8	RCR-type E3 ubiquitin transferase	mycbp2	Danio rerio
37205.6	34903.4	33303.3	33468	34901.8	35407.4	26142.6	26748.3	25236.8	28348.3	33555.4	33392.2	42940.6	35995.3	40861.3	FALSE	A0A8M3AVX1;A0A8M3B2K7;A0A8M3B5I9	receptor protein-tyrosine kinase	epha3	Danio rerio
173304	190620	178725	210154	191194	217790	304255	279117	284182	304740	297268	317701	285265	253182	290606	FALSE	A0A8M3AVY7;A0A8M9PTX0;F1QJT6;Q7ZW47	Double-stranded RNA-binding protein Staufen homolog 2	stau2;stau2;zgc:55287;stau2	Danio rerio
11985	8033.66	13205.8	7018.06	13859.7	13379.6	NaN	12655.9	12021.9	8313.69	13861.5	10715.6	12872.1	18418.9	9456.73	TRUE	A0A8M3AVZ0;Q6PGW8	arginine--tRNA ligase	rars2;zgc:63702	Danio rerio
113837	104701	80775.6	128659	118461	124878	211416	221567	194774	348293	327283	264937	387831	334836	316923	FALSE	A0A8M3AVZ6;A0A8M3B2M1;A0A8M3B5K9;A0A8M3BCF4;A0A8M9PSB8;A0A8M9Q4P8;A0A8M9QAX5;A0A8M9QJT6	ATP synthase-coupling factor 6, mitochondrial;ATP synthase-coupling factor 6, mitochondrial;ATP synthase-coupling factor 6, mitochondrial;ATP synthase-coupling factor 6, mitochondrial;ATP synthase-coupling factor 6, mitochondrial;ATP synthase-coupling factor 6, mitochondrial;ATP synthase-coupling factor 6, mitochondrial;ATP synthase-coupling factor 6, mitochondrial	si:ch211-140m22.7	Danio rerio
36276	27274.4	47034.8	29869.7	41532.5	40489.7	45624.1	29571.6	41904.6	49033.6	39076.5	39040.3	40576.7	47753.3	39305.9	FALSE	A0A8M3AW00;A0A8M6YUC5;A0A8M6YUZ6;A0A8M6YWU2;A0A8M6Z2V4	Pleckstrin homology domain-containing family G member 3 isoform X2;Pleckstrin homology domain-containing family G member 3 isoform X1;Pleckstrin homology domain-containing family G member 3 isoform X4;Pleckstrin homology domain-containing family G member 3 isoform X5;Pleckstrin homology domain-containing family G member 3 isoform X3	plekhg3	Danio rerio
64912.8	65862.3	71990	66095	75637.9	78355.9	90637.9	85060.3	88093	93735.8	99547.7	99567.8	109097	120066	97926.6	FALSE	A0A8M3AW01;A0A8M3B5L7;A0A8M3BCF6	NADH dehydrogenase [ubiquinone] flavoprotein 3, mitochondrial;NADH dehydrogenase [ubiquinone] flavoprotein 3, mitochondrial;NADH dehydrogenase [ubiquinone] flavoprotein 3, mitochondrial	ndufv3	Danio rerio
29119.5	33520.3	40265.4	33661.9	31436.8	33671.6	61294.2	48208.6	50874.9	54983.8	63779	54193.8	61024.2	76432.9	58885.6	FALSE	A0A8M3AW06;Q7SY18	Uncharacterized protein LOC393433 isoform X1;Uncharacterized protein LOC393433	cyp46a1.2;zgc:63602	Danio rerio
58038	54728.1	50289.1	39066.3	55846.9	69840.6	35376.3	43775.2	63087.1	64044.5	70900.9	78172	70282.4	87134	82499	FALSE	A0A8M3AW37;Q568J6	Endophilin-B1	sh3glb1a;fc55h11	Danio rerio
172506	170803	158476	177569	175623	164407	211949	186614	179968	236138	214502	168403	242737	223877	168338	FALSE	A0A8M3AW54;E7F6G9	UDP-glucose:glycoprotein glucosyltransferase 2 isoform X1;UDP-glucose glycoprotein glucosyltransferase 2	uggt2	Danio rerio
59992.4	89627.6	92198.4	69781.4	78824	92419.4	91412.1	80959.9	73507.5	92222.2	86609.4	95270.2	74666.9	78744.7	70076.4	FALSE	A0A8M3AW67;A0A8M6YWM6;A0A8M6Z398;Q5RHE6	SLAIN motif-containing protein 2 isoform X1;SLAIN motif-containing protein 2 isoform X2;SLAIN motif-containing protein 2 isoform X3;SLAIN motif family, member 2	slain2;slain2;slain2;si:dkey-90m5.3	Danio rerio
11455.9	14506.8	11791.8	7732.19	13071.2	20366.3	9750.01	21464.1	28612.4	51805.2	51396.5	74113.7	59647.2	53954.8	66942.2	FALSE	A0A8M3AW82;A0A8M3AW90;A0A8M3AW95;A0A8M3B5T7;A0A8M3B5U1;A0A8M3BCK8	Microtubule-associated protein	map2	Danio rerio
NaN	16322.2	15118.4	22606.1	16426.9	14031.7	26023.2	24643.8	18363.1	24349	24851.7	17792.8	19829.5	16502	13694.9	TRUE	A0A8M3AWD8	BRCA2-interacting transcriptional repressor EMSY isoform X4	emsy	Danio rerio
94764.6	102794	116639	87888.7	118374	117879	100513	100474	99482.7	92529.1	90387.1	105294	91257.6	98802	122275	FALSE	A0A8M3AWE0;A0A8M9P6Q8;A0A8M9PH76;A0A8M9PN43;A0A8M9PVD2;A0A8M9PVD9;A0A8M9PVE3;A0A8M9PYU5;A0A8M9PYV3	A-kinase anchor protein 13 isoform X1;A-kinase anchor protein 13 isoform X9;A-kinase anchor protein 13 isoform X5;A-kinase anchor protein 13 isoform X6;A-kinase anchor protein 13 isoform X3;A-kinase anchor protein 13 isoform X8;A-kinase anchor protein 13 isoform X13;A-kinase anchor protein 13 isoform X2;A-kinase anchor protein 13 isoform X7	wu:fi15d04	Danio rerio
66475.7	57704.7	99603.2	55616.1	94823.8	120204	31064.6	42088.7	80001.9	18947.9	34596.5	31492	15478.5	17562.9	19796.7	FALSE	A0A8M3AWF9;A0A8M3BCR6;A0A8M9QBV3	PDZ and LIM domain 5 isoform X1;PDZ and LIM domain 5 isoform X3;PDZ and LIM domain 5 isoform X2	pdlim5b	Danio rerio
212608	224277	213889	218697	208857	224776	368215	264899	250937	318515	287880	302691	283134	245063	259329	FALSE	A0A8M3AWG1;A0A8M3B316;A0A8M3B600;A0A8M3BCS9;A0A8M3BCT3;F1R5G5	Protein transport protein Sec31A isoform X2;Protein transport protein Sec31A isoform X4;Protein transport protein Sec31A isoform X3;Protein transport protein Sec31A isoform X1;Protein transport protein Sec31A isoform X6;Protein transport protein Sec31A	sec31a;sec31a;sec31a;sec31a;sec31a;cb354	Danio rerio
58669.1	65980.8	67942.2	64754	77750.9	69598	68816.1	69586.6	67568.1	62959	56759.8	64199	51596.4	55397.7	61025.3	FALSE	A0A8M3AWJ7;Q7ZW86	Peptidyl-prolyl cis-trans isomerase CWC27 homolog isoform X1;Spliceosome-associated protein CWC27 homolog	cwc27	Danio rerio
54723.8	66294.9	55163.1	71596.1	59492.5	60191.7	38192.5	47163.8	52898.7	45154.6	39231.1	38217	34076.8	39227.2	42399.8	FALSE	A0A8M3AWM6;F1R7L2	Small glutamine-rich tetratricopeptide repeat-containing protein beta isoform X1;Small glutamine-rich tetratricopeptide repeat co-chaperone beta	sgtb;zgc:92462	Danio rerio
49755.9	43215.3	48930.1	43333	55753.6	53738	48023.8	50261.9	49717.1	51310.9	50706.9	54514.4	45232.8	44303.9	49413.3	FALSE	A0A8M3AWP0	phosphoinositide 5-phosphatase	synj1	Danio rerio
40254.5	61073.5	37057.7	52570.6	49928.9	50479	67045.2	67831.6	62681.9	72447.5	67554.8	69631.8	74582.4	80463.4	80949.3	FALSE	A0A8M3AWR6	Serine beta-lactamase-like protein LACTB, mitochondrial isoform X1	lactb	Danio rerio
61088.9	56804.4	75682	58745.5	65121.8	52040.8	62486.6	59621.6	59332.7	74802.4	58219.2	67841.1	56301.9	42058.5	74909.7	FALSE	A0A8M3AWT2;A0A8M3AWV7;A0A8M3B3B4;A0A8M3B694;A0A8M9PTF3;A0A8M9PTF8;A0A8M9Q5T5;A0A8M9Q5T8;A0A8M9QBW1;A0A8M9QBW5;A0A8M9QBX0;A0A8M9QGF6;A0A8M9QGG5;A0A8M9QKL0	Phosphatidylinositol-binding clathrin assembly protein isoform X7;Phosphatidylinositol-binding clathrin assembly protein isoform X5;Phosphatidylinositol-binding clathrin assembly protein isoform X11;Phosphatidylinositol-binding clathrin assembly protein isoform X8;Phosphatidylinositol-binding clathrin assembly protein isoform X6;Phosphatidylinositol-binding clathrin assembly protein isoform X14;P…	picalma	Danio rerio
175837	193299	186695	166498	190571	190572	165976	154227	158454	127543	137720	133753	111552	113774	138826	FALSE	A0A8M3AWY8;Q8UVK2	Transcription elongation factor spt6;Transcription elongation factor SPT6	supt6h	Danio rerio
30277.4	30522.2	31572.3	39848	32871.3	36370.5	76903.4	55331.8	43344.6	47017	46359.8	26998.1	29332.6	26448.2	15788.6	FALSE	A0A8M3AX02;A0A8M9PAG8;A0A8M9PAH4;A0A8M9PLV9;A0A8M9PLW5;A0A8M9PSZ2;A0A8M9PSZ7;A0A8M9PT04;A0A8M9PU97;A0A8M9PUA1;A0A8M9Q074;A0A8M9Q080;A0A8M9Q6M2;A0A8M9QCM0;A0A8M9QH66;A0A8M9QL73;A0A8M9QL76	Protein furry homolog isoform X9;Protein furry homolog isoform X3;Protein furry homolog isoform X7;Protein furry homolog isoform X4;Protein furry homolog isoform X8;Protein furry homolog isoform X1;Protein furry homolog isoform X5;Protein furry homolog isoform X9;Protein furry homolog isoform X3;Protein furry homolog isoform X8;Protein furry homolog isoform X10;Protein furry homolog isoform X6;Pr…	fryb	Danio rerio
56261.7	50617.9	53870.9	50592.8	64035.8	57436	37680.8	37771.3	36791.8	17809.8	21206.6	20445.5	17709.2	19043.3	15761.5	FALSE	A0A8M3AX38;E9QH84	Gem-associated protein 5 isoform X2;Gem (nuclear organelle)-associated protein 5	gemin5	Danio rerio
625837	678689	565745	560096	548236	527982	702942	532201	535011	567812	608624	657783	600795	556165	577520	FALSE	A0A8M3AX42	Drebrin isoform X5	dbn1	Danio rerio
88717.3	96838.5	87075.1	102978	87222.8	85109.4	131767	114248	100920	145700	142661	107430	158588	145441	113571	FALSE	A0A8M3AX62	Prenylcysteine oxidase-like	pcyox1l	Danio rerio
83924.2	110074	126052	97376.1	117572	133604	120560	98811.6	126765	118847	128982	131250	125742	116777	141846	FALSE	A0A8M3AX89;A0A8M3B6K5	AP2-associated protein kinase 1 isoform X2;AP2-associated kinase 1b	aak1b	Danio rerio
68447	78771.3	62249.4	79049	84593.4	73840.7	75495.6	65151.9	56974.5	55356.8	57922.5	50477.6	51650.7	59309.5	58870.4	FALSE	A0A8M3AX96;Q4TVV3	RNA helicase;Probable ATP-dependent RNA helicase DDX46	ddx46	Danio rerio
54985.3	63471	55176	61578	57896.5	76821.3	48540.3	36238.6	29383	27419.7	27424.4	48347.6	35572	35800.1	31738.8	FALSE	A0A8M3AXA1;Q7SZC5	Nucleoporin NDC1	ndc1	Danio rerio
16858.7	17573.4	17627	14300.3	17521.7	20670.7	8172.5	12526.1	9411.32	13387.4	15949.5	12434.5	13692.7	12778.7	13775	FALSE	A0A8M3AXD6	Rho/rac guanine nucleotide exchange factor (GEF) 18a	arhgef18	Danio rerio
NaN	NaN	3320.78	NaN	NaN	NaN	5258.16	17034.1	NaN	3501.92	NaN	16896.9	NaN	NaN	NaN	TRUE	A0A8M3AXF6	Histone-binding protein RBBP7 isoform X1	rbb4l	Danio rerio
15697.6	19405.7	19031	14594	11965.3	16616.4	23013.1	23418.1	24386.5	42095.3	39347.4	32135.4	39979.9	37381.1	47502.9	FALSE	A0A8M3AXG0	Telomerase protein component 1	tep1	Danio rerio
209690	267297	254991	272927	321623	282757	310697	266360	270463	260298	271857	270648	222351	222881	261856	FALSE	A0A8M3AXL2	Host cell factor C1a	fc61g09	Danio rerio
16595.9	10297.3	15831.4	16522.8	15461.5	15987.2	8765.03	13967.8	15365	15324.3	13419.6	14262.1	11262.8	16751.2	13717.4	FALSE	A0A8M3AXP6;A0A8M9PGS5	Uncharacterized protein LOC100003994 isoform X1;Uncharacterized protein LOC100003994 isoform X2	zgc:162198	Danio rerio
21346.2	23257.5	15642.2	24427	24848.3	30380.2	94713	78666.6	74654.1	175379	173443	149365	162548	146998	156566	FALSE	A0A8M3AXV0;A0A8M9PVL2;A0A8M9Q7S8;E7FCV8	Collagen alpha-2(VI) chain isoform X2;Collagen alpha-2(VI) chain isoform X1;Collagen alpha-2(VI) chain isoform X3;Collagen alpha-2(VI) chain isoform X4	col6a2	Danio rerio
20490.6	34416.4	17659.4	36873.6	24876.3	18841.3	52385.6	16982.1	31629.5	30414.9	24771.9	25909.4	46855.4	54696.9	26847.8	FALSE	A0A8M3AXW6;F1R8I1	Caspase recruitment domain-containing protein 19 isoform X1;Caspase recruitment domain family, member 19	card19	Danio rerio
58393.2	65110.9	65368.7	60849.9	74443.1	70711.6	78505.4	71044.1	82621.2	81243.6	86474.4	90995.8	99178	97100.7	105778	FALSE	A0A8M3AY21;Q6PD84	Syntaxin-binding protein 3 isoform X1;Syntaxin-binding protein 3	stxbp3;fb71h06	Danio rerio
[truncated: 5,718 more rows]

## Sheet: S3_PD2_Quant_6927PG
Day4_B1	Day4_B2	Day4_B3	Day7_B1	Day7_B2	Day7_B3	Day11_B1	Day11_B2	Day11_B3	Day18_B1	Day18_B2	Day18_B3	Day28_B1	Day28_B2	Day28_B3	C: PG.IsSingleHit	T: PG.ProteinAccessions	T: PG.ProteinDescriptions	T: PG.Genes
[truncated: 6,927 more rows]

[truncated: 1 more sheets: S3_PD2_DEPs_z-scores_3531PG]
