# Supplementary material for: Multiomics profiling of zebrafish embryonic cell line PAC2 across growth phases to assess its relevance for toxicological studies
Source: PLoS One. 2026 Apr 17;21(4):e0346109. doi: 10.1371/journal.pone.0346109 (PMC13089740; doi:10.1371/journal.pone.0346109)
Supplement: S4 Table — (XLSX) [file pone.0346109.s011.xlsx]

## Sheet: READ ME
S4 Table for manuscript "Multiomics profiling of zebrafish embryonic cell line PAC2 to assess its relevance for toxicological studies" by Degeratu et al.
S Table number	S Table name	Worksheet name	Short description of content
S4 Table	Supporting data for shared Proteomics Datasets 1 and 2 (PD1PD2) lists of differentially expressed proteins (DEPs)	S4_sharedPD1PD2_FAclust_down	1247 DEPs shared between the downregulated clusters of PD1 (S2 Table, Worksheet S2_PD1_DEPs_z-scores_4450PG) and PD2 (S3 Table, Worksheet S3_PD2_DEPs_z-scores_3531PG) were converted from UniProt accessions to gene symbols (1229) and submited for functional annotation (FA) in DAVID Bioinformatics. Background of 7465 genes (converted the the total of 7320 protein groups) was applied beforehand. Cla…
S4 Table	Supporting data for shared Proteomics Datasets 1 and 2 (PD1PD2) lists of differentially expressed proteins (DEPs)	S4_sharedPD1PD2_FAclust_up	1272 DEPs shared between the upregulated clusters of PD1 (S2 Table, Worksheet S2_PD1_DEPs_z-scores_4450PG) and PD2 (S3 Table, Worksheet S3_PD2_DEPs_z-scores_3531PG) were converted from UniProt accessions to gene symbols (1270) and submited for functional annotation (FA) in DAVID Bioinformatics. Background of 7465 genes (converted the the total of 7320 protein groups) was applied beforehand. Class…

## Sheet: S4_sharedPD1PD2_FAclust_down
Annotation Cluster 1	Enrichment Score: 25.579655596083086
Category	Term		Count	Genes	FDR
GOTERM_BP_FAT	GO:0090304	nucleic acid metabolic process	327	SRPK1B, LTV1, SMARCAL1, RTCA, RRP1, EIF4A3, PPAN, THUMPD3, THUMPD1, RRP8, ALKBH8, DIMT1L, MAGOH, PCLAF, ETF1B, PELO, ABT1, DDX18, WDHD1, AQR, METTL1, NGDN, TAOK3A, NSMCE1, DNTTIP2, DDX10, WDR75, CRNKL1, SND1, JMJD6, DHX40, CLNS1A, SRFBP1, TARS1, DUS3L, SLBP, DHX8, TRMT2A, RPAP1, LARS1B, RRP7A, PPP4CB, PDCD11, HLTF, DHX37, RRS1, MCMBP, DHX38, SYMPK, LYAR, AAR2, TOE1, TRAP1, PRPF38B, XRCC4, MTERF3,…	6.68216e-44
GOTERM_BP_FAT	GO:0042254	ribosome biogenesis	126	LTV1, LOC110437880, RRP1, PPAN, MPV17L2, NOC2L, RRP8, FBL, DIMT1L, MTREX, ABT1, DDX18, AFG2A, NGDN, DDX10, WDR75, GTPBP4, FTSJ3, EBNA1BP2, DKC1, GRWD1, RPL7L1, NCL, MRTO4, NHP2, SBDS, XPO1A, SRFBP1, ZGC:86811, UTP25, NOP2, NMD3, NPM1A, RPF2, NOP9, RRP7A, DHX30, RPL5A, PDCD11, DHX37, RRS1, LYAR, MDN1, NOP14, MTERF3, PNO1, WDR55, TBL3, GNL3L, EIF6, PIN4, NOL10, NOL11, DDX49, NVL, WDR3, PAK1IP1, RPL…	1.60265e-41
GOTERM_CC_FAT	GO:0005730	nucleolus	124	RPP30, EIF4A3, PPAN, NOC2L, RRP8, FBL, SSRP1A, DIMT1L, ABT1, DDX18, NGDN, WDR75, DNTTIP2, GTPBP4, JMJD6, FTSJ3, EBNA1BP2, DKC1, GRWD1, NCL, MRTO4, NHP2, UTP25, NOP2, NOLC1, NPM1A, RPF2, NOP9, RRP7A, PDCD11, DHX37, RRS1, UTP20, LYAR, MDN1, HSPA8, NOP14, PNO1, RCC2, PUM3, WDR55, TBL3, GNL3L, EIF6, RIOX1, PIN4, NOL10, NOL11, TOP2A, RBM28, FEN1, WDR3, PAK1IP1, OLA1, NAT10, AATF, WDR46, WDR43, NKRF, B…	6.6312e-41
GOTERM_BP_FAT	GO:0010467	gene expression	349	SRPK1B, EIF4A2, LTV1, RTCA, RRP1, EIF4A3, PPAN, THUMPD3, THUMPD1, EIF4A1A, RRP8, ALKBH8, DIMT1L, MAGOH, EEF2L2, EIF2D, ETF1B, PELO, ABT1, DDX18, AQR, METTL1, NGDN, MRPS18A, DNTTIP2, DDX10, WDR75, CRNKL1, GTPBP1, JMJD6, PISD, AFG3L1, DHX40, NUP93, CDC37, CLNS1A, SRFBP1, TARS1, DUS3L, SLBP, DHX8, MRPL18, MRPL19, HSPA4L, TRMT2A, RPAP1, MRPL13, LARS1B, RRP7A, RPL5A, GRPEL1, PDCD11, NUP85, DHX37, RRS1…	2.51651e-36
GOTERM_BP_FAT	GO:0022613	ribonucleoprotein complex biogenesis	146	LTV1, SRPK1B, LOC110437880, RRP1, PPAN, MPV17L2, NOC2L, RRP8, FBL, DIMT1L, RUVBL2, RUVBL1, MTREX, EIF2D, ABT1, DDX18, AFG2A, NGDN, DDX10, WDR75, CRNKL1, GTPBP4, FTSJ3, EBNA1BP2, DKC1, GRWD1, RPL7L1, NCL, CLNS1A, MRTO4, NHP2, SBDS, GEMIN5, XPO1A, SRFBP1, SNRPF, SNRNP200, ZGC:86811, UTP25, NOP2, NMD3, NPM1A, RPF2, PRPF8, NOP9, RRP7A, DHX30, RPL5A, PDCD11, DHX37, RRS1, LYAR, AAR2, MDN1, NOP14, MTERF…	2.51651e-36
GOTERM_BP_FAT	GO:0016072	rRNA metabolic process	99	LTV1, LOC110437880, RRP1, PPAN, RRP8, FBL, DIMT1L, MTREX, PELO, ABT1, DDX18, NGDN, DDX10, WDR75, FTSJ3, EBNA1BP2, DKC1, RPL7L1, NCL, MRTO4, NHP2, SRFBP1, ZGC:86811, UTP25, NOP2, RPF2, NOP9, RRP7A, PDCD11, DHX37, RRS1, LYAR, NOP14, WDR55, TBL3, GNL3L, EIF6, PIN4, NOL10, NOL11, DDX49, WDR3, PAK1IP1, NAT10, TFB1M, WDR46, WDR43, SART1, NOB1, BUD23, RIOK1, UTP15, WDR36, UTP11, DIS3, NSUN5, DDX54, DDX5…	3.05061e-35
GOTERM_BP_FAT	GO:0009059	macromolecule biosynthetic process	372	SRPK1B, EIF4A2, LTV1, RTCA, RRP1, EXT1B, EIF4A3, PPAN, THUMPD3, THUMPD1, EIF4A1A, RRP8, ALKBH8, DIMT1L, MAGOH, PCLAF, EEF2L2, EIF2D, ETF1B, PELO, ABT1, DDX18, AQR, METTL1, NGDN, MRPS18A, DNTTIP2, DDX10, WDR75, CRNKL1, GTPBP1, JMJD6, PISD, AFG3L1, DHX40, NUP93, CDC37, CLNS1A, OGT.2, SRFBP1, TARS1, DUS3L, SLBP, DHX8, OGT.1, MRPL18, MRPL19, HSPA4L, TRMT2A, RPAP1, MRPL13, LARS1B, SNX3, RRP7A, RPL5A, …	4.63265e-35
GOTERM_CC_FAT	GO:0031981	nuclear lumen	215	SMARCAL1, EIF4A3, PPAN, NOC2L, RRP8, DIMT1L, MAGOH, ABT1, DDX18, WDHD1, NGDN, DNTTIP2, WDR75, GTPBP4, JMJD6, NUP93, GRWD1, PSME3, FAM76B, NOLC1, NPM1A, RRP7A, PDCD11, DHX37, RRS1, LYAR, TOE1, PNO1, RCC2, LARP7, PUM3, WDR55, POLA1, POLA2, TBL3, EIF6, NOL10, NOL11, RCOR1, SUGP1, TOP2A, FEN1, PAK1IP1, OLA1, NAT10, ASH2L, AATF, WDR46, WDR43, PQBP1, NKRF, NXF1B, NELFB, RRP12, CHD4A, WDR36, PARP1, NSUN…	2.52559e-35
GOTERM_BP_FAT	GO:0006364	rRNA processing	96	LTV1, DDX49, LOC110437880, WDR3, PAK1IP1, RRP1, PPAN, NAT10, TFB1M, WDR46, RRP8, WDR43, FBL, SART1, NOB1, DIMT1L, MTREX, BUD23, RIOK1, ABT1, UTP15, DDX18, WDR36, UTP11, DIS3, NSUN5, NGDN, DDX10, DDX54, WDR75, DDX51, DDX52, URB1, GNL2, UTP18, MRPL44, FTSJ3, PWP2H, GNL3, EBNA1BP2, NSA2, DKC1, BXDC2, RPL7L1, RPUSD2, NCL, MRTO4, NHP2, NAF1, SRFBP1, ZGC:86811, UTP25, DDX27, HEATR1, NOP2, SI:DKEY-251I1…	4.76873e-35
GOTERM_BP_FAT	GO:0141187	nucleic acid biosynthetic process	224	SRPK1B, LTV1, RTCA, RRP1, EIF4A3, PPAN, THUMPD3, THUMPD1, RRP8, ALKBH8, DIMT1L, MAGOH, PCLAF, ABT1, DDX18, AQR, METTL1, NGDN, DNTTIP2, DDX10, WDR75, CRNKL1, JMJD6, DHX40, CLNS1A, SRFBP1, DUS3L, SLBP, DHX8, TRMT2A, RPAP1, RRP7A, PDCD11, DHX37, RRS1, DHX38, SYMPK, LYAR, AAR2, TOE1, PRPF38B, MTERF3, LARP7, WDR55, TBL3, EIF6, INTS5, NOL10, NOL11, SUGP1, FASTKD2, PAK1IP1, NAT10, TFB1M, WDR46, WDR43, P…	3.79618e-28
GOTERM_BP_FAT	GO:0016070	RNA metabolic process	239	SRPK1B, LTV1, RTCA, RRP1, EIF4A3, PPAN, THUMPD3, THUMPD1, RRP8, ALKBH8, DIMT1L, MAGOH, ETF1B, PELO, ABT1, DDX18, AQR, METTL1, NGDN, DNTTIP2, DDX10, WDR75, CRNKL1, SND1, JMJD6, DHX40, CLNS1A, SRFBP1, TARS1, DUS3L, SLBP, DHX8, TRMT2A, RPAP1, LARS1B, RRP7A, PDCD11, DHX37, RRS1, DHX38, SYMPK, LYAR, AAR2, TOE1, PRPF38B, MTERF3, LARP7, WDR55, TBL3, EIF6, INTS5, NOL10, NOL11, FARSA, FARSB, SUGP1, FEN1, …	3.66457e-27
GOTERM_BP_FAT	GO:0034654	nucleobase-containing compound biosynthetic process	253	SRPK1B, LTV1, RTCA, RRP1, EIF4A3, PPAN, THUMPD3, THUMPD1, RRP8, ALKBH8, DIMT1L, MAGOH, PCLAF, ABT1, DDX18, AQR, PANK1B, METTL1, NGDN, DNTTIP2, DDX10, WDR75, CRNKL1, JMJD6, DHX40, CLNS1A, SRFBP1, HPRT1, DUS3L, UCKL1B, SLBP, DHX8, TRMT2A, RPAP1, RRP7A, PDCD11, DHX37, RRS1, DHX38, SYMPK, LYAR, AAR2, TOE1, NADKB, PRPF38B, MTERF3, LARP7, MRPL24, WDR55, TBL3, EIF6, INTS5, NOL10, NOL11, CTPS1A, SUGP1, F…	3.66457e-27
GOTERM_MF_FAT	GO:0140640	catalytic activity, acting on a nucleic acid	144	EIF4A2, SMARCAL1, ERCC6L, PUS10, RTCA, RPP30, EIF4A3, THUMPD3, YARS1, EIF4A1A, YARS2, THG1L, ALKBH8, FBL, HELB, DIMT1L, RUVBL2, RUVBL1, MTREX, DDX18, AQR, RARS1, LIG1, METTL1, PUS1, DDX10, CDKAL1, TRNT1, CHD1L, SND1, FTSJ3, MSH6, DHX40, MSH2, SMARCA4A, SNRNP200, TARS1, DUS3L, EXD2, DDX5, DNMT1, RNASEH2A, DHX8, METTL2A, YTHDC2, NOP2, TRMT2A, LARS1B, DHX30, G3BP1, HLTF, DHX37, DHX38, VARS1, TOE1, C…	5.57911e-26
GOTERM_BP_FAT	GO:0032774	RNA biosynthetic process	212	SRPK1B, LTV1, RTCA, RRP1, EIF4A3, PPAN, THUMPD3, THUMPD1, RRP8, ALKBH8, DIMT1L, MAGOH, ABT1, DDX18, AQR, METTL1, NGDN, DNTTIP2, DDX10, WDR75, CRNKL1, JMJD6, DHX40, CLNS1A, SRFBP1, DUS3L, SLBP, DHX8, TRMT2A, RPAP1, RRP7A, PDCD11, DHX37, RRS1, DHX38, SYMPK, LYAR, AAR2, TOE1, PRPF38B, MTERF3, LARP7, WDR55, TBL3, EIF6, INTS5, NOL10, NOL11, SUGP1, FASTKD2, PAK1IP1, NAT10, TFB1M, WDR46, WDR43, PQBP1, F…	4.6648e-25
GOTERM_BP_FAT	GO:0006396	RNA processing	186	LTV1, SRPK1B, PUS10, LOC110437880, RTCA, RPP30, RRP1, EIF4A3, PPAN, THUMPD3, THUMPD1, VIRMA, RRP8, THG1L, ALKBH8, FBL, DIMT1L, PAPOLG, MAGOH, MTREX, MTPAP, FIP1L1B, ABT1, DDX18, AQR, METTL1, PUS1, NGDN, SSU72, DDX10, WDR75, DNTTIP2, CDKAL1, TRNT1, PUS7, CRNKL1, RPP25L, THOC7, JMJD6, FTSJ3, DHX40, PRPF4, EBNA1BP2, DKC1, PRPF3, RPL7L1, NCL, CLNS1A, MRTO4, NHP2, GEMIN5, SRFBP1, SNRPF, SNRNP200, DUS3…	3.27197e-23
GOTERM_CC_FAT	GO:0030684	preribosome	53	LTV1, LOC110437880, WDR3, RRP1, PPAN, NOC2L, WDR46, RRP9, FBL, NOB1, RIOK1, UTP15, WDR36, UTP11, NGDN, WDR75, UTP18, FTSJ3, PWP2H, EBNA1BP2, NSA2, MRTO4, SRFBP1, UTP25, NIP7, HEATR1, SI:DKEY-251I10.3, NOC4L, NOP9, NOL6, RRP7A, SNU13B, PDCD11, RRS1, UTP20, ZNF622, SLX9, DCAF13, MDN1, NOP56, UTP6, NOP58, NOP14, UTP4, PNO1, KRR1, UTP3, WDR12, BYSL, BOP1, TBL3, NOL10, PES	1.17437e-21
GOTERM_MF_FAT	GO:0003676	nucleic acid binding	353	RB1, EIF4A2, SMARCAL1, EIF4A3, PPAN, THUMPD3, PHAX, THUMPD1, EIF4A1A, ALKBH8, RRP9, DIMT1L, MAGOH, EIF2D, ETF1B, SI:CH211-196C10.15, ABT1, DDX18, WDHD1, AQR, METTL1, MRPS18A, DDX10, WDR75, GTPBP4, SND1, JMJD6, DHX40, HMGB3B, NUP98, EXD2, SLBP, DHX8, MRPL18, BAZ2A, TRMT2A, NPM1A, MRPL13, FXR1, RRP7A, DHX30, LARP1, RPL5A, FXR2, PDCD11, HLTF, DHX37, DHX38, LYAR, ZBED4, TOE1, XRCC4, MTERF3, PNO1, SMA…	3.94693e-18
GOTERM_MF_FAT	GO:0003723	RNA binding	213	EIF4A3, PPAN, THUMPD3, PHAX, THUMPD1, ALKBH8, RRP9, DIMT1L, MAGOH, EIF2D, ETF1B, SI:CH211-196C10.15, ABT1, DDX18, AQR, METTL1, MRPS18A, DDX10, WDR75, GTPBP4, SND1, JMJD6, DHX40, NUP98, SLBP, DHX8, MRPL18, TRMT2A, NPM1A, MRPL13, FXR1, RRP7A, DHX30, LARP1, RPL5A, FXR2, PDCD11, DHX37, DHX38, TOE1, PNO1, LARP7, MRPL24, PUM3, SNUPN, TBL3, DDX3XA, DDX3XB, FARSA, FARSB, SUGP1, FASTKD2, RPLP0, NAT10, TFB…	2.61901e-17
KEGG_PATHWAY	dre03008:Ribosome biogenesis in eukaryotes		44	RBM28, SMFN, NVL, RPP30, WDR3, HEATR1, NAT10, NMD3, SI:DKEY-251I10.3, WDR43, NOL6, RRP7A, FBL, SNU13B, NOB1, BMS1, NXF1B, RIOK1, MDN1, NOP56, UTP15, NOP58, WDR36, UTP6, UTP4, AFG2A, WDR75, GNL2, CSNK2A2A, UTP18, RPP25L, GTPBP4, PWP2H, GNL3, LSG1, TBL3, GNL3L, EIF6, DKC1, SBDS, NHP2, XPO1A, ZGC:86811, RAN	6.35217e-17
GOTERM_BP_FAT	GO:0030490	maturation of SSU-rRNA	29	UTP25, WDR3, HEATR1, NAT10, WDR46, WDR43, NOP9, SNU13B, NOB1, BMS1, DHX37, RRS1, RIOK1, SLX9, DCAF13, ABT1, UTP6, NOP14, UTP4, UTP3, NGDN, DDX52, PWP2H, TBL3, TSR2, TSR1, NOL10, SRFBP1, NOL11	1.42843e-10
GOTERM_CC_FAT	GO:0032040	small-subunit processome	30	UTP25, WDR3, HEATR1, SI:DKEY-251I10.3, NOC4L, WDR46, NOL6, RRP9, FBL, SNU13B, PDCD11, UTP20, DCAF13, NOP56, UTP15, NOP58, WDR36, UTP6, NOP14, UTP11, UTP4, KRR1, PNO1, UTP3, NGDN, WDR75, UTP18, PWP2H, TBL3, NOL10	1.03388e-10
GOTERM_BP_FAT	GO:0044085	cellular component biogenesis	220	SRPK1B, LTV1, CYFIP2, ANKLE2, RRP1, PPAN, RAB38A, NOC2L, RRP8, PSMD9, POF1B, DIMT1L, EIF2D, ANLN2, MCAMB, ABT1, DDX18, PRKCI, NGDN, DDX10, WDR75, CRNKL1, GTPBP4, JMJD6, NUP93, GRWD1, CLNS1A, XPO1A, SRFBP1, PPP2R1BB, TLN1, LLGL2, GNE, UNC119B, NMD3, NPM1A, IQGAP3, FXR1, RRP7A, DHX30, RPL5A, RACGAP1, PDCD11, DHX37, RRS1, LYAR, AAR2, MTERF3, PNO1, WDR55, ANLN, TBL3, EIF5, EIF6, PSMG3, NOL10, NOL11, …	2.42517e-10
GOTERM_CC_FAT	GO:1990904	ribonucleoprotein complex	145	LTV1, LOC110437880, RPP30, RRP1, EIF4A3, PPAN, NOC2L, RRP9, FBL, MAGOH, EEF2L2, SI:CH211-196C10.15, AQR, NGDN, MRPS18A, WDR75, CRNKL1, SND1, RPP25L, FTSJ3, DHX40, PRPF4, EBNA1BP2, RBMS1A, DKC1, PRPF3, RPL7L1, NCL, CLNS1A, MRTO4, NHP2, SRFBP1, SNRPF, SNRNP200, DAP3, UTP25, SLBP, DDX5, DHX8, RBM8A, MRPL18, MRPL19, NPM1A, MRPL13, PRPF8, NOP9, RRP7A, RPL5A, HNRNPDL, PDCD11, HNRNPA0L, RRS1, DHX38, HNR…	1.4632e-10
GOTERM_BP_FAT	GO:0042274	ribosomal small subunit biogenesis	37	LTV1, UTP25, WDR3, HEATR1, NAT10, NPM1A, WDR46, WDR43, NOP9, RRP7A, SNU13B, NOB1, BMS1, DHX37, RRS1, RIOK1, SLX9, DCAF13, ABT1, UTP15, UTP6, NOP14, UTP4, PNO1, UTP3, NGDN, WDR75, DDX52, MRPS7, PWP2H, TBL3, TSR2, TSR1, NOL10, SRFBP1, NOL11, ZGC:86811	1.28216e-09
GOTERM_CC_FAT	GO:0030686	90S preribosome	20	NOP14, WDR36, UTP6, UTP4, WDR3, HEATR1, NOC4L, WDR12, NOC2L, UTP18, NOP9, PWP2H, NOL6, RRP7A, BOP1, TBL3, UTP20, SRFBP1, SLX9, PES	6.59043e-09
GOTERM_BP_FAT	GO:0000462	maturation of SSU-rRNA from tricistronic rRNA transcript (SSU-rRNA, 5.8S rRNA, LSU-rRNA)	20	ABT1, UTP25, UTP6, UTP4, UTP3, HEATR1, NGDN, WDR46, WDR43, NOP9, PWP2H, TBL3, BMS1, TSR2, RRS1, DHX37, TSR1, NOL10, SLX9, DCAF13	8.17634e-08
GOTERM_MF_FAT	GO:0030515	snoRNA binding	12	NOP56, UTP25, UTP6, TBL3, NOP58, BMS1, WDR3, HEATR1, NHP2, TSR1, BYSL, RRP9	0.00286888
Annotation Cluster 2	Enrichment Score: 18.69079105799498
Category	Term		Count	Genes	FDR
GOTERM_MF_FAT	GO:0140640	catalytic activity, acting on a nucleic acid	144	EIF4A2, SMARCAL1, ERCC6L, PUS10, RTCA, RPP30, EIF4A3, THUMPD3, YARS1, EIF4A1A, YARS2, THG1L, ALKBH8, FBL, HELB, DIMT1L, RUVBL2, RUVBL1, MTREX, DDX18, AQR, RARS1, LIG1, METTL1, PUS1, DDX10, CDKAL1, TRNT1, CHD1L, SND1, FTSJ3, MSH6, DHX40, MSH2, SMARCA4A, SNRNP200, TARS1, DUS3L, EXD2, DDX5, DNMT1, RNASEH2A, DHX8, METTL2A, YTHDC2, NOP2, TRMT2A, LARS1B, DHX30, G3BP1, HLTF, DHX37, DHX38, VARS1, TOE1, C…	5.57911e-26
GOTERM_MF_FAT	GO:0140098	catalytic activity, acting on RNA	102	EIF4A2, PUS10, RTCA, RPP30, EIF4A3, THUMPD3, YARS1, EIF4A1A, YARS2, THG1L, ALKBH8, FBL, DIMT1L, MTREX, DDX18, RARS1, METTL1, PUS1, DDX10, CDKAL1, TRNT1, SND1, FTSJ3, DHX40, SNRNP200, TARS1, DUS3L, DDX5, RNASEH2A, DHX8, METTL2A, YTHDC2, NOP2, TRMT2A, LARS1B, DHX30, G3BP1, DHX37, DHX38, VARS1, TOE1, CPSF3, DDX3XA, DDX3XB, FARSA, FARSB, FEN1, DDX49, DDX46, SMFN, DDX47, DDX41, TFB1M, NOB1, DHX15, DHX…	3.94693e-18
GOTERM_MF_FAT	GO:0140657	ATP-dependent activity	127	EIF4A2, SMARCAL1, ERCC6L, EIF4A3, ACSL4A, SMC4, EIF4A1A, SMC2, HELB, RUVBL2, RUVBL1, MTREX, DDX18, AQR, AFG2A, AFG2B, ATP11C, DDX10, CHD1L, AFG3L1, MSH6, DHX40, MSH2, ATP2B1A, SMARCA4A, KIF20A, SNRNP200, ZGC:86811, SLC27A4, ABCF2A, DDX5, DHX8, YTHDC2, HSPA4L, DHX30, ORC4, KIF20BA, TIMM23A, G3BP1, HLTF, DHX37, HSPA4B, DHX38, HSPA4A, HSP70L, MDN1, HSPA9, HSP70.3, TRAP1, HSP70.2, HSPA8, HSP70.1, MYO…	3.94693e-18
GOTERM_MF_FAT	GO:0004386	helicase activity	58	EIF4A2, SMARCAL1, ERCC6L, DDX49, DDX46, MCM7, CHD9, DDX47, CHD8, EIF4A3, DDX41, CHTF18, EIF4A1A, HELB, RUVBL2, RUVBL1, DHX15, DHX16, MTREX, CHD4A, DDX18, LOC108179221, HELLS, UPF1, AQR, DDX55, DDX56, DDX10, DDX54, DDX51, DDX52, CHD1L, SUPV3L1, DHX40, MCM3, SMARCA4A, MCM4, MCM5, MCM6, SNRNP200, MCM2, DDX28, DDX5, DDX27, DHX8, DDX24, YTHDC2, DDX21, DHX30, BTAF1, G3BP1, HLTF, DHX37, DHX38, DDX31, DD…	1.41686e-16
GOTERM_MF_FAT	GO:0003724	RNA helicase activity	37	EIF4A2, DDX28, DDX5, DDX49, DDX27, DHX8, DDX46, DDX24, DDX47, YTHDC2, EIF4A3, DDX21, DDX41, EIF4A1A, DHX30, G3BP1, DHX15, DHX37, DHX16, DHX38, MTREX, DDX18, LOC108179221, UPF1, DDX55, DDX56, DDX31, DDX10, DDX54, DDX51, DDX52, SUPV3L1, DHX40, DDX3XA, DDX3XB, SNRNP200, DDX39AA	1.93227e-11
GOTERM_MF_FAT	GO:0008186	ATP-dependent activity, acting on RNA	37	EIF4A2, DDX28, DDX5, DDX49, DDX27, DHX8, DDX46, DDX24, DDX47, YTHDC2, EIF4A3, DDX21, DDX41, EIF4A1A, DHX30, G3BP1, DHX15, DHX37, DHX16, DHX38, MTREX, DDX18, LOC108179221, UPF1, DDX55, DDX56, DDX31, DDX10, DDX54, DDX51, DDX52, SUPV3L1, DHX40, DDX3XA, DDX3XB, SNRNP200, DDX39AA	1.93227e-11
Annotation Cluster 3	Enrichment Score: 5.932820849198151
Category	Term		Count	Genes	FDR
GOTERM_MF_FAT	GO:0140657	ATP-dependent activity	127	EIF4A2, SMARCAL1, ERCC6L, EIF4A3, ACSL4A, SMC4, EIF4A1A, SMC2, HELB, RUVBL2, RUVBL1, MTREX, DDX18, AQR, AFG2A, AFG2B, ATP11C, DDX10, CHD1L, AFG3L1, MSH6, DHX40, MSH2, ATP2B1A, SMARCA4A, KIF20A, SNRNP200, ZGC:86811, SLC27A4, ABCF2A, DDX5, DHX8, YTHDC2, HSPA4L, DHX30, ORC4, KIF20BA, TIMM23A, G3BP1, HLTF, DHX37, HSPA4B, DHX38, HSPA4A, HSP70L, MDN1, HSPA9, HSP70.3, TRAP1, HSP70.2, HSPA8, HSP70.1, MYO…	3.94693e-18
GOTERM_MF_FAT	GO:0005524	ATP binding	207	SRPK1B, EIF4A2, SMARCAL1, RTCA, EIF4A3, LOC405768, EIF4A1A, SMC4, SMC2, CHEK2, DDX18, PRKCI, PANK1B, TAOK3A, AAK1A, DDX10, AFG3L1, DHX40, ATP2B1A, KIF20A, TARS1, UCKL1B, ITPK1B, DHX8, HSPA4L, LARS1B, DHX30, KIF20BA, HLTF, DHX37, DHX38, HSPA4B, DPH6, HSPA4A, TRIOA, RIMKLA, HSP70L, HSP70.3, TRAP1, HSP70.2, HSP70.1, PLK1, UBE2G1A, SMARCA5, CCT6A, DDX3XA, EPHA2A, DDX3XB, ATM, FARSA, CTPS1A, UBE2KA, F…	2.66217e-10
GOTERM_MF_FAT	GO:0016887	ATP hydrolysis activity	71	ERCC6L, HSP90AB1, DDX46, MCM7, NVL, CHD9, CHD8, EIF4A3, OLA1, HSP90AA1.2, CHTF18, SMC4, YME1L1B, YME1L1A, SMC2, RUVBL2, RUVBL1, CHD4A, CCT3, RFC5, CCT2, ABCC1, RFC3, RFC4, RFC1, AFG2A, RFC2, DDX55, AFG2B, ATP11C, KIF23, DDX51, CHD1L, KIF5BA, AFG3L1, SUPV3L1, ATP2B1A, MCM3, MCM4, KIF2C, KIF20A, SNRNP200, ZGC:86811, ABCF2A, SPG7, HSPA14, HSPA13, ORC4, KIF20BA, BTAF1, DHX37, CCT8, CCT7, ABCF3, HSP70…	3.59103e-10
GOTERM_MF_FAT	GO:0032559	adenyl ribonucleotide binding	207	SRPK1B, EIF4A2, SMARCAL1, RTCA, EIF4A3, LOC405768, EIF4A1A, SMC4, SMC2, CHEK2, DDX18, PRKCI, PANK1B, TAOK3A, AAK1A, DDX10, AFG3L1, DHX40, ATP2B1A, KIF20A, TARS1, UCKL1B, ITPK1B, DHX8, HSPA4L, LARS1B, DHX30, KIF20BA, HLTF, DHX37, DHX38, HSPA4B, DPH6, HSPA4A, TRIOA, RIMKLA, HSP70L, HSP70.3, TRAP1, HSP70.2, HSP70.1, PLK1, UBE2G1A, SMARCA5, CCT6A, DDX3XA, EPHA2A, DDX3XB, ATM, FARSA, CTPS1A, UBE2KA, F…	4.29959e-10
GOTERM_MF_FAT	GO:0030554	adenyl nucleotide binding	211	SRPK1B, EIF4A2, SMARCAL1, RTCA, EIF4A3, LOC405768, EIF4A1A, SMC4, SMC2, CHEK2, DDX18, PRKCI, PANK1B, TAOK3A, AAK1A, DDX10, AFG3L1, DHX40, ATP2B1A, KIF20A, TARS1, UCKL1B, ITPK1B, DHX8, HSPA4L, LARS1B, DHX30, KIF20BA, HLTF, DHX37, DHX38, HSPA4B, DPH6, HSPA4A, TRIOA, RIMKLA, HSP70L, HSP70.3, TRAP1, HSP70.2, HSP70.1, PLK1, UBE2G1A, SMARCA5, CCT6A, DHFR, DDX3XA, EPHA2A, DDX3XB, ATM, FARSA, CTPS1A, UBE…	3.8141e-08
GOTERM_MF_FAT	GO:0035639	purine ribonucleoside triphosphate binding	249	SRPK1B, EIF4A2, SMARCAL1, RTCA, EIF4A3, LOC405768, RAB38A, EIF4A1A, SMC4, SMC2, CHEK2, EEF2L2, DDX18, PRKCI, PANK1B, TAOK3A, AAK1A, DDX10, GTPBP1, GTPBP4, AFG3L1, DHX40, SEPTIN5A, ATP2B1A, UPRT, KIF20A, TARS1, UCKL1B, ITPK1B, DHX8, HSPA4L, LARS1B, DHX30, KIF20BA, HLTF, DHX37, DHX38, HSPA4B, DPH6, HSPA4A, TRIOA, RIMKLA, HSP70L, PCK2, RALBB, HSP70.3, TRAP1, HSP70.2, HSP70.1, PLK1, UBE2G1A, SMARCA5,…	8.42272e-08
GOTERM_MF_FAT	GO:0000166	nucleotide binding	276	SRPK1B, EIF4A2, SMARCAL1, RTCA, EIF4A3, LOC405768, RAB38A, EIF4A1A, SMC4, SMC2, CHEK2, EEF2L2, DDX18, PRKCI, PANK1B, TAOK3A, AAK1A, DDX10, GTPBP1, GTPBP4, AFG3L1, DHX40, SEPTIN5A, ATP2B1A, UPRT, HPRT1, KIF20A, TARS1, DUS3L, UCKL1B, ITPK1B, DHX8, HSPA4L, LARS1B, DHX30, KIF20BA, HLTF, DHX37, DHX38, HSPA4B, DPH6, HSPA4A, TRIOA, RIMKLA, HSP70L, PCK2, RALBB, HSP70.3, TRAP1, HSP70.2, HSP70.1, PLK1, UBE…	1.10211e-07
GOTERM_MF_FAT	GO:0032555	purine ribonucleotide binding	249	SRPK1B, EIF4A2, SMARCAL1, RTCA, EIF4A3, LOC405768, RAB38A, EIF4A1A, SMC4, SMC2, CHEK2, EEF2L2, DDX18, PRKCI, PANK1B, TAOK3A, AAK1A, DDX10, GTPBP1, GTPBP4, AFG3L1, DHX40, SEPTIN5A, ATP2B1A, UPRT, KIF20A, TARS1, UCKL1B, ITPK1B, DHX8, HSPA4L, LARS1B, DHX30, KIF20BA, HLTF, DHX37, DHX38, HSPA4B, DPH6, HSPA4A, TRIOA, RIMKLA, HSP70L, PCK2, RALBB, HSP70.3, TRAP1, HSP70.2, HSP70.1, PLK1, UBE2G1A, SMARCA5,…	1.27151e-07
GOTERM_MF_FAT	GO:1901265	nucleoside phosphate binding	276	SRPK1B, EIF4A2, SMARCAL1, RTCA, EIF4A3, LOC405768, RAB38A, EIF4A1A, SMC4, SMC2, CHEK2, EEF2L2, DDX18, PRKCI, PANK1B, TAOK3A, AAK1A, DDX10, GTPBP1, GTPBP4, AFG3L1, DHX40, SEPTIN5A, ATP2B1A, UPRT, HPRT1, KIF20A, TARS1, DUS3L, UCKL1B, ITPK1B, DHX8, HSPA4L, LARS1B, DHX30, KIF20BA, HLTF, DHX37, DHX38, HSPA4B, DPH6, HSPA4A, TRIOA, RIMKLA, HSP70L, PCK2, RALBB, HSP70.3, TRAP1, HSP70.2, HSP70.1, PLK1, UBE…	1.58807e-07
GOTERM_MF_FAT	GO:0032553	ribonucleotide binding	249	SRPK1B, EIF4A2, SMARCAL1, RTCA, EIF4A3, LOC405768, RAB38A, EIF4A1A, SMC4, SMC2, CHEK2, EEF2L2, DDX18, PRKCI, PANK1B, TAOK3A, AAK1A, DDX10, GTPBP1, GTPBP4, AFG3L1, DHX40, SEPTIN5A, ATP2B1A, UPRT, KIF20A, TARS1, UCKL1B, ITPK1B, DHX8, HSPA4L, LARS1B, DHX30, KIF20BA, HLTF, DHX37, DHX38, HSPA4B, DPH6, HSPA4A, TRIOA, RIMKLA, HSP70L, PCK2, RALBB, HSP70.3, TRAP1, HSP70.2, HSP70.1, PLK1, UBE2G1A, SMARCA5,…	1.99724e-07
GOTERM_MF_FAT	GO:1901363	heterocyclic compound binding	285	SRPK1B, EIF4A2, SMARCAL1, GLDC, RTCA, EIF4A3, LOC405768, RAB38A, EIF4A1A, SMC4, SMC2, CHEK2, EEF2L2, DDX18, PRKCI, PANK1B, TAOK3A, AAK1A, DDX10, GTPBP1, GTPBP4, AFG3L1, DHX40, SEPTIN5A, ATP2B1A, UPRT, HPRT1, KIF20A, TARS1, DUS3L, UCKL1B, ITPK1B, PDXDC1, DHX8, SHMT1, HSPA4L, LARS1B, DHX30, KIF20BA, HLTF, DHX37, DHX38, HSPA4B, DPH6, HSPA4A, TRIOA, RIMKLA, HSP70L, PCK2, RALBB, HSP70.3, TRAP1, HSP70.…	3.55679e-07
GOTERM_MF_FAT	GO:0097367	carbohydrate derivative binding	256	SRPK1B, EIF4A2, SMARCAL1, RTCA, EIF4A3, LOC405768, RAB38A, EIF4A1A, SMC4, SMC2, CHEK2, EEF2L2, DDX18, PRKCI, PANK1B, TAOK3A, AAK1A, DDX10, GTPBP1, GTPBP4, AFG3L1, DHX40, SEPTIN5A, ATP2B1A, UPRT, KIF20A, TARS1, UCKL1B, ITPK1B, DHX8, HSPA4L, LARS1B, DHX30, KIF20BA, HLTF, DHX37, DHX38, HSPA4B, DPH6, HSPA4A, TRIOA, RIMKLA, HSP70L, PCK2, RALBB, HSP70.3, TRAP1, HSP70.2, HSP70.1, PLK1, UBE2G1A, SMARCA5,…	7.56293e-07
GOTERM_MF_FAT	GO:0017076	purine nucleotide binding	253	SRPK1B, EIF4A2, SMARCAL1, RTCA, EIF4A3, LOC405768, RAB38A, EIF4A1A, SMC4, SMC2, CHEK2, EEF2L2, DDX18, PRKCI, PANK1B, TAOK3A, AAK1A, DDX10, GTPBP1, GTPBP4, AFG3L1, DHX40, SEPTIN5A, ATP2B1A, UPRT, KIF20A, TARS1, UCKL1B, ITPK1B, DHX8, HSPA4L, LARS1B, DHX30, KIF20BA, HLTF, DHX37, DHX38, HSPA4B, DPH6, HSPA4A, TRIOA, RIMKLA, HSP70L, PCK2, RALBB, HSP70.3, TRAP1, HSP70.2, HSP70.1, PLK1, UBE2G1A, SMARCA5,…	2.83306e-06
GOTERM_MF_FAT	GO:0043168	anion binding	272	SRPK1B, EIF4A2, SMARCAL1, GLDC, RTCA, EIF4A3, LOC405768, RAB38A, EIF4A1A, SMC4, SMC2, CHEK2, EEF2L2, DDX18, PRKCI, PANK1B, TAOK3A, AAK1A, DDX10, GTPBP1, CRABP2A, GTPBP4, AFG3L1, DHX40, SEPTIN5A, ATP2B1A, UPRT, KIF20A, TARS1, DUS3L, UCKL1B, ITPK1B, PDXDC1, DHX8, SHMT1, HSPA4L, LARS1B, DHX30, KIF20BA, HLTF, DHX37, DHX38, HSPA4B, DPH6, HSPA4A, TRIOA, RIMKLA, HSP70L, PCK2, RALBB, HSP70.3, TRAP1, HSP7…	2.23539e-05
GOTERM_MF_FAT	GO:0017111	ribonucleoside triphosphate phosphatase activity	99	ERCC6L, EIF4A3, RAB38A, SMC4, SMC2, TUBB6, RUVBL2, TUBB1, RUVBL1, EEF2L2, AFG2A, AFG2B, ATP11C, CHD1L, GTPBP1, GTPBP4, AFG3L1, SEPTIN5A, ATP2B1A, AAGAB, KIF20A, SNRNP200, ZGC:86811, ABCF2A, EEF1A1L1, ARL6, RAB32A, ORC4, KIF20BA, DHX37, HSP70L, MDN1, RALBB, HSPA9, HSP70.3, TRAP1, HSP70.2, HSPA8, HSP70.1, RAB27A, CCT6A, SRPRA, GFM1, HSP90AB1, MCM7, DDX46, NVL, CHD9, CHD8, OLA1, HSP90AA1.2, CHTF18, …	0.00240701
GOTERM_MF_FAT	GO:0016462	pyrophosphatase activity	104	ERCC6L, EIF4A3, RAB38A, SMC4, SMC2, TUBB6, RUVBL2, TUBB1, RUVBL1, EEF2L2, ENPP4, AFG2A, AFG2B, ATP11C, CHD1L, GTPBP1, GTPBP4, AFG3L1, SEPTIN5A, ATP2B1A, AAGAB, KIF20A, SNRNP200, ZGC:86811, ABCF2A, EEF1A1L1, ARL6, FHIT, RAB32A, ORC4, KIF20BA, DHX37, HSP70L, MDN1, RALBB, HSPA9, HSP70.3, TRAP1, HSP70.2, HSPA8, HSP70.1, RAB27A, CCT6A, SRPRA, GFM1, HSP90AB1, MCM7, DDX46, NVL, CHD9, CHD8, OLA1, HSP90AA…	0.00453961
GOTERM_MF_FAT	GO:0016817	hydrolase activity, acting on acid anhydrides	105	ERCC6L, EIF4A3, RAB38A, SMC4, SMC2, TUBB6, RUVBL2, TUBB1, RUVBL1, EEF2L2, ENPP4, AFG2A, AFG2B, ATP11C, CHD1L, GTPBP1, GTPBP4, AFG3L1, SEPTIN5A, ATP2B1A, AAGAB, KIF20A, SNRNP200, ZGC:86811, ABCF2A, EEF1A1L1, ARL6, FHIT, RAB32A, ORC4, KIF20BA, HLTF, DHX37, HSP70L, MDN1, RALBB, HSPA9, HSP70.3, TRAP1, HSP70.2, HSPA8, HSP70.1, RAB27A, CCT6A, SRPRA, GFM1, HSP90AB1, MCM7, DDX46, NVL, CHD9, CHD8, OLA1, H…	0.00453961
GOTERM_MF_FAT	GO:0016818	hydrolase activity, acting on acid anhydrides, in phosphorus-containing anhydrides	105	ERCC6L, EIF4A3, RAB38A, SMC4, SMC2, TUBB6, RUVBL2, TUBB1, RUVBL1, EEF2L2, ENPP4, AFG2A, AFG2B, ATP11C, CHD1L, GTPBP1, GTPBP4, AFG3L1, SEPTIN5A, ATP2B1A, AAGAB, KIF20A, SNRNP200, ZGC:86811, ABCF2A, EEF1A1L1, ARL6, FHIT, RAB32A, ORC4, KIF20BA, HLTF, DHX37, HSP70L, MDN1, RALBB, HSPA9, HSP70.3, TRAP1, HSP70.2, HSPA8, HSP70.1, RAB27A, CCT6A, SRPRA, GFM1, HSP90AB1, MCM7, DDX46, NVL, CHD9, CHD8, OLA1, H…	0.00453961
GOTERM_MF_FAT	GO:0043167	ion binding	419	GLDC, EXT1B, SMC4, SMC2, JAG1B, JAG1A, DDX18, PRKCI, AAK1A, DDX10, CRABP2A, GTPBP1, GTPBP4, HPRT1, TARS1, DUS3L, ITPK1B, PDXDC1, SHMT1, HSPA4L, BAZ2A, RNF214, HSPA4B, HSPA4A, TRIOA, RALBB, TOE1, ACE, PLK1, MTHFR, PPP5C, EIF5, DDX3XA, DDX3XB, NAPEPLD, FARSA, CTPS1A, FARSB, LOC110438534, LPCAT1, ASH2L, PFAS, SMPD4, AIFM1, PBK, RIOK1, TK1, CHD4A, SI:CH211-11K18.4, UPF1, LOC108179221, HELLS, ADKB, PR…	0.952708
GOTERM_MF_FAT	GO:0036094	small molecule binding	432	GLDC, EXT1B, SMC4, SMC2, JAG1B, JAG1A, DDX18, STARD4, PRKCI, AAK1A, DDX10, CRABP2A, GTPBP1, GTPBP4, HPRT1, TARS1, DUS3L, ITPK1B, PDXDC1, SHMT1, HSPA4L, BAZ2A, RNF214, HSPA4B, HSPA4A, TRIOA, RALBB, TOE1, ACE, PLK1, MTHFR, DHFR, PPP5C, EIF5, DDX3XA, DDX3XB, NAPEPLD, FARSA, CTPS1A, FARSB, LOC110438534, LPCAT1, MRPL39, ASH2L, PFAS, SMPD4, AIFM1, PBK, RIOK1, TK1, CHD4A, SI:CH211-11K18.4, UPF1, LOC1081…	0.952708
GOTERM_MF_FAT	GO:0032561	guanyl ribonucleotide binding	44	GFM1, EEF1A1L1, ARL6, OLA1, GTPBP10, RAB38A, GIMAP4, SAMHD1, THG1L, RAB32A, TUBB6, OPA1, BMS1, TUBB1, MFN1B, EEF2L2, EEF2B, ADSSL, PCK2, RALBB, SI:CH211-11K18.4, EIF5B, PRKG1A, RAB27A, GNL2, GTPBP1, GTPBP4, GNL3, RAB10, TUBA5, LSG1, SEPTIN5A, EIF5, GNL3L, GSPT1L, NOA1, SRPRA, DRG1, TSR1, SRPRB, UPRT, AAGAB, RHEBL1, RAN	0.952708
GOTERM_MF_FAT	GO:0019001	guanyl nucleotide binding	44	GFM1, EEF1A1L1, ARL6, OLA1, GTPBP10, RAB38A, GIMAP4, SAMHD1, THG1L, RAB32A, TUBB6, OPA1, BMS1, TUBB1, MFN1B, EEF2L2, EEF2B, ADSSL, PCK2, RALBB, SI:CH211-11K18.4, EIF5B, PRKG1A, RAB27A, GNL2, GTPBP1, GTPBP4, GNL3, RAB10, TUBA5, LSG1, SEPTIN5A, EIF5, GNL3L, GSPT1L, NOA1, SRPRA, DRG1, TSR1, SRPRB, UPRT, AAGAB, RHEBL1, RAN	0.952708
GOTERM_MF_FAT	GO:0005525	GTP binding	43	GFM1, EEF1A1L1, ARL6, OLA1, GTPBP10, RAB38A, GIMAP4, SAMHD1, THG1L, RAB32A, TUBB6, OPA1, BMS1, TUBB1, MFN1B, EEF2L2, EEF2B, ADSSL, PCK2, RALBB, SI:CH211-11K18.4, EIF5B, RAB27A, GNL2, GTPBP1, GTPBP4, GNL3, RAB10, TUBA5, LSG1, SEPTIN5A, EIF5, GNL3L, GSPT1L, NOA1, SRPRA, DRG1, TSR1, SRPRB, UPRT, AAGAB, RHEBL1, RAN	0.952708
GOTERM_MF_FAT	GO:0003924	GTPase activity	29	GFM1, EEF1A1L1, ARL6, GTPBP10, RAB38A, RAB32A, TUBB6, OPA1, BMS1, TUBB1, MFN1B, EEF2L2, EEF2B, RALBB, SI:CH211-11K18.4, EIF5B, RAB27A, GTPBP1, GTPBP4, RAB10, LSG1, SEPTIN5A, GSPT1L, SRPRA, DRG1, TSR1, AAGAB, RHEBL1, RAN	0.965741
GOTERM_MF_FAT	GO:0046872	metal ion binding	193	EXT1B, LOC405768, JAG1B, JAG1A, HERC2, PELO, PRKCI, NSMCE1, ESCO2, JMJD6, AFG3L1, HPRT1, DUS3L, LOC101885062, ESYT1A, ITPK1B, BAZ2A, RNF214, PPP4CB, RACGAP1, DPH1, DPH2, HLTF, RIMKLA, LYAR, ZBED4, PCK2, TOE1, TRAP1, ACE, PPP5C, NAPEPLD, PCDH1B, FARSA, FARSB, TOP2A, FEN1, LOC110438534, CD248A, OLA1, LPCAT1, ASH2L, IDE, PFAS, SLC6A16B, SMPD4, ARIH2, RIOK1, CHD4A, DCHS1B, UPF1, LOC108179221, PARP1, …	0.999978
GOTERM_MF_FAT	GO:0043169	cation binding	197	GLDC, EXT1B, LOC405768, JAG1B, JAG1A, HERC2, PELO, PRKCI, NSMCE1, ESCO2, JMJD6, AFG3L1, HPRT1, DUS3L, LOC101885062, ESYT1A, ITPK1B, BAZ2A, RNF214, PPP4CB, RACGAP1, DPH1, DPH2, HLTF, RIMKLA, LYAR, ZBED4, PCK2, TOE1, TRAP1, ACE, PPP5C, NAPEPLD, PCDH1B, FARSA, FARSB, TOP2A, FEN1, LOC110438534, CD248A, OLA1, LPCAT1, ASH2L, IDE, PFAS, SLC6A16B, SMPD4, ARIH2, RIOK1, CHD4A, DCHS1B, UPF1, LOC108179221, P…	0.999978
Annotation Cluster 4	Enrichment Score: 5.729927177114239
Category	Term		Count	Genes	FDR
GOTERM_BP_FAT	GO:0006260	DNA replication	52	SMARCAL1, FEN1, MCM7, DSCC1, CHTF18, CHAF1A, SSRP1A, TOPBP1, POLE, RFC5, WDHD1, SUPT16H, RFC3, RFC4, PARP1, RFC1, LIG1, RFC2, KIN, MCM3, TIMELESS, MCM4, MCM5, MCM6, MCM2, PRIM2, PCNA, RNASEH2A, PRIM1, SAMHD1, POLD3, ORC5, ORC4, CDC45, RBBP4, POLD1, ORC3, POLD2, ORC2, MCMBP, GINS3, GINS4, RPA1, RPA2, NOC3L, LRWD1, POLA1, POLA2, POLE2, CARM1, RPA3, POLE3	1.92491e-18
KEGG_PATHWAY	dre03030:DNA replication		29	PRIM2, RNASEH2C, FEN1, PCNA, RNASEH2A, MCM7, PRIM1, POLD3, POLD1, POLD2, POLE, RFC5, RFC3, RFC4, LIG1, RFC1, RFC2, RPA1, RPA2, POLA1, POLA2, POLE2, RPA3, POLE3, MCM3, MCM4, MCM5, MCM6, MCM2	1.75794e-16
GOTERM_BP_FAT	GO:0006259	DNA metabolic process	95	TOP2A, SMARCAL1, SWSAP1, FEN1, ERCC6L, MCM7, RIF1, DSCC1, BCCIP, CHTF18, ZGC:112496, HPF1, CHAF1A, SSRP1A, PAXX, HMCES, RUVBL2, RUVBL1, PCLAF, TK1, TOPBP1, POLE, RFC5, PRMT6, WDHD1, SUPT16H, LOC110440103, RFC3, RFC4, PARP1, RFC1, LIG1, RFC2, TAOK3A, NSMCE1, CHD1L, MSH6, SUPV3L1, KIN, NSMCE4A, MSH2, FANCD2, NHP2, MCM3, TIMELESS, MCM4, MCM5, MCM6, MCM2, PRIM2, DTYMK, PCNA, RNASEH2A, POLDIP2, LOC108…	9.48238e-15
GOTERM_BP_FAT	GO:0006261	DNA-templated DNA replication	37	SMARCAL1, PRIM2, PCNA, MCM7, PRIM1, SAMHD1, ORC5, POLD3, ORC4, CDC45, POLD1, ORC3, POLD2, MCMBP, TOPBP1, POLE, RFC5, WDHD1, RFC3, RFC4, LIG1, PARP1, RFC2, GINS3, GINS4, NOC3L, POLA1, POLA2, POLE2, CARM1, POLE3, MCM3, TIMELESS, MCM4, MCM5, MCM6, MCM2	8.45714e-14
GOTERM_BP_FAT	GO:0006281	DNA repair	67	SMARCAL1, SWSAP1, FEN1, ERCC6L, MCM7, BCCIP, ZGC:112496, HPF1, CHAF1A, SSRP1A, PAXX, HMCES, RUVBL2, RUVBL1, PCLAF, POLE, RFC5, PRMT6, WDHD1, SUPT16H, RFC3, RFC4, PARP1, RFC1, LIG1, RFC2, TAOK3A, NSMCE1, CHD1L, MSH6, NSMCE4A, MSH2, FANCD2, MCM3, TIMELESS, MCM4, MCM5, MCM6, MCM2, DTYMK, PCNA, RNASEH2A, POLDIP2, PNKP, SAMHD1, POLD3, PPP4CB, CDC45, MTA1, POLD1, HLTF, POLD2, POLR2I, FANCI, XRCC4, GINS…	2.42474e-09
GOTERM_CC_FAT	GO:0005657	replication fork	21	RFC5, WDHD1, PRIM2, SMARCAL1, RFC3, RFC4, RFC1, PARP1, RFC2, UHRF1, PRIM1, RPA1, RPA2, POLD3, POLA1, POLA2, POLD1, CARM1, RPA3, POLD2, TIMELESS	1.677e-09
GOTERM_BP_FAT	GO:0006974	DNA damage response	81	SMARCAL1, SWSAP1, FEN1, ERCC6L, MCM7, BCCIP, YARS1, ZGC:112496, SMC2, HPF1, CHAF1A, SSRP1A, PAXX, HMCES, CHEK2, RUVBL2, RUVBL1, PCLAF, TOPBP1, POLE, RFC5, PRMT6, WDHD1, SUPT16H, RFC3, RFC4, PARP1, RFC1, LIG1, RFC2, TAOK3A, NSMCE1, VRK1, PPP4R3B, CHD1L, BAZ1B, MSH6, KIN, NSMCE4A, MSH2, FANCD2, MCM3, TIMELESS, MCM4, MCM5, MCM6, MCM2, DTYMK, PCNA, RNASEH2A, POLDIP2, USP10, HDAC1, PNKP, SAMHD1, POLD3…	5.01543e-09
GOTERM_MF_FAT	GO:0140097	catalytic activity, acting on DNA	49	TOP2A, SMARCAL1, FEN1, ERCC6L, DDX46, MCM7, CHD9, CHD8, EIF4A3, CHTF18, HELB, RUVBL2, RUVBL1, CHD4A, POLE, RFC5, HELLS, RFC3, RFC4, RFC1, LIG1, RFC2, DDX55, DDX51, CHD1L, MSH6, SUPV3L1, MSH2, MCM3, SMARCA4A, MCM4, MCM5, MCM6, MCM2, EXD2, DNMT1, DNMT3BA, POLD3, DHX30, BTAF1, RBBP4, POLD1, G3BP1, HLTF, SMARCA5, MRE11A, POLA1, TDP1, POLE3	2.34719e-08
GOTERM_CC_FAT	GO:0043596	nuclear replication fork	15	WDHD1, PRIM2, SMARCAL1, PARP1, PRIM1, RPA1, RPA2, POLD3, POLA1, POLA2, POLD1, CARM1, RPA3, POLD2, TIMELESS	1.70451e-07
GOTERM_CC_FAT	GO:0000228	nuclear chromosome	28	SMARCAL1, PRIM2, PRIM1, ORC5, POLD3, ORC4, POLD1, RUVBL2, ORC3, POLD2, ORC2, RUVBL1, POLE, WDHD1, PARP1, GINS3, GINS4, RPA1, RPA2, LRWD1, POLA1, RAD50, POLA2, POLE2, CARM1, RPA3, POLE3, TIMELESS	1.2527e-06
KEGG_PATHWAY	dre03430:Mismatch repair		15	RFC5, RFC3, RFC4, PCNA, LIG1, RFC1, RFC2, RPA1, RPA2, POLD3, MSH6, MSH2, POLD1, RPA3, POLD2	7.68474e-07
KEGG_PATHWAY	dre03420:Nucleotide excision repair		22	RFC5, RFC3, RFC4, PCNA, LIG1, RFC1, RFC2, RPA1, RPA2, GTF2H3, POLD3, POLR2A, POLD1, POLE2, RPA3, POLD2, POLE3, POLR2G, POLR2H, POLR2I, POLE, CUL4B	3.80341e-06
KEGG_PATHWAY	dre03410:Base excision repair		19	RFC5, FEN1, RFC3, RFC4, PCNA, LIG1, RFC1, PARP1, RFC2, PNKP, XRCC1, HMGB1B, POLD3, POLD1, POLE2, TDP1, POLD2, POLE3, POLE	1.99946e-05
GOTERM_CC_FAT	GO:0042575	DNA polymerase complex	10	POLD3, PRIM2, POLA1, POLA2, POLD1, POLE2, PRIM1, POLD2, POLE3, POLE	6.72352e-05
GOTERM_CC_FAT	GO:0043601	nuclear replisome	10	POLD3, PRIM2, POLA1, POLA2, POLD1, PRIM1, RPA3, POLD2, RPA1, RPA2	6.72352e-05
GOTERM_CC_FAT	GO:0030894	replisome	10	POLD3, PRIM2, POLA1, POLA2, POLD1, PRIM1, RPA3, POLD2, RPA1, RPA2	6.72352e-05
GOTERM_BP_FAT	GO:0006310	DNA recombination	27	TOP2A, SWSAP1, MCM7, SAMHD1, PPP4CB, CDC45, RUVBL2, RUVBL1, LIG1, XRCC4, GINS4, RPA1, NSMCE1, RPA2, MRE11A, SUPV3L1, RAD50, NSMCE4A, MSH2, FANCD2, RPA3, MCM3, MCM4, MCM5, MCM6, TRIP13, MCM2	0.000741337
GOTERM_BP_FAT	GO:0006271	DNA strand elongation involved in DNA replication	10	POLD3, POLA1, PCNA, LIG1, MCM7, POLD2, POLE3, MCM3, MCM4, POLE	0.00122644
GOTERM_BP_FAT	GO:0022616	DNA strand elongation	10	POLD3, POLA1, PCNA, LIG1, MCM7, POLD2, POLE3, MCM3, MCM4, POLE	0.00122644
GOTERM_BP_FAT	GO:0006302	double-strand break repair	26	SWSAP1, MCM7, SAMHD1, HPF1, PPP4CB, CDC45, MTA1, PAXX, XRCC4, PARP1, GINS4, RPA1, NSMCE1, RPA2, MRE11A, XRCC1, RAD50, FANCD2, RPA3, MCM3, MCM4, MCM5, ATM, MCM6, TRIP13, MCM2	0.00196804
GOTERM_BP_FAT	GO:0033554	cellular response to stress	98	SMARCAL1, ERCC6L, BCCIP, YARS1, RRP8, ZGC:112496, SMC2, SSRP1A, HMCES, CHEK2, RUVBL2, RUVBL1, PCLAF, MCAMB, SEC63, WDHD1, SUPT16H, LIG1, AFG2B, TAOK3A, NSMCE1, VRK1, PPP4R3B, CHD1L, MSH6, MSH2, FANCD2, TIMELESS, TEGT, SEH1L, RNASEH2A, BAG6, PPP4CB, HLTF, GCN1, FANCI, XRCC4, XRCC1, CSNK2A2A, RTN4B, TBL2, TDP1, CDK1, ATM, SWSAP1, FEN1, HSP90AB1, MCM7, HSPB8, HSP90AA1.2, DPYSL2B, HPF1, CHAF1A, PAXX,…	0.00289173
GOTERM_BP_FAT	GO:1902969	mitotic DNA replication	8	POLA1, CDC45, LIG1, GINS3, MCM3, MCM4, MCM6, MCM2	0.0304119
GOTERM_BP_FAT	GO:0033260	nuclear DNA replication	8	POLA1, CDC45, LIG1, GINS3, MCM3, MCM4, MCM6, MCM2	0.053629
GOTERM_BP_FAT	GO:0044786	cell cycle DNA replication	8	POLA1, CDC45, LIG1, GINS3, MCM3, MCM4, MCM6, MCM2	0.053629
KEGG_PATHWAY	dre03440:Homologous recombination		10	POLD3, RAD50, POLD1, RPA3, POLD2, RPA1, RPA2, MRE11A, ATM, TOPBP1	0.03557
GOTERM_CC_FAT	GO:0005663	DNA replication factor C complex	5	RFC5, RFC3, RFC4, RFC1, RFC2	0.0764962
GOTERM_BP_FAT	GO:0006289	nucleotide-excision repair	8	POLD3, POLD1, RPA3, RPA1, RPA2, GTF2H3, POLR2I, POLE	0.216306
GOTERM_BP_FAT	GO:0006272	leading strand elongation	4	POLA1, PCNA, POLE3, POLE	0.394707
GOTERM_CC_FAT	GO:0005658	alpha DNA polymerase:primase complex	4	PRIM2, POLA1, POLA2, PRIM1	0.199975
GOTERM_BP_FAT	GO:0045005	DNA-templated DNA replication maintenance of fidelity	7	SMARCAL1, PARP1, POLD1, CARM1, TIMELESS, SAMHD1, POLE	0.455896
GOTERM_BP_FAT	GO:0006950	response to stress	124	SMARCAL1, ERCC6L, BCCIP, YARS1, RRP8, ZGC:112496, SMC2, SSRP1A, HMCES, CHEK2, RUVBL2, RUVBL1, PCLAF, ENPP4, MCAMB, SEC63, WDHD1, SUPT16H, LIG1, AFG2B, TAOK3A, NSMCE1, VRK1, PPP4R3B, CHD1L, MSH6, F3B, MSH2, FANCD2, TIMELESS, TEGT, SQSTM1, DAP3, UTP25, SEH1L, RNASEH2A, BAG6, PPP4CB, HLTF, HSP70L, GCN1, PCK2, FANCI, HSP70.2, AFAP1L2, HSP70.1, XRCC4, XRCC1, CSNK2A2A, ANKHD1, RTN4B, TBL2, TDP1, CDK1, …	0.541466
GOTERM_MF_FAT	GO:0003887	DNA-directed DNA polymerase activity	5	POLD3, POLA1, POLD1, POLE3, POLE	0.556316
GOTERM_BP_FAT	GO:0006297	nucleotide-excision repair, DNA gap filling	3	POLD3, POLD1, POLE	0.972247
GOTERM_CC_FAT	GO:0043625	delta DNA polymerase complex	3	POLD3, POLD1, POLD2	0.551962
GOTERM_CC_FAT	GO:0005662	DNA replication factor A complex	3	RPA3, RPA1, RPA2	0.551962
GOTERM_MF_FAT	GO:0034061	DNA polymerase activity	5	POLD3, POLA1, POLD1, POLE3, POLE	0.940138
KEGG_PATHWAY	dre03460:Fanconi anemia pathway		5	FANCI, FANCD2, RPA3, RPA1, RPA2	0.941558
GOTERM_CC_FAT	GO:0032993	protein-DNA complex	16	PRIM2, PRIM1, GTF2B, GINS3, GINS4, RPA1, RPA2, POLD3, POLA1, POLA2, CDC45, POLD1, RPA3, ORC3, POLD2, BTBD11A	0.945392
Annotation Cluster 5	Enrichment Score: 5.621748339859754
Category	Term		Count	Genes	FDR
GOTERM_BP_FAT	GO:0042273	ribosomal large subunit biogenesis	31	DDX28, PAK1IP1, NIP7, NOP2, PPAN, NPM1A, NOC2L, SDAD1, RPF2, TMA16, RPL5A, RRS1, HEATR3, ZNF622, MDN1, DDX18, AFG2A, URB1, WDR12, GNL2, GTPBP4, FTSJ3, BOP1, EBNA1BP2, NSA2, EIF6, BXDC2, RPL7L1, MRTO4, NOP53, PES	4.63788e-09
GOTERM_BP_FAT	GO:0000460	maturation of 5.8S rRNA	19	ABT1, URB1, WDR12, GNL2, NOP9, GNL3, FTSJ3, WU:FC33B09, BOP1, NSA2, EXOSC10, EIF6, EXOSC9, RRS1, MTREX, EXOSC3, EXOSC2, MPHOSPH6, PES	5.19779e-06
GOTERM_BP_FAT	GO:0000466	maturation of 5.8S rRNA from tricistronic rRNA transcript (SSU-rRNA, 5.8S rRNA, LSU-rRNA)	15	ABT1, URB1, WDR12, GNL2, NOP9, GNL3, FTSJ3, WU:FC33B09, BOP1, EXOSC10, EXOSC9, RRS1, EXOSC3, EXOSC2, PES	3.05478e-05
GOTERM_CC_FAT	GO:0030687	preribosome, large subunit precursor	13	NIP7, PPAN, WDR12, NOC2L, FTSJ3, BOP1, EBNA1BP2, NSA2, MRTO4, RRS1, ZNF622, MDN1, PES	9.84165e-05
GOTERM_BP_FAT	GO:0000463	maturation of LSU-rRNA from tricistronic rRNA transcript (SSU-rRNA, 5.8S rRNA, LSU-rRNA)	11	BOP1, DDX18, PAK1IP1, RPL7L1, PPAN, URB1, WDR12, GNL2, RPF2, PES, FTSJ3	0.0037935
GOTERM_BP_FAT	GO:0000470	maturation of LSU-rRNA	14	DDX18, PAK1IP1, NOP2, PPAN, URB1, WDR12, GNL2, RPF2, FTSJ3, BOP1, NSA2, EIF6, RPL7L1, PES	0.00424375
GOTERM_CC_FAT	GO:0070545	PeBoW complex	3	BOP1, WDR12, PES	0.551962
Annotation Cluster 6	Enrichment Score: 4.830085177584842
Category	Term		Count	Genes	FDR
GOTERM_MF_FAT	GO:0140640	catalytic activity, acting on a nucleic acid	144	EIF4A2, SMARCAL1, ERCC6L, PUS10, RTCA, RPP30, EIF4A3, THUMPD3, YARS1, EIF4A1A, YARS2, THG1L, ALKBH8, FBL, HELB, DIMT1L, RUVBL2, RUVBL1, MTREX, DDX18, AQR, RARS1, LIG1, METTL1, PUS1, DDX10, CDKAL1, TRNT1, CHD1L, SND1, FTSJ3, MSH6, DHX40, MSH2, SMARCA4A, SNRNP200, TARS1, DUS3L, EXD2, DDX5, DNMT1, RNASEH2A, DHX8, METTL2A, YTHDC2, NOP2, TRMT2A, LARS1B, DHX30, G3BP1, HLTF, DHX37, DHX38, VARS1, TOE1, C…	5.57911e-26
GOTERM_MF_FAT	GO:0004386	helicase activity	58	EIF4A2, SMARCAL1, ERCC6L, DDX49, DDX46, MCM7, CHD9, DDX47, CHD8, EIF4A3, DDX41, CHTF18, EIF4A1A, HELB, RUVBL2, RUVBL1, DHX15, DHX16, MTREX, CHD4A, DDX18, LOC108179221, HELLS, UPF1, AQR, DDX55, DDX56, DDX10, DDX54, DDX51, DDX52, CHD1L, SUPV3L1, DHX40, MCM3, SMARCA4A, MCM4, MCM5, MCM6, SNRNP200, MCM2, DDX28, DDX5, DDX27, DHX8, DDX24, YTHDC2, DDX21, DHX30, BTAF1, G3BP1, HLTF, DHX37, DHX38, DDX31, DD…	1.41686e-16
GOTERM_BP_FAT	GO:0006281	DNA repair	67	SMARCAL1, SWSAP1, FEN1, ERCC6L, MCM7, BCCIP, ZGC:112496, HPF1, CHAF1A, SSRP1A, PAXX, HMCES, RUVBL2, RUVBL1, PCLAF, POLE, RFC5, PRMT6, WDHD1, SUPT16H, RFC3, RFC4, PARP1, RFC1, LIG1, RFC2, TAOK3A, NSMCE1, CHD1L, MSH6, NSMCE4A, MSH2, FANCD2, MCM3, TIMELESS, MCM4, MCM5, MCM6, MCM2, DTYMK, PCNA, RNASEH2A, POLDIP2, PNKP, SAMHD1, POLD3, PPP4CB, CDC45, MTA1, POLD1, HLTF, POLD2, POLR2I, FANCI, XRCC4, GINS…	2.42474e-09
GOTERM_MF_FAT	GO:0008094	ATP-dependent activity, acting on DNA	37	TOP2A, SMARCAL1, ERCC6L, MCM7, DDX46, CHD9, CHD8, EIF4A3, CHTF18, DHX30, HELB, BTAF1, RBBP4, RUVBL2, G3BP1, HLTF, RUVBL1, CHD4A, RFC5, HELLS, RFC3, RFC4, RFC1, RFC2, DDX55, SMARCA5, DDX51, CHD1L, MSH6, SUPV3L1, MSH2, MCM3, SMARCA4A, MCM4, MCM5, MCM6, MCM2	1.84251e-08
GOTERM_MF_FAT	GO:0140097	catalytic activity, acting on DNA	49	TOP2A, SMARCAL1, FEN1, ERCC6L, DDX46, MCM7, CHD9, CHD8, EIF4A3, CHTF18, HELB, RUVBL2, RUVBL1, CHD4A, POLE, RFC5, HELLS, RFC3, RFC4, RFC1, LIG1, RFC2, DDX55, DDX51, CHD1L, MSH6, SUPV3L1, MSH2, MCM3, SMARCA4A, MCM4, MCM5, MCM6, MCM2, EXD2, DNMT1, DNMT3BA, POLD3, DHX30, BTAF1, RBBP4, POLD1, G3BP1, HLTF, SMARCA5, MRE11A, POLA1, TDP1, POLE3	2.34719e-08
GOTERM_BP_FAT	GO:0006270	DNA replication initiation	16	PRIM2, MCM7, GINS3, NOC3L, ORC5, POLA1, ORC4, POLA2, CDC45, ORC3, MCM3, MCM4, MCM5, MCM6, TOPBP1, MCM2	4.9363e-08
GOTERM_MF_FAT	GO:0003689	DNA clamp loader activity	16	RFC5, RFC3, ERCC6L, RFC4, RFC1, DDX46, RFC2, DDX55, CHD8, EIF4A3, DDX51, CHD1L, CHTF18, SUPV3L1, RUVBL2, RUVBL1	2.09779e-05
GOTERM_BP_FAT	GO:0006310	DNA recombination	27	TOP2A, SWSAP1, MCM7, SAMHD1, PPP4CB, CDC45, RUVBL2, RUVBL1, LIG1, XRCC4, GINS4, RPA1, NSMCE1, RPA2, MRE11A, SUPV3L1, RAD50, NSMCE4A, MSH2, FANCD2, RPA3, MCM3, MCM4, MCM5, MCM6, TRIP13, MCM2	0.000741337
GOTERM_BP_FAT	GO:0006271	DNA strand elongation involved in DNA replication	10	POLD3, POLA1, PCNA, LIG1, MCM7, POLD2, POLE3, MCM3, MCM4, POLE	0.00122644
GOTERM_BP_FAT	GO:0022616	DNA strand elongation	10	POLD3, POLA1, PCNA, LIG1, MCM7, POLD2, POLE3, MCM3, MCM4, POLE	0.00122644
GOTERM_MF_FAT	GO:0003678	DNA helicase activity	18	ERCC6L, MCM7, CHD9, CHD8, CHD1L, CHTF18, SUPV3L1, DHX30, HELB, RUVBL2, RUVBL1, G3BP1, MCM3, MCM4, MCM5, MCM6, CHD4A, MCM2	0.000849708
GOTERM_BP_FAT	GO:0006302	double-strand break repair	26	SWSAP1, MCM7, SAMHD1, HPF1, PPP4CB, CDC45, MTA1, PAXX, XRCC4, PARP1, GINS4, RPA1, NSMCE1, RPA2, MRE11A, XRCC1, RAD50, FANCD2, RPA3, MCM3, MCM4, MCM5, ATM, MCM6, TRIP13, MCM2	0.00196804
GOTERM_MF_FAT	GO:0017116	single-stranded DNA helicase activity	15	ERCC6L, MCM7, CHD9, CHD8, CHD1L, CHTF18, HELB, RUVBL2, RUVBL1, MCM3, MCM4, MCM5, MCM6, CHD4A, MCM2	0.0028065
GOTERM_BP_FAT	GO:0000727	double-strand break repair via break-induced replication	8	CDC45, MCM7, GINS4, MCM3, MCM4, MCM5, MCM6, MCM2	0.00601465
GOTERM_MF_FAT	GO:0003697	single-stranded DNA binding	18	SWSAP1, SMARCAL1, MCM7, RPA1, RPA2, SAMHD1, POLA1, RAD50, CDC45, RPA3, TDP1, HMCES, MCM3, MCM4, POLR2G, MCM5, MCM6, MCM2	0.00508749
GOTERM_MF_FAT	GO:0140658	ATP-dependent chromatin remodeler activity	18	SMARCAL1, HELLS, ERCC6L, DDX46, CHD9, DDX55, CHD8, EIF4A3, SMARCA5, DDX51, CHD1L, SUPV3L1, BTAF1, RUVBL2, HLTF, RUVBL1, SMARCA4A, CHD4A	0.00713055
GOTERM_BP_FAT	GO:0000724	double-strand break repair via homologous recombination	16	SWSAP1, MCM7, GINS4, RPA1, NSMCE1, RPA2, MRE11A, SAMHD1, CDC45, PPP4CB, RPA3, MCM3, MCM4, MCM5, MCM6, MCM2	0.0157305
GOTERM_BP_FAT	GO:0000725	recombinational repair	16	SWSAP1, MCM7, GINS4, RPA1, NSMCE1, RPA2, MRE11A, SAMHD1, CDC45, PPP4CB, RPA3, MCM3, MCM4, MCM5, MCM6, MCM2	0.0157305
GOTERM_MF_FAT	GO:0061749	forked DNA-dependent helicase activity	13	ERCC6L, MCM7, CHD9, CHD8, CHD1L, RUVBL2, RUVBL1, MCM3, MCM4, MCM5, MCM6, CHD4A, MCM2	0.0152519
GOTERM_MF_FAT	GO:1990518	single-stranded 3'-5' DNA helicase activity	13	ERCC6L, MCM7, CHD9, CHD8, CHD1L, RUVBL2, RUVBL1, MCM3, MCM4, MCM5, MCM6, CHD4A, MCM2	0.0152519
GOTERM_MF_FAT	GO:0036121	double-stranded DNA helicase activity	13	ERCC6L, MCM7, CHD9, CHD8, CHD1L, RUVBL2, RUVBL1, MCM3, MCM4, MCM5, MCM6, CHD4A, MCM2	0.0152519
GOTERM_MF_FAT	GO:0009378	four-way junction helicase activity	13	ERCC6L, MCM7, CHD9, CHD8, CHD1L, RUVBL2, RUVBL1, MCM3, MCM4, MCM5, MCM6, CHD4A, MCM2	0.0152519
GOTERM_CC_FAT	GO:0042555	MCM complex	7	MCM7, MCM3, MCMBP, MCM4, MCM5, MCM6, MCM2	0.0152157
GOTERM_MF_FAT	GO:0140104	molecular carrier activity	23	ERCC6L, DDX46, CSE1L, DDX55, CHD8, EIF4A3, DDX51, CHD1L, SNUPN, IPO4, TNPO2B, TNPO2A, SUPV3L1, OXA1L, RUVBL2, RUVBL1, XPO5, KPNA6, XPO1A, KPNB3, KPNA2, KPNA3, KPNB1	0.0177637
GOTERM_BP_FAT	GO:1902969	mitotic DNA replication	8	POLA1, CDC45, LIG1, GINS3, MCM3, MCM4, MCM6, MCM2	0.0304119
GOTERM_MF_FAT	GO:0061775	cohesin loader activity	10	SUPV3L1, ERCC6L, DDX46, RUVBL2, DDX55, CHD8, EIF4A3, RUVBL1, DDX51, CHD1L	0.0191138
GOTERM_MF_FAT	GO:0015616	DNA translocase activity	10	SUPV3L1, ERCC6L, DDX46, RUVBL2, DDX55, CHD8, EIF4A3, RUVBL1, DDX51, CHD1L	0.0191138
GOTERM_MF_FAT	GO:0000510	H3-H4 histone complex chaperone activity	10	SUPV3L1, ERCC6L, DDX46, RUVBL2, DDX55, CHD8, EIF4A3, RUVBL1, DDX51, CHD1L	0.0191138
GOTERM_MF_FAT	GO:0140584	chromatin extrusion motor activity	10	SUPV3L1, ERCC6L, DDX46, RUVBL2, DDX55, CHD8, EIF4A3, RUVBL1, DDX51, CHD1L	0.0191138
GOTERM_MF_FAT	GO:0140665	ATP-dependent H3-H4 histone complex chaperone activity	10	SUPV3L1, ERCC6L, DDX46, RUVBL2, DDX55, CHD8, EIF4A3, RUVBL1, DDX51, CHD1L	0.0191138
GOTERM_MF_FAT	GO:0043138	3'-5' DNA helicase activity	13	ERCC6L, MCM7, CHD9, CHD8, CHD1L, RUVBL2, RUVBL1, MCM3, MCM4, MCM5, MCM6, CHD4A, MCM2	0.0200256
GOTERM_MF_FAT	GO:0140674	ATP-dependent histone chaperone activity	10	SUPV3L1, ERCC6L, DDX46, RUVBL2, DDX55, CHD8, EIF4A3, RUVBL1, DDX51, CHD1L	0.0298062
GOTERM_MF_FAT	GO:0140849	ATP-dependent H2AZ histone chaperone activity	10	SUPV3L1, ERCC6L, DDX46, RUVBL2, DDX55, CHD8, EIF4A3, RUVBL1, DDX51, CHD1L	0.0298062
GOTERM_BP_FAT	GO:0033260	nuclear DNA replication	8	POLA1, CDC45, LIG1, GINS3, MCM3, MCM4, MCM6, MCM2	0.053629
GOTERM_BP_FAT	GO:0044786	cell cycle DNA replication	8	POLA1, CDC45, LIG1, GINS3, MCM3, MCM4, MCM6, MCM2	0.053629
GOTERM_MF_FAT	GO:0140713	histone chaperone activity	10	SUPV3L1, ERCC6L, DDX46, RUVBL2, DDX55, CHD8, EIF4A3, RUVBL1, DDX51, CHD1L	0.0675616
GOTERM_BP_FAT	GO:1902292	cell cycle DNA replication initiation	5	POLA1, GINS3, MCM3, MCM4, MCM2	0.108791
GOTERM_BP_FAT	GO:1902315	nuclear cell cycle DNA replication initiation	5	POLA1, GINS3, MCM3, MCM4, MCM2	0.108791
GOTERM_BP_FAT	GO:1902975	mitotic DNA replication initiation	5	POLA1, GINS3, MCM3, MCM4, MCM2	0.108791
GOTERM_MF_FAT	GO:0140597	protein carrier chaperone	11	SUPV3L1, OXA1L, ERCC6L, DDX46, RUVBL2, DDX55, CHD8, EIF4A3, RUVBL1, DDX51, CHD1L	0.210272
GOTERM_CC_FAT	GO:0044665	MLL1/2 complex	4	MAX, RUVBL2, CHD8, RUVBL1	0.945392
GOTERM_CC_FAT	GO:0071339	MLL1 complex	4	MAX, RUVBL2, CHD8, RUVBL1	0.945392
Annotation Cluster 7	Enrichment Score: 3.9218367880081937
Category	Term		Count	Genes	FDR
GOTERM_BP_FAT	GO:1903047	mitotic cell cycle process	50	ANKLE2, ZWILCH, NCAPG2, BCCIP, SMC4, SMC2, CHEK2, KNTC1, ANLN2, TOPBP1, DCHS1B, ARHGEF10, PRKCI, LIG1, AFG2B, KIF23, CKAP5, KIF4, FANCD2, ZW10, MCM3, MCM4, MCM6, CHMP7, ANAPC1, MCM2, SEH1L, NCAPG, IQGAP3, NCAPH, AURKB, CCNB1, CDC45, RACGAP1, REEP3B, BUB3, NAA50, GINS3, PLK1, MRE11A, POLA1, ANLN, CDK6, CENPI, CDK2, CDK1, NCAPD2, TACC1, NCAPD3, RAN	2.09402e-05
GOTERM_BP_FAT	GO:0000278	mitotic cell cycle	59	SMARCAL1, ANKLE2, ZWILCH, NCAPG2, BCCIP, SMC4, SMC2, CHAF1B, TUBB6, CHEK2, TUBB1, KNTC1, ANLN2, TOPBP1, POLE, DCHS1B, WDHD1, ARHGEF10, PRKCI, LIG1, AFG2B, KIF23, ESCO2, CKAP5, KIF4, FANCD2, ZW10, MCM3, MCM4, MCM5, MCM6, CHMP7, ANAPC1, MCM2, SEH1L, NCAPG, IQGAP3, NCAPH, AURKB, CCNB1, CDC45, RACGAP1, REEP3B, BUB3, NAA50, GINS3, PLK1, MRE11A, POLA1, ANLN, TUBA5, CDK6, CENPI, CDK2, CDK1, NCAPD2, TACC…	2.42039e-05
GOTERM_BP_FAT	GO:0007049	cell cycle	75	TOP2A, SMARCAL1, ANKLE2, ZWILCH, DSCC1, NCAPG2, TLK1B, BCCIP, SMC4, SMC2, CHAF1B, TUBB6, NTMT1, CHEK2, TUBB1, PPP2R5CA, KNTC1, ANLN2, TOPBP1, POLE, DCHS1B, WDHD1, ARHGEF10, PRKCI, LIG1, AFG2B, KIF23, ESCO2, CKAP5, KIF4, SEPTIN5A, FANCD2, ZW10, MCM3, MCM4, BIRC6, MCM5, KIF2C, MCM6, PPP2R1BB, CHMP7, ANAPC1, LLGL2, MCM2, SEH1L, NCAPG, IQGAP3, NCAPH, AURKB, CCNB1, CDC45, PARD6A, RACGAP1, REEP3B, MCMB…	6.77269e-05
GOTERM_BP_FAT	GO:0022402	cell cycle process	66	TOP2A, ANKLE2, ZWILCH, DSCC1, NCAPG2, TLK1B, BCCIP, SMC4, SMC2, NTMT1, CHEK2, PPP2R5CA, KNTC1, ANLN2, TOPBP1, DCHS1B, ARHGEF10, PRKCI, LIG1, AFG2B, KIF23, ESCO2, CKAP5, KIF4, SEPTIN5A, FANCD2, ZW10, MCM3, MCM4, BIRC6, KIF2C, MCM6, PPP2R1BB, CHMP7, ANAPC1, LLGL2, MCM2, SEH1L, NCAPG, IQGAP3, NCAPH, AURKB, CCNB1, CDC45, PARD6A, RACGAP1, REEP3B, MCMBP, BUB3, NAA50, GINS3, PLK1, MRE11A, POLA1, ANLN, R…	0.000265649
GOTERM_BP_FAT	GO:0098813	nuclear chromosome segregation	21	TOP2A, ARHGEF10, SEH1L, NCAPG2, BCCIP, NCAPG, KIF23, SMC4, NCAPH, AURKB, KIF4, SMC2, CCNB1, RACGAP1, CENPI, FANCD2, KNTC1, NCAPD2, NCAPD3, TRIP13, RAN	0.00100319
GOTERM_BP_FAT	GO:0051276	chromosome organization	38	TOP2A, SEH1L, RIF1, DSCC1, NCAPG2, BCCIP, NCAPG, SMC4, NCAPH, AURKB, SMC2, CCNB1, RACGAP1, MCMBP, PPP2R5CA, KNTC1, NAA50, ARHGEF10, PCID2, NUP155, RPA1, MRE11A, KIF23, ESCO2, MSH6, RAD50, NASP, MSH2, FANCD2, CENPI, NHP2, NCAPD2, ATM, NCAPD3, PPP2R1BB, TRIP13, NUP98, RAN	0.0023135
GOTERM_BP_FAT	GO:0000819	sister chromatid segregation	18	TOP2A, ARHGEF10, SEH1L, NCAPG2, BCCIP, NCAPG, KIF23, SMC4, NCAPH, AURKB, SMC2, CCNB1, RACGAP1, CENPI, KNTC1, NCAPD2, NCAPD3, RAN	0.00287325
GOTERM_BP_FAT	GO:0000070	mitotic sister chromatid segregation	17	ARHGEF10, SEH1L, NCAPG2, BCCIP, NCAPG, KIF23, SMC4, NCAPH, AURKB, SMC2, CCNB1, RACGAP1, CENPI, KNTC1, NCAPD2, NCAPD3, RAN	0.00475272
GOTERM_BP_FAT	GO:0140014	mitotic nuclear division	20	ARHGEF10, ANKLE2, SEH1L, NCAPG2, BCCIP, NCAPG, KIF23, SMC4, NCAPH, AURKB, SMC2, CCNB1, RACGAP1, CENPI, REEP3B, KNTC1, NCAPD2, NCAPD3, CHMP7, RAN	0.0103093
GOTERM_BP_FAT	GO:0000280	nuclear division	23	TOP2A, ARHGEF10, ANKLE2, SEH1L, NCAPG2, BCCIP, NCAPG, KIF23, SMC4, NCAPH, AURKB, SMC2, CCNB1, RACGAP1, CENPI, FANCD2, REEP3B, KNTC1, NCAPD2, NCAPD3, TRIP13, CHMP7, RAN	0.0121683
GOTERM_BP_FAT	GO:0007059	chromosome segregation	27	TOP2A, SEH1L, TLK1B, NCAPG2, BCCIP, NCAPG, SMC4, NCAPH, AURKB, SMC2, CCNB1, RACGAP1, NTMT1, KNTC1, ARHGEF10, KIF23, KIF4, FANCD2, CENPI, BIRC6, NCAPD2, KIF2C, NCAPD3, PPP2R1BB, TRIP13, SPC24, RAN	0.0157305
GOTERM_CC_FAT	GO:0000796	condensin complex	7	NCAPG2, NCAPG, NCAPD2, NCAPD3, SMC4, NCAPH, SMC2	0.0152157
GOTERM_BP_FAT	GO:0007076	mitotic chromosome condensation	6	NCAPG, NCAPD2, NCAPD3, SMC4, NCAPH, SMC2	0.0304119
GOTERM_BP_FAT	GO:0051301	cell division	46	ANKLE2, ERCC6L, SEH1L, DHX8, ZWILCH, NCAPG2, NCAPG, LOC569920, IQGAP3, NCAPH, AURKB, CDC73, SMC2, CCNB1, CDC45, PARD6A, RACGAP1, CDH1, REEP3B, MCMBP, RCC1, BUB3, ANLN2, PELO, DCHS1B, NUDC, YTHDF2, LIG1, RCC2, PLK1, CDC5L, VRK1, KIF23, CDK11B, ANLN, SEPTIN5A, ZW10, CDC37, CDK1, ANAPC4, NCAPD2, KIF2C, NCAPD3, ATXN10, ANAPC1, SPC24	0.045687
GOTERM_BP_FAT	GO:0048285	organelle fission	24	TOP2A, ARHGEF10, ANKLE2, SEH1L, NCAPG2, BCCIP, NCAPG, KIF23, SMC4, NCAPH, AURKB, SMC2, CCNB1, OPA1, RACGAP1, CENPI, FANCD2, REEP3B, KNTC1, NCAPD2, NCAPD3, TRIP13, CHMP7, RAN	0.04939
GOTERM_CC_FAT	GO:0000793	condensed chromosome	21	ERCC6L, SEH1L, ZWILCH, PLK1, NSMCE1, NCAPG, LRWD1, CKAP5, AURKB, SMC2, RAD50, NSMCE4A, CENPI, FANCD2, ZW10, KNTC1, NCAPD2, KIF2C, BUB3, NCAPD3, SPC24	0.0764962
GOTERM_BP_FAT	GO:0030261	chromosome condensation	8	TOP2A, NCAPG2, NCAPG, NCAPD2, NCAPD3, SMC4, NCAPH, SMC2	0.613994
GOTERM_CC_FAT	GO:0000779	condensed chromosome, centromeric region	15	ERCC6L, SEH1L, ZWILCH, PLK1, LRWD1, CKAP5, AURKB, CENPI, ZW10, KNTC1, NCAPD2, KIF2C, BUB3, NCAPD3, SPC24	0.346825
Annotation Cluster 8	Enrichment Score: 3.4250032504984484
Category	Term		Count	Genes	FDR
GOTERM_BP_FAT	GO:0042255	ribosome assembly	16	ABT1, DDX28, MTERF3, NIP7, MPV17L2, MRPS7, RPF2, PWP2H, RRP7A, RPL5A, EIF6, BXDC2, MRTO4, SBDS, NOP53, MDN1	0.00101377
GOTERM_BP_FAT	GO:0000027	ribosomal large subunit assembly	8	DDX28, RPL5A, EIF6, BXDC2, MRTO4, RPF2, NOP53, MDN1	0.00601465
GOTERM_MF_FAT	GO:0019843	rRNA binding	12	PTCD3, UTP25, RPL5A, MRPL18, BXDC2, RPLP0, PPAN, MRPS18A, MRPS7, RPF2, NOP53, MRPS6	0.36587
Annotation Cluster 9	Enrichment Score: 3.271080701146884
Category	Term		Count	Genes	FDR
GOTERM_BP_FAT	GO:0044085	cellular component biogenesis	220	SRPK1B, LTV1, CYFIP2, ANKLE2, RRP1, PPAN, RAB38A, NOC2L, RRP8, PSMD9, POF1B, DIMT1L, EIF2D, ANLN2, MCAMB, ABT1, DDX18, PRKCI, NGDN, DDX10, WDR75, CRNKL1, GTPBP4, JMJD6, NUP93, GRWD1, CLNS1A, XPO1A, SRFBP1, PPP2R1BB, TLN1, LLGL2, GNE, UNC119B, NMD3, NPM1A, IQGAP3, FXR1, RRP7A, DHX30, RPL5A, RACGAP1, PDCD11, DHX37, RRS1, LYAR, AAR2, MTERF3, PNO1, WDR55, ANLN, TBL3, EIF5, EIF6, PSMG3, NOL10, NOL11, …	2.42517e-10
GOTERM_BP_FAT	GO:0071826	protein-RNA complex organization	34	SRPK1B, DDX28, NUFIP1, DDX46, USP39, RPF2, PRPF8, RRP7A, RPL5A, RUVBL2, RUVBL1, EIF4H, EIF2D, AAR2, MDN1, ABT1, PRMT7, TFIP11, MRPS7, CRNKL1, PWP2H, EIF4BB, EIF3M, EIF5, EIF6, BXDC2, CLNS1A, MRTO4, GEMIN5, NAF1, SNRPF, EIF3F, SNRNP200, NOP53	0.0251313
GOTERM_BP_FAT	GO:0022618	protein-RNA complex assembly	33	SRPK1B, DDX28, NUFIP1, DDX46, USP39, RPF2, PRPF8, RRP7A, RPL5A, RUVBL2, RUVBL1, EIF4H, EIF2D, AAR2, MDN1, ABT1, PRMT7, MRPS7, CRNKL1, PWP2H, EIF4BB, EIF3M, EIF5, EIF6, BXDC2, CLNS1A, MRTO4, GEMIN5, NAF1, SNRPF, EIF3F, SNRNP200, NOP53	0.032855
GOTERM_BP_FAT	GO:0043933	protein-containing complex organization	69	SRPK1B, DDX46, GTF2B, USP39, DNAAF10, PSMD9, CHAF1B, CHAF1A, AIFM1, STMN1A, CFL2, RUVBL2, RUVBL1, EIF2D, KNTC1, ETF1B, NDC1, ABT1, KCTD9A, PRMT7, AFG2B, TFIP11, MRPS7, CKAP5, CRNKL1, JMJD6, PWP2H, GAK, NUP93, BXDC2, CLNS1A, MRTO4, POLR1E, GEMIN5, NAF1, NUP54, SNRPF, SNRNP200, DDX28, SEH1L, NUFIP1, EVLA, KCTD6B, RPF2, SAMHD1, SUPT6H, PRPF8, FOXRED1, RRP7A, CDC45, RPL5A, EIF4H, AAR2, MDN1, HSPA8, N…	0.972247
GOTERM_BP_FAT	GO:0065003	protein-containing complex assembly	58	SRPK1B, DDX46, GTF2B, USP39, DNAAF10, PSMD9, CHAF1B, CHAF1A, AIFM1, RUVBL2, RUVBL1, EIF2D, KNTC1, ABT1, KCTD9A, PRMT7, MRPS7, CKAP5, CRNKL1, JMJD6, PWP2H, NUP93, BXDC2, CLNS1A, MRTO4, POLR1E, GEMIN5, NAF1, SNRPF, SNRNP200, DDX28, NUFIP1, EVLA, KCTD6B, RPF2, SAMHD1, PRPF8, FOXRED1, RRP7A, CDC45, RPL5A, EIF4H, AAR2, MDN1, NAP1L1, TBCB, EIF4BB, EIF3M, EIF5, EIF6, NASP, CENPI, PDCL, PSMG3, PSMD11B, E…	0.972247
GOTERM_BP_FAT	GO:0022607	cellular component assembly	111	SRPK1B, CYFIP2, ANKLE2, GTF2B, BCCIP, MPV17L2, RAB38A, EDC3, PSMD9, POF1B, CDH1, RUVBL2, RUVBL1, EIF2D, KNTC1, ANLN2, MCAMB, ABT1, PRKCI, KCTD9A, TMOD2, CRNKL1, JMJD6, ATXN2L, NUP93, CLNS1A, MRTO4, SBDS, GEMIN5, PPP2R1BB, SNRPF, TLN1, SNRNP200, LLGL2, GNE, UNC119B, CBFB, ARL6, KCTD6B, RPF2, IQGAP3, PRPF8, FXR1, RRP7A, ORC4, RPL5A, RACGAP1, G3BP1, FLNCB, SRGAP2, PLXNA4, AAR2, MDN1, HSPA9, MTERF3, …	0.972247
Annotation Cluster 10	Enrichment Score: 2.944554474088147
Category	Term		Count	Genes	FDR
GOTERM_BP_FAT	GO:0006913	nucleocytoplasmic transport	47	LTV1, IPO11, LOC110440214, NUP188, CSE1L, NMD3, PHAX, NPM1A, AAAS, TPRA, SDAD1, IPO7, IPO4, TNPO2B, NOP9, NUP160, NOL6, TNPO2A, IPO9, NUP85, XPO5, KPNA6, HEATR3, NXF1B, KPNA2, KPNA3, MDN1, RANBP1, PCID2, NUP155, NUP62L, SNUPN, THOC7, NUP93, RANGAP1A, LSG1, XPOT, EIF6, NUP54, XPO1A, LOC101885456, NUP98, KPNB3, KPNB1, RANGAP1B, RAN, DDX39AA	1.58237e-09
GOTERM_BP_FAT	GO:0051169	nuclear transport	47	LTV1, IPO11, LOC110440214, NUP188, CSE1L, NMD3, PHAX, NPM1A, AAAS, TPRA, SDAD1, IPO7, IPO4, TNPO2B, NOP9, NUP160, NOL6, TNPO2A, IPO9, NUP85, XPO5, KPNA6, HEATR3, NXF1B, KPNA2, KPNA3, MDN1, RANBP1, PCID2, NUP155, NUP62L, SNUPN, THOC7, NUP93, RANGAP1A, LSG1, XPOT, EIF6, NUP54, XPO1A, LOC101885456, NUP98, KPNB3, KPNB1, RANGAP1B, RAN, DDX39AA	1.58237e-09
KEGG_PATHWAY	dre03013:Nucleocytoplasmic transport		43	IPO11, SEH1L, EEF1A1L1, RBM8A, NUP188, ACIN1B, CSE1L, EIF4A3, NMD3, PHAX, AAAS, TPRA, IPO7, IPO4, TNPO2B, NUP160, TNPO2A, IPO9, NUP85, XPO5, MAGOH, KPNA6, NXF1B, NUP43, KPNA2, KPNA3, NDC1, UPF1, NUP155, NUP62L, SNUPN, THOC7, NUP93, RANGAP1A, XPOT, TMEM33, NUP54, XPO1A, NUP98, KPNB3, KPNB1, RANGAP1B, RAN	7.65971e-08
GOTERM_BP_FAT	GO:0034504	protein localization to nucleus	27	UTP25, IPO11, NUP188, CSE1L, HEATR1, NOL8, TPRA, IPO7, IPO4, TNPO2B, TNPO2A, DCLK2A, IPO9, NUP85, KPNA6, HEATR3, KPNA2, KPNA3, NUP155, NUP62L, SNUPN, NUP93, NUP54, NUP98, KPNB3, KPNB1, RAN	2.05212e-05
GOTERM_BP_FAT	GO:0051168	nuclear export	30	LTV1, LOC110440214, NUP188, CSE1L, NMD3, PHAX, NPM1A, TPRA, SDAD1, NOP9, NOL6, NUP85, XPO5, NXF1B, MDN1, PCID2, NUP155, NUP62L, THOC7, NUP93, RANGAP1A, LSG1, XPOT, EIF6, XPO1A, LOC101885456, NUP98, RANGAP1B, RAN, DDX39AA	2.05212e-05
GOTERM_BP_FAT	GO:0006606	protein import into nucleus	23	IPO11, NUP155, NUP188, CSE1L, NUP62L, TPRA, IPO7, SNUPN, IPO4, TNPO2B, TNPO2A, NUP93, IPO9, NUP85, KPNA6, HEATR3, NUP54, NUP98, KPNB3, KPNA2, KPNA3, KPNB1, RAN	6.65742e-05
GOTERM_BP_FAT	GO:0051170	import into nucleus	23	IPO11, NUP155, NUP188, CSE1L, NUP62L, TPRA, IPO7, SNUPN, IPO4, TNPO2B, TNPO2A, NUP93, IPO9, NUP85, KPNA6, HEATR3, NUP54, NUP98, KPNB3, KPNA2, KPNA3, KPNB1, RAN	0.00010024
GOTERM_BP_FAT	GO:0051236	establishment of RNA localization	28	SLBP, LOC110440214, SEH1L, RBM8A, NUP188, EIF4A3, PHAX, YBX1, TPRA, EIF4EB, NOL6, FXR1, FXR2, NUP85, MAGOH, NXF1B, NDC1, PCID2, NUP155, NUP62L, SNUPN, THOC7, NUP93, XPOT, LOC101885456, NUP98, RAN, DDX39AA	0.000776418
GOTERM_BP_FAT	GO:0050657	nucleic acid transport	28	SLBP, LOC110440214, SEH1L, RBM8A, NUP188, EIF4A3, PHAX, YBX1, TPRA, EIF4EB, NOL6, FXR1, FXR2, NUP85, MAGOH, NXF1B, NDC1, PCID2, NUP155, NUP62L, SNUPN, THOC7, NUP93, XPOT, LOC101885456, NUP98, RAN, DDX39AA	0.000776418
GOTERM_BP_FAT	GO:0050658	RNA transport	28	SLBP, LOC110440214, SEH1L, RBM8A, NUP188, EIF4A3, PHAX, YBX1, TPRA, EIF4EB, NOL6, FXR1, FXR2, NUP85, MAGOH, NXF1B, NDC1, PCID2, NUP155, NUP62L, SNUPN, THOC7, NUP93, XPOT, LOC101885456, NUP98, RAN, DDX39AA	0.000776418
GOTERM_BP_FAT	GO:0006403	RNA localization	29	SLBP, LOC110440214, SEH1L, RBM8A, STAU1, NUP188, EIF4A3, PHAX, YBX1, TPRA, EIF4EB, NOL6, FXR1, FXR2, NUP85, MAGOH, NXF1B, NDC1, PCID2, NUP155, NUP62L, SNUPN, THOC7, NUP93, XPOT, LOC101885456, NUP98, RAN, DDX39AA	0.00108614
GOTERM_BP_FAT	GO:0072594	establishment of protein localization to organelle	43	IPO11, SCARB2A, NUP188, SCARB2B, CSE1L, TPRA, IPO7, MIPEPA, IPO4, TNPO2B, TIMM50, HSPD1, TNPO2A, IPO9, GRPEL1, TIMM23A, NUP85, TIMM17A, KPNA6, HEATR3, PMPCA, KPNA2, KPNA3, SEC63, HSPA8, NUP155, SGTA, VPS13A, TOMM34, NUP62L, LRWD1, TOMM40L, SNUPN, NUP93, OXA1L, TOMM70A, SRPRA, SRPRB, NUP54, NUP98, KPNB3, KPNB1, RAN	0.0011818
GOTERM_BP_FAT	GO:0015931	nucleobase-containing compound transport	33	SLBP, LOC110440214, SEH1L, RBM8A, NUP188, EIF4A3, SLC25A32B, PHAX, YBX1, SLC29A1A, TPRA, EIF4EB, NOL6, FXR1, FXR2, NUP85, MAGOH, NXF1B, NDC1, PCID2, NUP155, SLC33A1, NUP62L, SLC25A25B, SNUPN, THOC7, NUP93, XPOT, SLC25A17L, LOC101885456, NUP98, RAN, DDX39AA	0.00196804
GOTERM_BP_FAT	GO:0033365	protein localization to organelle	56	IPO11, NUP188, ZWILCH, CCDC47, CSE1L, TPRA, IPO7, BICD2, IPO4, IPO9, KPNA6, TIMM17A, PMPCA, KNTC1, KPNA2, KPNA3, SEC63, TOMM34, VPS13A, TOMM40L, NUP93, OXA1L, NUP54, NUP98, KPNB3, KPNB1, UTP25, SCARB2A, ARL6, SCARB2B, HEATR1, NOL8, MIPEPA, TNPO2B, AURKB, TIMM50, HSPD1, TNPO2A, DCLK2A, NCLN, GRPEL1, NUP85, TIMM23A, HEATR3, HSPA8, NUP155, RCC2, SGTA, RPA1, NUP62L, LRWD1, SNUPN, TOMM70A, SRPRA, SRPR…	0.00616848
GOTERM_MF_FAT	GO:0140104	molecular carrier activity	23	ERCC6L, DDX46, CSE1L, DDX55, CHD8, EIF4A3, DDX51, CHD1L, SNUPN, IPO4, TNPO2B, TNPO2A, SUPV3L1, OXA1L, RUVBL2, RUVBL1, XPO5, KPNA6, XPO1A, KPNB3, KPNA2, KPNA3, KPNB1	0.0177637
GOTERM_BP_FAT	GO:0051028	mRNA transport	21	NDC1, SLBP, PCID2, LOC110440214, SEH1L, NUP155, RBM8A, NUP188, EIF4A3, EIF4EB, TPRA, THOC7, FXR1, NUP93, FXR2, NUP85, MAGOH, NXF1B, LOC101885456, NUP98, DDX39AA	0.0301481
GOTERM_MF_FAT	GO:0140142	nucleocytoplasmic carrier activity	12	CSE1L, XPO5, KPNA6, XPO1A, KPNB3, KPNA2, KPNA3, IPO4, SNUPN, KPNB1, TNPO2B, TNPO2A	0.0332452
GOTERM_BP_FAT	GO:0006405	RNA export from nucleus	16	PCID2, LOC110440214, NUP155, NUP188, PHAX, NUP62L, TPRA, THOC7, NOL6, NUP93, XPOT, NUP85, NXF1B, LOC101885456, NUP98, DDX39AA	0.0775742
GOTERM_MF_FAT	GO:0061608	nuclear import signal receptor activity	9	KPNA6, KPNB3, KPNA2, KPNA3, IPO4, SNUPN, KPNB1, TNPO2B, TNPO2A	0.0509765
GOTERM_MF_FAT	GO:0008139	nuclear localization sequence binding	9	KPNA6, NUP98, KPNB3, KPNA2, KPNA3, IPO4, KPNB1, TNPO2B, TNPO2A	0.0794654
GOTERM_CC_FAT	GO:0005643	nuclear pore	15	NDC1, RANBP1, SEH1L, NUP155, NUP188, NUP62L, AAAS, TPRA, NUP160, NUP93, XPOT, NUP85, NUP43, NUP54, NUP98	0.100843
GOTERM_MF_FAT	GO:0017056	structural constituent of nuclear pore	9	NUP93, NUP155, NUP188, NUP85, NUP54, NUP98, NUP62L, TPRA, NUP160	0.155434
GOTERM_CC_FAT	GO:0005635	nuclear envelope	30	IPO11, SEH1L, NUP188, CSE1L, ROGDI, TMPOB, NOC4L, AAAS, TPRA, IPO7, NUP160, SMPD4, IPO9, NUP85, NUP43, NDC1, RANBP1, SUN2, NUP155, TMEM168B, NUP62L, LEMD3, NUP93, XPOT, NUP54, NUP98, CHMP7, KPNB1, RAN, OSBPL3B	0.18366
GOTERM_MF_FAT	GO:0005048	signal sequence binding	10	TOMM70A, KPNA6, NUP98, KPNB3, KPNA2, KPNA3, IPO4, KPNB1, TNPO2B, TNPO2A	0.441054
GOTERM_BP_FAT	GO:0006406	mRNA export from nucleus	9	NUP93, PCID2, LOC110440214, NUP85, NXF1B, LOC101885456, TPRA, THOC7, DDX39AA	0.972247
GOTERM_MF_FAT	GO:0051020	GTPase binding	19	CYFIP2, IPO11, HACE1, RCC2, CSE1L, IPO7, IPO4, TNPO2B, TNPO2A, RANGAP1A, IPO9, XPOT, FAM49AL, XPO5, KNTC1, XPO1A, SRGAP2, RANGAP1B, KPNB1	0.952708
GOTERM_MF_FAT	GO:0031267	small GTPase binding	19	CYFIP2, IPO11, HACE1, RCC2, CSE1L, IPO7, IPO4, TNPO2B, TNPO2A, RANGAP1A, IPO9, XPOT, FAM49AL, XPO5, KNTC1, XPO1A, SRGAP2, RANGAP1B, KPNB1	0.952708
GOTERM_BP_FAT	GO:0006607	NLS-bearing protein import into nucleus	4	KPNA6, NUP54, KPNA2, KPNA3	0.972247
GOTERM_MF_FAT	GO:0042277	peptide binding	10	TOMM70A, KPNA6, NUP98, KPNB3, KPNA2, KPNA3, IPO4, KPNB1, TNPO2B, TNPO2A	0.952708
GOTERM_MF_FAT	GO:0019899	enzyme binding	43	CYFIP2, ANKLE2, IPO11, RRN3, DCUN1D5, RPRD2A, CSE1L, CUL2, IPO7, FHIT, IPO4, TNPO2B, CDC73, STRN3, TNPO2A, IPO9, MTA1, FAM49AL, XPO5, PPP6R3, ARIH2, LEO1, KNTC1, SRGAP2, MTA3, CUL1A, FANCI, TRAP1, HACE1, ITGB1B, RCC2, NBEAL1, CACYBP, RANGAP1A, XPOT, FANCD2, CDC37, XPO1A, GCLM, SQSTM1, KPNB1, RANGAP1B, CUL4B	0.952708
GOTERM_BP_FAT	GO:0071705	nitrogen compound transport	90	IPO11, LOC110440214, NUP188, CSE1L, EIF4A3, SLC25A32B, CHM, PHAX, YBX1, EIF4EB, TPRA, IPO7, IPO4, TFR1A, TFR1B, IPO9, XPO5, MAGOH, KPNA6, FLVCR1, TIMM17A, NXF1B, KPNA2, KPNA3, WLS, SEC63, NDC1, ABCC1, TANGO6, PCID2, AFG2B, VPS13A, SLC25A55A, TOMM40L, THOC7, NUP93, LSG1, SLC1A3A, NUP54, XPO1A, NUP98, KPNB3, CHMP7, KPNB1, SLBP, UNC119B, SEH1L, RBM8A, SCARB2A, ARL6, SCARB2B, STXBP2, NMD3, SLC1A4, SL…	0.972247
GOTERM_BP_FAT	GO:0006886	intracellular protein transport	40	IPO11, SCARB2A, NUP188, SCARB2B, ARL6, CSE1L, STXBP2, CHM, TPRA, IPO7, IPO4, TNPO2B, RAB32A, TNPO2A, AP3M2, IPO9, TIMM23A, NUP85, XPO5, KPNA6, HEATR3, KPNA2, KPNA3, SEC23B, WLS, HSPA8, NUP155, AFG2B, VPS13A, NUP62L, SNUPN, NUP93, TOMM70A, SRPRA, NUP54, XPO1A, NUP98, KPNB3, KPNB1, RAN	0.972247
GOTERM_BP_FAT	GO:0033036	macromolecule localization	119	IPO11, NUP188, ZWILCH, CSE1L, EIF4A3, PHAX, NMT1A, IPO7, IPO4, IPO9, ANK3A, MAGOH, KPNA6, PMPCA, KNTC1, KPNA2, KPNA3, SEC63, WLS, PRKCI, TANGO6, PCID2, STARD4, AFG2B, TOMM34, ATP11C, CRABP2A, THOC7, NUP93, OXA1L, SEPTIN5A, XPO1A, NUP98, KPNB3, KPNB1, SLC27A4, OSBPL3B, ESYT1A, UNC119B, UTP25, SLBP, SEH1L, SCARB2A, RBM8A, ARL6, SCARB2B, STXBP2, NMD3, LDLRB, NUP160, RAB32A, TIMM50, FXR1, SNX3, FXR2,…	0.972247
GOTERM_BP_FAT	GO:0046907	intracellular transport	76	LTV1, IPO11, LOC110440214, NUP188, CSE1L, RAB38A, CHM, PHAX, TPRA, IPO7, IPO4, IPO9, XPO5, KPNA6, NXF1B, KPNA2, KPNA3, WLS, SI:CH211-11K18.4, PRKCI, PCID2, STARD4, AFG2B, VPS13A, KIF23, KIF5BA, RABGGTB, THOC7, NUP93, LSG1, HEATR5B, ZW10, NUP54, XPO1A, NUP98, KPNB3, CHMP7, KPNB1, SCARB2A, STAU1, ARL6, SCARB2B, STXBP2, NMD3, NPM1A, LDLRB, SDAD1, AAAS, NUP160, TNPO2B, NOP9, NOL6, TNPO2A, RAB32A, AP3…	0.972247
GOTERM_BP_FAT	GO:0045184	establishment of protein localization	72	IPO11, NUP188, CCDC47, CSE1L, CHM, PHAX, TPRA, IPO7, IPO4, TFR1A, TFR1B, IPO9, XPO5, KPNA6, TIMM17A, PMPCA, KPNA2, KPNA3, WLS, SEC63, NDC1, TANGO6, AFG2B, TOMM34, VPS13A, TOMM40L, NUP93, OXA1L, LSG1, NUP54, XPO1A, NUP98, KPNB3, CHMP7, KPNB1, UNC119B, SEH1L, SCARB2A, ARL6, SCARB2B, STXBP2, NMD3, SDAD1, MIPEPA, TNPO2B, TIMM50, HSPD1, TNPO2A, RAB32A, AP3M2, SNX3, NCLN, GRPEL1, NUP85, TIMM23A, HEATR3…	0.972571
GOTERM_BP_FAT	GO:0015031	protein transport	61	IPO11, NUP188, CSE1L, CHM, PHAX, TPRA, IPO7, IPO4, TFR1A, TFR1B, IPO9, XPO5, KPNA6, TIMM17A, KPNA2, KPNA3, WLS, SEC63, NDC1, TANGO6, AFG2B, VPS13A, TOMM40L, NUP93, LSG1, NUP54, XPO1A, NUP98, KPNB3, CHMP7, KPNB1, UNC119B, SEH1L, SCARB2A, ARL6, SCARB2B, STXBP2, NMD3, SDAD1, TNPO2B, TIMM50, HSPD1, TNPO2A, RAB32A, AP3M2, SNX3, GRPEL1, NUP85, TIMM23A, HEATR3, SEC23B, HSPA8, NUP155, NUP62L, SNUPN, PLEK…	0.984904
GOTERM_BP_FAT	GO:0051649	establishment of localization in cell	82	LTV1, IPO11, LOC110440214, NUP188, CSE1L, RAB38A, CHM, PHAX, TPRA, IPO7, IPO4, IPO9, XPO5, KPNA6, NXF1B, KPNA2, KPNA3, WLS, SI:CH211-11K18.4, CCT2, PRKCI, PCID2, STARD4, AFG2B, VPS13A, KIF23, KIF5BA, RABGGTB, THOC7, NUP93, OXA1L, LSG1, HEATR5B, ZW10, NUP54, XPO1A, NUP98, KPNB3, CHMP7, KPNB1, LLGL2, SEH1L, SCARB2A, STAU1, ARL6, SCARB2B, STXBP2, NMD3, NPM1A, LDLRB, SDAD1, AAAS, NUP160, TNPO2B, AURK…	0.987504
GOTERM_BP_FAT	GO:0008104	protein localization	91	IPO11, NUP188, ZWILCH, CCDC47, CSE1L, CHM, PHAX, NMT1A, TPRA, IPO7, BICD2, IPO4, TFR1A, TFR1B, IPO9, ANK3A, XPO5, KPNA6, TIMM17A, PMPCA, KNTC1, KPNA2, KPNA3, CGNL1, WLS, SEC63, NDC1, PRKCI, TANGO6, AFG2B, TOMM34, VPS13A, TOMM40L, NUP93, OXA1L, LSG1, SEPTIN5A, HEATR5B, NUP54, XPO1A, NUP98, KPNB3, CHMP7, KPNB1, UNC119B, UTP25, SEH1L, SCARB2A, STAU1, ARL6, SCARB2B, STXBP2, HEATR1, NOL8, NMD3, SDAD1,…	0.989409
GOTERM_BP_FAT	GO:0070727	cellular macromolecule localization	91	IPO11, NUP188, ZWILCH, CCDC47, CSE1L, CHM, PHAX, NMT1A, TPRA, IPO7, BICD2, IPO4, TFR1A, TFR1B, IPO9, ANK3A, XPO5, KPNA6, TIMM17A, PMPCA, KNTC1, KPNA2, KPNA3, CGNL1, WLS, SEC63, NDC1, PRKCI, TANGO6, AFG2B, TOMM34, VPS13A, TOMM40L, NUP93, OXA1L, LSG1, SEPTIN5A, HEATR5B, NUP54, XPO1A, NUP98, KPNB3, CHMP7, KPNB1, UNC119B, UTP25, SEH1L, SCARB2A, STAU1, ARL6, SCARB2B, STXBP2, HEATR1, NOL8, NMD3, SDAD1,…	0.990401
GOTERM_BP_FAT	GO:0051641	cellular localization	121	LTV1, IPO11, NUP188, ZWILCH, CSE1L, RAB38A, PHAX, NMT1A, IPO7, IPO4, IPO9, ANK3A, KPNA6, PMPCA, KNTC1, KPNA2, KPNA3, SEC63, WLS, PRKCI, TANGO6, PCID2, STARD4, AFG2B, TOMM34, THOC7, NUP93, OXA1L, SEPTIN5A, ZW10, XPO1A, NUP98, KPNB3, KPNB1, LLGL2, UNC119B, UTP25, SEH1L, SCARB2A, ARL6, SCARB2B, STXBP2, NMD3, NPM1A, LDLRB, AAAS, NUP160, NOP9, RAB32A, TIMM50, SNX3, CCNB1, GRPEL1, NUP85, TIMM23A, MDN1,…	0.998391
Annotation Cluster 11	Enrichment Score: 2.787737038617498
Category	Term		Count	Genes	FDR
GOTERM_BP_FAT	GO:0043414	macromolecule methylation	27	SETD3, SETD6, METTL2A, NOP2, THUMPD3, TFB1M, ALKBH8, FBL, DIMT1L, NTMT1, BUD23, PRMT6, PRMT5, PRMT7, NSUN5, PRMT1, METTL1, NSUN2, PRMT3, LARP7, TRMT1, TARBP1, FTSJ3, CARM1, TRMT5, TRMT6, EEF1AKMT1	4.3319e-05
GOTERM_BP_FAT	GO:0001510	RNA methylation	17	NSUN5, METTL1, NSUN2, METTL2A, NOP2, LARP7, THUMPD3, TRMT1, TFB1M, ALKBH8, TARBP1, FTSJ3, FBL, DIMT1L, TRMT5, TRMT6, BUD23	0.01813
GOTERM_MF_FAT	GO:0008173	RNA methyltransferase activity	17	NSUN5, METTL1, RNMT, NSUN2, METTL2A, NOP2, THUMPD3, TRMT1, TRMT2A, TFB1M, ALKBH8, TARBP1, FTSJ3, FBL, DIMT1L, TRMT5, BUD23	0.0152519
GOTERM_BP_FAT	GO:0000154	rRNA modification	11	FBL, DKC1, NSUN5, DIMT1L, RPUSD2, NOP2, NHP2, NAT10, BUD23, TFB1M, FTSJ3	0.0307268
GOTERM_MF_FAT	GO:0008649	rRNA methyltransferase activity	6	FBL, DIMT1L, NOP2, BUD23, TFB1M, FTSJ3	0.157148
GOTERM_MF_FAT	GO:0140102	catalytic activity, acting on a rRNA	6	FBL, DIMT1L, NOP2, BUD23, TFB1M, FTSJ3	0.157148
GOTERM_BP_FAT	GO:0031167	rRNA methylation	7	FBL, NSUN5, DIMT1L, NOP2, BUD23, TFB1M, FTSJ3	0.455896
GOTERM_BP_FAT	GO:0070475	rRNA base methylation	3	NSUN5, NOP2, BUD23	0.972247
Annotation Cluster 12	Enrichment Score: 2.761115103569514
Category	Term		Count	Genes	FDR
GOTERM_BP_FAT	GO:0006399	tRNA metabolic process	50	PUS10, RPP30, NAT10, THUMPD3, THUMPD1, YARS1, YARS2, THG1L, ALKBH8, LRRC47, RARS1, METTL1, NSUN2, PUS1, ELAC2, MARS1, TRPT1, CDKAL1, TRNT1, PUS7, RPP25L, QTRT1, DUS2, CTU2, QTRT2, SARS1, DUS3L, TARS1, METTL2A, LARS1B, WU:FC33B09, EXOSC10, EXOSC9, IARS1, HARS, EXOSC3, EXOSC2, DTD1, VARS1, PTCD1, SSB, TRMT1, WARS1, TARBP1, POLR3D, TRMT5, POLR3E, TRMT6, FARSA, FARSB	2.02241e-06
GOTERM_MF_FAT	GO:0140101	catalytic activity, acting on a tRNA	37	PUS10, RPP30, METTL2A, THUMPD3, TRMT2A, YARS1, YARS2, LARS1B, ALKBH8, THG1L, HARS, IARS1, DTD1, VARS1, LRRC47, RARS1, METTL1, NSUN2, PUS1, ELAC2, MARS1, TRPT1, CDKAL1, TRMT1, TRNT1, WARS1, TARBP1, QTRT1, DUS2, QTRT2, SARS1, TRMT5, PTRH1, FARSA, DUS3L, TARS1, FARSB	1.9092e-05
GOTERM_BP_FAT	GO:0043414	macromolecule methylation	27	SETD3, SETD6, METTL2A, NOP2, THUMPD3, TFB1M, ALKBH8, FBL, DIMT1L, NTMT1, BUD23, PRMT6, PRMT5, PRMT7, NSUN5, PRMT1, METTL1, NSUN2, PRMT3, LARP7, TRMT1, TARBP1, FTSJ3, CARM1, TRMT5, TRMT6, EEF1AKMT1	4.3319e-05
GOTERM_BP_FAT	GO:0009451	RNA modification	35	TRUB2, PUS10, METTL2A, NOP2, NAT10, THUMPD3, THUMPD1, TFB1M, VIRMA, ALKBH8, THG1L, FBL, DIMT1L, BUD23, NSUN5, METTL1, NSUN2, PUS1, LARP7, CDKAL1, TRMT1, PUS7, TARBP1, FTSJ3, QTRT1, DUS2, CTU2, QTRT2, DKC1, TRMT5, RPUSD2, TRMT6, NHP2, NAF1, DUS3L	7.98206e-05
GOTERM_MF_FAT	GO:0016741	transferase activity, transferring one-carbon groups	43	DNMT1, SETD3, DNMT3BA, KDM1A, SMYD5, RNMT, SHMT1, SETD6, METTL2A, NOP2, THUMPD3, MTR, TRMT2A, ASH2L, TYMS, TFB1M, RRP8, ALKBH8, FBL, METTL13, DIMT1L, NTMT1, NSD2, DPH5, BUD23, PRMT6, PRMT5, PRMT7, NSUN5, PRMT1, METTL1, NSUN2, PRMT3, CAD, ASMTL, TRMT1, TARBP1, FTSJ3, CARM1, TRMT5, GART, EEF1AKMT1, OTC	0.000150223
GOTERM_BP_FAT	GO:0032259	methylation	42	DNMT1, SETD3, DNMT3BA, KDM1A, SMYD5, RNMT, SHMT1, SETD6, METTL2A, NOP2, THUMPD3, MTR, TRMT2A, ASH2L, TYMS, TFB1M, RRP8, ALKBH8, FBL, METTL13, DIMT1L, NTMT1, NSD2, DPH5, BUD23, PRMT6, PRMT5, PRMT7, NSUN5, PRMT1, METTL1, NSUN2, PRMT3, ASMTL, LARP7, TRMT1, TARBP1, FTSJ3, CARM1, TRMT5, TRMT6, EEF1AKMT1	0.000469441
GOTERM_MF_FAT	GO:0008168	methyltransferase activity	40	DNMT1, SETD3, DNMT3BA, KDM1A, SMYD5, RNMT, SHMT1, SETD6, METTL2A, NOP2, THUMPD3, MTR, TRMT2A, ASH2L, TYMS, TFB1M, RRP8, ALKBH8, FBL, METTL13, DIMT1L, NTMT1, NSD2, DPH5, BUD23, PRMT6, PRMT5, PRMT7, NSUN5, PRMT1, METTL1, NSUN2, PRMT3, ASMTL, TRMT1, TARBP1, FTSJ3, CARM1, TRMT5, EEF1AKMT1	0.000612581
GOTERM_MF_FAT	GO:0008757	S-adenosylmethionine-dependent methyltransferase activity	32	DNMT1, SETD3, DNMT3BA, SMYD5, RNMT, SETD6, METTL2A, NOP2, THUMPD3, TRMT2A, TFB1M, ALKBH8, FBL, METTL13, DIMT1L, NTMT1, NSD2, DPH5, BUD23, PRMT6, PRMT5, PRMT7, PRMT1, METTL1, NSUN2, PRMT3, TRMT1, TARBP1, FTSJ3, CARM1, TRMT5, EEF1AKMT1	0.00286888
GOTERM_BP_FAT	GO:0008033	tRNA processing	28	PUS10, RPP30, METTL2A, NAT10, THUMPD3, THUMPD1, ALKBH8, THG1L, PTCD1, SSB, METTL1, NSUN2, PUS1, ELAC2, TRPT1, CDKAL1, TRMT1, TRNT1, PUS7, RPP25L, TARBP1, QTRT1, DUS2, CTU2, QTRT2, TRMT5, TRMT6, DUS3L	0.00424375
GOTERM_MF_FAT	GO:0000049	tRNA binding	19	PTCD1, METTL1, NSUN2, NAT10, THUMPD3, TRMT1, TRNT1, YARS1, EIF1AXB, ALKBH8, DUS2, CTU2, QTRT2, YRDC, SARS1, XPOT, IARS1, FARSA, DTD1	0.00327658
GOTERM_BP_FAT	GO:0001510	RNA methylation	17	NSUN5, METTL1, NSUN2, METTL2A, NOP2, LARP7, THUMPD3, TRMT1, TFB1M, ALKBH8, TARBP1, FTSJ3, FBL, DIMT1L, TRMT5, TRMT6, BUD23	0.01813
GOTERM_MF_FAT	GO:0008173	RNA methyltransferase activity	17	NSUN5, METTL1, RNMT, NSUN2, METTL2A, NOP2, THUMPD3, TRMT1, TRMT2A, TFB1M, ALKBH8, TARBP1, FTSJ3, FBL, DIMT1L, TRMT5, BUD23	0.0152519
GOTERM_BP_FAT	GO:0006479	protein methylation	10	PRMT6, PRMT5, PRMT7, SETD3, PRMT1, CARM1, SETD6, NTMT1, PRMT3, EEF1AKMT1	0.0325506
GOTERM_BP_FAT	GO:0008213	protein alkylation	10	PRMT6, PRMT5, PRMT7, SETD3, PRMT1, CARM1, SETD6, NTMT1, PRMT3, EEF1AKMT1	0.0325506
GOTERM_BP_FAT	GO:0006400	tRNA modification	20	PUS10, METTL1, NSUN2, PUS1, METTL2A, NAT10, THUMPD3, CDKAL1, TRMT1, THUMPD1, ALKBH8, THG1L, TARBP1, QTRT1, DUS2, CTU2, QTRT2, TRMT5, TRMT6, DUS3L	0.0336362
GOTERM_MF_FAT	GO:0008170	N-methyltransferase activity	17	PRMT6, PRMT5, PRMT7, SETD3, SMYD5, PRMT1, RNMT, SETD6, PRMT3, TRMT1, TFB1M, FBL, METTL13, DIMT1L, CARM1, NSD2, EEF1AKMT1	0.0377042
GOTERM_MF_FAT	GO:0016273	arginine N-methyltransferase activity	6	PRMT6, PRMT5, PRMT7, PRMT1, CARM1, PRMT3	0.0449227
GOTERM_MF_FAT	GO:0016274	protein-arginine N-methyltransferase activity	6	PRMT6, PRMT5, PRMT7, PRMT1, CARM1, PRMT3	0.0449227
GOTERM_BP_FAT	GO:0018216	peptidyl-arginine methylation	6	PRMT6, PRMT5, PRMT7, PRMT1, CARM1, PRMT3	0.0755845
GOTERM_BP_FAT	GO:0018195	peptidyl-arginine modification	6	PRMT6, PRMT5, PRMT7, PRMT1, CARM1, PRMT3	0.0755845
GOTERM_BP_FAT	GO:0018193	peptidyl-amino acid modification	26	SETD3, SETD6, DPH1, NTMT1, DPH2, DPH5, DPH6, CFAP20, PRMT6, PRMT5, PRMT7, AGTPBP1, PRMT1, PRMT3, DHPS, DOHH, JMJD6, HMBSA, CARM1, NAA35, PPIH, PIAS1B, PPIL3, GAPDH, EEF1AKMT1, PPID	0.0864585
GOTERM_MF_FAT	GO:0140939	histone H4 methyltransferase activity	6	PRMT6, PRMT5, PRMT7, PRMT1, SMYD5, CARM1	0.0955633
GOTERM_MF_FAT	GO:0042054	histone methyltransferase activity	12	PRMT6, FBL, PRMT5, PRMT7, SETD3, PRMT1, SMYD5, CARM1, NTMT1, NSD2, PRMT3, EEF1AKMT1	0.115005
GOTERM_MF_FAT	GO:0008175	tRNA methyltransferase activity	9	METTL1, TRMT5, NSUN2, METTL2A, THUMPD3, TRMT1, TRMT2A, ALKBH8, TARBP1	0.115005
GOTERM_MF_FAT	GO:0008276	protein methyltransferase activity	15	PRMT6, PRMT5, PRMT7, SETD3, SMYD5, PRMT1, SETD6, PRMT3, FBL, METTL13, CARM1, NTMT1, NSD2, DPH5, EEF1AKMT1	0.148432
GOTERM_MF_FAT	GO:0044020	histone H4R3 methyltransferase activity	5	PRMT6, PRMT5, PRMT7, PRMT1, CARM1	0.155434
GOTERM_MF_FAT	GO:1990259	histone H2AQ104 methyltransferase activity	5	PRMT6, FBL, PRMT5, PRMT1, CARM1	0.155434
GOTERM_MF_FAT	GO:0140940	histone H2A methyltransferase activity	5	PRMT6, FBL, PRMT5, PRMT1, CARM1	0.155434
GOTERM_MF_FAT	GO:0036009	protein-glutamine N-methyltransferase activity	5	PRMT6, FBL, PRMT5, PRMT1, CARM1	0.266989
GOTERM_BP_FAT	GO:0030488	tRNA methylation	9	METTL1, TRMT5, NSUN2, METTL2A, TRMT6, THUMPD3, TRMT1, ALKBH8, TARBP1	0.49529
GOTERM_MF_FAT	GO:0016278	lysine N-methyltransferase activity	10	PRMT6, PRMT5, METTL13, SETD3, PRMT1, SMYD5, CARM1, SETD6, NSD2, EEF1AKMT1	0.39521
GOTERM_MF_FAT	GO:0016279	protein-lysine N-methyltransferase activity	10	PRMT6, PRMT5, METTL13, SETD3, PRMT1, SMYD5, CARM1, SETD6, NSD2, EEF1AKMT1	0.39521
GOTERM_MF_FAT	GO:0140984	histone H4K12 methyltransferase activity	4	PRMT6, PRMT5, PRMT1, CARM1	0.426257
GOTERM_MF_FAT	GO:0062122	histone H3K37 methyltransferase activity	4	PRMT6, PRMT5, PRMT1, CARM1	0.426257
GOTERM_MF_FAT	GO:0070611	histone H3R2 methyltransferase activity	4	PRMT6, PRMT5, PRMT1, CARM1	0.426257
GOTERM_MF_FAT	GO:0035642	histone H3R17 methyltransferase activity	4	PRMT6, PRMT5, PRMT1, CARM1	0.426257
GOTERM_MF_FAT	GO:0140592	histone H3R8 methyltransferase activity	4	PRMT6, PRMT5, PRMT1, CARM1	0.426257
GOTERM_MF_FAT	GO:0140759	histone H3K56 methyltransferase activity	4	PRMT6, PRMT5, PRMT1, CARM1	0.426257
GOTERM_MF_FAT	GO:0140903	histone H3R26 methyltransferase activity	4	PRMT6, PRMT5, PRMT1, CARM1	0.426257
GOTERM_MF_FAT	GO:0016423	tRNA (guanine) methyltransferase activity	5	METTL1, TRMT5, THUMPD3, TRMT1, TARBP1	0.556316
GOTERM_MF_FAT	GO:0035241	protein-arginine omega-N monomethyltransferase activity	3	PRMT6, PRMT7, PRMT1	0.733994
GOTERM_MF_FAT	GO:0035242	protein-arginine omega-N asymmetric methyltransferase activity	3	PRMT6, PRMT1, CARM1	0.733994
GOTERM_MF_FAT	GO:0140938	histone H3 methyltransferase activity	7	PRMT6, PRMT5, SETD3, PRMT1, SMYD5, CARM1, NSD2	0.952708
GOTERM_MF_FAT	GO:0046975	histone H3K36 methyltransferase activity	3	SETD3, SMYD5, NSD2	0.952708
Annotation Cluster 13	Enrichment Score: 2.7141481614412157
Category	Term		Count	Genes	FDR
GOTERM_BP_FAT	GO:0042255	ribosome assembly	16	ABT1, DDX28, MTERF3, NIP7, MPV17L2, MRPS7, RPF2, PWP2H, RRP7A, RPL5A, EIF6, BXDC2, MRTO4, SBDS, NOP53, MDN1	0.00101377
GOTERM_BP_FAT	GO:0140694	membraneless organelle assembly	36	DDX28, CBFB, NIP7, BCCIP, MPV17L2, RPF2, AURKB, EDC3, RRP7A, FXR1, RPL5A, RACGAP1, G3BP1, FLNCB, KNTC1, MDN1, ABT1, ARHGEF10, YTHDF2, MTERF3, ITGB1B, TMOD2, CHCHD10, KIF23, MRPS7, PWP2H, ATXN2L, EIF6, BXDC2, MRTO4, SBDS, PPP2R1BB, TLN1, NOP53, GNE, G3BP2B	0.0367731
GOTERM_BP_FAT	GO:0070925	organelle assembly	50	EZRB, BCCIP, RAB38A, MPV17L2, DNAAF10, EDC3, NUDCD2, RUVBL2, RUVBL1, KNTC1, MCAMB, ABT1, ARHGEF10, NUDC, ITGB1B, TMOD2, KIF23, MRPS7, PWP2H, ATXN2L, BXDC2, MRTO4, SBDS, PPP2R1BB, TLN1, GNE, LLGL2, DDX28, UNC119B, CBFB, ARL6, NIP7, RPF2, AURKB, FXR1, RRP7A, ORC4, RPL5A, RACGAP1, G3BP1, FLNCB, CFAP20, MDN1, YTHDF2, MTERF3, CHCHD10, EIF6, TTC4, NOP53, G3BP2B	0.972247
Annotation Cluster 14	Enrichment Score: 2.606776817817327
Category	Term		Count	Genes	FDR
GOTERM_CC_FAT	GO:0000313	organellar ribosome	26	MRPS17, MRPS35, MRPS11, MRPS34, MRPL19, MRPS31, MRPS30, MRPL13, MRPL4, MRPL3, MRPL2, MRPS26, MRPS22, MRPL27, MRPS18A, MRPL28, MRPL47, MRPS7, MRPL23, MRPL24, MRPS6, MRPS5, MRPL21, MRPL44, MRPS9, DAP3	9.84165e-05
GOTERM_CC_FAT	GO:0005761	mitochondrial ribosome	26	MRPS17, MRPS35, MRPS11, MRPS34, MRPL19, MRPS31, MRPS30, MRPL13, MRPL4, MRPL3, MRPL2, MRPS26, MRPS22, MRPL27, MRPS18A, MRPL28, MRPL47, MRPS7, MRPL23, MRPL24, MRPS6, MRPS5, MRPL21, MRPL44, MRPS9, DAP3	9.84165e-05
GOTERM_BP_FAT	GO:0006412	translation	83	MRPS17, EIF4A2, GFM1, RPP30, MRPS11, RPLP0, LTN1, MRPL37, EIF4EB, YARS1, YARS2, EIF4A1A, MRPL4, MRPL3, MRPL2, EEF2L2, EEF2B, EIF2D, NELFB, MRPL9, ETF1B, EIF2B1, PELO, LRRC47, EIF5B, EEF1DB, RARS1, MARS1, MRPS18A, MRPL47, MRPS7, MRPS6, EIF1AXB, GTPBP1, MRPS5, MRPL44, MRPS9, SARS1, SKIC8, EIF4G1A, EIF4E1C, ZNF598, TARS1, SLBP, EEF1A1L1, RRN3, MRPS35, MRPL18, MRPS34, MRPL19, SRBD1, MRPS30, LARS1B, S…	0.000305635
GOTERM_CC_FAT	GO:0000314	organellar small ribosomal subunit	13	MRPS17, MRPS26, MRPS35, MRPS22, MRPS11, MRPS34, MRPS31, MRPS18A, MRPS7, MRPS6, MRPS5, MRPS9, DAP3	0.000417265
GOTERM_CC_FAT	GO:0005763	mitochondrial small ribosomal subunit	13	MRPS17, MRPS26, MRPS35, MRPS22, MRPS11, MRPS34, MRPS31, MRPS18A, MRPS7, MRPS6, MRPS5, MRPS9, DAP3	0.000417265
GOTERM_CC_FAT	GO:0098798	mitochondrial protein-containing complex	35	MRPS17, MRPS35, MRPS11, MRPS34, MRPL19, MRPS31, SPG7, MRPS30, MRPL13, TIMM50, MRPL4, MRPL3, MRPL2, GRPEL1, TIMM23A, TIMM17A, MRPS26, MRPS22, MRPL27, MRPS18A, MRPL28, MRPL47, MRPS7, MRPL23, MRPL24, MRPS6, TOMM40L, MRPS5, MRPL21, MRPL44, SUPV3L1, AFG3L1, MRPS9, CHCHD6B, DAP3	0.000417265
GOTERM_CC_FAT	GO:0005759	mitochondrial matrix	43	MRPS17, MRPS35, POLDIP2, FASTKD2, MRPS11, MRPS34, MRPL19, MRPS31, MRPS30, TFB1M, MRPL13, HSPD1, MRPL4, MRPL3, DHX30, MRPL2, CCNB1, GRPEL1, FASTK, PMPCA, HSPA9, PTCD1, MRPS26, CLPXB, MRPS22, ELAC2, ATAD3, MRPL27, MRPS18A, MRPL28, MRPL47, MRPS7, MRPL23, MRPL24, MRPS6, MRPS5, MRPL21, MRPL44, SUPV3L1, MRPS9, TRMT5, HAGH, DAP3	0.00438418
GOTERM_CC_FAT	GO:0005840	ribosome	43	MRPS17, MRPS35, RPP30, MRPL18, MRPS11, MRPS33, MRPS34, MRPL19, RPLP0, MRPS31, MRPL39, MRPL37, MRPS30, HSPA14, MRPL13, MRPL4, MRPL3, MRPL2, RPL5A, MRPL9, PTCD3, MRPS26, MRPS27, RPLP2L, MRPS25, MRPS22, MRPL27, MRPS18A, MRPL28, MRPL47, MRPS7, MRPL23, MRPL45, MRPL24, MRPS6, MRPS5, MRPL21, MRPL44, MRPL30, MRPS9, RPL7L1, METAP1, DAP3	0.100843
GOTERM_CC_FAT	GO:0000315	organellar large ribosomal subunit	13	MRPL19, MRPL27, MRPL28, MRPL47, MRPS30, MRPL23, MRPL24, MRPL13, MRPL21, MRPL44, MRPL4, MRPL3, MRPL2	0.164469
GOTERM_CC_FAT	GO:0005762	mitochondrial large ribosomal subunit	13	MRPL19, MRPL27, MRPL28, MRPL47, MRPS30, MRPL23, MRPL24, MRPL13, MRPL21, MRPL44, MRPL4, MRPL3, MRPL2	0.164469
GOTERM_BP_FAT	GO:0032543	mitochondrial translation	10	PTCD3, MRPL2, GFM1, MRPS35, MRPS34, MRPL47, HARS, MRPL23, MRPS7, MRPL44	0.49529
GOTERM_MF_FAT	GO:0003735	structural constituent of ribosome	35	MRPS17, MRPS35, RPP30, MRPL18, MRPS11, MRPS34, MRPL19, SRBD1, RPLP0, MRPS31, MRPL37, MRPS30, MRPL13, MRPL4, MRPL3, MRPL2, RPL5A, MRPL9, RPLP2L, MRPS25, MRPS22, MRPL27, MRPS18A, MRPL28, MRPL47, MRPS7, MRPL23, MRPL24, MRPS6, MRPS5, MRPL21, MRPL30, MRPS9, RPL7L1, DAP3	0.364524
GOTERM_CC_FAT	GO:0044391	ribosomal subunit	31	MRPS17, MRPS35, MRPS11, MRPS34, MRPL19, RPLP0, MRPS31, MRPS30, MRPL13, MRPL4, MRPL3, MRPL2, RPL5A, MRPS26, RPLP2L, MRPS22, MRPL27, MRPS18A, MRPL28, MRPL47, MRPS7, MRPL23, MRPL24, MRPS6, MRPS5, MRPL21, MRPL44, MRPL30, MRPS9, RPL7L1, DAP3	0.721651
GOTERM_CC_FAT	GO:0015935	small ribosomal subunit	13	MRPS17, MRPS26, MRPS35, MRPS22, MRPS11, MRPS34, MRPS31, MRPS18A, MRPS7, MRPS6, MRPS5, MRPS9, DAP3	0.945392
GOTERM_CC_FAT	GO:0015934	large ribosomal subunit	18	RPLP2L, RPLP0, MRPL19, MRPL27, MRPL28, MRPL47, MRPS30, MRPL23, MRPL24, MRPL13, MRPL21, MRPL44, MRPL4, MRPL30, MRPL3, MRPL2, RPL5A, RPL7L1	0.945392
KEGG_PATHWAY	dre03010:Ribosome		23	MRPS17, RPLP2L, MRPL18, MRPS11, RPLP0, MRPL19, MRPL27, MRPS18A, MRPL28, MRPL23, MRPS7, MRPL24, MRPS6, MRPL13, MRPS5, MRPL21, MRPL4, MRPL30, MRPL3, MRPL2, MRPS9, RPL5A, MRPL9	0.941558
GOTERM_CC_FAT	GO:0005739	mitochondrion	134	GLDC, MPV17L2, YARS2, PMPCA, MTPAP, AGTPBP1, LIG1, TOMM34, MRPS18A, TRNT1, PISD, AFG3L1, OXA1L, MTHFD2, FKBP8, TARS1, DAP3, ACLYA, COX15, SHMT1, MRPL18, IREB2, MRPL19, PHB, PLA2G6, MRPL13, ACACA, RAB32A, TIMM50, DHX30, BCL2L13, CCNB1, GRPEL1, TIMM23A, SURF6, PCK2, HSPA9, TRAP1, MTERF3, MRPL27, CHCHD10, MRPL28, TAGLN3B, MRPL23, SLC25A25B, MRPL24, MRPL21, MRPL30, DHFR, ARMC10, MRPS17, FEN1, GFM1, S…	0.945392
GOTERM_MF_FAT	GO:0005198	structural molecule activity	53	MRPS17, NUP188, RPP30, MRPS11, RPLP0, MRPL37, TPRA, MRPL4, MRPL3, ACTB2, MRPL2, TUBB6, TUBB1, MRPL9, MRPS25, MRPS22, MRPS18A, MRPL47, MRPS7, MRPS6, MRPS5, NUP93, MRPS9, RPL7L1, NUP54, NUP98, TLN1, DAP3, SEH1L, MRPS35, PSMD13, MRPL18, MRPS34, MRPL19, SRBD1, MRPS31, MRPS30, MRPL13, NUP160, RPL5A, NUP85, NUP155, RPLP2L, MRPL27, MRPL28, NUP62L, MRPL23, MRPL24, MRPL21, MRPL30, TUBA5, BTBD11A, PSMD11B	0.952708
Annotation Cluster 15	Enrichment Score: 2.5382443062417788
Category	Term		Count	Genes	FDR
GOTERM_MF_FAT	GO:0042393	histone binding	31	ASF1BB, ASF1BA, UHRF1, CHD9, CHD8, NPM1A, NOC2L, SUPT6H, RRP8, SBNO1, HPF1, SMARCC1A, SSRP1A, RBBP4, WDR5, CHD4A, SI:CH211-222L21.1, PRMT6, CBX5, NAP1L1, LRWD1, DEK, BAZ1B, DNAJC2, NASP, CARM1, HAT1, SMARCA4A, NCAPD2, NCAPD3, ANP32B	0.000897938
GOTERM_MF_FAT	GO:0003682	chromatin binding	42	DNMT1, KDM3B, KDM1A, CHD9, CHD8, NPM1A, SUPT6H, NCAPH, SMC2, SBNO1, HPF1, CDC45, MTA1, SSRP1A, KAT7B, PCLAF, MCMBP, HNRNPUB, CHD4A, MTA3, WDHD1, HELLS, SUPT16H, CBX5, PARP1, EED, ACTL6A, SMARCA5, NAP1L1, CHD1L, NOC3L, LRWD1, LEMD3, SUZ12B, DNAJC2, POLA1, SUZ12A, POLE3, MCM3, SMARCA4A, MCM4, MCM2	0.0191138
GOTERM_BP_FAT	GO:0006325	chromatin organization	55	KDM1A, CHD9, CHD8, RRP8, CHAF1B, HPF1, CHAF1A, RUVBL2, RUVBL1, ARID2, CHD4A, PRMT6, HELLS, PRMT7, PRMT1, EED, ACTL6A, PRMT3, CHD1L, BAZ1B, RNF40, JMJD6, DNAJC2, RBL1, HAT1, SMARCA4A, ASF1BB, ASF1BA, DNMT1, SMYD5, HDAC1, UHRF1, NPM1A, HDAC8, SUPT6H, BAG6, RBBP4, NSD2, RNF20, CBX5, MBD2, SMARCA5, NAP1L1, LRWD1, DEK, SUPT5H, SUZ12B, SUZ12A, CDAN1, RIOX1, NASP, CENPI, KANSL3, CARM1, POLE3	0.156818
GOTERM_BP_FAT	GO:0006338	chromatin remodeling	39	DNMT1, KDM1A, SMYD5, UHRF1, CHD9, HDAC1, CHD8, NPM1A, HDAC8, SUPT6H, RRP8, CHAF1B, HPF1, CHAF1A, RBBP4, RUVBL2, RUVBL1, ARID2, CHD4A, PRMT6, HELLS, PRMT7, CBX5, PRMT1, EED, PRMT3, MBD2, ACTL6A, SMARCA5, NAP1L1, CHD1L, BAZ1B, SUPT5H, NASP, CENPI, CARM1, HAT1, POLE3, SMARCA4A	0.641307
GOTERM_CC_FAT	GO:0000785	chromatin	54	RB1, KDM1A, CHD9, DSCC1, CHD8, JADE3, RRP8, SMC2, HPF1, SSRP1A, KAT7B, RUVBL2, RUVBL1, ARID2, CHD4A, HELLS, SUPT16H, PARP1, GATAD2AB, TCF12, ACTL6A, ESCO2, BAZ1B, RNF40, NCOR2, SKIC8, RBL1, SMARCA4A, ASF1BB, SMARCD1, ASF1BA, KDM3B, HDAC1, UHRF1, BAZ2A, MTA1, HNRNPDL, RBBP4, SMARCC1A, NSD2, MTA3, ESRRA, RNF20, CBX5, SMARCA5, NAP1L1, LRWD1, GATAD2B, SUZ12B, SUZ12A, KANSL3, POLE3, BTBD11A, PIAS1B	0.401731
Annotation Cluster 16	Enrichment Score: 2.4822729705358895
Category	Term		Count	Genes	FDR
GOTERM_BP_FAT	GO:0006399	tRNA metabolic process	50	PUS10, RPP30, NAT10, THUMPD3, THUMPD1, YARS1, YARS2, THG1L, ALKBH8, LRRC47, RARS1, METTL1, NSUN2, PUS1, ELAC2, MARS1, TRPT1, CDKAL1, TRNT1, PUS7, RPP25L, QTRT1, DUS2, CTU2, QTRT2, SARS1, DUS3L, TARS1, METTL2A, LARS1B, WU:FC33B09, EXOSC10, EXOSC9, IARS1, HARS, EXOSC3, EXOSC2, DTD1, VARS1, PTCD1, SSB, TRMT1, WARS1, TARBP1, POLR3D, TRMT5, POLR3E, TRMT6, FARSA, FARSB	2.02241e-06
GOTERM_MF_FAT	GO:0140101	catalytic activity, acting on a tRNA	37	PUS10, RPP30, METTL2A, THUMPD3, TRMT2A, YARS1, YARS2, LARS1B, ALKBH8, THG1L, HARS, IARS1, DTD1, VARS1, LRRC47, RARS1, METTL1, NSUN2, PUS1, ELAC2, MARS1, TRPT1, CDKAL1, TRMT1, TRNT1, WARS1, TARBP1, QTRT1, DUS2, QTRT2, SARS1, TRMT5, PTRH1, FARSA, DUS3L, TARS1, FARSB	1.9092e-05
GOTERM_BP_FAT	GO:0006418	tRNA aminoacylation for protein translation	14	LRRC47, RARS1, MARS1, YARS1, YARS2, LARS1B, WARS1, SARS1, HARS, IARS1, FARSA, TARS1, FARSB, VARS1	0.236757
GOTERM_MF_FAT	GO:0016875	ligase activity, forming carbon-oxygen bonds	14	LRRC47, RARS1, MARS1, YARS1, YARS2, LARS1B, WARS1, SARS1, HARS, IARS1, FARSA, TARS1, FARSB, VARS1	0.165636
GOTERM_MF_FAT	GO:0004812	aminoacyl-tRNA ligase activity	14	LRRC47, RARS1, MARS1, YARS1, YARS2, LARS1B, WARS1, SARS1, HARS, IARS1, FARSA, TARS1, FARSB, VARS1	0.165636
GOTERM_BP_FAT	GO:0043038	amino acid activation	14	LRRC47, RARS1, MARS1, YARS1, YARS2, LARS1B, WARS1, SARS1, HARS, IARS1, FARSA, TARS1, FARSB, VARS1	0.332106
GOTERM_BP_FAT	GO:0043039	tRNA aminoacylation	14	LRRC47, RARS1, MARS1, YARS1, YARS2, LARS1B, WARS1, SARS1, HARS, IARS1, FARSA, TARS1, FARSB, VARS1	0.332106
GOTERM_MF_FAT	GO:0016874	ligase activity	34	RTCA, GMPS, ACSL4A, YARS1, PFAS, YARS2, LARS1B, ACACA, MTHFD1L, UBR7, NAPRT, DPH6, HARS, IARS1, RIMKLA, ADSSL, VARS1, LRRC47, RARS1, LIG1, MARS1, CAD, ASNS, ACSL3A, WARS1, SARS1, PIAS1B, GCLM, FARSA, GART, TARS1, CTPS1A, SLC27A4, FARSB	0.28477
KEGG_PATHWAY	dre00970:Aminoacyl-tRNA biosynthesis		13	RARS1, MARS1, YARS1, YARS2, LARS1B, WARS1, SARS1, HARS, IARS1, FARSA, TARS1, FARSB, VARS1	0.222907
GOTERM_BP_FAT	GO:0006520	amino acid metabolic process	31	OAT, GLDC, LOC110438534, SHMT1, GMPS, MTR, YARS1, PFAS, YARS2, LARS1B, HARS, IARS1, PSPH, VARS1, LRRC47, RARS1, GPT2, MARS1, CAD, ASNS, MTHFR, PYCR3, WARS1, HPDL, SARS1, FARSA, PRODHA, TARS1, CTPS1A, OTC, FARSB	0.972247
GOTERM_MF_FAT	GO:0004826	phenylalanine-tRNA ligase activity	3	LRRC47, FARSA, FARSB	0.952708
GOTERM_BP_FAT	GO:0006432	phenylalanyl-tRNA aminoacylation	3	LRRC47, FARSA, FARSB	0.972247
Annotation Cluster 17	Enrichment Score: 2.442546934563101
Category	Term		Count	Genes	FDR
GOTERM_BP_FAT	GO:0035272	exocrine system development	12	JAG1B, UTP25, DNMT1, DDX46, EED, HDAC1, DHPS, SBDS, NUP54, PCTP, NUP62L, PES	0.00236451
GOTERM_BP_FAT	GO:0031017	exocrine pancreas development	12	JAG1B, UTP25, DNMT1, DDX46, EED, HDAC1, DHPS, SBDS, NUP54, PCTP, NUP62L, PES	0.00236451
GOTERM_BP_FAT	GO:0055123	digestive system development	24	LTV1, UTP25, PRKCI, DNMT1, DDX46, HDAC1, GLDC, UTP3, EED, CHD8, RBM19, DHPS, PCTP, NUP62L, URB1, PWP2H, WDR55, JAG1B, RUVBL2, DHX15, SBDS, FLNA, NUP54, PES	0.0247214
GOTERM_BP_FAT	GO:0048732	gland development	28	UTP25, DNMT1, DDX46, UHRF1, HDAC1, PCTP, NTN1A, USP39, LARS1B, SMC2, JAG1B, JAG1A, BMS1, PCK2, SEC63, EED, STAT3, DHPS, NUP62L, DKK2, WDR55, MYO1D, SUPV3L1, TBL3, SBDS, NUP54, MCM2, PES	0.0775742
GOTERM_BP_FAT	GO:0048565	digestive tract development	17	UTP25, PRKCI, DNMT1, DDX46, HDAC1, GLDC, EED, CHD8, RBM19, PCTP, NUP62L, URB1, WDR55, RUVBL2, DHX15, FLNA, NUP54	0.34274
GOTERM_BP_FAT	GO:0031016	pancreas development	16	UTP25, DNMT1, DDX46, HDAC1, EED, DHPS, CDKAL1, PCTP, IDE, NUP62L, MYO1D, JAG1B, BMS1, SBDS, NUP54, PES	0.458214
GOTERM_BP_FAT	GO:0061008	hepaticobiliary system development	19	DNMT1, DDX46, UHRF1, HDAC1, EED, STAT3, PCTP, NUP62L, LARS1B, DKK2, SMC2, MYO1D, JAG1B, SUPV3L1, JAG1A, BMS1, NUP54, PCK2, SEC63	0.609027
GOTERM_BP_FAT	GO:0001889	liver development	18	DNMT1, DDX46, UHRF1, HDAC1, EED, STAT3, PCTP, NUP62L, LARS1B, DKK2, SMC2, MYO1D, JAG1B, SUPV3L1, BMS1, NUP54, PCK2, SEC63	0.694327
GOTERM_BP_FAT	GO:0048546	digestive tract morphogenesis	6	UTP25, PRKCI, DDX46, GLDC, CHD8, RBM19	0.972247
Annotation Cluster 18	Enrichment Score: 2.4017334727898656
Category	Term		Count	Genes	FDR
GOTERM_BP_FAT	GO:0051168	nuclear export	30	LTV1, LOC110440214, NUP188, CSE1L, NMD3, PHAX, NPM1A, TPRA, SDAD1, NOP9, NOL6, NUP85, XPO5, NXF1B, MDN1, PCID2, NUP155, NUP62L, THOC7, NUP93, RANGAP1A, LSG1, XPOT, EIF6, XPO1A, LOC101885456, NUP98, RANGAP1B, RAN, DDX39AA	2.05212e-05
GOTERM_BP_FAT	GO:0033750	ribosome localization	10	LTV1, LSG1, EIF6, XPO1A, NMD3, NPM1A, SDAD1, MDN1, NOP9, RAN	0.00287325
GOTERM_BP_FAT	GO:0000054	ribosomal subunit export from nucleus	10	LTV1, LSG1, EIF6, XPO1A, NMD3, NPM1A, SDAD1, MDN1, NOP9, RAN	0.00287325
GOTERM_BP_FAT	GO:0000055	ribosomal large subunit export from nucleus	5	XPO1A, NMD3, NPM1A, SDAD1, MDN1	0.6186
GOTERM_BP_FAT	GO:0031503	protein-containing complex localization	13	LTV1, UTP3, RCC2, NMD3, NPM1A, KIF5BA, SDAD1, NOP9, LSG1, EIF6, XPO1A, RAN, MDN1	0.972247
GOTERM_BP_FAT	GO:0000056	ribosomal small subunit export from nucleus	4	LTV1, XPO1A, NPM1A, NOP9	0.972247
GOTERM_BP_FAT	GO:0051656	establishment of organelle localization	21	LTV1, CCT2, PRKCI, SEH1L, ARL6, STXBP2, KIF23, NMD3, NPM1A, KIF5BA, SDAD1, AURKB, NOP9, CCNB1, LSG1, EIF6, TACC1, XPO1A, RAN, MDN1, LLGL2	0.972247
GOTERM_BP_FAT	GO:0051640	organelle localization	26	LTV1, ESYT1A, SEH1L, ARL6, STXBP2, NMD3, NPM1A, SDAD1, AURKB, NOP9, CCNB1, OPA1, CLUHA, MFN1B, MDN1, CCT2, PRKCI, KIF23, KIF5BA, LSG1, EIF6, TACC1, XPO1A, NUP98, RAN, LLGL2	0.972247
Annotation Cluster 19	Enrichment Score: 2.3913459223071665
Category	Term		Count	Genes	FDR
GOTERM_MF_FAT	GO:0003688	DNA replication origin binding	7	ORC5, POLA1, ORC4, CDC45, ORC3, ORC2, MCM5	0.0149431
GOTERM_CC_FAT	GO:0005664	nuclear origin of replication recognition complex	5	ORC5, ORC4, ORC3, ORC2, LRWD1	0.138906
GOTERM_CC_FAT	GO:0000808	origin recognition complex	5	ORC5, ORC4, ORC3, ORC2, LRWD1	0.138906
Annotation Cluster 20	Enrichment Score: 2.3390051738248587
Category	Term		Count	Genes	FDR
GOTERM_MF_FAT	GO:0044183	protein folding chaperone	25	HSP90AB1, CCDC47, HSPA4L, HSP90AA1.2, HSPA14, HSPA13, HSPD1, RIC8A, RIC8B, HSPA4B, HSPA4A, CCT8, CCT7, HSP70L, CCT3, HSP70.3, HSPA9, HSP70.2, CCT2, HSPA8, TRAP1, HSP70.1, CLPXB, CCT6A, FKBP8	2.06081e-07
GOTERM_MF_FAT	GO:0140662	ATP-dependent protein folding chaperone	21	CCT3, HSP70.3, HSPA9, HSP70.2, CCT2, HSPA8, TRAP1, CLPXB, HSP70.1, HSP90AB1, HSPA4L, HSP90AA1.2, HSPA14, HSPA13, HSPD1, CCT6A, HSPA4B, HSPA4A, CCT8, CCT7, HSP70L	7.76821e-07
GOTERM_BP_FAT	GO:0006457	protein folding	40	HSP90AB1, DNAJA2A, DNAJA2B, HSPA4L, HSP90AA1.2, HSPA14, HSPA13, HSPD1, NUDCD3, NUDCD2, GRPEL1, DNAJB5, HSPA4B, HSPA4A, CCT8, CCT7, HSP70L, CCT3, HSP70.3, UNC45A, HSPA9, HSP70.2, CCT2, HSPA8, TRAP1, HSP70.1, NUDC, CLPXB, TBCB, AHSA1B, CCT6A, DNAJC2, CDC37, TTC4, FKBP8, PPIH, PPIL3, FKBP4, PPID, FKBP5	0.000376496
GOTERM_BP_FAT	GO:0051604	protein maturation	56	ERCC6L, HSP90AB1, HSP90AA1.2, PLAT, YME1L1B, YME1L1A, NUDCD3, NUDCD2, PMPCA, CCT3, UNC45A, CCT2, NUDC, DHPS, AHSA1B, PISD, AFG3L1, DNAJC2, CPDA, CDC37, FKBP8, NAA35, PPIH, FKBP4, PPID, FKBP5, DNAJA2A, DNAJA2B, HSPA4L, SPG7, HSPA14, MIPEPA, HSPA13, HSPD1, GRPEL1, DNAJB5, HSPA4B, HSPA4A, CCT8, CCT7, HSP70L, NAA50, HSP70.3, HSPA9, TRAP1, HSP70.2, HSPA8, HSP70.1, CLPXB, NAA10, TBCB, DOHH, CCT6A, TTC4…	0.00196804
GOTERM_MF_FAT	GO:0031072	heat shock protein binding	16	HSP70.3, UNC45A, HSPA9, HSP70.2, HSPA8, HSP70.1, DNAJA2A, DNAJA2B, TOMM34, HSPA14, HSPA13, DNAJC2, TTC4, CDC37, DNAJC9, HSP70L	0.0035616
GOTERM_BP_FAT	GO:0042026	protein refolding	11	HSPA9, HSP70.3, HSP70.2, HSPA8, HSP70.1, DNAJA2A, DNAJA2B, HSPA14, HSPA13, HSP70L, HSPD1	0.0067941
GOTERM_MF_FAT	GO:0051082	unfolded protein binding	19	CCT3, HSPA9, CCT2, TRAP1, NUDC, CLPXB, HSP90AB1, DNAJA2A, DNAJA2B, HSP90AA1.2, CCT6A, NUDCD3, NUDCD2, GRPEL1, DNAJB5, CDC37, HEATR3, CCT8, CCT7	0.0249458
GOTERM_BP_FAT	GO:0061077	chaperone-mediated protein folding	12	UNC45A, HSPA9, HSP70.3, HSP70.2, HSPA8, HSP70.1, DNAJB5, FKBP4, HSPA14, HSPA13, HSP70L, FKBP5	0.0775742
GOTERM_BP_FAT	GO:0006458	'de novo' protein folding	10	HSPA9, HSP70.3, HSP70.2, HSPA8, DNAJC2, HSP70.1, DNAJB5, HSPA14, HSPA13, HSP70L	0.108321
GOTERM_BP_FAT	GO:0051084	'de novo' post-translational protein folding	9	HSPA9, HSP70.3, HSP70.2, HSPA8, HSP70.1, DNAJB5, HSPA14, HSPA13, HSP70L	0.248293
GOTERM_BP_FAT	GO:0051085	chaperone cofactor-dependent protein refolding	9	HSPA9, HSP70.3, HSP70.2, HSPA8, HSP70.1, DNAJB5, HSPA14, HSPA13, HSP70L	0.248293
GOTERM_CC_FAT	GO:0101031	protein folding chaperone complex	6	CCT6A, CCT3, CCT2, HSPB8, CCT8, CCT7	0.145576
GOTERM_CC_FAT	GO:0005832	chaperonin-containing T-complex	5	CCT6A, CCT3, CCT2, CCT8, CCT7	0.35208
GOTERM_MF_FAT	GO:0051087	protein-folding chaperone binding	10	DNAJC2, GRPEL1, DNAJB5, DNAJA2A, DNAJA2B, TTC4, CDC37, SUGT1, AHSA1B, HSPD1	0.441054
GOTERM_BP_FAT	GO:0009408	response to heat	7	HSP70.2, HSP70.1, HSP90AB1, DNAJA2A, DNAJA2B, HSP90AA1.2, HSP70L	0.972247
GOTERM_MF_FAT	GO:0030544	Hsp70 protein binding	4	DNAJC2, DNAJA2A, DNAJA2B, TTC4	0.952708
GOTERM_BP_FAT	GO:0009266	response to temperature stimulus	7	HSP70.2, HSP70.1, HSP90AB1, DNAJA2A, DNAJA2B, HSP90AA1.2, HSP70L	0.972247
GOTERM_BP_FAT	GO:0046686	response to cadmium ion	4	HSP70.2, HSP70.1, ABCC1, HSP70L	0.972247
GOTERM_BP_FAT	GO:0010038	response to metal ion	4	HSP70.2, HSP70.1, ABCC1, HSP70L	0.972247
GOTERM_BP_FAT	GO:0009628	response to abiotic stimulus	17	HSP70.2, HSP70.1, HSP90AB1, XRCC4, DNAJA2A, DNAJA2B, CHM, HSP90AA1.2, NFATC1, TRNT1, AURKB, DHDDS, POLD3, DCLK2A, MTA1, HSP70L, DAP3	0.972247
KEGG_PATHWAY	dre04141:Protein processing in endoplasmic reticulum		20	HSP70.3, HSP70.2, HSPA8, EIF2S1A, HSP70.1, HSP90AB1, UBXN1, DNAJA2A, DNAJA2B, UBE2D2, EIF2S1B, HSPA4L, UBE2G1A, HSP90AA1.2, MAN1A1, SEC23B, CUL1A, HSP70L, SIL1, SEC63	0.941558
KEGG_PATHWAY	dre04010:MAPK signaling pathway		15	TGFB1B, HSP70.3, HSP70.2, HSPA8, HSP70.1, MAX, TAOK3A, LOC405768, NFATC1, PPP5C, EPHA2A, STMN1A, RASA2, FLNA, HSP70L	0.995519
KEGG_PATHWAY	dre04144:Endocytosis		17	HSP70.3, HSP70.2, HSPA8, PRKCI, HSP70.1, SMURF2, KIF5BA, RAB10, TFR1A, SNX3, TFR1B, PARD6A, CYTH1A, ITCHB, CYTH3B, HSP70L, CHMP7	0.999956
Annotation Cluster 21	Enrichment Score: 2.1234234776870258
Category	Term		Count	Genes	FDR
GOTERM_MF_FAT	GO:0043021	ribonucleoprotein complex binding	24	PTCD3, EIF2S1A, DDX5, NVL, CCDC47, EIF2S1B, LTN1, OLA1, NMD3, WDR12, TMA16, PQBP1, EIF4BB, DNAJC2, BOP1, NCLN, EIF6, SRPRA, EIF4H, EEF2L2, EEF2B, ZNF598, PELO, PES	0.00785198
GOTERM_MF_FAT	GO:0043022	ribosome binding	16	PTCD3, EIF2S1A, CCDC47, EIF2S1B, LTN1, OLA1, NMD3, EIF4BB, DNAJC2, NCLN, EIF6, EIF4H, EEF2L2, EEF2B, ZNF598, PELO	0.157148
GOTERM_MF_FAT	GO:0044877	protein-containing complex binding	59	NVL, CCDC47, LTN1, OLA1, ZGC:174863, BICD2, PQBP1, POF1B, SSRP1A, CFL2, EEF2L2, EEF2B, PELO, SUPT16H, PARP1, CNN3A, EED, ITGB1B, AAK1A, CHD1L, JMJD6, DNAJC2, FRG1, MARCKSA, TAGLN2, TLN1, ZNF598, DDX5, CAPGB, NMD3, LDLRB, IQGAP3, SUPT6H, GTF2E2, TMA16, STRN3, CNN2, SHROOM2A, NCLN, EIF4H, FLNCB, FLNA, FSTB, CAMSAP1B, PTCD3, EIF2S1A, MYO1EA, EIF2S1B, MYO9AA, SMARCA5, WDR12, MYO1D, BOP1, EIF4BB, CCN2…	0.952708
Annotation Cluster 22	Enrichment Score: 1.9395849746501672
Category	Term		Count	Genes	FDR
GOTERM_MF_FAT	GO:0008135	translation factor activity, RNA binding	32	EIF4A2, GFM1, EEF1A1L1, RRN3, EIF4EB, EIF4A1A, SUPT6H, EIF4G2A, EIF4G2B, EIF4H, EEF2L2, EEF2B, EIF2D, NELFB, ETF1B, EIF2B1, EIF2S1A, EIF5B, EEF1DB, EIF2S1B, SUPT5H, EIF1AXB, GTPBP1, EIF4BB, EIF3M, EIF5, GSPT1L, EIF6, EIF4G1A, EIF4E1C, TCEA1, EIF3F	0.0102481
GOTERM_MF_FAT	GO:0180051	translation factor activity	32	EIF4A2, GFM1, EEF1A1L1, RRN3, EIF4EB, EIF4A1A, SUPT6H, EIF4G2A, EIF4G2B, EIF4H, EEF2L2, EEF2B, EIF2D, NELFB, ETF1B, EIF2B1, EIF2S1A, EIF5B, EEF1DB, EIF2S1B, SUPT5H, EIF1AXB, GTPBP1, EIF4BB, EIF3M, EIF5, GSPT1L, EIF6, EIF4G1A, EIF4E1C, TCEA1, EIF3F	0.0102481
GOTERM_BP_FAT	GO:0006413	translational initiation	21	EIF4A2, EIF5B, SLBP, EIF2S1A, RRN3, EIF2S1B, EIF4EB, EIF1AXB, EIF4A1A, EIF4BB, EIF3M, EIF5, EIF6, EIF4G2A, EIF4G1A, EIF4E1C, EIF4G2B, EIF4H, EIF2D, EIF3F, EIF2B1	0.108321
GOTERM_MF_FAT	GO:0003743	translation initiation factor activity	20	EIF4A2, EIF5B, EIF2S1A, RRN3, EIF2S1B, EIF4EB, EIF1AXB, EIF4A1A, EIF4BB, EIF3M, EIF5, EIF6, EIF4G2A, EIF4G1A, EIF4E1C, EIF4G2B, EIF4H, EIF2D, EIF3F, EIF2B1	0.0840898
GOTERM_BP_FAT	GO:0006414	translational elongation	16	EEF1DB, GFM1, EEF1A1L1, RPLP2L, LTN1, SUPT5H, GTPBP1, SUPT6H, MRPL44, SKIC8, TCEA1, EEF2L2, NELFB, EEF2B, ZNF598, PELO	0.260209
GOTERM_CC_FAT	GO:0034518	RNA cap binding complex	7	LOC110440214, EIF4G2A, EIF4G1A, EIF4E1C, EIF4G2B, LOC101885456, EIF4EB	0.18366
GOTERM_BP_FAT	GO:0002181	cytoplasmic translation	15	EIF4A2, SLBP, RPLP2L, RPLP0, EIF4A1A, EIF4BB, EIF3M, SARS1, EIF5, DRG1, EIF4H, EIF2D, ETF1B, EIF3F, ZC3H15	0.972247
GOTERM_CC_FAT	GO:0016281	eukaryotic translation initiation factor 4F complex	5	EIF4G2A, EIF4G1A, EIF4E1C, EIF4G2B, EIF4EB	0.554926
GOTERM_BP_FAT	GO:0002183	cytoplasmic translational initiation	9	EIF4A2, SLBP, EIF4BB, EIF3M, EIF5, EIF4H, EIF2D, EIF3F, EIF4A1A	0.972247
GOTERM_MF_FAT	GO:0003746	translation elongation factor activity	10	EEF1DB, GFM1, EEF1A1L1, TCEA1, EEF2L2, NELFB, EEF2B, SUPT5H, GTPBP1, SUPT6H	0.952708
Annotation Cluster 23	Enrichment Score: 1.6778025011184465
Category	Term		Count	Genes	FDR
GOTERM_BP_FAT	GO:0000460	maturation of 5.8S rRNA	19	ABT1, URB1, WDR12, GNL2, NOP9, GNL3, FTSJ3, WU:FC33B09, BOP1, NSA2, EXOSC10, EIF6, EXOSC9, RRS1, MTREX, EXOSC3, EXOSC2, MPHOSPH6, PES	5.19779e-06
GOTERM_BP_FAT	GO:0000466	maturation of 5.8S rRNA from tricistronic rRNA transcript (SSU-rRNA, 5.8S rRNA, LSU-rRNA)	15	ABT1, URB1, WDR12, GNL2, NOP9, GNL3, FTSJ3, WU:FC33B09, BOP1, EXOSC10, EXOSC9, RRS1, EXOSC3, EXOSC2, PES	3.05478e-05
GOTERM_BP_FAT	GO:0031123	RNA 3'-end processing	21	TOE1, SLBP, PTCD1, RPRD2A, ELAC2, CPSF3, LARP7, TRNT1, GNL3, SUPV3L1, WU:FC33B09, FBL, EXOSC5, EXOSC10, DKC1, EXOSC9, PAPOLG, INTS5, EXOSC3, MTPAP, EXOSC2	0.00616848
GOTERM_BP_FAT	GO:0031126	sno(s)RNA 3'-end processing	8	WU:FC33B09, FBL, EXOSC5, EXOSC10, DKC1, LARP7, EXOSC3, EXOSC2	0.0154411
GOTERM_BP_FAT	GO:0016074	sno(s)RNA metabolic process	8	WU:FC33B09, FBL, EXOSC5, EXOSC10, DKC1, LARP7, EXOSC3, EXOSC2	0.0304119
GOTERM_BP_FAT	GO:0043144	sno(s)RNA processing	8	WU:FC33B09, FBL, EXOSC5, EXOSC10, DKC1, LARP7, EXOSC3, EXOSC2	0.0304119
GOTERM_BP_FAT	GO:0071025	RNA surveillance	9	WU:FC33B09, SUPV3L1, EXOSC5, EXOSC10, DIS3, EXOSC9, EXOSC3, EXOSC2, PELO	0.0325675
GOTERM_BP_FAT	GO:0006401	RNA catabolic process	25	RNASEH2C, FEN1, RNASEH2A, RBM8A, EIF4A3, EDC3, WU:FC33B09, EXOSC5, EXOSC10, EXOSC9, MAGOH, MTREX, POLR2G, ETF1B, EXOSC3, EXOSC2, PELO, UPF1, YTHDF2, DIS3, SAMD4A, SND1, SUPV3L1, SKIC8, MRTO4	0.0555343
GOTERM_BP_FAT	GO:0141188	nucleic acid catabolic process	25	RNASEH2C, FEN1, RNASEH2A, RBM8A, EIF4A3, EDC3, WU:FC33B09, EXOSC5, EXOSC10, EXOSC9, MAGOH, MTREX, POLR2G, ETF1B, EXOSC3, EXOSC2, PELO, UPF1, YTHDF2, DIS3, SAMD4A, SND1, SUPV3L1, SKIC8, MRTO4	0.121505
GOTERM_BP_FAT	GO:0000467	exonucleolytic trimming to generate mature 3'-end of 5.8S rRNA from tricistronic rRNA transcript (SSU-rRNA, 5.8S rRNA, LSU-rRNA)	6	WU:FC33B09, EXOSC10, EXOSC9, EXOSC3, EXOSC2, GNL3	0.150265
GOTERM_BP_FAT	GO:0071027	nuclear RNA surveillance	7	WU:FC33B09, EXOSC5, EXOSC10, DIS3, EXOSC9, EXOSC3, EXOSC2	0.243669
GOTERM_BP_FAT	GO:0006402	mRNA catabolic process	21	UPF1, YTHDF2, RBM8A, DIS3, EIF4A3, SAMD4A, SND1, EDC3, SUPV3L1, WU:FC33B09, SKIC8, EXOSC5, EXOSC10, EXOSC9, MRTO4, MAGOH, POLR2G, ETF1B, EXOSC3, EXOSC2, PELO	0.243669
GOTERM_BP_FAT	GO:0031125	rRNA 3'-end processing	6	WU:FC33B09, EXOSC10, EXOSC9, EXOSC3, EXOSC2, GNL3	0.260209
GOTERM_CC_FAT	GO:0000176	nuclear exosome (RNase complex)	7	WU:FC33B09, EXOSC5, EXOSC10, DIS3, EXOSC9, EXOSC3, EXOSC2	0.138906
GOTERM_BP_FAT	GO:0010629	negative regulation of gene expression	47	DNMT1, SERPINE2, RBM8A, SMYD5, UHRF1, HDAC1, EIF4A3, SRRT, SERPINE1, YBX1, HDAC8, MRPL13, RRP8, EDC3, WU:FC33B09, FXR1, EXOSC5, EXOSC10, EXOSC9, MAGOH, POLR2G, ETF1B, EXOSC3, EXOSC2, PELO, HELLS, UPF1, TNRC6BA, YTHDF2, CBX5, DIS3, EED, MBD2, SAMD4A, SMARCA5, SND1, SUPV3L1, SARS1, SKIC8, DDX3XA, DDX3XB, MRTO4, HAT1, POLE3, CAPRIN1A, SMARCA4A, CAPRIN1B	0.326264
GOTERM_CC_FAT	GO:1905354	exoribonuclease complex	8	WU:FC33B09, SUPV3L1, EXOSC5, EXOSC10, DIS3, EXOSC9, EXOSC3, EXOSC2	0.164469
GOTERM_CC_FAT	GO:0000178	exosome (RNase complex)	7	WU:FC33B09, EXOSC5, EXOSC10, DIS3, EXOSC9, EXOSC3, EXOSC2	0.18366
GOTERM_BP_FAT	GO:0071034	CUT catabolic process	4	WU:FC33B09, EXOSC10, EXOSC3, EXOSC2	0.394707
GOTERM_BP_FAT	GO:0071043	CUT metabolic process	4	WU:FC33B09, EXOSC10, EXOSC3, EXOSC2	0.394707
GOTERM_BP_FAT	GO:0016078	tRNA decay	5	WU:FC33B09, EXOSC10, EXOSC9, EXOSC3, EXOSC2	0.414684
GOTERM_BP_FAT	GO:0106354	tRNA surveillance	5	WU:FC33B09, EXOSC10, EXOSC9, EXOSC3, EXOSC2	0.414684
GOTERM_BP_FAT	GO:0071035	nuclear polyadenylation-dependent rRNA catabolic process	5	WU:FC33B09, EXOSC10, EXOSC9, EXOSC3, EXOSC2	0.414684
GOTERM_BP_FAT	GO:0071038	TRAMP-dependent tRNA surveillance pathway	5	WU:FC33B09, EXOSC10, EXOSC9, EXOSC3, EXOSC2	0.414684
GOTERM_BP_FAT	GO:0071051	poly(A)-dependent snoRNA 3'-end processing	5	WU:FC33B09, EXOSC5, EXOSC10, EXOSC3, EXOSC2	0.414684
GOTERM_BP_FAT	GO:0000956	nuclear-transcribed mRNA catabolic process	18	UPF1, RBM8A, DIS3, EIF4A3, SAMD4A, EDC3, WU:FC33B09, SKIC8, EXOSC5, EXOSC10, EXOSC9, MRTO4, MAGOH, POLR2G, ETF1B, EXOSC3, EXOSC2, PELO	0.461164
GOTERM_BP_FAT	GO:0009890	negative regulation of biosynthetic process	65	SERPINE2, CHD8, EIF4A3, SERPINE1, YBX1, NOC2L, RRP8, EDC3, RUVBL2, MAGOH, NELFB, ETF1B, PELO, PRMT6, HELLS, UPF1, TNRC6BA, PARP1, DIS3, EED, GATAD2AB, SND1, NCOR2, SUPV3L1, SARS1, SKIC8, MRTO4, HAT1, SMARCA4A, DNMT1, DNMT3BA, RBM8A, SMYD5, HDAC1, UHRF1, SRRT, HDAC8, MRPL13, AURKB, FXR1, WU:FC33B09, EXOSC5, EXOSC10, MTA1, EXOSC9, POLR2G, EXOSC3, LYAR, MTA3, EXOSC2, YTHDF2, HACE1, CBX5, MBD2, SAMD4…	0.49529
GOTERM_BP_FAT	GO:0010558	negative regulation of macromolecule biosynthetic process	64	SERPINE2, CHD8, EIF4A3, SERPINE1, YBX1, NOC2L, RRP8, EDC3, RUVBL2, MAGOH, NELFB, ETF1B, PELO, PRMT6, HELLS, UPF1, TNRC6BA, PARP1, DIS3, EED, GATAD2AB, SND1, NCOR2, SUPV3L1, SARS1, SKIC8, MRTO4, HAT1, SMARCA4A, DNMT1, DNMT3BA, RBM8A, SMYD5, HDAC1, UHRF1, SRRT, HDAC8, MRPL13, AURKB, FXR1, WU:FC33B09, EXOSC5, EXOSC10, MTA1, EXOSC9, POLR2G, EXOSC3, LYAR, MTA3, EXOSC2, YTHDF2, CBX5, MBD2, SAMD4A, SMAR…	0.49529
GOTERM_BP_FAT	GO:0010605	negative regulation of macromolecule metabolic process	72	UBXN1, HSP90AB1, SERPINE2, CHD8, EIF4A3, SERPINE1, YBX1, IGF2BP2B, NOC2L, RRP8, EDC3, HELB, RUVBL2, MAGOH, NELFB, ETF1B, PELO, PRMT6, HELLS, UPF1, TNRC6BA, PARP1, DIS3, EED, GATAD2AB, SND1, NCOR2, SUPV3L1, SARS1, SKIC8, MRTO4, HAT1, TIMELESS, SMARCA4A, DNMT1, DNMT3BA, RBM8A, SMYD5, HDAC1, UHRF1, SRRT, HDAC8, MRPL13, FHIT, AURKB, FXR1, WU:FC33B09, EXOSC5, LARP1, EXOSC10, MTA1, EXOSC9, POLR2G, EXOS…	0.565779
GOTERM_CC_FAT	GO:0000177	cytoplasmic exosome (RNase complex)	6	WU:FC33B09, EXOSC5, DIS3, EXOSC9, EXOSC3, EXOSC2	0.31412
GOTERM_BP_FAT	GO:0016073	snRNA metabolic process	11	WU:FC33B09, TOE1, EXOSC5, EXOSC10, DKC1, EXOSC9, INTS5, NHP2, LARP7, EXOSC3, EXOSC2	0.582302
GOTERM_BP_FAT	GO:0016180	snRNA processing	10	WU:FC33B09, TOE1, EXOSC5, DKC1, EXOSC9, INTS5, NHP2, LARP7, EXOSC3, EXOSC2	0.694327
GOTERM_BP_FAT	GO:0034655	nucleobase-containing compound catabolic process	32	RNASEH2C, FEN1, RNASEH2A, RBM8A, EIF4A3, SAMHD1, FHIT, HK2, PFKPA, EDC3, WU:FC33B09, EXOSC5, EXOSC10, EXOSC9, MAGOH, PGAM1A, MTREX, POLR2G, ETF1B, EXOSC3, EXOSC2, PELO, UPF1, DUT, YTHDF2, DIS3, SAMD4A, SND1, SUPV3L1, SKIC8, MRTO4, GAPDH	0.82655
GOTERM_BP_FAT	GO:0009892	negative regulation of metabolic process	73	UBXN1, HSP90AB1, SERPINE2, CHD8, EIF4A3, SERPINE1, YBX1, IGF2BP2B, NOC2L, RRP8, EDC3, HELB, RUVBL2, MAGOH, NELFB, ETF1B, PELO, PRMT6, HELLS, UPF1, TNRC6BA, PARP1, DIS3, EED, GATAD2AB, SND1, NCOR2, SUPV3L1, SARS1, SKIC8, MRTO4, HAT1, TIMELESS, SMARCA4A, DNMT1, DNMT3BA, RBM8A, SMYD5, HDAC1, UHRF1, SRRT, HDAC8, MRPL13, FHIT, AURKB, FXR1, WU:FC33B09, EXOSC5, LARP1, EXOSC10, MTA1, EXOSC9, POLR2G, EXOS…	0.847343
GOTERM_BP_FAT	GO:0034475	U4 snRNA 3'-end processing	5	WU:FC33B09, EXOSC5, EXOSC9, EXOSC3, EXOSC2	0.847343
GOTERM_CC_FAT	GO:0000118	histone deacetylase complex	11	MTA1, KDM3B, RBBP4, GATAD2AB, HDAC1, RUVBL2, RUVBL1, CHD4A, MTA3, GATAD2B, RCOR1	0.518693
GOTERM_BP_FAT	GO:0034472	snRNA 3'-end processing	7	WU:FC33B09, TOE1, EXOSC5, EXOSC9, INTS5, EXOSC3, EXOSC2	0.972247
KEGG_PATHWAY	dre03018:RNA degradation		15	HSPA9, DIS3, PFKPA, HSPD1, EDC3, WU:FC33B09, PABPC1B, SKIC8, EXOSC5, EXOSC10, EXOSC9, MTREX, EXOSC3, EXOSC2, MPHOSPH6	0.941558
GOTERM_BP_FAT	GO:0040031	snRNA modification	3	DKC1, NHP2, LARP7	0.972247
GOTERM_BP_FAT	GO:0051253	negative regulation of RNA metabolic process	26	DNMT3BA, UHRF1, HDAC1, CHD8, YBX1, IGF2BP2B, NOC2L, AURKB, LARP1, MTA1, RUVBL2, NELFB, MTA3, LYAR, PRMT6, PARP1, GATAD2AB, EED, MBD2, SUPT5H, GATAD2B, NCOR2, SARS1, SYNCRIPL, RIOX1, RCOR1	0.972247
GOTERM_BP_FAT	GO:1902679	negative regulation of RNA biosynthetic process	22	PRMT6, DNMT3BA, PARP1, UHRF1, HDAC1, EED, GATAD2AB, CHD8, MBD2, SUPT5H, NOC2L, GATAD2B, AURKB, NCOR2, SARS1, MTA1, RIOX1, RUVBL2, NELFB, MTA3, LYAR, RCOR1	0.972247
GOTERM_BP_FAT	GO:0045892	negative regulation of DNA-templated transcription	22	PRMT6, DNMT3BA, PARP1, UHRF1, HDAC1, EED, GATAD2AB, CHD8, MBD2, SUPT5H, NOC2L, GATAD2B, AURKB, NCOR2, SARS1, MTA1, RIOX1, RUVBL2, NELFB, MTA3, LYAR, RCOR1	0.972247
GOTERM_BP_FAT	GO:0016075	rRNA catabolic process	4	EXOSC5, DIS3, EXOSC9, PELO	0.972247
GOTERM_BP_FAT	GO:0000122	negative regulation of transcription by RNA polymerase II	15	DNMT3BA, PARP1, UHRF1, HDAC1, EED, GATAD2AB, MBD2, NOC2L, GATAD2B, AURKB, NCOR2, SARS1, MTA1, MTA3, LYAR	0.972247
GOTERM_BP_FAT	GO:0045934	negative regulation of nucleobase-containing compound metabolic process	28	DNMT3BA, UHRF1, HDAC1, CHD8, YBX1, IGF2BP2B, NOC2L, AURKB, HELB, LARP1, MTA1, RUVBL2, NELFB, MTA3, LYAR, PRMT6, PARP1, GATAD2AB, EED, MBD2, SUPT5H, GATAD2B, NCOR2, SARS1, SYNCRIPL, RIOX1, TIMELESS, RCOR1	0.972247
GOTERM_BP_FAT	GO:0071028	nuclear mRNA surveillance	3	EXOSC5, DIS3, EXOSC9	0.972247
GOTERM_MF_FAT	GO:0003714	transcription corepressor activity	8	NCOR2, MTA1, MYBBP1A, HDAC1, NOC2L, MTA3, RCOR1, IRF2BPL	0.952708
GOTERM_BP_FAT	GO:0019219	regulation of nucleobase-containing compound metabolic process	120	RB1, SRPK1B, SMARCAL1, KDM1A, DSCC1, EIF4A3, JADE3, IGF2BP2B, NOC2L, RRP8, HELB, KAT7B, KHSRP, RUVBL2, RUVBL1, MAGOH, ARID2, WDR75, PPP4R3B, ESCO2, JMJD6, HMGB3B, TIMELESS, SMARCA4A, FOXK2B, CBFB, RBM8A, MAX, NPM1A, SUPT6H, FXR1, RRP7A, SBNO1, LARP1, FXR2, NUP85, DHX37, HNRNPUB, LYAR, ESRRA, SI:CH211-222L21.1, AFAP1L2, MTERF3, IRF2B, NEK7, IRF2A, SMARCA5, PBX2, LARP7, NFATC1, SUPT5H, PRRC2B, SYNC…	0.972247
GOTERM_BP_FAT	GO:0051252	regulation of RNA metabolic process	111	RB1, SRPK1B, SMARCAL1, KDM1A, EIF4A3, JADE3, IGF2BP2B, NOC2L, RRP8, KAT7B, KHSRP, RUVBL2, RUVBL1, MAGOH, ARID2, WDR75, JMJD6, HMGB3B, SMARCA4A, FOXK2B, CBFB, RBM8A, MAX, NPM1A, SUPT6H, FXR1, RRP7A, SBNO1, LARP1, FXR2, NUP85, DHX37, HNRNPUB, LYAR, ESRRA, SI:CH211-222L21.1, AFAP1L2, MTERF3, IRF2B, IRF2A, SMARCA5, PBX2, LARP7, NFATC1, SUPT5H, PRRC2B, SYNCRIPL, RIOX1, NOL11, RCOR1, CC2D1B, TOP2A, SET…	0.972247
GOTERM_BP_FAT	GO:0006355	regulation of DNA-templated transcription	90	RB1, TOP2A, SMARCAL1, SETD3, KDM1A, CHD8, SETD6, JADE3, NOC2L, RRP8, CDC73, IRF2BPL, KHSRP, KAT7B, RUVBL2, RUVBL1, NELFB, LRRFIP2, ARID2, PRMT6, UTP15, PRMT5, HELLS, PRMT7, PARP1, PRMT1, EED, GATAD2AB, TCF12, ACTL6A, PRMT3, WDR75, NCOR2, DNAJC2, SARS1, RBL1, HMGB3B, SMARCA4A, FOXK2B, SMARCD1, KDM3B, CBFB, DNMT3BA, MAX, HDAC1, UHRF1, HEATR1, HMGB2B, NPM1A, SUPT6H, AURKB, SBNO1, MTA1, RBBP4, SMARCC…	0.977811
GOTERM_BP_FAT	GO:2001141	regulation of RNA biosynthetic process	90	RB1, TOP2A, SMARCAL1, SETD3, KDM1A, CHD8, SETD6, JADE3, NOC2L, RRP8, CDC73, IRF2BPL, KHSRP, KAT7B, RUVBL2, RUVBL1, NELFB, LRRFIP2, ARID2, PRMT6, UTP15, PRMT5, HELLS, PRMT7, PARP1, PRMT1, EED, GATAD2AB, TCF12, ACTL6A, PRMT3, WDR75, NCOR2, DNAJC2, SARS1, RBL1, HMGB3B, SMARCA4A, FOXK2B, SMARCD1, KDM3B, CBFB, DNMT3BA, MAX, HDAC1, UHRF1, HEATR1, HMGB2B, NPM1A, SUPT6H, AURKB, SBNO1, MTA1, RBBP4, SMARCC…	0.97879
GOTERM_BP_FAT	GO:0006357	regulation of transcription by RNA polymerase II	60	RB1, TOP2A, SMARCAL1, SETD3, JADE3, NOC2L, CDC73, IRF2BPL, KHSRP, KAT7B, RUVBL2, RUVBL1, HELLS, PARP1, EED, GATAD2AB, TCF12, ACTL6A, NCOR2, SARS1, RBL1, HMGB3B, SMARCA4A, FOXK2B, SMARCD1, KDM3B, CBFB, DNMT3BA, MAX, HDAC1, UHRF1, HMGB2B, NPM1A, SUPT6H, AURKB, MTA1, LEO1, HNRNPUB, JUNBB, LYAR, MTA3, ESRRA, SI:CH211-222L21.1, IRF2B, IRF2A, STAT3, MBD2, SMARCA5, PBX2, CDC5L, LARP7, HMGB1B, NFATC1, SU…	0.997422
Annotation Cluster 24	Enrichment Score: 1.6539664104501153
Category	Term		Count	Genes	FDR
GOTERM_CC_FAT	GO:0042575	DNA polymerase complex	10	POLD3, PRIM2, POLA1, POLA2, POLD1, POLE2, PRIM1, POLD2, POLE3, POLE	6.72352e-05
GOTERM_MF_FAT	GO:0051539	4 iron, 4 sulfur cluster binding	7	PRIM2, DPH1, POLD1, DPH2, IREB2, CDKAL1, POLE	0.952708
GOTERM_MF_FAT	GO:0051540	metal cluster binding	7	PRIM2, DPH1, POLD1, DPH2, IREB2, CDKAL1, POLE	0.952708
GOTERM_MF_FAT	GO:0051536	iron-sulfur cluster binding	7	PRIM2, DPH1, POLD1, DPH2, IREB2, CDKAL1, POLE	0.952708
Annotation Cluster 25	Enrichment Score: 1.6067138730664308
Category	Term		Count	Genes	FDR
GOTERM_BP_FAT	GO:0071897	DNA biosynthetic process	13	PCNA, LIG1, POLDIP2, RPA1, PHB, POLD3, RAD50, CCN2A, POLD1, POLE2, PCLAF, NHP2, TK1	0.0113822
GOTERM_BP_FAT	GO:0000731	DNA synthesis involved in DNA repair	5	POLD3, PCNA, POLDIP2, POLE2, PCLAF	0.6186
GOTERM_BP_FAT	GO:0019985	translesion synthesis	4	PCNA, POLDIP2, POLE2, PCLAF	0.972247
GOTERM_BP_FAT	GO:0006301	postreplication repair	4	PCNA, POLDIP2, POLE2, PCLAF	0.972247
Annotation Cluster 26	Enrichment Score: 1.59071343014284
Category	Term		Count	Genes	FDR
GOTERM_CC_FAT	GO:0005732	sno(s)RNA-containing ribonucleoprotein complex	8	NOP56, FBL, SNU13B, NOP58, DKC1, NHP2, NAF1, RPP25L	0.130747
GOTERM_CC_FAT	GO:0031428	box C/D methylation guide snoRNP complex	4	NOP56, FBL, SNU13B, NOP58	0.378057
GOTERM_CC_FAT	GO:0170049	box C/D RNP complex	4	NOP56, FBL, SNU13B, NOP58	0.378057
Annotation Cluster 27	Enrichment Score: 1.587085619178042
Category	Term		Count	Genes	FDR
GOTERM_BP_FAT	GO:0001522	pseudouridine synthesis	8	TRUB2, PUS10, DKC1, RPUSD2, PUS1, NHP2, NAF1, PUS7	0.0893206
GOTERM_MF_FAT	GO:0009982	pseudouridine synthase activity	6	TRUB2, PUS10, DKC1, RPUSD2, PUS1, PUS7	0.157148
GOTERM_MF_FAT	GO:0016866	intramolecular transferase activity	8	TRUB2, PUS10, DKC1, RPUSD2, PUS1, PGAM1A, PUS7, LSS	0.397464
GOTERM_MF_FAT	GO:0016853	isomerase activity	22	TOP2A, IDI1, TRUB2, ITPK1B, PUS10, PUS1, PUS7, LSS, RPIA, EBP, DKC1, RPUSD2, FKBP8, PGAM1A, DEGS1, PIN4, PPIH, PPIL3, FKBP4, PPID, GNE, FKBP5	0.952708
Annotation Cluster 28	Enrichment Score: 1.5282146645733603
Category	Term		Count	Genes	FDR
GOTERM_CC_FAT	GO:0055029	nuclear DNA-directed RNA polymerase complex	20	PRIM2, PRIM1, GTF2H3, CDC73, GTF2E2, POLA1, SKIC8, POLA2, POLR2A, POLR1A, POLR1B, POLR3D, POLR3E, POLR1C, LEO1, TCEA1, POLR1E, POLR2G, POLR2H, POLR2I	0.0169531
GOTERM_CC_FAT	GO:0000428	DNA-directed RNA polymerase complex	20	PRIM2, PRIM1, GTF2H3, CDC73, GTF2E2, POLA1, SKIC8, POLA2, POLR2A, POLR1A, POLR1B, POLR3D, POLR3E, POLR1C, LEO1, TCEA1, POLR1E, POLR2G, POLR2H, POLR2I	0.0279802
GOTERM_MF_FAT	GO:0016779	nucleotidyltransferase activity	24	PCYT2, PARP1, PRIM1, UAP1, TRNT1, PAPSS1, THG1L, POLD3, POLA1, CTU2, CMASA, YRDC, POLR2A, POLR1A, POLD1, POLR1B, POLR3D, PAPOLG, POLR1C, POLE3, POLR2H, POLR2I, MTPAP, POLE	0.0292723
GOTERM_CC_FAT	GO:0030880	RNA polymerase complex	20	PRIM2, PRIM1, GTF2H3, CDC73, GTF2E2, POLA1, SKIC8, POLA2, POLR2A, POLR1A, POLR1B, POLR3D, POLR3E, POLR1C, LEO1, TCEA1, POLR1E, POLR2G, POLR2H, POLR2I	0.0334481
KEGG_PATHWAY	dre03020:RNA polymerase		10	POLR2A, POLR1A, POLR1B, POLR3D, POLR3E, POLR1C, POLR1E, POLR2G, POLR2H, POLR2I	0.0598478
GOTERM_BP_FAT	GO:0006354	DNA-templated transcription elongation	10	SUPT16H, SKIC8, PCID2, LEO1, TCEA1, POLR1E, SUPT5H, POLR2I, SUPT6H, CDC73	0.211084
GOTERM_BP_FAT	GO:0006351	DNA-templated transcription	27	RRN3, GTF2B, RPAP1, TFB1M, SUPT6H, GTF2E2, CDC73, POLR2A, LEO1, POLR2G, POLR2H, POLR2I, ESRRA, PCID2, SUPT16H, MTERF3, SSU72, SUPT5H, SKIC8, POLR1A, POLR1B, NCL, POLR3D, POLR3E, POLR1C, POLR1E, TCEA1	0.265267
GOTERM_CC_FAT	GO:0061695	transferase complex, transferring phosphorus-containing groups	32	PRIM2, PRIM1, PIK3CB, GTF2E2, CDC73, PFKPA, POLD3, CCNB1, POLR2A, POLD1, POLD2, LEO1, POLR2G, POLR2H, POLR2I, POLE, GTF2H3, CSNK2A2A, POLA1, POLA2, SKIC8, CDK6, POLR1A, POLE2, POLR1B, POLR3D, POLR3E, POLR1C, POLE3, CDK2, POLR1E, TCEA1	0.166106
GOTERM_MF_FAT	GO:0003899	DNA-directed 5'-3' RNA polymerase activity	8	POLR2A, POLR1A, POLR1B, PRIM1, POLR3D, POLR1C, POLR2H, POLR2I	0.312664
GOTERM_MF_FAT	GO:0097747	RNA polymerase activity	8	POLR2A, POLR1A, POLR1B, PRIM1, POLR3D, POLR1C, POLR2H, POLR2I	0.312664
GOTERM_MF_FAT	GO:0034062	5'-3' RNA polymerase activity	8	POLR2A, POLR1A, POLR1B, PRIM1, POLR3D, POLR1C, POLR2H, POLR2I	0.312664
GOTERM_CC_FAT	GO:0005736	RNA polymerase I complex	5	POLR1A, POLR1B, POLR1C, POLR1E, POLR2H	0.35208
GOTERM_BP_FAT	GO:0006366	transcription by RNA polymerase II	16	SUPT16H, PCID2, GTF2B, SSU72, RPAP1, SUPT5H, SUPT6H, CDC73, GTF2E2, SKIC8, POLR2A, LEO1, TCEA1, POLR2G, POLR2H, POLR2I	0.718906
GOTERM_CC_FAT	GO:0016591	RNA polymerase II, holoenzyme	10	SKIC8, POLR2A, LEO1, TCEA1, POLR2G, POLR2H, GTF2H3, POLR2I, CDC73, GTF2E2	0.913204
GOTERM_CC_FAT	GO:0005665	RNA polymerase II, core complex	4	POLR2A, POLR2G, POLR2H, POLR2I	0.913204
GOTERM_CC_FAT	GO:0005666	RNA polymerase III complex	4	POLR3D, POLR3E, POLR1C, POLR2H	0.945392
KEGG_PATHWAY	dre04623:Cytosolic DNA-sensing pathway		8	LOC108179221, POLR3D, POLR3E, POLR1C, G3BP1, DDX41, POLR2H, SAMHD1	0.941558
GOTERM_BP_FAT	GO:0006352	DNA-templated transcription initiation	7	RRN3, GTF2B, POLR1E, POLR2G, TFB1M, POLR2I, GTF2E2	0.972247
GOTERM_BP_FAT	GO:0006383	transcription by RNA polymerase III	3	POLR3D, POLR3E, POLR2H	0.972247
GOTERM_BP_FAT	GO:0006367	transcription initiation at RNA polymerase II promoter	4	GTF2B, POLR2G, POLR2I, GTF2E2	0.972247
Annotation Cluster 29	Enrichment Score: 1.3798322940034877
Category	Term		Count	Genes	FDR
GOTERM_CC_FAT	GO:0034708	methyltransferase complex	15	MAX, METTL1, EED, RNMT, CHD8, ASH2L, VIRMA, SUZ12B, SUZ12A, RBBP4, RUVBL2, CLNS1A, RUVBL1, TRMT6, WDR5	0.124161
KEGG_PATHWAY	dre03083:Polycomb repressive complex		12	SUZ12B, SUZ12A, RBBP4, OGT.1, MAX, EED, HDAC1, UBE2D2, WDR5, FOXK2B, OGT.2, AURKB	0.20689
GOTERM_CC_FAT	GO:0035097	histone methyltransferase complex	10	SUZ12B, SUZ12A, RBBP4, MAX, EED, RUVBL2, CHD8, RUVBL1, WDR5, ASH2L	0.401731
GOTERM_CC_FAT	GO:0035098	ESC/E(Z) complex	4	SUZ12B, SUZ12A, RBBP4, EED	0.536411
GOTERM_CC_FAT	GO:0031519	PcG protein complex	4	SUZ12B, SUZ12A, RBBP4, EED	0.945392
Annotation Cluster 30	Enrichment Score: 1.350911474831181
Category	Term		Count	Genes	FDR
GOTERM_BP_FAT	GO:0009263	deoxyribonucleotide biosynthetic process	6	RRM1, DUT, DTYMK, RRM2, LOC100330864, TYMS	0.0304119
GOTERM_BP_FAT	GO:0009262	deoxyribonucleotide metabolic process	7	RRM1, DUT, DTYMK, RRM2, LOC100330864, SAMHD1, TYMS	0.0893206
KEGG_PATHWAY	dre00240:Pyrimidine metabolism		13	DUT, RRM1, DTYMK, RRM2, LOC100330864, CAD, ASMTL, TYMS, DCK, TK1, UMPS, CTPS1A, UCKL1B	0.0439976
GOTERM_MF_FAT	GO:0004748	ribonucleoside-diphosphate reductase activity, thioredoxin disulfide as acceptor	3	RRM1, RRM2, LOC100330864	0.733994
GOTERM_MF_FAT	GO:0061731	ribonucleoside-diphosphate reductase activity	3	RRM1, RRM2, LOC100330864	0.733994
GOTERM_MF_FAT	GO:0016725	oxidoreductase activity, acting on CH or CH2 groups	3	RRM1, RRM2, LOC100330864	0.952708
GOTERM_MF_FAT	GO:0016728	oxidoreductase activity, acting on CH or CH2 groups, disulfide as acceptor	3	RRM1, RRM2, LOC100330864	0.952708
KEGG_PATHWAY	dre00983:Drug metabolism - other enzymes		10	RRM1, DUT, RRM2, LOC100330864, IMPDH2, GMPS, TK1, HPRT1, UMPS, UCKL1B	0.941558
KEGG_PATHWAY	dre00480:Glutathione metabolism		4	RRM1, RRM2, LOC100330864, GCLM	0.95693
Annotation Cluster 31	Enrichment Score: 1.210507950866285
Category	Term		Count	Genes	FDR
GOTERM_BP_FAT	GO:0071897	DNA biosynthetic process	13	PCNA, LIG1, POLDIP2, RPA1, PHB, POLD3, RAD50, CCN2A, POLD1, POLE2, PCLAF, NHP2, TK1	0.0113822
GOTERM_CC_FAT	GO:0000781	chromosome, telomeric region	9	RAD50, NSMCE4A, RIF1, RBBP4, HAT1, NSMCE1, RPA2, MRE11A, LRWD1	0.064424
GOTERM_BP_FAT	GO:0032200	telomere organization	6	RAD50, RIF1, RPA1, NHP2, MRE11A, ATM	0.972247
GOTERM_BP_FAT	GO:0000723	telomere maintenance	6	RAD50, RIF1, RPA1, NHP2, MRE11A, ATM	0.972247
GOTERM_BP_FAT	GO:0007004	telomere maintenance via telomerase	3	RAD50, RPA1, NHP2	0.972247
GOTERM_BP_FAT	GO:0006278	RNA-templated DNA biosynthetic process	3	RAD50, RPA1, NHP2	0.972247
GOTERM_BP_FAT	GO:0010833	telomere maintenance via telomere lengthening	3	RAD50, RPA1, NHP2	0.972247
Annotation Cluster 32	Enrichment Score: 1.19868442951644
Category	Term		Count	Genes	FDR
GOTERM_BP_FAT	GO:0007276	gamete generation	19	ANKLE2, DDX5, YTHDF2, PRMT7, STAU1, YTHDC2, STAT3, LARP7, VRK1, YBX1, KIF5BA, PUM3, FXR1, CCNB1, DDX3XA, DDX3XB, CDH1, TRIP13, DCAF13	0.0524966
GOTERM_BP_FAT	GO:0019953	sexual reproduction	28	TOP2A, ANKLE2, DDX5, STAU1, YTHDC2, YBX1, FXR1, CCNB1, CDH1, BUB3, DCAF13, DCHS1B, YTHDF2, PRMT7, STAT3, RPA1, LARP7, MRE11A, VRK1, KIF5BA, PUM3, RAD50, DDX3XA, FANCD2, DDX3XB, NCAPD2, NCAPD3, TRIP13	0.0569245
GOTERM_BP_FAT	GO:0048609	multicellular organismal reproductive process	19	ANKLE2, DDX5, YTHDF2, PRMT7, STAU1, YTHDC2, STAT3, LARP7, VRK1, YBX1, KIF5BA, PUM3, FXR1, CCNB1, DDX3XA, DDX3XB, CDH1, TRIP13, DCAF13	0.0952066
GOTERM_BP_FAT	GO:0022414	reproductive process	28	TOP2A, ANKLE2, DDX5, STAU1, YTHDC2, YBX1, FXR1, CCNB1, CDH1, BUB3, DCAF13, DCHS1B, YTHDF2, PRMT7, STAT3, RPA1, LARP7, MRE11A, VRK1, KIF5BA, PUM3, RAD50, DDX3XA, FANCD2, DDX3XB, NCAPD2, NCAPD3, TRIP13	0.205726
GOTERM_BP_FAT	GO:0007281	germ cell development	11	FXR1, CCNB1, DDX5, YTHDF2, PRMT7, STAU1, STAT3, TRIP13, YBX1, KIF5BA, DCAF13	0.668584
GOTERM_BP_FAT	GO:0022412	cellular process involved in reproduction in multicellular organism	11	FXR1, CCNB1, DDX5, YTHDF2, PRMT7, STAU1, STAT3, TRIP13, YBX1, KIF5BA, DCAF13	0.768466
GOTERM_BP_FAT	GO:0003006	developmental process involved in reproduction	15	ANKLE2, DDX5, YTHDF2, PRMT7, STAU1, YTHDC2, STAT3, LARP7, VRK1, YBX1, KIF5BA, FXR1, CCNB1, TRIP13, DCAF13	0.863368
GOTERM_BP_FAT	GO:0001556	oocyte maturation	4	CCNB1, DDX5, YTHDF2, YBX1	0.972247
GOTERM_BP_FAT	GO:0048477	oogenesis	6	CCNB1, DDX5, YTHDF2, TRIP13, YBX1, DCAF13	0.972247
GOTERM_BP_FAT	GO:0007292	female gamete generation	6	CCNB1, DDX5, YTHDF2, TRIP13, YBX1, DCAF13	0.972247
GOTERM_BP_FAT	GO:0007283	spermatogenesis	7	FXR1, ANKLE2, YTHDF2, YTHDC2, LARP7, VRK1, TRIP13	0.972247
GOTERM_BP_FAT	GO:0009994	oocyte differentiation	5	CCNB1, DDX5, YTHDF2, YBX1, DCAF13	0.972247
GOTERM_BP_FAT	GO:0048599	oocyte development	5	CCNB1, DDX5, YTHDF2, YBX1, DCAF13	0.972247
GOTERM_BP_FAT	GO:0048232	male gamete generation	7	FXR1, ANKLE2, YTHDF2, YTHDC2, LARP7, VRK1, TRIP13	0.972247
GOTERM_BP_FAT	GO:0048469	cell maturation	6	RB1, CCNB1, DDX5, YTHDF2, YBX1, EIF1AXB	0.972247
GOTERM_BP_FAT	GO:0071695	anatomical structure maturation	7	RB1, CCNB1, DDX5, YTHDF2, CHM, YBX1, EIF1AXB	0.972247
GOTERM_BP_FAT	GO:0021700	developmental maturation	7	RB1, CCNB1, DDX5, YTHDF2, CHM, YBX1, EIF1AXB	0.972247
Annotation Cluster 33	Enrichment Score: 1.1930767000732878
Category	Term		Count	Genes	FDR
GOTERM_BP_FAT	GO:0000479	endonucleolytic cleavage of tricistronic rRNA transcript (SSU-rRNA, 5.8S rRNA, LSU-rRNA)	7	ABT1, TBL3, BMS1, RRS1, TSR1, GNL2, NOP9	0.243669
GOTERM_BP_FAT	GO:0000472	endonucleolytic cleavage to generate mature 5'-end of SSU-rRNA from (SSU-rRNA, 5.8S rRNA, LSU-rRNA)	3	ABT1, TBL3, NOP9	0.972247
GOTERM_BP_FAT	GO:0000480	endonucleolytic cleavage in 5'-ETS of tricistronic rRNA transcript (SSU-rRNA, 5.8S rRNA, LSU-rRNA)	3	ABT1, TBL3, NOP9	0.972247
GOTERM_BP_FAT	GO:0000967	rRNA 5'-end processing	3	ABT1, TBL3, NOP9	0.972247
GOTERM_BP_FAT	GO:0000966	RNA 5'-end processing	5	ABT1, TBL3, RNMT, NOP9, RPP25L	0.972247
Annotation Cluster 34	Enrichment Score: 1.1409487522134258
Category	Term		Count	Genes	FDR
GOTERM_CC_FAT	GO:0070603	SWI/SNF superfamily-type complex	18	SMARCD1, HDAC1, GATAD2AB, ACTL6A, BAZ1B, GATAD2B, SUZ12B, SUZ12A, MTA1, SMARCC1A, RBBP4, RUVBL2, POLE3, RUVBL1, SMARCA4A, ARID2, CHD4A, MTA3	0.0896994
GOTERM_CC_FAT	GO:0016581	NuRD complex	7	MTA1, RBBP4, GATAD2AB, HDAC1, CHD4A, MTA3, GATAD2B	0.0985036
GOTERM_CC_FAT	GO:0090545	CHD-type complex	7	MTA1, RBBP4, GATAD2AB, HDAC1, CHD4A, MTA3, GATAD2B	0.0985036
GOTERM_CC_FAT	GO:0000785	chromatin	54	RB1, KDM1A, CHD9, DSCC1, CHD8, JADE3, RRP8, SMC2, HPF1, SSRP1A, KAT7B, RUVBL2, RUVBL1, ARID2, CHD4A, HELLS, SUPT16H, PARP1, GATAD2AB, TCF12, ACTL6A, ESCO2, BAZ1B, RNF40, NCOR2, SKIC8, RBL1, SMARCA4A, ASF1BB, SMARCD1, ASF1BA, KDM3B, HDAC1, UHRF1, BAZ2A, MTA1, HNRNPDL, RBBP4, SMARCC1A, NSD2, MTA3, ESRRA, RNF20, CBX5, SMARCA5, NAP1L1, LRWD1, GATAD2B, SUZ12B, SUZ12A, KANSL3, POLE3, BTBD11A, PIAS1B	0.401731
GOTERM_CC_FAT	GO:0000118	histone deacetylase complex	11	MTA1, KDM3B, RBBP4, GATAD2AB, HDAC1, RUVBL2, RUVBL1, CHD4A, MTA3, GATAD2B, RCOR1	0.518693
GOTERM_CC_FAT	GO:1904949	ATPase complex	18	SMARCD1, HDAC1, GATAD2AB, ACTL6A, BAZ1B, GATAD2B, SUZ12B, SUZ12A, MTA1, SMARCC1A, RBBP4, RUVBL2, POLE3, RUVBL1, SMARCA4A, ARID2, CHD4A, MTA3	0.538669
KEGG_PATHWAY	dre03082:ATP-dependent chromatin remodeling		21	SMARCD1, HDAC1, GATAD2AB, MBD2, ACTL6A, SMARCA5, BAZ2A, BAZ1B, GATAD2B, ACTB2, MTA1, SMARCC1A, RBBP4, RUVBL2, POLE3, RUVBL1, SMARCA4A, ARID2, CHD4A, MTA3, BCL7BB	0.690344
GOTERM_BP_FAT	GO:0000122	negative regulation of transcription by RNA polymerase II	15	DNMT3BA, PARP1, UHRF1, HDAC1, EED, GATAD2AB, MBD2, NOC2L, GATAD2B, AURKB, NCOR2, SARS1, MTA1, MTA3, LYAR	0.972247
GOTERM_CC_FAT	GO:0016514	SWI/SNF complex	4	SMARCD1, SMARCC1A, ACTL6A, SMARCA4A	0.945392
GOTERM_CC_FAT	GO:0005667	transcription regulator complex	19	RB1, CBFB, MAX, HDAC1, GATAD2AB, STAT3, TCF12, NFATC1, GTF2H3, GTF2E2, GATAD2B, MTA1, RBL1, RBBP4, JUNBB, TCEA1, CHD4A, MTA3, RCOR1	0.945392
GOTERM_MF_FAT	GO:0003714	transcription corepressor activity	8	NCOR2, MTA1, MYBBP1A, HDAC1, NOC2L, MTA3, RCOR1, IRF2BPL	0.952708
Annotation Cluster 35	Enrichment Score: 1.1320965257298234
Category	Term		Count	Genes	FDR
GOTERM_BP_FAT	GO:0016071	mRNA metabolic process	76	SRPK1B, DDX46, EIF4A3, YBX1, DDX41, USP39, VIRMA, PQBP1, EDC3, SART1, PAPOLG, MAGOH, DHX15, DHX16, ETF1B, FIP1L1B, PELO, RBM6, LOC108179221, UPF1, AQR, PRMT7, DIS3, PUS1, SSU72, TFIP11, PRPF40A, CRNKL1, SND1, THOC7, JMJD6, SUPV3L1, DHX40, PRPF4, SKIC8, DKC1, PRPF3, NCL, CLNS1A, MRTO4, GEMIN5, SNRPF, SNRNP200, DUS3L, SLBP, DDX5, DHX8, RBM8A, RPRD2A, RNMT, SRRT, PRPF8, WU:FC33B09, EXOSC5, SNU13B, E…	0.0859061
KEGG_PATHWAY	dre03040:Spliceosome		33	DDX5, DHX8, RBM8A, DDX46, ACIN1B, EIF4A3, USP39, PRPF8, PQBP1, SART1, SNU13B, MAGOH, DHX15, DHX16, HNRNPUB, DHX38, HSP70L, CTNNBL1, HSP70.3, HSP70.2, HSPA8, AQR, HSP70.1, PRPF38B, CDC5L, PRPF40A, CRNKL1, SRSF1A, PRPF4, PRPF3, PPIH, SNRPF, SNRNP200	0.322979
GOTERM_BP_FAT	GO:0006397	mRNA processing	55	SRPK1B, DDX46, EIF4A3, YBX1, DDX41, USP39, VIRMA, PQBP1, SART1, PAPOLG, MAGOH, DHX15, DHX16, FIP1L1B, RBM6, LOC108179221, AQR, PRMT7, SSU72, TFIP11, PRPF40A, CRNKL1, THOC7, JMJD6, DHX40, PRPF4, PRPF3, NCL, CLNS1A, GEMIN5, SNRPF, SNRNP200, DUS3L, SLBP, DDX5, DHX8, RBM8A, RPRD2A, RNMT, SRRT, PRPF8, SNU13B, HNRNPA0L, HNRNPUB, SYMPK, DHX38, AAR2, PRPF38B, CPSF3, CDC5L, LARP7, SRSF1A, PABPC1B, DDX39AA…	0.972247
GOTERM_BP_FAT	GO:0008380	RNA splicing	46	SRPK1B, DDX5, DHX8, RBM8A, DDX46, ACIN1B, EIF4A3, YBX1, DDX41, USP39, VIRMA, PRPF8, PQBP1, SART1, SNU13B, HNRNPA0L, MAGOH, DHX15, DHX16, HNRNPUB, DHX38, SRSF11, AAR2, RBM6, LOC108179221, AQR, PRPF38B, PRMT7, CDC5L, LARP7, TRPT1, TFIP11, PRPF40A, CRNKL1, SRSF1A, THOC7, JMJD6, DHX40, PRPF4, PRPF3, CLNS1A, GEMIN5, SNRPF, SNRNP200, DDX39AA, SUGP1	0.972247
GOTERM_BP_FAT	GO:0000375	RNA splicing, via transesterification reactions	34	SRPK1B, DDX5, DHX8, RBM8A, DDX46, EIF4A3, DDX41, USP39, PRPF8, PQBP1, SART1, SNU13B, HNRNPA0L, HNRNPUB, DHX38, AAR2, RBM6, LOC108179221, AQR, PRPF38B, PRMT7, CDC5L, TFIP11, PRPF40A, CRNKL1, SRSF1A, DHX40, PRPF4, PRPF3, CLNS1A, GEMIN5, SNRPF, SNRNP200, DDX39AA	0.972247
GOTERM_BP_FAT	GO:0000377	RNA splicing, via transesterification reactions with bulged adenosine as nucleophile	34	SRPK1B, DDX5, DHX8, RBM8A, DDX46, EIF4A3, DDX41, USP39, PRPF8, PQBP1, SART1, SNU13B, HNRNPA0L, HNRNPUB, DHX38, AAR2, RBM6, LOC108179221, AQR, PRPF38B, PRMT7, CDC5L, TFIP11, PRPF40A, CRNKL1, SRSF1A, DHX40, PRPF4, PRPF3, CLNS1A, GEMIN5, SNRPF, SNRNP200, DDX39AA	0.972247
GOTERM_BP_FAT	GO:0000398	mRNA splicing, via spliceosome	34	SRPK1B, DDX5, DHX8, RBM8A, DDX46, EIF4A3, DDX41, USP39, PRPF8, PQBP1, SART1, SNU13B, HNRNPA0L, HNRNPUB, DHX38, AAR2, RBM6, LOC108179221, AQR, PRPF38B, PRMT7, CDC5L, TFIP11, PRPF40A, CRNKL1, SRSF1A, DHX40, PRPF4, PRPF3, CLNS1A, GEMIN5, SNRPF, SNRNP200, DDX39AA	0.972247
GOTERM_CC_FAT	GO:0005681	spliceosomal complex	27	DHX8, RBM8A, DDX46, EIF4A3, DDX41, USP39, PRPF8, SNU13B, HNRNPA0L, MAGOH, DHX15, DHX38, CTNNBL1, AQR, PRPF38B, CDC5L, TFIP11, PRPF40A, CRNKL1, DHX40, PRPF4, PRPF3, CLNS1A, FRG1, SNRPF, PPIL3, SNRNP200	0.945392
Annotation Cluster 36	Enrichment Score: 1.104164217648714
Category	Term		Count	Genes	FDR
GOTERM_MF_FAT	GO:0140142	nucleocytoplasmic carrier activity	12	CSE1L, XPO5, KPNA6, XPO1A, KPNB3, KPNA2, KPNA3, IPO4, SNUPN, KPNB1, TNPO2B, TNPO2A	0.0332452
GOTERM_MF_FAT	GO:0005049	nuclear export signal receptor activity	3	CSE1L, XPO5, XPO1A	0.952708
GOTERM_BP_FAT	GO:0006611	protein export from nucleus	3	CSE1L, XPO5, XPO1A	0.972247
Annotation Cluster 37	Enrichment Score: 1.084705945351772
Category	Term		Count	Genes	FDR
GOTERM_MF_FAT	GO:0016765	transferase activity, transferring alkyl or aryl (other than methyl) groups	13	FDPS, DHPS, CHM, MAT1A, RABGGTB, DHDDS, HMBSA, MAT2AA, MAT2AB, DPH1, DPH2, TRMT5, FDFT1	0.397464
GOTERM_MF_FAT	GO:0004659	prenyltransferase activity	5	FDPS, CHM, RABGGTB, DHDDS, FDFT1	0.733994
GOTERM_BP_FAT	GO:0006720	isoprenoid metabolic process	7	IDI1, FDPS, MVK, HMGCS1, LSS, DHDDS, FDFT1	0.972247
GOTERM_MF_FAT	GO:0120531	prenyl diphosphate synthase activity	3	FDPS, DHDDS, FDFT1	0.952708
Annotation Cluster 38	Enrichment Score: 1.0527193010990228
Category	Term		Count	Genes	FDR
GOTERM_BP_FAT	GO:0006368	transcription elongation by RNA polymerase II	9	SUPT16H, SKIC8, PCID2, LEO1, TCEA1, SUPT5H, POLR2I, SUPT6H, CDC73	0.183493
GOTERM_BP_FAT	GO:0006354	DNA-templated transcription elongation	10	SUPT16H, SKIC8, PCID2, LEO1, TCEA1, POLR1E, SUPT5H, POLR2I, SUPT6H, CDC73	0.211084
GOTERM_BP_FAT	GO:0006351	DNA-templated transcription	27	RRN3, GTF2B, RPAP1, TFB1M, SUPT6H, GTF2E2, CDC73, POLR2A, LEO1, POLR2G, POLR2H, POLR2I, ESRRA, PCID2, SUPT16H, MTERF3, SSU72, SUPT5H, SKIC8, POLR1A, POLR1B, NCL, POLR3D, POLR3E, POLR1C, POLR1E, TCEA1	0.265267
GOTERM_BP_FAT	GO:0006366	transcription by RNA polymerase II	16	SUPT16H, PCID2, GTF2B, SSU72, RPAP1, SUPT5H, SUPT6H, CDC73, GTF2E2, SKIC8, POLR2A, LEO1, TCEA1, POLR2G, POLR2H, POLR2I	0.718906
GOTERM_CC_FAT	GO:0016591	RNA polymerase II, holoenzyme	10	SKIC8, POLR2A, LEO1, TCEA1, POLR2G, POLR2H, GTF2H3, POLR2I, CDC73, GTF2E2	0.913204
GOTERM_BP_FAT	GO:0032968	positive regulation of transcription elongation by RNA polymerase II	4	LEO1, SUPT5H, SUPT6H, CDC73	0.972247
GOTERM_CC_FAT	GO:0008023	transcription elongation factor complex	8	SUPT16H, SKIC8, SSRP1A, LEO1, NELFB, SUPT5H, SUPT6H, CDC73	0.945392
GOTERM_BP_FAT	GO:0034243	regulation of transcription elongation by RNA polymerase II	5	LEO1, NELFB, SUPT5H, SUPT6H, CDC73	0.972247
GOTERM_CC_FAT	GO:0016593	Cdc73/Paf1 complex	3	SKIC8, LEO1, CDC73	0.945392
GOTERM_BP_FAT	GO:0032786	positive regulation of DNA-templated transcription, elongation	4	LEO1, SUPT5H, SUPT6H, CDC73	0.972247
GOTERM_BP_FAT	GO:0032784	regulation of DNA-templated transcription elongation	5	LEO1, NELFB, SUPT5H, SUPT6H, CDC73	0.972247
Annotation Cluster 39	Enrichment Score: 1.029792719716396
Category	Term		Count	Genes	FDR
GOTERM_BP_FAT	GO:0010564	regulation of cell cycle process	33	RB1, ZWILCH, NPM1A, TPRA, MKI67, AURKB, CHEK2, RCC1, KNTC1, BUB3, TOPBP1, RANBP1, YTHDF2, RCC2, MRE11A, GNL2, CSNK2A2A, GNL3, TBL3, RBL1, CDK6, FANCD2, ZW10, PSME3, CDK2, CDK1, TIMELESS, ANAPC4, BIRC6, PDCD2, ATM, TRIP13, ANAPC1	0.00523678
GOTERM_BP_FAT	GO:0051726	regulation of cell cycle	42	RB1, HSP90AB1, ZWILCH, NPM1A, TPRA, MKI67, AURKB, SSRP1A, CHEK2, PCLAF, JUNBB, RCC1, KNTC1, BUB3, TOPBP1, RANBP1, AFAP1L2, YTHDF2, RCC2, MRE11A, WDR12, GNL2, CDK11B, CSNK2A2A, GNL3, BOP1, TBL3, RBL1, CDK6, FANCD2, ZW10, PSME3, CDK2, CDK1, TIMELESS, ANAPC4, BIRC6, PDCD2, ATM, TRIP13, ANAPC1, PES	0.0367731
GOTERM_CC_FAT	GO:0098687	chromosomal region	28	ERCC6L, SEH1L, RIF1, ZWILCH, DSCC1, AURKB, RBBP4, KNTC1, BUB3, CBX5, RCC2, PLK1, NGDN, NSMCE1, RPA2, MRE11A, LRWD1, CKAP5, RAD50, NSMCE4A, CENPI, ZW10, HAT1, BIRC6, NCAPD2, KIF2C, NCAPD3, SPC24	0.0302993
GOTERM_BP_FAT	GO:0007346	regulation of mitotic cell cycle	23	RB1, AFAP1L2, ZWILCH, MRE11A, MKI67, GNL2, AURKB, GNL3, RBL1, CDK6, FANCD2, CHEK2, ZW10, PSME3, CDK2, CDK1, ANAPC4, RCC1, KNTC1, PDCD2, ATM, BUB3, TOPBP1	0.0504756
GOTERM_CC_FAT	GO:0000793	condensed chromosome	21	ERCC6L, SEH1L, ZWILCH, PLK1, NSMCE1, NCAPG, LRWD1, CKAP5, AURKB, SMC2, RAD50, NSMCE4A, CENPI, FANCD2, ZW10, KNTC1, NCAPD2, KIF2C, BUB3, NCAPD3, SPC24	0.0764962
GOTERM_BP_FAT	GO:1901987	regulation of cell cycle phase transition	21	RB1, ZWILCH, MRE11A, GNL2, AURKB, GNL3, RBL1, CDK6, FANCD2, CHEK2, ZW10, PSME3, CDK2, CDK1, TIMELESS, ANAPC4, KNTC1, ATM, BUB3, TRIP13, TOPBP1	0.126993
GOTERM_BP_FAT	GO:1901990	regulation of mitotic cell cycle phase transition	17	RB1, ZWILCH, MRE11A, GNL2, AURKB, GNL3, RBL1, CDK6, ZW10, PSME3, CDK2, CDK1, ANAPC4, KNTC1, ATM, BUB3, TOPBP1	0.217746
GOTERM_BP_FAT	GO:0051983	regulation of chromosome segregation	10	ZWILCH, RCC2, ZW10, ANAPC4, KNTC1, BUB3, MKI67, CSNK2A2A, ANAPC1, AURKB	0.414684
GOTERM_BP_FAT	GO:1901988	negative regulation of cell cycle phase transition	15	RB1, ZWILCH, MRE11A, AURKB, RBL1, FANCD2, CHEK2, ZW10, CDK1, TIMELESS, KNTC1, ATM, BUB3, TRIP13, TOPBP1	0.419038
GOTERM_BP_FAT	GO:0010948	negative regulation of cell cycle process	15	RB1, ZWILCH, MRE11A, AURKB, RBL1, FANCD2, CHEK2, ZW10, CDK1, TIMELESS, KNTC1, ATM, BUB3, TRIP13, TOPBP1	0.419038
GOTERM_BP_FAT	GO:0000075	cell cycle checkpoint signaling	13	ZWILCH, MRE11A, AURKB, FANCD2, CHEK2, ZW10, CDK1, TIMELESS, KNTC1, ATM, BUB3, TRIP13, TOPBP1	0.534853
GOTERM_CC_FAT	GO:0000779	condensed chromosome, centromeric region	15	ERCC6L, SEH1L, ZWILCH, PLK1, LRWD1, CKAP5, AURKB, CENPI, ZW10, KNTC1, NCAPD2, KIF2C, BUB3, NCAPD3, SPC24	0.346825
GOTERM_BP_FAT	GO:0034501	protein localization to kinetochore	4	ZWILCH, RCC2, KNTC1, AURKB	0.668584
GOTERM_BP_FAT	GO:1903083	protein localization to condensed chromosome	4	ZWILCH, RCC2, KNTC1, AURKB	0.668584
GOTERM_BP_FAT	GO:0071459	protein localization to chromosome, centromeric region	4	ZWILCH, RCC2, KNTC1, AURKB	0.668584
GOTERM_BP_FAT	GO:0045786	negative regulation of cell cycle	15	RB1, ZWILCH, MRE11A, AURKB, RBL1, FANCD2, CHEK2, ZW10, CDK1, TIMELESS, KNTC1, ATM, BUB3, TRIP13, TOPBP1	0.694327
GOTERM_BP_FAT	GO:0034502	protein localization to chromosome	6	ZWILCH, RCC2, RPA1, KNTC1, LRWD1, AURKB	0.694327
GOTERM_CC_FAT	GO:0000775	chromosome, centromeric region	20	ERCC6L, CBX5, SEH1L, ZWILCH, DSCC1, RCC2, PLK1, NGDN, LRWD1, CKAP5, AURKB, CENPI, ZW10, KNTC1, BIRC6, NCAPD2, KIF2C, BUB3, NCAPD3, SPC24	0.383488
GOTERM_BP_FAT	GO:0045930	negative regulation of mitotic cell cycle	12	RB1, RBL1, ZWILCH, FANCD2, CHEK2, ZW10, CDK1, MRE11A, KNTC1, BUB3, TOPBP1, AURKB	0.844668
GOTERM_BP_FAT	GO:0007093	mitotic cell cycle checkpoint signaling	10	ZWILCH, FANCD2, CHEK2, ZW10, CDK1, MRE11A, KNTC1, BUB3, TOPBP1, AURKB	0.939292
GOTERM_BP_FAT	GO:0033044	regulation of chromosome organization	9	ZWILCH, ZW10, NEK7, ANAPC4, MRE11A, KNTC1, BUB3, ANAPC1, AURKB	0.972247
GOTERM_CC_FAT	GO:1990423	RZZ complex	3	ZWILCH, ZW10, KNTC1	0.551962
GOTERM_BP_FAT	GO:0033045	regulation of sister chromatid segregation	7	ZWILCH, ZW10, ANAPC4, KNTC1, BUB3, ANAPC1, AURKB	0.972247
GOTERM_CC_FAT	GO:0000776	kinetochore	13	ERCC6L, SEH1L, ZWILCH, PLK1, LRWD1, CKAP5, AURKB, CENPI, ZW10, KNTC1, KIF2C, BUB3, SPC24	0.664525
GOTERM_BP_FAT	GO:1902749	regulation of cell cycle G2/M phase transition	7	CDK6, CDK2, CDK1, MRE11A, ATM, TOPBP1, AURKB	0.972247
GOTERM_BP_FAT	GO:0042770	signal transduction in response to DNA damage	7	USP10, FANCD2, CHEK2, CDK1, MRE11A, ATM, TOPBP1	0.972247
GOTERM_BP_FAT	GO:0010389	regulation of G2/M transition of mitotic cell cycle	7	CDK6, CDK2, CDK1, MRE11A, ATM, TOPBP1, AURKB	0.972247
GOTERM_BP_FAT	GO:1901991	negative regulation of mitotic cell cycle phase transition	10	RB1, RBL1, ZWILCH, ZW10, CDK1, MRE11A, KNTC1, BUB3, TOPBP1, AURKB	0.972247
GOTERM_BP_FAT	GO:0051784	negative regulation of nuclear division	5	ZWILCH, ZW10, KNTC1, BUB3, TRIP13	0.972247
GOTERM_BP_FAT	GO:0044773	mitotic DNA damage checkpoint signaling	5	FANCD2, CHEK2, CDK1, MRE11A, TOPBP1	0.972247
GOTERM_BP_FAT	GO:0051783	regulation of nuclear division	7	ZWILCH, ZW10, KNTC1, PDCD2, BUB3, TRIP13, MKI67	0.972247
GOTERM_BP_FAT	GO:0031570	DNA integrity checkpoint signaling	7	FANCD2, CHEK2, TIMELESS, CDK1, MRE11A, ATM, TOPBP1	0.972247
GOTERM_BP_FAT	GO:0044774	mitotic DNA integrity checkpoint signaling	5	FANCD2, CHEK2, CDK1, MRE11A, TOPBP1	0.972247
GOTERM_BP_FAT	GO:0000077	DNA damage checkpoint signaling	6	FANCD2, CHEK2, CDK1, MRE11A, ATM, TOPBP1	0.972247
GOTERM_BP_FAT	GO:0033047	regulation of mitotic sister chromatid segregation	5	ZWILCH, ZW10, KNTC1, BUB3, AURKB	0.972247
GOTERM_BP_FAT	GO:0007088	regulation of mitotic nuclear division	6	ZWILCH, ZW10, KNTC1, PDCD2, BUB3, MKI67	0.972247
GOTERM_BP_FAT	GO:0051985	negative regulation of chromosome segregation	4	ZWILCH, ZW10, KNTC1, BUB3	0.972247
GOTERM_BP_FAT	GO:1905819	negative regulation of chromosome separation	4	ZWILCH, ZW10, KNTC1, BUB3	0.972247
GOTERM_BP_FAT	GO:0045839	negative regulation of mitotic nuclear division	4	ZWILCH, ZW10, KNTC1, BUB3	0.972247
GOTERM_BP_FAT	GO:0045841	negative regulation of mitotic metaphase/anaphase transition	4	ZWILCH, ZW10, KNTC1, BUB3	0.972247
GOTERM_BP_FAT	GO:2000816	negative regulation of mitotic sister chromatid separation	4	ZWILCH, ZW10, KNTC1, BUB3	0.972247
GOTERM_BP_FAT	GO:0007094	mitotic spindle assembly checkpoint signaling	4	ZWILCH, ZW10, KNTC1, BUB3	0.972247
GOTERM_BP_FAT	GO:0031577	spindle checkpoint signaling	4	ZWILCH, ZW10, KNTC1, BUB3	0.972247
GOTERM_BP_FAT	GO:0071173	spindle assembly checkpoint signaling	4	ZWILCH, ZW10, KNTC1, BUB3	0.972247
GOTERM_BP_FAT	GO:0071174	mitotic spindle checkpoint signaling	4	ZWILCH, ZW10, KNTC1, BUB3	0.972247
GOTERM_BP_FAT	GO:0033046	negative regulation of sister chromatid segregation	4	ZWILCH, ZW10, KNTC1, BUB3	0.972247
GOTERM_BP_FAT	GO:0033048	negative regulation of mitotic sister chromatid segregation	4	ZWILCH, ZW10, KNTC1, BUB3	0.972247
GOTERM_BP_FAT	GO:1902100	negative regulation of metaphase/anaphase transition of cell cycle	4	ZWILCH, ZW10, KNTC1, BUB3	0.972247
GOTERM_BP_FAT	GO:0030071	regulation of mitotic metaphase/anaphase transition	5	ZWILCH, ZW10, ANAPC4, KNTC1, BUB3	0.972247
GOTERM_BP_FAT	GO:1902099	regulation of metaphase/anaphase transition of cell cycle	5	ZWILCH, ZW10, ANAPC4, KNTC1, BUB3	0.972247
GOTERM_BP_FAT	GO:1905818	regulation of chromosome separation	5	ZWILCH, ZW10, KNTC1, BUB3, CSNK2A2A	0.972247
GOTERM_BP_FAT	GO:2001251	negative regulation of chromosome organization	4	ZWILCH, ZW10, KNTC1, BUB3	0.972247
GOTERM_BP_FAT	GO:0007095	mitotic G2 DNA damage checkpoint signaling	3	CDK1, MRE11A, TOPBP1	0.972247
GOTERM_BP_FAT	GO:0010639	negative regulation of organelle organization	11	SI:CH211-203D1.3, CAPGB, ZWILCH, ZW10, KANK1A, TMOD2, KNTC1, BUB3, TRIP13, SI:CH211-266I6.3, CAMSAP1B	0.972247
GOTERM_BP_FAT	GO:0010965	regulation of mitotic sister chromatid separation	4	ZWILCH, ZW10, KNTC1, BUB3	0.972247
GOTERM_BP_FAT	GO:0010972	negative regulation of G2/M transition of mitotic cell cycle	4	CDK1, MRE11A, TOPBP1, AURKB	0.972247
GOTERM_BP_FAT	GO:1902750	negative regulation of cell cycle G2/M phase transition	4	CDK1, MRE11A, TOPBP1, AURKB	0.972247
KEGG_PATHWAY	dre04218:Cellular senescence		19	TGFB1B, RB1, IGFBP3, SERPINE1, MRE11A, NFATC1, PIK3CB, CCNB1, RAD50, RBL1, CDK6, RBBP4, CHEK2, CDK2, CDK1, ATM, RHEBL1, SQSTM1, PPID	0.941558
GOTERM_BP_FAT	GO:0044818	mitotic G2/M transition checkpoint	3	CDK1, MRE11A, TOPBP1	0.972247
GOTERM_BP_FAT	GO:0051129	negative regulation of cellular component organization	13	CAPGB, ZWILCH, TMOD2, SI:CH211-203D1.3, DIP2BA, ZW10, KANK1A, SLIT3, KNTC1, BUB3, TRIP13, CAMSAP1B, SI:CH211-266I6.3	0.972247
GOTERM_BP_FAT	GO:0035556	intracellular signal transduction	43	SRPK1B, TGFB1B, CAB39, CAB39L, USP10, ZWILCH, TLK1B, ARHGAP1, CHM, PIK3CB, FHIT, AURKB, DCLK2A, RACGAP1, CHEK2, PBK, KNTC1, BUB3, TOPBP1, CUL1A, RALBB, SEC63, ESRRA, PRKCI, KCTD9A, MARK3B, KALRNB, MYO9AA, TAOK3A, MRE11A, NFATC1, ARHGAP31, MAP3K15, TBL2, FANCD2, ZW10, RASA2, CDK1, TIMELESS, ATM, TRIP13, RHEBL1, RICTORA	0.99999
Annotation Cluster 40	Enrichment Score: 1.0186625449868536
Category	Term		Count	Genes	FDR
GOTERM_BP_FAT	GO:0001654	eye development	51	CYFIP2, FEN1, CHM, NTN1A, SIPA1L3, SART1, CHAF1B, EFNB2A, SIL1, CCT3, RFC5, PRKCI, RFC4, AGTPBP1, TCF12, CAD, TRNT1, GNL2, DHDDS, GNL3, PRPF4, F8, PRPF3, MCM3, SMARCA4A, MARCKSA, TLN1, GART, MCM2, SLBP, DNMT1, HDAC1, UHRF1, TYMS, GMDS, EXOSC2, HSP70.3, HSP70.2, HSPA8, AFAP1L2, NOP58, HSP70.1, UTP4, STAT3, PLK1, SMARCA5, PBX2, WDR55, RTN4B, CDK1, RAN	0.260209
GOTERM_BP_FAT	GO:0150063	visual system development	51	CYFIP2, FEN1, CHM, NTN1A, SIPA1L3, SART1, CHAF1B, EFNB2A, SIL1, CCT3, RFC5, PRKCI, RFC4, AGTPBP1, TCF12, CAD, TRNT1, GNL2, DHDDS, GNL3, PRPF4, F8, PRPF3, MCM3, SMARCA4A, MARCKSA, TLN1, GART, MCM2, SLBP, DNMT1, HDAC1, UHRF1, TYMS, GMDS, EXOSC2, HSP70.3, HSP70.2, HSPA8, AFAP1L2, NOP58, HSP70.1, UTP4, STAT3, PLK1, SMARCA5, PBX2, WDR55, RTN4B, CDK1, RAN	0.260209
GOTERM_BP_FAT	GO:0043010	camera-type eye development	44	CYFIP2, SLBP, FEN1, DNMT1, UHRF1, HDAC1, CHM, NTN1A, TYMS, SIPA1L3, CHAF1B, GMDS, EFNB2A, EXOSC2, RFC5, HSP70.3, HSP70.2, HSPA8, AFAP1L2, PRKCI, NOP58, HSP70.1, RFC4, UTP4, PLK1, STAT3, CAD, TCF12, SMARCA5, PBX2, GNL2, GNL3, RTN4B, PRPF4, F8, PRPF3, MCM3, CDK1, SMARCA4A, MARCKSA, TLN1, GART, RAN, MCM2	0.436744
GOTERM_BP_FAT	GO:0007423	sensory organ development	62	CYFIP2, FEN1, CHM, NTN1A, SIPA1L3, JAG1B, SART1, CHAF1B, PSMD3, EFNB2A, SIL1, WLS, CCT3, RFC5, PRKCI, RFC4, AGTPBP1, IGFBP3, TCF12, CAD, TRNT1, GNL2, DKK2, DHDDS, GNL3, PRPF4, F8, PRPF3, ATP2B1A, MCM3, SMARCA4A, MARCKSA, TLN1, GART, LLGL2, MCM2, SLBP, DNMT1, HDAC1, UHRF1, TYMS, SUPT6H, GMDS, EXOSC2, HSP70.3, HSP70.2, HSPA8, AFAP1L2, NOP58, HSP70.1, UTP4, STAT3, PLK1, SMARCA5, PBX2, WARS1, WDR55, …	0.535313
GOTERM_BP_FAT	GO:0060041	retina development in camera-type eye	29	CYFIP2, SLBP, FEN1, DNMT1, HDAC1, CHM, TYMS, CHAF1B, GMDS, EXOSC2, RFC5, PRKCI, RFC4, PLK1, STAT3, CAD, SMARCA5, PBX2, GNL2, GNL3, PRPF4, F8, PRPF3, MCM3, CDK1, SMARCA4A, MARCKSA, RAN, MCM2	0.756789
GOTERM_BP_FAT	GO:0048880	sensory system development	55	CYFIP2, FEN1, CHM, NTN1A, SIPA1L3, SART1, CHAF1B, EFNB2A, SIL1, CCT3, RFC5, PRKCI, RFC4, AGTPBP1, TCF12, CAD, TRNT1, GNL2, DKK2, DHDDS, GNL3, PRPF4, F8, PRPF3, ATP2B1A, MCM3, SMARCA4A, MARCKSA, TLN1, GART, LLGL2, MCM2, SLBP, DNMT1, HDAC1, UHRF1, TYMS, GMDS, ITCHB, EXOSC2, HSP70.3, HSP70.2, HSPA8, AFAP1L2, NOP58, HSP70.1, UTP4, STAT3, PLK1, SMARCA5, PBX2, WDR55, RTN4B, CDK1, RAN	0.863368
GOTERM_BP_FAT	GO:0048592	eye morphogenesis	21	CCT3, CYFIP2, HSP70.3, HSP70.2, AFAP1L2, PRKCI, HSP70.1, DNMT1, AGTPBP1, HDAC1, STAT3, CHM, PBX2, NTN1A, DHDDS, GMDS, CDK1, SMARCA4A, EFNB2A, MARCKSA, TLN1	0.972247
GOTERM_BP_FAT	GO:0003407	neural retina development	12	CYFIP2, SLBP, DNMT1, GMDS, CDK1, CHM, SMARCA4A, MARCKSA, GNL2, EXOSC2, RAN, GNL3	0.972247
GOTERM_BP_FAT	GO:0048593	camera-type eye morphogenesis	18	CYFIP2, HSP70.3, HSP70.2, AFAP1L2, PRKCI, HSP70.1, DNMT1, HDAC1, STAT3, CHM, PBX2, NTN1A, GMDS, CDK1, SMARCA4A, EFNB2A, MARCKSA, TLN1	0.972247
GOTERM_BP_FAT	GO:0090596	sensory organ morphogenesis	24	CCT3, CYFIP2, HSP70.3, HSP70.2, AFAP1L2, PRKCI, HSP70.1, DNMT1, AGTPBP1, HDAC1, IGFBP3, STAT3, CHM, PBX2, NTN1A, DHDDS, JAG1B, GMDS, TTC4, CDK1, SMARCA4A, EFNB2A, MARCKSA, TLN1	0.972247
GOTERM_BP_FAT	GO:0060042	retina morphogenesis in camera-type eye	11	CYFIP2, PRKCI, DNMT1, GMDS, HDAC1, STAT3, CDK1, CHM, PBX2, SMARCA4A, MARCKSA	0.972247
GOTERM_BP_FAT	GO:0010842	retina layer formation	6	CYFIP2, DNMT1, GMDS, CHM, SMARCA4A, MARCKSA	0.972247
GOTERM_BP_FAT	GO:0009887	animal organ morphogenesis	52	CYFIP2, LTV1, DDX46, CHM, NTN1A, USP39, WDR43, JAG1B, EFNB2A, WLS, CCT3, PRKCI, AGTPBP1, HMGCS1, IGFBP3, KIF5BA, GSK3BA, DHDDS, POLR1A, NCL, ATP2B1A, POLR1C, SMARCA4A, MARCKSA, TLN1, SLBP, ACTC1C, DNMT1, ACTC1A, HDAC1, NOLC1, SMARCC1A, GMDS, LEO1, ARHGEF28A, CFAP20, SEC23B, PDLIM7, HSP70.3, HSP70.2, AFAP1L2, HSP70.1, HACE1, STAT3, PBX2, WARS1, RTN4B, MYO1D, DHFR, FABP3, TTC4, CDK1	0.972247
Annotation Cluster 41	Enrichment Score: 1.009357282700466
Category	Term		Count	Genes	FDR
GOTERM_CC_FAT	GO:0031414	N-terminal protein acetyltransferase complex	6	NAA50, NAA15A, NAA10, NAA25, NAA35, NAA15B	0.0985036
GOTERM_CC_FAT	GO:0031248	protein acetyltransferase complex	12	NAA50, NAA15A, NAA10, KANSL3, KAT7B, RUVBL2, RUVBL1, ACTL6A, NAA25, NAA35, JADE3, NAA15B	0.536411
GOTERM_CC_FAT	GO:1902493	acetyltransferase complex	12	NAA50, NAA15A, NAA10, KANSL3, KAT7B, RUVBL2, RUVBL1, ACTL6A, NAA25, NAA35, JADE3, NAA15B	0.536411
GOTERM_BP_FAT	GO:0031365	N-terminal protein amino acid modification	5	NAA50, NAA10, NTMT1, NAA35, NMT1A	0.972247
GOTERM_BP_FAT	GO:0006474	N-terminal protein amino acid acetylation	3	NAA50, NAA10, NAA35	0.972247
GOTERM_BP_FAT	GO:0006473	protein acetylation	3	NAA50, NAA10, NAA35	0.972247
GOTERM_BP_FAT	GO:0043543	protein acylation	4	NAA50, NAA10, NAA35, NMT1A	0.972247
Annotation Cluster 42	Enrichment Score: 0.9932925680730342
Category	Term		Count	Genes	FDR
GOTERM_BP_FAT	GO:0006325	chromatin organization	55	KDM1A, CHD9, CHD8, RRP8, CHAF1B, HPF1, CHAF1A, RUVBL2, RUVBL1, ARID2, CHD4A, PRMT6, HELLS, PRMT7, PRMT1, EED, ACTL6A, PRMT3, CHD1L, BAZ1B, RNF40, JMJD6, DNAJC2, RBL1, HAT1, SMARCA4A, ASF1BB, ASF1BA, DNMT1, SMYD5, HDAC1, UHRF1, NPM1A, HDAC8, SUPT6H, BAG6, RBBP4, NSD2, RNF20, CBX5, MBD2, SMARCA5, NAP1L1, LRWD1, DEK, SUPT5H, SUZ12B, SUZ12A, CDAN1, RIOX1, NASP, CENPI, KANSL3, CARM1, POLE3	0.156818
GOTERM_BP_FAT	GO:0010629	negative regulation of gene expression	47	DNMT1, SERPINE2, RBM8A, SMYD5, UHRF1, HDAC1, EIF4A3, SRRT, SERPINE1, YBX1, HDAC8, MRPL13, RRP8, EDC3, WU:FC33B09, FXR1, EXOSC5, EXOSC10, EXOSC9, MAGOH, POLR2G, ETF1B, EXOSC3, EXOSC2, PELO, HELLS, UPF1, TNRC6BA, YTHDF2, CBX5, DIS3, EED, MBD2, SAMD4A, SMARCA5, SND1, SUPV3L1, SARS1, SKIC8, DDX3XA, DDX3XB, MRTO4, HAT1, POLE3, CAPRIN1A, SMARCA4A, CAPRIN1B	0.326264
GOTERM_BP_FAT	GO:0006338	chromatin remodeling	39	DNMT1, KDM1A, SMYD5, UHRF1, CHD9, HDAC1, CHD8, NPM1A, HDAC8, SUPT6H, RRP8, CHAF1B, HPF1, CHAF1A, RBBP4, RUVBL2, RUVBL1, ARID2, CHD4A, PRMT6, HELLS, PRMT7, CBX5, PRMT1, EED, PRMT3, MBD2, ACTL6A, SMARCA5, NAP1L1, CHD1L, BAZ1B, SUPT5H, NASP, CENPI, CARM1, HAT1, POLE3, SMARCA4A	0.641307
GOTERM_BP_FAT	GO:0045814	negative regulation of gene expression, epigenetic	14	HELLS, DNMT1, CBX5, SMYD5, UHRF1, HDAC1, EED, MBD2, SMARCA5, HDAC8, RRP8, POLE3, HAT1, SMARCA4A	0.972247
GOTERM_BP_FAT	GO:0031507	heterochromatin formation	13	HELLS, DNMT1, CBX5, UHRF1, HDAC1, EED, MBD2, SMARCA5, HDAC8, RRP8, POLE3, HAT1, SMARCA4A	0.972247
GOTERM_MF_FAT	GO:0140750	nucleosome array spacer activity	3	HELLS, SMARCA5, SMARCA4A	0.952708
GOTERM_BP_FAT	GO:0040029	epigenetic regulation of gene expression	16	HELLS, DNMT1, PRMT7, CBX5, KDM1A, SMYD5, UHRF1, HDAC1, EED, MBD2, SMARCA5, HDAC8, RRP8, POLE3, HAT1, SMARCA4A	0.972247
GOTERM_MF_FAT	GO:0140751	histone octamer slider activity	3	HELLS, SMARCA5, SMARCA4A	0.952708
GOTERM_BP_FAT	GO:0140719	constitutive heterochromatin formation	3	DNMT1, MBD2, HAT1	0.972247
Annotation Cluster 43	Enrichment Score: 0.968817561174375
Category	Term		Count	Genes	FDR
KEGG_PATHWAY	dre03015:mRNA surveillance pathway		20	UPF1, RBM8A, CPSF1, ACIN1B, RNMT, CPSF3, EIF4A3, SSU72, MSI2B, PABPC1B, GSPT1L, PAPOLG, MAGOH, SYMPK, PPP2R5CA, NXF1B, ETF1B, PPP2R1BB, FIP1L1B, PELO	0.337859
GOTERM_CC_FAT	GO:0005847	mRNA cleavage and polyadenylation specificity factor complex	5	CPSF1, CPSF3, SSU72, SYMPK, FIP1L1B	0.721651
GOTERM_CC_FAT	GO:0005849	mRNA cleavage factor complex	5	CPSF1, CPSF3, SSU72, SYMPK, FIP1L1B	0.945392
Annotation Cluster 44	Enrichment Score: 0.9638505503336139
Category	Term		Count	Genes	FDR
KEGG_PATHWAY	dre00670:One carbon pool by folate		12	DHFR, MAT2AA, MAT2AB, MTHFD1L, GLDC, MTHFD2, SHMT1, MTHFR, MTR, MAT1A, TYMS, GART	0.0808114
GOTERM_BP_FAT	GO:0046653	tetrahydrofolate metabolic process	6	DHFR, MTHFD1L, MTHFD2, SHMT1, MTHFR, MTR	0.395099
GOTERM_BP_FAT	GO:0006730	one-carbon metabolic process	9	DHFR, MAT2AA, MAT2AB, MTHFD1L, MTHFD2, CA5A, SHMT1, MTHFR, MAT1A	0.49529
GOTERM_BP_FAT	GO:0006760	folic acid-containing compound metabolic process	6	DHFR, MTHFD1L, MTHFD2, SHMT1, MTHFR, MTR	0.694327
KEGG_PATHWAY	dre04981:Folate transport and metabolism		6	DHFR, ABCC1, SHMT1, MTHFR, MTR, TYMS	0.715114
GOTERM_BP_FAT	GO:0035999	tetrahydrofolate interconversion	4	MTHFD1L, MTHFD2, SHMT1, MTHFR	0.972247
GOTERM_BP_FAT	GO:0042558	pteridine-containing compound metabolic process	6	DHFR, MTHFD1L, MTHFD2, SHMT1, MTHFR, MTR	0.972247
GOTERM_MF_FAT	GO:0016646	oxidoreductase activity, acting on the CH-NH group of donors, NAD or NADP as acceptor	5	DHFR, MTHFD1L, MTHFD2, MTHFR, PYCR3	0.952708
GOTERM_MF_FAT	GO:0016645	oxidoreductase activity, acting on the CH-NH group of donors	6	DHFR, MTHFD1L, MTHFD2, MTHFR, PYCR3, PRODHA	0.952708
GOTERM_BP_FAT	GO:0008652	amino acid biosynthetic process	8	OAT, SHMT1, MTHFR, ASNS, MTR, PYCR3, PSPH, OTC	0.972247
KEGG_PATHWAY	dre01240:Biosynthesis of cofactors		20	NADKB, PANK1B, COX15, SHMT1, CAD, MAT1A, DHFR, HMBSA, MAT2AA, MAT2AB, PHOSPHO2, MTHFD1L, MTHFD2, NAPRT, PDXKB, UMPS, GCLM, ZGC:86811, ADSSL, CTPS1A	0.941558
GOTERM_BP_FAT	GO:0006575	modified amino acid metabolic process	9	DHFR, MTHFD1L, MTHFD2, SHMT1, MTHFR, CPT1AB, MTR, HAGH, GCLM	0.972247
Annotation Cluster 45	Enrichment Score: 0.9366412136438259
Category	Term		Count	Genes	FDR
GOTERM_MF_FAT	GO:0004527	exonuclease activity	13	TOE1, EXD2, FEN1, SMFN, DIS3, CPSF3, MRE11A, WU:FC33B09, EXOSC10, POLD1, TDP1, EXOSC3, POLE	0.210099
GOTERM_MF_FAT	GO:0004518	nuclease activity	20	TOE1, EXD2, FEN1, RNASEH2A, SMFN, DIS3, RPP30, ELAC2, CPSF3, MRE11A, SAMHD1, SND1, MRPL44, WU:FC33B09, EXOSC10, NOB1, POLD1, TDP1, EXOSC3, POLE	0.292934
GOTERM_MF_FAT	GO:0016796	exonuclease activity, active with either ribo- or deoxyribonucleic acids and producing 5'-phosphomonoesters	9	TOE1, EXD2, EXOSC10, SMFN, DIS3, POLD1, CPSF3, MRE11A, POLE	0.556316
GOTERM_MF_FAT	GO:0004540	RNA nuclease activity	13	TOE1, FEN1, RNASEH2A, SMFN, DIS3, RPP30, ELAC2, CPSF3, SAMHD1, SND1, MRPL44, EXOSC10, NOB1	0.579491
GOTERM_MF_FAT	GO:0008408	3'-5' exonuclease activity	8	TOE1, EXD2, EXOSC10, SMFN, DIS3, POLD1, MRE11A, POLE	0.81291
GOTERM_MF_FAT	GO:0008296	3'-5'-DNA exonuclease activity	4	EXD2, POLD1, MRE11A, POLE	0.952708
GOTERM_MF_FAT	GO:0016895	DNA exonuclease activity, producing 5'-phosphomonoesters	4	EXD2, POLD1, MRE11A, POLE	0.952708
GOTERM_MF_FAT	GO:0004529	DNA exonuclease activity	4	EXD2, POLD1, MRE11A, POLE	0.952708
GOTERM_MF_FAT	GO:0016896	RNA exonuclease activity, producing 5'-phosphomonoesters	5	TOE1, EXOSC10, SMFN, DIS3, CPSF3	0.952708
GOTERM_MF_FAT	GO:0004532	RNA exonuclease activity	5	TOE1, EXOSC10, SMFN, DIS3, CPSF3	0.952708
GOTERM_MF_FAT	GO:0004536	DNA nuclease activity	5	EXD2, FEN1, POLD1, MRE11A, POLE	0.952708
GOTERM_MF_FAT	GO:0000175	3'-5'-RNA exonuclease activity	4	TOE1, EXOSC10, SMFN, DIS3	0.952708
Annotation Cluster 46	Enrichment Score: 0.9192333822372809
Category	Term		Count	Genes	FDR
KEGG_PATHWAY	dre00670:One carbon pool by folate		12	DHFR, MAT2AA, MAT2AB, MTHFD1L, GLDC, MTHFD2, SHMT1, MTHFR, MTR, MAT1A, TYMS, GART	0.0808114
GOTERM_BP_FAT	GO:0006730	one-carbon metabolic process	9	DHFR, MAT2AA, MAT2AB, MTHFD1L, MTHFD2, CA5A, SHMT1, MTHFR, MAT1A	0.49529
GOTERM_MF_FAT	GO:0016765	transferase activity, transferring alkyl or aryl (other than methyl) groups	13	FDPS, DHPS, CHM, MAT1A, RABGGTB, DHDDS, HMBSA, MAT2AA, MAT2AB, DPH1, DPH2, TRMT5, FDFT1	0.397464
GOTERM_MF_FAT	GO:0004478	methionine adenosyltransferase activity	3	MAT2AA, MAT2AB, MAT1A	0.952708
GOTERM_BP_FAT	GO:0006556	S-adenosylmethionine biosynthetic process	3	MAT2AA, MAT2AB, MAT1A	0.972247
GOTERM_BP_FAT	GO:0046500	S-adenosylmethionine metabolic process	3	MAT2AA, MAT2AB, MAT1A	0.972247
KEGG_PATHWAY	dre00270:Cysteine and methionine metabolism		8	MAT2AA, DNMT1, MAT2AB, DNMT3BA, MDH1AB, MTR, MAT1A, GCLM	0.941558
GOTERM_BP_FAT	GO:0044272	sulfur compound biosynthetic process	10	ACLYA, MAT2AA, MAT2AB, PANK1B, EXT1B, MTHFR, MAT1A, GCLM, ACACA, PAPSS1	0.972247
Annotation Cluster 47	Enrichment Score: 0.9103251559744341
Category	Term		Count	Genes	FDR
GOTERM_BP_FAT	GO:0000963	mitochondrial RNA processing	6	SUPV3L1, FASTKD2, TRMT5, ELAC2, FASTK, TRNT1	0.694327
GOTERM_BP_FAT	GO:0000965	mitochondrial RNA 3'-end processing	3	SUPV3L1, ELAC2, TRNT1	0.972247
GOTERM_BP_FAT	GO:0000959	mitochondrial RNA metabolic process	6	SUPV3L1, MTERF3, TRMT5, ELAC2, TRNT1, TFB1M	0.972247
GOTERM_BP_FAT	GO:0090646	mitochondrial tRNA processing	3	TRMT5, ELAC2, TRNT1	0.972247
Annotation Cluster 48	Enrichment Score: 0.8947360060962118
Category	Term		Count	Genes	FDR
GOTERM_MF_FAT	GO:0004518	nuclease activity	20	TOE1, EXD2, FEN1, RNASEH2A, SMFN, DIS3, RPP30, ELAC2, CPSF3, MRE11A, SAMHD1, SND1, MRPL44, WU:FC33B09, EXOSC10, NOB1, POLD1, TDP1, EXOSC3, POLE	0.292934
GOTERM_MF_FAT	GO:0004540	RNA nuclease activity	13	TOE1, FEN1, RNASEH2A, SMFN, DIS3, RPP30, ELAC2, CPSF3, SAMHD1, SND1, MRPL44, EXOSC10, NOB1	0.579491
GOTERM_MF_FAT	GO:0004521	RNA endonuclease activity	8	FEN1, RNASEH2A, NOB1, RPP30, ELAC2, CPSF3, SND1, MRPL44	0.952708
GOTERM_MF_FAT	GO:0004519	endonuclease activity	10	FEN1, RNASEH2A, NOB1, DIS3, RPP30, ELAC2, CPSF3, MRE11A, SND1, MRPL44	0.952708
GOTERM_MF_FAT	GO:0016891	RNA endonuclease activity, producing 5'-phosphomonoesters	5	FEN1, RNASEH2A, RPP30, ELAC2, MRPL44	0.952708
GOTERM_MF_FAT	GO:0016893	endonuclease activity, active with either ribo- or deoxyribonucleic acids and producing 5'-phosphomonoesters	5	FEN1, RNASEH2A, RPP30, ELAC2, MRPL44	0.952708
Annotation Cluster 49	Enrichment Score: 0.8865561928221969
Category	Term		Count	Genes	FDR
GOTERM_CC_FAT	GO:0031414	N-terminal protein acetyltransferase complex	6	NAA50, NAA15A, NAA10, NAA25, NAA35, NAA15B	0.0985036
GOTERM_CC_FAT	GO:0031415	NatA complex	4	NAA50, NAA15A, NAA10, NAA15B	0.199975
GOTERM_CC_FAT	GO:0031248	protein acetyltransferase complex	12	NAA50, NAA15A, NAA10, KANSL3, KAT7B, RUVBL2, RUVBL1, ACTL6A, NAA25, NAA35, JADE3, NAA15B	0.536411
GOTERM_CC_FAT	GO:1902493	acetyltransferase complex	12	NAA50, NAA15A, NAA10, KANSL3, KAT7B, RUVBL2, RUVBL1, ACTL6A, NAA25, NAA35, JADE3, NAA15B	0.536411
GOTERM_MF_FAT	GO:0010698	acetyltransferase activator activity	3	NAA15A, NAA25, NAA15B	0.733994
GOTERM_CC_FAT	GO:1902562	H4 histone acetyltransferase complex	4	KANSL3, RUVBL2, RUVBL1, ACTL6A	0.945392
GOTERM_CC_FAT	GO:0000123	histone acetyltransferase complex	6	KANSL3, KAT7B, RUVBL2, RUVBL1, ACTL6A, JADE3	0.945392
GOTERM_CC_FAT	GO:0043189	H4/H2A histone acetyltransferase complex	3	RUVBL2, RUVBL1, ACTL6A	0.945392
GOTERM_CC_FAT	GO:0035267	NuA4 histone acetyltransferase complex	3	RUVBL2, RUVBL1, ACTL6A	0.945392
Annotation Cluster 50	Enrichment Score: 0.8698473663412345
Category	Term		Count	Genes	FDR
GOTERM_BP_FAT	GO:0031099	regeneration	24	TOP2A, HSPA9, HSPA8, UHRF1, HDAC1, STAT3, LARP7, CDKAL1, IDE, ESCO2, DDX52, DPYSL2B, HSPD1, JAG1B, RTN4B, CCN2A, POLA2, RBBP4, JUNBB, SMARCA4A, GEMIN5, MTREX, MCAMB, CHD4A	0.367118
GOTERM_BP_FAT	GO:0031101	fin regeneration	13	HSPA9, HSPA8, HDAC1, ESCO2, DDX52, HSPD1, JAG1B, POLA2, RBBP4, JUNBB, SMARCA4A, MTREX, CHD4A	0.972247
GOTERM_BP_FAT	GO:0042246	tissue regeneration	16	HSPA9, HSPA8, HDAC1, STAT3, LARP7, ESCO2, DDX52, HSPD1, JAG1B, POLA2, RBBP4, JUNBB, SMARCA4A, GEMIN5, MTREX, CHD4A	0.972247
GOTERM_BP_FAT	GO:0040007	growth	23	HSPA9, UTP25, HSPA8, SMARCAL1, HDAC1, MYO9AA, STAT3, NPR3, LARP7, NTN1A, ESCO2, DDX52, HSPD1, JAG1B, POLA2, RBBP4, CLNS1A, JUNBB, SMARCA4A, GEMIN5, MTREX, CHD4A, DCAF13	0.972247
GOTERM_BP_FAT	GO:0048589	developmental growth	23	HSPA9, UTP25, HSPA8, SMARCAL1, HDAC1, MYO9AA, STAT3, NPR3, LARP7, NTN1A, ESCO2, DDX52, HSPD1, JAG1B, POLA2, RBBP4, CLNS1A, JUNBB, SMARCA4A, GEMIN5, MTREX, CHD4A, DCAF13	0.972247
Annotation Cluster 51	Enrichment Score: 0.8591076939075504
Category	Term		Count	Genes	FDR
GOTERM_BP_FAT	GO:0006414	translational elongation	16	EEF1DB, GFM1, EEF1A1L1, RPLP2L, LTN1, SUPT5H, GTPBP1, SUPT6H, MRPL44, SKIC8, TCEA1, EEF2L2, NELFB, EEF2B, ZNF598, PELO	0.260209
GOTERM_BP_FAT	GO:1903008	organelle disassembly	6	SKIC8, AFG2B, LTN1, VRK1, ZNF598, PELO	0.972247
GOTERM_BP_FAT	GO:0072344	rescue of stalled ribosome	4	SKIC8, LTN1, ZNF598, PELO	0.972247
GOTERM_BP_FAT	GO:0032790	ribosome disassembly	4	SKIC8, LTN1, ZNF598, PELO	0.972247
GOTERM_BP_FAT	GO:0022411	cellular component disassembly	12	GAK, HSPA8, SKIC8, STMN1A, AFG2B, CFL2, LTN1, VRK1, TFIP11, ETF1B, ZNF598, PELO	0.972247
Annotation Cluster 52	Enrichment Score: 0.8085652339130981
Category	Term		Count	Genes	FDR
KEGG_PATHWAY	dre00100:Steroid biosynthesis		8	EBP, MSMO1, DHCR24, HSD17B7, LSS, SQLEA, CYP51, FDFT1	0.0410997
GOTERM_BP_FAT	GO:1902653	secondary alcohol biosynthetic process	8	EBP, MVK, HMGCS1, MSMO1, HSD17B7, LSS, CYP51, FDFT1	0.293359
GOTERM_BP_FAT	GO:0006695	cholesterol biosynthetic process	8	EBP, MVK, HMGCS1, MSMO1, HSD17B7, LSS, CYP51, FDFT1	0.293359
GOTERM_BP_FAT	GO:0016126	sterol biosynthetic process	9	EBP, MVK, HMGCS1, MSMO1, HSD17B7, LSS, SQLEA, CYP51, FDFT1	0.414684
GOTERM_BP_FAT	GO:0008299	isoprenoid biosynthetic process	6	IDI1, FDPS, MVK, HMGCS1, LSS, DHDDS	0.694327
GOTERM_BP_FAT	GO:0046165	alcohol biosynthetic process	11	SPTLC2A, EBP, MVK, HMGCS1, MSMO1, HSD17B7, LSS, DHDDS, CYP51, FDFT1, PCK2	0.972247
GOTERM_BP_FAT	GO:0006694	steroid biosynthetic process	9	EBP, MVK, HMGCS1, MSMO1, HSD17B7, LSS, SQLEA, CYP51, FDFT1	0.972247
GOTERM_BP_FAT	GO:0006720	isoprenoid metabolic process	7	IDI1, FDPS, MVK, HMGCS1, LSS, DHDDS, FDFT1	0.972247
GOTERM_BP_FAT	GO:0045338	farnesyl diphosphate metabolic process	3	FDPS, HMGCS1, FDFT1	0.972247
GOTERM_BP_FAT	GO:0016114	terpenoid biosynthetic process	3	FDPS, HMGCS1, LSS	0.972247
GOTERM_BP_FAT	GO:0008203	cholesterol metabolic process	10	EBP, MVK, HMGCS1, CHM, MSMO1, HSD17B7, LSS, SQLEA, CYP51, FDFT1	0.972247
GOTERM_BP_FAT	GO:0016125	sterol metabolic process	10	EBP, MVK, HMGCS1, CHM, MSMO1, HSD17B7, LSS, SQLEA, CYP51, FDFT1	0.972247
GOTERM_BP_FAT	GO:0008202	steroid metabolic process	11	EBP, MVK, HMGCS1, CHM, MSMO1, DHCR24, HSD17B7, LSS, SQLEA, CYP51, FDFT1	0.972247
GOTERM_BP_FAT	GO:1902652	secondary alcohol metabolic process	10	EBP, MVK, HMGCS1, CHM, MSMO1, HSD17B7, LSS, SQLEA, CYP51, FDFT1	0.972247
KEGG_PATHWAY	dre00900:Terpenoid backbone biosynthesis		5	IDI1, FDPS, MVK, HMGCS1, DHDDS	0.941558
GOTERM_BP_FAT	GO:0006721	terpenoid metabolic process	4	FDPS, HMGCS1, LSS, FDFT1	0.972247
GOTERM_BP_FAT	GO:0006066	alcohol metabolic process	16	ITPK1B, MVK, HMGCS1, CHM, MSMO1, HSD17B7, LSS, DHDDS, CYP51, GK5, SPTLC2A, EBP, NAPEPLD, SQLEA, FDFT1, PCK2	0.972247
GOTERM_BP_FAT	GO:0044283	small molecule biosynthetic process	28	ACLYA, OAT, MVK, SHMT1, MSMO1, HSD17B7, ACACA, EBP, MTHFD1L, PSPH, FDFT1, PCK2, HMGCS1, ADKB, ELOVL2, ASNS, MTHFR, PYCR3, LSS, DHDDS, CYP51, SPTLC2A, PNP5B, PRXL2B, DEGS1, HPRT1, PDXKB, OTC	0.972247
GOTERM_BP_FAT	GO:0008610	lipid biosynthetic process	26	IDI1, ACLYA, MVK, LPCAT1, MSMO1, PIK3CB, HSD17B7, ACACA, EBP, SMPD4, FDFT1, PCK2, FDPS, CHKB, PCYT2, HMGCS1, ELOVL2, LSS, DHDDS, PISD, CYP51, SPTLC2A, CERS2B, PRXL2B, DEGS1, SQLEA	0.972247
GOTERM_MF_FAT	GO:0004497	monooxygenase activity	5	MICALL2B, MSMO1, DOHH, SQLEA, CYP51	0.952708
GOTERM_BP_FAT	GO:0008654	phospholipid biosynthetic process	9	IDI1, FDPS, PCYT2, MVK, CHKB, HMGCS1, LPCAT1, PIK3CB, PISD	0.984241
GOTERM_BP_FAT	GO:0006644	phospholipid metabolic process	16	IDI1, FDPS, MTMR2, PCYT2, CHKB, MVK, HMGCS1, LPCAT1, PIK3CB, PLA2G6, PISD, SMPD4, INPP5F, ACP6, NAPEPLD, FDFT1	0.984571
GOTERM_BP_FAT	GO:0006629	lipid metabolic process	46	IDI1, ACLYA, MTMR2, MVK, LPCAT1, CPT1AB, CHM, MSMO1, ACSL4A, PIK3CB, PLA2G6, HSD17B7, ACACA, GK5, EBP, SMPD4, INPP5F, FAAH2A, ACP6, FDFT1, PCK2, FDPS, ACOT7, CHKB, PCYT2, HMGCS1, LOC100333227, ELOVL2, DHCR24, PEDS1, ACSL3A, LSS, DHDDS, PISD, CYP51, SPTLC2A, CERS2B, ACOX1, PRXL2B, NAPEPLD, SBDS, DEGS1, FAR1, ACOX3, SQLEA, SLC27A4	0.998364
Annotation Cluster 53	Enrichment Score: 0.7609303173173373
Category	Term		Count	Genes	FDR
GOTERM_BP_FAT	GO:0002520	immune system development	6	TBL3, XRCC4, MSH2, SAMHD1, MCM2, WDR55	0.972247
GOTERM_BP_FAT	GO:0016445	somatic diversification of immunoglobulins	3	XRCC4, MSH2, SAMHD1	0.972247
GOTERM_BP_FAT	GO:0002200	somatic diversification of immune receptors	3	XRCC4, MSH2, SAMHD1	0.972247
GOTERM_BP_FAT	GO:0002377	immunoglobulin production	3	XRCC4, MSH2, SAMHD1	0.972247
GOTERM_BP_FAT	GO:0002440	production of molecular mediator of immune response	3	XRCC4, MSH2, SAMHD1	0.972247
Annotation Cluster 54	Enrichment Score: 0.7416494516130003
Category	Term		Count	Genes	FDR
GOTERM_BP_FAT	GO:0008283	cell population proliferation	14	PRKCI, ANKLE2, YTHDF2, SETD3, HDAC1, HEATR1, STAT3, NPR3, VRK1, POLA2, SMARCA4A, NAA35, MCM5, WLS	0.972247
GOTERM_BP_FAT	GO:0048738	cardiac muscle tissue development	10	MAT2AA, OPA1, ITGB1B, HDAC1, TOMM70A, NPR3, PBX2, SMARCA4A, NEXN, TLN1	0.972247
GOTERM_BP_FAT	GO:0033002	muscle cell proliferation	4	HDAC1, NPR3, NAA35, SMARCA4A	0.972247
GOTERM_BP_FAT	GO:0055017	cardiac muscle tissue growth	3	HDAC1, NPR3, SMARCA4A	0.972247
GOTERM_BP_FAT	GO:0014855	striated muscle cell proliferation	3	HDAC1, NPR3, SMARCA4A	0.972247
GOTERM_BP_FAT	GO:0060038	cardiac muscle cell proliferation	3	HDAC1, NPR3, SMARCA4A	0.972247
GOTERM_BP_FAT	GO:0060419	heart growth	3	HDAC1, NPR3, SMARCA4A	0.972247
GOTERM_BP_FAT	GO:0035265	organ growth	4	UTP25, HDAC1, NPR3, SMARCA4A	0.972247
Annotation Cluster 55	Enrichment Score: 0.715404707990375
Category	Term		Count	Genes	FDR
GOTERM_BP_FAT	GO:0009263	deoxyribonucleotide biosynthetic process	6	RRM1, DUT, DTYMK, RRM2, LOC100330864, TYMS	0.0304119
GOTERM_BP_FAT	GO:0009262	deoxyribonucleotide metabolic process	7	RRM1, DUT, DTYMK, RRM2, LOC100330864, SAMHD1, TYMS	0.0893206
KEGG_PATHWAY	dre00240:Pyrimidine metabolism		13	DUT, RRM1, DTYMK, RRM2, LOC100330864, CAD, ASMTL, TYMS, DCK, TK1, UMPS, CTPS1A, UCKL1B	0.0439976
KEGG_PATHWAY	dre01232:Nucleotide metabolism		18	DUT, RRM1, DTYMK, RRM2, ADKB, LOC100330864, GMPS, ASMTL, TYMS, DCK, PNP5B, IMPDH2, TK1, HPRT1, ZGC:86811, ADSSL, CTPS1A, UCKL1B	0.0808114
GOTERM_MF_FAT	GO:0016879	ligase activity, forming carbon-nitrogen bonds	11	MTHFD1L, NAPRT, CAD, GMPS, ASNS, DPH6, RIMKLA, ADSSL, GART, PFAS, CTPS1A	0.165636
GOTERM_BP_FAT	GO:0009124	nucleoside monophosphate biosynthetic process	12	DUT, ADKB, IMPDH2, CAD, GMPS, HPRT1, UMPS, TYMS, ADSSL, GART, PFAS, UCKL1B	0.475271
GOTERM_BP_FAT	GO:0072527	pyrimidine-containing compound metabolic process	8	DUT, DTYMK, CAD, TK1, UMPS, TYMS, CTPS1A, UCKL1B	0.883948
GOTERM_BP_FAT	GO:0006220	pyrimidine nucleotide metabolic process	7	DUT, DTYMK, CAD, UMPS, TYMS, CTPS1A, UCKL1B	0.896007
GOTERM_BP_FAT	GO:0006221	pyrimidine nucleotide biosynthetic process	7	DUT, DTYMK, CAD, UMPS, TYMS, CTPS1A, UCKL1B	0.896007
GOTERM_MF_FAT	GO:0016884	carbon-nitrogen ligase activity, with glutamine as amido-N-donor	4	CAD, GMPS, ASNS, PFAS	0.684933
GOTERM_BP_FAT	GO:0009394	2'-deoxyribonucleotide metabolic process	4	DUT, DTYMK, SAMHD1, TYMS	0.972247
GOTERM_BP_FAT	GO:0009123	nucleoside monophosphate metabolic process	12	DUT, ADKB, IMPDH2, CAD, GMPS, HPRT1, UMPS, TYMS, ADSSL, GART, PFAS, UCKL1B	0.972247
GOTERM_BP_FAT	GO:0072528	pyrimidine-containing compound biosynthetic process	7	DUT, DTYMK, CAD, UMPS, TYMS, CTPS1A, UCKL1B	0.972247
GOTERM_BP_FAT	GO:0046112	nucleobase biosynthetic process	5	CAD, HPRT1, UMPS, GART, CTPS1A	0.972247
GOTERM_BP_FAT	GO:0009112	nucleobase metabolic process	6	ADKB, CAD, HPRT1, UMPS, GART, CTPS1A	0.972247
GOTERM_BP_FAT	GO:0009211	pyrimidine deoxyribonucleoside triphosphate metabolic process	3	DUT, DTYMK, TYMS	0.972247
GOTERM_BP_FAT	GO:0009219	pyrimidine deoxyribonucleotide metabolic process	3	DUT, DTYMK, TYMS	0.972247
GOTERM_BP_FAT	GO:0009221	pyrimidine deoxyribonucleotide biosynthetic process	3	DUT, DTYMK, TYMS	0.972247
GOTERM_BP_FAT	GO:0009265	2'-deoxyribonucleotide biosynthetic process	3	DUT, DTYMK, TYMS	0.972247
GOTERM_BP_FAT	GO:0046385	deoxyribose phosphate biosynthetic process	3	DUT, DTYMK, TYMS	0.972247
GOTERM_BP_FAT	GO:0009165	nucleotide biosynthetic process	22	NADKB, DUT, RRM1, DTYMK, RRM2, ADKB, LOC100330864, NAMPT2, CAD, GMPS, TYMS, MRPL24, PFAS, PAPSS1, NAPRT, IMPDH2, HPRT1, UMPS, ADSSL, GART, CTPS1A, UCKL1B	0.972247
GOTERM_BP_FAT	GO:0009156	ribonucleoside monophosphate biosynthetic process	10	ADKB, IMPDH2, CAD, GMPS, HPRT1, UMPS, ADSSL, GART, PFAS, UCKL1B	0.972247
GOTERM_BP_FAT	GO:0019692	deoxyribose phosphate metabolic process	4	DUT, DTYMK, SAMHD1, TYMS	0.972247
GOTERM_BP_FAT	GO:0009129	pyrimidine nucleoside monophosphate metabolic process	5	DUT, CAD, UMPS, TYMS, UCKL1B	0.972247
GOTERM_BP_FAT	GO:0009130	pyrimidine nucleoside monophosphate biosynthetic process	5	DUT, CAD, UMPS, TYMS, UCKL1B	0.972247
GOTERM_BP_FAT	GO:0009127	purine nucleoside monophosphate biosynthetic process	7	ADKB, IMPDH2, GMPS, HPRT1, ADSSL, GART, PFAS	0.972247
GOTERM_BP_FAT	GO:0009168	purine ribonucleoside monophosphate biosynthetic process	7	ADKB, IMPDH2, GMPS, HPRT1, ADSSL, GART, PFAS	0.972247
GOTERM_BP_FAT	GO:0009064	glutamine family amino acid metabolic process	9	OAT, CAD, GMPS, ASNS, PYCR3, PRODHA, PFAS, CTPS1A, OTC	0.972247
GOTERM_BP_FAT	GO:1901293	nucleoside phosphate biosynthetic process	28	ACLYA, DTYMK, LOC100330864, GMPS, UAP1, TYMS, PFAS, ACACA, PAPSS1, GMDS, NAPRT, GNPNAT1, ADSSL, NADKB, RRM1, DUT, PANK1B, RRM2, ADKB, NAMPT2, CAD, MRPL24, IMPDH2, HPRT1, UMPS, GART, CTPS1A, UCKL1B	0.972247
GOTERM_BP_FAT	GO:0009147	pyrimidine nucleoside triphosphate metabolic process	5	DUT, DTYMK, TYMS, CTPS1A, UCKL1B	0.972247
GOTERM_BP_FAT	GO:0006753	nucleoside phosphate metabolic process	48	ACLYA, DTYMK, MVK, LOC100330864, GMPS, ACSL4A, UAP1, TYMS, SAMHD1, PFAS, FHIT, HK2, ACACA, PFKPA, PAPSS1, OPA1, GMDS, NAPRT, GNPNAT1, PGAM1A, EXOSC2, ADSSL, NADKB, RRM1, DUT, ACOT7, PANK1B, RRM2, HMGCS1, ADKB, MDH1AB, NAMPT2, CAD, TALDO1, SLC25A55A, ACSL3A, MRPL24, RPIA, IMPDH2, FAR1, HPRT1, UMPS, GART, GAPDH, RAN, CTPS1A, GNE, UCKL1B	0.972247
KEGG_PATHWAY	dre00230:Purine metabolism		16	RRM1, RRM2, ADKB, LOC100330864, GMPS, PFAS, DCK, FHIT, PAPSS1, PNP5B, IMPDH2, ENPP4, HPRT1, ZGC:86811, ADSSL, GART	0.941558
GOTERM_BP_FAT	GO:0055086	nucleobase-containing small molecule metabolic process	50	ACSL4A, PFAS, HK2, OPA1, NAPRT, GNPNAT1, TK1, ACOT7, PANK1B, ADKB, HMGCS1, MDH1AB, NAMPT2, CAD, TALDO1, SLC25A55A, PNP5B, FAR1, HPRT1, UMPS, GART, GAPDH, GNE, UCKL1B, ACLYA, DTYMK, MVK, LOC100330864, GMPS, UAP1, TYMS, SAMHD1, FHIT, ACACA, PFKPA, PAPSS1, GMDS, PGAM1A, ADSSL, EXOSC2, NADKB, RRM1, DUT, RRM2, ACSL3A, MRPL24, RPIA, IMPDH2, CTPS1A, RAN	0.972247
GOTERM_BP_FAT	GO:0009161	ribonucleoside monophosphate metabolic process	10	ADKB, IMPDH2, CAD, GMPS, HPRT1, UMPS, ADSSL, GART, PFAS, UCKL1B	0.972247
GOTERM_BP_FAT	GO:0019856	pyrimidine nucleobase biosynthetic process	3	CAD, UMPS, CTPS1A	0.972247
GOTERM_BP_FAT	GO:0009117	nucleotide metabolic process	35	DTYMK, LOC100330864, GMPS, TYMS, SAMHD1, PFAS, FHIT, HK2, PFKPA, PAPSS1, OPA1, NAPRT, PGAM1A, EXOSC2, ADSSL, NADKB, RRM1, DUT, RRM2, ADKB, MDH1AB, NAMPT2, CAD, TALDO1, SLC25A55A, MRPL24, RPIA, IMPDH2, HPRT1, UMPS, GART, GAPDH, RAN, CTPS1A, UCKL1B	0.972247
GOTERM_BP_FAT	GO:0009126	purine nucleoside monophosphate metabolic process	7	ADKB, IMPDH2, GMPS, HPRT1, ADSSL, GART, PFAS	0.972247
GOTERM_BP_FAT	GO:0009167	purine ribonucleoside monophosphate metabolic process	7	ADKB, IMPDH2, GMPS, HPRT1, ADSSL, GART, PFAS	0.972247
GOTERM_BP_FAT	GO:0006177	GMP biosynthetic process	3	IMPDH2, GMPS, HPRT1	0.972247
GOTERM_BP_FAT	GO:0006206	pyrimidine nucleobase metabolic process	3	CAD, UMPS, CTPS1A	0.972247
GOTERM_MF_FAT	GO:0019206	nucleoside kinase activity	4	ADKB, TK1, DCK, UCKL1B	0.952708
GOTERM_BP_FAT	GO:0009148	pyrimidine nucleoside triphosphate biosynthetic process	4	DTYMK, TYMS, CTPS1A, UCKL1B	0.972247
GOTERM_BP_FAT	GO:0046040	IMP metabolic process	4	HPRT1, ADSSL, GART, PFAS	0.972247
GOTERM_BP_FAT	GO:0006541	glutamine metabolic process	5	CAD, GMPS, ASNS, PFAS, CTPS1A	0.972247
GOTERM_MF_FAT	GO:0019205	nucleobase-containing compound kinase activity	7	DTYMK, ADKB, PNKP, TK1, DCK, ZGC:86811, UCKL1B	0.952708
KEGG_PATHWAY	dre00983:Drug metabolism - other enzymes		10	RRM1, DUT, RRM2, LOC100330864, IMPDH2, GMPS, TK1, HPRT1, UMPS, UCKL1B	0.941558
GOTERM_BP_FAT	GO:0046037	GMP metabolic process	3	IMPDH2, GMPS, HPRT1	0.972247
GOTERM_BP_FAT	GO:0006144	purine nucleobase metabolic process	3	ADKB, HPRT1, GART	0.972247
GOTERM_BP_FAT	GO:0009218	pyrimidine ribonucleotide metabolic process	4	CAD, UMPS, CTPS1A, UCKL1B	0.972247
GOTERM_BP_FAT	GO:0009220	pyrimidine ribonucleotide biosynthetic process	4	CAD, UMPS, CTPS1A, UCKL1B	0.972247
GOTERM_BP_FAT	GO:0043173	nucleotide salvage	4	ADKB, NAPRT, HPRT1, UCKL1B	0.972247
GOTERM_BP_FAT	GO:0006188	IMP biosynthetic process	3	HPRT1, GART, PFAS	0.972247
GOTERM_BP_FAT	GO:0006222	UMP biosynthetic process	3	CAD, UMPS, UCKL1B	0.972247
GOTERM_BP_FAT	GO:0009173	pyrimidine ribonucleoside monophosphate metabolic process	3	CAD, UMPS, UCKL1B	0.972247
GOTERM_BP_FAT	GO:0009174	pyrimidine ribonucleoside monophosphate biosynthetic process	3	CAD, UMPS, UCKL1B	0.972247
GOTERM_BP_FAT	GO:0046049	UMP metabolic process	3	CAD, UMPS, UCKL1B	0.972247
GOTERM_BP_FAT	GO:0009260	ribonucleotide biosynthetic process	13	ADKB, CAD, GMPS, MRPL24, PFAS, PAPSS1, IMPDH2, HPRT1, UMPS, ADSSL, GART, CTPS1A, UCKL1B	0.972247
GOTERM_BP_FAT	GO:0072521	purine-containing compound metabolic process	34	ACLYA, MVK, GMPS, ACSL4A, SAMHD1, PFAS, FHIT, HK2, ACACA, PFKPA, PAPSS1, OPA1, NAPRT, PGAM1A, ADSSL, NADKB, ACOT7, PANK1B, HMGCS1, ADKB, MDH1AB, NAMPT2, TALDO1, SLC25A55A, ACSL3A, MRPL24, RPIA, PNP5B, IMPDH2, FAR1, HPRT1, GART, GAPDH, RAN	0.972247
GOTERM_BP_FAT	GO:0046390	ribose phosphate biosynthetic process	13	ADKB, CAD, GMPS, MRPL24, PFAS, PAPSS1, IMPDH2, HPRT1, UMPS, ADSSL, GART, CTPS1A, UCKL1B	0.972247
GOTERM_BP_FAT	GO:0090407	organophosphate biosynthetic process	39	IDI1, ACLYA, DTYMK, MVK, LOC100330864, LPCAT1, GMPS, UAP1, PIK3CB, TYMS, PFAS, ACACA, PAPSS1, GK5, GMDS, NAPRT, GNPNAT1, ADSSL, NADKB, FDPS, RRM1, DUT, PANK1B, RRM2, CHKB, PCYT2, HMGCS1, ADKB, NAMPT2, CAD, MRPL24, PISD, IMPDH2, HPRT1, PDXKB, UMPS, GART, CTPS1A, UCKL1B	0.972247
GOTERM_BP_FAT	GO:0009259	ribonucleotide metabolic process	20	ADKB, CAD, GMPS, MRPL24, PFAS, HK2, PFKPA, PAPSS1, OPA1, IMPDH2, PGAM1A, HPRT1, UMPS, GAPDH, EXOSC2, ADSSL, GART, RAN, CTPS1A, UCKL1B	0.972247
GOTERM_BP_FAT	GO:0006163	purine nucleotide metabolic process	24	NADKB, ADKB, MDH1AB, NAMPT2, GMPS, TALDO1, SLC25A55A, SAMHD1, MRPL24, PFAS, FHIT, HK2, PFKPA, PAPSS1, RPIA, OPA1, NAPRT, IMPDH2, PGAM1A, HPRT1, GAPDH, ADSSL, GART, RAN	0.972247
GOTERM_BP_FAT	GO:0019637	organophosphate metabolic process	65	LPCAT1, ACSL4A, PIK3CB, PFAS, HK2, SMPD4, OPA1, NAPRT, ACP6, GNPNAT1, ACOT7, PANK1B, PCYT2, ADKB, HMGCS1, MDH1AB, NAMPT2, CAD, TALDO1, SLC25A55A, PISD, FAR1, HPRT1, UMPS, PDXKB, GART, GAPDH, GNE, UCKL1B, IDI1, ACLYA, ITPK1B, MTMR2, DTYMK, MVK, LOC100330864, GMPS, UAP1, TYMS, PLA2G6, SAMHD1, FHIT, ACACA, PFKPA, PAPSS1, GK5, INPP5F, GMDS, PGAM1A, ADSSL, EXOSC2, FDFT1, FDPS, NADKB, RRM1, DUT, RRM2, …	0.972247
GOTERM_BP_FAT	GO:0006164	purine nucleotide biosynthetic process	12	NADKB, ADKB, IMPDH2, NAMPT2, NAPRT, GMPS, HPRT1, ADSSL, MRPL24, GART, PFAS, PAPSS1	0.972247
GOTERM_BP_FAT	GO:0019693	ribose phosphate metabolic process	20	ADKB, CAD, GMPS, MRPL24, PFAS, HK2, PFKPA, PAPSS1, OPA1, IMPDH2, PGAM1A, HPRT1, UMPS, GAPDH, EXOSC2, ADSSL, GART, RAN, CTPS1A, UCKL1B	0.972247
GOTERM_BP_FAT	GO:0009141	nucleoside triphosphate metabolic process	14	DUT, DTYMK, SAMHD1, TYMS, MRPL24, HK2, PFKPA, OPA1, IMPDH2, PGAM1A, GAPDH, RAN, CTPS1A, UCKL1B	0.972247
GOTERM_BP_FAT	GO:0072522	purine-containing compound biosynthetic process	16	NADKB, ACLYA, PANK1B, ADKB, NAMPT2, GMPS, MRPL24, PFAS, ACACA, PAPSS1, PNP5B, NAPRT, IMPDH2, HPRT1, ADSSL, GART	0.972247
GOTERM_BP_FAT	GO:0009152	purine ribonucleotide biosynthetic process	9	ADKB, IMPDH2, GMPS, HPRT1, ADSSL, MRPL24, GART, PFAS, PAPSS1	0.972247
GOTERM_BP_FAT	GO:0009142	nucleoside triphosphate biosynthetic process	6	DTYMK, IMPDH2, TYMS, MRPL24, CTPS1A, UCKL1B	0.972247
GOTERM_BP_FAT	GO:0009150	purine ribonucleotide metabolic process	15	ADKB, GMPS, MRPL24, PFAS, HK2, PFKPA, PAPSS1, OPA1, IMPDH2, PGAM1A, HPRT1, GAPDH, ADSSL, GART, RAN	0.972247
GOTERM_BP_FAT	GO:1901137	carbohydrate derivative biosynthetic process	29	DTYMK, LOC100330864, OGT.1, EXT1B, GMPS, UAP1, TYMS, PFAS, PAPSS1, GK5, GMDS, GNPNAT1, ADSSL, RRM1, DUT, RRM2, ADKB, CAD, MRPL24, PNP5B, ST3GAL3B, ST3GAL3A, IMPDH2, OGT.2, HPRT1, UMPS, GART, CTPS1A, UCKL1B	0.972247
GOTERM_BP_FAT	GO:0009199	ribonucleoside triphosphate metabolic process	10	OPA1, IMPDH2, PGAM1A, MRPL24, GAPDH, HK2, PFKPA, RAN, CTPS1A, UCKL1B	0.972247
GOTERM_BP_FAT	GO:0009201	ribonucleoside triphosphate biosynthetic process	4	IMPDH2, MRPL24, CTPS1A, UCKL1B	0.972247
GOTERM_BP_FAT	GO:1901135	carbohydrate derivative metabolic process	45	DTYMK, LOC100330864, OGT.1, EXT1B, GMPS, UAP1, TYMS, SAMHD1, PFAS, HK2, PFKPA, PAPSS1, GK5, OPA1, GMDS, ACP6, GNPNAT1, PGAM1A, TK1, EXOSC2, ADSSL, RRM1, CHST6, DUT, RRM2, ADKB, CAD, TALDO1, MRPL24, DCK, RPIA, CMASA, PNP5B, ST3GAL3B, ST3GAL3A, IMPDH2, OGT.2, HPRT1, UMPS, GART, GAPDH, RAN, CTPS1A, GNE, UCKL1B	0.977541
GOTERM_BP_FAT	GO:0006793	phosphorus metabolic process	108	SRPK1B, ACSL4A, SI:CH211-203D1.3, CHEK2, PRKCI, PANK1B, ACOT7, PCYT2, TAOK3A, AAK1A, TALDO1, VRK1, PISD, MARCKSA, FAR1, HPRT1, ZGC:86811, GNE, UCKL1B, IDI1, ACLYA, ITPK1B, MTMR2, GMPS, UAP1, PLA2G6, CITA, FHIT, ACACA, PFKPA, TIMM50, INPP5F, PGAM1A, TRIOA, ADSSL, GCN1, FDFT1, FDPS, NADKB, CHKB, NEK7, PLK1, ACSL3A, CSNK2A2A, MRPL24, MAP3K15, CDK6, EPHA2A, CDK2, CDK1, NAPEPLD, ATM, CTPS1A, SCYL3, FA…	0.991085
GOTERM_BP_FAT	GO:0006796	phosphate-containing compound metabolic process	108	SRPK1B, ACSL4A, SI:CH211-203D1.3, CHEK2, PRKCI, PANK1B, ACOT7, PCYT2, TAOK3A, AAK1A, TALDO1, VRK1, PISD, MARCKSA, FAR1, HPRT1, ZGC:86811, GNE, UCKL1B, IDI1, ACLYA, ITPK1B, MTMR2, GMPS, UAP1, PLA2G6, CITA, FHIT, ACACA, PFKPA, TIMM50, INPP5F, PGAM1A, TRIOA, ADSSL, GCN1, FDFT1, FDPS, NADKB, CHKB, NEK7, PLK1, ACSL3A, CSNK2A2A, MRPL24, MAP3K15, CDK6, EPHA2A, CDK2, CDK1, NAPEPLD, ATM, CTPS1A, SCYL3, FA…	0.991085
KEGG_PATHWAY	dre01100:Metabolic pathways		116	TKTB, HPSE2, GLDC, EXT1B, MSMO1, ACSL4A, ENPP4, PSPH, PANK1B, ACOT7, PCYT2, GPT2, TALDO1, MAT1A, PISD, SULT2ST3, SULT2ST1, PHOSPHO2, MTHFD2, HPRT1, ZGC:86811, GNE, UCKL1B, IDI1, ACLYA, ITPK1B, MTMR2, DNMT1, COX15, SHMT1, GMPS, UAP1, PLA2G6, FHIT, ACACA, PFKPA, EBP, INPP5F, PGAM1A, RIMKLA, ADSSL, FDFT1, PCK2, FDPS, NADKB, CHKB, SLC33A1, ASNS, MTHFR, DHCR24, PYCR3, ACSL3A, CYP51, DHFR, CMASA, ST3GA…	0.999988
Annotation Cluster 56	Enrichment Score: 0.709954083306456
Category	Term		Count	Genes	FDR
GOTERM_BP_FAT	GO:0006335	DNA replication-dependent chromatin assembly	6	ASF1BB, ASF1BA, CHAF1B, CHAF1A, RBBP4, NASP	0.0304119
GOTERM_BP_FAT	GO:0034508	centromere complex assembly	3	NASP, CENPI, KNTC1	0.972247
GOTERM_BP_FAT	GO:0071824	protein-DNA complex organization	10	CHAF1B, CDC45, CHAF1A, NASP, CENPI, GTF2B, POLR1E, NAP1L1, KNTC1, SUPT6H	0.972247
GOTERM_BP_FAT	GO:0065004	protein-DNA complex assembly	9	CHAF1B, CDC45, CHAF1A, NASP, CENPI, GTF2B, POLR1E, NAP1L1, KNTC1	0.972247
GOTERM_BP_FAT	GO:0034728	nucleosome organization	4	CHAF1B, CHAF1A, NAP1L1, SUPT6H	0.972247
GOTERM_BP_FAT	GO:0006334	nucleosome assembly	3	CHAF1B, CHAF1A, NAP1L1	0.972247
Annotation Cluster 57	Enrichment Score: 0.7038616862468872
Category	Term		Count	Genes	FDR
GOTERM_BP_FAT	GO:0098813	nuclear chromosome segregation	21	TOP2A, ARHGEF10, SEH1L, NCAPG2, BCCIP, NCAPG, KIF23, SMC4, NCAPH, AURKB, KIF4, SMC2, CCNB1, RACGAP1, CENPI, FANCD2, KNTC1, NCAPD2, NCAPD3, TRIP13, RAN	0.00100319
GOTERM_BP_FAT	GO:0007052	mitotic spindle organization	10	ARHGEF10, RACGAP1, AFG2B, PLK1, BCCIP, KIF23, TACC1, CKAP5, AURKB, KIF4	0.972247
GOTERM_BP_FAT	GO:0000226	microtubule cytoskeleton organization	31	TXNDC9, BCCIP, BICD2, AURKB, DNAAF10, TUBB6, PARD6A, STMN1A, RACGAP1, NTMT1, RUVBL2, TUBB1, RUVBL1, CAMSAP1B, MAP1SA, DCHS1B, ARHGEF10, PRKCI, MARK3B, AFG2B, PLK1, TBCB, KIF23, CKAP5, KIF4, TUBA5, MAP7D1B, TACC1, PPP2R1BB, GAPDH, LLGL2	0.972247
GOTERM_CC_FAT	GO:0000776	kinetochore	13	ERCC6L, SEH1L, ZWILCH, PLK1, LRWD1, CKAP5, AURKB, CENPI, ZW10, KNTC1, KIF2C, BUB3, SPC24	0.664525
GOTERM_BP_FAT	GO:0051231	spindle elongation	4	RACGAP1, KIF23, AURKB, KIF4	0.972247
GOTERM_BP_FAT	GO:0007051	spindle organization	12	ARHGEF10, RACGAP1, AFG2B, NTMT1, PLK1, BCCIP, KIF23, TACC1, PPP2R1BB, CKAP5, AURKB, KIF4	0.972247
GOTERM_BP_FAT	GO:0000022	mitotic spindle elongation	3	RACGAP1, KIF23, AURKB	0.972247
GOTERM_BP_FAT	GO:0051256	mitotic spindle midzone assembly	3	RACGAP1, KIF23, AURKB	0.972247
GOTERM_BP_FAT	GO:0000281	mitotic cytokinesis	7	DCHS1B, ANLN, RACGAP1, KIF23, ANLN2, IQGAP3, AURKB	0.972247
GOTERM_BP_FAT	GO:0051255	spindle midzone assembly	3	RACGAP1, KIF23, AURKB	0.972247
GOTERM_BP_FAT	GO:1902850	microtubule cytoskeleton organization involved in mitosis	11	ARHGEF10, PRKCI, RACGAP1, AFG2B, PLK1, BCCIP, KIF23, TACC1, CKAP5, AURKB, KIF4	0.972247
GOTERM_BP_FAT	GO:0090307	mitotic spindle assembly	5	ARHGEF10, RACGAP1, BCCIP, KIF23, AURKB	0.972247
GOTERM_BP_FAT	GO:0007017	microtubule-based process	38	TXNDC9, STAU1, BCCIP, BICD2, AURKB, DNAAF10, TUBB6, KIF20BA, PARD6A, STMN1A, RACGAP1, NTMT1, RUVBL2, TUBB1, RUVBL1, MCAMB, CAMSAP1B, MAP1SA, DCHS1B, ARHGEF10, PRKCI, MARK3B, AFG2B, PLK1, TBCB, KIF23, KIF5BA, CKAP5, KIF4, MYO1D, TUBA5, MAP7D1B, TACC1, KIF2C, PPP2R1BB, KIF20A, GAPDH, LLGL2	0.972247
GOTERM_BP_FAT	GO:0061640	cytoskeleton-dependent cytokinesis	8	DCHS1B, ANLN, SEPTIN5A, RACGAP1, KIF23, ANLN2, IQGAP3, AURKB	0.972247
GOTERM_BP_FAT	GO:0051225	spindle assembly	6	ARHGEF10, RACGAP1, BCCIP, KIF23, PPP2R1BB, AURKB	0.972247
GOTERM_BP_FAT	GO:0000910	cytokinesis	8	DCHS1B, ANLN, SEPTIN5A, RACGAP1, KIF23, ANLN2, IQGAP3, AURKB	0.972247
GOTERM_CC_FAT	GO:0030496	midbody	5	NUDC, RACGAP1, RCC2, PLK1, AURKB	0.945392
GOTERM_CC_FAT	GO:0000922	spindle pole	5	NEK7, PLK1, BCCIP, CKAP5, AURKB	0.945392
GOTERM_CC_FAT	GO:0005819	spindle	13	NUDC, DCUN1D5, RCC2, NEK7, PLK1, BCCIP, CKAP5, AURKB, RACGAP1, KNTC1, PIN4, BIRC6, KIF2C	0.945392
GOTERM_CC_FAT	GO:0005813	centrosome	12	ARHGEF10, RANBP1, PPP4CB, NEK7, PLK1, BCCIP, CDK1, KIF2C, LRWD1, NPM1A, CKAP5, AURKB	0.973641
GOTERM_CC_FAT	GO:0005815	microtubule organizing center	14	ARHGEF10, RANBP1, NEK7, PLK1, BCCIP, NPM1A, LRWD1, CKAP5, AURKB, CCNB1, PPP4CB, CDK1, KIF2C, CFAP20	0.990111
Annotation Cluster 58	Enrichment Score: 0.6817799949526728
Category	Term		Count	Genes	FDR
GOTERM_BP_FAT	GO:0048483	autonomic nervous system development	8	RTN4B, UTP25, NCLN, SEMA3C, GMDS, CHD8, CAD, NUP98	0.972247
GOTERM_BP_FAT	GO:0048486	parasympathetic nervous system development	3	RTN4B, GMDS, CAD	0.972247
GOTERM_BP_FAT	GO:0021783	preganglionic parasympathetic fiber development	3	RTN4B, GMDS, CAD	0.972247
GOTERM_BP_FAT	GO:0021554	optic nerve development	3	RTN4B, RB1, SMARCA4A	0.972247
GOTERM_BP_FAT	GO:0021545	cranial nerve development	5	RTN4B, RB1, GMDS, CAD, SMARCA4A	0.972247
GOTERM_BP_FAT	GO:0021675	nerve development	5	RTN4B, RB1, GMDS, CAD, SMARCA4A	0.972247
Annotation Cluster 59	Enrichment Score: 0.6710338660382859
Category	Term		Count	Genes	FDR
GOTERM_MF_FAT	GO:0016410	N-acyltransferase activity	13	NAA50, NAA40, NAA10, HDAC1, GTF2B, NAT10, NMT1A, ESCO2, NAT14, CERS2B, KAT7B, HAT1, GNPNAT1	0.150609
GOTERM_MF_FAT	GO:0008080	N-acetyltransferase activity	11	NAA50, NAA40, NAA10, HDAC1, GTF2B, KAT7B, HAT1, NAT10, GNPNAT1, ESCO2, NAT14	0.210272
GOTERM_MF_FAT	GO:0034212	protein N-acetyltransferase activity	8	NAA50, NAA40, NAA10, HDAC1, GTF2B, KAT7B, HAT1, ESCO2	0.397464
GOTERM_MF_FAT	GO:0061733	protein-lysine-acetyltransferase activity	7	NAA50, NAA40, HDAC1, GTF2B, KAT7B, HAT1, ESCO2	0.467841
GOTERM_MF_FAT	GO:0010485	histone H4 acetyltransferase activity	5	NAA50, NAA40, GTF2B, KAT7B, HAT1	0.733994
GOTERM_MF_FAT	GO:0004402	histone acetyltransferase activity	6	NAA50, NAA40, HDAC1, GTF2B, KAT7B, HAT1	0.932776
GOTERM_MF_FAT	GO:0043998	histone H2A acetyltransferase activity	4	NAA40, GTF2B, KAT7B, HAT1	0.952708
GOTERM_MF_FAT	GO:0016407	acetyltransferase activity	12	NAA50, NAA40, NAA10, HDAC1, GTF2B, KAT7B, HAT1, LPCAT1, NAT10, GNPNAT1, ESCO2, NAT14	0.952708
GOTERM_MF_FAT	GO:0004596	protein-N-terminal amino-acid acetyltransferase activity	3	NAA50, NAA40, NAA10	0.952708
GOTERM_MF_FAT	GO:0043992	histone H3K9 acetyltransferase activity	3	GTF2B, KAT7B, HAT1	0.952708
GOTERM_MF_FAT	GO:0043993	histone H3K18 acetyltransferase activity	3	GTF2B, KAT7B, HAT1	0.952708
GOTERM_MF_FAT	GO:0043994	histone H3K23 acetyltransferase activity	3	GTF2B, KAT7B, HAT1	0.952708
GOTERM_MF_FAT	GO:0043999	histone H2AK5 acetyltransferase activity	3	GTF2B, KAT7B, HAT1	0.952708
GOTERM_MF_FAT	GO:0044012	histone H2AK9 acetyltransferase activity	3	GTF2B, KAT7B, HAT1	0.952708
GOTERM_MF_FAT	GO:0044013	histone H2B acetyltransferase activity	3	GTF2B, KAT7B, HAT1	0.952708
GOTERM_MF_FAT	GO:0032931	histone H3K56 acetyltransferase activity	3	GTF2B, KAT7B, HAT1	0.952708
GOTERM_MF_FAT	GO:0044014	histone H2BK5 acetyltransferase activity	3	GTF2B, KAT7B, HAT1	0.952708
GOTERM_MF_FAT	GO:0044015	histone H2BK12 acetyltransferase activity	3	GTF2B, KAT7B, HAT1	0.952708
GOTERM_MF_FAT	GO:0044016	histone H3K4 acetyltransferase activity	3	GTF2B, KAT7B, HAT1	0.952708
GOTERM_MF_FAT	GO:0044017	histone H3K27 acetyltransferase activity	3	GTF2B, KAT7B, HAT1	0.952708
GOTERM_MF_FAT	GO:0044018	histone H3K36 acetyltransferase activity	3	GTF2B, KAT7B, HAT1	0.952708
GOTERM_MF_FAT	GO:0046972	histone H4K16 acetyltransferase activity	3	GTF2B, KAT7B, HAT1	0.952708
GOTERM_MF_FAT	GO:0140908	histone H3K122 acetyltransferase activity	3	GTF2B, KAT7B, HAT1	0.952708
GOTERM_MF_FAT	GO:0043995	histone H4K5 acetyltransferase activity	3	GTF2B, KAT7B, HAT1	0.952708
GOTERM_MF_FAT	GO:0043996	histone H4K8 acetyltransferase activity	3	GTF2B, KAT7B, HAT1	0.952708
GOTERM_MF_FAT	GO:0043997	histone H4K12 acetyltransferase activity	3	GTF2B, KAT7B, HAT1	0.952708
GOTERM_MF_FAT	GO:0036408	histone H3K14 acetyltransferase activity	3	GTF2B, KAT7B, HAT1	0.952708
GOTERM_MF_FAT	GO:0010484	histone H3 acetyltransferase activity	3	GTF2B, KAT7B, HAT1	0.952708
GOTERM_MF_FAT	GO:0016747	acyltransferase activity, transferring groups other than amino-acyl groups	18	NAA50, NAA40, NAA10, HDAC1, GTF2B, ELOVL2, LPCAT1, CPT1AB, NAT10, NMT1A, ESCO2, HDAC8, NAT14, SPTLC2A, CERS2B, KAT7B, HAT1, GNPNAT1	0.952708
Annotation Cluster 60	Enrichment Score: 0.6462045537859572
Category	Term		Count	Genes	FDR
GOTERM_BP_FAT	GO:0001569	branching involved in blood vessel morphogenesis	3	SARS1, NTN1A, TARS1	0.972247
GOTERM_BP_FAT	GO:0061138	morphogenesis of a branching epithelium	3	SARS1, NTN1A, TARS1	0.972247
GOTERM_BP_FAT	GO:0048754	branching morphogenesis of an epithelial tube	3	SARS1, NTN1A, TARS1	0.972247
GOTERM_BP_FAT	GO:0001763	morphogenesis of a branching structure	4	SARS1, NTN1A, TARS1, PLXNA4	0.972247
GOTERM_BP_FAT	GO:1903670	regulation of sprouting angiogenesis	5	SARS1, TMEM33, IARS1, TARS1, BCAR1	0.972247
GOTERM_BP_FAT	GO:0051093	negative regulation of developmental process	11	CCT3, SARS1, YTHDF2, RIOX1, SMYD5, DIP2BA, SERPINE1, SLIT3, NTN1A, HIF1AN, LLGL2	0.972247
GOTERM_BP_FAT	GO:1901343	negative regulation of vasculature development	4	SARS1, SERPINE1, NTN1A, HIF1AN	0.972247
GOTERM_BP_FAT	GO:1901342	regulation of vasculature development	10	UTP15, SARS1, TMEM33, SERPINE1, NTN1A, HARS, HIF1AN, IARS1, TARS1, BCAR1	0.972247
GOTERM_BP_FAT	GO:0045765	regulation of angiogenesis	8	UTP15, SARS1, TMEM33, SERPINE1, NTN1A, IARS1, TARS1, BCAR1	0.972247
GOTERM_BP_FAT	GO:2000181	negative regulation of blood vessel morphogenesis	3	SARS1, SERPINE1, NTN1A	0.972247
GOTERM_BP_FAT	GO:0016525	negative regulation of angiogenesis	3	SARS1, SERPINE1, NTN1A	0.972247
GOTERM_BP_FAT	GO:0051241	negative regulation of multicellular organismal process	8	FXR1, SARS1, DIP2BA, SERPINE1, SLIT3, NTN1A, HIF1AN, LLGL2	0.972247
GOTERM_BP_FAT	GO:0022603	regulation of anatomical structure morphogenesis	18	UTP15, EZRB, STAT3, SERPINE1, NTN1A, DPYSL2B, SARS1, TMEM33, DIP2BA, PGAM5, SLIT3, IARS1, CAMSAP1B, MSNA, TARS1, CFAP20, PLXNA4, BCAR1	0.972247
Annotation Cluster 61	Enrichment Score: 0.6425708008131703
Category	Term		Count	Genes	FDR
GOTERM_BP_FAT	GO:2000059	negative regulation of ubiquitin-dependent protein catabolic process	4	PRMT6, UBXN1, HSP90AB1, FHIT	0.668584
GOTERM_BP_FAT	GO:1903051	negative regulation of proteolysis involved in protein catabolic process	4	PRMT6, UBXN1, HSP90AB1, FHIT	0.972247
GOTERM_BP_FAT	GO:0045861	negative regulation of proteolysis	6	PRMT6, UBXN1, HSP90AB1, SERPINE2, SERPINE1, FHIT	0.972247
GOTERM_BP_FAT	GO:0032435	negative regulation of proteasomal ubiquitin-dependent protein catabolic process	3	UBXN1, HSP90AB1, FHIT	0.972247
GOTERM_BP_FAT	GO:1901799	negative regulation of proteasomal protein catabolic process	3	UBXN1, HSP90AB1, FHIT	0.972247
GOTERM_BP_FAT	GO:2000058	regulation of ubiquitin-dependent protein catabolic process	5	PRMT6, UBXN1, HSP90AB1, FHIT, GSK3BA	0.972247
GOTERM_BP_FAT	GO:0051248	negative regulation of protein metabolic process	12	FXR1, PRMT6, UBXN1, HSP90AB1, SERPINE2, SERPINE1, CAPRIN1A, SAMD4A, CAPRIN1B, YBX1, FHIT, MRPL13	0.972247
GOTERM_BP_FAT	GO:0042176	regulation of protein catabolic process	7	UBXN1, HSP90AB1, PSME3, PSMD3, PSMD1, FHIT, GSK3BA	0.972247
GOTERM_BP_FAT	GO:0032434	regulation of proteasomal ubiquitin-dependent protein catabolic process	4	UBXN1, HSP90AB1, FHIT, GSK3BA	0.972247
GOTERM_BP_FAT	GO:1903050	regulation of proteolysis involved in protein catabolic process	6	PRMT6, UBXN1, HSP90AB1, PSME3, FHIT, GSK3BA	0.972247
GOTERM_BP_FAT	GO:0042177	negative regulation of protein catabolic process	3	UBXN1, HSP90AB1, FHIT	0.972247
GOTERM_BP_FAT	GO:0061136	regulation of proteasomal protein catabolic process	5	UBXN1, HSP90AB1, PSME3, FHIT, GSK3BA	0.972247
GOTERM_BP_FAT	GO:0030162	regulation of proteolysis	8	PRMT6, UBXN1, HSP90AB1, SERPINE2, PSME3, SERPINE1, FHIT, GSK3BA	0.972247
GOTERM_BP_FAT	GO:0009895	negative regulation of catabolic process	8	PRMT6, SYNCRIPL, LARP1, UBXN1, HSP90AB1, YBX1, IGF2BP2B, FHIT	0.972247
Annotation Cluster 62	Enrichment Score: 0.6058538309000899
Category	Term		Count	Genes	FDR
GOTERM_BP_FAT	GO:0072655	establishment of protein localization to mitochondrion	11	OXA1L, GRPEL1, TIMM23A, TOMM70A, TOMM34, TIMM17A, PMPCA, MIPEPA, TOMM40L, HSPD1, TIMM50	0.345881
GOTERM_BP_FAT	GO:0070585	protein localization to mitochondrion	11	OXA1L, GRPEL1, TIMM23A, TOMM70A, TOMM34, TIMM17A, PMPCA, MIPEPA, TOMM40L, HSPD1, TIMM50	0.345881
GOTERM_BP_FAT	GO:0006626	protein targeting to mitochondrion	10	GRPEL1, TIMM23A, TOMM70A, TOMM34, TIMM17A, PMPCA, MIPEPA, TOMM40L, HSPD1, TIMM50	0.414684
GOTERM_MF_FAT	GO:0140318	protein transporter activity	7	TIMM23A, TOMM70A, TIMM17A, TOMM40L, ATAD1B, ATAD1A, SEC63	0.292934
GOTERM_BP_FAT	GO:0044743	protein transmembrane import into intracellular organelle	7	GRPEL1, TIMM23A, TOMM70A, TIMM17A, TOMM40L, HSPD1, TIMM50	0.724777
GOTERM_BP_FAT	GO:0030150	protein import into mitochondrial matrix	6	GRPEL1, TIMM23A, TOMM70A, TIMM17A, TOMM40L, TIMM50	0.896007
GOTERM_MF_FAT	GO:0008320	protein transmembrane transporter activity	5	TIMM23A, TOMM70A, TIMM17A, TOMM40L, SEC63	0.940138
GOTERM_MF_FAT	GO:0022884	macromolecule transmembrane transporter activity	5	TIMM23A, TOMM70A, TIMM17A, TOMM40L, SEC63	0.940138
GOTERM_CC_FAT	GO:0005744	TIM23 mitochondrial import inner membrane translocase complex	4	GRPEL1, TIMM23A, TIMM17A, TIMM50	0.714291
GOTERM_BP_FAT	GO:0170036	import into the mitochondrion	8	SLC25A28, GRPEL1, TIMM23A, TOMM70A, TIMM17A, SLC25A32B, TOMM40L, TIMM50	0.972247
GOTERM_BP_FAT	GO:0071806	protein transmembrane transport	7	GRPEL1, TIMM23A, TOMM70A, TIMM17A, TOMM40L, HSPD1, TIMM50	0.972247
GOTERM_BP_FAT	GO:0006605	protein targeting	18	HSPA8, SCARB2A, SCARB2B, SGTA, TOMM34, VPS13A, MIPEPA, TOMM40L, TIMM50, HSPD1, GRPEL1, TIMM23A, TOMM70A, TIMM17A, SRPRA, SRPRB, PMPCA, SEC63	0.972247
GOTERM_CC_FAT	GO:0098800	inner mitochondrial membrane protein complex	7	AFG3L1, GRPEL1, TIMM23A, CHCHD6B, TIMM17A, SPG7, TIMM50	0.945392
GOTERM_BP_FAT	GO:1990542	mitochondrial transmembrane transport	10	SLC25A28, SLC25A17L, GRPEL1, TIMM23A, TOMM70A, TIMM17A, SLC25A32B, TOMM40L, HSPD1, TIMM50	0.972247
GOTERM_BP_FAT	GO:0007007	inner mitochondrial membrane organization	5	OXA1L, OPA1, TIMM23A, TOMM70A, CHCHD6B	0.972247
GOTERM_BP_FAT	GO:0006839	mitochondrial transport	11	SLC25A28, SLC25A17L, GRPEL1, TIMM23A, TOMM70A, TIMM17A, FLVCR1, SLC25A32B, TOMM40L, HSPD1, TIMM50	0.972247
GOTERM_BP_FAT	GO:0090151	establishment of protein localization to mitochondrial membrane	3	OXA1L, TIMM23A, TOMM70A	0.972247
GOTERM_BP_FAT	GO:0007006	mitochondrial membrane organization	6	OXA1L, OPA1, TIMM23A, TOMM70A, CHCHD6B, TIMM50	0.972247
GOTERM_BP_FAT	GO:0007005	mitochondrion organization	20	AGTPBP1, ATAD3, CHCHD10, PHB, FOXRED1, YME1L1B, TIMM50, YME1L1A, HSPD1, SUPV3L1, OXA1L, PHB2B, AIFM1, OPA1, TIMM23A, TOMM70A, CLUHA, CHCHD6B, MFN1B, SI:CH211-11K18.4	0.972247
GOTERM_BP_FAT	GO:0072657	protein localization to membrane	16	PRKCI, NUP155, CCDC47, SGTA, NMT1A, TM9SF5, ATAD1B, ATAD1A, OXA1L, NCLN, ANK3A, TIMM23A, TOMM70A, SRPRA, NUP54, SEC63	0.972247
GOTERM_BP_FAT	GO:0090150	establishment of protein localization to membrane	10	OXA1L, NCLN, TIMM23A, TOMM70A, CCDC47, SGTA, SRPRA, ATAD1B, ATAD1A, SEC63	0.972247
GOTERM_CC_FAT	GO:0019866	organelle inner membrane	25	COX15, MPV17L2, PHB, SPG7, YME1L1B, YME1L1A, TIMM50, HSPD1, PHB2B, SLC25A28, OPA1, GRPEL1, TIMM23A, TIMM17A, SUN2, TRAP1, ATAD3, SLC25A55A, LEMD3, SLC25A25B, PISD, AFG3L1, OXA1L, SLC25A17L, CHCHD6B	0.986873
GOTERM_CC_FAT	GO:0005743	mitochondrial inner membrane	23	TRAP1, COX15, ATAD3, MPV17L2, PHB, SPG7, SLC25A55A, SLC25A25B, YME1L1B, TIMM50, YME1L1A, HSPD1, PISD, AFG3L1, OXA1L, SLC25A28, PHB2B, SLC25A17L, OPA1, GRPEL1, TIMM23A, CHCHD6B, TIMM17A	0.987375
GOTERM_BP_FAT	GO:0051668	localization within membrane	19	PRKCI, NUP155, CCDC47, SGTA, NMT1A, TM9SF5, ATAD1B, ATAD1A, RAB10, SNX3, OXA1L, NCLN, ANK3A, TIMM23A, TOMM70A, SRPRA, NUP54, LLGL2, SEC63	0.987796
GOTERM_BP_FAT	GO:0061024	membrane organization	23	DCHS1B, ANKLE2, HACE1, CCDC47, ATP11C, RAB38A, KIF23, LEMD3, MTSS1, AURKB, TIMM50, PLEKHA8, OXA1L, NCLN, OPA1, TMEM33, TIMM23A, TOMM70A, CHCHD6B, REEP3B, TLCD2, SEC23B, CHMP7	0.988699
GOTERM_CC_FAT	GO:0005740	mitochondrial envelope	37	COX15, MPV17L2, PHB, SPG7, HK2, YME1L1B, YME1L1A, TIMM50, HSPD1, ARMC1L, PHB2B, SLC25A28, OPA1, GRPEL1, TIMM23A, TIMM17A, MFN1B, COA7, TRAP1, ATAD3, SLC25A55A, SLC25A25B, TOMM40L, ATAD1B, PISD, ATAD1A, QTRT1, AFG3L1, OXA1L, QTRT2, SLC25A17L, ARMC10, TOMM70A, CHCHD6B, FKBP8, PGAM5, THOP1	0.992603
GOTERM_CC_FAT	GO:0031966	mitochondrial membrane	34	COX15, MPV17L2, PHB, SPG7, HK2, YME1L1B, YME1L1A, TIMM50, HSPD1, ARMC1L, PHB2B, SLC25A28, OPA1, GRPEL1, TIMM23A, TIMM17A, MFN1B, TRAP1, ATAD3, SLC25A55A, SLC25A25B, TOMM40L, ATAD1B, PISD, ATAD1A, QTRT1, AFG3L1, OXA1L, QTRT2, SLC25A17L, ARMC10, TOMM70A, CHCHD6B, PGAM5	0.996826
Annotation Cluster 63	Enrichment Score: 0.5769700371609859
Category	Term		Count	Genes	FDR
GOTERM_BP_FAT	GO:0002520	immune system development	6	TBL3, XRCC4, MSH2, SAMHD1, MCM2, WDR55	0.972247
GOTERM_BP_FAT	GO:0048534	hematopoietic or lymphoid organ development	3	TBL3, MCM2, WDR55	0.972247
GOTERM_BP_FAT	GO:0048538	thymus development	3	TBL3, MCM2, WDR55	0.972247
Annotation Cluster 64	Enrichment Score: 0.5584843934902337
Category	Term		Count	Genes	FDR
GOTERM_BP_FAT	GO:0002244	hematopoietic progenitor cell differentiation	10	TGFB1B, NCOR2, JAG1A, SMARCD1, NOP14, HDAC1, SMARCA4A, ASH2L, PDCD2, WDR43	0.972247
GOTERM_BP_FAT	GO:0048863	stem cell differentiation	20	TGFB1B, NOP14, SEMA3C, HMGCS1, HDAC1, RCC2, CHD8, SEMA3E, WDR43, NCOR2, JAG1A, POLR1A, POLR1B, DMXL2, LEO1, SMARCA4A, ESF1, PSMD11B, PDCD2, TLN1	0.972247
GOTERM_BP_FAT	GO:0060218	hematopoietic stem cell differentiation	7	TGFB1B, NCOR2, JAG1A, NOP14, HDAC1, PDCD2, WDR43	0.972247
KEGG_PATHWAY	dre04330:Notch signaling pathway		5	JAG1B, NCOR2, JAG1A, HDAC1, ITCHB	0.941558
Annotation Cluster 65	Enrichment Score: 0.5383432639362794
Category	Term		Count	Genes	FDR
GOTERM_BP_FAT	GO:0048468	cell development	133	RB1, LTV1, CYFIP2, SMARCAL1, NTN1A, CTNND2B, JAG1B, JAG1A, POF1B, ANK3A, STMN1A, MCAMB, SIL1, DDX18, PRKCI, AGTPBP1, PCYT2, APLP2, TMOD2, TAOK3A, CDKAL1, SLC43A1A, DHDDS, DKC1, ATP2B1A, CLNS1A, SBDS, SMARCA4A, GEMIN5, TLN1, SQSTM1, LLGL2, GNE, SLBP, DDX5, DNMT1, CBFB, DHX8, MAX, SMYD5, PSMD13, NPM1A, RAB32A, FXR1, SNX3, CCNB1, RIC8B, FLNCB, TRIOA, SRGAP2, HSP70L, CAMSAP1B, PLXNA4, HSPA9, NOP14, C…	0.553159
GOTERM_BP_FAT	GO:0048667	cell morphogenesis involved in neuron differentiation	33	CYFIP2, RB1, SLBP, LRRC15, SEMA3C, EVLA, NEXN, SEMA3E, NTN1A, CTNND2B, DPYSL2B, WU:FC33B09, PITPNAA, ANK3A, EFNB2A, SLIT3, TRIOA, EXOSC3, MAP1SA, PLXNA4, PLXNA1B, KALRNB, CPSF1, APLP2, MYO9AA, SLC33A1, STAT3, CHCHD10, KIF5BA, RTN4B, CLNS1A, SQSTM1, LLGL2	0.972247
GOTERM_BP_FAT	GO:0000902	cell morphogenesis	42	CYFIP2, RB1, SLBP, LRRC15, SEMA3C, EVLA, NEXN, SEMA3E, NTN1A, ABI1B, CTNND2B, SIPA1L3, DPYSL2B, WU:FC33B09, PITPNAA, POF1B, ANK3A, CDH1, EFNB2A, SLIT3, TRIOA, EXOSC3, SRGAP2, MAP1SA, PLXNA4, PLXNA1B, YTHDF2, KALRNB, CPSF1, APLP2, MYO9AA, TAOK3A, SLC33A1, STAT3, CAD, CHCHD10, KIF5BA, RTN4B, CLNS1A, TAGLN2, SQSTM1, LLGL2	0.972247
GOTERM_BP_FAT	GO:0061564	axon development	33	CYFIP2, RB1, SLBP, LRRC15, SEMA3C, EVLA, NEXN, SEMA3E, NTN1A, DPYSL2B, WU:FC33B09, PITPNAA, ANK3A, EFNB2A, SLIT3, TRIOA, EXOSC3, MCAMB, MAP1SA, PLXNA4, PLXNA1B, KALRNB, CPSF1, APLP2, MYO9AA, SLC33A1, STAT3, CHCHD10, KIF5BA, RAB10, RTN4B, CLNS1A, SQSTM1	0.972247
GOTERM_BP_FAT	GO:0048858	cell projection morphogenesis	36	CYFIP2, RB1, SLBP, LRRC15, SEMA3C, EVLA, NEXN, SEMA3E, NTN1A, ABI1B, CTNND2B, DPYSL2B, WU:FC33B09, PITPNAA, ANK3A, EFNB2A, SLIT3, TRIOA, EXOSC3, SRGAP2, MAP1SA, PLXNA4, PLXNA1B, KALRNB, CPSF1, APLP2, MYO9AA, TAOK3A, SLC33A1, STAT3, CAD, CHCHD10, KIF5BA, RTN4B, CLNS1A, SQSTM1	0.972247
GOTERM_BP_FAT	GO:0007409	axonogenesis	31	CYFIP2, RB1, SLBP, LRRC15, SEMA3C, EVLA, NEXN, SEMA3E, NTN1A, DPYSL2B, WU:FC33B09, PITPNAA, ANK3A, EFNB2A, SLIT3, TRIOA, EXOSC3, MAP1SA, PLXNA4, PLXNA1B, KALRNB, CPSF1, APLP2, MYO9AA, SLC33A1, STAT3, CHCHD10, KIF5BA, RTN4B, CLNS1A, SQSTM1	0.972247
GOTERM_BP_FAT	GO:0048812	neuron projection morphogenesis	35	CYFIP2, RB1, SLBP, LRRC15, SEMA3C, EVLA, NEXN, SEMA3E, NTN1A, CTNND2B, DPYSL2B, WU:FC33B09, PITPNAA, ANK3A, EFNB2A, SLIT3, TRIOA, EXOSC3, SRGAP2, MAP1SA, PLXNA4, PLXNA1B, KALRNB, CPSF1, APLP2, MYO9AA, TAOK3A, SLC33A1, STAT3, CAD, CHCHD10, KIF5BA, RTN4B, CLNS1A, SQSTM1	0.972247
GOTERM_BP_FAT	GO:0120039	plasma membrane bounded cell projection morphogenesis	35	CYFIP2, RB1, SLBP, LRRC15, SEMA3C, EVLA, NEXN, SEMA3E, NTN1A, CTNND2B, DPYSL2B, WU:FC33B09, PITPNAA, ANK3A, EFNB2A, SLIT3, TRIOA, EXOSC3, SRGAP2, MAP1SA, PLXNA4, PLXNA1B, KALRNB, CPSF1, APLP2, MYO9AA, TAOK3A, SLC33A1, STAT3, CAD, CHCHD10, KIF5BA, RTN4B, CLNS1A, SQSTM1	0.972247
GOTERM_BP_FAT	GO:0031175	neuron projection development	41	CYFIP2, RB1, SLBP, LRRC15, SEMA3C, EVLA, NEXN, SEMA3E, NTN1A, CTNND2B, DPYSL2B, WU:FC33B09, PITPNAA, ANK3A, STMN1A, EFNB2A, SLIT3, TRIOA, EXOSC3, MCAMB, SRGAP2, CAMSAP1B, MAP1SA, PLXNA4, PLXNA1B, KALRNB, CPSF1, APLP2, MYO9AA, TAOK3A, SLC33A1, STAT3, CAD, TCF12, CHCHD10, KIF5BA, RAB10, RTN4B, CLNS1A, ATXN10, SQSTM1	0.972247
GOTERM_BP_FAT	GO:0048666	neuron development	51	RB1, CYFIP2, NTN1A, CTNND2B, DPYSL2B, JAG1B, ANK3A, STMN1A, EFNB2A, MCAMB, MAP1SA, PLXNA1B, PRKCI, KALRNB, APLP2, TCF12, TAOK3A, CAD, KIF5BA, DHDDS, CLNS1A, ATP2B1A, SQSTM1, LLGL2, SLBP, LRRC15, DTYMK, SEMA3C, HDAC1, EVLA, NEXN, SEMA3E, PITPNAA, WU:FC33B09, SLIT3, TRIOA, EXOSC3, SRGAP2, CAMSAP1B, PLXNA4, CPSF1, MYO9AA, STAT3, SLC33A1, PBX2, CHCHD10, SUPT5H, WARS1, RTN4B, RAB10, ATXN10	0.972247
GOTERM_BP_FAT	GO:0007411	axon guidance	20	CYFIP2, RB1, SLBP, LRRC15, KALRNB, SEMA3C, CPSF1, EVLA, STAT3, NEXN, SEMA3E, NTN1A, KIF5BA, RTN4B, ANK3A, EFNB2A, SLIT3, TRIOA, PLXNA4, PLXNA1B	0.972247
GOTERM_BP_FAT	GO:0097485	neuron projection guidance	20	CYFIP2, RB1, SLBP, LRRC15, KALRNB, SEMA3C, CPSF1, EVLA, STAT3, NEXN, SEMA3E, NTN1A, KIF5BA, RTN4B, ANK3A, EFNB2A, SLIT3, TRIOA, PLXNA4, PLXNA1B	0.972247
GOTERM_BP_FAT	GO:0048699	generation of neurons	59	RB1, CYFIP2, CHM, ACSL4A, NTN1A, CTNND2B, DPYSL2B, JAG1B, ANK3A, STMN1A, CDH1, EFNB2A, MCAMB, MAP1SA, PLXNA1B, PRKCI, AGTPBP1, KALRNB, APLP2, TCF12, TAOK3A, CAD, KIF5BA, DHDDS, CLNS1A, ATP2B1A, SMARCA4A, SQSTM1, LLGL2, SLBP, LRRC15, DTYMK, SEMA3C, HDAC1, EVLA, NEXN, SEMA3E, ABI1B, PITPNAA, WU:FC33B09, SLIT3, TRIOA, EXOSC3, SRGAP2, CAMSAP1B, PLXNA4, CPSF1, MYO9AA, STAT3, SLC33A1, PBX2, CHCHD10, AC…	0.972247
GOTERM_BP_FAT	GO:0030182	neuron differentiation	57	RB1, CYFIP2, CHM, ACSL4A, NTN1A, CTNND2B, DPYSL2B, JAG1B, ANK3A, STMN1A, EFNB2A, MCAMB, MAP1SA, PLXNA1B, PRKCI, AGTPBP1, KALRNB, APLP2, TCF12, TAOK3A, CAD, KIF5BA, DHDDS, CLNS1A, ATP2B1A, SMARCA4A, SQSTM1, LLGL2, SLBP, LRRC15, DTYMK, SEMA3C, HDAC1, EVLA, NEXN, SEMA3E, PITPNAA, WU:FC33B09, SLIT3, TRIOA, EXOSC3, SRGAP2, CAMSAP1B, PLXNA4, CPSF1, MYO9AA, STAT3, SLC33A1, PBX2, CHCHD10, ACSL3A, SUPT5H,…	0.972247
GOTERM_BP_FAT	GO:0022008	neurogenesis	65	RB1, CYFIP2, CHM, ACSL4A, NTN1A, CTNND2B, DPYSL2B, CDC73, JAG1B, FBL, ANK3A, STMN1A, CDH1, EFNB2A, MCAMB, MAP1SA, PLXNA1B, PRKCI, AGTPBP1, KALRNB, HMGCS1, APLP2, TCF12, TAOK3A, CAD, KIF5BA, DHDDS, F8, CLNS1A, ATP2B1A, SMARCA4A, SQSTM1, LLGL2, SLBP, LRRC15, DTYMK, SEMA3C, HDAC1, EVLA, NEXN, SEMA3E, ABI1B, PITPNAA, WU:FC33B09, LEO1, SLIT3, TRIOA, EXOSC3, SRGAP2, CAMSAP1B, PLXNA4, CPSF1, MYO9AA, STA…	0.972247
GOTERM_BP_FAT	GO:0030030	cell projection organization	58	RB1, CYFIP2, EZRB, NTN1A, CTNND2B, DPYSL2B, DNAAF10, NUDCD2, ANK3A, STMN1A, RUVBL2, RUVBL1, EFNB2A, MCAMB, MAP1SA, PLXNA1B, PRKCI, NUDC, KALRNB, APLP2, TCF12, TAOK3A, CAD, KIF5BA, MTSS1, CLNS1A, SQSTM1, LLGL2, SLBP, LRRC15, UNC119B, CAPGB, SEMA3C, ARL6, EVLA, NEXN, SEMA3E, ABI1B, PITPNAA, WU:FC33B09, ORC4, FLNCB, SLIT3, TRIOA, EXOSC3, SRGAP2, CFAP20, CAMSAP1B, PLXNA4, CPSF1, MYO9AA, STAT3, SLC33A…	0.972247
GOTERM_BP_FAT	GO:0120036	plasma membrane bounded cell projection organization	54	RB1, CYFIP2, EZRB, NTN1A, CTNND2B, DPYSL2B, DNAAF10, NUDCD2, ANK3A, STMN1A, RUVBL2, RUVBL1, EFNB2A, MCAMB, MAP1SA, PLXNA1B, NUDC, KALRNB, APLP2, TCF12, TAOK3A, CAD, KIF5BA, CLNS1A, SQSTM1, LLGL2, SLBP, LRRC15, UNC119B, SEMA3C, ARL6, EVLA, NEXN, SEMA3E, PITPNAA, WU:FC33B09, ORC4, FLNCB, SLIT3, TRIOA, EXOSC3, SRGAP2, CFAP20, CAMSAP1B, PLXNA4, CPSF1, MYO9AA, STAT3, SLC33A1, CHCHD10, RTN4B, RAB10, TT…	0.972247
GOTERM_BP_FAT	GO:0007399	nervous system development	106	RB1, CYFIP2, KDM1A, NTN1A, ACSL4A, IGF2BP2B, CTNND2B, JAG1B, FBL, ANK3A, STMN1A, CDH1, PSMD3, ETF1B, MCAMB, CDON, SEC63, WLS, PRKCI, AGTPBP1, APLP2, TAOK3A, CRABP2A, DHDDS, ATP2B1A, CLNS1A, SMARCA4A, MARCKSA, XPO1A, NUP98, SNRNP200, SQSTM1, LLGL2, UNC119B, UTP25, SLBP, PSMD12, FXR1, FLNCB, TRIOA, SRGAP2, CAMSAP1B, PLXNA4, TOE1, CPSF1, MYO9AA, SLC33A1, PBX2, CHCHD10, NFATC1, ACSL3A, SUPT5H, RTN4B,…	0.972247
Annotation Cluster 66	Enrichment Score: 0.5198545523123174
Category	Term		Count	Genes	FDR
GOTERM_CC_FAT	GO:0010494	cytoplasmic stress granule	13	EIF2S1A, YTHDF2, SSB, STAU1, EIF2S1B, LARP4AA, LARP4AB, ATXN2L, FXR1, LARP1, FXR2, G3BP1, G3BP2B	0.0829891
GOTERM_MF_FAT	GO:0003729	mRNA binding	46	SLBP, DDX5, RBM8A, STAU1, EIF4A3, SRBD1, IREB2, DDX21, DDX41, IGF2BP2B, MRPL13, EDC3, MSI2B, FXR1, FXR2, EXOSC9, KHSRP, CLUHA, EIF4G2A, G3BP1, EIF4G2B, HNRNPA0L, ETF1B, TIA1, AQR, YTHDF2, SSB, SAMD4A, LARP7, LARP4AA, MRPS7, SUPT5H, LRPPRC, SRSF1A, PUM3, LARP4AB, ATXN2L, SYNCRIPL, DDX3XA, RBMS1A, DDX3XB, NCL, EIF4G1A, GEMIN5, G3BP2B, DDX39AA	0.218999
GOTERM_CC_FAT	GO:0035770	ribonucleoprotein granule	23	EIF2S1A, UPF1, TNRC6BA, YTHDF2, SSB, STAU1, FASTKD2, EIF2S1B, SAMD4A, YBX1, LARP4AA, EDC3, LARP4AB, ATXN2L, FXR1, LARP1, FXR2, DDX3XA, DDX3XB, FASTK, G3BP1, POLR2G, G3BP2B	0.231808
GOTERM_CC_FAT	GO:0036464	cytoplasmic ribonucleoprotein granule	21	EIF2S1A, UPF1, TNRC6BA, YTHDF2, SSB, STAU1, EIF2S1B, SAMD4A, YBX1, LARP4AA, EDC3, LARP4AB, ATXN2L, FXR1, LARP1, FXR2, DDX3XA, DDX3XB, G3BP1, POLR2G, G3BP2B	0.39434
GOTERM_BP_FAT	GO:0006417	regulation of translation	26	RBM8A, SMYD5, EIF4A3, YBX1, MRPL13, MSI2B, FXR1, LARP1, FXR2, MAGOH, POLR2G, GCN1, PTCD3, TNRC6BA, YTHDF2, SSB, BZW1A, NGDN, SAMD4A, LARP4AA, LRPPRC, PUM3, LARP4AB, CAPRIN1A, CAPRIN1B, ZNF598	0.972247
GOTERM_BP_FAT	GO:0045727	positive regulation of translation	9	FXR1, YTHDF2, LARP1, SSB, FXR2, SMYD5, POLR2G, LARP4AA, LARP4AB	0.972247
GOTERM_BP_FAT	GO:0051246	regulation of protein metabolic process	38	UBXN1, HSP90AB1, SERPINE2, RBM8A, SMYD5, EIF4A3, SERPINE1, YBX1, MRPL13, FHIT, MSI2B, FXR1, LARP1, FXR2, DIP2BA, PSMD3, MAGOH, PSMD1, POLR2G, GCN1, PTCD3, PRMT6, TNRC6BA, YTHDF2, SSB, BZW1A, NGDN, SAMD4A, LARP4AA, EIF1AXB, LRPPRC, PUM3, LARP4AB, GSK3BA, PSME3, CAPRIN1A, CAPRIN1B, ZNF598	0.972247
GOTERM_BP_FAT	GO:0010608	post-transcriptional regulation of gene expression	31	RBM8A, SMYD5, FASTKD2, EIF4A3, HEATR1, YBX1, IGF2BP2B, MRPL13, MSI2B, FXR1, LARP1, FXR2, FASTK, MAGOH, POLR2G, GCN1, PTCD3, TNRC6BA, YTHDF2, SSB, BZW1A, NGDN, SAMD4A, LARP4AA, LRPPRC, PUM3, LARP4AB, SYNCRIPL, CAPRIN1A, CAPRIN1B, ZNF598	0.972247
GOTERM_BP_FAT	GO:0010628	positive regulation of gene expression	16	YTHDF2, SSB, SMYD5, YBX1, IGF2BP2B, LARP4AA, HSPD1, LARP4AB, FXR1, SYNCRIPL, LARP1, FXR2, OPA1, DHX37, POLR2G, GAPDH	0.972247
GOTERM_BP_FAT	GO:0048255	mRNA stabilization	4	SYNCRIPL, LARP1, YBX1, IGF2BP2B	0.972247
GOTERM_BP_FAT	GO:0009894	regulation of catabolic process	29	UBXN1, HSP90AB1, USP10, FASTKD2, HEATR1, CPT1AB, YBX1, IGF2BP2B, FHIT, LARS1B, HSPD1, FXR1, LARP1, FXR2, FASTK, PSMD3, SI:CH211-197L9.2, PSMD1, POLR2G, PRMT6, UPF1, TNRC6BA, YTHDF2, SAMD4A, GSK3BA, SUPV3L1, SYNCRIPL, PSME3, SQSTM1	0.972247
GOTERM_BP_FAT	GO:0061013	regulation of mRNA catabolic process	13	UPF1, TNRC6BA, YTHDF2, FASTKD2, SAMD4A, YBX1, IGF2BP2B, FXR1, SYNCRIPL, LARP1, FXR2, FASTK, POLR2G	0.972247
GOTERM_BP_FAT	GO:0051247	positive regulation of protein metabolic process	11	FXR1, YTHDF2, LARP1, SSB, FXR2, SMYD5, DIP2BA, POLR2G, LARP4AA, LARP4AB, GSK3BA	0.972247
GOTERM_BP_FAT	GO:1902373	negative regulation of mRNA catabolic process	4	SYNCRIPL, LARP1, YBX1, IGF2BP2B	0.972247
GOTERM_BP_FAT	GO:0043489	RNA stabilization	4	SYNCRIPL, LARP1, YBX1, IGF2BP2B	0.972247
GOTERM_BP_FAT	GO:1903311	regulation of mRNA metabolic process	20	SRPK1B, UPF1, TNRC6BA, YTHDF2, RBM8A, FASTKD2, EIF4A3, SAMD4A, LARP7, YBX1, IGF2BP2B, JMJD6, FXR1, SYNCRIPL, LARP1, FXR2, FASTK, MAGOH, DHX37, POLR2G	0.972247
GOTERM_BP_FAT	GO:0009895	negative regulation of catabolic process	8	PRMT6, SYNCRIPL, LARP1, UBXN1, HSP90AB1, YBX1, IGF2BP2B, FHIT	0.972247
GOTERM_BP_FAT	GO:0006446	regulation of translational initiation	4	YTHDF2, BZW1A, POLR2G, YBX1	0.972247
GOTERM_BP_FAT	GO:1903312	negative regulation of mRNA metabolic process	4	SYNCRIPL, LARP1, YBX1, IGF2BP2B	0.972247
GOTERM_BP_FAT	GO:0043487	regulation of RNA stability	11	FXR1, SYNCRIPL, YTHDF2, LARP1, FXR2, FASTKD2, FASTK, HEATR1, SAMD4A, YBX1, IGF2BP2B	0.972247
GOTERM_BP_FAT	GO:1902369	negative regulation of RNA catabolic process	4	SYNCRIPL, LARP1, YBX1, IGF2BP2B	0.972247
GOTERM_BP_FAT	GO:0043488	regulation of mRNA stability	10	FXR1, SYNCRIPL, YTHDF2, LARP1, FXR2, FASTKD2, FASTK, SAMD4A, YBX1, IGF2BP2B	0.972247
GOTERM_BP_FAT	GO:1903313	positive regulation of mRNA metabolic process	7	FXR1, UPF1, TNRC6BA, YTHDF2, DHX37, SAMD4A, POLR2G	0.972247
GOTERM_BP_FAT	GO:0061014	positive regulation of mRNA catabolic process	6	FXR1, UPF1, TNRC6BA, YTHDF2, SAMD4A, POLR2G	0.972247
GOTERM_CC_FAT	GO:0000932	P-body	7	UPF1, TNRC6BA, YTHDF2, SAMD4A, POLR2G, YBX1, EDC3	0.945392
GOTERM_MF_FAT	GO:0045182	translation regulator activity	3	FXR1, FXR2, SAMD4A	0.952708
GOTERM_BP_FAT	GO:0009896	positive regulation of catabolic process	8	FXR1, SUPV3L1, UPF1, TNRC6BA, YTHDF2, SAMD4A, POLR2G, GSK3BA	0.972247
GOTERM_BP_FAT	GO:0061157	mRNA destabilization	3	FXR1, YTHDF2, SAMD4A	0.983089
GOTERM_BP_FAT	GO:0050779	RNA destabilization	3	FXR1, YTHDF2, SAMD4A	0.983089
Annotation Cluster 67	Enrichment Score: 0.4887062579629331
Category	Term		Count	Genes	FDR
GOTERM_BP_FAT	GO:1902038	positive regulation of hematopoietic stem cell differentiation	4	JAG1A, DDX46, NELFB, SUPT5H	0.668584
GOTERM_BP_FAT	GO:2000736	regulation of stem cell differentiation	7	JAG1A, YTHDF2, DDX46, SMYD5, NELFB, LOC553528, SUPT5H	0.724777
GOTERM_BP_FAT	GO:2000738	positive regulation of stem cell differentiation	4	JAG1A, DDX46, NELFB, SUPT5H	0.972247
GOTERM_BP_FAT	GO:1902036	regulation of hematopoietic stem cell differentiation	5	JAG1A, YTHDF2, DDX46, NELFB, SUPT5H	0.972247
GOTERM_BP_FAT	GO:1901534	positive regulation of hematopoietic progenitor cell differentiation	4	JAG1A, DDX46, NELFB, SUPT5H	0.972247
GOTERM_BP_FAT	GO:2000026	regulation of multicellular organismal development	33	ANKHB, DDX46, KDM1A, SMYD5, HDAC1, SERPINE1, MSMO1, NTN1A, FXR1, FXR2, OPA1, DIP2BA, RUVBL2, RUVBL1, SLIT3, NELFB, HIF1AN, HARS, IARS1, PLXNA4, ESRRA, UTP15, YTHDF2, STAT3, LARP7, NUP62L, LSS, SARS1, TMEM33, PITHD1, NCL, TARS1, BCAR1	0.972247
GOTERM_BP_FAT	GO:0045597	positive regulation of cell differentiation	13	DDX46, HDAC1, STAT3, SUPT5H, FXR1, JAG1A, CCN2A, FXR2, OPA1, PITHD1, CARM1, NELFB, PLXNA4	0.972247
GOTERM_BP_FAT	GO:1901532	regulation of hematopoietic progenitor cell differentiation	5	JAG1A, YTHDF2, DDX46, NELFB, SUPT5H	0.972247
GOTERM_BP_FAT	GO:0045596	negative regulation of cell differentiation	6	YTHDF2, RIOX1, SMYD5, DIP2BA, SLIT3, LLGL2	0.972247
GOTERM_BP_FAT	GO:0045637	regulation of myeloid cell differentiation	4	DDX46, SMYD5, PITHD1, NELFB	0.972247
GOTERM_BP_FAT	GO:0045595	regulation of cell differentiation	28	DDX46, KDM1A, SMYD5, HDAC1, MSMO1, FXR1, JAG1A, FXR2, OPA1, DIP2BA, SLIT3, NELFB, PLXNA4, PRMT5, YTHDF2, EED, STAT3, NUP62L, LOC553528, SUPT5H, GNL2, LSS, GNL3, CCN2A, RIOX1, PITHD1, CARM1, LLGL2	0.972247
GOTERM_BP_FAT	GO:0051247	positive regulation of protein metabolic process	11	FXR1, YTHDF2, LARP1, SSB, FXR2, SMYD5, DIP2BA, POLR2G, LARP4AA, LARP4AB, GSK3BA	0.972247
GOTERM_BP_FAT	GO:1903706	regulation of hemopoiesis	6	DDX46, KDM1A, OPA1, SMYD5, PITHD1, NELFB	0.972247
GOTERM_BP_FAT	GO:0010720	positive regulation of cell development	7	FXR1, FXR2, DDX46, OPA1, HDAC1, STAT3, PLXNA4	0.972247
GOTERM_BP_FAT	GO:0060284	regulation of cell development	16	PRMT5, YTHDF2, DDX46, KDM1A, SMYD5, HDAC1, STAT3, FXR1, FXR2, OPA1, DIP2BA, PITHD1, CARM1, SLIT3, NELFB, PLXNA4	0.972247
GOTERM_BP_FAT	GO:0051094	positive regulation of developmental process	15	UTP15, DDX46, HDAC1, STAT3, SUPT5H, FXR1, JAG1A, CCN2A, FXR2, OPA1, PITHD1, CARM1, PGAM5, NELFB, PLXNA4	0.972247
GOTERM_BP_FAT	GO:0050769	positive regulation of neurogenesis	5	FXR1, FXR2, HDAC1, STAT3, PLXNA4	0.972247
GOTERM_BP_FAT	GO:0050767	regulation of neurogenesis	8	FXR1, YTHDF2, FXR2, HDAC1, DIP2BA, STAT3, SLIT3, PLXNA4	0.972247
GOTERM_BP_FAT	GO:0051241	negative regulation of multicellular organismal process	8	FXR1, SARS1, DIP2BA, SERPINE1, SLIT3, NTN1A, HIF1AN, LLGL2	0.972247
GOTERM_BP_FAT	GO:0051962	positive regulation of nervous system development	5	FXR1, FXR2, HDAC1, STAT3, PLXNA4	0.972247
GOTERM_BP_FAT	GO:0051960	regulation of nervous system development	8	FXR1, YTHDF2, FXR2, HDAC1, DIP2BA, STAT3, SLIT3, PLXNA4	0.972247
GOTERM_BP_FAT	GO:0051240	positive regulation of multicellular organismal process	12	FXR1, UTP15, FXR2, DDX46, OPA1, HDAC1, STAT3, SERPINE1, GAPDH, CFAP20, PLXNA4, HSPD1	0.972247
GOTERM_BP_FAT	GO:1902105	regulation of leukocyte differentiation	3	DDX46, OPA1, NELFB	0.972247
GOTERM_BP_FAT	GO:0002682	regulation of immune system process	14	YTHDF2, DDX46, KDM1A, PARP1, USP4, SMYD5, CD248A, NEK7, SAMHD1, SUPT5H, HSPD1, OPA1, PITHD1, NELFB	0.972247
Annotation Cluster 68	Enrichment Score: 0.48602529446419906
Category	Term		Count	Genes	FDR
GOTERM_BP_FAT	GO:0070192	chromosome organization involved in meiotic cell cycle	5	RAD50, FANCD2, NCAPD2, TRIP13, NCAPD3	0.972247
GOTERM_BP_FAT	GO:1903046	meiotic cell cycle process	7	TOP2A, RAD50, FANCD2, MRE11A, NCAPD2, TRIP13, NCAPD3	0.972247
GOTERM_BP_FAT	GO:0051321	meiotic cell cycle	9	TOP2A, RAD50, FANCD2, RPA1, MRE11A, NCAPD2, BUB3, TRIP13, NCAPD3	0.972247
GOTERM_BP_FAT	GO:0061982	meiosis I cell cycle process	4	TOP2A, FANCD2, MRE11A, TRIP13	0.972247
GOTERM_BP_FAT	GO:0007131	reciprocal meiotic recombination	3	TOP2A, FANCD2, TRIP13	0.972247
GOTERM_BP_FAT	GO:0140527	reciprocal homologous recombination	3	TOP2A, FANCD2, TRIP13	0.972247
GOTERM_BP_FAT	GO:0035825	homologous recombination	3	TOP2A, FANCD2, TRIP13	0.972247
GOTERM_BP_FAT	GO:0007127	meiosis I	3	TOP2A, FANCD2, TRIP13	0.972247
GOTERM_BP_FAT	GO:0140013	meiotic nuclear division	3	TOP2A, FANCD2, TRIP13	0.972247
Annotation Cluster 69	Enrichment Score: 0.4752343099778329
Category	Term		Count	Genes	FDR
GOTERM_BP_FAT	GO:0006997	nucleus organization	9	NDC1, NUP93, ANKLE2, SEH1L, REEP3B, NUP54, LEMD3, CHMP7, RRP8	0.972247
GOTERM_BP_FAT	GO:0071709	membrane assembly	4	ANKLE2, REEP3B, TLCD2, CHMP7	0.972247
GOTERM_BP_FAT	GO:0044091	membrane biogenesis	4	ANKLE2, REEP3B, TLCD2, CHMP7	0.972247
GOTERM_BP_FAT	GO:0006998	nuclear envelope organization	4	ANKLE2, REEP3B, LEMD3, CHMP7	0.972247
GOTERM_BP_FAT	GO:0031468	nuclear membrane reassembly	3	ANKLE2, REEP3B, CHMP7	0.972247
GOTERM_BP_FAT	GO:0071763	nuclear membrane organization	3	ANKLE2, REEP3B, CHMP7	0.972247
Annotation Cluster 70	Enrichment Score: 0.46536377523289557
Category	Term		Count	Genes	FDR
GOTERM_MF_FAT	GO:0015179	L-amino acid transmembrane transporter activity	9	SLC7A5, SLC1A3A, SLC3A2B, SLC1A4, SLC7A1B, SLC1A5, SLC25A55A, SLC7A3B, SLC43A1A	0.458271
GOTERM_MF_FAT	GO:0015175	neutral L-amino acid transmembrane transporter activity	6	SLC7A5, SLC1A3A, SLC3A2B, SLC1A4, SLC1A5, SLC43A1A	0.593437
GOTERM_BP_FAT	GO:0089718	amino acid import across plasma membrane	4	SLC1A3A, SLC3A2B, SLC1A5, SLC7A3B	0.972247
GOTERM_BP_FAT	GO:1902475	L-alpha-amino acid transmembrane transport	6	SLC1A3A, SLC3A2B, SLC1A4, SLC1A5, SLC25A55A, SLC7A3B	0.972247
GOTERM_MF_FAT	GO:0015172	acidic amino acid transmembrane transporter activity	4	SLC1A3A, SLC1A4, SLC1A5, SLC25A55A	0.940138
GOTERM_BP_FAT	GO:0015807	L-amino acid transport	6	SLC1A3A, SLC3A2B, SLC1A4, SLC1A5, SLC25A55A, SLC7A3B	0.972247
GOTERM_MF_FAT	GO:0015183	L-aspartate transmembrane transporter activity	3	SLC1A4, SLC1A5, SLC25A55A	0.952708
GOTERM_MF_FAT	GO:0008514	organic anion transmembrane transporter activity	16	ABCC1, SLC33A1, SLC25A32B, SLC1A4, SLC1A5, SLC25A55A, SLC43A1A, SLC25A25B, SLC4A7, SLC7A5, SLC25A17L, SLC1A3A, SLC3A2B, SLC7A1B, SLC7A3B, SLC27A4	0.952708
GOTERM_BP_FAT	GO:0015711	organic anion transport	16	ABCC1, SLC33A1, SLC25A32B, SLC1A4, SLC1A5, SLC25A55A, SLC25A25B, CRABP2A, SLC4A7, FABP3, SLC25A17L, SLC1A3A, SLC3A2B, SLC2A1B, SLC7A3B, SLC27A4	0.972247
GOTERM_BP_FAT	GO:0006865	amino acid transport	9	SLC7A5, SLC1A3A, SLC3A2B, SLC1A4, SLC1A5, SLC25A55A, SLC7A3B, SLC43A1A, SLC6A16B	0.972247
GOTERM_BP_FAT	GO:0006835	dicarboxylic acid transport	5	SLC1A3A, SLC25A32B, SLC1A4, SLC1A5, SLC25A55A	0.972247
GOTERM_MF_FAT	GO:0015171	amino acid transmembrane transporter activity	9	SLC7A5, SLC1A3A, SLC3A2B, SLC1A4, SLC7A1B, SLC1A5, SLC25A55A, SLC7A3B, SLC43A1A	0.952708
GOTERM_BP_FAT	GO:0051938	L-glutamate import	3	SLC1A3A, SLC1A4, SLC25A55A	0.972247
GOTERM_BP_FAT	GO:0015800	acidic amino acid transport	3	SLC1A3A, SLC1A4, SLC25A55A	0.972247
GOTERM_BP_FAT	GO:0015813	L-glutamate transmembrane transport	3	SLC1A3A, SLC1A4, SLC25A55A	0.972247
GOTERM_MF_FAT	GO:0005310	dicarboxylic acid transmembrane transporter activity	3	SLC1A4, SLC1A5, SLC25A55A	0.952708
GOTERM_MF_FAT	GO:0015556	C4-dicarboxylate transmembrane transporter activity	3	SLC1A4, SLC1A5, SLC25A55A	0.952708
GOTERM_BP_FAT	GO:0003333	amino acid transmembrane transport	7	SLC7A5, SLC1A3A, SLC3A2B, SLC1A4, SLC1A5, SLC25A55A, SLC7A3B	0.972247
GOTERM_MF_FAT	GO:0005342	organic acid transmembrane transporter activity	11	SLC7A5, SLC1A3A, SLC3A2B, SLC25A32B, SLC1A4, SLC7A1B, SLC1A5, SLC25A55A, SLC7A3B, SLC43A1A, SLC27A4	0.952708
GOTERM_MF_FAT	GO:0046943	carboxylic acid transmembrane transporter activity	11	SLC7A5, SLC1A3A, SLC3A2B, SLC25A32B, SLC1A4, SLC7A1B, SLC1A5, SLC25A55A, SLC7A3B, SLC43A1A, SLC27A4	0.952708
GOTERM_BP_FAT	GO:0015810	aspartate transmembrane transport	3	SLC1A3A, SLC1A5, SLC25A55A	0.972247
GOTERM_BP_FAT	GO:0015804	neutral amino acid transport	4	SLC7A5, SLC3A2B, SLC1A4, SLC43A1A	0.972247
GOTERM_MF_FAT	GO:0015293	symporter activity	5	SLC4A7, SLC1A3A, SLC1A4, SLC1A5, SLC6A16B	0.952708
GOTERM_MF_FAT	GO:0015101	organic cation transmembrane transporter activity	5	SLC25A17L, SLC3A2B, SLC1A4, SLC7A1B, SLC7A3B	0.952708
GOTERM_BP_FAT	GO:0046942	carboxylic acid transport	10	FABP3, SLC1A3A, SLC3A2B, SLC25A32B, SLC1A4, SLC1A5, SLC25A55A, SLC7A3B, CRABP2A, SLC27A4	0.972247
GOTERM_BP_FAT	GO:0015849	organic acid transport	10	FABP3, SLC1A3A, SLC3A2B, SLC25A32B, SLC1A4, SLC1A5, SLC25A55A, SLC7A3B, CRABP2A, SLC27A4	0.972247
GOTERM_BP_FAT	GO:0015740	C4-dicarboxylate transport	3	SLC1A3A, SLC1A5, SLC25A55A	0.972247
GOTERM_BP_FAT	GO:0098739	import across plasma membrane	5	SLC1A3A, SLC3A2B, ATP1B3B, SLC1A5, SLC7A3B	0.972247
GOTERM_BP_FAT	GO:1905039	carboxylic acid transmembrane transport	7	SLC1A3A, SLC3A2B, SLC25A32B, SLC1A4, SLC1A5, SLC25A55A, SLC7A3B	0.972247
GOTERM_BP_FAT	GO:1903825	organic acid transmembrane transport	7	SLC1A3A, SLC3A2B, SLC25A32B, SLC1A4, SLC1A5, SLC25A55A, SLC7A3B	0.972247
GOTERM_MF_FAT	GO:0015291	secondary active transmembrane transporter activity	7	SLC4A7, ANKHB, SLC25A17L, SLC1A3A, SLC1A4, SLC1A5, SLC6A16B	0.952708
GOTERM_BP_FAT	GO:0015695	organic cation transport	3	SLC3A2B, SLC1A4, SLC7A3B	0.972247
GOTERM_MF_FAT	GO:0015297	antiporter activity	3	SLC4A7, SLC25A17L, SLC1A5	0.972151
GOTERM_BP_FAT	GO:0055085	transmembrane transport	31	ANKHB, SLC25A32B, SLC1A4, SLC1A5, SLC29A1A, SLC6A16B, TIMM50, HSPD1, SLC25A28, GRPEL1, SLC3A2B, TIMM23A, ANO5A, SLC2A1B, ATP1B3B, ANO5B, TIMM17A, FLVCR1, ABCC1, SLC33A1, SLC25A55A, SLC43A1A, SLC25A25B, TOMM40L, SLC4A7, SLC7A5, SLC25A17L, SLC1A3A, TOMM70A, ATP2B1A, SLC7A3B	0.998905
GOTERM_MF_FAT	GO:0022804	active transmembrane transporter activity	10	SLC4A7, ANKHB, ABCC1, SLC25A17L, SLC1A3A, TIMM23A, ATP2B1A, SLC1A4, SLC1A5, SLC6A16B	0.999286
Annotation Cluster 71	Enrichment Score: 0.4422886933651595
Category	Term		Count	Genes	FDR
GOTERM_CC_FAT	GO:0000792	heterochromatin	5	CBX5, UHRF1, BAZ2A, LRWD1, RRP8	0.904173
GOTERM_MF_FAT	GO:0140030	modification-dependent protein binding	10	BAG6, CBX5, UBXN1, UHRF1, CARM1, AFG2B, LRWD1, CHD1L, SQSTM1, RRP8	0.952708
GOTERM_MF_FAT	GO:0140034	methylation-dependent protein binding	4	CBX5, UHRF1, LRWD1, RRP8	0.952708
GOTERM_MF_FAT	GO:0035064	methylated histone binding	4	CBX5, UHRF1, LRWD1, RRP8	0.952708
Annotation Cluster 72	Enrichment Score: 0.43245818018758675
Category	Term		Count	Genes	FDR
GOTERM_BP_FAT	GO:0007600	sensory perception	7	RB1, RIC8B, ARL6, ATP2B1A, PDCL, CHM, DHDDS	0.972247
GOTERM_BP_FAT	GO:0007601	visual perception	4	RB1, ARL6, PDCL, DHDDS	0.972247
GOTERM_BP_FAT	GO:0050953	sensory perception of light stimulus	4	RB1, ARL6, PDCL, DHDDS	0.972247
GOTERM_BP_FAT	GO:0050877	nervous system process	9	CYFIP2, RB1, RIC8B, AGTPBP1, ARL6, ATP2B1A, PDCL, CHM, DHDDS	0.972247
Annotation Cluster 73	Enrichment Score: 0.4317617687710805
Category	Term		Count	Genes	FDR
GOTERM_BP_FAT	GO:0007507	heart development	50	NTN1A, CDC73, OPA1, RUVBL2, RUVBL1, DCHS1B, PRKCI, NUDC, ITGB1B, CACYBP, ESCO2, GSK3BA, MAT2AA, NCL, SMARCA4A, NUP54, KIF20A, TLN1, ACTC1C, ACTC1A, DNMT3BA, HDAC1, NPR3, NEXN, SUPT6H, FXR1, PARD6A, SMARCC1A, RACGAP1, LEO1, FLNCB, SURF6, FLNA, NUP43, CFAP20, PDLIM7, NOP56, HACE1, PDLIM5B, GINS3, RPA1, SMARCA5, PBX2, NFATC1, NUP62L, MYO1D, DHFR, FABP3, TOMM70A, TTC4	0.972247
GOTERM_BP_FAT	GO:0009799	specification of symmetry	23	NUDC, DNMT1, HACE1, DNMT3BA, ITGB1B, MAX, HDAC1, ARL6, NTN1A, GSK3BA, MYO1D, DHFR, FABP3, NCLN, PPP4CB, NUDCD2, NCL, TTC4, FLNA, SMARCA4A, MCAMB, CFAP20, PDLIM7	0.972247
GOTERM_BP_FAT	GO:0009855	determination of bilateral symmetry	23	NUDC, DNMT1, HACE1, DNMT3BA, ITGB1B, MAX, HDAC1, ARL6, NTN1A, GSK3BA, MYO1D, DHFR, FABP3, NCLN, PPP4CB, NUDCD2, NCL, TTC4, FLNA, SMARCA4A, MCAMB, CFAP20, PDLIM7	0.972247
GOTERM_BP_FAT	GO:0060972	left/right pattern formation	21	NUDC, DNMT1, HACE1, DNMT3BA, ITGB1B, ARL6, NTN1A, SLC25A25B, GSK3BA, MYO1D, DHFR, FABP3, NCLN, NUDCD2, NCL, TTC4, FLNA, SMARCA4A, MCAMB, CFAP20, PDLIM7	0.972247
GOTERM_BP_FAT	GO:0007368	determination of left/right symmetry	20	NUDC, DNMT1, HACE1, DNMT3BA, ITGB1B, ARL6, NTN1A, GSK3BA, MYO1D, DHFR, FABP3, NCLN, NUDCD2, NCL, TTC4, FLNA, SMARCA4A, MCAMB, CFAP20, PDLIM7	0.972247
GOTERM_BP_FAT	GO:0061371	determination of heart left/right asymmetry	14	NUDC, HACE1, DNMT3BA, NTN1A, GSK3BA, MYO1D, DHFR, FABP3, NCL, TTC4, FLNA, SMARCA4A, CFAP20, PDLIM7	0.972247
GOTERM_BP_FAT	GO:0060562	epithelial tube morphogenesis	16	PRKCI, HACE1, IGFBP3, NTN1A, GSK3BA, MYO1D, DHFR, FABP3, SARS1, PARD6A, CDH1, NCL, SMARCA4A, MSNA, TARS1, PDLIM7	0.972247
GOTERM_BP_FAT	GO:0001947	heart looping	8	DHFR, FABP3, HACE1, NCL, SMARCA4A, NTN1A, PDLIM7, GSK3BA	0.972247
GOTERM_BP_FAT	GO:0003143	embryonic heart tube morphogenesis	9	MYO1D, DHFR, FABP3, HACE1, NCL, SMARCA4A, NTN1A, PDLIM7, GSK3BA	0.972247
GOTERM_BP_FAT	GO:0035050	embryonic heart tube development	11	MYO1D, DHFR, PRKCI, FABP3, HACE1, NCL, SMARCA4A, NTN1A, SUPT6H, PDLIM7, GSK3BA	0.972247
GOTERM_BP_FAT	GO:0003002	regionalization	38	DNMT1, DNMT3BA, MAX, HDAC1, ARL6, EIF4A3, ACSL4A, NTN1A, SUPT6H, JAG1B, FXR1, SBNO1, NCLN, PPP4CB, NUDCD2, EFNB2A, FLNA, MCAMB, CFAP20, PDLIM7, PXNA, WLS, NAA50, NUDC, HACE1, ITGB1B, NUP62L, SLC25A25B, GSK3BA, MYO1D, DHFR, FABP3, CCDC80, NCL, TTC4, SMARCA4A, NAA35, NUP54	0.972247
GOTERM_BP_FAT	GO:0048562	embryonic organ morphogenesis	28	NOLC1, NTN1A, WDR43, JAG1B, LEO1, EFNB2A, SEC23B, CFAP20, PDLIM7, WLS, CCT3, AFAP1L2, HACE1, HMGCS1, IGFBP3, STAT3, WARS1, GSK3BA, MYO1D, DHFR, RTN4B, FABP3, POLR1A, NCL, TTC4, POLR1C, SMARCA4A, TLN1	0.972247
GOTERM_BP_FAT	GO:0007389	pattern specification process	38	DNMT1, DNMT3BA, MAX, HDAC1, ARL6, EIF4A3, ACSL4A, NTN1A, SUPT6H, JAG1B, FXR1, SBNO1, NCLN, PPP4CB, NUDCD2, EFNB2A, FLNA, MCAMB, CFAP20, PDLIM7, PXNA, WLS, NAA50, NUDC, HACE1, ITGB1B, NUP62L, SLC25A25B, GSK3BA, MYO1D, DHFR, FABP3, CCDC80, NCL, TTC4, SMARCA4A, NAA35, NUP54	0.972247
GOTERM_BP_FAT	GO:0048598	embryonic morphogenesis	44	SMARCAL1, ARL6, EZRB, NOLC1, NTN1A, YBX1, IQGAP3, WDR43, JAG1B, PARD6A, CDH1, LEO1, DHX16, EFNB2A, SEC23B, CFAP20, PDLIM7, WLS, ESRRA, CCT3, AFAP1L2, PRKCI, YTHDF2, HACE1, HMGCS1, ITGB1B, PRMT1, IGFBP3, STAT3, PBX2, WARS1, GSK3BA, MYO1D, DHFR, RTN4B, FABP3, POLR1A, NCL, TTC4, POLR1C, CYTH1A, SMARCA4A, CYTH3B, TLN1	0.972247
GOTERM_BP_FAT	GO:0003146	heart jogging	3	MYO1D, NTN1A, GSK3BA	0.972247
GOTERM_BP_FAT	GO:0048729	tissue morphogenesis	35	LTV1, ACTC1C, ACTC1A, HDAC1, EZRB, NTN1A, IQGAP3, PARD6A, CDH1, EFNB2A, MCAMB, ARHGEF28A, PDLIM7, WLS, AFAP1L2, PRKCI, HACE1, USP4, PRMT1, IGFBP3, MYO9AA, STAT3, NUP62L, GSK3BA, MYO1D, DHFR, FABP3, SARS1, NCL, CYTH1A, SMARCA4A, CYTH3B, TLN1, MSNA, TARS1	0.972247
GOTERM_BP_FAT	GO:0002009	morphogenesis of an epithelium	29	HDAC1, EZRB, NTN1A, IQGAP3, PARD6A, CDH1, MCAMB, PDLIM7, AFAP1L2, PRKCI, HACE1, USP4, PRMT1, IGFBP3, MYO9AA, STAT3, NUP62L, GSK3BA, MYO1D, DHFR, FABP3, SARS1, NCL, CYTH1A, SMARCA4A, CYTH3B, TLN1, MSNA, TARS1	0.972247
GOTERM_BP_FAT	GO:0003007	heart morphogenesis	14	ACTC1C, ACTC1A, HACE1, HDAC1, PBX2, NTN1A, GSK3BA, MYO1D, DHFR, FABP3, SMARCC1A, NCL, SMARCA4A, PDLIM7	0.972247
GOTERM_BP_FAT	GO:0060429	epithelium development	58	EZRB, GLDC, CHM, NTN1A, IDE, SIPA1L3, JAG1B, POF1B, CDH1, PSMD3, EFNB2A, MCAMB, PXNA, WLS, PRKCI, NAA15A, USP4, PRMT1, IGFBP3, DHPS, CDKAL1, SLC43A1A, GSK3BA, SARS1, CCDC80, NCL, SMARCA4A, NAA35, GEMIN5, CYTH3B, NAA15B, TLN1, TARS1, LLGL2, SMARCD1, HDAC1, IQGAP3, SUPT6H, FXR1, SNU13B, PARD6A, SRGAP2, PDLIM7, PCK2, NAA50, AFAP1L2, HACE1, MYO9AA, STAT3, NFATC1, NUP62L, WARS1, MYO1D, DHFR, ANLN, FAB…	0.972247
Annotation Cluster 74	Enrichment Score: 0.42268133788229745
Category	Term		Count	Genes	FDR
GOTERM_BP_FAT	GO:0031076	embryonic camera-type eye development	6	HSPA8, AFAP1L2, SMARCA4A, EFNB2A, NTN1A, TLN1	0.972247
GOTERM_BP_FAT	GO:0016331	morphogenesis of embryonic epithelium	6	AFAP1L2, PRKCI, PARD6A, CDH1, NTN1A, TLN1	0.972247
GOTERM_BP_FAT	GO:0048048	embryonic eye morphogenesis	6	CCT3, AFAP1L2, SMARCA4A, EFNB2A, NTN1A, TLN1	0.972247
GOTERM_BP_FAT	GO:0048596	embryonic camera-type eye morphogenesis	5	AFAP1L2, SMARCA4A, EFNB2A, NTN1A, TLN1	0.972247
GOTERM_BP_FAT	GO:0061386	closure of optic fissure	3	AFAP1L2, NTN1A, TLN1	0.972247
GOTERM_BP_FAT	GO:0002072	optic cup morphogenesis involved in camera-type eye development	3	AFAP1L2, NTN1A, TLN1	0.972247
GOTERM_BP_FAT	GO:0060900	embryonic camera-type eye formation	3	AFAP1L2, NTN1A, TLN1	0.972247
GOTERM_BP_FAT	GO:0002011	morphogenesis of an epithelial sheet	7	AFAP1L2, CDH1, EZRB, CYTH1A, NTN1A, CYTH3B, TLN1	0.972247
Annotation Cluster 75	Enrichment Score: 0.4175840276961651
Category	Term		Count	Genes	FDR
GOTERM_BP_FAT	GO:0090101	negative regulation of transmembrane receptor protein serine/threonine kinase signaling pathway	7	NCLN, SMURF2, IGFBP3, SLC33A1, FSTB, NUP62L, LEMD3	0.594338
GOTERM_BP_FAT	GO:0030514	negative regulation of BMP signaling pathway	5	SMURF2, IGFBP3, SLC33A1, NUP62L, LEMD3	0.6186
GOTERM_BP_FAT	GO:0090288	negative regulation of cellular response to growth factor stimulus	6	SMURF2, IGFBP3, SLC33A1, NUP62L, LEMD3, SUPT5H	0.896007
GOTERM_BP_FAT	GO:0030510	regulation of BMP signaling pathway	8	PPP4CB, SMURF2, IGFBP3, SLC33A1, ACSL4A, FSTB, NUP62L, LEMD3	0.972247
GOTERM_BP_FAT	GO:0090287	regulation of cellular response to growth factor stimulus	15	HSPA8, HSP90AB1, SMURF2, IGFBP3, SLC33A1, CAD, ACSL4A, NUP62L, LEMD3, SUPT5H, PPP4CB, TMEM33, NCL, FSTB, HIF1AN	0.972247
GOTERM_BP_FAT	GO:0090092	regulation of transmembrane receptor protein serine/threonine kinase signaling pathway	10	NCLN, PPP4CB, HSP90AB1, SMURF2, IGFBP3, SLC33A1, ACSL4A, FSTB, NUP62L, LEMD3	0.972247
GOTERM_BP_FAT	GO:0048585	negative regulation of response to stimulus	29	TNFAIP6, UBE2D2, PAK1IP1, CHD8, SERPINE1, SAMHD1, IRF2BPL, STRN3, FXR1, HELB, NCLN, FSTB, HIF1AN, CDON, YTHDF2, PARP1, SMURF2, USP4, IGFBP3, SLC33A1, NUP62L, LEMD3, SUPT5H, DKK2, GATAD2B, GSK3BA, RASA2, TEGT, ATM	0.972247
GOTERM_BP_FAT	GO:0010648	negative regulation of cell communication	24	YTHDF2, SMURF2, USP4, IGFBP3, UBE2D2, PAK1IP1, CHD8, SLC33A1, NUP62L, LEMD3, SAMHD1, SUPT5H, GATAD2B, DKK2, IRF2BPL, STRN3, GSK3BA, NCLN, RASA2, TEGT, FSTB, ATM, HIF1AN, CDON	0.972247
GOTERM_BP_FAT	GO:0023057	negative regulation of signaling	24	YTHDF2, SMURF2, USP4, IGFBP3, UBE2D2, PAK1IP1, CHD8, SLC33A1, NUP62L, LEMD3, SAMHD1, SUPT5H, GATAD2B, DKK2, IRF2BPL, STRN3, GSK3BA, NCLN, RASA2, TEGT, FSTB, ATM, HIF1AN, CDON	0.972247
GOTERM_BP_FAT	GO:0009968	negative regulation of signal transduction	24	YTHDF2, SMURF2, USP4, IGFBP3, UBE2D2, PAK1IP1, CHD8, SLC33A1, NUP62L, LEMD3, SAMHD1, SUPT5H, GATAD2B, DKK2, IRF2BPL, STRN3, GSK3BA, NCLN, RASA2, TEGT, FSTB, ATM, HIF1AN, CDON	0.972247
GOTERM_BP_FAT	GO:0009967	positive regulation of signal transduction	16	LOC108179221, AFAP1L2, HSP90AB1, SEH1L, NEK7, AAK1A, ACSL4A, DDX41, NUP62L, SUPT5H, PPP4CB, UBR5, DMXL2, SMARCA4A, GAPDH, RICTORA	0.995561
GOTERM_BP_FAT	GO:0009966	regulation of signal transduction	60	HSP90AB1, CHD8, UBE2D2, PAK1IP1, ACSL4A, DDX41, SIPA1L3, IRF2BPL, JAG1A, PPP6R3, HIF1AN, TOPBP1, ARHGEF18A, CDON, LOC108179221, USP4, IGFBP3, TAOK3A, CAD, AAK1A, LEMD3, CRABP2A, DKK2, GSK3BA, TMEM33, NCL, RASA2, TEGT, SMARCA4A, NAA35, CYTH3B, GAPDH, LLGL2, SEH1L, ARL6, SAMHD1, STRN3, CNN2, PPP4CB, NCLN, GMDS, UBR5, FSTB, ARHGEF28A, HSPA8, AFAP1L2, YTHDF2, SMURF2, NEK7, SLC33A1, NUP62L, SUPT5H, NL…	0.996872
GOTERM_BP_FAT	GO:1902533	positive regulation of intracellular signal transduction	7	LOC108179221, SEH1L, NEK7, SMARCA4A, DDX41, GAPDH, RICTORA	0.996931
GOTERM_BP_FAT	GO:0010647	positive regulation of cell communication	16	LOC108179221, AFAP1L2, HSP90AB1, SEH1L, NEK7, AAK1A, ACSL4A, DDX41, NUP62L, SUPT5H, PPP4CB, UBR5, DMXL2, SMARCA4A, GAPDH, RICTORA	0.997041
GOTERM_BP_FAT	GO:0023056	positive regulation of signaling	16	LOC108179221, AFAP1L2, HSP90AB1, SEH1L, NEK7, AAK1A, ACSL4A, DDX41, NUP62L, SUPT5H, PPP4CB, UBR5, DMXL2, SMARCA4A, GAPDH, RICTORA	0.997041
GOTERM_BP_FAT	GO:0010646	regulation of cell communication	63	HSP90AB1, CHD8, UBE2D2, PAK1IP1, ACSL4A, DDX41, SIPA1L3, IRF2BPL, JAG1A, PPP6R3, HIF1AN, TOPBP1, ARHGEF18A, CDON, LOC108179221, USP4, IGFBP3, TAOK3A, CAD, AAK1A, LEMD3, CRABP2A, DKK2, GSK3BA, TMEM33, NCL, RASA2, TEGT, SMARCA4A, NAA35, CYTH3B, GAPDH, LLGL2, SEH1L, ARL6, SAMHD1, STRN3, CNN2, FXR1, PPP4CB, NCLN, FXR2, GMDS, UBR5, FSTB, ARHGEF28A, HSPA8, AFAP1L2, YTHDF2, SMURF2, DLGAP4A, NEK7, SLC33A…	0.998992
GOTERM_BP_FAT	GO:0023051	regulation of signaling	63	HSP90AB1, CHD8, UBE2D2, PAK1IP1, ACSL4A, DDX41, SIPA1L3, IRF2BPL, JAG1A, PPP6R3, HIF1AN, TOPBP1, ARHGEF18A, CDON, LOC108179221, USP4, IGFBP3, TAOK3A, CAD, AAK1A, LEMD3, CRABP2A, DKK2, GSK3BA, TMEM33, NCL, RASA2, TEGT, SMARCA4A, NAA35, CYTH3B, GAPDH, LLGL2, SEH1L, ARL6, SAMHD1, STRN3, CNN2, FXR1, PPP4CB, NCLN, FXR2, GMDS, UBR5, FSTB, ARHGEF28A, HSPA8, AFAP1L2, YTHDF2, SMURF2, DLGAP4A, NEK7, SLC33A…	0.999179
GOTERM_BP_FAT	GO:1902531	regulation of intracellular signal transduction	25	SEH1L, ACSL4A, DDX41, SIPA1L3, STRN3, CNN2, JAG1A, TOPBP1, ARHGEF28A, ARHGEF18A, LOC108179221, TAOK3A, NEK7, NUP62L, CRABP2A, GSK3BA, CARM1, RASA2, CYTH1A, SMARCA4A, NAA35, ATM, CYTH3B, GAPDH, RICTORA	0.99966
GOTERM_BP_FAT	GO:0048584	positive regulation of response to stimulus	18	LOC108179221, AFAP1L2, HSP90AB1, SEH1L, PARP1, NEK7, AAK1A, ACSL4A, DDX41, NUP62L, SUPT5H, PPP4CB, OPA1, UBR5, DMXL2, SMARCA4A, GAPDH, RICTORA	0.999788
Annotation Cluster 76	Enrichment Score: 0.417521140607989
Category	Term		Count	Genes	FDR
GOTERM_BP_FAT	GO:0031348	negative regulation of defense response	5	FXR1, YTHDF2, PARP1, TNFAIP6, SAMHD1	0.847343
GOTERM_BP_FAT	GO:0032102	negative regulation of response to external stimulus	6	FXR1, YTHDF2, PARP1, TNFAIP6, SERPINE1, SAMHD1	0.972247
GOTERM_BP_FAT	GO:0045824	negative regulation of innate immune response	3	YTHDF2, PARP1, SAMHD1	0.972247
GOTERM_BP_FAT	GO:0002832	negative regulation of response to biotic stimulus	3	YTHDF2, PARP1, SAMHD1	0.972247
GOTERM_BP_FAT	GO:0032101	regulation of response to external stimulus	16	NOP56, YTHDF2, PARP1, TNFAIP6, USP4, CD248A, SETD6, NEK7, SERPINE1, SEMA3E, SAMHD1, SUPT5H, HSPD1, FXR1, EFNB2A, ATM	0.972247
GOTERM_BP_FAT	GO:0050777	negative regulation of immune response	3	YTHDF2, PARP1, SAMHD1	0.972247
GOTERM_BP_FAT	GO:0031347	regulation of defense response	11	FXR1, YTHDF2, PARP1, TNFAIP6, USP4, CD248A, SETD6, NEK7, ATM, SUPT5H, SAMHD1	0.972247
GOTERM_BP_FAT	GO:0050727	regulation of inflammatory response	4	FXR1, TNFAIP6, SETD6, ATM	0.972247
GOTERM_BP_FAT	GO:0060759	regulation of response to cytokine stimulus	3	YTHDF2, SUPT5H, SAMHD1	0.972247
GOTERM_BP_FAT	GO:0001959	regulation of cytokine-mediated signaling pathway	3	YTHDF2, SUPT5H, SAMHD1	0.972247
GOTERM_BP_FAT	GO:0045088	regulation of innate immune response	7	YTHDF2, PARP1, USP4, CD248A, NEK7, SUPT5H, SAMHD1	0.972247
GOTERM_BP_FAT	GO:0002831	regulation of response to biotic stimulus	7	YTHDF2, PARP1, USP4, CD248A, NEK7, SUPT5H, SAMHD1	0.972247
GOTERM_BP_FAT	GO:0002683	negative regulation of immune system process	4	YTHDF2, PARP1, USP4, SAMHD1	0.972247
GOTERM_BP_FAT	GO:0080134	regulation of response to stress	18	YTHDF2, PARP1, TNFAIP6, USP4, CD248A, SETD6, NEK7, SERPINE1, CHM, PPP4R3B, DEK, SAMHD1, SUPT5H, FXR1, DHX30, HELB, ATM, TOPBP1	0.972247
GOTERM_BP_FAT	GO:0050776	regulation of immune response	8	YTHDF2, OPA1, PARP1, USP4, CD248A, NEK7, SUPT5H, SAMHD1	0.972247
GOTERM_BP_FAT	GO:0002682	regulation of immune system process	14	YTHDF2, DDX46, KDM1A, PARP1, USP4, SMYD5, CD248A, NEK7, SAMHD1, SUPT5H, HSPD1, OPA1, PITHD1, NELFB	0.972247
Annotation Cluster 77	Enrichment Score: 0.40881750389357263
Category	Term		Count	Genes	FDR
GOTERM_CC_FAT	GO:0120293	dynein axonemal particle	4	HSP90AB1, RUVBL2, RUVBL1, DNAAF10	0.536411
GOTERM_BP_FAT	GO:0070286	axonemal dynein complex assembly	3	RUVBL2, RUVBL1, DNAAF10	0.972247
GOTERM_BP_FAT	GO:0035082	axoneme assembly	3	RUVBL2, RUVBL1, DNAAF10	0.972247
GOTERM_BP_FAT	GO:0001578	microtubule bundle formation	3	RUVBL2, RUVBL1, DNAAF10	0.972247
GOTERM_BP_FAT	GO:0060271	cilium assembly	14	UNC119B, NUDC, ARL6, EZRB, DNAAF10, ORC4, NUDCD2, RUVBL2, TTC4, RUVBL1, FLNCB, MCAMB, CFAP20, LLGL2	0.972247
GOTERM_BP_FAT	GO:0044782	cilium organization	14	UNC119B, NUDC, ARL6, EZRB, DNAAF10, ORC4, NUDCD2, RUVBL2, TTC4, RUVBL1, FLNCB, MCAMB, CFAP20, LLGL2	0.972247
Annotation Cluster 78	Enrichment Score: 0.40620240873678737
Category	Term		Count	Genes	FDR
GOTERM_BP_FAT	GO:0034982	mitochondrial protein processing	4	AFG3L1, PMPCA, SPG7, MIPEPA	0.972247
GOTERM_MF_FAT	GO:0004176	ATP-dependent peptidase activity	4	AFG3L1, SPG7, YME1L1B, YME1L1A	0.952708
GOTERM_BP_FAT	GO:0006518	peptide metabolic process	5	CPDA, IDE, GCLM, THOP1, MIPEPA	0.972247
GOTERM_MF_FAT	GO:0004222	metalloendopeptidase activity	9	AFG3L1, NRD1A, PMPCA, IDE, SPG7, THOP1, MIPEPA, YME1L1B, YME1L1A	0.952708
GOTERM_MF_FAT	GO:0008237	metallopeptidase activity	15	NRD1A, ACE, AGTPBP1, IDE, SPG7, MIPEPA, PRPF8, YME1L1B, YME1L1A, AFG3L1, CPDA, PMPCA, EIF3F, THOP1, METAP1	0.952708
GOTERM_BP_FAT	GO:0016485	protein processing	9	AFG3L1, ERCC6L, CPDA, PMPCA, PLAT, SPG7, MIPEPA, METAP1, PISD	0.972247
GOTERM_MF_FAT	GO:0004175	endopeptidase activity	13	NRD1A, HTRA3B, PLAT, IDE, SPG7, MIPEPA, YME1L1B, YME1L1A, UBAC2, AFG3L1, PMPCA, PAMR1A, THOP1	0.996215
GOTERM_MF_FAT	GO:0008233	peptidase activity	27	NRD1A, USP10, USP11, HTRA3B, PLAT, IDE, SPG7, USP39, PRPF8, MIPEPA, YME1L1B, YME1L1A, UCHL1, HMCES, PMPCA, CLPXB, ACE, AGTPBP1, USP4, UBAC2, AFG3L1, PSMC5, CPDA, EIF3F, THOP1, PAMR1A, METAP1	0.996371
GOTERM_BP_FAT	GO:0006508	proteolysis	49	ERCC6L, UBE2D2, LTN1, PLAT, IDE, YME1L1B, YME1L1A, PSMD8, PSMD9, UCHL1, HMCES, PSMD3, ARIH2, PSMD1, PMPCA, MAN1A1, CUL1A, AGTPBP1, USP4, AFG2B, PISD, AFG3L1, CPDA, ANAPC4, THOP1, PAMR1A, ZNF598, ANAPC1, NRD1A, USP10, PSMD13, UHRF1, USP11, CUL2, HTRA3B, SPG7, MIPEPA, BAG6, UBE2L3B, ITCHB, CLPXB, HACE1, ACE, SMURF2, UBE2G1A, PSMC5, PSMD11B, METAP1, CUL4B	0.999859
Annotation Cluster 79	Enrichment Score: 0.3978571169000654
Category	Term		Count	Genes	FDR
GOTERM_BP_FAT	GO:0010389	regulation of G2/M transition of mitotic cell cycle	7	CDK6, CDK2, CDK1, MRE11A, ATM, TOPBP1, AURKB	0.972247
GOTERM_BP_FAT	GO:1902749	regulation of cell cycle G2/M phase transition	7	CDK6, CDK2, CDK1, MRE11A, ATM, TOPBP1, AURKB	0.972247
KEGG_PATHWAY	dre04115:p53 signaling pathway		10	CCNB1, RRM2, CDK6, LOC100330864, IGFBP3, CHEK2, CDK2, SERPINE1, CDK1, ATM	0.941558
GOTERM_BP_FAT	GO:0044770	cell cycle phase transition	6	CCNB1, CDK6, CDK2, CDK1, CHMP7, ANAPC1	0.972247
GOTERM_BP_FAT	GO:0044772	mitotic cell cycle phase transition	6	CCNB1, CDK6, CDK2, CDK1, CHMP7, ANAPC1	0.972247
GOTERM_MF_FAT	GO:0004693	cyclin-dependent protein serine/threonine kinase activity	4	CDK6, CDK2, CDK1, CDK11B	0.952708
GOTERM_MF_FAT	GO:0097472	cyclin-dependent protein kinase activity	4	CDK6, CDK2, CDK1, CDK11B	0.952708
GOTERM_BP_FAT	GO:0000082	G1/S transition of mitotic cell cycle	3	CCNB1, CDK6, CDK2	0.972247
GOTERM_BP_FAT	GO:0044843	cell cycle G1/S phase transition	3	CCNB1, CDK6, CDK2	0.972247
GOTERM_CC_FAT	GO:0000307	cyclin-dependent protein kinase holoenzyme complex	3	CCNB1, CDK6, CDK2	0.945392
KEGG_PATHWAY	dre04914:Progesterone-mediated oocyte maturation		9	CCNB1, HSP90AB1, PLK1, CDK2, CDK1, ANAPC4, HSP90AA1.2, PIK3CB, ANAPC1	0.941558
GOTERM_CC_FAT	GO:1902554	serine/threonine protein kinase complex	5	CCNB1, CDK6, CDK2, GTF2H3, CSNK2A2A	0.945392
GOTERM_CC_FAT	GO:1902911	protein kinase complex	5	CCNB1, CDK6, CDK2, GTF2H3, CSNK2A2A	0.983269
KEGG_PATHWAY	dre04114:Oocyte meiosis		9	CCNB1, PLK1, CDK2, CDK1, PPP2R5CA, ANAPC4, PPP2R1BB, CUL1A, ANAPC1	0.985445
Annotation Cluster 80	Enrichment Score: 0.37935169524360207
Category	Term		Count	Genes	FDR
KEGG_PATHWAY	dre00100:Steroid biosynthesis		8	EBP, MSMO1, DHCR24, HSD17B7, LSS, SQLEA, CYP51, FDFT1	0.0410997
GOTERM_BP_FAT	GO:0008610	lipid biosynthetic process	26	IDI1, ACLYA, MVK, LPCAT1, MSMO1, PIK3CB, HSD17B7, ACACA, EBP, SMPD4, FDFT1, PCK2, FDPS, CHKB, PCYT2, HMGCS1, ELOVL2, LSS, DHDDS, PISD, CYP51, SPTLC2A, CERS2B, PRXL2B, DEGS1, SQLEA	0.972247
GOTERM_CC_FAT	GO:0005789	endoplasmic reticulum membrane	26	ESYT1A, CCDC47, EXT1B, LPCAT1, MSMO1, HSD17B7, UCHL1, EBP, SMPD4, NCLN, REEP3B, SEC23B, FDFT1, SEC63, ELOVL2, AFG2B, CDKAL1, CYP51, RTN4B, CERS2B, SRPRA, TEGT, SRPRB, DEGS1, SQLEA, SLC27A4	1
GOTERM_CC_FAT	GO:0098827	endoplasmic reticulum subcompartment	26	ESYT1A, CCDC47, EXT1B, LPCAT1, MSMO1, HSD17B7, UCHL1, EBP, SMPD4, NCLN, REEP3B, SEC23B, FDFT1, SEC63, ELOVL2, AFG2B, CDKAL1, CYP51, RTN4B, CERS2B, SRPRA, TEGT, SRPRB, DEGS1, SQLEA, SLC27A4	1
GOTERM_CC_FAT	GO:0042175	nuclear outer membrane-endoplasmic reticulum membrane network	26	ESYT1A, CCDC47, EXT1B, LPCAT1, MSMO1, HSD17B7, UCHL1, EBP, SMPD4, NCLN, REEP3B, SEC23B, FDFT1, SEC63, ELOVL2, AFG2B, CDKAL1, CYP51, RTN4B, CERS2B, SRPRA, TEGT, SRPRB, DEGS1, SQLEA, SLC27A4	1
GOTERM_CC_FAT	GO:0031984	organelle subcompartment	32	ESYT1A, CCDC47, EXT1B, LPCAT1, RAB38A, MSMO1, HSD17B7, RAB32A, UCHL1, EBP, SMPD4, NCLN, REEP3B, SEC23B, FDFT1, SEC63, CHST6, HACE1, ELOVL2, AFG2B, CDKAL1, VRK1, CYP51, RTN4B, CERS2B, SRPRA, TEGT, SRPRB, BIRC6, DEGS1, SQLEA, SLC27A4	1
GOTERM_CC_FAT	GO:0005783	endoplasmic reticulum	43	ESYT1A, ANKLE2, CCDC47, EXT1B, LPCAT1, MSMO1, ACSL4A, HSD17B7, HSPA13, UCHL1, EBP, SMPD4, NCLN, REEP3B, SI:DKEY-122A22.2, MAN1A1, OSBPL2B, SEC23B, SIL1, FDFT1, SEC63, STARD4, HACE1, ELOVL2, AFG2B, ATP11C, CDKAL1, ACSL3A, DHDDS, CYP51, RTN4B, LSG1, HAX1, TBL2, CERS2B, TMEM33, SRPRA, TEGT, SRPRB, DEGS1, SQLEA, SLC27A4, OSBPL3B	1
Annotation Cluster 81	Enrichment Score: 0.37028928269912664
Category	Term		Count	Genes	FDR
GOTERM_BP_FAT	GO:0042886	amide transport	5	ABCC1, SLC25A17L, SLC33A1, SLC25A32B, PLEKHA8	0.972247
GOTERM_MF_FAT	GO:0008514	organic anion transmembrane transporter activity	16	ABCC1, SLC33A1, SLC25A32B, SLC1A4, SLC1A5, SLC25A55A, SLC43A1A, SLC25A25B, SLC4A7, SLC7A5, SLC25A17L, SLC1A3A, SLC3A2B, SLC7A1B, SLC7A3B, SLC27A4	0.952708
GOTERM_BP_FAT	GO:0015711	organic anion transport	16	ABCC1, SLC33A1, SLC25A32B, SLC1A4, SLC1A5, SLC25A55A, SLC25A25B, CRABP2A, SLC4A7, FABP3, SLC25A17L, SLC1A3A, SLC3A2B, SLC2A1B, SLC7A3B, SLC27A4	0.972247
GOTERM_MF_FAT	GO:0042887	amide transmembrane transporter activity	4	ABCC1, SLC25A17L, SLC33A1, SLC25A32B	0.952708
GOTERM_MF_FAT	GO:0015932	nucleobase-containing compound transmembrane transporter activity	5	SLC25A17L, SLC33A1, SLC25A32B, SLC29A1A, SLC25A25B	0.952708
GOTERM_MF_FAT	GO:0015215	nucleotide transmembrane transporter activity	3	SLC25A17L, SLC25A32B, SLC25A25B	0.952708
GOTERM_BP_FAT	GO:0072348	sulfur compound transport	3	ABCC1, SLC25A17L, SLC33A1	0.972247
GOTERM_MF_FAT	GO:0015605	organophosphate ester transmembrane transporter activity	4	SLC25A17L, SLC33A1, SLC25A32B, SLC25A25B	0.952708
GOTERM_MF_FAT	GO:1901682	sulfur compound transmembrane transporter activity	3	ABCC1, SLC25A17L, SLC33A1	0.952708
GOTERM_BP_FAT	GO:0006862	nucleotide transport	3	SLC25A17L, SLC25A32B, SLC25A25B	0.972247
GOTERM_BP_FAT	GO:0015748	organophosphate ester transport	6	PITPNAA, SLC25A17L, SLC33A1, ATP11C, SLC25A32B, SLC25A25B	0.972247
Annotation Cluster 82	Enrichment Score: 0.36985254613215585
Category	Term		Count	Genes	FDR
GOTERM_BP_FAT	GO:0030851	granulocyte differentiation	5	NCOR2, DNMT1, HAX1, SBDS, SRPRA	0.972247
GOTERM_BP_FAT	GO:0002521	leukocyte differentiation	9	NCOR2, UPF1, TBL3, DNMT1, HAX1, AGTPBP1, SBDS, SRPRA, GEMIN5	0.972247
GOTERM_BP_FAT	GO:0002573	myeloid leukocyte differentiation	5	NCOR2, DNMT1, HAX1, SBDS, SRPRA	0.972247
GOTERM_BP_FAT	GO:0030099	myeloid cell differentiation	18	DDX18, LOC108179221, DNMT1, HMGCS1, ASH2L, DDX41, EIF1AXB, CDC73, TFR1A, NCOR2, SNX3, HAX1, CDAN1, FLVCR1, SRPRA, SBDS, PDCD2, SEC23B	0.972247
GOTERM_BP_FAT	GO:0030223	neutrophil differentiation	3	NCOR2, HAX1, SRPRA	0.972247
Annotation Cluster 83	Enrichment Score: 0.3593746466056981
Category	Term		Count	Genes	FDR
GOTERM_BP_FAT	GO:0006520	amino acid metabolic process	31	OAT, GLDC, LOC110438534, SHMT1, GMPS, MTR, YARS1, PFAS, YARS2, LARS1B, HARS, IARS1, PSPH, VARS1, LRRC47, RARS1, GPT2, MARS1, CAD, ASNS, MTHFR, PYCR3, WARS1, HPDL, SARS1, FARSA, PRODHA, TARS1, CTPS1A, OTC, FARSB	0.972247
GOTERM_BP_FAT	GO:0009064	glutamine family amino acid metabolic process	9	OAT, CAD, GMPS, ASNS, PYCR3, PRODHA, PFAS, CTPS1A, OTC	0.972247
KEGG_PATHWAY	dre01230:Biosynthesis of amino acids		16	TKTB, SHMT1, GPT2, TALDO1, ASNS, MTR, PYCR3, MAT1A, PFKPA, RPIA, MAT2AA, MAT2AB, PGAM1A, GAPDH, PSPH, OTC	0.941558
GOTERM_BP_FAT	GO:0006560	proline metabolic process	3	OAT, PYCR3, PRODHA	0.972247
GOTERM_BP_FAT	GO:0170038	proteinogenic amino acid biosynthetic process	7	OAT, SHMT1, MTHFR, ASNS, PYCR3, PSPH, OTC	0.972247
GOTERM_BP_FAT	GO:0170039	proteinogenic amino acid metabolic process	14	OAT, GLDC, SHMT1, GPT2, CAD, GMPS, MTHFR, ASNS, PYCR3, PFAS, PRODHA, CTPS1A, PSPH, OTC	0.972247
GOTERM_BP_FAT	GO:0170034	L-amino acid biosynthetic process	6	OAT, MTHFR, ASNS, PYCR3, PSPH, OTC	0.972247
GOTERM_BP_FAT	GO:0008652	amino acid biosynthetic process	8	OAT, SHMT1, MTHFR, ASNS, MTR, PYCR3, PSPH, OTC	0.972247
GOTERM_BP_FAT	GO:0170033	L-amino acid metabolic process	13	OAT, SHMT1, GPT2, CAD, GMPS, MTHFR, ASNS, PYCR3, PFAS, PRODHA, CTPS1A, PSPH, OTC	0.972247
GOTERM_BP_FAT	GO:1901605	alpha-amino acid metabolic process	15	OAT, GLDC, SHMT1, GPT2, CAD, GMPS, MTHFR, ASNS, MTR, PYCR3, PFAS, PRODHA, CTPS1A, PSPH, OTC	0.972247
GOTERM_BP_FAT	GO:1901607	alpha-amino acid biosynthetic process	7	OAT, SHMT1, MTHFR, ASNS, PYCR3, PSPH, OTC	0.972247
GOTERM_BP_FAT	GO:0009084	glutamine family amino acid biosynthetic process	3	OAT, PYCR3, OTC	0.972247
GOTERM_BP_FAT	GO:0046394	carboxylic acid biosynthetic process	13	ACLYA, OAT, SHMT1, ELOVL2, MTHFR, ASNS, PYCR3, ACACA, MTHFD1L, PRXL2B, DEGS1, PSPH, OTC	0.972247
GOTERM_BP_FAT	GO:0016053	organic acid biosynthetic process	13	ACLYA, OAT, SHMT1, ELOVL2, MTHFR, ASNS, PYCR3, ACACA, MTHFD1L, PRXL2B, DEGS1, PSPH, OTC	0.972247
KEGG_PATHWAY	dre00220:Arginine biosynthesis		3	GPT2, CAD, OTC	0.941558
KEGG_PATHWAY	dre00330:Arginine and proline metabolism		3	OAT, PYCR3, PRODHA	0.98572
Annotation Cluster 84	Enrichment Score: 0.3586904377451323
Category	Term		Count	Genes	FDR
GOTERM_CC_FAT	GO:0008541	proteasome regulatory particle, lid subcomplex	5	PSMD8, PSMD12, PSMD13, PSMD3, PSMD11B	0.35208
GOTERM_CC_FAT	GO:0022624	proteasome accessory complex	8	PSMD8, PSMC5, PSMD12, PSMD13, PSME3, PSMD3, PSMD11B, PSMD1	0.735123
GOTERM_CC_FAT	GO:0005838	proteasome regulatory particle	7	PSMD8, PSMC5, PSMD12, PSMD13, PSMD3, PSMD11B, PSMD1	0.913204
GOTERM_BP_FAT	GO:0043248	proteasome assembly	3	PSMD9, PSMG3, PSMD11B	0.972247
KEGG_PATHWAY	dre03050:Proteasome		9	PSMD8, PSMD9, PSMC5, PSMD12, PSMD13, PSME3, PSMD3, PSMD11B, PSMD1	0.941558
GOTERM_CC_FAT	GO:0000502	proteasome complex	10	PSMD8, PSMD9, PSMC5, PSMD12, PSMD13, PSME3, PSMD3, PSMG3, PSMD11B, PSMD1	0.945392
GOTERM_CC_FAT	GO:1905368	peptidase complex	13	PSMD12, PSMD13, SPG7, CAPNS1B, PSMD8, AFG3L1, PSMD9, PSMC5, PSME3, PSMD3, PSMG3, PSMD11B, PSMD1	0.945392
GOTERM_CC_FAT	GO:1905369	endopeptidase complex	11	PSMD8, CAPNS1B, PSMD9, PSMC5, PSMD12, PSMD13, PSME3, PSMD3, PSMG3, PSMD11B, PSMD1	0.945392
GOTERM_BP_FAT	GO:0006511	ubiquitin-dependent protein catabolic process	23	HACE1, SMURF2, PSMD13, UHRF1, UBE2D2, AFG2B, CUL2, LTN1, UBE2G1A, PSMD8, PSMC5, UCHL1, UBE2L3B, PSMD3, ARIH2, ITCHB, ANAPC4, PSMD11B, PSMD1, CUL1A, ZNF598, ANAPC1, CUL4B	0.981715
GOTERM_BP_FAT	GO:0019941	modification-dependent protein catabolic process	23	HACE1, SMURF2, PSMD13, UHRF1, UBE2D2, AFG2B, CUL2, LTN1, UBE2G1A, PSMD8, PSMC5, UCHL1, UBE2L3B, PSMD3, ARIH2, ITCHB, ANAPC4, PSMD11B, PSMD1, CUL1A, ZNF598, ANAPC1, CUL4B	0.989592
GOTERM_BP_FAT	GO:0043632	modification-dependent macromolecule catabolic process	23	HACE1, SMURF2, PSMD13, UHRF1, UBE2D2, AFG2B, CUL2, LTN1, UBE2G1A, PSMD8, PSMC5, UCHL1, UBE2L3B, PSMD3, ARIH2, ITCHB, ANAPC4, PSMD11B, PSMD1, CUL1A, ZNF598, ANAPC1, CUL4B	0.99042
Annotation Cluster 85	Enrichment Score: 0.35822541160443205
Category	Term		Count	Genes	FDR
GOTERM_BP_FAT	GO:0032506	cytokinetic process	6	DCHS1B, ANLN, KIF23, ANLN2, IQGAP3, AURKB	0.972247
GOTERM_BP_FAT	GO:0000912	assembly of actomyosin apparatus involved in cytokinesis	3	ANLN, ANLN2, IQGAP3	0.972247
GOTERM_BP_FAT	GO:0000915	actomyosin contractile ring assembly	3	ANLN, ANLN2, IQGAP3	0.972247
GOTERM_BP_FAT	GO:0044837	actomyosin contractile ring organization	3	ANLN, ANLN2, IQGAP3	0.972247
GOTERM_BP_FAT	GO:0000281	mitotic cytokinesis	7	DCHS1B, ANLN, RACGAP1, KIF23, ANLN2, IQGAP3, AURKB	0.972247
GOTERM_BP_FAT	GO:1902410	mitotic cytokinetic process	3	DCHS1B, IQGAP3, AURKB	0.972247
GOTERM_BP_FAT	GO:0036089	cleavage furrow formation	3	DCHS1B, KIF23, AURKB	0.972247
GOTERM_BP_FAT	GO:0061640	cytoskeleton-dependent cytokinesis	8	DCHS1B, ANLN, SEPTIN5A, RACGAP1, KIF23, ANLN2, IQGAP3, AURKB	0.972247
GOTERM_BP_FAT	GO:0099024	plasma membrane invagination	3	DCHS1B, KIF23, AURKB	0.972247
GOTERM_BP_FAT	GO:0000910	cytokinesis	8	DCHS1B, ANLN, SEPTIN5A, RACGAP1, KIF23, ANLN2, IQGAP3, AURKB	0.972247
GOTERM_BP_FAT	GO:0010324	membrane invagination	3	DCHS1B, KIF23, AURKB	0.972247
GOTERM_BP_FAT	GO:0030866	cortical actin cytoskeleton organization	4	ANLN, ANLN2, IQGAP3, LLGL2	0.972247
GOTERM_CC_FAT	GO:0030864	cortical actin cytoskeleton	4	ANLN, SHROOM2A, ANLN2, LLGL2	0.945392
GOTERM_BP_FAT	GO:0030865	cortical cytoskeleton organization	4	ANLN, ANLN2, IQGAP3, LLGL2	0.972247
GOTERM_CC_FAT	GO:0030863	cortical cytoskeleton	4	ANLN, SHROOM2A, ANLN2, LLGL2	0.945392
GOTERM_CC_FAT	GO:0032153	cell division site	5	ANLN, SEPTIN5A, RACGAP1, KIF23, ANLN2	0.945392
GOTERM_CC_FAT	GO:0005938	cell cortex	14	EZRB, TBCB, IQGAP3, MYO1D, RIC8A, ANLN, SHROOM2A, SEPTIN5A, RIC8B, PARD6A, CDH1, ANLN2, PXNA, LLGL2	0.945392
Annotation Cluster 86	Enrichment Score: 0.3568982402857
Category	Term		Count	Genes	FDR
GOTERM_BP_FAT	GO:0003323	type B pancreatic cell development	3	DHPS, CDKAL1, IDE	0.972247
GOTERM_BP_FAT	GO:0002064	epithelial cell development	8	ANLN, POF1B, DHPS, CDKAL1, IDE, SLC43A1A, SRGAP2, SIPA1L3	0.972247
GOTERM_BP_FAT	GO:0003309	type B pancreatic cell differentiation	3	DHPS, CDKAL1, IDE	0.972247
GOTERM_BP_FAT	GO:0035883	enteroendocrine cell differentiation	3	DHPS, CDKAL1, IDE	0.972247
GOTERM_BP_FAT	GO:0035270	endocrine system development	7	JAG1B, JAG1A, DHPS, NTN1A, CDKAL1, IDE, USP39	0.972247
GOTERM_BP_FAT	GO:0031018	endocrine pancreas development	3	DHPS, CDKAL1, IDE	0.972247
Annotation Cluster 87	Enrichment Score: 0.3529415107015947
Category	Term		Count	Genes	FDR
GOTERM_BP_FAT	GO:0003351	epithelial cilium movement involved in extracellular fluid movement	4	MYO1D, RUVBL2, RUVBL1, MCAMB	0.972247
GOTERM_BP_FAT	GO:0006858	extracellular transport	4	MYO1D, RUVBL2, RUVBL1, MCAMB	0.972247
GOTERM_BP_FAT	GO:0003341	cilium movement	4	MYO1D, RUVBL2, RUVBL1, MCAMB	0.972247
GOTERM_BP_FAT	GO:0007018	microtubule-based movement	11	MYO1D, KIF20BA, STAU1, RUVBL2, RUVBL1, KIF23, KIF2C, KIF20A, KIF5BA, MCAMB, KIF4	0.972247
GOTERM_BP_FAT	GO:0099111	microtubule-based transport	7	MYO1D, STAU1, RUVBL2, RUVBL1, KIF23, KIF5BA, MCAMB	0.972247
GOTERM_BP_FAT	GO:0010970	transport along microtubule	3	STAU1, KIF23, KIF5BA	0.998667
GOTERM_BP_FAT	GO:0030705	cytoskeleton-dependent intracellular transport	3	STAU1, KIF23, KIF5BA	0.999532
Annotation Cluster 88	Enrichment Score: 0.3412124016589575
Category	Term		Count	Genes	FDR
GOTERM_BP_FAT	GO:0043101	purine-containing compound salvage	4	PNP5B, ADKB, NAPRT, HPRT1	0.972247
GOTERM_BP_FAT	GO:0032261	purine nucleotide salvage	3	ADKB, NAPRT, HPRT1	0.972247
GOTERM_BP_FAT	GO:0043094	metabolic compound salvage	6	PNP5B, ADKB, NAPRT, HPRT1, PDXKB, UCKL1B	0.972247
GOTERM_BP_FAT	GO:0043173	nucleotide salvage	4	ADKB, NAPRT, HPRT1, UCKL1B	0.972247
GOTERM_BP_FAT	GO:0006164	purine nucleotide biosynthetic process	12	NADKB, ADKB, IMPDH2, NAMPT2, NAPRT, GMPS, HPRT1, ADSSL, MRPL24, GART, PFAS, PAPSS1	0.972247
Annotation Cluster 89	Enrichment Score: 0.3349810801751765
Category	Term		Count	Genes	FDR
GOTERM_CC_FAT	GO:0043025	neuronal cell body	8	MYO1D, STAU1, DIP2BA, ROGDI, NAPEPLD, HSP90AA1.2, MAP1SA, GIGYF2	0.945392
GOTERM_CC_FAT	GO:0044297	cell body	8	MYO1D, STAU1, DIP2BA, ROGDI, NAPEPLD, HSP90AA1.2, MAP1SA, GIGYF2	0.945392
GOTERM_CC_FAT	GO:0043204	perikaryon	4	MYO1D, DIP2BA, ROGDI, GIGYF2	0.945392
GOTERM_CC_FAT	GO:0030425	dendrite	12	MYO1D, MARK3B, STAU1, DIP2BA, NGDN, ROGDI, SAMD4A, KIF5BA, SRGAP2, MAP1SA, GIGYF2, STRN3	0.945392
GOTERM_CC_FAT	GO:0097447	dendritic tree	12	MYO1D, MARK3B, STAU1, DIP2BA, NGDN, ROGDI, SAMD4A, KIF5BA, SRGAP2, MAP1SA, GIGYF2, STRN3	0.945392
GOTERM_CC_FAT	GO:0036477	somatodendritic compartment	14	MARK3B, STAU1, NGDN, ROGDI, SAMD4A, HSP90AA1.2, KIF5BA, GIGYF2, STRN3, MYO1D, DIP2BA, NAPEPLD, SRGAP2, MAP1SA	0.945392
GOTERM_CC_FAT	GO:0043005	neuron projection	22	CYFIP2, MARK3B, STAU1, MYO9AA, NGDN, ROGDI, SAMD4A, NEXN, KIF5BA, GIGYF2, STRN3, GSK3BA, MYO1D, RTN4B, FXR1, FXR2, STMN1A, ANK3A, DIP2BA, NAPEPLD, SRGAP2, MAP1SA	0.98714
Annotation Cluster 90	Enrichment Score: 0.32776049299855264
Category	Term		Count	Genes	FDR
GOTERM_BP_FAT	GO:0042110	T cell activation	5	UPF1, DNMT1, AGTPBP1, GEMIN5, HSPD1	0.972247
GOTERM_BP_FAT	GO:0046649	lymphocyte activation	6	UPF1, TBL3, DNMT1, AGTPBP1, GEMIN5, HSPD1	0.972247
GOTERM_BP_FAT	GO:0002521	leukocyte differentiation	9	NCOR2, UPF1, TBL3, DNMT1, HAX1, AGTPBP1, SBDS, SRPRA, GEMIN5	0.972247
GOTERM_BP_FAT	GO:0001775	cell activation	9	DCHS1B, UPF1, TBL3, DNMT1, AGTPBP1, GEMIN5, YBX1, HSPD1, WLS	0.972247
GOTERM_BP_FAT	GO:0033077	T cell differentiation in thymus	3	UPF1, DNMT1, AGTPBP1	0.972247
GOTERM_BP_FAT	GO:0030217	T cell differentiation	4	UPF1, DNMT1, AGTPBP1, GEMIN5	0.972247
GOTERM_BP_FAT	GO:0030098	lymphocyte differentiation	5	UPF1, TBL3, DNMT1, AGTPBP1, GEMIN5	0.972247
GOTERM_BP_FAT	GO:1903131	mononuclear cell differentiation	6	NCOR2, UPF1, TBL3, DNMT1, AGTPBP1, GEMIN5	0.972247
GOTERM_BP_FAT	GO:0045321	leukocyte activation	6	UPF1, TBL3, DNMT1, AGTPBP1, GEMIN5, HSPD1	0.972247
Annotation Cluster 91	Enrichment Score: 0.32290948750258336
Category	Term		Count	Genes	FDR
GOTERM_MF_FAT	GO:0003774	cytoskeletal motor activity	11	MYO1D, KIF20BA, OPA1, MYO1EA, MYO9AA, MYO10L3, KIF23, KIF2C, KIF20A, KIF5BA, KIF4	0.952708
GOTERM_CC_FAT	GO:0016459	myosin complex	6	MYO1D, MYO1EA, MYO9AA, MYO10L3, LOC101884022, CGNL1	0.945392
GOTERM_MF_FAT	GO:0000146	microfilament motor activity	3	MYO1D, MYO1EA, MYO9AA	0.952708
Annotation Cluster 92	Enrichment Score: 0.31536016234627945
Category	Term		Count	Genes	FDR
GOTERM_BP_FAT	GO:0060420	regulation of heart growth	4	HDAC1, RUVBL2, RUVBL1, LARP7	0.972247
GOTERM_BP_FAT	GO:0046620	regulation of organ growth	4	HDAC1, RUVBL2, RUVBL1, LARP7	0.972247
GOTERM_BP_FAT	GO:0051093	negative regulation of developmental process	11	CCT3, SARS1, YTHDF2, RIOX1, SMYD5, DIP2BA, SERPINE1, SLIT3, NTN1A, HIF1AN, LLGL2	0.972247
GOTERM_BP_FAT	GO:0040008	regulation of growth	10	SUPV3L1, SETD3, HDAC1, DIP2BA, RUVBL2, RUVBL1, LARP7, SLIT3, NTN1A, DDX52	0.972247
GOTERM_BP_FAT	GO:0051241	negative regulation of multicellular organismal process	8	FXR1, SARS1, DIP2BA, SERPINE1, SLIT3, NTN1A, HIF1AN, LLGL2	0.972247
GOTERM_BP_FAT	GO:0048638	regulation of developmental growth	7	HDAC1, DIP2BA, RUVBL2, RUVBL1, LARP7, SLIT3, NTN1A	0.972247
GOTERM_BP_FAT	GO:0030516	regulation of axon extension	3	DIP2BA, SLIT3, NTN1A	0.972247
GOTERM_BP_FAT	GO:0001558	regulation of cell growth	5	SUPV3L1, SETD3, DIP2BA, SLIT3, NTN1A	0.972247
GOTERM_BP_FAT	GO:0008361	regulation of cell size	5	DIP2BA, CLNS1A, STAT3, SLIT3, NTN1A	0.972247
GOTERM_BP_FAT	GO:0061387	regulation of extent of cell growth	3	DIP2BA, SLIT3, NTN1A	0.972247
Annotation Cluster 93	Enrichment Score: 0.3132937549625628
Category	Term		Count	Genes	FDR
GOTERM_BP_FAT	GO:0001945	lymph vessel development	6	CAD, DHX15, JUNBB, CPT1AB, NFATC1, MCAMB	0.972247
GOTERM_BP_FAT	GO:0036303	lymph vessel morphogenesis	4	CAD, DHX15, NFATC1, MCAMB	0.972247
GOTERM_BP_FAT	GO:0001946	lymphangiogenesis	3	CAD, NFATC1, MCAMB	0.972247
Annotation Cluster 94	Enrichment Score: 0.3126318478885827
Category	Term		Count	Genes	FDR
GOTERM_BP_FAT	GO:0021692	cerebellar Purkinje cell layer morphogenesis	3	WU:FC33B09, AGTPBP1, EXOSC3	0.972247
GOTERM_BP_FAT	GO:0021680	cerebellar Purkinje cell layer development	3	WU:FC33B09, AGTPBP1, EXOSC3	0.972247
GOTERM_BP_FAT	GO:0030902	hindbrain development	10	NOP56, WU:FC33B09, PRKCI, AGTPBP1, GMDS, HDAC1, EFNB2A, MCM5, EXOSC3, CRABP2A	0.972247
GOTERM_BP_FAT	GO:0022037	metencephalon development	5	NOP56, WU:FC33B09, AGTPBP1, HDAC1, EXOSC3	0.972247
GOTERM_BP_FAT	GO:0021696	cerebellar cortex morphogenesis	3	WU:FC33B09, AGTPBP1, EXOSC3	0.972247
GOTERM_BP_FAT	GO:0021575	hindbrain morphogenesis	4	WU:FC33B09, AGTPBP1, EXOSC3, CRABP2A	0.972247
GOTERM_BP_FAT	GO:0021587	cerebellum morphogenesis	3	WU:FC33B09, AGTPBP1, EXOSC3	0.972247
GOTERM_BP_FAT	GO:0021695	cerebellar cortex development	3	WU:FC33B09, AGTPBP1, EXOSC3	0.972247
GOTERM_BP_FAT	GO:0021549	cerebellum development	4	NOP56, WU:FC33B09, AGTPBP1, EXOSC3	0.972247
Annotation Cluster 95	Enrichment Score: 0.3054483880953102
Category	Term		Count	Genes	FDR
GOTERM_BP_FAT	GO:0030097	hemopoiesis	51	TGFB1B, LTV1, SMARCAL1, DDX46, ASH2L, DDX41, WDR43, CDC73, TFR1A, JAG1A, DHX15, FLVCR1, TOPBP1, DDX18, LOC108179221, UPF1, AGTPBP1, KALRNB, HMGCS1, EIF1AXB, NCOR2, HAX1, DKC1, SBDS, SMARCA4A, GEMIN5, SMARCD1, DNMT1, DHX8, CBFB, MAX, SMYD5, HDAC1, PSMD13, NPM1A, SNX3, SMARCC1A, MTA3, HSP70L, SEC23B, HSPA9, NOP14, YTHDF2, CPSF1, SUPT5H, CCN2A, TBL3, CDAN1, SRPRA, PDCD2, RCOR1	0.328386
GOTERM_BP_FAT	GO:0030099	myeloid cell differentiation	18	DDX18, LOC108179221, DNMT1, HMGCS1, ASH2L, DDX41, EIF1AXB, CDC73, TFR1A, NCOR2, SNX3, HAX1, CDAN1, FLVCR1, SRPRA, SBDS, PDCD2, SEC23B	0.972247
GOTERM_BP_FAT	GO:0030218	erythrocyte differentiation	12	TFR1A, SNX3, LOC108179221, CDAN1, HMGCS1, FLVCR1, ASH2L, PDCD2, DDX41, SEC23B, EIF1AXB, CDC73	0.972247
GOTERM_BP_FAT	GO:0034101	erythrocyte homeostasis	12	TFR1A, SNX3, LOC108179221, CDAN1, HMGCS1, FLVCR1, ASH2L, PDCD2, DDX41, SEC23B, EIF1AXB, CDC73	0.972247
GOTERM_BP_FAT	GO:0048872	homeostasis of number of cells	14	LOC108179221, HMGCS1, MRE11A, ASH2L, DDX41, EIF1AXB, CDC73, TFR1A, SNX3, CDAN1, FLVCR1, PDCD2, KIF2C, SEC23B	0.972247
GOTERM_BP_FAT	GO:0048821	erythrocyte development	5	LOC108179221, HMGCS1, DDX41, SEC23B, EIF1AXB	0.972247
GOTERM_BP_FAT	GO:0002262	myeloid cell homeostasis	12	TFR1A, SNX3, LOC108179221, CDAN1, HMGCS1, FLVCR1, ASH2L, PDCD2, DDX41, SEC23B, EIF1AXB, CDC73	0.972247
GOTERM_BP_FAT	GO:0048871	multicellular organismal-level homeostasis	18	LOC108179221, HMGCS1, UHRF1, CHD8, MRE11A, CHM, ASH2L, DDX41, EIF1AXB, CDC73, TFR1A, SNX3, CDAN1, FLVCR1, PDCD2, KIF2C, SEC23B, CFAP20	0.972247
GOTERM_BP_FAT	GO:0061515	myeloid cell development	5	LOC108179221, HMGCS1, DDX41, SEC23B, EIF1AXB	0.972247
GOTERM_BP_FAT	GO:0002376	immune system process	33	DNMT1, HSP90AB1, MHC1ZEA, ASH2L, HMGB2B, DDX41, SAMHD1, CDC73, PQBP1, HSPD1, TFR1A, SNX3, FLVCR1, SEC23B, LOC108179221, UPF1, AGTPBP1, HMGCS1, XRCC4, PARP1, IRF2B, IRF2A, EIF1AXB, ANKHD1, WDR55, TBL3, CDAN1, DDX3XA, MSH2, DDX3XB, GEMIN5, PDCD2, MCM2	0.98992
GOTERM_BP_FAT	GO:0042592	homeostatic process	36	UHRF1, CCDC47, CHD8, IREB2, CHM, ASH2L, DDX41, LDLRB, HDAC8, HK2, CDC73, TFR1A, SNX3, TFR1B, CA5A, ATP1B3B, FLVCR1, FLNCB, SEC23B, CFAP20, PCK2, TOE1, LOC108179221, HMGCS1, MRE11A, EIF1AXB, SLC4A7, CDAN1, CLNS1A, ATP2B1A, DMXL2, PDCD2, KIF2C, TLCD2, GCLM, METAP1	0.996326
Annotation Cluster 96	Enrichment Score: 0.30499653126162457
Category	Term		Count	Genes	FDR
GOTERM_BP_FAT	GO:0010628	positive regulation of gene expression	16	YTHDF2, SSB, SMYD5, YBX1, IGF2BP2B, LARP4AA, HSPD1, LARP4AB, FXR1, SYNCRIPL, LARP1, FXR2, OPA1, DHX37, POLR2G, GAPDH	0.972247
GOTERM_BP_FAT	GO:0001819	positive regulation of cytokine production	3	OPA1, GAPDH, HSPD1	0.972247
GOTERM_BP_FAT	GO:0001817	regulation of cytokine production	5	FXR1, SARS1, OPA1, GAPDH, HSPD1	0.972247
GOTERM_BP_FAT	GO:0051240	positive regulation of multicellular organismal process	12	FXR1, UTP15, FXR2, DDX46, OPA1, HDAC1, STAT3, SERPINE1, GAPDH, CFAP20, PLXNA4, HSPD1	0.972247
Annotation Cluster 97	Enrichment Score: 0.30312563684297056
Category	Term		Count	Genes	FDR
GOTERM_BP_FAT	GO:0051261	protein depolymerization	4	GAK, HSPA8, STMN1A, CFL2	0.972247
GOTERM_BP_FAT	GO:0022411	cellular component disassembly	12	GAK, HSPA8, SKIC8, STMN1A, AFG2B, CFL2, LTN1, VRK1, TFIP11, ETF1B, ZNF598, PELO	0.972247
GOTERM_BP_FAT	GO:0032984	protein-containing complex disassembly	7	GAK, HSPA8, STMN1A, AFG2B, CFL2, TFIP11, ETF1B	0.972247
Annotation Cluster 98	Enrichment Score: 0.28938079563272195
Category	Term		Count	Genes	FDR
GOTERM_MF_FAT	GO:0016853	isomerase activity	22	TOP2A, IDI1, TRUB2, ITPK1B, PUS10, PUS1, PUS7, LSS, RPIA, EBP, DKC1, RPUSD2, FKBP8, PGAM1A, DEGS1, PIN4, PPIH, PPIL3, FKBP4, PPID, GNE, FKBP5	0.952708
GOTERM_MF_FAT	GO:0140838	RNA polymerase II CTD heptapeptide repeat peptidyl-prolyl isomerase activity	7	FKBP8, PPIH, PIN4, PPIL3, FKBP4, PPID, FKBP5	0.952708
GOTERM_MF_FAT	GO:0140839	RNA polymerase II CTD heptapeptide repeat P3 isomerase activity	7	FKBP8, PPIH, PIN4, PPIL3, FKBP4, PPID, FKBP5	0.952708
GOTERM_MF_FAT	GO:0140840	RNA polymerase II CTD heptapeptide repeat P6 isomerase activity	7	FKBP8, PPIH, PIN4, PPIL3, FKBP4, PPID, FKBP5	0.952708
GOTERM_MF_FAT	GO:0140994	RNA polymerase II CTD heptapeptide repeat modifying activity	15	SSU72, PPM1G, SI:CH211-203D1.3, PPP5C, PPP4CB, UBLCP1, FKBP8, PGAM5, PIN4, PPIH, PPP2R1BB, PPIL3, FKBP4, PPID, FKBP5	0.952708
GOTERM_MF_FAT	GO:0003755	peptidyl-prolyl cis-trans isomerase activity	7	FKBP8, PPIH, PIN4, PPIL3, FKBP4, PPID, FKBP5	0.952708
GOTERM_MF_FAT	GO:0016859	cis-trans isomerase activity	7	FKBP8, PPIH, PIN4, PPIL3, FKBP4, PPID, FKBP5	0.952708
GOTERM_BP_FAT	GO:0018208	peptidyl-proline modification	4	NTMT1, PPIH, PPIL3, PPID	0.972247
GOTERM_BP_FAT	GO:0000413	protein peptidyl-prolyl isomerization	3	PPIH, PPIL3, PPID	0.972247
Annotation Cluster 99	Enrichment Score: 0.28237411663546774
Category	Term		Count	Genes	FDR
GOTERM_BP_FAT	GO:0043069	negative regulation of programmed cell death	17	CCT3, SI:CH211-222L21.1, API5, CHD8, HEATR1, CHM, NUP62L, UBE2Z, AURKB, SUPV3L1, HAX1, FANCD2, FKBP8, TEGT, NAA35, BIRC6, MCM5	0.972247
GOTERM_BP_FAT	GO:0043066	negative regulation of apoptotic process	16	SI:CH211-222L21.1, API5, CHD8, HEATR1, CHM, NUP62L, UBE2Z, AURKB, SUPV3L1, HAX1, FANCD2, FKBP8, TEGT, NAA35, BIRC6, MCM5	0.972247
GOTERM_BP_FAT	GO:0043067	regulation of programmed cell death	23	CCT3, SI:CH211-222L21.1, API5, CHD8, HEATR1, CHM, NUP62L, NPM1A, UBE2Z, AURKB, GSK3BA, SUPV3L1, BCL2L13, HAX1, FANCD2, FKBP8, TEGT, PPP1R13BA, NAA35, BIRC6, MCM5, ANP32B, TOPBP1	0.972247
GOTERM_BP_FAT	GO:0042981	regulation of apoptotic process	22	SI:CH211-222L21.1, API5, CHD8, HEATR1, CHM, NUP62L, NPM1A, UBE2Z, AURKB, GSK3BA, SUPV3L1, BCL2L13, HAX1, FANCD2, FKBP8, TEGT, PPP1R13BA, NAA35, BIRC6, MCM5, ANP32B, TOPBP1	0.972247
Annotation Cluster 100	Enrichment Score: 0.28167098341674923
Category	Term		Count	Genes	FDR
GOTERM_BP_FAT	GO:0035850	epithelial cell differentiation involved in kidney development	5	ANLN, PRKCI, EZRB, SLC43A1A, SRGAP2	0.972247
GOTERM_BP_FAT	GO:0061005	cell differentiation involved in kidney development	5	ANLN, PRKCI, EZRB, SLC43A1A, SRGAP2	0.972247
GOTERM_BP_FAT	GO:0072009	nephron epithelium development	5	ANLN, PRKCI, GLDC, SLC43A1A, SRGAP2	0.972247
GOTERM_BP_FAT	GO:0002064	epithelial cell development	8	ANLN, POF1B, DHPS, CDKAL1, IDE, SLC43A1A, SRGAP2, SIPA1L3	0.972247
GOTERM_BP_FAT	GO:0072006	nephron development	7	ANLN, PRKCI, GLDC, NUP85, MYO1EA, SLC43A1A, SRGAP2	0.972247
GOTERM_BP_FAT	GO:0072010	glomerular epithelium development	3	ANLN, SLC43A1A, SRGAP2	0.972247
GOTERM_BP_FAT	GO:0072015	podocyte development	3	ANLN, SLC43A1A, SRGAP2	0.972247
GOTERM_BP_FAT	GO:0061318	renal filtration cell differentiation	3	ANLN, SLC43A1A, SRGAP2	0.972247
GOTERM_BP_FAT	GO:0072112	podocyte differentiation	3	ANLN, SLC43A1A, SRGAP2	0.972247
GOTERM_BP_FAT	GO:0072310	glomerular epithelial cell development	3	ANLN, SLC43A1A, SRGAP2	0.972247
GOTERM_BP_FAT	GO:0072311	glomerular epithelial cell differentiation	3	ANLN, SLC43A1A, SRGAP2	0.972247
GOTERM_BP_FAT	GO:0072073	kidney epithelium development	5	ANLN, PRKCI, GLDC, SLC43A1A, SRGAP2	0.972247
GOTERM_BP_FAT	GO:0032835	glomerulus development	4	ANLN, MYO1EA, SLC43A1A, SRGAP2	0.972247
GOTERM_BP_FAT	GO:0072001	renal system development	9	ANLN, PRKCI, PSMD12, GLDC, NUP85, MYO1EA, EZRB, SLC43A1A, SRGAP2	0.975481
GOTERM_BP_FAT	GO:0001822	kidney development	9	ANLN, PRKCI, PSMD12, GLDC, NUP85, MYO1EA, EZRB, SLC43A1A, SRGAP2	0.975481
Annotation Cluster 101	Enrichment Score: 0.2775043297296551
Category	Term		Count	Genes	FDR
GOTERM_BP_FAT	GO:0055007	cardiac muscle cell differentiation	7	MAT2AA, OPA1, ITGB1B, TOMM70A, PBX2, NEXN, TLN1	0.972247
GOTERM_BP_FAT	GO:0048738	cardiac muscle tissue development	10	MAT2AA, OPA1, ITGB1B, HDAC1, TOMM70A, NPR3, PBX2, SMARCA4A, NEXN, TLN1	0.972247
GOTERM_BP_FAT	GO:0055013	cardiac muscle cell development	6	MAT2AA, OPA1, ITGB1B, TOMM70A, NEXN, TLN1	0.972247
GOTERM_MF_FAT	GO:0044877	protein-containing complex binding	59	NVL, CCDC47, LTN1, OLA1, ZGC:174863, BICD2, PQBP1, POF1B, SSRP1A, CFL2, EEF2L2, EEF2B, PELO, SUPT16H, PARP1, CNN3A, EED, ITGB1B, AAK1A, CHD1L, JMJD6, DNAJC2, FRG1, MARCKSA, TAGLN2, TLN1, ZNF598, DDX5, CAPGB, NMD3, LDLRB, IQGAP3, SUPT6H, GTF2E2, TMA16, STRN3, CNN2, SHROOM2A, NCLN, EIF4H, FLNCB, FLNA, FSTB, CAMSAP1B, PTCD3, EIF2S1A, MYO1EA, EIF2S1B, MYO9AA, SMARCA5, WDR12, MYO1D, BOP1, EIF4BB, CCN2…	0.952708
GOTERM_BP_FAT	GO:0055006	cardiac cell development	6	MAT2AA, OPA1, ITGB1B, TOMM70A, NEXN, TLN1	0.972247
GOTERM_BP_FAT	GO:0035051	cardiocyte differentiation	7	MAT2AA, OPA1, ITGB1B, TOMM70A, PBX2, NEXN, TLN1	0.972247
GOTERM_BP_FAT	GO:0045214	sarcomere organization	4	CBFB, ITGB1B, FLNCB, TLN1	0.972247
GOTERM_BP_FAT	GO:0055002	striated muscle cell development	15	PCYT2, CBFB, ITGB1B, MYO9AA, TMOD2, PBX2, CHCHD10, NEXN, MAT2AA, OPA1, TOMM70A, FLNCB, TLN1, SIL1, GNE	0.972247
GOTERM_MF_FAT	GO:0005516	calmodulin binding	10	MYO1D, CNN2, CNN3A, MYO1EA, ATP2B1A, MARCKSA, HDAC8, IQGAP3, CAMSAP1B, STRN3	0.952708
GOTERM_BP_FAT	GO:0014706	striated muscle tissue development	17	PCYT2, ITGB1B, HDAC1, MYO9AA, NPR3, PBX2, NEXN, KIF5BA, FXR1, MAT2AA, OPA1, TOMM70A, SMARCA4A, MARCKSA, TLN1, SIL1, PXNA	0.972247
GOTERM_BP_FAT	GO:0060537	muscle tissue development	17	PCYT2, ITGB1B, HDAC1, MYO9AA, NPR3, PBX2, NEXN, KIF5BA, FXR1, MAT2AA, OPA1, TOMM70A, SMARCA4A, MARCKSA, TLN1, SIL1, PXNA	0.972247
GOTERM_BP_FAT	GO:0051146	striated muscle cell differentiation	15	PCYT2, CBFB, ITGB1B, MYO9AA, TMOD2, PBX2, CHCHD10, NEXN, MAT2AA, OPA1, TOMM70A, FLNCB, TLN1, SIL1, GNE	0.972247
GOTERM_BP_FAT	GO:0031032	actomyosin structure organization	12	CNN2, ANLN, CBFB, ITGB1B, CNN3A, TMOD2, FLNCB, CHCHD10, ANLN2, TLN1, IQGAP3, GNE	0.972247
GOTERM_BP_FAT	GO:0055001	muscle cell development	16	PCYT2, CBFB, ITGB1B, MYO9AA, TMOD2, PBX2, CHCHD10, NEXN, FXR1, MAT2AA, OPA1, TOMM70A, FLNCB, TLN1, SIL1, GNE	0.972247
GOTERM_BP_FAT	GO:0030239	myofibril assembly	7	CBFB, ITGB1B, TMOD2, FLNCB, CHCHD10, TLN1, GNE	0.972247
GOTERM_BP_FAT	GO:0007517	muscle organ development	14	PCYT2, HSP90AB1, ITGB1B, MYO9AA, PBX2, NOC3L, KIF5BA, FXR1, FRG1, MARCKSA, ARHGEF28A, TLN1, SIL1, PXNA	0.972247
GOTERM_BP_FAT	GO:0061061	muscle structure development	25	HSP90AB1, CBFB, NEXN, FXR1, OPA1, FLNCB, ARHGEF28A, SIL1, PDLIM7, PXNA, PCYT2, PDLIM5B, ITGB1B, MYO9AA, TMOD2, PBX2, CHCHD10, NOC3L, KIF5BA, MAT2AA, TOMM70A, FRG1, MARCKSA, TLN1, GNE	0.972247
GOTERM_BP_FAT	GO:0042692	muscle cell differentiation	16	PCYT2, CBFB, ITGB1B, MYO9AA, TMOD2, PBX2, CHCHD10, NEXN, FXR1, MAT2AA, OPA1, TOMM70A, FLNCB, TLN1, SIL1, GNE	0.972247
GOTERM_BP_FAT	GO:0032989	cellular anatomical entity morphogenesis	7	CBFB, ITGB1B, TMOD2, FLNCB, CHCHD10, TLN1, GNE	0.972247
GOTERM_BP_FAT	GO:0010927	cellular component assembly involved in morphogenesis	7	CBFB, ITGB1B, TMOD2, FLNCB, CHCHD10, TLN1, GNE	0.972247
GOTERM_BP_FAT	GO:0007010	cytoskeleton organization	60	SETD3, BCCIP, BICD2, DNAAF10, SI:CH211-203D1.3, TUBB6, POF1B, STMN1A, CFL2, NTMT1, RUVBL2, TUBB1, RUVBL1, ANLN2, MAP1SA, DCHS1B, ARHGEF10, PRKCI, PRMT7, CNN3A, ITGB1B, AFG2B, TMOD2, KIF23, CKAP5, KIF4, MAP7D1B, MARCKSA, TAGLN2, PPP2R1BB, TLN1, GAPDH, GNE, LLGL2, CAPGB, TXNDC9, CBFB, EVLA, IQGAP3, AURKB, CNN2, SHROOM2A, PARD6A, RACGAP1, NAA25, FLNCB, FLNA, CAMSAP1B, PDLIM7, PFN2B, MARK3B, PDLIM5B,…	0.972247
GOTERM_BP_FAT	GO:0007519	skeletal muscle tissue development	9	FXR1, PCYT2, MYO9AA, PBX2, MARCKSA, TLN1, KIF5BA, SIL1, PXNA	0.972247
GOTERM_MF_FAT	GO:0003779	actin binding	28	CAPGB, SETD3, EZRB, EVLA, IQGAP3, CNN2, SI:CH211-203D1.3, SHROOM2A, POF1B, CFL2, FLNA, FLNCB, MAP1SA, PDLIM7, PFN2B, PDLIM5B, CNN3A, MYO1EA, MYO10L3, MYO9AA, MTSS1, MYO1D, TTC4, FRG1, MARCKSA, TAGLN2, TLN1, MSNA	0.952708
GOTERM_MF_FAT	GO:0008092	cytoskeletal protein binding	48	CAPGB, SETD3, EZRB, EVLA, IQGAP3, BICD2, CNN2, SI:CH211-203D1.3, SHROOM2A, KIF20BA, POF1B, OPA1, STMN1A, CFL2, REEP3B, FLNA, FLNCB, CAMSAP1B, MAP1SA, PDLIM7, PFN2B, AGTPBP1, PDLIM5B, CNN3A, MYO1EA, MYO10L3, MYO9AA, TMOD2, TBCB, KIF23, CACYBP, KIF5BA, CKAP5, MTSS1, KIF4, MYO1D, RAB10, TTC4, FRG1, MARCKSA, KIF2C, TAGLN2, KIF20A, TLN1, MSNA, GAPDH, SPC24, LLGL2	0.952708
GOTERM_CC_FAT	GO:0015629	actin cytoskeleton	25	ACTC1A, CAPGB, EVLA, CNN2, ACTB2, SHROOM2A, POF1B, CFL2, ANLN2, CGNL1, PDLIM7, PDLIM5B, CNN3A, MYO1EA, MYO10L3, MYO9AA, LOC101884022, TMOD2, MTSS1, MYO1D, ANLN, HAX1, MARCKSA, TAGLN2, LLGL2	0.945392
GOTERM_BP_FAT	GO:0060538	skeletal muscle organ development	9	FXR1, PCYT2, MYO9AA, PBX2, MARCKSA, TLN1, KIF5BA, SIL1, PXNA	0.972247
GOTERM_BP_FAT	GO:0014904	myotube cell development	4	PCYT2, MYO9AA, PBX2, SIL1	0.972247
GOTERM_BP_FAT	GO:0048741	skeletal muscle fiber development	4	PCYT2, MYO9AA, PBX2, SIL1	0.972247
GOTERM_MF_FAT	GO:0051015	actin filament binding	16	CAPGB, CNN3A, MYO1EA, MYO9AA, IQGAP3, MYO1D, CNN2, SHROOM2A, POF1B, CFL2, FRG1, FLNA, FLNCB, MARCKSA, TAGLN2, TLN1	0.952708
GOTERM_BP_FAT	GO:0014902	myotube differentiation	4	PCYT2, MYO9AA, PBX2, SIL1	0.972247
GOTERM_BP_FAT	GO:0030036	actin cytoskeleton organization	29	CAPGB, SETD3, CBFB, EVLA, IQGAP3, CNN2, SI:CH211-203D1.3, SHROOM2A, POF1B, CFL2, FLNA, FLNCB, ANLN2, PDLIM7, PFN2B, ARHGEF10, PDLIM5B, CNN3A, MYO1EA, ITGB1B, TMOD2, CHCHD10, MYO1D, ANLN, MARCKSA, TAGLN2, TLN1, GNE, LLGL2	0.972247
GOTERM_BP_FAT	GO:0030029	actin filament-based process	30	CAPGB, SETD3, CBFB, EVLA, IQGAP3, CNN2, SI:CH211-203D1.3, SHROOM2A, POF1B, CFL2, FLNA, FLNCB, ANLN2, SRGAP2, PDLIM7, PFN2B, ARHGEF10, PDLIM5B, CNN3A, MYO1EA, ITGB1B, TMOD2, CHCHD10, MYO1D, ANLN, MARCKSA, TAGLN2, TLN1, GNE, LLGL2	0.972247
GOTERM_BP_FAT	GO:0007015	actin filament organization	13	CAPGB, CNN3A, MYO1EA, EVLA, TMOD2, IQGAP3, MYO1D, CNN2, SHROOM2A, POF1B, CFL2, MARCKSA, TAGLN2	0.993676
GOTERM_BP_FAT	GO:0097435	supramolecular fiber organization	23	CAPGB, CBFB, ITGB1B, CNN3A, MYO1EA, EVLA, TMOD2, CHCHD10, TBCB, CKAP5, IQGAP3, MYO1D, CNN2, SHROOM2A, POF1B, STMN1A, CFL2, FLNCB, MARCKSA, TAGLN2, TLN1, CAMSAP1B, GNE	0.995946
KEGG_PATHWAY	dre04820:Cytoskeleton in muscle cells		11	SUN2, ACTB2, ACTC1C, ACTC1A, ANK3A, ITGB1B, ATP1B3B, TMOD2, FLNCB, TLN1, PDLIM7	0.996167
Annotation Cluster 102	Enrichment Score: 0.2684620486492448
Category	Term		Count	Genes	FDR
GOTERM_BP_FAT	GO:0006047	UDP-N-acetylglucosamine metabolic process	3	GNPNAT1, UAP1, GNE	0.972247
GOTERM_BP_FAT	GO:0006040	amino sugar metabolic process	5	CMASA, CHST6, GNPNAT1, UAP1, GNE	0.972247
KEGG_PATHWAY	dre01250:Biosynthesis of nucleotide sugars		6	CMASA, GMDS, GNPNAT1, UAP1, HK2, GNE	0.941558
GOTERM_BP_FAT	GO:0009225	nucleotide-sugar metabolic process	4	GMDS, GNPNAT1, UAP1, GNE	0.972247
GOTERM_BP_FAT	GO:0009226	nucleotide-sugar biosynthetic process	3	GMDS, GNPNAT1, UAP1	0.972247
KEGG_PATHWAY	dre00520:Amino sugar and nucleotide sugar metabolism		4	GNPNAT1, UAP1, HK2, GNE	0.941558
Annotation Cluster 103	Enrichment Score: 0.26794069789753155
Category	Term		Count	Genes	FDR
GOTERM_BP_FAT	GO:0034620	cellular response to unfolded protein	5	TBL2, HSPB8, TEGT, HSPD1, SEC63	0.972247
GOTERM_BP_FAT	GO:0035967	cellular response to topologically incorrect protein	5	TBL2, HSPB8, TEGT, HSPD1, SEC63	0.972247
GOTERM_BP_FAT	GO:0006986	response to unfolded protein	5	TBL2, HSPB8, TEGT, HSPD1, SEC63	0.972247
GOTERM_BP_FAT	GO:0035966	response to topologically incorrect protein	5	TBL2, HSPB8, TEGT, HSPD1, SEC63	0.972247
Annotation Cluster 104	Enrichment Score: 0.2666482048634626
Category	Term		Count	Genes	FDR
GOTERM_CC_FAT	GO:0030289	protein phosphatase 4 complex	3	PPP4R2B, PPP4R3B, PPP4R2A	0.900341
GOTERM_CC_FAT	GO:1903293	phosphatase complex	5	PPP4R2B, PPP2R5CA, PPP4R3B, PPP4R2A, PPP2R1BB	0.945392
GOTERM_CC_FAT	GO:0008287	protein serine/threonine phosphatase complex	5	PPP4R2B, PPP2R5CA, PPP4R3B, PPP4R2A, PPP2R1BB	0.945392
GOTERM_MF_FAT	GO:0019888	protein phosphatase regulator activity	6	PPP6R3, PPP4R2B, PPP2R5CA, PPP4R3B, PPP4R2A, PPP2R1BB	0.952708
GOTERM_MF_FAT	GO:0019208	phosphatase regulator activity	6	PPP6R3, PPP4R2B, PPP2R5CA, PPP4R3B, PPP4R2A, PPP2R1BB	0.952708
Annotation Cluster 105	Enrichment Score: 0.2613277788680492
Category	Term		Count	Genes	FDR
GOTERM_BP_FAT	GO:0046890	regulation of lipid biosynthetic process	4	KDM1A, PLA2G6, SAMHD1, RCOR1	0.972247
GOTERM_BP_FAT	GO:0019216	regulation of lipid metabolic process	6	KDM1A, CPT1AB, NOC3L, PLA2G6, SAMHD1, RCOR1	0.972247
GOTERM_BP_FAT	GO:0010565	regulation of ketone metabolic process	3	KDM1A, CPT1AB, RCOR1	0.972247
GOTERM_BP_FAT	GO:0062012	regulation of small molecule metabolic process	4	KDM1A, CPT1AB, SAMHD1, RCOR1	0.972247
Annotation Cluster 106	Enrichment Score: 0.26113439792159915
Category	Term		Count	Genes	FDR
GOTERM_MF_FAT	GO:0061631	ubiquitin conjugating enzyme activity	10	UBE2L3B, UBE2C, UBE2Q2, UBE2D2, UBE2G1A, UBE2E2, BIRC6, UBE2Z, UBE2KA, UBE2KB	0.266089
GOTERM_MF_FAT	GO:0061650	ubiquitin-like protein conjugating enzyme activity	10	UBE2L3B, UBE2C, UBE2Q2, UBE2D2, UBE2G1A, UBE2E2, BIRC6, UBE2Z, UBE2KA, UBE2KB	0.733994
KEGG_PATHWAY	dre04120:Ubiquitin mediated proteolysis		20	SMURF2, UBE2C, UBE2D2, CUL2, UBE2G1A, UBE2E2, UBE2Z, HERC2, UBE2L3B, UBE2Q2, UBR5, ITCHB, ANAPC4, BIRC6, PIAS1B, CUL1A, UBE2KA, ANAPC1, CUL4B, UBE2KB	0.941558
GOTERM_BP_FAT	GO:0019538	protein metabolic process	254	SRPK1B, EIF4A2, EXT1B, EIF4A1A, PSMD8, PSMD9, HERC2, CHEK2, PSMD3, EEF2L2, PSMD1, EIF2D, ETF1B, CUL1A, PELO, PRKCI, TAOK3A, MRPS18A, AAK1A, GTPBP1, JMJD6, PISD, AFG3L1, CDC37, OGT.2, TARS1, PAMR1A, SLBP, DCUN1D5, OGT.1, MRPL18, MRPL19, HSPA4L, HTRA3B, MRPL13, LARS1B, SNX3, RPL5A, GRPEL1, DPH1, DPH2, HSPA4B, DPH5, DPH6, HSPA4A, TRIOA, RIMKLA, HSP70L, NAA50, HSP70.3, TRAP1, HSP70.2, HSP70.1, HACE1,…	0.972247
GOTERM_BP_FAT	GO:0043412	macromolecule modification	137	SRPK1B, PUS10, UBE2D2, EXT1B, LTN1, THUMPD3, NMT1A, THUMPD1, UBE2Z, VIRMA, THG1L, ALKBH8, SI:CH211-203D1.3, FBL, HERC2, DIMT1L, CHEK2, CUL1A, PRKCI, AGTPBP1, USP4, METTL1, PUS1, TAOK3A, UBE2E2, AAK1A, CDKAL1, VRK1, PUS7, RNF40, JMJD6, FTSJ3, DKC1, NHP2, ANAPC4, PPIH, OGT.2, DUS3L, PPID, ANAPC1, DCUN1D5, OGT.1, METTL2A, KCTD6B, NOP2, CUL2, CITA, TIMM50, UBE2L3B, DPH1, DPH2, UBR5, ITCHB, DPH5, DPH6…	0.972247
GOTERM_BP_FAT	GO:0000209	protein polyubiquitination	12	HACE1, UBE2L3B, UBE2Q2, UBE2D2, UBR5, UBE2G1A, ANAPC4, UBE2E2, ZNF598, UBE2KA, ANAPC1, UBE2KB	0.972247
GOTERM_MF_FAT	GO:0004842	ubiquitin-protein transferase activity	24	RNF20, HACE1, SMURF2, UBE2C, UHRF1, UBE2D2, LTN1, UBE2G1A, NSMCE1, UBE2E2, UBE2Z, RNF40, RNF214, HERC2, UBE2L3B, UBE2Q2, UBR7, UBR5, ARIH2, ITCHB, BIRC6, ZNF598, UBE2KA, UBE2KB	0.952708
GOTERM_BP_FAT	GO:0016567	protein ubiquitination	26	UHRF1, UBE2D2, KCTD6B, CUL2, LTN1, UBE2Z, HERC2, UBE2L3B, UBE2Q2, UBR5, ARIH2, ITCHB, CUL1A, DCAF13, RNF20, HACE1, SMURF2, UBE2G1A, UBE2E2, RNF40, ANAPC4, ZNF598, ANAPC1, UBE2KA, UBE2KB, CUL4B	0.972247
GOTERM_MF_FAT	GO:0019787	ubiquitin-like protein transferase activity	25	UHRF1, UBE2D2, LTN1, UBE2Z, RNF214, HERC2, UBE2L3B, UBE2Q2, UBR7, UBR5, ARIH2, ITCHB, RNF20, HACE1, SMURF2, UBE2C, NSMCE1, UBE2G1A, UBE2E2, RNF40, BIRC6, PIAS1B, ZNF598, UBE2KA, UBE2KB	0.952708
GOTERM_MF_FAT	GO:0016746	acyltransferase activity	46	ACLYA, NAA40, UHRF1, HDAC1, UBE2D2, GTF2B, LPCAT1, LTN1, CPT1AB, NAT10, NMT1A, HDAC8, UBE2Z, NAT14, RNF214, HERC2, UBE2L3B, UBE2Q2, UBR7, KAT7B, UBR5, ARIH2, ITCHB, GNPNAT1, RNF20, NAA50, HACE1, HMGCS1, NAA10, SMURF2, UBE2C, LOC100333227, ELOVL2, NSMCE1, UBE2G1A, UBE2E2, ESCO2, RNF40, SPTLC2A, CERS2B, HAT1, BIRC6, PIAS1B, ZNF598, UBE2KA, UBE2KB	0.952708
GOTERM_MF_FAT	GO:0016755	aminoacyltransferase activity	25	UHRF1, UBE2D2, LTN1, UBE2Z, RNF214, HERC2, UBE2L3B, UBE2Q2, UBR7, UBR5, ARIH2, ITCHB, RNF20, HACE1, SMURF2, UBE2C, NSMCE1, UBE2G1A, UBE2E2, RNF40, BIRC6, PIAS1B, ZNF598, UBE2KA, UBE2KB	0.952708
GOTERM_BP_FAT	GO:0032446	protein modification by small protein conjugation	29	DCUN1D5, UHRF1, UBE2D2, KCTD6B, CUL2, LTN1, UBE2Z, HERC2, UBE2L3B, UBE2Q2, UBR5, ARIH2, ITCHB, CUL1A, DCAF13, RNF20, HACE1, SMURF2, UBE2G1A, UBE2E2, RNF40, CTU2, ANAPC4, PIAS1B, ZNF598, ANAPC1, UBE2KA, UBE2KB, CUL4B	0.972247
GOTERM_BP_FAT	GO:0043687	post-translational protein modification	38	DCUN1D5, UHRF1, USP10, USP11, UBE2D2, KCTD6B, CUL2, LTN1, USP39, UBE2Z, AURKB, UCHL1, HERC2, UBE2L3B, UBE2Q2, UBR5, ARIH2, ITCHB, CUL1A, DCAF13, RNF20, HACE1, AGTPBP1, PARP1, SMURF2, USP4, UBE2G1A, UBE2E2, BAZ1B, RNF40, CTU2, ANAPC4, PIAS1B, ZNF598, ANAPC1, UBE2KA, UBE2KB, CUL4B	0.972247
GOTERM_MF_FAT	GO:0061630	ubiquitin protein ligase activity	13	RNF20, HACE1, SMURF2, UHRF1, LTN1, NSMCE1, RNF40, HERC2, UBR7, UBR5, ARIH2, ITCHB, ZNF598	0.952708
GOTERM_MF_FAT	GO:0061659	ubiquitin-like protein ligase activity	14	RNF20, HACE1, SMURF2, UHRF1, LTN1, NSMCE1, RNF40, HERC2, UBR7, UBR5, ARIH2, ITCHB, PIAS1B, ZNF598	0.952708
GOTERM_BP_FAT	GO:0070647	protein modification by small protein conjugation or removal	34	DCUN1D5, UHRF1, USP10, USP11, UBE2D2, KCTD6B, CUL2, LTN1, USP39, UBE2Z, UCHL1, HERC2, UBE2L3B, UBE2Q2, UBR5, ARIH2, ITCHB, CUL1A, DCAF13, RNF20, HACE1, SMURF2, USP4, UBE2G1A, UBE2E2, RNF40, CTU2, ANAPC4, PIAS1B, ZNF598, ANAPC1, UBE2KA, UBE2KB, CUL4B	0.972247
GOTERM_BP_FAT	GO:0009057	macromolecule catabolic process	56	FEN1, UBE2D2, EIF4A3, LTN1, IDE, YME1L1B, YME1L1A, EDC3, PSMD8, UCHL1, PSMD3, MAGOH, ARIH2, PSMD1, MTREX, MAN1A1, ETF1B, CUL1A, PELO, UPF1, DIS3, AFG2B, SND1, SUPV3L1, SKIC8, MRTO4, ANAPC4, ZNF598, ANAPC1, UTP25, RNASEH2C, RNASEH2A, RBM8A, PSMD13, UHRF1, CUL2, BAG6, WU:FC33B09, EXOSC5, EXOSC10, UBE2L3B, EXOSC9, ITCHB, POLR2G, EXOSC3, EXOSC2, HSPA8, CLPXB, YTHDF2, HACE1, SMURF2, SAMD4A, UBE2G1A, P…	0.972247
GOTERM_CC_FAT	GO:0000151	ubiquitin ligase complex	10	RNF20, DCUN1D5, CUL2, ARIH2, ANAPC4, CUL1A, ANAPC1, RNF40, DCAF13, CUL4B	0.945392
GOTERM_BP_FAT	GO:0036211	protein modification process	103	SRPK1B, UBE2D2, EXT1B, LTN1, NMT1A, UBE2Z, SI:CH211-203D1.3, HERC2, CHEK2, CUL1A, PRKCI, AGTPBP1, USP4, TAOK3A, UBE2E2, AAK1A, VRK1, RNF40, JMJD6, ANAPC4, PPIH, OGT.2, PPID, ANAPC1, DCUN1D5, OGT.1, KCTD6B, CUL2, CITA, TIMM50, UBE2L3B, DPH1, DPH2, UBR5, ITCHB, DPH5, DPH6, TRIOA, RIMKLA, NAA50, HACE1, SMURF2, NEK7, PLK1, UBE2G1A, CSNK2A2A, MAP3K15, CDK6, ST3GAL3B, EPHA2A, ST3GAL3A, CDK2, CDK1, UBE2…	0.972247
GOTERM_BP_FAT	GO:0006511	ubiquitin-dependent protein catabolic process	23	HACE1, SMURF2, PSMD13, UHRF1, UBE2D2, AFG2B, CUL2, LTN1, UBE2G1A, PSMD8, PSMC5, UCHL1, UBE2L3B, PSMD3, ARIH2, ITCHB, ANAPC4, PSMD11B, PSMD1, CUL1A, ZNF598, ANAPC1, CUL4B	0.981715
GOTERM_BP_FAT	GO:0043161	proteasome-mediated ubiquitin-dependent protein catabolic process	13	SMURF2, AFG2B, CUL2, LTN1, UBE2G1A, PSMD8, PSMC5, ITCHB, ANAPC4, PSMD1, CUL1A, ZNF598, ANAPC1	0.982559
GOTERM_BP_FAT	GO:0019941	modification-dependent protein catabolic process	23	HACE1, SMURF2, PSMD13, UHRF1, UBE2D2, AFG2B, CUL2, LTN1, UBE2G1A, PSMD8, PSMC5, UCHL1, UBE2L3B, PSMD3, ARIH2, ITCHB, ANAPC4, PSMD11B, PSMD1, CUL1A, ZNF598, ANAPC1, CUL4B	0.989592
GOTERM_BP_FAT	GO:0043632	modification-dependent macromolecule catabolic process	23	HACE1, SMURF2, PSMD13, UHRF1, UBE2D2, AFG2B, CUL2, LTN1, UBE2G1A, PSMD8, PSMC5, UCHL1, UBE2L3B, PSMD3, ARIH2, ITCHB, ANAPC4, PSMD11B, PSMD1, CUL1A, ZNF598, ANAPC1, CUL4B	0.99042
GOTERM_BP_FAT	GO:0030163	protein catabolic process	31	UTP25, PSMD13, UHRF1, UBE2D2, CUL2, LTN1, IDE, YME1L1B, YME1L1A, BAG6, PSMD8, UCHL1, UBE2L3B, PSMD3, ARIH2, ITCHB, PSMD1, MAN1A1, CUL1A, HSPA8, CLPXB, HACE1, SMURF2, AFG2B, UBE2G1A, PSMC5, ANAPC4, PSMD11B, ZNF598, ANAPC1, CUL4B	0.997231
GOTERM_BP_FAT	GO:0051603	proteolysis involved in protein catabolic process	29	PSMD13, UHRF1, UBE2D2, CUL2, LTN1, IDE, YME1L1B, YME1L1A, BAG6, PSMD8, UCHL1, UBE2L3B, PSMD3, ARIH2, ITCHB, PSMD1, MAN1A1, CUL1A, CLPXB, HACE1, SMURF2, AFG2B, UBE2G1A, PSMC5, ANAPC4, PSMD11B, ZNF598, ANAPC1, CUL4B	0.998481
GOTERM_BP_FAT	GO:0010498	proteasomal protein catabolic process	15	SMURF2, AFG2B, CUL2, LTN1, UBE2G1A, BAG6, PSMD8, PSMC5, ITCHB, ANAPC4, PSMD1, MAN1A1, CUL1A, ZNF598, ANAPC1	0.999055
GOTERM_BP_FAT	GO:0006508	proteolysis	49	ERCC6L, UBE2D2, LTN1, PLAT, IDE, YME1L1B, YME1L1A, PSMD8, PSMD9, UCHL1, HMCES, PSMD3, ARIH2, PSMD1, PMPCA, MAN1A1, CUL1A, AGTPBP1, USP4, AFG2B, PISD, AFG3L1, CPDA, ANAPC4, THOP1, PAMR1A, ZNF598, ANAPC1, NRD1A, USP10, PSMD13, UHRF1, USP11, CUL2, HTRA3B, SPG7, MIPEPA, BAG6, UBE2L3B, ITCHB, CLPXB, HACE1, ACE, SMURF2, UBE2G1A, PSMC5, PSMD11B, METAP1, CUL4B	0.999859
GOTERM_BP_FAT	GO:0009056	catabolic process	82	FEN1, GLDC, UBE2D2, EIF4A3, LTN1, IDE, HK2, YME1L1B, YME1L1A, EDC3, PSMD8, UCHL1, SMPD4, PSMD3, MAGOH, ARIH2, PSMD1, MTREX, MAN1A1, ETF1B, CUL1A, PELO, UPF1, ACOT7, DIS3, AFG2B, LOC100333227, GPT2, VPS13A, SND1, SUPV3L1, SKIC8, ACOX1, MRTO4, ANAPC4, ACOX3, HAGH, PRODHA, GAPDH, SQSTM1, ZNF598, BLVRA, ANAPC1, UTP25, RNASEH2C, OAT, RNASEH2A, RBM8A, PSMD13, UHRF1, CUL2, CPT1AB, PLA2G6, SAMHD1, FHIT, …	0.999992
Annotation Cluster 107	Enrichment Score: 0.2558367896367269
Category	Term		Count	Genes	FDR
GOTERM_BP_FAT	GO:0070925	organelle assembly	50	EZRB, BCCIP, RAB38A, MPV17L2, DNAAF10, EDC3, NUDCD2, RUVBL2, RUVBL1, KNTC1, MCAMB, ABT1, ARHGEF10, NUDC, ITGB1B, TMOD2, KIF23, MRPS7, PWP2H, ATXN2L, BXDC2, MRTO4, SBDS, PPP2R1BB, TLN1, GNE, LLGL2, DDX28, UNC119B, CBFB, ARL6, NIP7, RPF2, AURKB, FXR1, RRP7A, ORC4, RPL5A, RACGAP1, G3BP1, FLNCB, CFAP20, MDN1, YTHDF2, MTERF3, CHCHD10, EIF6, TTC4, NOP53, G3BP2B	0.972247
GOTERM_BP_FAT	GO:0006996	organelle organization	167	ANKLE2, RIF1, DSCC1, LTN1, BCCIP, MPV17L2, RAB38A, SMC4, RRP8, SMC2, EDC3, SI:CH211-203D1.3, TUBB6, POF1B, STMN1A, CFL2, RUVBL2, TUBB1, RUVBL1, PPP2R5CA, KNTC1, ANLN2, MCAMB, PELO, ABT1, PRKCI, PCID2, AGTPBP1, CNN3A, AFG2B, TMOD2, VRK1, ESCO2, LEMD3, MSH6, ATXN2L, NUP93, OXA1L, MSH2, FANCD2, MRTO4, NHP2, SBDS, MARCKSA, TAGLN2, PPP2R1BB, NUP98, TLN1, SQSTM1, LLGL2, GNE, ESYT1A, UNC119B, SEH1L, TXN…	0.972247
GOTERM_BP_FAT	GO:0022607	cellular component assembly	111	SRPK1B, CYFIP2, ANKLE2, GTF2B, BCCIP, MPV17L2, RAB38A, EDC3, PSMD9, POF1B, CDH1, RUVBL2, RUVBL1, EIF2D, KNTC1, ANLN2, MCAMB, ABT1, PRKCI, KCTD9A, TMOD2, CRNKL1, JMJD6, ATXN2L, NUP93, CLNS1A, MRTO4, SBDS, GEMIN5, PPP2R1BB, SNRPF, TLN1, SNRNP200, LLGL2, GNE, UNC119B, CBFB, ARL6, KCTD6B, RPF2, IQGAP3, PRPF8, FXR1, RRP7A, ORC4, RPL5A, RACGAP1, G3BP1, FLNCB, SRGAP2, PLXNA4, AAR2, MDN1, HSPA9, MTERF3, …	0.972247
Annotation Cluster 108	Enrichment Score: 0.2534441343979182
Category	Term		Count	Genes	FDR
GOTERM_BP_FAT	GO:0072359	circulatory system development	82	SMARCAL1, HSP90AB1, NTN1A, WDR43, CDC73, OPA1, KAT7B, RUVBL2, RUVBL1, DHX15, EFNB2A, MCAMB, PLXNA1B, UNC45A, DCHS1B, PRMT5, PRKCI, NUDC, FKBPL, ITGB1B, CAD, CACYBP, ESCO2, LEMD3, GSK3BA, JMJD6, MAT2AA, SARS1, F3B, PSME3, NCL, SMARCA4A, NAA35, NUP54, PPIH, KIF20A, TLN1, TARS1, ACTC1C, ACTC1A, DNMT3BA, HDAC1, NPR3, CUL2, CPT1AB, NEXN, SEMA3E, SUPT6H, FXR1, PARD6A, SMARCC1A, GMDS, RACGAP1, SLC2A1B, …	0.972247
GOTERM_BP_FAT	GO:0048863	stem cell differentiation	20	TGFB1B, NOP14, SEMA3C, HMGCS1, HDAC1, RCC2, CHD8, SEMA3E, WDR43, NCOR2, JAG1A, POLR1A, POLR1B, DMXL2, LEO1, SMARCA4A, ESF1, PSMD11B, PDCD2, TLN1	0.972247
GOTERM_BP_FAT	GO:0061371	determination of heart left/right asymmetry	14	NUDC, HACE1, DNMT3BA, NTN1A, GSK3BA, MYO1D, DHFR, FABP3, NCL, TTC4, FLNA, SMARCA4A, CFAP20, PDLIM7	0.972247
GOTERM_BP_FAT	GO:0060562	epithelial tube morphogenesis	16	PRKCI, HACE1, IGFBP3, NTN1A, GSK3BA, MYO1D, DHFR, FABP3, SARS1, PARD6A, CDH1, NCL, SMARCA4A, MSNA, TARS1, PDLIM7	0.972247
GOTERM_BP_FAT	GO:0048568	embryonic organ development	44	UTP25, DHX8, SCARB2A, SMYD5, NOLC1, NTN1A, ASH2L, SUPT6H, WDR43, RAB32A, JAG1B, TFR1A, CHAF1B, LEO1, EFNB2A, MTA3, SEC23B, CFAP20, PDLIM7, WLS, CCT3, HSPA8, AFAP1L2, PRKCI, HACE1, HMGCS1, IGFBP3, STAT3, PBX2, WARS1, GSK3BA, MYO1D, DHFR, RTN4B, FABP3, CCN2A, CDAN1, POLR1A, NCL, TTC4, POLR1C, SMARCA4A, TLN1, CTPS1A	0.972247
GOTERM_BP_FAT	GO:0043009	chordate embryonic development	47	HDAC1, CUL2, RPLP0, NOLC1, NTN1A, YBX1, SUPT6H, WDR43, WU:FC33B09, FXR1, PITPNAA, PARD6A, RPL5A, OPA1, CDH1, NSD2, LEO1, EFNB2A, EEF2B, EXOSC3, SEC23B, PDLIM7, PXNA, WLS, NAA50, UPF1, PRKCI, AGTPBP1, HMGCS1, RPLP2L, IGFBP3, WARS1, RTN4B, PRPF4, FABP3, CCN2A, CCDC80, POLR1A, POLR1B, POLR1C, SMARCA4A, NAA35, ESF1, MCM5, TLN1, GART, GNE	0.972247
GOTERM_BP_FAT	GO:0009790	embryo development	87	SMARCAL1, EZRB, RPLP0, NTN1A, ASH2L, YBX1, WDR43, JAG1B, TFR1A, CHAF1B, OPA1, CDH1, DHX16, EFNB2A, EEF2B, PXNA, WLS, CCT3, UPF1, PRKCI, AGTPBP1, NAA15A, HMGCS1, PRMT1, ITGB1B, IGFBP3, KIF23, GSK3BA, PRPF4, CCDC80, POLR1A, POLR1B, NCL, POLR1C, SMARCA4A, NAA35, MCM5, CYTH3B, NAA15B, TLN1, GART, GNE, SMARCD1, UTP25, DHX8, SCARB2A, SMYD5, HDAC1, ARL6, CUL2, NOLC1, IQGAP3, SUPT6H, RAB32A, FXR1, PITPNA…	0.972247
GOTERM_BP_FAT	GO:0009792	embryo development ending in birth or egg hatching	47	HDAC1, CUL2, RPLP0, NOLC1, NTN1A, YBX1, SUPT6H, WDR43, WU:FC33B09, FXR1, PITPNAA, PARD6A, RPL5A, OPA1, CDH1, NSD2, LEO1, EFNB2A, EEF2B, EXOSC3, SEC23B, PDLIM7, PXNA, WLS, NAA50, UPF1, PRKCI, AGTPBP1, HMGCS1, RPLP2L, IGFBP3, WARS1, RTN4B, PRPF4, FABP3, CCN2A, CCDC80, POLR1A, POLR1B, POLR1C, SMARCA4A, NAA35, ESF1, MCM5, TLN1, GART, GNE	0.972247
GOTERM_BP_FAT	GO:0035050	embryonic heart tube development	11	MYO1D, DHFR, PRKCI, FABP3, HACE1, NCL, SMARCA4A, NTN1A, SUPT6H, PDLIM7, GSK3BA	0.972247
GOTERM_BP_FAT	GO:0009888	tissue development	101	LTV1, SMARCAL1, GLDC, NTN1A, FGFRL1B, JAG1B, POF1B, CDH1, PSMD3, MCAMB, SIL1, WLS, PRKCI, NAA15A, PCYT2, USP4, IGFBP3, CDKAL1, SLC43A1A, DKK2, PRPF4, CCDC80, ATP2B1A, NCL, SMARCA4A, GEMIN5, MARCKSA, CYTH3B, NAA15B, TLN1, TARS1, LLGL2, DNMT1, NPR3, IQGAP3, SUPT6H, FXR1, ITCHB, SRGAP2, PCK2, NAA50, AFAP1L2, HACE1, MYO9AA, RCC2, PBX2, NFATC1, RTN4B, DHFR, ANLN, CCN2A, DMXL2, CYTH1A, EZRB, CHD8, CHM,…	0.972247
GOTERM_BP_FAT	GO:0035239	tube morphogenesis	39	UTP25, SMARCAL1, DDX46, GLDC, CHD8, SEMA3E, NTN1A, WDR43, JAG1B, PARD6A, CDH1, SLC2A1B, DHX15, EFNB2A, HARS, MCAMB, PDLIM7, RALBB, PLXNA1B, UNC45A, PRMT5, PRKCI, HACE1, IGFBP3, RBM19, JMJD6, GSK3BA, MYO1D, DHFR, FABP3, SARS1, EPHA2A, NCL, PSME3, SMARCA4A, NAA35, PPIH, MSNA, TARS1	0.972247
GOTERM_BP_FAT	GO:0048646	anatomical structure formation involved in morphogenesis	53	CYFIP2, SMARCAL1, CHM, NTN1A, WDR43, CDH1, DHX16, EFNB2A, MCAMB, PXNA, PLXNA1B, UNC45A, PRKCI, AGTPBP1, ITGB1B, IGFBP3, CAD, TMOD2, GSK3BA, JMJD6, SARS1, CCDC80, PSME3, POLR1B, SMARCA4A, NAA35, MARCKSA, PPIH, TLN1, TARS1, GNE, ACTC1C, DNMT1, ACTC1A, CBFB, HDAC1, SEMA3E, SUPT6H, FXR1, PARD6A, GMDS, SLC2A1B, FLNCB, HARS, PDLIM7, RALBB, NAA50, NOP56, AFAP1L2, HACE1, CHCHD10, NFATC1, EPHA2A	0.972247
GOTERM_BP_FAT	GO:0035295	tube development	52	SMARCAL1, DDX46, GLDC, CHD8, NTN1A, PCTP, WDR43, JAG1B, CDH1, RUVBL2, PSMD3, DHX15, EFNB2A, MCAMB, WLS, PLXNA1B, UNC45A, PRMT5, PRKCI, EED, IGFBP3, RBM19, URB1, GSK3BA, JMJD6, SARS1, PSME3, NCL, SMARCA4A, NAA35, NUP54, PPIH, TARS1, UTP25, DNMT1, HDAC1, SEMA3E, SUPT6H, PARD6A, SLC2A1B, FLNA, HARS, PDLIM7, RALBB, HACE1, NUP62L, WDR55, MYO1D, DHFR, FABP3, EPHA2A, MSNA	0.972247
GOTERM_BP_FAT	GO:0001944	vasculature development	36	SMARCAL1, HSP90AB1, CUL2, CPT1AB, SEMA3E, NTN1A, WDR43, GMDS, KAT7B, SLC2A1B, DHX15, EFNB2A, JUNBB, HARS, MCAMB, HSP70L, RALBB, PLXNA1B, UNC45A, PRMT5, FKBPL, ITGB1B, CAD, NFATC1, LEMD3, JMJD6, GSK3BA, SARS1, F3B, GSPT1L, EPHA2A, PSME3, NAA35, PPIH, MSNA, TARS1	0.972247
GOTERM_BP_FAT	GO:0048562	embryonic organ morphogenesis	28	NOLC1, NTN1A, WDR43, JAG1B, LEO1, EFNB2A, SEC23B, CFAP20, PDLIM7, WLS, CCT3, AFAP1L2, HACE1, HMGCS1, IGFBP3, STAT3, WARS1, GSK3BA, MYO1D, DHFR, RTN4B, FABP3, POLR1A, NCL, TTC4, POLR1C, SMARCA4A, TLN1	0.972247
GOTERM_BP_FAT	GO:0060485	mesenchyme development	16	ACTC1C, ACTC1A, SEMA3C, HMGCS1, RCC2, CHD8, STAT3, SEMA3E, NCLN, POLR1A, POLR1B, DMXL2, LEO1, SMARCA4A, ESF1, TLN1	0.972247
GOTERM_BP_FAT	GO:0014033	neural crest cell differentiation	12	SEMA3C, HMGCS1, POLR1A, RCC2, POLR1B, CHD8, DMXL2, LEO1, SMARCA4A, ESF1, SEMA3E, TLN1	0.972247
GOTERM_BP_FAT	GO:0048762	mesenchymal cell differentiation	13	SEMA3C, HMGCS1, RCC2, CHD8, STAT3, SEMA3E, POLR1A, POLR1B, DMXL2, LEO1, SMARCA4A, ESF1, TLN1	0.972247
GOTERM_BP_FAT	GO:0014032	neural crest cell development	10	SEMA3C, POLR1A, RCC2, POLR1B, CHD8, DMXL2, LEO1, SMARCA4A, ESF1, SEMA3E	0.972247
GOTERM_BP_FAT	GO:0048864	stem cell development	10	SEMA3C, POLR1A, RCC2, POLR1B, CHD8, DMXL2, LEO1, SMARCA4A, ESF1, SEMA3E	0.972247
GOTERM_BP_FAT	GO:0048598	embryonic morphogenesis	44	SMARCAL1, ARL6, EZRB, NOLC1, NTN1A, YBX1, IQGAP3, WDR43, JAG1B, PARD6A, CDH1, LEO1, DHX16, EFNB2A, SEC23B, CFAP20, PDLIM7, WLS, ESRRA, CCT3, AFAP1L2, PRKCI, YTHDF2, HACE1, HMGCS1, ITGB1B, PRMT1, IGFBP3, STAT3, PBX2, WARS1, GSK3BA, MYO1D, DHFR, RTN4B, FABP3, POLR1A, NCL, TTC4, POLR1C, CYTH1A, SMARCA4A, CYTH3B, TLN1	0.972247
GOTERM_BP_FAT	GO:0009887	animal organ morphogenesis	52	CYFIP2, LTV1, DDX46, CHM, NTN1A, USP39, WDR43, JAG1B, EFNB2A, WLS, CCT3, PRKCI, AGTPBP1, HMGCS1, IGFBP3, KIF5BA, GSK3BA, DHDDS, POLR1A, NCL, ATP2B1A, POLR1C, SMARCA4A, MARCKSA, TLN1, SLBP, ACTC1C, DNMT1, ACTC1A, HDAC1, NOLC1, SMARCC1A, GMDS, LEO1, ARHGEF28A, CFAP20, SEC23B, PDLIM7, HSP70.3, HSP70.2, AFAP1L2, HSP70.1, HACE1, STAT3, PBX2, WARS1, RTN4B, MYO1D, DHFR, FABP3, TTC4, CDK1	0.972247
GOTERM_BP_FAT	GO:0048703	embryonic viscerocranium morphogenesis	8	RTN4B, HMGCS1, POLR1A, POLR1C, SMARCA4A, TLN1, WDR43, WLS	0.972247
GOTERM_BP_FAT	GO:0048706	embryonic skeletal system development	14	HMGCS1, HDAC1, NOLC1, WDR43, WARS1, RTN4B, POLR1A, POLR1C, NSD2, LEO1, SMARCA4A, TLN1, SEC23B, WLS	0.972247
GOTERM_BP_FAT	GO:0048729	tissue morphogenesis	35	LTV1, ACTC1C, ACTC1A, HDAC1, EZRB, NTN1A, IQGAP3, PARD6A, CDH1, EFNB2A, MCAMB, ARHGEF28A, PDLIM7, WLS, AFAP1L2, PRKCI, HACE1, USP4, PRMT1, IGFBP3, MYO9AA, STAT3, NUP62L, GSK3BA, MYO1D, DHFR, FABP3, SARS1, NCL, CYTH1A, SMARCA4A, CYTH3B, TLN1, MSNA, TARS1	0.972247
GOTERM_BP_FAT	GO:0001525	angiogenesis	18	UNC45A, SMARCAL1, SEMA3E, NTN1A, WDR43, JMJD6, GSK3BA, SARS1, EPHA2A, PSME3, SLC2A1B, EFNB2A, PPIH, HARS, MCAMB, TARS1, RALBB, PLXNA1B	0.972247
GOTERM_BP_FAT	GO:0002009	morphogenesis of an epithelium	29	HDAC1, EZRB, NTN1A, IQGAP3, PARD6A, CDH1, MCAMB, PDLIM7, AFAP1L2, PRKCI, HACE1, USP4, PRMT1, IGFBP3, MYO9AA, STAT3, NUP62L, GSK3BA, MYO1D, DHFR, FABP3, SARS1, NCL, CYTH1A, SMARCA4A, CYTH3B, TLN1, MSNA, TARS1	0.972247
GOTERM_BP_FAT	GO:0001501	skeletal system development	26	LTV1, SMARCAL1, DNMT1, GLDC, HDAC1, NOLC1, FGFRL1B, WDR43, JAG1B, NSD2, LEO1, SEC23B, WLS, UNC45A, HMGCS1, IGFBP3, STAT3, KIF5BA, WARS1, RTN4B, POLR1A, ATP2B1A, POLR1C, SMARCA4A, MARCKSA, TLN1	0.972247
GOTERM_BP_FAT	GO:0001568	blood vessel development	27	SMARCAL1, HSP90AB1, SEMA3E, NTN1A, WDR43, GMDS, KAT7B, SLC2A1B, DHX15, EFNB2A, HARS, MCAMB, HSP70L, RALBB, PLXNA1B, UNC45A, PRMT5, ITGB1B, JMJD6, GSK3BA, SARS1, EPHA2A, PSME3, NAA35, PPIH, MSNA, TARS1	0.972247
GOTERM_BP_FAT	GO:0002040	sprouting angiogenesis	7	PSME3, SLC2A1B, EFNB2A, SEMA3E, HARS, JMJD6, PLXNA1B	0.972247
GOTERM_BP_FAT	GO:0060429	epithelium development	58	EZRB, GLDC, CHM, NTN1A, IDE, SIPA1L3, JAG1B, POF1B, CDH1, PSMD3, EFNB2A, MCAMB, PXNA, WLS, PRKCI, NAA15A, USP4, PRMT1, IGFBP3, DHPS, CDKAL1, SLC43A1A, GSK3BA, SARS1, CCDC80, NCL, SMARCA4A, NAA35, GEMIN5, CYTH3B, NAA15B, TLN1, TARS1, LLGL2, SMARCD1, HDAC1, IQGAP3, SUPT6H, FXR1, SNU13B, PARD6A, SRGAP2, PDLIM7, PCK2, NAA50, AFAP1L2, HACE1, MYO9AA, STAT3, NFATC1, NUP62L, WARS1, MYO1D, DHFR, ANLN, FAB…	0.972247
GOTERM_BP_FAT	GO:0001667	ameboidal-type cell migration	12	ESRRA, PRKCI, SEMA3C, ITGB1B, CDH1, EZRB, RCC2, POLR1B, CHD8, DMXL2, STAT3, SEMA3E	0.972247
GOTERM_BP_FAT	GO:0001755	neural crest cell migration	6	SEMA3C, RCC2, POLR1B, CHD8, DMXL2, SEMA3E	0.972247
GOTERM_BP_FAT	GO:0048701	embryonic cranial skeleton morphogenesis	12	RTN4B, HMGCS1, POLR1A, POLR1C, LEO1, NOLC1, SMARCA4A, TLN1, SEC23B, WDR43, WARS1, WLS	0.972247
GOTERM_BP_FAT	GO:0090497	mesenchymal cell migration	6	SEMA3C, RCC2, POLR1B, CHD8, DMXL2, SEMA3E	0.972247
GOTERM_BP_FAT	GO:0048514	blood vessel morphogenesis	22	UNC45A, SMARCAL1, PRMT5, SEMA3E, NTN1A, WDR43, JMJD6, GSK3BA, SARS1, EPHA2A, PSME3, SLC2A1B, DHX15, EFNB2A, NAA35, PPIH, HARS, MCAMB, MSNA, TARS1, RALBB, PLXNA1B	0.972247
GOTERM_BP_FAT	GO:0048705	skeletal system morphogenesis	15	HMGCS1, NOLC1, KIF5BA, WDR43, WARS1, JAG1B, RTN4B, POLR1A, ATP2B1A, POLR1C, LEO1, SMARCA4A, TLN1, SEC23B, WLS	0.972247
GOTERM_BP_FAT	GO:0048704	embryonic skeletal system morphogenesis	12	RTN4B, HMGCS1, POLR1A, POLR1C, LEO1, NOLC1, SMARCA4A, TLN1, SEC23B, WDR43, WARS1, WLS	0.972247
GOTERM_BP_FAT	GO:1904888	cranial skeletal system development	16	PSMD12, HMGCS1, NOLC1, USP39, WDR43, WARS1, JAG1B, RTN4B, POLR1A, POLR1C, LEO1, SMARCA4A, EIF3F, TLN1, SEC23B, WLS	0.972247
Annotation Cluster 109	Enrichment Score: 0.25115107687744614
Category	Term		Count	Genes	FDR
GOTERM_BP_FAT	GO:0032886	regulation of microtubule-based process	10	STMN1A, RCC1, NPM1A, TPRA, MAP1SA, SI:CH211-266I6.3, CFAP20, CAMSAP1B, BICD2, GSK3BA	0.972247
GOTERM_BP_FAT	GO:0070507	regulation of microtubule cytoskeleton organization	8	STMN1A, RCC1, TPRA, MAP1SA, SI:CH211-266I6.3, CAMSAP1B, BICD2, GSK3BA	0.972247
GOTERM_BP_FAT	GO:0031114	regulation of microtubule depolymerization	3	MAP1SA, SI:CH211-266I6.3, CAMSAP1B	0.972247
GOTERM_BP_FAT	GO:0031110	regulation of microtubule polymerization or depolymerization	4	STMN1A, MAP1SA, SI:CH211-266I6.3, CAMSAP1B	0.972247
GOTERM_BP_FAT	GO:0051493	regulation of cytoskeleton organization	21	CYFIP2, PFN2B, ARHGEF10, CAPGB, EVLA, TMOD2, TPRA, CITA, BICD2, HSPD1, GSK3BA, SI:CH211-203D1.3, HAX1, STMN1A, FAM49AL, KANK1A, RCC1, ARHGEF15B, CAMSAP1B, MAP1SA, SI:CH211-266I6.3	0.972247
GOTERM_BP_FAT	GO:1901879	regulation of protein depolymerization	5	CAPGB, TMOD2, MAP1SA, SI:CH211-266I6.3, CAMSAP1B	0.972247
GOTERM_BP_FAT	GO:0043244	regulation of protein-containing complex disassembly	5	CAPGB, TMOD2, MAP1SA, SI:CH211-266I6.3, CAMSAP1B	0.972247
Annotation Cluster 110	Enrichment Score: 0.24407386346645213
Category	Term		Count	Genes	FDR
GOTERM_BP_FAT	GO:0030900	forebrain development	10	RTN4B, FXR1, MSI2B, AGTPBP1, CHD8, NTN1A, TACC1, USP39, DPYSL2B, WLS	0.972247
GOTERM_BP_FAT	GO:0007417	central nervous system development	48	SLBP, SMARCD1, PSMD12, DTYMK, CAPGB, DDX46, HDAC1, CHD8, NTN1A, USP39, HDAC8, DPYSL2B, CDC73, PPM1G, WU:FC33B09, MSI2B, FXR1, SART1, EXOSC5, GMDS, PSMD3, LEO1, EFNB2A, SLIT3, ETF1B, EXOSC3, EXOSC2, WLS, TOE1, NOP56, PRKCI, AGTPBP1, HMGCS1, APLP2, SLC33A1, CAD, PBX2, SUPT5H, CRABP2A, RTN4B, DDX3XB, CDK1, SMARCA4A, MARCKSA, TACC1, MCM5, XPO1A, PES	0.972247
GOTERM_BP_FAT	GO:0060322	head development	33	SLBP, PSMD12, DDX46, HDAC1, CHD8, NTN1A, USP39, DPYSL2B, JAG1B, WU:FC33B09, MSI2B, RRP7A, FXR1, SART1, EXOSC5, GMDS, PSMD3, EFNB2A, ETF1B, EXOSC3, WLS, TOE1, NOP56, PRKCI, AGTPBP1, PBX2, CRABP2A, RTN4B, DDX3XB, MARCKSA, TACC1, MCM5, XPO1A	0.972247
GOTERM_BP_FAT	GO:0007420	brain development	31	SLBP, PSMD12, DDX46, HDAC1, CHD8, NTN1A, USP39, DPYSL2B, WU:FC33B09, MSI2B, FXR1, SART1, EXOSC5, GMDS, PSMD3, EFNB2A, ETF1B, EXOSC3, WLS, TOE1, NOP56, PRKCI, AGTPBP1, PBX2, CRABP2A, RTN4B, DDX3XB, MARCKSA, TACC1, MCM5, XPO1A	0.972247
GOTERM_BP_FAT	GO:0007399	nervous system development	106	RB1, CYFIP2, KDM1A, NTN1A, ACSL4A, IGF2BP2B, CTNND2B, JAG1B, FBL, ANK3A, STMN1A, CDH1, PSMD3, ETF1B, MCAMB, CDON, SEC63, WLS, PRKCI, AGTPBP1, APLP2, TAOK3A, CRABP2A, DHDDS, ATP2B1A, CLNS1A, SMARCA4A, MARCKSA, XPO1A, NUP98, SNRNP200, SQSTM1, LLGL2, UNC119B, UTP25, SLBP, PSMD12, FXR1, FLNCB, TRIOA, SRGAP2, CAMSAP1B, PLXNA4, TOE1, CPSF1, MYO9AA, SLC33A1, PBX2, CHCHD10, NFATC1, ACSL3A, SUPT5H, RTN4B,…	0.972247
Annotation Cluster 111	Enrichment Score: 0.24270945267716873
Category	Term		Count	Genes	FDR
GOTERM_BP_FAT	GO:0043603	amide metabolic process	21	ACLYA, ACOT7, PANK1B, MVK, HMGCS1, ASNS, ACSL4A, IDE, ACSL3A, ACACA, DHFR, SPTLC2A, CMASA, SMPD4, CERS2B, NAPEPLD, DEGS1, FAR1, HAGH, GCLM, OTC	0.972247
GOTERM_BP_FAT	GO:0035383	thioester metabolic process	8	ACLYA, ACOT7, MVK, HMGCS1, ACSL4A, FAR1, ACSL3A, ACACA	0.972247
GOTERM_BP_FAT	GO:0006637	acyl-CoA metabolic process	8	ACLYA, ACOT7, MVK, HMGCS1, ACSL4A, FAR1, ACSL3A, ACACA	0.972247
GOTERM_BP_FAT	GO:0006790	sulfur compound metabolic process	21	ACLYA, CHST6, ACOT7, PANK1B, MVK, HMGCS1, EXT1B, MTHFR, ACSL4A, MTR, MAT1A, ACSL3A, ACACA, PAPSS1, SULT2ST3, MAT2AA, SULT2ST1, MAT2AB, FAR1, HAGH, GCLM	0.972247
GOTERM_BP_FAT	GO:0035336	long-chain fatty-acyl-CoA metabolic process	3	ACSL4A, FAR1, ACSL3A	0.972247
GOTERM_BP_FAT	GO:0072521	purine-containing compound metabolic process	34	ACLYA, MVK, GMPS, ACSL4A, SAMHD1, PFAS, FHIT, HK2, ACACA, PFKPA, PAPSS1, OPA1, NAPRT, PGAM1A, ADSSL, NADKB, ACOT7, PANK1B, HMGCS1, ADKB, MDH1AB, NAMPT2, TALDO1, SLC25A55A, ACSL3A, MRPL24, RPIA, PNP5B, IMPDH2, FAR1, HPRT1, GART, GAPDH, RAN	0.972247
GOTERM_BP_FAT	GO:0006084	acetyl-CoA metabolic process	3	ACLYA, MVK, HMGCS1	0.972247
GOTERM_BP_FAT	GO:0035337	fatty-acyl-CoA metabolic process	3	ACSL4A, FAR1, ACSL3A	0.972247
KEGG_PATHWAY	dre00061:Fatty acid biosynthesis		3	ACSL4A, ACSL3A, ACACA	0.941558
KEGG_PATHWAY	dre01212:Fatty acid metabolism		8	ACOX1, LOC100333227, ELOVL2, CPT1AB, ACSL4A, ACOX3, ACSL3A, ACACA	0.941558
KEGG_PATHWAY	dre04146:Peroxisome		8	MVK, SLC25A17L, ACOX1, MPV17L2, ACSL4A, FAR1, ACOX3, ACSL3A	0.941558
GOTERM_BP_FAT	GO:1901568	fatty acid derivative metabolic process	3	ACSL4A, FAR1, ACSL3A	0.972247
Annotation Cluster 112	Enrichment Score: 0.23822538552758554
Category	Term		Count	Genes	FDR
GOTERM_BP_FAT	GO:0031103	axon regeneration	3	RTN4B, MCAMB, DPYSL2B	0.972247
GOTERM_BP_FAT	GO:0048678	response to axon injury	3	RTN4B, MCAMB, DPYSL2B	0.972247
GOTERM_BP_FAT	GO:0031102	neuron projection regeneration	3	RTN4B, MCAMB, DPYSL2B	0.972247
GOTERM_BP_FAT	GO:0009611	response to wounding	8	RTN4B, UTP25, F8, F3B, ENPP4, MCAMB, DPYSL2B, PLXNA1B	0.972247
Annotation Cluster 113	Enrichment Score: 0.2275228173164219
Category	Term		Count	Genes	FDR
KEGG_PATHWAY	dre03320:PPAR signaling pathway		10	FABP3, HMGCS1, ACOX1, LOC100333227, CPT1AB, ACSL4A, ACOX3, ACSL3A, SLC27A4, PCK2	0.941558
GOTERM_BP_FAT	GO:0001676	long-chain fatty acid metabolic process	4	ELOVL2, ACSL4A, ACSL3A, SLC27A4	0.972247
GOTERM_MF_FAT	GO:0004467	long-chain fatty acid-CoA ligase activity	3	ACSL4A, ACSL3A, SLC27A4	0.952708
GOTERM_MF_FAT	GO:0120515	fatty acid-CoA ligase activity	3	ACSL4A, ACSL3A, SLC27A4	0.952708
GOTERM_MF_FAT	GO:0015645	fatty acid ligase activity	3	ACSL4A, ACSL3A, SLC27A4	0.952708
GOTERM_MF_FAT	GO:0016405	CoA-ligase activity	3	ACSL4A, ACSL3A, SLC27A4	0.952708
GOTERM_MF_FAT	GO:0016878	acid-thiol ligase activity	3	ACSL4A, ACSL3A, SLC27A4	0.952708
GOTERM_MF_FAT	GO:0016877	ligase activity, forming carbon-sulfur bonds	3	ACSL4A, ACSL3A, SLC27A4	0.972151
Annotation Cluster 114	Enrichment Score: 0.22458739240874373
Category	Term		Count	Genes	FDR
GOTERM_MF_FAT	GO:0071949	FAD binding	6	AIFM1, ACOX1, MTHFR, DHCR24, ACOX3, PRODHA	0.952708
GOTERM_MF_FAT	GO:0050660	flavin adenine dinucleotide binding	10	DUS2, AIFM1, KDM1A, ACOX1, MTHFR, DHCR24, ACOX3, PRODHA, SQLEA, DUS3L	0.952708
GOTERM_MF_FAT	GO:0016628	oxidoreductase activity, acting on the CH-CH group of donors, NAD or NADP as acceptor	4	DUS2, DHCR24, DUS3L, BLVRA	0.952708
GOTERM_MF_FAT	GO:0016627	oxidoreductase activity, acting on the CH-CH group of donors	6	DUS2, ACOX1, DHCR24, ACOX3, DUS3L, BLVRA	0.952708
Annotation Cluster 115	Enrichment Score: 0.22205681584571224
Category	Term		Count	Genes	FDR
GOTERM_BP_FAT	GO:0072525	pyridine-containing compound biosynthetic process	4	NADKB, NAMPT2, NAPRT, PDXKB	0.972247
GOTERM_BP_FAT	GO:0019359	nicotinamide nucleotide biosynthetic process	3	NADKB, NAMPT2, NAPRT	0.972247
GOTERM_BP_FAT	GO:0019363	pyridine nucleotide biosynthetic process	3	NADKB, NAMPT2, NAPRT	0.972247
GOTERM_BP_FAT	GO:0019674	NAD metabolic process	4	NADKB, NAMPT2, NAPRT, SLC25A55A	0.972247
GOTERM_BP_FAT	GO:0072524	pyridine-containing compound metabolic process	12	RPIA, NADKB, MDH1AB, NAMPT2, NAPRT, PGAM1A, TALDO1, SLC25A55A, PDXKB, GAPDH, HK2, PFKPA	0.972247
GOTERM_BP_FAT	GO:0046496	nicotinamide nucleotide metabolic process	11	RPIA, NADKB, MDH1AB, NAMPT2, NAPRT, PGAM1A, TALDO1, SLC25A55A, GAPDH, HK2, PFKPA	0.972247
GOTERM_BP_FAT	GO:0019362	pyridine nucleotide metabolic process	11	RPIA, NADKB, MDH1AB, NAMPT2, NAPRT, PGAM1A, TALDO1, SLC25A55A, GAPDH, HK2, PFKPA	0.972247
GOTERM_BP_FAT	GO:0006164	purine nucleotide biosynthetic process	12	NADKB, ADKB, IMPDH2, NAMPT2, NAPRT, GMPS, HPRT1, ADSSL, MRPL24, GART, PFAS, PAPSS1	0.972247
KEGG_PATHWAY	dre00760:Nicotinate and nicotinamide metabolism		4	NADKB, PNP5B, NAMPT2, NAPRT	0.941558
Annotation Cluster 116	Enrichment Score: 0.22158213229133306
Category	Term		Count	Genes	FDR
GOTERM_BP_FAT	GO:0006520	amino acid metabolic process	31	OAT, GLDC, LOC110438534, SHMT1, GMPS, MTR, YARS1, PFAS, YARS2, LARS1B, HARS, IARS1, PSPH, VARS1, LRRC47, RARS1, GPT2, MARS1, CAD, ASNS, MTHFR, PYCR3, WARS1, HPDL, SARS1, FARSA, PRODHA, TARS1, CTPS1A, OTC, FARSB	0.972247
GOTERM_BP_FAT	GO:0009064	glutamine family amino acid metabolic process	9	OAT, CAD, GMPS, ASNS, PYCR3, PRODHA, PFAS, CTPS1A, OTC	0.972247
GOTERM_MF_FAT	GO:0071949	FAD binding	6	AIFM1, ACOX1, MTHFR, DHCR24, ACOX3, PRODHA	0.952708
GOTERM_BP_FAT	GO:0170039	proteinogenic amino acid metabolic process	14	OAT, GLDC, SHMT1, GPT2, CAD, GMPS, MTHFR, ASNS, PYCR3, PFAS, PRODHA, CTPS1A, PSPH, OTC	0.972247
GOTERM_BP_FAT	GO:0043648	dicarboxylic acid metabolic process	6	DHFR, OAT, MTHFD1L, MDH1AB, PRODHA, PCK2	0.972247
GOTERM_BP_FAT	GO:0170033	L-amino acid metabolic process	13	OAT, SHMT1, GPT2, CAD, GMPS, MTHFR, ASNS, PYCR3, PFAS, PRODHA, CTPS1A, PSPH, OTC	0.972247
GOTERM_BP_FAT	GO:1901605	alpha-amino acid metabolic process	15	OAT, GLDC, SHMT1, GPT2, CAD, GMPS, MTHFR, ASNS, MTR, PYCR3, PFAS, PRODHA, CTPS1A, PSPH, OTC	0.972247
GOTERM_MF_FAT	GO:0070279	vitamin B6 binding	6	SPTLC2A, OAT, PDXDC1, GLDC, SHMT1, GPT2	0.952708
GOTERM_MF_FAT	GO:0030170	pyridoxal phosphate binding	6	SPTLC2A, OAT, PDXDC1, GLDC, SHMT1, GPT2	0.952708
GOTERM_MF_FAT	GO:0019842	vitamin binding	9	SPTLC2A, TKTB, OAT, PDXDC1, GLDC, SHMT1, GPT2, MTR, CRABP2A	0.952708
GOTERM_BP_FAT	GO:0170040	proteinogenic amino acid catabolic process	4	OAT, GLDC, GPT2, PRODHA	0.972247
GOTERM_BP_FAT	GO:1901606	alpha-amino acid catabolic process	4	OAT, GLDC, GPT2, PRODHA	0.972247
GOTERM_BP_FAT	GO:0170035	L-amino acid catabolic process	3	OAT, GPT2, PRODHA	0.972381
GOTERM_BP_FAT	GO:0016054	organic acid catabolic process	10	ACOT7, OAT, GLDC, ACOX1, LOC100333227, GPT2, CPT1AB, ACOX3, PRODHA, PCK2	0.986384
GOTERM_BP_FAT	GO:0046395	carboxylic acid catabolic process	10	ACOT7, OAT, GLDC, ACOX1, LOC100333227, GPT2, CPT1AB, ACOX3, PRODHA, PCK2	0.986384
GOTERM_BP_FAT	GO:0009063	amino acid catabolic process	4	OAT, GLDC, GPT2, PRODHA	0.986692
GOTERM_BP_FAT	GO:0044248	cellular catabolic process	11	ACOT7, OAT, GLDC, ACOX1, LOC100333227, GPT2, CPT1AB, ACOX3, IDE, PRODHA, PCK2	0.991522
GOTERM_BP_FAT	GO:0044282	small molecule catabolic process	13	ACOT7, OAT, GLDC, LOC100333227, GPT2, CPT1AB, PFKPA, GK5, ACOX1, ACOX3, HAGH, PRODHA, PCK2	0.993676
Annotation Cluster 117	Enrichment Score: 0.21829034370666003
Category	Term		Count	Genes	FDR
GOTERM_BP_FAT	GO:0043101	purine-containing compound salvage	4	PNP5B, ADKB, NAPRT, HPRT1	0.972247
GOTERM_BP_FAT	GO:0006166	purine ribonucleoside salvage	3	PNP5B, ADKB, HPRT1	0.972247
GOTERM_BP_FAT	GO:0043094	metabolic compound salvage	6	PNP5B, ADKB, NAPRT, HPRT1, PDXKB, UCKL1B	0.972247
GOTERM_BP_FAT	GO:0043174	nucleoside salvage	3	PNP5B, ADKB, HPRT1	0.972247
GOTERM_BP_FAT	GO:0046129	purine ribonucleoside biosynthetic process	3	PNP5B, ADKB, HPRT1	0.972247
GOTERM_BP_FAT	GO:0042451	purine nucleoside biosynthetic process	3	PNP5B, ADKB, HPRT1	0.972247
GOTERM_BP_FAT	GO:0042455	ribonucleoside biosynthetic process	3	PNP5B, ADKB, HPRT1	0.972247
GOTERM_BP_FAT	GO:0009163	nucleoside biosynthetic process	3	PNP5B, ADKB, HPRT1	0.972247
GOTERM_BP_FAT	GO:0034404	nucleobase-containing small molecule biosynthetic process	3	PNP5B, ADKB, HPRT1	0.972247
GOTERM_BP_FAT	GO:0046128	purine ribonucleoside metabolic process	3	PNP5B, ADKB, HPRT1	0.972247
GOTERM_BP_FAT	GO:1901659	glycosyl compound biosynthetic process	3	PNP5B, ADKB, HPRT1	0.972247
GOTERM_BP_FAT	GO:0009116	nucleoside metabolic process	4	PNP5B, ADKB, TK1, HPRT1	0.972247
GOTERM_BP_FAT	GO:0009119	ribonucleoside metabolic process	3	PNP5B, ADKB, HPRT1	0.972247
GOTERM_BP_FAT	GO:0042278	purine nucleoside metabolic process	3	PNP5B, ADKB, HPRT1	0.972247
GOTERM_BP_FAT	GO:1901657	glycosyl compound metabolic process	4	PNP5B, ADKB, TK1, HPRT1	0.972247
Annotation Cluster 118	Enrichment Score: 0.2116681485482889
Category	Term		Count	Genes	FDR
GOTERM_BP_FAT	GO:0007080	mitotic metaphase chromosome alignment	3	CCNB1, SEH1L, AURKB	0.972247
GOTERM_BP_FAT	GO:0050000	chromosome localization	4	CCNB1, SEH1L, NUP98, AURKB	0.972247
GOTERM_BP_FAT	GO:0051310	metaphase chromosome alignment	3	CCNB1, SEH1L, AURKB	0.972247
GOTERM_BP_FAT	GO:0051303	establishment of chromosome localization	3	CCNB1, SEH1L, AURKB	0.972247
Annotation Cluster 119	Enrichment Score: 0.211151353103272
Category	Term		Count	Genes	FDR
GOTERM_CC_FAT	GO:0035145	exon-exon junction complex	3	RBM8A, MAGOH, EIF4A3	0.945392
GOTERM_BP_FAT	GO:0000184	nuclear-transcribed mRNA catabolic process, nonsense-mediated decay	6	UPF1, SKIC8, RBM8A, MAGOH, EIF4A3, ETF1B	0.972247
GOTERM_BP_FAT	GO:0048024	regulation of mRNA splicing, via spliceosome	7	RBM8A, MAGOH, EIF4A3, DHX37, LARP7, YBX1, JMJD6	0.972247
GOTERM_BP_FAT	GO:0050684	regulation of mRNA processing	8	SRPK1B, RBM8A, MAGOH, EIF4A3, DHX37, LARP7, YBX1, JMJD6	0.972247
GOTERM_BP_FAT	GO:0043484	regulation of RNA splicing	10	RBM8A, MAGOH, EIF4A3, DHX37, INTS5, LARP7, YBX1, USP39, GRSF1, JMJD6	0.972247
GOTERM_CC_FAT	GO:0016607	nuclear speck	9	RBM8A, DDX46, MAGOH, RBM19, EIF4A3, FAM76B, SRSF1A, THOC7, PQBP1	0.945392
GOTERM_BP_FAT	GO:0000381	regulation of alternative mRNA splicing, via spliceosome	3	RBM8A, MAGOH, EIF4A3	0.972247
Annotation Cluster 120	Enrichment Score: 0.20635098590388015
Category	Term		Count	Genes	FDR
GOTERM_MF_FAT	GO:0042803	protein homodimerization activity	9	QTRT1, QTRT2, GRPEL1, PARP1, INPP5F, HSPB8, ZGC:174863, HIF1AN, SRGAP2	0.952708
GOTERM_MF_FAT	GO:0042802	identical protein binding	14	TRAP1, OAT, PARP1, HSPB8, ZGC:174863, QTRT1, QTRT2, GRPEL1, INPP5F, CAPRIN1A, HARS, HIF1AN, SRGAP2, CTPS1A	0.952708
GOTERM_MF_FAT	GO:0046983	protein dimerization activity	23	CLPXB, HSP90AB1, CBFB, PARP1, ITGB1B, MAX, HSPB8, TCF12, NSMCE1, ZGC:174863, QTRT1, QTRT2, AIFM1, GRPEL1, INPP5F, ANO5A, POLR1C, POLE3, ANO5B, BTBD11A, HIF1AN, SRGAP2, ZBED4	0.952708
GOTERM_MF_FAT	GO:0046982	protein heterodimerization activity	7	QTRT1, QTRT2, CBFB, ITGB1B, POLE3, BTBD11A, ZGC:174863	0.998614
Annotation Cluster 121	Enrichment Score: 0.20404098320476385
Category	Term		Count	Genes	FDR
GOTERM_MF_FAT	GO:0003774	cytoskeletal motor activity	11	MYO1D, KIF20BA, OPA1, MYO1EA, MYO9AA, MYO10L3, KIF23, KIF2C, KIF20A, KIF5BA, KIF4	0.952708
GOTERM_CC_FAT	GO:0099080	supramolecular complex	63	ERCC6L, FASTKD2, ZWILCH, YBX1, EDC3, ACTB2, TUBB6, POF1B, OPA1, STMN1A, FASTK, TUBB1, KNTC1, MAP1SA, UPF1, NUDC, TNRC6BA, TMOD2, KIF23, KIF5BA, CKAP5, ATXN2L, ZW10, FRG1, KIF2C, KIF20A, SQSTM1, SEH1L, CBFB, STAU1, NEXN, AURKB, FXR1, SHROOM2A, KIF20BA, LARP1, FXR2, G3BP1, REEP3B, POLR2G, BUB3, CFAP20, CAMSAP1B, PDLIM7, EIF2S1A, YTHDF2, SSB, PDLIM5B, EIF2S1B, MYO9AA, PLK1, SAMD4A, TBCB, LRWD1, LARP…	0.945392
GOTERM_MF_FAT	GO:0003777	microtubule motor activity	6	KIF20BA, KIF23, KIF2C, KIF20A, KIF5BA, KIF4	0.952708
GOTERM_BP_FAT	GO:0007017	microtubule-based process	38	TXNDC9, STAU1, BCCIP, BICD2, AURKB, DNAAF10, TUBB6, KIF20BA, PARD6A, STMN1A, RACGAP1, NTMT1, RUVBL2, TUBB1, RUVBL1, MCAMB, CAMSAP1B, MAP1SA, DCHS1B, ARHGEF10, PRKCI, MARK3B, AFG2B, PLK1, TBCB, KIF23, KIF5BA, CKAP5, KIF4, MYO1D, TUBA5, MAP7D1B, TACC1, KIF2C, PPP2R1BB, KIF20A, GAPDH, LLGL2	0.972247
GOTERM_CC_FAT	GO:0005871	kinesin complex	5	KIF20BA, KIF23, KIF2C, KIF20A, KIF5BA	0.945392
KEGG_PATHWAY	dre04814:Motor proteins		16	ACTC1C, ACTC1A, MYO1EA, MYO9AA, MYO10L3, KIF23, KIF5BA, KIF4, MYO1D, ACTB2, TUBA5, TUBB6, KIF20BA, TUBB1, KIF2C, KIF20A	0.941558
GOTERM_MF_FAT	GO:0015631	tubulin binding	17	AGTPBP1, TBCB, KIF23, CACYBP, KIF5BA, CKAP5, KIF4, KIF20BA, OPA1, STMN1A, REEP3B, KIF2C, KIF20A, GAPDH, CAMSAP1B, MAP1SA, SPC24	0.952708
GOTERM_CC_FAT	GO:0005874	microtubule	20	NUDC, TBCB, KIF23, KIF5BA, CKAP5, AURKB, TUBA5, SHROOM2A, TUBB6, KIF20BA, OPA1, STMN1A, REEP3B, TUBB1, KNTC1, KIF2C, KIF20A, CAMSAP1B, MAP1SA, CFAP20	0.945392
GOTERM_MF_FAT	GO:0008017	microtubule binding	14	TBCB, KIF23, KIF5BA, CKAP5, KIF4, KIF20BA, OPA1, REEP3B, KIF2C, KIF20A, GAPDH, CAMSAP1B, MAP1SA, SPC24	0.952708
GOTERM_MF_FAT	GO:0008092	cytoskeletal protein binding	48	CAPGB, SETD3, EZRB, EVLA, IQGAP3, BICD2, CNN2, SI:CH211-203D1.3, SHROOM2A, KIF20BA, POF1B, OPA1, STMN1A, CFL2, REEP3B, FLNA, FLNCB, CAMSAP1B, MAP1SA, PDLIM7, PFN2B, AGTPBP1, PDLIM5B, CNN3A, MYO1EA, MYO10L3, MYO9AA, TMOD2, TBCB, KIF23, CACYBP, KIF5BA, CKAP5, MTSS1, KIF4, MYO1D, RAB10, TTC4, FRG1, MARCKSA, KIF2C, TAGLN2, KIF20A, TLN1, MSNA, GAPDH, SPC24, LLGL2	0.952708
GOTERM_CC_FAT	GO:0005875	microtubule associated complex	8	KIF20BA, KIF23, KIF2C, KIF20A, KIF5BA, MAP1SA, AURKB, KIF4	0.945392
GOTERM_CC_FAT	GO:0015630	microtubule cytoskeleton	42	DCUN1D5, BCCIP, NPM1A, AURKB, DCLK2A, SHROOM2A, CCNB1, TUBB6, KIF20BA, PPP4CB, OPA1, STMN1A, RACGAP1, TUBB1, REEP3B, KNTC1, CAMSAP1B, MAP1SA, SI:CH211-266I6.3, CFAP20, ARHGEF10, RANBP1, NUDC, AGTPBP1, RCC2, PLK1, NEK7, TBCB, KIF23, LRWD1, KIF5BA, CKAP5, KIF4, TUBA5, SEPTIN5A, MAP7D1B, CDK1, BIRC6, KIF2C, PIN4, KIF20A, GAPDH	0.945392
GOTERM_CC_FAT	GO:0099513	polymeric cytoskeletal fiber	25	AURKB, ACTB2, SHROOM2A, TUBB6, KIF20BA, POF1B, OPA1, STMN1A, TUBB1, REEP3B, KNTC1, CAMSAP1B, MAP1SA, CFAP20, PDLIM7, NUDC, PDLIM5B, MYO9AA, TBCB, KIF23, KIF5BA, CKAP5, TUBA5, KIF2C, KIF20A	0.945392
GOTERM_BP_FAT	GO:0007018	microtubule-based movement	11	MYO1D, KIF20BA, STAU1, RUVBL2, RUVBL1, KIF23, KIF2C, KIF20A, KIF5BA, MCAMB, KIF4	0.972247
GOTERM_CC_FAT	GO:0099081	supramolecular polymer	31	CBFB, NEXN, AURKB, ACTB2, SHROOM2A, TUBB6, KIF20BA, POF1B, OPA1, STMN1A, TUBB1, REEP3B, KNTC1, CAMSAP1B, MAP1SA, CFAP20, PDLIM7, NUDC, PDLIM5B, MYO9AA, TMOD2, TBCB, KIF23, KIF5BA, CKAP5, TUBA5, FRG1, KIF2C, KIF20A, SQSTM1, CTPS1A	0.957468
GOTERM_CC_FAT	GO:0099512	supramolecular fiber	31	CBFB, NEXN, AURKB, ACTB2, SHROOM2A, TUBB6, KIF20BA, POF1B, OPA1, STMN1A, TUBB1, REEP3B, KNTC1, CAMSAP1B, MAP1SA, CFAP20, PDLIM7, NUDC, PDLIM5B, MYO9AA, TMOD2, TBCB, KIF23, KIF5BA, CKAP5, TUBA5, FRG1, KIF2C, KIF20A, SQSTM1, CTPS1A	0.957468
Annotation Cluster 122	Enrichment Score: 0.20100361435069417
Category	Term		Count	Genes	FDR
GOTERM_BP_FAT	GO:0042168	heme metabolic process	5	SNX3, HMBSA, COX15, FLVCR1, BLVRA	0.972247
GOTERM_BP_FAT	GO:0006778	porphyrin-containing compound metabolic process	5	SNX3, HMBSA, COX15, FLVCR1, BLVRA	0.972247
GOTERM_BP_FAT	GO:0033013	tetrapyrrole metabolic process	5	SNX3, HMBSA, COX15, FLVCR1, BLVRA	0.972247
GOTERM_BP_FAT	GO:0042440	pigment metabolic process	5	SNX3, HMBSA, COX15, FLVCR1, BLVRA	0.972247
GOTERM_BP_FAT	GO:0006779	porphyrin-containing compound biosynthetic process	3	SNX3, HMBSA, COX15	0.972247
GOTERM_BP_FAT	GO:0006783	heme biosynthetic process	3	SNX3, HMBSA, COX15	0.972247
GOTERM_BP_FAT	GO:0033014	tetrapyrrole biosynthetic process	3	SNX3, HMBSA, COX15	0.972247
GOTERM_BP_FAT	GO:0046148	pigment biosynthetic process	3	SNX3, HMBSA, COX15	0.972247
KEGG_PATHWAY	dre00860:Porphyrin metabolism		3	HMBSA, COX15, BLVRA	0.987849
Annotation Cluster 123	Enrichment Score: 0.19672286518369828
Category	Term		Count	Genes	FDR
GOTERM_CC_FAT	GO:0031903	microbody membrane	4	SLC25A17L, FAR1, ATAD1B, ATAD1A	0.945392
GOTERM_CC_FAT	GO:0005778	peroxisomal membrane	4	SLC25A17L, FAR1, ATAD1B, ATAD1A	0.945392
GOTERM_CC_FAT	GO:0042579	microbody	7	SLC25A17L, ACOX1, FAR1, ACOX3, IDE, ATAD1B, ATAD1A	0.945392
GOTERM_CC_FAT	GO:0005777	peroxisome	7	SLC25A17L, ACOX1, FAR1, ACOX3, IDE, ATAD1B, ATAD1A	0.945392
Annotation Cluster 124	Enrichment Score: 0.19057492224696496
Category	Term		Count	Genes	FDR
GOTERM_BP_FAT	GO:0060113	inner ear receptor cell differentiation	5	JAG1B, ATP2B1A, STAT3, CHM, WARS1	0.972247
GOTERM_BP_FAT	GO:0060119	inner ear receptor cell development	4	JAG1B, ATP2B1A, STAT3, WARS1	0.972247
GOTERM_BP_FAT	GO:0042491	inner ear auditory receptor cell differentiation	3	JAG1B, CHM, WARS1	0.972247
GOTERM_BP_FAT	GO:0030855	epithelial cell differentiation	16	PRKCI, EZRB, MYO9AA, STAT3, DHPS, CHM, CDKAL1, IDE, SLC43A1A, SIPA1L3, WARS1, JAG1B, ANLN, POF1B, SRGAP2, PCK2	0.972247
GOTERM_BP_FAT	GO:0042490	mechanoreceptor differentiation	5	JAG1B, ATP2B1A, STAT3, CHM, WARS1	0.972247
GOTERM_BP_FAT	GO:0035315	hair cell differentiation	4	JAG1B, STAT3, CHM, WARS1	0.972247
GOTERM_BP_FAT	GO:0048839	inner ear development	11	JAG1B, IGFBP3, TTC4, ATP2B1A, PSMD3, STAT3, CHM, MSRB3, SUPT6H, WARS1, WLS	0.972247
GOTERM_BP_FAT	GO:0043583	ear development	11	JAG1B, IGFBP3, TTC4, ATP2B1A, PSMD3, STAT3, CHM, MSRB3, SUPT6H, WARS1, WLS	0.972247
GOTERM_BP_FAT	GO:0008544	epidermis development	6	JAG1B, STAT3, CHM, YBX1, WARS1, LLGL2	0.972247
GOTERM_BP_FAT	GO:0071599	otic vesicle development	3	IGFBP3, PSMD3, SUPT6H	0.972247
GOTERM_BP_FAT	GO:0048840	otolith development	3	JAG1B, TTC4, ATP2B1A	0.972247
GOTERM_BP_FAT	GO:0009913	epidermal cell differentiation	4	JAG1B, STAT3, CHM, WARS1	0.972247
GOTERM_BP_FAT	GO:0042472	inner ear morphogenesis	3	JAG1B, IGFBP3, TTC4	0.972247
GOTERM_BP_FAT	GO:0042471	ear morphogenesis	3	JAG1B, IGFBP3, TTC4	0.972381
Annotation Cluster 125	Enrichment Score: 0.18701519135405686
Category	Term		Count	Genes	FDR
GOTERM_MF_FAT	GO:0032451	demethylase activity	5	KDM3B, RIOX1, KDM1A, JMJD6, CYP51	0.952708
GOTERM_MF_FAT	GO:0141052	histone H3 demethylase activity	4	KDM3B, RIOX1, KDM1A, JMJD6	0.952708
GOTERM_MF_FAT	GO:0140457	protein demethylase activity	4	KDM3B, RIOX1, KDM1A, JMJD6	0.952708
GOTERM_MF_FAT	GO:0032452	histone demethylase activity	4	KDM3B, RIOX1, KDM1A, JMJD6	0.952708
GOTERM_MF_FAT	GO:0016705	oxidoreductase activity, acting on paired donors, with incorporation or reduction of molecular oxygen	11	KDM3B, RIOX1, KDM1A, MICALL2B, MSMO1, DEGS1, DOHH, HIF1AN, SQLEA, JMJD6, CYP51	0.952708
GOTERM_MF_FAT	GO:0051213	dioxygenase activity	6	HPDL, KDM3B, RIOX1, LOC110438534, HIF1AN, JMJD6	0.955987
GOTERM_MF_FAT	GO:0016706	2-oxoglutarate-dependent dioxygenase activity	4	KDM3B, RIOX1, HIF1AN, JMJD6	0.956735
Annotation Cluster 126	Enrichment Score: 0.18594484010810827
Category	Term		Count	Genes	FDR
GOTERM_BP_FAT	GO:0051052	regulation of DNA metabolic process	10	HELB, PCNA, PARP1, DSCC1, NEK7, TIMELESS, MRE11A, PPP4R3B, ESCO2, DEK	0.972247
GOTERM_BP_FAT	GO:2000779	regulation of double-strand break repair	3	HELB, PPP4R3B, DEK	0.972247
GOTERM_BP_FAT	GO:0006282	regulation of DNA repair	4	HELB, PARP1, PPP4R3B, DEK	0.972247
GOTERM_BP_FAT	GO:0080134	regulation of response to stress	18	YTHDF2, PARP1, TNFAIP6, USP4, CD248A, SETD6, NEK7, SERPINE1, CHM, PPP4R3B, DEK, SAMHD1, SUPT5H, FXR1, DHX30, HELB, ATM, TOPBP1	0.972247
GOTERM_BP_FAT	GO:0080135	regulation of cellular response to stress	7	DHX30, HELB, PARP1, CHM, PPP4R3B, TOPBP1, DEK	0.972247
Annotation Cluster 127	Enrichment Score: 0.18194993123100325
Category	Term		Count	Genes	FDR
GOTERM_CC_FAT	GO:0005681	spliceosomal complex	27	DHX8, RBM8A, DDX46, EIF4A3, DDX41, USP39, PRPF8, SNU13B, HNRNPA0L, MAGOH, DHX15, DHX38, CTNNBL1, AQR, PRPF38B, CDC5L, TFIP11, PRPF40A, CRNKL1, DHX40, PRPF4, PRPF3, CLNS1A, FRG1, SNRPF, PPIL3, SNRNP200	0.945392
GOTERM_CC_FAT	GO:0046540	U4/U6 x U5 tri-snRNP complex	4	SART1, PRPF4, SNU13B, PRPF3	0.945392
GOTERM_CC_FAT	GO:0097526	spliceosomal tri-snRNP complex	4	SART1, PRPF4, SNU13B, PRPF3	0.945392
GOTERM_CC_FAT	GO:0120114	Sm-like protein family complex	9	SART1, PRPF4, SNU13B, PRPF3, CLNS1A, GEMIN5, PRPF40A, SNRPF, PRPF8	0.945392
GOTERM_CC_FAT	GO:0097525	spliceosomal snRNP complex	7	SART1, PRPF4, SNU13B, PRPF3, PRPF40A, SNRPF, PRPF8	0.945392
GOTERM_CC_FAT	GO:0030532	small nuclear ribonucleoprotein complex	7	SART1, PRPF4, SNU13B, PRPF3, PRPF40A, SNRPF, PRPF8	0.945392
Annotation Cluster 128	Enrichment Score: 0.1798664715703
Category	Term		Count	Genes	FDR
GOTERM_BP_FAT	GO:0001738	morphogenesis of a polarized epithelium	3	PRKCI, MYO9AA, STAT3	0.972247
GOTERM_BP_FAT	GO:0030010	establishment of cell polarity	6	PRKCI, CDH1, MYO9AA, STAT3, SIPA1L3, LLGL2	0.972247
GOTERM_BP_FAT	GO:0007163	establishment or maintenance of cell polarity	8	PRKCI, PARD6A, CDH1, MYO9AA, STAT3, CKAP5, SIPA1L3, LLGL2	0.972247
Annotation Cluster 129	Enrichment Score: 0.17973772436732807
Category	Term		Count	Genes	FDR
GOTERM_BP_FAT	GO:0016331	morphogenesis of embryonic epithelium	6	AFAP1L2, PRKCI, PARD6A, CDH1, NTN1A, TLN1	0.972247
GOTERM_BP_FAT	GO:0072175	epithelial tube formation	4	PRKCI, PARD6A, CDH1, IGFBP3	0.972247
GOTERM_BP_FAT	GO:0001838	embryonic epithelial tube formation	3	PRKCI, PARD6A, CDH1	0.972247
GOTERM_BP_FAT	GO:0001841	neural tube formation	3	PRKCI, PARD6A, CDH1	0.972247
GOTERM_BP_FAT	GO:0035148	tube formation	4	PRKCI, PARD6A, CDH1, IGFBP3	0.972247
GOTERM_CC_FAT	GO:0005911	cell-cell junction	13	PRKCI, PDLIM5B, EZRB, PKP3A, ZGC:174863, CTNND2B, SHROOM2A, PARD6A, POF1B, CDH1, MSNA, CGNL1, PDLIM7	0.945392
GOTERM_BP_FAT	GO:0021915	neural tube development	5	PRKCI, PARD6A, CDH1, HDAC1, WLS	0.972247
GOTERM_BP_FAT	GO:0007163	establishment or maintenance of cell polarity	8	PRKCI, PARD6A, CDH1, MYO9AA, STAT3, CKAP5, SIPA1L3, LLGL2	0.972247
Annotation Cluster 130	Enrichment Score: 0.17764880921592688
Category	Term		Count	Genes	FDR
GOTERM_MF_FAT	GO:0031210	phosphatidylcholine binding	3	PITPNAA, ESYT1A, PCTP	0.952708
GOTERM_MF_FAT	GO:0050997	quaternary ammonium group binding	4	PITPNAA, ESYT1A, TKTB, PCTP	0.952708
GOTERM_MF_FAT	GO:0005543	phospholipid binding	11	PITPNAA, ESYT1A, SNX3, PRKCI, CAPGB, OPA1, RASA2, PCTP, NUP62L, MTSS1, PLEKHA8	0.999688
Annotation Cluster 131	Enrichment Score: 0.1754707855273265
Category	Term		Count	Genes	FDR
GOTERM_BP_FAT	GO:0048709	oligodendrocyte differentiation	5	HMGCS1, HDAC1, LEO1, CDC73, PES	0.972247
GOTERM_BP_FAT	GO:0010001	glial cell differentiation	6	F8, HMGCS1, HDAC1, LEO1, CDC73, PES	0.972247
GOTERM_BP_FAT	GO:0042063	gliogenesis	6	F8, HMGCS1, HDAC1, LEO1, CDC73, PES	0.972247
GOTERM_BP_FAT	GO:0021782	glial cell development	3	F8, HMGCS1, LEO1	0.972381
Annotation Cluster 132	Enrichment Score: 0.1745838888651553
Category	Term		Count	Genes	FDR
GOTERM_MF_FAT	GO:0160215	deacylase activity	6	ACOT7, KDM1A, HDAC1, HDAC8, PLA2G6, DTD1	0.952708
GOTERM_MF_FAT	GO:0004407	histone deacetylase activity	3	KDM1A, HDAC1, HDAC8	0.952708
GOTERM_MF_FAT	GO:0033558	protein lysine deacetylase activity	3	KDM1A, HDAC1, HDAC8	0.952708
GOTERM_MF_FAT	GO:0019213	deacetylase activity	3	KDM1A, HDAC1, HDAC8	0.952708
Annotation Cluster 133	Enrichment Score: 0.17360278444813065
Category	Term		Count	Genes	FDR
GOTERM_BP_FAT	GO:0050878	regulation of body fluid levels	4	F8, F3B, CSE1L, ENPP4	0.972247
GOTERM_BP_FAT	GO:0050817	coagulation	3	F8, F3B, ENPP4	0.972247
GOTERM_BP_FAT	GO:0007596	blood coagulation	3	F8, F3B, ENPP4	0.972247
GOTERM_BP_FAT	GO:0007599	hemostasis	3	F8, F3B, ENPP4	0.972247
GOTERM_BP_FAT	GO:0009611	response to wounding	8	RTN4B, UTP25, F8, F3B, ENPP4, MCAMB, DPYSL2B, PLXNA1B	0.972247
GOTERM_BP_FAT	GO:0042060	wound healing	4	F8, F3B, ENPP4, PLXNA1B	0.972247
Annotation Cluster 134	Enrichment Score: 0.1724500078217168
Category	Term		Count	Genes	FDR
GOTERM_BP_FAT	GO:0050919	negative chemotaxis	4	LRRC15, SEMA3C, SEMA3E, SLIT3	0.972247
GOTERM_BP_FAT	GO:0006935	chemotaxis	6	LRRC15, SEMA3C, DDX3XA, DDX3XB, SEMA3E, SLIT3	0.972247
GOTERM_BP_FAT	GO:0042330	taxis	6	LRRC15, SEMA3C, DDX3XA, DDX3XB, SEMA3E, SLIT3	0.972247
GOTERM_BP_FAT	GO:0040011	locomotion	7	LRRC15, SEMA3C, DDX3XA, DDX3XB, SEMA3E, SLIT3, GNE	0.972247
GOTERM_BP_FAT	GO:0009605	response to external stimulus	24	CYFIP2, LOC108179221, LRRC15, PRMT7, PCNA, SEMA3C, PARP1, CD248A, CHM, NAP1L1, SEMA3E, NFATC1, DDX41, HMGB2B, SAMHD1, ANKHD1, DHDDS, PQBP1, CYP51, DDX3XA, DDX3XB, MCM4, SLIT3, SQSTM1	0.984526
GOTERM_MF_FAT	GO:0005102	signaling receptor binding	15	TGFB1B, LRRC15, SEMA3C, ITGB1B, NAMPT2, ZGC:174863, SEMA3E, DKK2, JAG1B, JAG1A, PSMC5, CCN2A, EFNB2A, SLIT3, TLN1	0.99522
Annotation Cluster 135	Enrichment Score: 0.17111049200285594
Category	Term		Count	Genes	FDR
GOTERM_BP_FAT	GO:0021954	central nervous system neuron development	5	DTYMK, SLC33A1, SLIT3, NTN1A, SUPT5H	0.972247
GOTERM_BP_FAT	GO:0021953	central nervous system neuron differentiation	7	DTYMK, AGTPBP1, SLC33A1, CDK1, SLIT3, NTN1A, SUPT5H	0.972247
GOTERM_BP_FAT	GO:0021955	central nervous system neuron axonogenesis	3	SLC33A1, SLIT3, NTN1A	0.972247
Annotation Cluster 136	Enrichment Score: 0.1678032420394986
Category	Term		Count	Genes	FDR
GOTERM_BP_FAT	GO:0046513	ceramide biosynthetic process	4	SPTLC2A, SMPD4, CERS2B, DEGS1	0.972247
GOTERM_BP_FAT	GO:0043604	amide biosynthetic process	10	SPTLC2A, ACLYA, SMPD4, PANK1B, CERS2B, ASNS, DEGS1, GCLM, ACACA, OTC	0.972247
GOTERM_BP_FAT	GO:0030148	sphingolipid biosynthetic process	5	SPTLC2A, SMPD4, CERS2B, ELOVL2, DEGS1	0.972247
GOTERM_BP_FAT	GO:0006672	ceramide metabolic process	4	SPTLC2A, SMPD4, CERS2B, DEGS1	0.972247
KEGG_PATHWAY	dre00600:Sphingolipid metabolism		4	SPTLC2A, SMPD4, CERS2B, DEGS1	0.941558
GOTERM_BP_FAT	GO:0006665	sphingolipid metabolic process	5	SPTLC2A, SMPD4, CERS2B, ELOVL2, DEGS1	0.972247
GOTERM_BP_FAT	GO:0046467	membrane lipid biosynthetic process	5	SPTLC2A, SMPD4, CERS2B, ELOVL2, DEGS1	0.972247
GOTERM_BP_FAT	GO:0006643	membrane lipid metabolic process	5	SPTLC2A, SMPD4, CERS2B, ELOVL2, DEGS1	0.986868
Annotation Cluster 137	Enrichment Score: 0.16685138650677966
Category	Term		Count	Genes	FDR
GOTERM_MF_FAT	GO:0015932	nucleobase-containing compound transmembrane transporter activity	5	SLC25A17L, SLC33A1, SLC25A32B, SLC29A1A, SLC25A25B	0.952708
GOTERM_MF_FAT	GO:1901505	carbohydrate derivative transmembrane transporter activity	3	SLC25A17L, SLC29A1A, SLC25A25B	0.952708
GOTERM_BP_FAT	GO:1901264	carbohydrate derivative transport	3	SLC25A17L, SLC29A1A, SLC25A25B	0.972247
Annotation Cluster 138	Enrichment Score: 0.16485095102084354
Category	Term		Count	Genes	FDR
GOTERM_MF_FAT	GO:0038024	cargo receptor activity	5	TFR1A, TFR1B, SCARB2A, SCARB2B, LDLRB	0.952708
GOTERM_BP_FAT	GO:0006898	receptor-mediated endocytosis	7	TFR1A, GAK, TFR1B, SCARB2A, INPP5F, SCARB2B, LDLRB	0.972247
GOTERM_BP_FAT	GO:0098657	import into cell	21	SCARB2A, SCARB2B, MYO1EA, RAB38A, SLC1A5, LDLRB, JMJD6, MYO1D, TFR1A, AP3M2, GAK, TFR1B, OPA1, SLC1A3A, INPP5F, SLC3A2B, HEATR5B, ATP1B3B, SLC7A3B, SLC27A4, SI:CH211-11K18.4	0.976357
GOTERM_BP_FAT	GO:0006897	endocytosis	15	SCARB2A, SCARB2B, MYO1EA, RAB38A, LDLRB, JMJD6, MYO1D, TFR1A, AP3M2, GAK, TFR1B, OPA1, INPP5F, HEATR5B, SI:CH211-11K18.4	0.994271
GOTERM_BP_FAT	GO:0016192	vesicle-mediated transport	29	SCARB2A, SCARB2B, ARL6, STXBP2, RAB38A, CHM, LDLRB, RAB32A, TFR1A, AP3M2, SNX3, TFR1B, INPP5F, OPA1, SEC23B, SI:CH211-11K18.4, DCHS1B, HSPA8, MYO1EA, RAB27A, RABGGTB, JMJD6, MYO1D, GAK, RAB10, HEATR5B, ZW10, CHMP7, LLGL2	1
Annotation Cluster 139	Enrichment Score: 0.16328033957827348
Category	Term		Count	Genes	FDR
GOTERM_BP_FAT	GO:0003179	heart valve morphogenesis	3	HACE1, NFATC1, PDLIM7	0.972247
GOTERM_BP_FAT	GO:0003181	atrioventricular valve morphogenesis	3	HACE1, NFATC1, PDLIM7	0.972247
GOTERM_BP_FAT	GO:0003171	atrioventricular valve development	3	HACE1, NFATC1, PDLIM7	0.972247
GOTERM_BP_FAT	GO:0003170	heart valve development	3	HACE1, NFATC1, PDLIM7	0.972247
Annotation Cluster 140	Enrichment Score: 0.1589071276223141
Category	Term		Count	Genes	FDR
GOTERM_CC_FAT	GO:0045177	apical part of cell	11	SLC4A7, SHROOM2A, PARD6A, HAX1, SLC3A2B, EZRB, CSE1L, SLC2A1B, RAB27A, LDLRB, MSNA	0.945392
GOTERM_CC_FAT	GO:0016324	apical plasma membrane	10	SLC4A7, SHROOM2A, PARD6A, HAX1, SLC3A2B, EZRB, CSE1L, SLC2A1B, RAB27A, LDLRB	0.945392
GOTERM_CC_FAT	GO:0009925	basal plasma membrane	6	SLC4A7, ABCC1, SLC3A2B, CSE1L, SLC2A1B, SLC29A1A	0.945392
GOTERM_CC_FAT	GO:0016323	basolateral plasma membrane	5	SLC4A7, ABCC1, SLC3A2B, SLC2A1B, SLC29A1A	0.945392
GOTERM_CC_FAT	GO:0045178	basal part of cell	6	SLC4A7, ABCC1, SLC3A2B, CSE1L, SLC2A1B, SLC29A1A	0.945392
GOTERM_CC_FAT	GO:0098590	plasma membrane region	20	ABCC1, ITGB1B, ARL6, EZRB, CSE1L, RAB27A, KIF23, LDLRB, SLC29A1A, ATAD1B, ATAD1A, SLC4A7, SHROOM2A, HAX1, PARD6A, RACGAP1, SLC3A2B, SLC2A1B, EFNB2A, SRGAP2	0.995996
Annotation Cluster 141	Enrichment Score: 0.1516140902387658
Category	Term		Count	Genes	FDR
GOTERM_MF_FAT	GO:0140994	RNA polymerase II CTD heptapeptide repeat modifying activity	15	SSU72, PPM1G, SI:CH211-203D1.3, PPP5C, PPP4CB, UBLCP1, FKBP8, PGAM5, PIN4, PPIH, PPP2R1BB, PPIL3, FKBP4, PPID, FKBP5	0.952708
GOTERM_MF_FAT	GO:0004722	protein serine/threonine phosphatase activity	9	SI:CH211-203D1.3, PPP5C, PPP4CB, UBLCP1, SSU72, PGAM5, PPP2R1BB, TIMM50, PPM1G	0.952708
GOTERM_MF_FAT	GO:0180004	RNA polymerase II CTD heptapeptide repeat Y1 phosphatase activity	8	SI:CH211-203D1.3, PPP5C, PPP4CB, UBLCP1, SSU72, PGAM5, PPP2R1BB, PPM1G	0.952708
GOTERM_MF_FAT	GO:0180005	RNA polymerase II CTD heptapeptide repeat T4 phosphatase activity	8	SI:CH211-203D1.3, PPP5C, PPP4CB, UBLCP1, SSU72, PGAM5, PPP2R1BB, PPM1G	0.952708
GOTERM_MF_FAT	GO:0004723	calcium-dependent protein serine/threonine phosphatase activity	8	SI:CH211-203D1.3, PPP5C, PPP4CB, UBLCP1, SSU72, PGAM5, PPP2R1BB, PPM1G	0.952708
GOTERM_MF_FAT	GO:0180006	RNA polymerase II CTD heptapeptide repeat S2 phosphatase activity	8	SI:CH211-203D1.3, PPP5C, PPP4CB, UBLCP1, SSU72, PGAM5, PPP2R1BB, PPM1G	0.952708
GOTERM_MF_FAT	GO:0180007	RNA polymerase II CTD heptapeptide repeat S5 phosphatase activity	8	SI:CH211-203D1.3, PPP5C, PPP4CB, UBLCP1, SSU72, PGAM5, PPP2R1BB, PPM1G	0.952708
GOTERM_MF_FAT	GO:0180008	RNA polymerase II CTD heptapeptide repeat S7 phosphatase activity	8	SI:CH211-203D1.3, PPP5C, PPP4CB, UBLCP1, SSU72, PGAM5, PPP2R1BB, PPM1G	0.952708
GOTERM_MF_FAT	GO:0033192	calmodulin-dependent protein phosphatase activity	8	SI:CH211-203D1.3, PPP5C, PPP4CB, UBLCP1, SSU72, PGAM5, PPP2R1BB, PPM1G	0.952708
GOTERM_MF_FAT	GO:0008420	RNA polymerase II CTD heptapeptide repeat phosphatase activity	8	SI:CH211-203D1.3, PPP5C, PPP4CB, UBLCP1, SSU72, PGAM5, PPP2R1BB, PPM1G	0.952708
GOTERM_MF_FAT	GO:0017018	myosin phosphatase activity	8	SI:CH211-203D1.3, PPP5C, PPP4CB, UBLCP1, SSU72, PGAM5, PPP2R1BB, PPM1G	0.952708
GOTERM_MF_FAT	GO:0033549	MAP kinase phosphatase activity	8	SI:CH211-203D1.3, PPP5C, PPP4CB, UBLCP1, SSU72, PGAM5, PPP2R1BB, PPM1G	0.952708
GOTERM_MF_FAT	GO:0140791	histone H2AXS140 phosphatase activity	8	SI:CH211-203D1.3, PPP5C, PPP4CB, UBLCP1, SSU72, PGAM5, PPP2R1BB, PPM1G	0.952708
GOTERM_MF_FAT	GO:1990439	MAP kinase serine/threonine phosphatase activity	8	SI:CH211-203D1.3, PPP5C, PPP4CB, UBLCP1, SSU72, PGAM5, PPP2R1BB, PPM1G	0.952708
GOTERM_MF_FAT	GO:0140789	histone phosphatase activity	9	SI:CH211-203D1.3, DUSP12, PPP5C, PPP4CB, UBLCP1, SSU72, PGAM5, PPP2R1BB, PPM1G	0.952708
GOTERM_MF_FAT	GO:0004721	phosphoprotein phosphatase activity	11	SI:CH211-203D1.3, DUSP12, MTMR2, PPP5C, PPP4CB, UBLCP1, SSU72, PGAM5, PPP2R1BB, TIMM50, PPM1G	0.963424
GOTERM_BP_FAT	GO:0006470	protein dephosphorylation	4	SI:CH211-203D1.3, DUSP12, TIMM50, PPM1G	0.988555
GOTERM_MF_FAT	GO:0042578	phosphoric ester hydrolase activity	21	MTMR2, PNKP, SSU72, SAMHD1, TIMM50, PPM1G, SI:CH211-203D1.3, DUSP12, PPP5C, SMPD4, PPP4CB, PHOSPHO2, UBLCP1, INPP5F, ACP6, TDP1, NAPEPLD, PGAM5, PPP2R1BB, MDP1, PSPH	0.991797
GOTERM_MF_FAT	GO:0016791	phosphatase activity	17	MTMR2, PNKP, SSU72, TIMM50, PPM1G, SI:CH211-203D1.3, DUSP12, PPP5C, PPP4CB, PHOSPHO2, UBLCP1, INPP5F, ACP6, PGAM5, PPP2R1BB, MDP1, PSPH	0.993673
GOTERM_MF_FAT	GO:0004725	protein tyrosine phosphatase activity	3	DUSP12, MTMR2, TIMM50	0.993716
GOTERM_BP_FAT	GO:0016311	dephosphorylation	6	SI:CH211-203D1.3, DUSP12, MTMR2, INPP5F, TIMM50, PPM1G	0.998439
Annotation Cluster 142	Enrichment Score: 0.14603677294257766
Category	Term		Count	Genes	FDR
GOTERM_BP_FAT	GO:0046942	carboxylic acid transport	10	FABP3, SLC1A3A, SLC3A2B, SLC25A32B, SLC1A4, SLC1A5, SLC25A55A, SLC7A3B, CRABP2A, SLC27A4	0.972247
GOTERM_BP_FAT	GO:0015849	organic acid transport	10	FABP3, SLC1A3A, SLC3A2B, SLC25A32B, SLC1A4, SLC1A5, SLC25A55A, SLC7A3B, CRABP2A, SLC27A4	0.972247
GOTERM_MF_FAT	GO:0120013	lipid transfer activity	3	PITPNAA, STARD4, PLEKHA8	0.952708
GOTERM_BP_FAT	GO:0015908	fatty acid transport	3	FABP3, CRABP2A, SLC27A4	0.972247
GOTERM_MF_FAT	GO:0005319	lipid transporter activity	6	PITPNAA, STARD4, ATP11C, PCTP, PLEKHA8, SLC27A4	0.952708
GOTERM_BP_FAT	GO:0010876	lipid localization	13	ESYT1A, STARD4, ABCC1, VPS13A, ATP11C, LDLRB, CRABP2A, PLEKHA8, PITPNAA, FABP3, OSBPL2B, SLC27A4, OSBPL3B	0.972247
GOTERM_BP_FAT	GO:0006869	lipid transport	13	ESYT1A, STARD4, ABCC1, VPS13A, ATP11C, LDLRB, CRABP2A, PLEKHA8, PITPNAA, FABP3, OSBPL2B, SLC27A4, OSBPL3B	0.972247
GOTERM_BP_FAT	GO:0015718	monocarboxylic acid transport	3	FABP3, CRABP2A, SLC27A4	0.972247
GOTERM_MF_FAT	GO:0008289	lipid binding	21	ESRRA, ESYT1A, UNC119B, PRKCI, STARD4, CAPGB, STARD7, PCTP, NUP62L, CRABP2A, MTSS1, PLEKHA8, PITPNAA, SNX3, FABP3, OPA1, ACOX1, RASA2, ACOX3, OSBPL2B, OSBPL3B	0.999836
Annotation Cluster 143	Enrichment Score: 0.14471824522976576
Category	Term		Count	Genes	FDR
GOTERM_BP_FAT	GO:0046337	phosphatidylethanolamine metabolic process	4	PCYT2, CHKB, NAPEPLD, PISD	0.972247
GOTERM_BP_FAT	GO:0006646	phosphatidylethanolamine biosynthetic process	3	PCYT2, CHKB, PISD	0.972247
GOTERM_BP_FAT	GO:0008654	phospholipid biosynthetic process	9	IDI1, FDPS, PCYT2, MVK, CHKB, HMGCS1, LPCAT1, PIK3CB, PISD	0.984241
GOTERM_BP_FAT	GO:0006644	phospholipid metabolic process	16	IDI1, FDPS, MTMR2, PCYT2, CHKB, MVK, HMGCS1, LPCAT1, PIK3CB, PLA2G6, PISD, SMPD4, INPP5F, ACP6, NAPEPLD, FDFT1	0.984571
KEGG_PATHWAY	dre00564:Glycerophospholipid metabolism		5	PCYT2, CHKB, LPCAT1, PLA2G6, PISD	0.992959
GOTERM_BP_FAT	GO:0046486	glycerolipid metabolic process	12	GK5, MTMR2, SMPD4, PCYT2, CHKB, INPP5F, ACP6, NAPEPLD, PIK3CB, PLA2G6, PISD, PCK2	0.996957
GOTERM_BP_FAT	GO:0006650	glycerophospholipid metabolic process	10	MTMR2, SMPD4, PCYT2, CHKB, INPP5F, ACP6, NAPEPLD, PIK3CB, PLA2G6, PISD	0.997862
GOTERM_BP_FAT	GO:0045017	glycerolipid biosynthetic process	5	PCYT2, CHKB, PIK3CB, PISD, PCK2	0.999309
GOTERM_BP_FAT	GO:0046474	glycerophospholipid biosynthetic process	4	PCYT2, CHKB, PIK3CB, PISD	0.999651
Annotation Cluster 144	Enrichment Score: 0.14450093957898766
Category	Term		Count	Genes	FDR
GOTERM_CC_FAT	GO:0005902	microvillus	5	MYO1D, CDH1, MYO1EA, EZRB, MSNA	0.945392
GOTERM_CC_FAT	GO:0005912	adherens junction	10	PRKCI, SHROOM2A, PDLIM5B, POF1B, CDH1, EZRB, PKP3A, CTNND2B, MSNA, PDLIM7	0.945392
GOTERM_MF_FAT	GO:0098631	cell adhesion mediator activity	4	ITGB1B, NEXN, ZGC:174863, MCAMB	0.952708
GOTERM_MF_FAT	GO:0050839	cell adhesion molecule binding	12	DCHS1B, CCN2A, ITGB1B, CDH1, EZRB, PKP3A, NEXN, ZGC:174863, CTNND2B, TLN1, MCAMB, MSNA	0.952708
GOTERM_CC_FAT	GO:0098858	actin-based cell projection	7	MYO1D, CDH1, MYO1EA, EZRB, NGDN, ABI1B, MSNA	0.945392
GOTERM_MF_FAT	GO:0045296	cadherin binding	4	DCHS1B, CDH1, PKP3A, CTNND2B	0.952708
GOTERM_MF_FAT	GO:0005178	integrin binding	4	CCN2A, ITGB1B, ZGC:174863, TLN1	0.952708
GOTERM_CC_FAT	GO:0043296	apical junction complex	5	PRKCI, SHROOM2A, PARD6A, POF1B, CGNL1	0.945392
GOTERM_CC_FAT	GO:0005911	cell-cell junction	13	PRKCI, PDLIM5B, EZRB, PKP3A, ZGC:174863, CTNND2B, SHROOM2A, PARD6A, POF1B, CDH1, MSNA, CGNL1, PDLIM7	0.945392
GOTERM_BP_FAT	GO:0045216	cell-cell junction organization	3	PRKCI, POF1B, CDH1	0.972247
GOTERM_CC_FAT	GO:0070160	tight junction	3	PARD6A, POF1B, CGNL1	0.945392
GOTERM_CC_FAT	GO:0005923	bicellular tight junction	3	PARD6A, POF1B, CGNL1	0.945392
GOTERM_CC_FAT	GO:0070161	anchoring junction	20	PRKCI, PDLIM5B, ITGB1B, EZRB, EVLA, PKP3A, NEXN, ZGC:174863, CTNND2B, ACTB2, SHROOM2A, PARD6A, POF1B, CDH1, TLN1, MSNA, CGNL1, PDLIM7, PXNA, BCAR1	0.963905
GOTERM_BP_FAT	GO:0098609	cell-cell adhesion	12	DCHS1B, ITGB1B, PALLD, CDH1, SMARCA5, PKP3A, NEXN, ZGC:174863, PCDH1B, CTNND2B, TLN1, CDON	0.983154
GOTERM_BP_FAT	GO:0007156	homophilic cell adhesion via plasma membrane adhesion molecules	4	DCHS1B, CDH1, NEXN, PCDH1B	0.984541
GOTERM_BP_FAT	GO:0034330	cell junction organization	9	PRKCI, ANK3A, POF1B, CDH1, MYO9AA, CTNND2B, PLXNA4, PLXNA1B, LLGL2	0.987436
GOTERM_BP_FAT	GO:0098742	cell-cell adhesion via plasma-membrane adhesion molecules	4	DCHS1B, CDH1, NEXN, PCDH1B	0.99379
GOTERM_BP_FAT	GO:0007155	cell adhesion	18	DCHS1B, TNFAIP6, ITGB1B, SMARCA5, PKP3A, NEXN, ZGC:174863, CTNND2B, CCN2A, PALLD, CDH1, EFNB2A, PCDH1B, ARHGEF28A, TLN1, PXNA, BCAR1, CDON	0.99733
GOTERM_CC_FAT	GO:0030054	cell junction	39	CYFIP2, EZRB, EVLA, ROGDI, STXBP2, NEXN, ZGC:174863, CTNND2B, DCLK2A, FXR1, ACTB2, SHROOM2A, FXR2, PARD6A, POF1B, ANK3A, CDH1, EFNB2A, SRGAP2, MAP1SA, CGNL1, PDLIM7, PXNA, PRKCI, KALRNB, PDLIM5B, DLGAP4A, ITGB1B, MYO9AA, SAMD4A, PKP3A, ATAD1B, ATAD1A, GSK3BA, RTN4B, SEPTIN5A, TLN1, MSNA, BCAR1	0.999902
Annotation Cluster 145	Enrichment Score: 0.13829787483054917
Category	Term		Count	Genes	FDR
[truncated: 724 more rows]

## Sheet: S4_sharedPD1PD2_FAclust_up
Annotation Cluster 1	Enrichment Score: 4.401888075020521
Category	Term		Count	Genes	FDR
KEGG_PATHWAY	dre00280:Valine, leucine and isoleucine degradation		28	ECHS1, ACAA2, ABAT, HADHAB, ACAT1, AOX6, DBT, MMUT, HADH, ACAA1, ACADS, HIBCH, BCKDHA, MCCC2, ALDH2.2, ALDH2.1, MCCC1, ALDH9A1B, DLDH, HIBADHB, HIBADHA, HADHB, ALDH6A1, ALDH3A2B, IVD, ALDH9A1A.1, ALDH7A1, SI:CH211-198N5.11	2.25453e-07
KEGG_PATHWAY	dre00410:beta-Alanine metabolism		12	ALDH6A1, ALDH2.2, ALDH2.1, ECHS1, ALDH3A2B, ALDH9A1B, ABAT, ALDH9A1A.1, ALDH7A1, ACADS, HIBCH, HADHAB	0.00645762
KEGG_PATHWAY	dre00640:Propanoate metabolism		11	BCKDHA, ALDH6A1, ACSS2, ECHS1, DBT, ABAT, MMUT, DLDH, ACADS, HIBCH, HADHAB	0.0971373
Annotation Cluster 2	Enrichment Score: 4.333037427084905
Category	Term		Count	Genes	FDR
GOTERM_CC_FAT	GO:0005783	endoplasmic reticulum	158	LPGAT1, PLOD3, CISD2, ITPR1A, PLOD2, PARK7, LCLAT1, ABHD12, POFUT2, CERT1A, ZFYVE27, TFG, POFUT1, OSBP, PIEZO1, TMEM38B, POGLUT3, RAB2A, PDIA3, SLC30A9, ALG9, ALG6, DNAJC3B, ATG9A, P3H2, P3H1, VAPAL, MOGS, ALG11, P3H3, PDIA7, PDIA6, PDIA5, PDIA4, DPM1, TMX4, ALDH3A2B, ILVBL, FKBP7, FKBP9, H6PD, TMED10, ESYT1B, PEF1, SEL1L, RPN1, TMTC3, PSEN2, RPE65B, SACM1LB, HACD3, HSP90B1, P4HA1A, PRDX4, CYB5R3…	1.70281e-08
GOTERM_CC_FAT	GO:0005789	endoplasmic reticulum membrane	86	POMT2, UFD1L, GPAA1, ATP2A3, SLC27A1A, CISD2, PLOD3, ITPR1A, PLOD2, LCLAT1, ABHD12, ZFYVE27, TMED3, UBXN4, TMEM38B, RAB2A, ABCC4, CYP8B1.3, RHBDF1A, ALG9, ALG6, PNPLA7B, LMF2A, ATG9A, VAPAL, MOGS, ALG11, RRBP1B, DPM1, SI:DKEY-28B4.8, LMBRD1, TMX4, ALDH3A2B, ILVBL, CANX, SYBL1, CH25HL3, SEC23A, TMED10, ESYT1B, SEL1L, RPN1, PSEN2, RPE65B, DERL1, DERL2, SACM1LB, HACD3, PGRMC1, CYB5R3, ERMP1, LOC1018…	0.0158089
GOTERM_CC_FAT	GO:0098827	endoplasmic reticulum subcompartment	86	POMT2, UFD1L, GPAA1, ATP2A3, SLC27A1A, CISD2, PLOD3, ITPR1A, PLOD2, LCLAT1, ABHD12, ZFYVE27, TMED3, UBXN4, TMEM38B, RAB2A, ABCC4, CYP8B1.3, RHBDF1A, ALG9, ALG6, PNPLA7B, LMF2A, ATG9A, VAPAL, MOGS, ALG11, RRBP1B, DPM1, SI:DKEY-28B4.8, LMBRD1, TMX4, ALDH3A2B, ILVBL, CANX, SYBL1, CH25HL3, SEC23A, TMED10, ESYT1B, SEL1L, RPN1, PSEN2, RPE65B, DERL1, DERL2, SACM1LB, HACD3, PGRMC1, CYB5R3, ERMP1, LOC1018…	0.0165481
GOTERM_CC_FAT	GO:0042175	nuclear outer membrane-endoplasmic reticulum membrane network	86	POMT2, UFD1L, GPAA1, ATP2A3, SLC27A1A, CISD2, PLOD3, ITPR1A, PLOD2, LCLAT1, ABHD12, ZFYVE27, TMED3, UBXN4, TMEM38B, RAB2A, ABCC4, CYP8B1.3, RHBDF1A, ALG9, ALG6, PNPLA7B, LMF2A, ATG9A, VAPAL, MOGS, ALG11, RRBP1B, DPM1, SI:DKEY-28B4.8, LMBRD1, TMX4, ALDH3A2B, ILVBL, CANX, SYBL1, CH25HL3, SEC23A, TMED10, ESYT1B, SEL1L, RPN1, PSEN2, RPE65B, DERL1, DERL2, SACM1LB, HACD3, PGRMC1, CYB5R3, ERMP1, LOC1018…	0.0262842
GOTERM_CC_FAT	GO:0031984	organelle subcompartment	95	POMT2, UFD1L, GPAA1, ATP2A3, SLC27A1A, CISD2, PLOD3, ITPR1A, PLOD2, LCLAT1, ABHD12, ZFYVE27, TMED3, ARFIP1, UBXN4, ATP7A, TMEM38B, RAB2A, ABCC4, CYP8B1.3, RHBDF1A, ALG9, ALG6, PNPLA7B, LMF2A, ATG9A, VAPAL, MOGS, ALG11, RRBP1B, DPM1, SI:DKEY-28B4.8, LMBRD1, TMX4, ALDH3A2B, ILVBL, CANX, SYBL1, RELCH, PI4K2A, CH25HL3, SEC23A, TMED10, ESYT1B, USO1, SEL1L, RPN1, PSEN2, RPE65B, DERL1, DERL2, SACM1LB, H…	0.121863
Annotation Cluster 3	Enrichment Score: 4.1963394010030495
Category	Term		Count	Genes	FDR
GOTERM_BP_FAT	GO:0005975	carbohydrate metabolic process	54	UGP2B, PYGB, ADPGK, AGLA, HEXB, ENO1A, HEXA, MPI, SPATA20, WDR45, GBA2, POFUT2, HS2ST1B, POFUT1, ENOSF1, AKT1, PGLS, MAN2C1, GUSB, PARGA, PGM1, PARGL, LANCL1, WIPI1, MOGS, PPP1CBL, RGN, PCXA, ALDOB, FBP1A, H6PD, RPE, GAA2, FUOM, INSRA, NEU1, SIAE, EDEM3, PYGMA, PYGMB, FUCA1.2, FUCA2, NAGA, GANABA, GANABB, ADPGK2, GALE, GLB1L, SI:DKEY-224E22.2, TPI1A, ATG2A, POMK, MAN2B1, B4GALT1L	6.59387e-05
GOTERM_MF_FAT	GO:0004553	hydrolase activity, hydrolyzing O-glycosyl compounds	23	EDEM3, PARGL, AGLA, FUCA1.2, HEXB, FUCA2, OGAL, HEXA, LYGL1, NAGA, MOGS, GAA2, GANABA, GBA2, GANABB, GLB1L, GALCB, NEU1, SI:DKEY-224E22.2, MAN2B1, MAN2C1, GUSB, PARGA	0.00748167
GOTERM_MF_FAT	GO:0016798	hydrolase activity, acting on glycosyl bonds	25	AGLA, HEXB, HEXA, GAA2, GBA2, GALCB, NEU1, MACROD1, SI:DKEY-4E7.3, MAN2C1, GUSB, PARGA, EDEM3, PARGL, FUCA1.2, OGAL, FUCA2, LYGL1, NAGA, MOGS, GANABA, GANABB, GLB1L, SI:DKEY-224E22.2, MAN2B1	0.0130344
KEGG_PATHWAY	dre00511:Other glycan degradation		9	HEXB, FUCA1.2, NEU1, HEXA, FUCA2, MAN2B1, MAN2C1, AGA, GBA2	0.0127151
GOTERM_BP_FAT	GO:1901136	carbohydrate derivative catabolic process	23	EDEM3, ADPGK, ENO1A, FBXO2, FUCA1.2, HEXB, FUCA2, HEXA, LYGL1, NAGA, NPL, GBA2, ADPGK2, ASAH1B, HINT1, INSRA, GM2A, GALCB, NEU1, TPI1A, ALDOB, ADA, ADA2A	0.23972
Annotation Cluster 4	Enrichment Score: 3.893518316527386
Category	Term		Count	Genes	FDR
GOTERM_CC_FAT	GO:0005576	extracellular region	86	COL5A2A, ZGC:110239, SLIT1A, XYLT2, PLOD3, PCSK9, PLOD2, ECM1B, CLU, CYB5D2, NPEPPS, ADAMTSL4, COL1A1A, CTSBA, COL1A1B, SERPINA10A, CTSH, ENPP1, FAM3C, GUSB, CTSC, CTSLA, NAMPT1, CCL44, MMP2, MIF, ERAP1A, HSPG2, ERAP1B, S100V2, COL18A1A, NID1A, C18H3ORF33, COL8A2, COL6A3, ZGC:65811, GSNA, PLBD2, PLBD1A, ZGC:77929, LXN, COL11A1A, NAXE, COL11A1B, ITIH6, IGFBP6B, SI:CH211-105C13.3, LDLRA, ASAH1B, AS…	1.30062e-05
GOTERM_CC_FAT	GO:0005581	collagen trimer	16	COL26A1, COL5A2A, COL12A1B, COL11A1A, COL11A1B, PLOD2, CTHRC1A, COL18A1A, COL1A2, COL5A1, COL1A1A, COL6A2, COL1A1B, COL2A1B, COL8A2, COL6A3	4.95185e-05
GOTERM_CC_FAT	GO:0005615	extracellular space	58	COL5A2A, ZGC:110239, SLIT1A, PLOD3, PCSK9, PLOD2, ECM1B, CLU, NPEPPS, COL1A1A, CTSBA, COL1A1B, SERPINA10A, CTSH, FAM3C, GUSB, CTSC, CTSLA, NAMPT1, CCL44, MMP2, MIF, ERAP1A, ERAP1B, S100V2, COL18A1A, C18H3ORF33, COL8A2, GSNA, LXN, COL11A1A, COL11A1B, IGFBP6B, SI:CH211-105C13.3, LDLRA, DDT, GLIPR2L, CREG2, SERPINB1L1, SI:BUSM1-57F23.1, SERPINB14, S100A10B, SCINLB, NAPSA, COL26A1, ANGPT1, LUM, LGALS…	4.95185e-05
GOTERM_CC_FAT	GO:0062023	collagen-containing extracellular matrix	26	COL5A2A, COL11A1A, COL11A1B, PLOD3, PLOD2, ECM1B, FREM2B, COL1A1A, COL1A1B, THBS1B, GPC4, ADAMTS15A, COL26A1, COL12A1B, ANGPT1, GPC5C, HSPG2, COL18A1A, COL1A2, NID1A, COL5A1, COL6A2, COL2A1B, COL8A2, COL6A3, ANXA2A	0.000158897
GOTERM_BP_FAT	GO:0030198	extracellular matrix organization	26	COL5A2A, COL11A1A, COL11A1B, PLOD3, PLOD2, P4HA1A, COL1A1A, COL1A1B, GPC4, ATP1A1A.1, ADAMTS15A, CRTAP, COL26A1, LUM, MMP2, SERPINH1B, SERPINH1A, COL18A1A, COL1A2, VANGL2, COL5A1, COL2A1B, COL8A2, COL6A3, COQ8B, RECK	0.00221766
GOTERM_BP_FAT	GO:0043062	extracellular structure organization	26	COL5A2A, COL11A1A, COL11A1B, PLOD3, PLOD2, P4HA1A, COL1A1A, COL1A1B, GPC4, ATP1A1A.1, ADAMTS15A, CRTAP, COL26A1, LUM, MMP2, SERPINH1B, SERPINH1A, COL18A1A, COL1A2, VANGL2, COL5A1, COL2A1B, COL8A2, COL6A3, COQ8B, RECK	0.00221766
GOTERM_BP_FAT	GO:0045229	external encapsulating structure organization	26	COL5A2A, COL11A1A, COL11A1B, PLOD3, PLOD2, P4HA1A, COL1A1A, COL1A1B, GPC4, ATP1A1A.1, ADAMTS15A, CRTAP, COL26A1, LUM, MMP2, SERPINH1B, SERPINH1A, COL18A1A, COL1A2, VANGL2, COL5A1, COL2A1B, COL8A2, COL6A3, COQ8B, RECK	0.00251901
GOTERM_MF_FAT	GO:0030020	extracellular matrix structural constituent conferring tensile strength	11	COL18A1A, COL26A1, COL1A2, COL5A2A, COL11A1A, COL5A1, COL1A1A, COL2A1B, COL11A1B, COL1A1B, COL8A2	0.00895811
GOTERM_CC_FAT	GO:0030312	external encapsulating structure	27	COL5A2A, COL11A1A, COL11A1B, PLOD3, PLOD2, ECM1B, FREM2B, COL1A1A, COL1A1B, THBS1B, GPC4, ADAMTS15A, COL26A1, COL12A1B, ANGPT1, GPC5C, MMP2, HSPG2, COL18A1A, COL1A2, NID1A, COL5A1, COL6A2, COL2A1B, COL8A2, COL6A3, ANXA2A	0.00479857
GOTERM_CC_FAT	GO:0031012	extracellular matrix	27	COL5A2A, COL11A1A, COL11A1B, PLOD3, PLOD2, ECM1B, FREM2B, COL1A1A, COL1A1B, THBS1B, GPC4, ADAMTS15A, COL26A1, COL12A1B, ANGPT1, GPC5C, MMP2, HSPG2, COL18A1A, COL1A2, NID1A, COL5A1, COL6A2, COL2A1B, COL8A2, COL6A3, ANXA2A	0.00479857
GOTERM_MF_FAT	GO:0005201	extracellular matrix structural constituent	11	COL18A1A, COL26A1, COL1A2, COL5A2A, COL11A1A, COL5A1, COL1A1A, COL2A1B, COL11A1B, COL1A1B, COL8A2	0.0348695
KEGG_PATHWAY	dre04512:ECM-receptor interaction		13	ITGB1A, SDC4, ITGB3B, HSPG2, COL1A2, FREM2B, COL1A1A, COL6A2, COL1A1B, COL2A1B, COL6A3, THBS1B, ITGAV	0.0141347
KEGG_PATHWAY	dre04820:Cytoskeleton in muscle cells		34	FMNL2A, COL5A2A, COL11A1A, SDC4, ENO1A, COL11A1B, LMNB1, PDLIM1, ATP1B1A, LOC101882355, COL1A1A, LMNA, COL1A1B, THBS1B, ITGAV, SPTAN1, PDLIM4, MYH10, ATP1A1A.1, SPTBN2, ITGB1A, FHL2A, ITGB3B, XIRP2A, PLECA, HSPG2, COL1A2, NID1A, COL5A1, COL6A2, ZYX, COL6A3, SNTB1, SNTB2	0.0264054
GOTERM_CC_FAT	GO:0098644	complex of collagen trimers	4	COL1A2, COL5A2A, COL11A1A, COL11A1B	0.16373
GOTERM_CC_FAT	GO:0005583	fibrillar collagen trimer	4	COL1A2, COL5A2A, COL11A1A, COL11A1B	0.16373
GOTERM_CC_FAT	GO:0098643	banded collagen fibril	4	COL1A2, COL5A2A, COL11A1A, COL11A1B	0.16373
GOTERM_MF_FAT	GO:0005198	structural molecule activity	42	ZGC:110216, COPB2, COPA, COL5A2A, SI:CH211-113A14.18, COL11A1A, COPB1, COL11A1B, CLTB, KRT18A.1, MACROH2A2, MACROH2A1, LMNB1, RIMS3, MARVELD1, COL1A1A, LMNA, COL1A1B, SI:CH211-113A14.24, RPLP2, SEC31B, SEC31A, SPTBN2, COL26A1, SI:DKEY-222F2.1, KRT8, KRT18B, PLECA, HISTH1L1, EPB41L3B, COL18A1A, COL1A2, COL5A1, CRYABB, COL2A1B, COL8A2, CLTCB, COPG2, CLTCA, SOS1, SNTB1, SNTB2	0.984444
Annotation Cluster 5	Enrichment Score: 3.7712006978166865
Category	Term		Count	Genes	FDR
GOTERM_BP_FAT	GO:0007155	cell adhesion	47	PCDH2G2, PCDH2G3, TENM3, PCDH2G1, SDC4, SI:CH211-132G1.3, TJP1B, PCDH2G8, PTPRFB, PCDH2G6, PCDH2G7, LPP, PCDH2G5, PRKCAA, FREM2B, LOC103909937, JAM3B, CDH2, BOC, PCDH2G13, PCDH2G12, THBS1B, SI:CH211-74M13.1, ITGAV, PCDH2G10, PDGFRA, COL12A1B, ITGB1A, ITGB3B, PCDH1GB2, SCRIB, CTHRC1A, EDIL3A, PCDH7B, NID1A, DLG3, ADGRE5B.2, EPHA4A, CDH11, ZYX, NCAM1A, ZGC:65811, FLOT2B, PLPP3, FLOT2A, NECTIN1B, PT…	0.0346972
GOTERM_BP_FAT	GO:0098742	cell-cell adhesion via plasma-membrane adhesion molecules	20	PCDH2G2, PCDH2G3, TENM3, PCDH2G1, PCDH2G8, PCDH1GB2, PTPRFB, PCDH2G6, PCDH2G7, PCDH2G5, PCDH7B, FREM2B, LOC103909937, CDH2, CDH11, PCDH2G13, PCDH2G12, PCDH2G10, NECTIN1B, PTK7A	0.0194902
GOTERM_BP_FAT	GO:0007156	homophilic cell adhesion via plasma membrane adhesion molecules	19	PCDH2G2, PCDH2G3, TENM3, PCDH2G1, PCDH2G8, PCDH1GB2, PCDH2G6, PCDH2G7, PCDH2G5, PCDH7B, FREM2B, LOC103909937, CDH2, CDH11, PCDH2G13, PCDH2G12, PCDH2G10, NECTIN1B, PTK7A	0.010729
GOTERM_BP_FAT	GO:0098609	cell-cell adhesion	33	PCDH2G2, PCDH2G3, TENM3, PCDH2G1, SI:CH211-132G1.3, TJP1B, PCDH2G8, PTPRFB, PCDH2G6, PCDH2G7, LPP, PCDH2G5, FREM2B, LOC103909937, JAM3B, CDH2, BOC, PCDH2G13, PCDH2G12, SI:CH211-74M13.1, ITGAV, PCDH2G10, PDGFRA, ITGB1A, ITGB3B, PCDH1GB2, SCRIB, PCDH7B, DLG3, CDH11, PLPP3, NECTIN1B, PTK7A	0.0346972
Annotation Cluster 6	Enrichment Score: 3.603292595284805
Category	Term		Count	Genes	FDR
KEGG_PATHWAY	dre04142:Lysosome		44	CD63, HEXB, HEXA, CLTB, GAA2, LIPF, ASAH1B, GGA1, AP3M1, ASAH1A, ATP6V0A2B, GM2A, SI:CH211-122F10.4, NAGLU, CTSBA, GALCB, GNSB, NEU1, CTSH, ACP2, AP3S2, AGA, GUSB, CTSC, ARSB, CTSA, CTSLA, ARSA, NAPSA, AP3B1A, FUCA1.2, FUCA2, AP3D1, NAGA, TCIRG1B, NPC1, PPT1, CLTCB, MAN2B1, TPP1, DNASE2, CLTCA, CD68, LGMN	5.9308e-07
GOTERM_CC_FAT	GO:0005773	vacuole	58	HEXB, HEXA, ZGC:110239, PCSK9, ROCK2A, MAP1LC3B, MAP1LC3A, ATP6V0A2B, CTSBA, GALCB, LAMP2, CTSH, ACP2, GUSB, CTSC, SLC12A9, CTSLA, VPS18, MIOS, VPS33A, ATG9A, LMBRD1, WDR81, TBC1D25, ATG4B, SYBL1, DNASE2, ARL8A, PCYOX1, CD63, NPRL3, ARL8BA, B2ML, ASAH1B, ASAH1A, GNSB, NEU1, VPS11, AGA, VPS16, NAPSA, FUCA1.2, FUCA2, NAGA, CYBRD1, GGH, GLMP, TCIRG1B, GLB1L, SI:DKEY-224E22.2, PPT1, RAB3GAP2, TPP1, M…	2.18946e-05
GOTERM_CC_FAT	GO:0005764	lysosome	45	CD63, HEXB, HEXA, NPRL3, ZGC:110239, PCSK9, ARL8BA, ASAH1B, B2ML, ASAH1A, CTSBA, GALCB, LAMP2, GNSB, NEU1, VPS11, CTSH, ACP2, AGA, GUSB, CTSC, VPS16, SLC12A9, CTSLA, VPS18, NAPSA, MIOS, VPS33A, FUCA1.2, FUCA2, NAGA, CYBRD1, GLMP, LMBRD1, WDR81, PPT1, MAN2B1, TPP1, SYBL1, DNASE2, LAMTOR1, CD68, ADA, ARL8A, PCYOX1	0.000158897
GOTERM_CC_FAT	GO:0000323	lytic vacuole	45	CD63, HEXB, HEXA, NPRL3, ZGC:110239, PCSK9, ARL8BA, ASAH1B, B2ML, ASAH1A, CTSBA, GALCB, LAMP2, GNSB, NEU1, VPS11, CTSH, ACP2, AGA, GUSB, CTSC, VPS16, SLC12A9, CTSLA, VPS18, NAPSA, MIOS, VPS33A, FUCA1.2, FUCA2, NAGA, CYBRD1, GLMP, LMBRD1, WDR81, PPT1, MAN2B1, TPP1, SYBL1, DNASE2, LAMTOR1, CD68, ADA, ARL8A, PCYOX1	0.000158897
GOTERM_CC_FAT	GO:0005768	endosome	67	PCSK9, PTPN23B, MAP2K2B, ZFYVE27, WDR91, LAMP2, VPS36, APPL2, APPL1, EHD1A, VPS18, ABCC4, MAP2K1, VPS33A, SH3GL1B, ATG9A, MON1BB, OCRL, EPN2, ZFYVE16, RAB31, WDR81, TBC1D5, RAPGEF2B, EPHA4A, WDFY1, SYBL1, RELCH, PIK3C3, PI4K2A, CORO1CA, ARL8A, EPHA3, CD63, LPAR1, EK1, LDLRA, ARL8BA, LDLRAP1A, GGA1, B2ML, VPS51, VPS50, VPS53, ERBB2, VPS8, ACAP2B, VPS11, DBNLB, RAB28, FLOT1B, PDLIM4, VPS16, RAB4A, …	0.00843199
GOTERM_CC_FAT	GO:0005769	early endosome	29	EK1, LDLRA, ARL8BA, LDLRAP1A, MAP2K2B, GGA1, VPS8, ERBB2, WDR91, VPS11, DBNLB, PDLIM4, APPL2, APPL1, EHD1A, ABCC4, MAP2K1, RAB4A, SH3GL1B, VPS33A, OCRL, ZFYVE16, RAB31, WDR81, EPHA4A, TOLLIP, WDFY1, EPHA3, EHD2B	0.0218358
GOTERM_CC_FAT	GO:0098852	lytic vacuole membrane	20	VPS18, CD63, MIOS, VPS33A, GLMP, CYBRD1, ARL8BA, B2ML, LMBRD1, WDR81, NEU1, LAMP2, VPS11, ACP2, SYBL1, LAMTOR1, CD68, ARL8A, VPS16, SLC12A9	0.0457949
GOTERM_CC_FAT	GO:0005765	lysosomal membrane	20	VPS18, CD63, MIOS, VPS33A, GLMP, CYBRD1, ARL8BA, B2ML, LMBRD1, WDR81, NEU1, LAMP2, VPS11, ACP2, SYBL1, LAMTOR1, CD68, ARL8A, VPS16, SLC12A9	0.0457949
GOTERM_CC_FAT	GO:0031902	late endosome membrane	17	VPS18, CD63, VPS33A, ATG9A, ARL8BA, B2ML, WDR81, WDR91, LAMP2, VPS11, SYBL1, LAMTOR1, KIDINS220B, CD68, VPS36, ARL8A, VPS16	0.0592287
GOTERM_CC_FAT	GO:0005774	vacuolar membrane	25	CD63, ARL8BA, B2ML, MAP1LC3B, MAP1LC3A, ATP6V0A2B, LAMP2, NEU1, VPS11, ACP2, VPS16, SLC12A9, VPS18, MIOS, VPS33A, ATG9A, CYBRD1, GLMP, TCIRG1B, LMBRD1, WDR81, SYBL1, LAMTOR1, CD68, ARL8A	0.0786605
GOTERM_CC_FAT	GO:0010008	endosome membrane	37	CD63, ARL8BA, GGA1, B2ML, ZFYVE27, VPS53, WDR91, LAMP2, VPS11, ACAP2B, VPS36, PDLIM4, APPL2, VPS16, APPL1, EHD1A, VPS18, ABCC4, RAB4A, SH3GL1B, VPS33A, ATG9A, DENND4C, AP3D1, OCRL, ZFYVE16, WDR81, TBC1D5, SYBL1, ITM2BA, LAMTOR1, KIDINS220B, SNX1A, CD68, CORO1CA, ARL8A, EHD2B	0.103695
GOTERM_CC_FAT	GO:0005770	late endosome	23	VPS18, CD63, MAP2K1, VPS33A, ATG9A, MON1BB, RAB27B, ARL8BA, MAP2K2B, B2ML, WDR81, RAPGEF2B, VPS8, WDR91, LAMP2, VPS11, SYBL1, LAMTOR1, KIDINS220B, CD68, VPS36, ARL8A, VPS16	0.104279
GOTERM_CC_FAT	GO:0031901	early endosome membrane	12	GGA1, ABCC4, RAB4A, ZFYVE16, WDR81, SH3GL1B, WDR91, OCRL, PDLIM4, ARL8BA, APPL2, APPL1	0.73121
Annotation Cluster 7	Enrichment Score: 2.804899574774456
Category	Term		Count	Genes	FDR
GOTERM_BP_FAT	GO:0044282	small molecule catabolic process	53	ACAA2, CYP46A1.4, ECI1, CYP46A1.2, ETFA, ABAT, HADHAB, CPT2, ACADL, CYP46A1.1, QDPRA, GLUD1A, GLUD1B, ACAA1, HADH, ZGC:85777, ACADS, HIBCH, AASS, BCKDHA, MCCC2, LPIN1A, ECH1, HIBADHB, THNSL2, HIBADHA, HADHB, ALDH5A1, ILVBL, IVD, GOT2A, ECHS1, HAAO, NPL, ADH5, ACAT1, GLSB, ESD, HACL1, DECR2, FAH, GSTZ1, GALE, ALDH6A1, GLB1L, SI:DKEY-224E22.2, TPI1A, KYAT3.2, ADH8B, ADH8A, ADA, SI:CH211-198N5.11, A…	3.31504e-08
GOTERM_BP_FAT	GO:0044248	cellular catabolic process	44	ECHS1, ACAA2, ECI1, HAAO, ETFA, ABAT, NPL, HADHAB, ACAT1, NPEPPS, CPT2, ACADL, GLSB, QDPRA, HACL1, GLUD1A, GLUD1B, HADH, ACAA1, DECR2, ZGC:85777, ACADS, AASS, HIBCH, BCKDHA, MCCC2, LPIN1A, ECH1, LNPEP, FAH, ERAP1A, HIBADHB, ERAP1B, THNSL2, HIBADHA, GSTZ1, HADHB, ALDH6A1, ALDH5A1, ILVBL, IVD, GOT2A, KYAT3.2, SI:CH211-198N5.11	2.25183e-06
KEGG_PATHWAY	dre00280:Valine, leucine and isoleucine degradation		28	ECHS1, ACAA2, ABAT, HADHAB, ACAT1, AOX6, DBT, MMUT, HADH, ACAA1, ACADS, HIBCH, BCKDHA, MCCC2, ALDH2.2, ALDH2.1, MCCC1, ALDH9A1B, DLDH, HIBADHB, HIBADHA, HADHB, ALDH6A1, ALDH3A2B, IVD, ALDH9A1A.1, ALDH7A1, SI:CH211-198N5.11	2.25453e-07
GOTERM_BP_FAT	GO:0016054	organic acid catabolic process	40	ECHS1, ACAA2, ECI1, HAAO, ETFA, ABAT, NPL, HADHAB, ACAT1, CPT2, ACADL, GLSB, QDPRA, HACL1, GLUD1A, GLUD1B, HADH, ACAA1, DECR2, ZGC:85777, ACADS, AASS, HIBCH, BCKDHA, MCCC2, LPIN1A, ECH1, FAH, HIBADHB, THNSL2, HIBADHA, GSTZ1, HADHB, ALDH6A1, ALDH5A1, ILVBL, IVD, GOT2A, KYAT3.2, SI:CH211-198N5.11	3.28539e-06
GOTERM_BP_FAT	GO:0046395	carboxylic acid catabolic process	40	ECHS1, ACAA2, ECI1, HAAO, ETFA, ABAT, NPL, HADHAB, ACAT1, CPT2, ACADL, GLSB, QDPRA, HACL1, GLUD1A, GLUD1B, HADH, ACAA1, DECR2, ZGC:85777, ACADS, AASS, HIBCH, BCKDHA, MCCC2, LPIN1A, ECH1, FAH, HIBADHB, THNSL2, HIBADHA, GSTZ1, HADHB, ALDH6A1, ALDH5A1, ILVBL, IVD, GOT2A, KYAT3.2, SI:CH211-198N5.11	3.28539e-06
GOTERM_BP_FAT	GO:0006082	organic acid metabolic process	85	ACAA2, PRKAB1B, ADPGK, ECI1, ENO1A, SLC27A1A, ETFA, ABAT, PARK7, HADHAB, CYP2V1, CPT2, ACADL, PTER, DSE, DBT, QDPRA, ME3, GLUD1A, GLUD1B, MMUT, DLAT, ACAA1, HADH, ENOPH1, ZGC:85777, ACADS, HIBCH, SEPHS3, AASS, BCKDHA, MCCC2, LPIN1A, MDH1AA, OXSM, ECH1, CYP2AE1, DLDH, HIBADHB, PTGR2, THNSL2, HIBADHA, GATD3, HADHB, UGDH, MTAP, ALDH3A2B, ALDH5A1, ILVBL, LGSN, IVD, GOT2A, RGN, PCXA, ALDOB, PTGR1.1, F…	8.96949e-05
GOTERM_BP_FAT	GO:0019752	carboxylic acid metabolic process	82	ACAA2, PRKAB1B, ADPGK, ECI1, ENO1A, SLC27A1A, ETFA, ABAT, PARK7, HADHAB, CPT2, ACADL, DSE, DBT, QDPRA, ME3, GLUD1A, GLUD1B, MMUT, DLAT, ACAA1, HADH, ENOPH1, ZGC:85777, ACADS, HIBCH, SEPHS3, AASS, BCKDHA, MCCC2, LPIN1A, MDH1AA, OXSM, ECH1, DLDH, HIBADHB, PTGR2, THNSL2, HIBADHA, GATD3, HADHB, UGDH, MTAP, ALDH3A2B, ALDH5A1, ILVBL, LGSN, IVD, GOT2A, RGN, PCXA, ALDOB, PTGR1.1, FH, PRKAA1, ECHS1, ACSS2…	0.00016844
GOTERM_BP_FAT	GO:0043436	oxoacid metabolic process	82	ACAA2, PRKAB1B, ADPGK, ECI1, ENO1A, SLC27A1A, ETFA, ABAT, PARK7, HADHAB, CPT2, ACADL, DSE, DBT, QDPRA, ME3, GLUD1A, GLUD1B, MMUT, DLAT, ACAA1, HADH, ENOPH1, ZGC:85777, ACADS, HIBCH, SEPHS3, AASS, BCKDHA, MCCC2, LPIN1A, MDH1AA, OXSM, ECH1, DLDH, HIBADHB, PTGR2, THNSL2, HIBADHA, GATD3, HADHB, UGDH, MTAP, ALDH3A2B, ALDH5A1, ILVBL, LGSN, IVD, GOT2A, RGN, PCXA, ALDOB, PTGR1.1, FH, PRKAA1, ECHS1, ACSS2…	0.000240448
GOTERM_BP_FAT	GO:0009063	amino acid catabolic process	22	MCCC2, BCKDHA, HAAO, ABAT, FAH, THNSL2, HIBADHB, HIBADHA, GSTZ1, ALDH6A1, ALDH5A1, GLSB, IVD, ENOSF1, GOT2A, QDPRA, GLUD1A, GLUD1B, KYAT3.2, SI:CH211-198N5.11, AASS, HIBCH	0.000371783
GOTERM_BP_FAT	GO:0016042	lipid catabolic process	36	ECHS1, ACAA2, CYP46A1.4, ECI1, HEXB, CYP46A1.2, HEXA, ETFA, GBA2, HADHAB, ACAT1, ABHD12, LIPF, ASAH1B, GM2A, CPT2, ACADL, GALCB, NEU1, CYP46A1.1, HACL1, SMPD2B, BCO1, HADH, ACAA1, DECR2, ZGC:85777, ACADS, LPIN1A, PNPLA7B, ECH1, HADHB, PLCXD3, ILVBL, PLBD2, PLBD1A	0.000716145
GOTERM_BP_FAT	GO:0006629	lipid metabolic process	95	HYCC1, LPGAT1, ACAA2, PRKAB1B, CYP46A1.4, ECI1, HEXB, HEXA, CYP46A1.2, SLC27A1A, PCSK9, ETFA, GBA2, LCLAT1, FIG4A, HADHAB, ABHD12, LIPF, AOX6, ITPKCB, PLPP2A, GM2A, CPT2, ACADL, GALCB, SI:CH211-210C8.6, FDXR, CYP46A1.1, SMPD2B, MMUT, ACAA1, HADH, ZGC:85777, ACADS, AKR1B1.2, CYP8B1.3, LPIN1A, PNPLA7B, OXSM, ECH1, OCRL, PTGR2, THNSL2, LRATB.1, SCCPDHB, CYP27A2, DPM1, HADHB, ALDH3A2B, BDH2, ALDH5A1,…	0.00239232
GOTERM_BP_FAT	GO:1901606	alpha-amino acid catabolic process	18	MCCC2, HAAO, FAH, THNSL2, HIBADHB, HIBADHA, GSTZ1, ALDH6A1, GLSB, IVD, GOT2A, QDPRA, GLUD1A, GLUD1B, KYAT3.2, SI:CH211-198N5.11, AASS, HIBCH	0.00933935
KEGG_PATHWAY	dre00071:Fatty acid degradation		20	ALDH2.2, ALDH2.1, ACAA2, ECHS1, ECI1, ALDH9A1B, ADH5, HADHAB, ACAT1, HADHB, ALDH3A2B, CPT2, ACADL, ALDH9A1A.1, HADH, ACAA1, ADH8B, ACADS, ALDH7A1, ADH8A	0.00137739
GOTERM_BP_FAT	GO:0032787	monocarboxylic acid metabolic process	49	ACAA2, PRKAB1B, ADPGK, ECI1, ENO1A, SLC27A1A, ETFA, ABAT, PARK7, HADHAB, CPT2, ACADL, DSE, ME3, MMUT, DLAT, ACAA1, HADH, ZGC:85777, ACADS, LPIN1A, OXSM, ECH1, DLDH, PTGR2, THNSL2, HADHB, ALDH3A2B, ALDH5A1, ILVBL, PCXA, ALDOB, PTGR1.1, PRKAA1, ECHS1, ACSS2, HAAO, HACD3, HSD17B8, ACAT1, ASAH1B, ASAH1A, INSRA, HACL1, DECR2, FAH, ADPGK2, SCD, TPI1A	0.0183141
GOTERM_BP_FAT	GO:0072329	monocarboxylic acid catabolic process	19	ACAA2, ECHS1, LPIN1A, ECI1, ECH1, ETFA, FAH, HADHAB, ACAT1, HADHB, CPT2, ACADL, ILVBL, HACL1, HADH, ACAA1, DECR2, ZGC:85777, ACADS	0.0308262
GOTERM_BP_FAT	GO:1901605	alpha-amino acid metabolic process	28	HAAO, GLSB, QDPRA, GLUD1A, GLUD1B, ENOPH1, AASS, HIBCH, SEPHS3, MCCC2, PYCR1A, GGH, FAH, HIBADHB, THNSL2, HIBADHA, GATD3, ASS1, GSTZ1, ALDH6A1, MTAP, ILVBL, LGSN, IVD, GOT2A, KYAT3.2, NIT2, SI:CH211-198N5.11	0.0345216
GOTERM_BP_FAT	GO:0034440	lipid oxidation	16	ACAA2, ECHS1, ECI1, ECH1, ETFA, HADHAB, ACAT1, HADHB, CPT2, ACADL, ILVBL, HACL1, HADH, ACAA1, ZGC:85777, ACADS	0.0346972
GOTERM_BP_FAT	GO:0019395	fatty acid oxidation	16	ACAA2, ECHS1, ECI1, ECH1, ETFA, HADHAB, ACAT1, HADHB, CPT2, ACADL, ILVBL, HACL1, HADH, ACAA1, ZGC:85777, ACADS	0.0346972
GOTERM_BP_FAT	GO:0009062	fatty acid catabolic process	18	ACAA2, ECHS1, LPIN1A, ECI1, ECH1, ETFA, HADHAB, ACAT1, HADHB, CPT2, ACADL, ILVBL, HACL1, HADH, ACAA1, DECR2, ZGC:85777, ACADS	0.0384668
GOTERM_BP_FAT	GO:0006631	fatty acid metabolic process	33	PRKAA1, ECHS1, ACAA2, PRKAB1B, ECI1, SLC27A1A, ETFA, HACD3, HSD17B8, HADHAB, ACAT1, ASAH1B, ASAH1A, CPT2, ACADL, HACL1, MMUT, HADH, ACAA1, DECR2, ZGC:85777, ACADS, LPIN1A, OXSM, ECH1, PTGR2, THNSL2, HADHB, ALDH3A2B, ALDH5A1, SCD, ILVBL, PTGR1.1	0.0699676
GOTERM_BP_FAT	GO:0030258	lipid modification	24	ACAA2, ECHS1, ECI1, EPHX2, ECH1, PPAP2D, ETFA, OCRL, SACM1LB, FIG4A, HADHAB, MTMR6, ACAT1, HADHB, PLPP2A, CPT2, ACADL, ILVBL, HACL1, HADH, ACAA1, PLPP3, ZGC:85777, ACADS	0.080384
GOTERM_BP_FAT	GO:0170035	L-amino acid catabolic process	13	MCCC2, HAAO, FAH, GSTZ1, GLSB, IVD, GOT2A, QDPRA, GLUD1A, GLUD1B, KYAT3.2, SI:CH211-198N5.11, AASS	0.0864128
GOTERM_BP_FAT	GO:0006635	fatty acid beta-oxidation	14	ACAA2, ECHS1, ECI1, ECH1, ETFA, HADHAB, ACAT1, HADHB, CPT2, ACADL, HADH, ACAA1, ZGC:85777, ACADS	0.0918516
GOTERM_BP_FAT	GO:0170033	L-amino acid metabolic process	22	MCCC2, PYCR1A, HAAO, GGH, FAH, GATD3, ASS1, GSTZ1, MTAP, ILVBL, GLSB, LGSN, IVD, GOT2A, QDPRA, GLUD1A, GLUD1B, KYAT3.2, ENOPH1, NIT2, SI:CH211-198N5.11, AASS	0.155728
GOTERM_BP_FAT	GO:0044283	small molecule biosynthetic process	38	PRKAA1, PRKAB1B, HAAO, PARK7, HACD3, HSD17B8, CYB5R3, ITPKCB, INSRA, GLSB, QDPRA, ENOPH1, AASS, SEPHS3, PYCR1A, OXSM, SPRA, COQ9, COQ7, THNSL2, COQ6, ASS1, PPIP5K1A, CYP27A2, COQ3, UGDH, MTAP, SCD, ILVBL, LGSN, TPI1A, RGN, PCXA, COQ8B, PDXKA, FBP1A, ADA, ADA2A	0.248981
GOTERM_BP_FAT	GO:0170039	proteinogenic amino acid metabolic process	21	MCCC2, PYCR1A, HAAO, GGH, FAH, GATD3, ASS1, GSTZ1, MTAP, ILVBL, GLSB, LGSN, IVD, GOT2A, QDPRA, GLUD1A, GLUD1B, ENOPH1, NIT2, SI:CH211-198N5.11, AASS	0.253211
GOTERM_BP_FAT	GO:0170040	proteinogenic amino acid catabolic process	12	MCCC2, GSTZ1, GLSB, HAAO, IVD, GOT2A, QDPRA, GLUD1A, GLUD1B, FAH, SI:CH211-198N5.11, AASS	0.253211
GOTERM_MF_FAT	GO:0003988	acetyl-CoA C-acyltransferase activity	5	HADHB, ACAA2, ACAA1, SCP2A, ACAT1	0.235313
GOTERM_BP_FAT	GO:0006520	amino acid metabolic process	34	HAAO, ABAT, GLSB, ENOSF1, DBT, QDPRA, GLUD1A, IARS2, GLUD1B, ENOPH1, AASS, HIBCH, SEPHS3, BCKDHA, MCCC2, PYCR1A, GGH, FAH, HIBADHB, THNSL2, HIBADHA, GATD3, ASS1, GSTZ1, ALDH6A1, MTAP, ALDH5A1, ILVBL, LGSN, IVD, GOT2A, KYAT3.2, NIT2, SI:CH211-198N5.11	0.335082
KEGG_PATHWAY	dre01212:Fatty acid metabolism		16	ACAA2, ECHS1, OXSM, HACD3, HSD17B8, HADHAB, ACAT1, HADHB, CPT2, ACADL, SCD, PPT1, HADH, ACAA1, ACADS, SCP2A	0.0851804
GOTERM_BP_FAT	GO:0043648	dicarboxylic acid metabolic process	10	FH, MDH1AA, GLSB, HAAO, GOT2A, ME3, GLUD1A, GLUD1B, DLDH, NIT2	0.449792
KEGG_PATHWAY	dre00650:Butanoate metabolism		7	ECHS1, ALDH5A1, ABAT, HADH, ACADS, HADHAB, ACAT1	0.127536
GOTERM_BP_FAT	GO:0016053	organic acid biosynthetic process	20	PYCR1A, PRKAA1, PRKAB1B, HAAO, OXSM, PARK7, HACD3, THNSL2, HSD17B8, ASS1, UGDH, MTAP, SCD, ILVBL, GLSB, LGSN, RGN, ENOPH1, SEPHS3, AASS	0.74291
GOTERM_BP_FAT	GO:0046394	carboxylic acid biosynthetic process	20	PYCR1A, PRKAA1, PRKAB1B, HAAO, OXSM, PARK7, HACD3, THNSL2, HSD17B8, ASS1, UGDH, MTAP, SCD, ILVBL, GLSB, LGSN, RGN, ENOPH1, SEPHS3, AASS	0.74291
GOTERM_MF_FAT	GO:0016408	C-acyltransferase activity	5	HADHB, ACAA2, ACAA1, SCP2A, ACAT1	0.807153
GOTERM_BP_FAT	GO:0009064	glutamine family amino acid metabolic process	9	PYCR1A, GLSB, LGSN, GGH, GLUD1A, GLUD1B, NIT2, GATD3, ASS1	0.984917
GOTERM_BP_FAT	GO:0170034	L-amino acid biosynthetic process	8	PYCR1A, MTAP, ILVBL, GLSB, LGSN, ENOPH1, AASS, ASS1	0.984917
GOTERM_MF_FAT	GO:0003985	acetyl-CoA C-acetyltransferase activity	3	HADHB, ACAA2, ACAT1	0.984444
KEGG_PATHWAY	dre00250:Alanine, aspartate and glutamate metabolism		8	ALDH5A1, GLSB, GOT2A, ABAT, GLUD1A, GLUD1B, NIT2, ASS1	0.320748
KEGG_PATHWAY	dre00062:Fatty acid elongation		7	HADHB, ACAA2, ECHS1, PPT1, HACD3, HADH, HADHAB	0.330905
GOTERM_MF_FAT	GO:0016407	acetyltransferase activity	12	HADHB, SI:DKEY-78A14.5, ACAA2, ZGC:154046, NAT8, CRATB, DBT, CRATA, DLAT, ALDH7A1, PAFAH1B2, ACAT1	0.984444
GOTERM_BP_FAT	GO:0043649	dicarboxylic acid catabolic process	3	GOT2A, GLUD1A, GLUD1B	0.984917
GOTERM_BP_FAT	GO:0170038	proteinogenic amino acid biosynthetic process	8	PYCR1A, MTAP, ILVBL, GLSB, LGSN, ENOPH1, AASS, ASS1	0.984917
GOTERM_MF_FAT	GO:0016453	C-acetyltransferase activity	3	HADHB, ACAA2, ACAT1	0.984444
GOTERM_BP_FAT	GO:1901607	alpha-amino acid biosynthetic process	9	PYCR1A, MTAP, ILVBL, GLSB, LGSN, ENOPH1, SEPHS3, AASS, ASS1	0.984917
GOTERM_BP_FAT	GO:0006541	glutamine metabolic process	5	GLSB, LGSN, GGH, NIT2, GATD3	0.984917
GOTERM_BP_FAT	GO:0008652	amino acid biosynthetic process	9	PYCR1A, MTAP, ILVBL, GLSB, LGSN, ENOPH1, SEPHS3, AASS, ASS1	0.984917
GOTERM_BP_FAT	GO:0009084	glutamine family amino acid biosynthetic process	4	PYCR1A, GLSB, LGSN, ASS1	0.984917
GOTERM_BP_FAT	GO:0009066	aspartate family amino acid metabolic process	5	MTAP, GOT2A, ENOPH1, NIT2, AASS	0.984917
GOTERM_BP_FAT	GO:0009065	glutamine family amino acid catabolic process	3	GLSB, GLUD1A, GLUD1B	0.984917
KEGG_PATHWAY	dre00220:Arginine biosynthesis		5	GLSB, GOT2A, GLUD1A, GLUD1B, ASS1	0.619127
GOTERM_BP_FAT	GO:0072330	monocarboxylic acid biosynthetic process	8	PRKAA1, PRKAB1B, SCD, OXSM, PARK7, HACD3, THNSL2, HSD17B8	0.984917
GOTERM_BP_FAT	GO:0009067	aspartate family amino acid biosynthetic process	3	MTAP, ENOPH1, AASS	0.984917
GOTERM_BP_FAT	GO:0006536	glutamate metabolic process	3	GLSB, GLUD1A, GLUD1B	0.984917
GOTERM_BP_FAT	GO:0006633	fatty acid biosynthetic process	7	PRKAA1, PRKAB1B, SCD, OXSM, HACD3, THNSL2, HSD17B8	0.984917
Annotation Cluster 8	Enrichment Score: 2.676145304745277
Category	Term		Count	Genes	FDR
GOTERM_BP_FAT	GO:0071466	cellular response to xenobiotic stimulus	11	UFD1L, HMOX1A, SULT1ST1, CYP2V1, CASP3A, AHR2, CYP2AE1, GSTP1.2, KEAP1B, ACAA1, ADH8A	0.0346972
GOTERM_BP_FAT	GO:0009410	response to xenobiotic stimulus	12	UFD1L, HMOX1A, SULT1ST1, CYP2V1, CASP3A, AHR2, CYP2AE1, GSTP1.2, KEAP1B, ACAA1, ADH8A, SOD1	0.0418053
GOTERM_BP_FAT	GO:0006805	xenobiotic metabolic process	5	SULT1ST1, CYP2V1, AHR2, CYP2AE1, ACAA1	0.606145
Annotation Cluster 9	Enrichment Score: 2.662822532579422
Category	Term		Count	Genes	FDR
GOTERM_MF_FAT	GO:0003756	protein disulfide isomerase activity	9	PDIA3, ERP44, TMX3B, P4HB, PDIA7, PDIA6, PDIA5, TXNDC5, PDIA4	0.00895811
GOTERM_MF_FAT	GO:0016864	intramolecular oxidoreductase activity, transposing S-S bonds	9	PDIA3, ERP44, TMX3B, P4HB, PDIA7, PDIA6, PDIA5, TXNDC5, PDIA4	0.00895811
GOTERM_CC_FAT	GO:0005788	endoplasmic reticulum lumen	17	PDIA3, TOR4AA, PDIA7, COLGALT1B, PDIA6, HSP90B1, P4HA1A, PDIA4, ERLEC1, CALUA, P4HA2, CALUB, CALR, P4HB, CALR3A, CALR3B, TXNDC5	0.00211141
GOTERM_MF_FAT	GO:0016860	intramolecular oxidoreductase activity	17	PDIA3, ECHS1, ECI1, ECH1, MPI, TMX3B, MIF, PDIA7, PDIA6, PDIA5, PDIA4, ERP44, DDT, TPI1A, P4HB, ENOPH1, TXNDC5	0.0130344
GOTERM_MF_FAT	GO:0016853	isomerase activity	35	FKBP11, ECHS1, NAXE, FKBP14, ECI1, RPE, MPI, RPE65B, FUOM, DDT, DSE, MMUT, ENOPH1, PGM1, TXNDC5, PDIA3, ABCC4, FKBP10B, ECH1, AIP, FKBP1AB, TMX3B, MIF, PDIA7, PDIA6, PDIA5, PDIA4, GSTZ1, ERP44, GALE, TPI1A, FKBP7, FKBP9, P4HB, PPIC	0.0401596
GOTERM_BP_FAT	GO:0006457	protein folding	20	PDIA3, FKBP11, ST13, FKBP10B, DNAJC3B, HSPB1, PDIA7, PDIA5, HSP90B1, PDIA4, ERP44, CRYABB, CANX, FKBP9, CALR, P4HB, CALR3A, CALR3B, PPIC, TXNDC5	0.984917
GOTERM_MF_FAT	GO:0051082	unfolded protein binding	9	SSUH2.4, SSUH2.2, CRYABB, CANX, HSPB1, CALR, CALR3A, CALR3B, HSP90B1	0.984444
GOTERM_BP_FAT	GO:0051604	protein maturation	29	FKBP11, GPAA1, PSEN2, HSPB1, HSP90B1, NCSTN, CALR3A, TXNDC5, CALR3B, PDIA3, ST13, FKBP10B, LMF2A, DNAJC3B, PDIA7, PDIA5, PDIA4, DPM1, ERP44, AFG3L2, SPCS3, CRYABB, CANX, ATG4B, FKBP9, CALR, P4HB, LGMN, PPIC	0.984917
Annotation Cluster 10	Enrichment Score: 2.5431837085532294
Category	Term		Count	Genes	FDR
KEGG_PATHWAY	dre00380:Tryptophan metabolism		16	ALDH2.2, ASMT2, ALDH2.1, ECHS1, HAAO, ALDH9A1B, DLDH, HADHAB, ACAT1, AOX6, ALDH3A2B, KYAT1, KYAT3.2, ALDH9A1A.1, HADH, ALDH7A1	0.00137739
KEGG_PATHWAY	dre00071:Fatty acid degradation		20	ALDH2.2, ALDH2.1, ACAA2, ECHS1, ECI1, ALDH9A1B, ADH5, HADHAB, ACAT1, HADHB, ALDH3A2B, CPT2, ACADL, ALDH9A1A.1, HADH, ACAA1, ADH8B, ACADS, ALDH7A1, ADH8A	0.00137739
GOTERM_BP_FAT	GO:0006081	aldehyde metabolic process	14	ALDH2.1, RPE, RPE65B, ALDH9A1B, PARK7, ADH5, ALDH3A2B, ESD, TPI1A, BCO1, ALDH9A1A.1, ADH8B, PDXKA, ADH8A	0.0308262
KEGG_PATHWAY	dre00620:Pyruvate metabolism		18	ALDH2.2, FH, ALDH2.1, ACSS2, MDH1AA, ALDH9A1B, DLDH, ADH5, ACAT1, GRHPRA, ALDH3A2B, PCXA, ME3, DLAT, ALDH9A1A.1, ADH8B, ALDH7A1, ADH8A	0.00406603
KEGG_PATHWAY	dre00053:Ascorbate and aldarate metabolism		12	UGDH, ALDH2.2, ALDH2.1, ALDH3A2B, UGT5F1, RGN, UGT5B1, UGT5C2, ALDH9A1B, ALDH9A1A.1, GUSB, ALDH7A1	0.00406603
KEGG_PATHWAY	dre00410:beta-Alanine metabolism		12	ALDH6A1, ALDH2.2, ALDH2.1, ECHS1, ALDH3A2B, ALDH9A1B, ABAT, ALDH9A1A.1, ALDH7A1, ACADS, HIBCH, HADHAB	0.00645762
KEGG_PATHWAY	dre00310:Lysine degradation		18	ALDH2.2, ALDH2.1, ECHS1, PHYKPL, PLOD3, ALDH9A1B, PLOD2, DLDH, COLGALT1B, COLGALT1A, HADHAB, ACAT1, ALDH3A2B, CERCAM, ALDH9A1A.1, HADH, ALDH7A1, AASS	0.0104173
GOTERM_MF_FAT	GO:0016903	oxidoreductase activity, acting on the aldehyde or oxo group of donors	12	BCKDHA, ALDH6A1, AOX6, ALDH2.2, ALDH2.1, ALDH3A2B, ALDH5A1, ALDH9A1B, DLAT, ALDH9A1A.1, ADH8B, ALDH7A1	0.100382
GOTERM_MF_FAT	GO:0004029	aldehyde dehydrogenase (NAD+) activity	7	ALDH2.2, ALDH2.1, ALDH3A2B, ALDH9A1B, ALDH9A1A.1, ADH8B, ALDH7A1	0.144181
GOTERM_MF_FAT	GO:0004030	aldehyde dehydrogenase [NAD(P)+] activity	7	ALDH2.2, ALDH2.1, ALDH3A2B, ALDH9A1B, ALDH9A1A.1, ADH8B, ALDH7A1	0.144181
KEGG_PATHWAY	dre00561:Glycerolipid metabolism		14	AKR1B1.2, ALDH2.2, ALDH2.1, LPIN1A, GLYCTK, PPAP2D, ALDH9A1B, LCLAT1, AGPAT3, PLPP2A, ALDH3A2B, ALDH9A1A.1, PLPP3, ALDH7A1	0.0302046
GOTERM_MF_FAT	GO:0016620	oxidoreductase activity, acting on the aldehyde or oxo group of donors, NAD or NADP as acceptor	9	ALDH6A1, ALDH2.2, ALDH2.1, ALDH3A2B, ALDH5A1, ALDH9A1B, ALDH9A1A.1, ADH8B, ALDH7A1	0.171784
KEGG_PATHWAY	dre00010:Glycolysis / Gluconeogenesis		19	ALDH2.2, ALDH2.1, ACSS2, ADPGK, ENO1A, ALDH9A1B, DLDH, ADH5, ADPGK2, ALDH3A2B, TPI1A, ALDOB, DLAT, ALDH9A1A.1, ADH8B, ALDH7A1, ADH8A, FBP1A, PGM1	0.0371877
KEGG_PATHWAY	dre00770:Pantothenate and CoA biosynthesis		7	ALDH2.2, ALDH2.1, ALDH3A2B, PPCS, DCAKD, ENPP1, COASY	0.055181
KEGG_PATHWAY	dre00340:Histidine metabolism		6	ALDH2.2, ALDH2.1, ALDH3A2B, ALDH9A1B, ALDH9A1A.1, ALDH7A1	0.112761
KEGG_PATHWAY	dre00330:Arginine and proline metabolism		11	PYCR1A, ALDH2.2, ALDH2.1, ALDH3A2B, P4HA2, GOT2A, ALDH9A1B, ALDH9A1A.1, ALDH7A1, L3HYPDH, P4HA1A	0.215376
GOTERM_BP_FAT	GO:0006090	pyruvate metabolic process	10	INSRA, ADPGK, ENO1A, TPI1A, PCXA, ME3, ALDOB, DLAT, DLDH, ADPGK2	0.984917
Annotation Cluster 11	Enrichment Score: 2.4887979108996885
Category	Term		Count	Genes	FDR
GOTERM_BP_FAT	GO:0009063	amino acid catabolic process	22	MCCC2, BCKDHA, HAAO, ABAT, FAH, THNSL2, HIBADHB, HIBADHA, GSTZ1, ALDH6A1, ALDH5A1, GLSB, IVD, ENOSF1, GOT2A, QDPRA, GLUD1A, GLUD1B, KYAT3.2, SI:CH211-198N5.11, AASS, HIBCH	0.000371783
GOTERM_BP_FAT	GO:1901606	alpha-amino acid catabolic process	18	MCCC2, HAAO, FAH, THNSL2, HIBADHB, HIBADHA, GSTZ1, ALDH6A1, GLSB, IVD, GOT2A, QDPRA, GLUD1A, GLUD1B, KYAT3.2, SI:CH211-198N5.11, AASS, HIBCH	0.00933935
GOTERM_BP_FAT	GO:0009081	branched-chain amino acid metabolic process	10	MCCC2, BCKDHA, ALDH6A1, ILVBL, IVD, DBT, HIBADHB, HIBCH, HIBADHA, SI:CH211-198N5.11	0.0153976
GOTERM_BP_FAT	GO:0009083	branched-chain amino acid catabolic process	8	MCCC2, BCKDHA, ALDH6A1, IVD, HIBADHB, HIBCH, HIBADHA, SI:CH211-198N5.11	0.0327184
GOTERM_BP_FAT	GO:0170035	L-amino acid catabolic process	13	MCCC2, HAAO, FAH, GSTZ1, GLSB, IVD, GOT2A, QDPRA, GLUD1A, GLUD1B, KYAT3.2, SI:CH211-198N5.11, AASS	0.0864128
GOTERM_BP_FAT	GO:0170033	L-amino acid metabolic process	22	MCCC2, PYCR1A, HAAO, GGH, FAH, GATD3, ASS1, GSTZ1, MTAP, ILVBL, GLSB, LGSN, IVD, GOT2A, QDPRA, GLUD1A, GLUD1B, KYAT3.2, ENOPH1, NIT2, SI:CH211-198N5.11, AASS	0.155728
GOTERM_BP_FAT	GO:0006573	valine metabolic process	5	ALDH6A1, ILVBL, HIBADHB, HIBCH, HIBADHA	0.253211
GOTERM_BP_FAT	GO:0170040	proteinogenic amino acid catabolic process	12	MCCC2, GSTZ1, GLSB, HAAO, IVD, GOT2A, QDPRA, GLUD1A, GLUD1B, FAH, SI:CH211-198N5.11, AASS	0.253211
GOTERM_BP_FAT	GO:0006574	valine catabolic process	4	ALDH6A1, HIBADHB, HIBCH, HIBADHA	0.330943
GOTERM_BP_FAT	GO:0009078	pyruvate family amino acid metabolic process	4	MCCC2, ILVBL, IVD, SI:CH211-198N5.11	0.875021
GOTERM_BP_FAT	GO:0006552	L-leucine catabolic process	3	MCCC2, IVD, SI:CH211-198N5.11	0.984917
GOTERM_BP_FAT	GO:0009080	pyruvate family amino acid catabolic process	3	MCCC2, IVD, SI:CH211-198N5.11	0.984917
GOTERM_BP_FAT	GO:0006551	L-leucine metabolic process	3	MCCC2, IVD, SI:CH211-198N5.11	0.984917
Annotation Cluster 12	Enrichment Score: 2.462182676353479
Category	Term		Count	Genes	FDR
KEGG_PATHWAY	dre00980:Metabolism of xenobiotics by cytochrome P450		17	CBR1L, GSTK1, CBR1, GSTO2, UGT5F1, EPHX1, GSTM.1, DHDH.2, GSTP1.2, ADH5, UGT5B1, UGT5C2, MGST1.2, ADH8B, GSTT1A, ADH8A, MGST3A	0.000401059
KEGG_PATHWAY	dre00982:Drug metabolism - cytochrome P450		14	GSTK1, GSTO2, UGT5F1, GSTM.1, GSTP1.2, ADH5, AOX6, UGT5B1, UGT5C2, MGST1.2, ADH8B, GSTT1A, ADH8A, MGST3A	0.00302482
GOTERM_BP_FAT	GO:0006575	modified amino acid metabolic process	21	GSTK1, LOC101884193, ZGC:154046, GSTO2, GSS, GGH, GSTM.1, CRATA, ALDH9A1B, GSTP1.2, OPLAH, ASS1, ABHD12, GSTZ1, ACADL, CRATB, CHDH, ALDH9A1A.1, GSTT1A, PTDSS1A, PCYOX1	0.0326241
GOTERM_MF_FAT	GO:0004364	glutathione transferase activity	9	GSTZ1, GSTK1, GSTO2, LANCL1, GSTM.1, MGST1.2, GSTP1.2, MGST3A, GSTT1A	0.0510877
GOTERM_BP_FAT	GO:0006749	glutathione metabolic process	8	GSTZ1, GSTK1, GSTO2, GSS, GSTM.1, GSTP1.2, OPLAH, GSTT1A	0.330943
KEGG_PATHWAY	dre00480:Glutathione metabolism		13	GSTK1, GSTO2, GSS, LANCL1, GSTM.1, GPX7, GSTP1.2, OPLAH, ZGC:152830, NAT8, MGST1.2, GSTT1A, MGST3A	0.0855812
KEGG_PATHWAY	dre00983:Drug metabolism - other enzymes		12	SI:DKEY-78A14.5, IMPDH1B, GSTO2, UGT5F1, UGT5B1, GSTM.1, UGT5C2, MGST1.2, GSTP1.2, GUSB, MGST3A, GSTT1A	0.417424
GOTERM_MF_FAT	GO:0016765	transferase activity, transferring alkyl or aryl (other than methyl) groups	9	GSTZ1, GSTK1, GSTO2, LANCL1, GSTM.1, MGST1.2, GSTP1.2, MGST3A, GSTT1A	0.984444
Annotation Cluster 13	Enrichment Score: 2.1868751566310554
Category	Term		Count	Genes	FDR
GOTERM_MF_FAT	GO:0004553	hydrolase activity, hydrolyzing O-glycosyl compounds	23	EDEM3, PARGL, AGLA, FUCA1.2, HEXB, FUCA2, OGAL, HEXA, LYGL1, NAGA, MOGS, GAA2, GANABA, GBA2, GANABB, GLB1L, GALCB, NEU1, SI:DKEY-224E22.2, MAN2B1, MAN2C1, GUSB, PARGA	0.00748167
GOTERM_MF_FAT	GO:0015926	glucosidase activity	6	AGLA, MOGS, GAA2, GANABA, GBA2, GANABB	0.237751
GOTERM_MF_FAT	GO:0090599	alpha-glucosidase activity	5	AGLA, MOGS, GAA2, GANABA, GANABB	0.554089
KEGG_PATHWAY	dre00510:N-Glycan biosynthesis		9	DPM1, ALG9, ALG6, RPN1, MOGS, ALG11, GANABA, GANABB, B4GALT1L	0.615779
Annotation Cluster 14	Enrichment Score: 2.157460679694082
Category	Term		Count	Genes	FDR
GOTERM_MF_FAT	GO:0004714	transmembrane receptor protein tyrosine kinase activity	15	PDGFRA, EK1, NRP2A, NRP1B, NRP2B, LOC137487186, EPHB2B, EPHB3B, INSRA, EPHB4B, EPHA4A, ERBB2, FGFR3, EGFRA, EPHA3	0.0130344
GOTERM_BP_FAT	GO:0007169	cell surface receptor protein tyrosine kinase signaling pathway	25	STXBP4, SHC1, EK1, NRP1B, EFNB1, ZFYVE27, INSRA, ERBB2, PDK4, STAT6, CPNE3, JAK1, STAT5B, PDGFRA, ANGPT1, NRP2A, NRP2B, EPHB2B, EPHB4B, EPHA4A, AKT1S1, ROR1, FGFR3, EGFRA, EPHA3	0.0183141
GOTERM_MF_FAT	GO:0005021	vascular endothelial growth factor receptor activity	14	PDGFRA, EK1, NRP2A, NRP1B, NRP2B, EPHB2B, EPHB3B, INSRA, EPHB4B, EPHA4A, ERBB2, FGFR3, EGFRA, EPHA3	0.0180293
GOTERM_MF_FAT	GO:0038023	signaling receptor activity	38	NPR2, LPAR1, LRP5, LY75, EK1, NR3C1, NRP1B, LOC137487186, MRC2, EPHB3B, INSRA, PLXNB2A.1, ERBB2, PLXNA2, AHR2, FZD7A, FZD7B, PLXNA3, PLXNB1A, PDGFRA, ITGB1A, NRP2A, NRP2B, ADIPOR1A, EPHB2B, NID1A, OGFR2, EPHB4B, ADGRE5B.2, EPHA4A, FAS, IL6ST, RECK, FGFR3, EGFRA, TLR3, EPHA3, PTK7A	0.01906
GOTERM_MF_FAT	GO:0060089	molecular transducer activity	38	NPR2, LPAR1, LRP5, LY75, EK1, NR3C1, NRP1B, LOC137487186, MRC2, EPHB3B, INSRA, PLXNB2A.1, ERBB2, PLXNA2, AHR2, FZD7A, FZD7B, PLXNA3, PLXNB1A, PDGFRA, ITGB1A, NRP2A, NRP2B, ADIPOR1A, EPHB2B, NID1A, OGFR2, EPHB4B, ADGRE5B.2, EPHA4A, FAS, IL6ST, RECK, FGFR3, EGFRA, TLR3, EPHA3, PTK7A	0.01906
GOTERM_MF_FAT	GO:0019199	transmembrane receptor protein kinase activity	15	PDGFRA, EK1, NRP2A, NRP1B, NRP2B, LOC137487186, EPHB2B, EPHB3B, INSRA, EPHB4B, EPHA4A, ERBB2, FGFR3, EGFRA, EPHA3	0.0287748
GOTERM_MF_FAT	GO:0004713	protein tyrosine kinase activity	21	LYN, PDGFRA, MAP2K1, EK1, NRP2A, NRP1B, NRP2B, LOC137487186, MAP2K2B, EPHB2B, EPHB3B, INSRA, EPHB4B, TGS1, EPHA4A, ERBB2, FGFR3, EGFRA, EPHA3, JAK1, MAP2K6	0.0302422
GOTERM_MF_FAT	GO:0004888	transmembrane signaling receptor activity	29	LPAR1, LRP5, EK1, NRP1B, LOC137487186, EPHB3B, INSRA, PLXNB2A.1, ERBB2, PLXNA2, FZD7A, FZD7B, PLXNA3, PLXNB1A, PDGFRA, NRP2A, NRP2B, EPHB2B, NID1A, EPHB4B, ADGRE5B.2, EPHA4A, FAS, IL6ST, FGFR3, EGFRA, TLR3, EPHA3, PTK7A	0.0348695
GOTERM_BP_FAT	GO:0007166	cell surface receptor signaling pathway	69	CRKL, AP2M1A, AP2M1B, ROCK2A, ZFYVE27, POFUT1, BOC, PDK4, ITGAV, CPNE3, JAK1, PDGFRA, CCL44, ITGB1A, ADAM10A, NRP2A, NRP2B, ADIPOR1A, EPHB2B, NID1A, ADGRE5B.2, EPHA4A, HHLA2A.1, AKT1S1, ROR1, IL6ST, EPHA3, PRKAA1, STXBP4, SHC1, NPR2, PSEN2, LRP5, EK1, NRP1B, NDRG2, CDC42, EFNB1, NCSTN, INSRA, PLXNB2A.1, ERBB2, PLXNA2, MAPK1, STAT6, FZD7A, FZD7B, PLXNA3, PLXNB1A, MAPK3, STAT5B, JUN, STAT1A, ANGPT1…	0.0517091
GOTERM_MF_FAT	GO:0005003	ephrin receptor activity	12	PDGFRA, EPHB2B, EPHB3B, INSRA, EPHB4B, EPHA4A, ERBB2, EK1, FGFR3, EPHA3, LOC137487186, EGFRA	0.0436522
GOTERM_BP_FAT	GO:0048332	mesoderm morphogenesis	6	ROCK2A, CDH2, LPAR1, EK1, LCLAT1, EPHA3	0.112433
GOTERM_MF_FAT	GO:0005004	GPI-linked ephrin receptor activity	11	PDGFRA, EPHB2B, EPHB3B, INSRA, EPHB4B, EPHA4A, ERBB2, EK1, FGFR3, EPHA3, EGFRA	0.0653244
GOTERM_MF_FAT	GO:0005005	transmembrane-ephrin receptor activity	11	PDGFRA, EPHB2B, EPHB3B, INSRA, EPHB4B, EPHA4A, ERBB2, EK1, FGFR3, EPHA3, EGFRA	0.0653244
GOTERM_MF_FAT	GO:0005006	epidermal growth factor receptor activity	11	PDGFRA, EPHB2B, EPHB3B, INSRA, EPHB4B, EPHA4A, ERBB2, EK1, FGFR3, EPHA3, EGFRA	0.0653244
GOTERM_MF_FAT	GO:0005008	hepatocyte growth factor receptor activity	11	PDGFRA, EPHB2B, EPHB3B, INSRA, EPHB4B, EPHA4A, ERBB2, EK1, FGFR3, EPHA3, EGFRA	0.0653244
GOTERM_MF_FAT	GO:0016500	protein-hormone receptor activity	11	PDGFRA, EPHB2B, EPHB3B, INSRA, EPHB4B, EPHA4A, ERBB2, EK1, FGFR3, EPHA3, EGFRA	0.0653244
GOTERM_MF_FAT	GO:0005009	insulin receptor activity	11	PDGFRA, EPHB2B, EPHB3B, INSRA, EPHB4B, EPHA4A, ERBB2, EK1, FGFR3, EPHA3, EGFRA	0.0653244
GOTERM_MF_FAT	GO:0005010	insulin-like growth factor receptor activity	11	PDGFRA, EPHB2B, EPHB3B, INSRA, EPHB4B, EPHA4A, ERBB2, EK1, FGFR3, EPHA3, EGFRA	0.0653244
GOTERM_MF_FAT	GO:0005011	macrophage colony-stimulating factor receptor activity	11	PDGFRA, EPHB2B, EPHB3B, INSRA, EPHB4B, EPHA4A, ERBB2, EK1, FGFR3, EPHA3, EGFRA	0.0653244
GOTERM_MF_FAT	GO:0005017	platelet-derived growth factor receptor activity	11	PDGFRA, EPHB2B, EPHB3B, INSRA, EPHB4B, EPHA4A, ERBB2, EK1, FGFR3, EPHA3, EGFRA	0.0653244
GOTERM_MF_FAT	GO:0005018	platelet-derived growth factor alpha-receptor activity	11	PDGFRA, EPHB2B, EPHB3B, INSRA, EPHB4B, EPHA4A, ERBB2, EK1, FGFR3, EPHA3, EGFRA	0.0653244
GOTERM_MF_FAT	GO:0005019	platelet-derived growth factor beta-receptor activity	11	PDGFRA, EPHB2B, EPHB3B, INSRA, EPHB4B, EPHA4A, ERBB2, EK1, FGFR3, EPHA3, EGFRA	0.0653244
GOTERM_MF_FAT	GO:0005020	stem cell factor receptor activity	11	PDGFRA, EPHB2B, EPHB3B, INSRA, EPHB4B, EPHA4A, ERBB2, EK1, FGFR3, EPHA3, EGFRA	0.0653244
GOTERM_MF_FAT	GO:0005030	neurotrophin receptor activity	11	PDGFRA, EPHB2B, EPHB3B, INSRA, EPHB4B, EPHA4A, ERBB2, EK1, FGFR3, EPHA3, EGFRA	0.0653244
GOTERM_MF_FAT	GO:0036332	placental growth factor receptor activity	11	PDGFRA, EPHB2B, EPHB3B, INSRA, EPHB4B, EPHA4A, ERBB2, EK1, FGFR3, EPHA3, EGFRA	0.0653244
GOTERM_MF_FAT	GO:0038062	protein tyrosine kinase collagen receptor activity	11	PDGFRA, EPHB2B, EPHB3B, INSRA, EPHB4B, EPHA4A, ERBB2, EK1, FGFR3, EPHA3, EGFRA	0.0653244
GOTERM_MF_FAT	GO:0038064	collagen receptor activity	11	PDGFRA, EPHB2B, EPHB3B, INSRA, EPHB4B, EPHA4A, ERBB2, EK1, FGFR3, EPHA3, EGFRA	0.0653244
GOTERM_MF_FAT	GO:0008288	boss receptor activity	11	PDGFRA, EPHB2B, EPHB3B, INSRA, EPHB4B, EPHA4A, ERBB2, EK1, FGFR3, EPHA3, EGFRA	0.0653244
GOTERM_MF_FAT	GO:0060175	brain-derived neurotrophic factor receptor activity	11	PDGFRA, EPHB2B, EPHB3B, INSRA, EPHB4B, EPHA4A, ERBB2, EK1, FGFR3, EPHA3, EGFRA	0.0653244
GOTERM_MF_FAT	GO:0005007	fibroblast growth factor receptor activity	11	PDGFRA, EPHB2B, EPHB3B, INSRA, EPHB4B, EPHA4A, ERBB2, EK1, FGFR3, EPHA3, EGFRA	0.0915612
GOTERM_BP_FAT	GO:0001707	mesoderm formation	5	ROCK2A, LPAR1, EK1, LCLAT1, EPHA3	0.155728
GOTERM_BP_FAT	GO:0001704	formation of primary germ layer	7	ROCK2A, COL12A1B, LPAR1, EK1, ITGAV, LCLAT1, EPHA3	0.189686
GOTERM_CC_FAT	GO:0043235	receptor complex	20	PDGFRA, ITGB1A, ITGB3B, EK1, KCTD12.2, INSRA, EPHB4B, EPHA4A, PLXNB2A.1, ERBB2, PLXNA2, AHR2, ITGAV, ROR1, IL6ST, FGFR3, EGFRA, EPHA3, PLXNA3, PLXNB1A	0.0786605
GOTERM_BP_FAT	GO:0007167	enzyme-linked receptor protein signaling pathway	28	STXBP4, SHC1, NPR2, EK1, NRP1B, CRKL, EFNB1, ZFYVE27, INSRA, ERBB2, PDK4, STAT6, CPNE3, JAK1, STAT5B, PDGFRA, ANGPT1, NRP2A, NRP2B, EPHB2B, EPHB4B, EPHA4A, AKT1S1, ZYX, ROR1, FGFR3, EGFRA, EPHA3	0.261525
GOTERM_MF_FAT	GO:0140801	histone H2AXY142 kinase activity	8	PDGFRA, EPHB4B, EPHA4A, EK1, FGFR3, EPHA3, MAP2K6, JAK1	0.351644
GOTERM_MF_FAT	GO:0035401	histone H3Y41 kinase activity	8	PDGFRA, EPHB4B, EPHA4A, EK1, FGFR3, EPHA3, MAP2K6, JAK1	0.351644
GOTERM_BP_FAT	GO:1901888	regulation of cell junction assembly	8	LIMCH1B, ROCK2A, ROCK1, MYCBP2, SLIT1A, EK1, FLOT1B, EPHA3	0.389036
GOTERM_BP_FAT	GO:0043410	positive regulation of MAPK cascade	9	INSRA, RASSF2A, ERBB2, LAMTOR1, FGFR3, EGFRA, CRKL, CDS2, MAP2K6	0.389036
GOTERM_BP_FAT	GO:0042074	cell migration involved in gastrulation	11	CDC42, ROCK2A, VANGL2, CDH2, EK1, ITGAV, GPC4, LPP, CTHRC1A, FZD7A, EPHA3	0.527531
GOTERM_BP_FAT	GO:0106030	neuron projection fasciculation	5	CDH2, ERBB2, EK1, NRP2B, EPHA3	0.606145
GOTERM_BP_FAT	GO:0007413	axonal fasciculation	5	CDH2, ERBB2, EK1, NRP2B, EPHA3	0.606145
GOTERM_BP_FAT	GO:0048333	mesodermal cell differentiation	3	ROCK2A, LPAR1, LCLAT1	0.764252
GOTERM_BP_FAT	GO:0008038	neuron recognition	6	CDH2, MYCBP2, ERBB2, EK1, NRP2B, EPHA3	0.984917
GOTERM_MF_FAT	GO:0019838	growth factor binding	8	PDGFRA, RHBDF1A, IGFBP6B, NRP1B, FGFR3, EGFRA, GLG1A, GLG1B	0.984444
GOTERM_BP_FAT	GO:0048013	ephrin receptor signaling pathway	5	EFNB1, EPHB2B, EPHB4B, EK1, EPHA3	0.984917
GOTERM_BP_FAT	GO:0008037	cell recognition	7	CDH2, EPHA4A, MYCBP2, ERBB2, EK1, NRP2B, EPHA3	0.984917
GOTERM_BP_FAT	GO:0007498	mesoderm development	6	ROCK2A, CDH2, LPAR1, EK1, LCLAT1, EPHA3	0.984917
GOTERM_BP_FAT	GO:0008284	positive regulation of cell population proliferation	7	TPD52, PDGFRA, HHLA2A.1, ERBB2, IL6ST, FGFR3, EGFRA	0.984917
GOTERM_BP_FAT	GO:0061053	somite development	12	DNM2A, COPB2, COPA, VANGL2, CDH2, EPHB4B, COPB1, EPHA4A, PSEN2, EK1, ITGAV, EPHA3	0.984917
GOTERM_BP_FAT	GO:0035282	segmentation	8	VANGL2, CDH2, EPHB4B, DCTN2, EK1, ITGAV, EPHA3, PTK7A	0.984917
GOTERM_BP_FAT	GO:0009952	anterior/posterior pattern specification	12	CALM1A, VANGL2, CDH2, EPHB4B, DCTN2, FMR1, EPHA4A, EK1, ITGAV, MYH10, EPHA3, ATP1A1A.1	0.984917
GOTERM_BP_FAT	GO:0001756	somitogenesis	6	VANGL2, CDH2, EPHB4B, EK1, ITGAV, EPHA3	0.984917
GOTERM_BP_FAT	GO:0032886	regulation of microtubule-based process	6	ROCK2A, EK1, PHLDB2B, NPM1B, MAPRE2, EPHA3	0.984917
Annotation Cluster 15	Enrichment Score: 2.144086992432196
Category	Term		Count	Genes	FDR
GOTERM_BP_FAT	GO:0043603	amide metabolic process	32	FH, ASMT2, ACSS2, HEXB, HEXA, PSEN2, GSTM.1, NPL, GSTP1.2, OPLAH, GBA2, LRP1AB, ASAH1B, GM2A, PPCS, GALCB, NEU1, SMPD2B, KDSR, DLAT, AASS, LRP1AA, ACOT9.1, GSTK1, GSTO2, GSS, DCAKD, COASY, ASS1, GSTZ1, ALDH5A1, GSTT1A	0.0418053
GOTERM_BP_FAT	GO:0006749	glutathione metabolic process	8	GSTZ1, GSTK1, GSTO2, GSS, GSTM.1, GSTP1.2, OPLAH, GSTT1A	0.330943
GOTERM_BP_FAT	GO:0006790	sulfur compound metabolic process	27	ACSS2, XYLT2, GSTM.1, GSTP1.2, OPLAH, SULT1ST1, HS2ST1B, PTER, PPCS, DSE, MMUT, DLAT, SULT3ST1, EXTL3, ENOPH1, AASS, ACOT9.1, GSTK1, GSTO2, GSS, DCAKD, SQOR, COASY, GSTZ1, TPST1, MTAP, GSTT1A	0.606145
Annotation Cluster 16	Enrichment Score: 2.0379905992356138
Category	Term		Count	Genes	FDR
GOTERM_CC_FAT	GO:0012506	vesicle membrane	76	ARCN1B, DYSF, STON1, CLTB, ANXA11B, ITPR1A, AP2M1A, AP2M1B, ZFYVE27, WDR91, LAMP2, TMED3, ANXA3B, AP3S2, VPS36, APPL2, APPL1, EHD1A, VPS18, ABCC4, VPS33A, SH3GL1B, ATG9A, COPZ2, OCRL, EPN2, ZFYVE16, RAB31, SYPL1, WDR81, TBC1D5, CANX, SYBL1, CORO1CA, ARL8A, COPB2, CD63, COPA, SEC23A, TMED10, PEF1, COPB1, USO1, ARL8BA, MYOFL, GGA1, AP3M1, B2ML, VPS53, ACAP2B, VPS11, DBNLB, PDLIM4, YKT6, SEC31B, VPS…	0.00011936
GOTERM_CC_FAT	GO:0048475	coated membrane	26	EPS15L1B, COPB2, COPA, SEC23A, ARCN1B, PEF1, COPB1, STON1, CLTB, AP2M1A, AP2M1B, AP3M1, TMED3, AP3S2, EPS15, SEC31B, SEC31A, SEC24A, AP3B1A, AP3D1, COPZ2, AP2B1, EPN2, CLTCB, COPG2, CLTCA	0.000158897
GOTERM_CC_FAT	GO:0030117	membrane coat	26	EPS15L1B, COPB2, COPA, SEC23A, ARCN1B, PEF1, COPB1, STON1, CLTB, AP2M1A, AP2M1B, AP3M1, TMED3, AP3S2, EPS15, SEC31B, SEC31A, SEC24A, AP3B1A, AP3D1, COPZ2, AP2B1, EPN2, CLTCB, COPG2, CLTCA	0.000158897
GOTERM_CC_FAT	GO:0030659	cytoplasmic vesicle membrane	72	ARCN1B, DYSF, STON1, CLTB, ITPR1A, AP2M1A, AP2M1B, ZFYVE27, WDR91, LAMP2, TMED3, AP3S2, VPS36, APPL2, APPL1, EHD1A, VPS18, ABCC4, VPS33A, SH3GL1B, ATG9A, COPZ2, OCRL, EPN2, ZFYVE16, RAB31, SYPL1, WDR81, TBC1D5, CANX, SYBL1, CORO1CA, ARL8A, COPB2, CD63, COPA, SEC23A, TMED10, PEF1, COPB1, USO1, ARL8BA, MYOFL, GGA1, AP3M1, B2ML, VPS53, ACAP2B, VPS11, DBNLB, PDLIM4, YKT6, SEC31B, VPS16, SEC31A, RAB4A…	0.000250294
GOTERM_CC_FAT	GO:0030120	vesicle coat	19	COPB2, SEC23A, COPA, ARCN1B, SEC24A, PEF1, COPB1, CLTB, STON1, COPZ2, EPN2, AP2M1A, AP2M1B, TMED3, CLTCB, COPG2, CLTCA, SEC31B, SEC31A	0.00213883
GOTERM_CC_FAT	GO:0005768	endosome	67	PCSK9, PTPN23B, MAP2K2B, ZFYVE27, WDR91, LAMP2, VPS36, APPL2, APPL1, EHD1A, VPS18, ABCC4, MAP2K1, VPS33A, SH3GL1B, ATG9A, MON1BB, OCRL, EPN2, ZFYVE16, RAB31, WDR81, TBC1D5, RAPGEF2B, EPHA4A, WDFY1, SYBL1, RELCH, PIK3C3, PI4K2A, CORO1CA, ARL8A, EPHA3, CD63, LPAR1, EK1, LDLRA, ARL8BA, LDLRAP1A, GGA1, B2ML, VPS51, VPS50, VPS53, ERBB2, VPS8, ACAP2B, VPS11, DBNLB, RAB28, FLOT1B, PDLIM4, VPS16, RAB4A, …	0.00843199
GOTERM_CC_FAT	GO:0030662	coated vesicle membrane	23	COPB2, SEC23A, COPA, ARCN1B, SEC24A, AP3B1A, PEF1, SEC16A, COPB1, USO1, CLTB, STON1, COPZ2, EPN2, AP2M1A, AP2M1B, TMED3, CLTCB, COPG2, CLTCA, DBNLB, SEC31B, SEC31A	0.00887231
GOTERM_CC_FAT	GO:0098588	bounding membrane of organelle	120	ARCN1B, TMEM167A, CISD1, XYLT2, CISD2, ITPR1A, AP2M1A, AP2M1B, HS2ST1B, ZFYVE27, WDR91, LAMP2, VPS36, EHD1A, SLC12A9, RAB2A, VPS18, VPS33A, SH3GL1B, ATG9A, COG2, COG1, OCRL, MUL3, TPST1, ZFYVE16, RAB31, SYPL1, WDR81, VDAC3, VDAC1, ARL8A, COPB2, COPA, TMED10, PEF1, COPB1, PSEN2, SACM1LB, CYB5R3, NEU1, ACAP2B, VPS11, SEC31B, VPS16, SEC31A, VAT1, RAB4A, SEC16A, DENND4C, SURF4, CYBRD1, GLMP, CLTCB, I…	0.0120659
GOTERM_CC_FAT	GO:0005769	early endosome	29	EK1, LDLRA, ARL8BA, LDLRAP1A, MAP2K2B, GGA1, VPS8, ERBB2, WDR91, VPS11, DBNLB, PDLIM4, APPL2, APPL1, EHD1A, ABCC4, MAP2K1, RAB4A, SH3GL1B, VPS33A, OCRL, ZFYVE16, RAB31, WDR81, EPHA4A, TOLLIP, WDFY1, EPHA3, EHD2B	0.0218358
GOTERM_BP_FAT	GO:0016192	vesicle-mediated transport	104	ARCN1B, ITSN1, LY75, ANXA11B, PTPN23B, AP2M1A, LRP1AB, AP2M1B, GOLGA4, RIMS3, ZFYVE27, TFG, WDR91, TRAPPC11, VPS36, VPS39, EHD1A, SNAP23.1, LRP1AA, RAB2A, VPS18, RIN2A, VPS33A, SH3GL1B, MON1BB, COG2, COG1, SCRIB, OCRL, ZFYVE16, RAB31, WDR81, RIN3, COPB2, COPA, TMED10, STXBP3, PEF1, COPB1, MYO6A, SI:CH211-204C21.1, LDLRA, VPS8, VPS11, GULP1A, TBC1D17, SEC31B, VPS16, SEC31A, TBC1D8B, RAB4A, NSFB, S…	0.0953108
GOTERM_CC_FAT	GO:0030135	coated vesicle	31	COPB2, COPA, SEC23A, ARCN1B, TMED10, PEF1, PDCD6, COPB1, USO1, STON1, CLTB, AP2M1A, AP2M1B, TMED3, VPS11, DBNLB, SEC31B, SEC31A, SEC24A, AP3B1A, SEC16A, COPZ2, SI:CH211-200P22.4, YIF1A, EPN2, YIF1B, LMBRD1, SEC23IP, CLTCB, COPG2, CLTCA	0.0457949
GOTERM_CC_FAT	GO:0031902	late endosome membrane	17	VPS18, CD63, VPS33A, ATG9A, ARL8BA, B2ML, WDR81, WDR91, LAMP2, VPS11, SYBL1, LAMTOR1, KIDINS220B, CD68, VPS36, ARL8A, VPS16	0.0592287
GOTERM_CC_FAT	GO:0010008	endosome membrane	37	CD63, ARL8BA, GGA1, B2ML, ZFYVE27, VPS53, WDR91, LAMP2, VPS11, ACAP2B, VPS36, PDLIM4, APPL2, VPS16, APPL1, EHD1A, VPS18, ABCC4, RAB4A, SH3GL1B, VPS33A, ATG9A, DENND4C, AP3D1, OCRL, ZFYVE16, WDR81, TBC1D5, SYBL1, ITM2BA, LAMTOR1, KIDINS220B, SNX1A, CD68, CORO1CA, ARL8A, EHD2B	0.103695
GOTERM_BP_FAT	GO:0006888	endoplasmic reticulum to Golgi vesicle-mediated transport	20	COPB2, SEC23A, COPA, ARCN1B, TMED10, SEC24A, PEF1, SEC16A, COPB1, USO1, SURF4, TRAPPC5, YIF1A, YIF1B, TFG, TMED3, COPG2, YKT6, SEC31B, SEC31A	0.462724
GOTERM_BP_FAT	GO:0048193	Golgi vesicle transport	31	COPB2, COPA, SEC23A, NBAS, ARCN1B, TMED10, PEF1, COPB1, USO1, GGA1, GOLGA4, TFG, VPS51, TMED3, AP3S2, YKT6, SEC31B, SEC31A, SEC24A, NSFB, SEC16A, TRAPPC5, SURF4, COG2, AP3D1, COPZ2, COG1, YIF1A, YIF1B, COPG2, SNX1A	0.984917
GOTERM_CC_FAT	GO:0031901	early endosome membrane	12	GGA1, ABCC4, RAB4A, ZFYVE16, WDR81, SH3GL1B, WDR91, OCRL, PDLIM4, ARL8BA, APPL2, APPL1	0.73121
GOTERM_CC_FAT	GO:0005794	Golgi apparatus	70	ARCN1B, TMEM167A, CLTB, XYLT2, PLOD3, PCSK9, PLOD2, GOLGA4, CERT1A, HS2ST1B, TMED3, TRAPPC12, TRAPPC11, ARFIP1, AP3S2, TRAPPC13, ATP7A, RAB2A, PDGFRA, RHBDF1A, TANGO2, ATG9A, COG2, COPZ2, COG1, TPST1, TBC1D5, FAM20B, SYBL1, RELCH, PI4K2A, GLG1A, GLG1B, COPB2, COPA, TMED10, ROCK1, COPB1, USO1, PSEN2, SACM1LB, GGA1, AP3M1, VPS51, VPS53, DBNLB, RAB28, EXTL3, YKT6, GALNT7, NSFB, SEC16A, TRAPPC5, GBF1…	0.926199
GOTERM_CC_FAT	GO:0000139	Golgi membrane	32	COPB2, COPA, ARCN1B, ROCK1, TMEM167A, COPB1, USO1, PSEN2, XYLT2, SACM1LB, HS2ST1B, DBNLB, YKT6, RAB2A, GALNT7, RHBDF1A, SEC16A, SURF4, COG2, HUWE1, COPZ2, COG1, YIF1A, YIF1B, TPST1, FAM20B, SH3GLB1A, COPG2, ITM2BA, GLG1A, B4GALT1L, GLG1B	0.926199
GOTERM_BP_FAT	GO:0033036	macromolecule localization	134	HYCC1, CASKB, ARCN1B, IGF2BP2A, CASKA, TMEM167A, FMR1, PTPN23B, PARK7, AP2M1A, AP2M1B, CERT1A, ZFYVE27, OSBP, LAMP2, TRAPPC11, ARFIP1, VPS36, VPS39, EHD1A, RAB2A, VPS18, PLSCR3B, TANGO2, VPS33A, ATG9A, MON1BB, COG2, COG1, SCRIB, THOC2, RELCH, ARL8A, COPB2, COPA, TMED10, ESYT1B, STXBP3, COPB1, LDLRA, VPS8, SURF4L, VPS11, FLOT1B, ATG7, PDZD8, SEC31B, VPS16, SEC31A, RAB4A, OSBPL6, ZGC:110626, NSFB, …	0.984917
GOTERM_BP_FAT	GO:0008104	protein localization	111	HYCC1, CASKB, ARCN1B, CASKA, TMEM167A, PTPN23B, PARK7, AP2M1A, AP2M1B, ZFYVE27, LAMP2, TRAPPC11, ARFIP1, VPS36, VPS39, EHD1A, RAB2A, VPS18, TANGO2, VPS33A, ATG9A, MON1BB, COG2, COG1, SCRIB, ARL8A, COPB2, COPA, TMED10, STXBP3, COPB1, VPS8, SURF4L, VPS11, FLOT1B, ATG7, SEC31B, VPS16, SEC31A, RAB4A, ZGC:110626, NSFB, SEC16A, LRBA, SURF4, ASPSCR1, GLMP, DLG3, CLTCB, NMT2, CLTCA, FLOT2B, FLOT2A, GDI2,…	0.984917
GOTERM_BP_FAT	GO:0070727	cellular macromolecule localization	111	HYCC1, CASKB, ARCN1B, CASKA, TMEM167A, PTPN23B, PARK7, AP2M1A, AP2M1B, ZFYVE27, LAMP2, TRAPPC11, ARFIP1, VPS36, VPS39, EHD1A, RAB2A, VPS18, TANGO2, VPS33A, ATG9A, MON1BB, COG2, COG1, SCRIB, ARL8A, COPB2, COPA, TMED10, STXBP3, COPB1, VPS8, SURF4L, VPS11, FLOT1B, ATG7, SEC31B, VPS16, SEC31A, RAB4A, ZGC:110626, NSFB, SEC16A, LRBA, SURF4, ASPSCR1, GLMP, DLG3, CLTCB, NMT2, CLTCA, FLOT2B, FLOT2A, GDI2,…	0.984917
GOTERM_BP_FAT	GO:0051641	cellular localization	149	HYCC1, CASKB, ARCN1B, CASKA, TMEM167A, ITSN1, PTPN23B, PARK7, AP2M1A, AP2M1B, CERT1A, RIMS3, ZFYVE27, TFG, WDR91, LAMP2, TRAPPC11, ARFIP1, VPS36, VPS39, EHD1A, SNAP23.1, RAB2A, VPS18, TANGO2, VPS33A, SH3GL1B, ATG9A, MON1BB, COG2, COG1, SCRIB, OCRL, THOC2, ZFYVE16, WDR81, RELCH, ARL8A, COPB2, COPA, TMED10, STXBP3, PEF1, COPB1, PSEN2, NPM1B, LDLRA, VPS8, SURF4L, VPS11, FLOT1B, TBC1D17, ATG7, SEC31B…	0.984917
GOTERM_BP_FAT	GO:0051649	establishment of localization in cell	99	ARCN1B, TMEM167A, ITSN1, PTPN23B, AP2M1A, AP2M1B, CERT1A, RIMS3, TFG, WDR91, LAMP2, ARFIP1, VPS36, VPS39, EHD1A, SNAP23.1, VPS18, VPS33A, SH3GL1B, MON1BB, SCRIB, OCRL, THOC2, ZFYVE16, WDR81, RELCH, ARL8A, COPB2, COPA, TMED10, STXBP3, PEF1, COPB1, PSEN2, NPM1B, LDLRA, VPS8, VPS11, TBC1D17, SEC31B, VPS16, SEC31A, SEC16A, TRAPPC5, SURF4, ASPSCR1, SI:CH211-200P22.4, DNM2A, VANGL2, CLTCB, CLTCA, MCU, …	0.984917
GOTERM_BP_FAT	GO:0015031	protein transport	74	ARCN1B, TMEM167A, GDI2, CLTB, PTPN23B, PARK7, AP2M1A, AP2M1B, LAMP2, TMED3, TRAPPC11, ARFIP1, AP3S2, VPS36, VPS39, RAB2A, VPS18, RHBDF1A, TANGO2, VPS33A, MON1BB, COG2, COPZ2, COG1, SCRIB, RRBP1B, ATG4B, SYBL1, ARL8A, COPB2, CD63, NBAS, COPA, SEC23A, TMED10, STXBP3, COPB1, USO1, ARL8BA, GGA1, AP3M1, ERLEC1, VPS51, VPS50, VPS8, SURF4L, VPS11, ATG7, YKT6, RILP, SEC31B, VPS16, SEC31A, MON2, RAB4A, SE…	0.984917
GOTERM_BP_FAT	GO:0046907	intracellular transport	85	ARCN1B, TMEM167A, ITSN1, CLTB, PTPN23B, FIG4A, LMNB1, AP2M1A, AP2M1B, CERT1A, TFG, WDR91, LAMP2, TMED3, ARFIP1, AP3S2, VPS36, VPS39, EHD1A, VPS18, VPS33A, MON1BB, COPZ2, SCRIB, THOC2, ZFYVE16, WDR81, TBC1D5, SYBL1, RELCH, CORO1CA, ARL8A, EPS15L1B, COPB2, COPA, SEC23A, TMED10, DCTN2, STXBP3, STAU2, PEF1, COPB1, USO1, PSEN2, DCTN1A, NPM1B, LDLRA, ARL8BA, GGA1, AP3M1, ERLEC1, TMEM201, VPS51, VPS50, …	0.984917
GOTERM_BP_FAT	GO:0071705	nitrogen compound transport	90	ARCN1B, IGF2BP2A, TMEM167A, SI:CH211-225B11.1, SLC44A2, FMR1, GDI2, CLTB, PTPN23B, PARK7, SLC25A36A, AP2M1A, AP2M1B, CERT1A, LAMP2, TMED3, TRAPPC11, ARFIP1, AP3S2, VPS36, VPS39, RAB2A, VPS18, RHBDF1A, TANGO2, VPS33A, MON1BB, COG2, COPZ2, COG1, SCRIB, THOC2, RRBP1B, ATG4B, SYBL1, ARL8A, COPB2, CD63, NBAS, COPA, SEC23A, TMED10, STXBP3, COPB1, USO1, CALHM2.1, ARL8BA, GGA1, AP3M1, ERLEC1, VPS51, VPS5…	0.984917
GOTERM_BP_FAT	GO:0006886	intracellular protein transport	40	COPB2, COPA, SEC23A, TMED10, STXBP3, COPB1, USO1, CLTB, PTPN23B, AP2M1A, ERLEC1, GGA1, AP2M1B, AP3M1, VPS8, LAMP2, TMED3, VPS11, ARFIP1, AP3S2, VPS36, VPS39, VPS16, VPS18, SEC24A, AP3B1A, VPS33A, MON1BB, ASPSCR1, AP3D1, XPO7, COPZ2, SCRIB, AP2B1, WDR11, SNX9B, CLTCB, COPG2, CLTCA, RAB1BA	0.984917
GOTERM_BP_FAT	GO:0045184	establishment of protein localization	77	ARCN1B, TMEM167A, GDI2, CLTB, PTPN23B, PARK7, AP2M1A, AP2M1B, LAMP2, TMED3, TRAPPC11, ARFIP1, AP3S2, VPS36, VPS39, RAB2A, VPS18, RHBDF1A, TANGO2, VPS33A, MON1BB, COG2, COPZ2, COG1, SCRIB, RRBP1B, ATG4B, SYBL1, ARL8A, COPB2, CD63, NBAS, COPA, SEC23A, TMED10, STXBP3, COPB1, USO1, ARL8BA, GGA1, AP3M1, ERLEC1, VPS51, VPS50, VPS8, SURF4L, VPS11, ATG7, YKT6, RILP, SEC31B, VPS16, SEC31A, MON2, RAB4A, SE…	0.984917
Annotation Cluster 17	Enrichment Score: 1.9686352450441562
Category	Term		Count	Genes	FDR
GOTERM_BP_FAT	GO:0007411	axon guidance	31	RAC3B, CYFIP1, TENM3, SLIT1A, MYCBP2, PLOD3, EK1, PTPRFB, NRP1B, EFNB1, CDH2, SIM1A, PLXNB2A.1, DPYSL3, BOC, PLXNA2, EXTL3, PLXNA3, PLXNB1A, VASPB, MMP2, SEMA4C, NRP2A, SCRIB, NRP2B, EPHB2B, VANGL2, CDH11, COL6A3, ARHGEF25A, EPHA3	0.0391026
GOTERM_BP_FAT	GO:0097485	neuron projection guidance	31	RAC3B, CYFIP1, TENM3, SLIT1A, MYCBP2, PLOD3, EK1, PTPRFB, NRP1B, EFNB1, CDH2, SIM1A, PLXNB2A.1, DPYSL3, BOC, PLXNA2, EXTL3, PLXNA3, PLXNB1A, VASPB, MMP2, SEMA4C, NRP2A, SCRIB, NRP2B, EPHB2B, VANGL2, CDH11, COL6A3, ARHGEF25A, EPHA3	0.0391026
GOTERM_BP_FAT	GO:0061564	axon development	42	RAC3B, CYFIP1, TENM3, SLIT1A, MYCBP2, PLOD3, EK1, PTPRFB, NRP1B, GBA2, EFNB1, ASAH1B, ZFYVE27, CDH2, SIM1A, PLXNB2A.1, DPYSL3, ERBB2, BOC, PLXNA2, EXTL3, PLXNA3, PLXNB1A, MAPK3, VASPB, FUS, MMP2, SEMA4C, NRP2A, SCRIB, HMGB1A, NRP2B, EPHB2B, VANGL2, NFIA, COL6A2, CDH11, COL6A3, NCAM1A, ARHGEF25A, EPHA3, LGMN	0.130509
GOTERM_BP_FAT	GO:0031175	neuron projection development	51	CYFIP1, TENM3, FMR1, SLIT1A, PLOD3, PTPRK, PTPRFB, GBA2, ZFYVE27, CDH2, SIM1A, BOC, DPYSL3, SI:DKEY-40C11.2, VASPB, MMP2, NRP2A, VAPAL, SCRIB, NRP2B, EPHB2B, COL6A2, CDH11, COL6A3, EPHA3, RAC3B, MVP, MYCBP2, EK1, NRP1B, EFNB1, ASAH1B, MAP2, PLXNB2A.1, ERBB2, PLXNA2, DBNLB, EXTL3, PLXNA3, PLXNB1A, MAPK3, FUS, SEMA4C, HMGB1A, MAPTB, VANGL2, VAPA, NFIA, NCAM1A, ARHGEF25A, LGMN	0.169972
GOTERM_BP_FAT	GO:0007409	axonogenesis	38	RAC3B, CYFIP1, TENM3, SLIT1A, MYCBP2, PLOD3, EK1, PTPRFB, NRP1B, GBA2, EFNB1, ASAH1B, ZFYVE27, CDH2, SIM1A, PLXNB2A.1, DPYSL3, BOC, PLXNA2, EXTL3, PLXNA3, PLXNB1A, MAPK3, VASPB, FUS, MMP2, SEMA4C, NRP2A, SCRIB, NRP2B, EPHB2B, VANGL2, COL6A2, CDH11, COL6A3, NCAM1A, ARHGEF25A, EPHA3	0.253211
GOTERM_CC_FAT	GO:0043005	neuron projection	44	RAC3B, CYFIP1, TENM3, STAU2, FMR1, MYCBP2, DCTN1A, PSEN2, EK1, NRP1B, CAMK2G1, ARL8BA, LOC137487186, EPHB3B, ZFYVE27, INSRA, CDH2, MAP2, DPYSL3, BOC, RPS6KB1A, DBNLB, SPTAN1, PDLIM4, SI:DKEY-40C11.2, GIT1, SNAP23.1, AP3D1, CAMK2B1, NRP2A, OCRL, NRP2B, HSPG2, SIRT2, HOMER3B, MAPTB, EPHB2B, DLG3, SYBL1, ROR1, PI4K2A, EPHA3, ARL8A, PTK7A	0.0992741
GOTERM_BP_FAT	GO:0022008	neurogenesis	79	FMNL2A, CYFIP1, LRSAM1, TENM3, FMR1, SLIT1A, DCAF8, PLOD3, PCSK9, PTPN11A, PARK7, PTPRK, PTPRFB, CAMK2G1, GBA2, ASCL1B, GMPPB, ZFYVE27, CDH2, SIM1A, BOC, DPYSL3, SPTAN1, SI:DKEY-40C11.2, VASPB, ITGB1A, MMP2, NRP2A, VAPAL, SCRIB, ABI2B, MIF, NRP2B, RUNX1, EPHB2B, COL6A2, CDH11, COL6A3, DOCK1, EPHA3, RAC3B, DCTN2, MVP, MYCBP2, MYO6A, PSEN2, LPAR1, LRP5, DCTN1A, EK1, NRP1B, NF1A, CDC42, EFNB1, ASAH1…	0.272279
GOTERM_BP_FAT	GO:0030182	neuron differentiation	69	CYFIP1, LRSAM1, TENM3, FMR1, SLIT1A, PLOD3, PTPN11A, PARK7, PTPRK, PTPRFB, CAMK2G1, GBA2, ASCL1B, GMPPB, ZFYVE27, CDH2, SIM1A, BOC, DPYSL3, SPTAN1, SI:DKEY-40C11.2, VASPB, MMP2, NRP2A, VAPAL, SCRIB, MIF, NRP2B, RUNX1, EPHB2B, COL6A2, CDH11, COL6A3, EPHA3, RAC3B, DCTN2, MVP, MYCBP2, MYO6A, LRP5, DCTN1A, EK1, NRP1B, CDC42, EFNB1, ASAH1B, MAP2, PLXNB2A.1, ERBB2, PLXNA2, DBNLB, BCO1, EXTL3, PLXNA3, P…	0.295646
GOTERM_BP_FAT	GO:0048667	cell morphogenesis involved in neuron differentiation	38	RAC3B, CYFIP1, TENM3, SLIT1A, MYCBP2, PLOD3, EK1, PTPRFB, NRP1B, GBA2, EFNB1, ASAH1B, ZFYVE27, CDH2, SIM1A, PLXNB2A.1, DPYSL3, BOC, PLXNA2, EXTL3, PLXNA3, PLXNB1A, MAPK3, VASPB, FUS, MMP2, SEMA4C, NRP2A, SCRIB, NRP2B, EPHB2B, VANGL2, COL6A2, CDH11, COL6A3, NCAM1A, ARHGEF25A, EPHA3	0.330943
GOTERM_BP_FAT	GO:0048666	neuron development	60	CYFIP1, LRSAM1, TENM3, FMR1, SLIT1A, PLOD3, PTPN11A, PTPRK, PTPRFB, GBA2, GMPPB, ZFYVE27, CDH2, SIM1A, BOC, DPYSL3, SPTAN1, SI:DKEY-40C11.2, VASPB, MMP2, NRP2A, VAPAL, SCRIB, MIF, NRP2B, EPHB2B, COL6A2, CDH11, COL6A3, EPHA3, RAC3B, DCTN2, MVP, MYCBP2, MYO6A, LRP5, EK1, NRP1B, CDC42, EFNB1, ASAH1B, MAP2, PLXNB2A.1, ERBB2, PLXNA2, DBNLB, EXTL3, PLXNA3, PLXNB1A, MAPK3, FUS, SEMA4C, HMGB1A, MAPTB, VA…	0.330943
GOTERM_BP_FAT	GO:0048858	cell projection morphogenesis	42	RAC3B, CYFIP1, TENM3, FMR1, SLIT1A, MYCBP2, PLOD3, EK1, PTPRFB, NRP1B, GBA2, EFNB1, ASAH1B, ZFYVE27, CDH2, SIM1A, PLXNB2A.1, DPYSL3, BOC, PLXNA2, DBNLB, EXTL3, SI:DKEY-40C11.2, PLXNA3, PLXNB1A, MAPK3, VASPB, FUS, MMP2, SEMA4C, NRP2A, SCRIB, ABI2B, NRP2B, EPHB2B, VANGL2, COL6A2, CDH11, COL6A3, NCAM1A, ARHGEF25A, EPHA3	0.330943
GOTERM_BP_FAT	GO:0048812	neuron projection morphogenesis	41	RAC3B, CYFIP1, TENM3, FMR1, SLIT1A, MYCBP2, PLOD3, EK1, PTPRFB, NRP1B, GBA2, EFNB1, ASAH1B, ZFYVE27, CDH2, SIM1A, PLXNB2A.1, DPYSL3, BOC, PLXNA2, DBNLB, EXTL3, SI:DKEY-40C11.2, PLXNA3, PLXNB1A, MAPK3, VASPB, FUS, MMP2, SEMA4C, NRP2A, SCRIB, NRP2B, EPHB2B, VANGL2, COL6A2, CDH11, COL6A3, NCAM1A, ARHGEF25A, EPHA3	0.330943
GOTERM_BP_FAT	GO:0048699	generation of neurons	70	CYFIP1, LRSAM1, TENM3, FMR1, SLIT1A, PLOD3, PTPN11A, PARK7, PTPRK, PTPRFB, CAMK2G1, GBA2, ASCL1B, GMPPB, ZFYVE27, CDH2, SIM1A, BOC, DPYSL3, SPTAN1, SI:DKEY-40C11.2, VASPB, MMP2, NRP2A, VAPAL, SCRIB, ABI2B, MIF, NRP2B, RUNX1, EPHB2B, COL6A2, CDH11, COL6A3, EPHA3, RAC3B, DCTN2, MVP, MYCBP2, MYO6A, LRP5, DCTN1A, EK1, NRP1B, CDC42, EFNB1, ASAH1B, MAP2, PLXNB2A.1, ERBB2, PLXNA2, DBNLB, BCO1, EXTL3, PL…	0.341193
GOTERM_BP_FAT	GO:0120039	plasma membrane bounded cell projection morphogenesis	41	RAC3B, CYFIP1, TENM3, FMR1, SLIT1A, MYCBP2, PLOD3, EK1, PTPRFB, NRP1B, GBA2, EFNB1, ASAH1B, ZFYVE27, CDH2, SIM1A, PLXNB2A.1, DPYSL3, BOC, PLXNA2, DBNLB, EXTL3, SI:DKEY-40C11.2, PLXNA3, PLXNB1A, MAPK3, VASPB, FUS, MMP2, SEMA4C, NRP2A, SCRIB, NRP2B, EPHB2B, VANGL2, COL6A2, CDH11, COL6A3, NCAM1A, ARHGEF25A, EPHA3	0.350147
GOTERM_BP_FAT	GO:0120036	plasma membrane bounded cell projection organization	70	CYFIP1, TENM3, FMR1, SLIT1A, PLOD3, SEPTIN15, PTPRK, PTPRFB, GBA2, ZFYVE27, CDH2, SIM1A, BOC, DPYSL3, SI:DKEY-40C11.2, EHD1A, VASPB, ABCC4, MMP2, NRP2A, VAPAL, SCRIB, OCRL, NRP2B, SIRT2, EPHB2B, COL6A2, CDH11, COL6A3, GSNA, EPHA3, SI:CH211-71M22.1, ARHGEF6, RAC3B, RPE, MVP, MYCBP2, EK1, NRP1B, CDC42, EFNB1, ASAH1B, MAP2, PLXNB2A.1, ERBB2, PLXNA2, DBNLB, GPC4, EXTL3, RILP, PLXNA3, PLXNB1A, MAPK3, …	0.372416
GOTERM_BP_FAT	GO:0000902	cell morphogenesis	47	RAC3B, CYFIP1, TENM3, FMR1, SLIT1A, MYCBP2, MPI, PLOD3, EK1, PTPRFB, NRP1B, GBA2, EFNB1, ASAH1B, ZFYVE27, CDH2, SIM1A, PLXNB2A.1, DPYSL3, ERBB2, BOC, PLXNA2, KDSR, DBNLB, GPC4, EXTL3, SI:DKEY-40C11.2, PLXNA3, PLXNB1A, MAPK3, VASPB, FUS, MMP2, SEMA4C, NRP2A, SCRIB, ABI2B, NRP2B, RUNX1, EPHB2B, VANGL2, COL6A2, CDH11, COL6A3, NCAM1A, ARHGEF25A, EPHA3	0.425039
GOTERM_BP_FAT	GO:0030030	cell projection organization	72	CYFIP1, TENM3, FMR1, SLIT1A, PLOD3, SEPTIN15, PTPRK, PTPRFB, GBA2, ZFYVE27, CDH2, SIM1A, BOC, DPYSL3, SI:DKEY-40C11.2, EHD1A, VASPB, ABCC4, MMP2, NRP2A, VAPAL, SCRIB, OCRL, ABI2B, NRP2B, SIRT2, EPHB2B, COL6A2, CDH11, COL6A3, GSNA, EPHA3, SI:CH211-71M22.1, ARHGEF6, RAC3B, RPE, MVP, MYCBP2, EK1, NRP1B, CDC42, EFNB1, ASAH1B, MAP2, PLXNB2A.1, ERBB2, PLXNA2, DBNLB, GPC4, EXTL3, RILP, SCINLB, PLXNA3, P…	0.429053
GOTERM_BP_FAT	GO:0007399	nervous system development	122	FMNL2A, HYCC1, CYFIP1, IGF2BP2A, PRKAB1B, FMR1, DCAF8, PLOD3, PTPN11A, PTPRFB, PARK7, KCTD12.2, CAMK2G1, GBA2, CYB5D2, ASCL1B, ABHD12, ZFYVE27, CDH2, DPYSL3, POGLUT3, SI:DKEY-40C11.2, VASPB, RBFOX1, TANGO2, VAPAL, SCRIB, NRP2A, OCRL, ABI2B, MIF, THNSL2, NRP2B, RUNX1, RAPGEF2B, EPHA4A, EPHA3, MYCBP2, MYO6A, LPAR1, PSEN2, EK1, NRP1B, MACROH2A2, NDRG2, ASAH1B, EFNB1, EPHB3B, MAP2, PLXNA2, MYH10, VPS…	0.769968
GOTERM_BP_FAT	GO:0048468	cell development	121	FMNL2A, CYFIP1, FMR1, MPI, DCAF8, PLOD3, PLOD2, PTPN11A, PTPRFB, LCLAT1, GBA2, ZFYVE27, CDH2, DPYSL3, SI:DKEY-40C11.2, VASPB, TPD52, VPS18, PDGFRA, TANGO2, VAPAL, SCRIB, NRP2A, OCRL, MIF, NRP2B, PDIA5, RUNX1, COL18A1A, CRYABB, TOX, EPHA3, PEF1, MYCBP2, AK2, MYO6A, LPAR1, AK3, EK1, NRP1B, NPM1B, MYOFL, ASAH1B, EFNB1, MAP2, VPS11, PLXNA2, CYGB1, KDSR, PLXNA3, PLXNB1A, JUN, GJA1B, FUS, EPHX2, VANGL2…	0.984917
Annotation Cluster 18	Enrichment Score: 1.9384125749983376
Category	Term		Count	Genes	FDR
GOTERM_BP_FAT	GO:0006081	aldehyde metabolic process	14	ALDH2.1, RPE, RPE65B, ALDH9A1B, PARK7, ADH5, ALDH3A2B, ESD, TPI1A, BCO1, ALDH9A1A.1, ADH8B, PDXKA, ADH8A	0.0308262
GOTERM_BP_FAT	GO:0009636	response to toxic substance	10	ABCC4, ESD, AHR2, CYGB1, PARK7, SOD2, ADH8B, ADH8A, ADH5, SOD1	0.239204
KEGG_PATHWAY	dre00830:Retinol metabolism		10	AOX6, UGT5F1, SDR16C5B, UGT5B1, UGT5C2, BCO1, ADH8B, ADH8A, ADH5, DHRS4	0.0303268
GOTERM_BP_FAT	GO:1990748	cellular detoxification	8	ESD, CYGB1, PARK7, SOD2, ADH8B, ADH8A, ADH5, SOD1	0.23972
GOTERM_BP_FAT	GO:0097237	cellular response to toxic substance	8	ESD, CYGB1, PARK7, SOD2, ADH8B, ADH8A, ADH5, SOD1	0.23972
KEGG_PATHWAY	dre00350:Tyrosine metabolism		9	GSTZ1, AOX6, GOT2A, COMTB, MIF, FAH, ADH8B, ADH8A, ADH5	0.0328341
GOTERM_BP_FAT	GO:0110095	cellular detoxification of aldehyde	5	ESD, PARK7, ADH8B, ADH8A, ADH5	0.253211
GOTERM_BP_FAT	GO:0110096	cellular response to aldehyde	5	ESD, PARK7, ADH8B, ADH8A, ADH5	0.253211
GOTERM_BP_FAT	GO:0098754	detoxification	9	ABCC4, ESD, CYGB1, PARK7, SOD2, ADH8B, ADH8A, ADH5, SOD1	0.295646
GOTERM_MF_FAT	GO:0018455	alcohol dehydrogenase [NAD(P)+] activity	8	CBR1L, CBR1, AKR1B1.2, SDR16C5B, ADH8B, ADH8A, ADH5, DHRS4	0.273228
GOTERM_BP_FAT	GO:0046292	formaldehyde metabolic process	4	ESD, ADH8B, ADH8A, ADH5	0.330943
GOTERM_BP_FAT	GO:0046294	formaldehyde catabolic process	4	ESD, ADH8B, ADH8A, ADH5	0.330943
GOTERM_MF_FAT	GO:0004022	alcohol dehydrogenase (NAD+) activity	4	SDR16C5B, ADH8B, ADH8A, ADH5	0.807153
GOTERM_MF_FAT	GO:0051903	S-(hydroxymethyl)glutathione dehydrogenase [NAD(P)+] activity	3	ADH8B, ADH8A, ADH5	0.807153
GOTERM_BP_FAT	GO:0046185	aldehyde catabolic process	4	ESD, ADH8B, ADH8A, ADH5	0.984917
Annotation Cluster 19	Enrichment Score: 1.9173603504138976
Category	Term		Count	Genes	FDR
GOTERM_BP_FAT	GO:0043603	amide metabolic process	32	FH, ASMT2, ACSS2, HEXB, HEXA, PSEN2, GSTM.1, NPL, GSTP1.2, OPLAH, GBA2, LRP1AB, ASAH1B, GM2A, PPCS, GALCB, NEU1, SMPD2B, KDSR, DLAT, AASS, LRP1AA, ACOT9.1, GSTK1, GSTO2, GSS, DCAKD, COASY, ASS1, GSTZ1, ALDH5A1, GSTT1A	0.0418053
GOTERM_BP_FAT	GO:0019377	glycolipid catabolic process	7	ASAH1B, GM2A, GALCB, HEXB, NEU1, HEXA, GBA2	0.0758908
GOTERM_BP_FAT	GO:0046479	glycosphingolipid catabolic process	7	ASAH1B, GM2A, GALCB, HEXB, NEU1, HEXA, GBA2	0.0758908
GOTERM_BP_FAT	GO:0046514	ceramide catabolic process	7	ASAH1B, GM2A, GALCB, HEXB, NEU1, HEXA, GBA2	0.0758908
GOTERM_BP_FAT	GO:0046466	membrane lipid catabolic process	8	ASAH1B, GM2A, GALCB, HEXB, NEU1, HEXA, SMPD2B, GBA2	0.080384
GOTERM_BP_FAT	GO:0030149	sphingolipid catabolic process	8	ASAH1B, GM2A, GALCB, HEXB, NEU1, HEXA, SMPD2B, GBA2	0.080384
KEGG_PATHWAY	dre00511:Other glycan degradation		9	HEXB, FUCA1.2, NEU1, HEXA, FUCA2, MAN2B1, MAN2C1, AGA, GBA2	0.0127151
KEGG_PATHWAY	dre00600:Sphingolipid metabolism		14	ARSA, HEXB, HEXA, PPAP2D, GBA2, ASAH1B, ASAH1A, PLPP2A, GM2A, GALCB, NEU1, SMPD2B, KDSR, PLPP3	0.0129506
GOTERM_BP_FAT	GO:0006687	glycosphingolipid metabolic process	8	ASAH1B, ALDH5A1, GM2A, GALCB, HEXB, NEU1, HEXA, GBA2	0.126945
GOTERM_BP_FAT	GO:1901136	carbohydrate derivative catabolic process	23	EDEM3, ADPGK, ENO1A, FBXO2, FUCA1.2, HEXB, FUCA2, HEXA, LYGL1, NAGA, NPL, GBA2, ADPGK2, ASAH1B, HINT1, INSRA, GM2A, GALCB, NEU1, TPI1A, ALDOB, ADA, ADA2A	0.23972
GOTERM_BP_FAT	GO:0006689	ganglioside catabolic process	4	GM2A, HEXB, NEU1, HEXA	0.330943
GOTERM_BP_FAT	GO:0006672	ceramide metabolic process	9	ASAH1B, ALDH5A1, GM2A, GALCB, HEXB, NEU1, HEXA, SMPD2B, GBA2	0.456299
GOTERM_BP_FAT	GO:0006664	glycolipid metabolic process	10	DPM1, ASAH1B, ALDH5A1, GM2A, GALCB, HEXB, NEU1, HEXA, GBA2, SCCPDHB	0.506904
GOTERM_BP_FAT	GO:1903509	liposaccharide metabolic process	10	DPM1, ASAH1B, ALDH5A1, GM2A, GALCB, HEXB, NEU1, HEXA, GBA2, SCCPDHB	0.506904
GOTERM_BP_FAT	GO:0006665	sphingolipid metabolic process	12	ASAH1B, ASAH1A, ALDH5A1, GM2A, GALCB, HEXB, NEU1, HEXA, SMPD2B, KDSR, HACD3, GBA2	0.508665
GOTERM_BP_FAT	GO:0001573	ganglioside metabolic process	4	GM2A, HEXB, NEU1, HEXA	0.508665
GOTERM_BP_FAT	GO:0006643	membrane lipid metabolic process	14	HEXB, HEXA, HACD3, GBA2, SCCPDHB, DPM1, ASAH1B, ASAH1A, ALDH5A1, GM2A, GALCB, NEU1, SMPD2B, KDSR	0.818849
GOTERM_BP_FAT	GO:0006677	glycosylceramide metabolic process	4	ASAH1B, ALDH5A1, GALCB, GBA2	0.875021
GOTERM_BP_FAT	GO:0046477	glycosylceramide catabolic process	3	ASAH1B, GALCB, GBA2	0.984917
GOTERM_BP_FAT	GO:0046467	membrane lipid biosynthetic process	5	DPM1, SMPD2B, KDSR, HACD3, SCCPDHB	0.984917
GOTERM_BP_FAT	GO:0030148	sphingolipid biosynthetic process	3	SMPD2B, KDSR, HACD3	0.984917
Annotation Cluster 20	Enrichment Score: 1.8895455737934774
Category	Term		Count	Genes	FDR
GOTERM_BP_FAT	GO:0006575	modified amino acid metabolic process	21	GSTK1, LOC101884193, ZGC:154046, GSTO2, GSS, GGH, GSTM.1, CRATA, ALDH9A1B, GSTP1.2, OPLAH, ASS1, ABHD12, GSTZ1, ACADL, CRATB, CHDH, ALDH9A1A.1, GSTT1A, PTDSS1A, PCYOX1	0.0326241
GOTERM_BP_FAT	GO:0006577	amino-acid betaine metabolic process	7	ZGC:154046, ACADL, CHDH, CRATB, ALDH9A1B, CRATA, ALDH9A1A.1	0.126945
GOTERM_BP_FAT	GO:0006578	amino-acid betaine biosynthetic process	3	CHDH, ALDH9A1B, ALDH9A1A.1	0.984917
GOTERM_BP_FAT	GO:0042398	modified amino acid biosynthetic process	5	GSS, CHDH, ALDH9A1B, ALDH9A1A.1, PTDSS1A	0.984917
Annotation Cluster 21	Enrichment Score: 1.8491252032579564
Category	Term		Count	Genes	FDR
GOTERM_CC_FAT	GO:0042734	presynaptic membrane	10	EFNB1, RIMS3, CDH2, FMR1, ITSN1, RAB3GAP2, SCRIB, SI:CH211-200P22.4, KCTD12.2, PI4K2A	0.0195029
GOTERM_CC_FAT	GO:0030054	cell junction	77	CYFIP1, CASKB, CASKA, FMR1, ITSN1, STON1, GIT2B, CLTB, TJP1B, KCTD12.2, CAMK2G1, MAP2K2B, RIMS3, CDH2, RPS6KB1A, ADD3A, BIN1B, SI:CH73-61D6.3, TANC1A, SPTAN1, SI:DKEY-40C11.2, GIT1, SNAP23.1, VASPB, MAP2K1, ITGB1A, ADAM10A, PPFIBP1A, SH3GL1B, NRP2A, VAPAL, SCRIB, XIRP2A, NRP2B, SIRT2, SYPL1, RAPGEF2B, TNS3.2, CDH11, SYBL1, UTRN, PI4K2A, NECTIN1B, SDC4, STXBP3, NRP1B, LPP, ADD1, PDLIM1, EFNB1, JAM…	0.136138
GOTERM_CC_FAT	GO:0097060	synaptic membrane	17	ADAM10A, FMR1, ITSN1, NRP2A, SI:CH211-200P22.4, SCRIB, KCTD12.2, NRP2B, EFNB1, RIMS3, CDH2, DLG3, RAB3GAP2, DBNLB, UTRN, SI:DKEY-40C11.2, PI4K2A	0.149637
GOTERM_CC_FAT	GO:0098793	presynapse	24	STXBP3, SEPTIN2, SH3GL1B, FMR1, PPFIBP1A, SEMA4C, ITSN1, CLTB, STON1, AP3D1, GIT2B, SI:CH211-200P22.4, SCRIB, KCTD12.2, DNM2A, EFNB1, RIMS3, SYPL1, CDH2, RAB3GAP2, BIN1B, PI4K2A, GIT1, SNAP23.1	0.154328
GOTERM_CC_FAT	GO:0045202	synapse	47	CYFIP1, STXBP3, FMR1, ITSN1, STON1, GIT2B, CLTB, KCTD12.2, CAMK2G1, ADD1, EFNB1, RIMS3, CDH2, RPS6KB1A, DBNLB, GPC4, ADD3A, BIN1B, TANC1A, PDLIM4, SI:DKEY-40C11.2, GIT1, SNAP23.1, ITGB1A, SEPTIN2, ADAM10A, SH3GL1B, PPFIBP1A, ITGB3B, SEMA4C, AP3D1, CAMK2B1, NRP2A, SCRIB, SI:CH211-200P22.4, NRP2B, HOMER3B, DNM2A, PLCXD3, SYPL1, DLG3, RAB3GAP2, SYBL1, UTRN, PI4K2A, SNTB1, SNTB2	0.387088
GOTERM_CC_FAT	GO:0098590	plasma membrane region	39	CASKB, CASKA, FMR1, ITSN1, MYO6A, SEPTIN15, KCTD12.2, EFNB1, RIMS3, CDH2, ERBB2, SMPD2B, FLOT1B, DBNLB, SI:DKEY-40C11.2, ABCC4, ENTPD1, GJA1B, ITGB1A, SEPTIN2, ADAM10A, CD81A, CYBRD1, NRP2A, SCRIB, SI:CH211-200P22.4, RAB27B, NRP2B, FAP, DLG3, SLC4A2A, RAB3GAP2, ZGC:65811, UTRN, FLOT2B, FLOT2A, PI4K2A, CORO1CA, EGFRA	0.508465
Annotation Cluster 22	Enrichment Score: 1.8320256475531331
Category	Term		Count	Genes	FDR
GOTERM_MF_FAT	GO:0016614	oxidoreductase activity, acting on CH-OH group of donors	26	CBR1L, H6PD, SDR16C5B, HSD17B8, ADH5, HADHAB, ME3, KDSR, HADH, CBR1, AKR1B1.2, MDH1AA, SPRA, DHDH.2, SDHA, HIBADHB, SDHB, HIBADHA, DHRS4, GRHPRA, UGDH, IMPDH1B, BDH2, CHDH, ADH8B, ADH8A	0.0764075
GOTERM_MF_FAT	GO:0016616	oxidoreductase activity, acting on the CH-OH group of donors, NAD or NADP as acceptor	23	CBR1L, CBR1, AKR1B1.2, H6PD, MDH1AA, SDR16C5B, SPRA, DHDH.2, HSD17B8, HIBADHB, HIBADHA, ADH5, HADHAB, DHRS4, GRHPRA, UGDH, IMPDH1B, BDH2, ME3, KDSR, HADH, ADH8B, ADH8A	0.182584
GOTERM_MF_FAT	GO:0018455	alcohol dehydrogenase [NAD(P)+] activity	8	CBR1L, CBR1, AKR1B1.2, SDR16C5B, ADH8B, ADH8A, ADH5, DHRS4	0.273228
GOTERM_MF_FAT	GO:0051287	NAD binding	11	UGDH, ALDH5A1, QDPRA, ME3, HADH, HIBADHB, SIRT2, HIBADHA, HADHAB, GRHPRA, SIRT3	0.984444
Annotation Cluster 23	Enrichment Score: 1.7561617459682408
Category	Term		Count	Genes	FDR
GOTERM_BP_FAT	GO:0001667	ameboidal-type cell migration	24	HDAC4, PDGFRA, SEMA4C, LRP5, PLOD3, EK1, NRP2A, OCRL, NRP1B, NRP2B, LPP, CTHRC1A, WDR11, CDC42, COL18A1A, ROCK2A, VANGL2, CDH2, ERBB2, ITGAV, GPC4, FZD7A, CORO1CA, EPHA3	0.140827
GOTERM_BP_FAT	GO:0001755	neural crest cell migration	14	HDAC4, PDGFRA, SEMA4C, LRP5, PLOD3, NRP2A, OCRL, NRP1B, NRP2B, WDR11, COL18A1A, CDH2, ERBB2, CORO1CA	0.23972
GOTERM_BP_FAT	GO:0090497	mesenchymal cell migration	14	HDAC4, PDGFRA, SEMA4C, LRP5, PLOD3, NRP2A, OCRL, NRP1B, NRP2B, WDR11, COL18A1A, CDH2, ERBB2, CORO1CA	0.253211
GOTERM_BP_FAT	GO:0048870	cell motility	52	FMNL2A, LPGAT1, PLOD3, CRKL, ROCK2A, CDH2, ITGAV, ATP1A1A.1, USP9, PDGFRA, RHBDF1A, CCL44, ITGB1A, GPC5C, MMP2, NRP2A, SCRIB, OCRL, ABI2B, NRP2B, HSPG2, CTHRC1A, CD2AP, COL18A1A, CDH11, DOCK1, CORO1CA, EPHA3, HDAC4, RAC3B, SDC4, STAU2, MYO6A, LRP5, EK1, NRP1B, LPP, CDC42, JAM3B, TGS1, ERBB2, IGF2BP3, GPC4, FZD7A, LYN, TTC12, LGALS3B, ITGB3B, SEMA4C, WDR11, YIF1B, VANGL2	0.304692
GOTERM_BP_FAT	GO:0048864	stem cell development	17	HDAC4, PDGFRA, PEF1, SEMA4C, LRP5, PLOD3, NRP2A, OCRL, NRP1B, NRP2B, WDR11, COL18A1A, CDH2, ERBB2, CYGB1, SF3B1, CORO1CA	0.330943
GOTERM_BP_FAT	GO:0014032	neural crest cell development	17	HDAC4, PDGFRA, PEF1, SEMA4C, LRP5, PLOD3, NRP2A, OCRL, NRP1B, NRP2B, WDR11, COL18A1A, CDH2, ERBB2, CYGB1, SF3B1, CORO1CA	0.330943
GOTERM_BP_FAT	GO:0014033	neural crest cell differentiation	19	HDAC4, PDGFRA, PEF1, FMR1, SEMA4C, LRP5, PLOD3, NRP2A, OCRL, NRP1B, NRP2B, HSPG2, WDR11, COL18A1A, CDH2, ERBB2, CYGB1, SF3B1, CORO1CA	0.350147
GOTERM_BP_FAT	GO:0016477	cell migration	49	FMNL2A, PLOD3, CRKL, ROCK2A, CDH2, ITGAV, ATP1A1A.1, USP9, PDGFRA, RHBDF1A, CCL44, ITGB1A, GPC5C, MMP2, NRP2A, SCRIB, OCRL, ABI2B, NRP2B, HSPG2, CTHRC1A, CD2AP, COL18A1A, CDH11, DOCK1, CORO1CA, EPHA3, HDAC4, RAC3B, SDC4, STAU2, MYO6A, LRP5, EK1, NRP1B, LPP, CDC42, JAM3B, TGS1, ERBB2, IGF2BP3, GPC4, FZD7A, LYN, LGALS3B, ITGB3B, SEMA4C, WDR11, VANGL2	0.402534
GOTERM_BP_FAT	GO:0048762	mesenchymal cell differentiation	20	HDAC4, PDGFRA, ROCK1, PEF1, FMR1, SEMA4C, LRP5, PLOD3, NRP2A, OCRL, NRP1B, NRP2B, HSPG2, WDR11, COL18A1A, CDH2, ERBB2, CYGB1, SF3B1, CORO1CA	0.462724
GOTERM_BP_FAT	GO:0060485	mesenchyme development	21	HDAC4, PDGFRA, ROCK1, PEF1, FMR1, SEMA4C, LRP5, PLOD3, NRP2A, OCRL, NRP1B, NRP2B, HSPG2, WDR11, COL18A1A, CDH2, ERBB2, CYGB1, PRKD2, SF3B1, CORO1CA	0.811334
GOTERM_BP_FAT	GO:0048863	stem cell differentiation	21	HDAC4, PDGFRA, LRSAM1, PEF1, FMR1, SEMA4C, AK2, LRP5, PLOD3, NRP2A, OCRL, NRP1B, NRP2B, HSPG2, WDR11, COL18A1A, CDH2, ERBB2, CYGB1, SF3B1, CORO1CA	0.88417
Annotation Cluster 24	Enrichment Score: 1.7282100768683957
Category	Term		Count	Genes	FDR
GOTERM_MF_FAT	GO:0016705	oxidoreductase activity, acting on paired donors, with incorporation or reduction of molecular oxygen	25	HMOX2B, PHF2, CYP46A1.4, CYP46A1.2, PLOD3, PLOD2, P4HA1A, UNM_HU7910, CYP2V1, CYP46A1.1, CYGB1, KDM4AA, HMOX1A, CYP8B1.3, P3H2, P3H1, CYP2AE1, P3H3, COQ7, COQ6, CYP27A2, ASPH, P4HA2, SCD, CH25HL3	0.032051
GOTERM_MF_FAT	GO:0030246	carbohydrate binding	23	GALNT7, LGALS9L1, LGALS3B, LGALS9L3, P3H2, P3H1, PLOD3, PLOD2, GAA2, P3H3, GANABA, FUOM, GANABB, P4HA1A, MRC2, ERLEC1, P4HA2, CANX, POMK, MAN2B1, MAN2C1, FAM3C, GUSB	0.0348695
GOTERM_MF_FAT	GO:0005506	iron ion binding	21	PHF2, CYP8B1.3, CYP46A1.4, HAAO, CYP46A1.2, P3H2, P3H1, PLOD3, PLOD2, CYP2AE1, P3H3, CYP27A2, P4HA1A, AOX6, CYP2V1, SCD, P4HA2, CYP46A1.1, CYGB1, BCO1, CH25HL3	0.0401596
GOTERM_MF_FAT	GO:0019842	vitamin binding	21	PYGB, PYGMA, PYGMB, PHYKPL, P3H2, P3H1, PLOD3, PLOD2, ABAT, P3H3, THNSL2, P4HA1A, LMBRD1, GGCX, ILVBL, P4HA2, GOT2A, KYAT1, HACL1, KYAT3.2, MMUT	0.0921034
GOTERM_MF_FAT	GO:0031418	L-ascorbic acid binding	7	P4HA2, P3H2, P3H1, PLOD3, PLOD2, P3H3, P4HA1A	0.232067
GOTERM_MF_FAT	GO:0019798	procollagen-proline dioxygenase activity	5	P4HA2, P3H2, P3H1, P3H3, P4HA1A	0.366901
GOTERM_MF_FAT	GO:0051213	dioxygenase activity	16	PHF2, HAAO, P3H2, RPE65B, P3H1, PLOD3, PLOD2, P3H3, P4HA1A, UNM_HU7910, ASPH, P4HA2, PIR, CYGB1, BCO1, KDM4AA	0.415137
GOTERM_BP_FAT	GO:0032963	collagen metabolic process	5	MMP2, P3H2, P3H1, PLOD2, P3H3	0.48187
GOTERM_MF_FAT	GO:0031543	peptidyl-proline dioxygenase activity	5	P4HA2, P3H2, P3H1, P3H3, P4HA1A	0.554089
GOTERM_MF_FAT	GO:0048029	monosaccharide binding	8	P4HA2, P3H2, P3H1, PLOD3, PLOD2, P3H3, FUOM, P4HA1A	0.777994
[truncated: 2,593 more rows]
