# Supplementary material for: Multiomics profiling of zebrafish embryonic cell line PAC2 across growth phases to assess its relevance for toxicological studies
Source: PLoS One. 2026 Apr 17;21(4):e0346109. doi: 10.1371/journal.pone.0346109 (PMC13089740; doi:10.1371/journal.pone.0346109)
Supplement: S5 Table — (XLSX) [file pone.0346109.s012.xlsx]

## Sheet: READ ME
S5 Table for manuscript "Multiomics profiling of zebrafish embryonic cell line PAC2 to assess its relevance for toxicological studies" by Degeratu et al.
S Table number	S Table name	Worksheet name	Short description of content
S5 Table	Supporting data for Proteomics Dataset 1 (PD1), subset with day 8 and day 14	S5_PD1d8d14_SpectronID_7195PG	Biological replicates data of 7195 protein groups for day 8 and 14 from proteomics dataset 1 (PD1). Note: Protein description and gene names were Spectronaut-assigned and were not used for downstream functional annotations or comparisons.
S5 Table	Supporting data for Proteomics Dataset 1 (PD1), subset with day 8 and day 14	S5_PD1d8d14_Quant_6783PG	Data from Worksheet "S5_PD1d8d14_SpectronID_7195PG" were log2-transformed, filtered to retain only protein groups present in at least 70% of the replicates, and median-centered per replicate.
S5 Table	Supporting data for Proteomics Dataset 1 (PD1), subset with day 8 and day 14	S5_PD1d8d14_DEPs-z-sc_3239PG	Protein groups from Worksheet "S5_PD1d8d14_Quant_6783PG", which were identified to be differentially expressed (DEPs) following Student`s t-test statistical test (FDR<0.05), were z-score normalized and divided in up- or down-regulation clusters.
S5 Table	Supporting data for Proteomics Dataset 1 (PD1), subset with day 8 and day 14	S5_PD1d8d14_Volcano_3239PG	Protein groups from Worksheet "S5_PD1d8d14_Quant_6783PG", which were identified to be differentially expressed (DEPs) following Student`s t-test statistical test (FDR<0.05), were used to produce a volcano plot.

## Sheet: S5_PD1d8d14_SpectronID_7195PG
Day8_B1	Day8_B2	Day8_B3	Day8_B4	Day14_B1	Day14_B2	Day14_B3	Day14_B4	C: PG.IsSingleHit	T: PG.ProteinAccessions	T: PG.ProteinDescriptions	T: PG.Genes	T: PG.Organisms
33507.6	28688.4	21403.1	17502.4	15399.3	24960.8	23491	22816.9	FALSE	A0A024B5K5	Endothelin-converting enzyme 2	ECE2	Danio rerio
15617.4	10856.6	9788.13	15303.1	27362.5	27863	26091.1	26490.6	FALSE	A0A068F9P7	Beta-1,3-glucosyltransferase	b3galtla	Danio rerio
64032.1	65972.8	44597.9	36577.8	68475.7	43577.3	44567.6	44538.7	FALSE	A0A0B4J1A5;A0A8M9QBU8	EWS RNA-binding protein 1a;Ewing sarcoma breakpoint region 1a isoform X1	EWSR1;ewsr1a	Danio rerio
265793	278299	265465	260552	274273	289000	270535	280764	FALSE	A0A0B4J1B0;A9C3V8	Insulin-like growth factor 2 mRNA-binding protein 2;Insulin-like growth factor 2 mRNA-binding protein 2 isoform X1	crfb14	Danio rerio
29810.3	39379.9	29880.3	31339.4	25150	25930.1	34910.9	20243.8	TRUE	A0A0B4P4A4	Core binding factor beta subunit isoform 1	unp1266	Danio rerio
57222	151261	149792	186793	43388.8	122643	129695	109869	TRUE	A0A0B4P506	Core binding factor beta subunit isoform 2	unp1266	Danio rerio
111607	107568	94177.4	102294	62017	94483.3	92246.7	68517	TRUE	A0A0B4PIS7	Core binding factor beta subunit isoform 9	unp1266	Danio rerio
15896.9	14226.9	14241.5	10559.8	33949.5	40795.3	27810.8	33638.2	FALSE	A0A0D5W690	RNA helicase	rigi	Danio rerio
39480.2	36891.5	44431.3	35569.7	51147.9	49690	41950	41310.3	FALSE	A0A0E3D804	RNA helicase	MDA5a	Danio rerio
317017	316499	292058	325639	317696	328452	326707	353518	FALSE	A0A0F7C9F3	IQGAP1 protein	IQGAP1	Danio rerio
47417.3	57153.4	48263.5	64988.3	32361.8	21027.7	23370.5	25360	FALSE	A0A0F7EVQ6	IQGAP3 protein	IQGAP3	Danio rerio
11101.3	NaN	16297.5	11568.7	15225	15884.1	13859.3	8250.87	FALSE	A0A0G2KCH4	Ectodermal-neural cortex 2	klhl25	Danio rerio
18273	15149.5	13009	15331.6	12834.7	18878.7	15814.8	17081.4	FALSE	A0A0G2KDW7;A0A8M3AS71	Nucleotide exchange factor SIL1	si:ch211-195b11.7	Danio rerio
31927.3	37887.9	27804	27958	34991.6	37232.8	36531.6	45639.6	FALSE	A0A0G2KHZ9	Protein FAM57B	LOC100002814	Danio rerio
10263.3	26273.6	10885.1	8336.63	17492.4	10101.8	9184.19	11004.3	TRUE	A0A0G2KKS3;A0A0G2KSD8;A0A0G2L6G1;A0A0G2L6Z5;A0A0G2LAE2;A0A0R4IKB5;A0A0R4ITB7;A0A2R8Q725;A0A2R8QD60;A0A8M1Q1J8;A0A8M1QVF2;A0A8M1RI04;A0A8M1RII6;A0A8M1RJP9;A0A8M2B5W2;A0A8M2B7B3;A0A8M2B8E3;A0A8M2B8F9;A0A8M2B8I7;A0A8M2BAY1;A0A8M2BBJ9;A0A8M2BBN3;A0A8M2BD27;A0A8M2BD35;A0A8M2BD67;A0A8M2BFK3;A0A8M2BFK8;A0A8M2BGE1;A0A8M2BHN9;A0A8M2BHP7;A0A8M2BHQ2;A0A8M2BHQ4;A0A8M2BHQ9;A0A8M2BI59;A0A8M2BIA3;A0A8M2BIG9;A0A…	Zinc finger protein 501-like;Gastrula zinc finger protein XlCGF8.2DB-like;Zinc finger protein 501-like;Gastrula zinc finger protein XlCGF7.1-like;Zinc finger protein 239-like;Zinc finger protein 1155;Uncharacterized protein LOC541362;Gastrula zinc finger protein XlCGF7.1-like;Zinc finger protein 239-like;Gastrula zinc finger protein XlCGF26.1;Zinc finger protein 239-like;Zinc finger protein 180-l…	LOC100536030;LOC101883936;LOC101882267;LOC108179097;LOC100148620;znf1155;zgc:113336;LOC110438262;LOC100148620;si:ch73-299h12.4;LOC100148648;LOC100329627;LOC100538333;LOC100535506;LOC110437792;znf513a;si:dkey-1b17.5;LOC101882460;LOC101883008;LOC101885376;LOC101882703;LOC101882267;si:dkey-34m19.3;si:dkey-34m19.3;si:dkey-34m19.3;zgc:158517;LOC100534733;LOC100331003;LOC100007100;LOC101884621;si:ch73-…	Danio rerio
80007.8	87201.5	103863	112631	106123	116509	129431	131813	FALSE	A0A0G2KLD8	Biphenyl hydrolase like	bphl	Danio rerio
266175	125485	201676	151819	299638	286724	376825	394690	FALSE	A0A0G2KNS1	Thiosulfate sulfurtransferase/rhodanese-like domain-containing protein 1	LOC561325	Danio rerio
103181	98130	98055.5	94780.9	97157.5	100207	106819	95734.5	FALSE	A0A0G2KQA6	Septin	sept4b	Danio rerio
23806.8	30343.1	35198.6	37855.6	36579.4	42303.7	41172.9	40794.4	FALSE	A0A0G2KSF3	Uncharacterized LOC103911589	LOC103911589	Danio rerio
134578	147931	138890	134254	160871	155023	162222	158770	FALSE	A0A0G2KTT4;A0A8M6Z583	Coiled-coil domain-containing protein 134;Coiled-coil domain-containing protein 134 isoform X1	LOC100536187;si:dkey-167k11.5	Danio rerio
3347.83	589.773	754.309	786.912	NaN	99.6973	61.4738	512.323	FALSE	A0A0G2KYC0;A0A2R8QMK2	Cytoplasmic polyadenylation element-binding protein 4;Cytoplasmic polyadenylation element-binding protein 4 isoform X1	cpeb4b	Danio rerio
47350.6	31370.2	41122.8	28863.6	37837.4	24492.6	21328.4	17380.1	FALSE	A0A0G2KYR2;A0A8M2BDV3;A0A8M2BDY5	Caldesmon, smooth muscle-like isoform X1;Caldesmon, smooth muscle-like isoform X2;Non-muscle caldesmon-like isoform X3	si: ch211-223l2.4	Danio rerio
31404.8	35358.1	32130	32158.6	35385	39956	34909.2	32521.8	FALSE	A0A0G2L033	Organic solute carrier partner 1b	oscp1b	Danio rerio
53701.8	75115.9	55008.9	56062.9	67166.5	52907.3	59826.3	44145.6	FALSE	A0A0G2L264	RAB35, member RAS oncogene family a	rab35a	Danio rerio
55731.2	60367.6	56631	50387.9	55055.4	55737.1	49311.3	55391.2	FALSE	A0A0G2L2D6	Cadherin-10-like	LOC100534755	Danio rerio
16885.4	NaN	NaN	2518.06	10016.7	8216.43	NaN	11040	FALSE	A0A0G2L2I7;A0A8M3AWZ6	C2 calcium-dependent domain-containing 2;C2 domain-containing protein 2 isoform X2	c2cd2	Danio rerio
496987	294958	389518	343361	300710	485231	539664	548952	FALSE	A0A0G2L2Q2	Complex III subunit 9	uqcr10	Danio rerio
82366.8	44825.8	80330.7	26859	54477.1	37099.3	39253.8	28231.9	FALSE	A0A0H2UJM0	ERO1-like protein alpha	ERO1-L	Danio rerio
33473.6	44628.2	41830.8	38314.2	38683.9	36833.8	40123.8	47588.3	FALSE	A0A0H2UKC6;Q803I4	RING-type E3 ubiquitin transferase;E3 ubiquitin-protein ligase RING2	fa19h05;rnf2	Danio rerio
8682.2	3471.79	2677.78	7276.68	12163.5	13920	12800.5	12422.7	FALSE	A0A0H2UKC7;Q568B8	Torsin family 4, member Aa;Torsin-4A	si:ch1073-314p13.1;tor4a	Danio rerio
1944.97	892.347	228.298	968.99	NaN	NaN	938.209	221.556	TRUE	A0A0H2UKD6;Q1LW89	N-acetylneuraminate 9-O-acetyltransferase	SOAT;casd1	Danio rerio
268437	354651	234891	388246	366283	355985	360437	354187	FALSE	A0A0H2UKD8	Myosin Ic, paralog a	MMI-beta	Danio rerio
17506.8	9295.63	15070.3	11713.5	11333.8	13976.8	17131.4	14879.1	FALSE	A0A0H2UKG1;F1RBN2	Sperm-associated antigen 1A	cb1089;spag1a	Danio rerio
39118.3	37889.4	35832.2	35696.9	46595.5	43619.2	40347.7	42818.1	FALSE	A0A0H2UKU4;A0A8M9QD52;A0A8M9QI41	Protocadherin 7b;Protocadherin-7 isoform X3;Protocadherin-7 isoform X2	pcdh7b	Danio rerio
10911.2	15224.8	15080.9	9047.56	16145.5	14645.5	7027.5	10005.3	FALSE	A0A0H2UKW4	Family with sequence similarity 168 member A	zgc:153007	Danio rerio
236761	255592	244653	249071	247913	251933	230608	241792	FALSE	A0A0H2UKW6;A0A8M6Z319	A kinase (PRKA) anchor protein 8-like;A-kinase anchor protein 8-like isoform X1	wu:fc52f04;akap8l	Danio rerio
20573.7	19477.2	22497.9	24786.8	23506.3	26595	24077.5	25899.4	FALSE	A0A0J9YJ57	PPFIA-binding protein 1a	si:dkey-207j16.2	Danio rerio
72677.6	65623	65483.9	56081.7	123856	102499	125203	110451	FALSE	A0A0J9YJ98	Essential MCU regulator, mitochondrial	si:ch211-133l11.4	Danio rerio
61391.9	68399.9	70668.2	67180.3	59854.7	57221.2	53004	47854.4	FALSE	A0A0P0UQI8;F6NIA2	Lysine-specific histone demethylase	lsd1;aof2	Danio rerio
599648	532985	499480	533387	539058	552976	456396	435603	FALSE	A0A0R4I9C1;Q6TGS6	Tyrosine--tRNA ligase;Tyrosine--tRNA ligase, cytoplasmic	cb204;yars1	Danio rerio
73673.7	69804.6	75043	75836.8	69769.1	69544	70212.9	67362.2	FALSE	A0A0R4I9D6;A2CET0	Symplekin	sympk	Danio rerio
NaN	NaN	NaN	NaN	770.722	2670.07	NaN	NaN	FALSE	A0A0R4I9E0;A0A8M1PZQ2;A0A8M2BED4;A0A8M2BEE4;A0A8M2BEF1;A0A8M6Z290;A0A8M9Q9Z4	Centrosomal protein 350;Centrosome-associated protein 350 isoform X7;Centrosome-associated protein 350 isoform X1;Centrosome-associated protein 350 isoform X3;Centrosome-associated protein 350 isoform X4;Centrosome-associated protein 350 isoform X6;Centrosome-associated protein 350 isoform X5	cep350	Danio rerio
59216.8	57602.1	64362.3	62465.1	108360	114352	114252	113621	FALSE	A0A0R4I9E8	Prolyl 3-hydroxylase 1	p3h1	Danio rerio
40529	38518.8	36574.1	49258.2	44858.1	53433.6	52134.2	49084.4	FALSE	A0A0R4I9G1	Pleckstrin homology domain-containing family A member 1 isoform X1	plekha1b	Danio rerio
251116	174768	221077	213209	193529	245758	247988	224658	FALSE	A0A0R4I9I2	Cleavage stimulation factor subunit 2 isoform X1	CstF-64	Danio rerio
315473	176040	197063	200088	274624	312752	280997	298558	FALSE	A0A0R4I9N0	Purine-rich element-binding protein Ab	purab	Danio rerio
92318.2	104186	83075	91478.5	75876.6	76183.4	72154.4	75866.4	FALSE	A0A0R4I9S5	N(Alpha)-acetyltransferase 15, NatA auxiliary subunit b	fi31d06	Danio rerio
25358.4	29849	37454.3	25865.3	24017.9	19170.3	24142.8	24281.4	FALSE	A0A0R4I9V4	DNA-directed RNA polymerase subunit	polr1a	Danio rerio
1057.76	NaN	1679.82	1454.59	NaN	403.094	NaN	NaN	TRUE	A0A0R4I9X7	GRB2-associated-binding protein 2	gab2	Danio rerio
1279070	927062	1017520	957398	921624	1160470	1104070	1043180	FALSE	A0A0R4IA30	Elongation factor-1, delta, a	eef1d	Danio rerio
19420.9	19355	24316.7	21922.1	22333.5	21340	21368.9	19862.9	FALSE	A0A0R4IA41;A0A8M2B979;A0A8M3AYM8;A0A8M9P540;A0A8M9PF15;A0A8M9PKQ9;A0A8M9PT22;A0A8M9PT27;A0A8M9PWH1;E9QGZ3;E9QIR1	Eyes absent homolog	im:7221408;eya4;eya4;eya4;eya4;eya4;eya4;eya4;eya4;im:7221408;im:7221408	Danio rerio
105880	68472.4	94245.9	99194.1	67400.8	102765	109004	101004	FALSE	A0A0R4IA73	Protein quaking-A	cb344	Danio rerio
71728.2	79189.5	72659.1	106559	55413.9	52865.8	58347.3	55111.1	FALSE	A0A0R4IA93;A0A0R4IQI9;A0A8M3AP08;A0A8M3B733	Cytoskeleton-associated protein 5;Cytoskeleton-associated protein 5;Cytoskeleton-associated protein 5 isoform X1;Cytoskeleton-associated protein 5 isoform X3	im:7143385;im:7143385;ckap5;ckap5	Danio rerio
37436.5	55942.5	30693.3	49259.7	30776.3	30060.3	26316.7	23181.1	FALSE	A0A0R4IAE4;A0A0R4IC05;A0A8M3B604	DNA helicase	si:dkey-106m21.4;fc26h11;chd1	Danio rerio
37557	32294.1	43316.9	39079	49781.3	55110	59724	55423.7	FALSE	A0A0R4IAH0	Histone deacetylase	wu:fa96d08	Danio rerio
93014.2	107130	106317	121142	96985.2	89593.8	96749	87634.1	FALSE	A0A0R4IAI1;A0A8M2B4B7;A0A8N7T781	Protein virilizer homolog isoform X2;Protein virilizer homolog isoform X1;Protein virilizer homolog isoform X3	si:ch211-79l20.4	Danio rerio
13722.9	16702.1	15081	12128.6	11084.2	11193.7	7199.73	6714.51	FALSE	A0A0R4IAN7;A0A8M3B0E7;A0A8M9QA26;A9JTC6	Uncharacterized protein LOC100136852 isoform X2;Uncharacterized protein LOC100136852 isoform X3;Uncharacterized protein LOC100136852 isoform X1;Uncharacterized protein LOC100136852 precursor	zgc:174863	Danio rerio
180934	190485	190363	190668	178030	169555	159558	166939	FALSE	A0A0R4IAQ8;E7F981	Nuclear pore complex protein Nup98-Nup96	im:7151238	Danio rerio
52037.5	46387.8	37640.6	51333.5	36862.6	36156.7	37336.1	37343.6	FALSE	A0A0R4IAR3	RAB42, member RAS oncogene family	zgc:112009	Danio rerio
91164.7	104453	97665.5	97910.3	98670.3	98954.5	95128.2	96020.5	FALSE	A0A0R4IB13	X-ray repair cross-complementing protein 5	Ku80	Danio rerio
42537.9	41205.2	41332	42582.2	49474.7	50148.4	47161.6	45915.1	FALSE	A0A0R4IB93	Ubiquitin carboxyl-terminal hydrolase 48	usp48	Danio rerio
152937	196670	161472	114238	141762	152892	125293	128187	FALSE	A0A0R4IBJ2	Ribosome biogenesis protein BRX1 homolog	bxdc2	Danio rerio
24407.1	27843.7	22184.3	29744.4	16839.2	18474.2	19564.4	16472.7	TRUE	A0A0R4IBK0;A0A8M1P3S1;B8JIT5;F1Q8A2	Interferon regulatory factor 2;Interferon regulatory factor 2 isoform 1;Interferon regulatory factor 2 isoform 2;Interferon regulatory factor	irf2b;irf2;wu:fc74h04;wu:fc74h04	Danio rerio
16556.2	15323.9	17765.4	17444.6	30648.6	32387.7	25250.4	26778.3	FALSE	A0A0R4IBK5;A0A8M9QAL4	E3 ubiquitin-protein ligase rnf213-alpha	rnf213a	Danio rerio
2915.68	7622.19	6062.39	4995.86	3514.05	5994.6	NaN	2013.99	FALSE	A0A0R4IBL7;A0A1L1QZA0;A0A1L1QZH9;A0A8M3AUH5;A0A8M3B1F3;A0A8M3BB85	Transcription factor 12;Transcription factor 12;Transcription factor 12;Transcription factor 12 isoform X5;transcription factor 12 isoform X1;Transcription factor 12 isoform X4	tcf12;wu:fb74g05;wu:fb74g05;tcf12;tcf12;tcf12	Danio rerio
20203.1	28041.5	17666.6	24972.5	4072.09	15580.2	8904.93	7854.88	FALSE	A0A0R4IBM0;A0A0R4IDP7;A0A0R4IFE6;A0A0R4IPH3;A0A1B4Z255;A0A8M3B1T9;A0A8M3B1W6;A0A8M3B955;A0A8M6Z0Q7;A0A8M9QGQ0;A0A8M9QKS2;B3DK99	Neuregulin 1;Neuregulin 1;Neuregulin 1;Neuregulin 1;Neuregulin1;Pro-neuregulin-1, membrane-bound isoform isoform X1;Pro-neuregulin-1, membrane-bound isoform isoform X2;Pro-neuregulin-1, membrane-bound isoform isoform X3;Pro-neuregulin-1, membrane-bound isoform isoform X7;Pro-neuregulin-1, membrane-bound isoform isoform X8;Pro-neuregulin-1, membrane-bound isoform isoform X6;Neuregulin 1	wu:fm70e01;wu:fm70e01;wu:fm70e01;wu:fm70e01;wu:fm70e01;nrg1;nrg1;nrg1;nrg1;nrg1;nrg1;wu:fm70e01	Danio rerio
306795	290686	361870	316403	390243	414236	365239	388485	FALSE	A0A0R4IBN4	UTP--glucose-1-phosphate uridylyltransferase	Ugp2	Danio rerio
26174.1	26102.9	28179.6	32520.8	32470	34082.6	32475.1	38736.1	FALSE	A0A0R4IBS8;A0A0R4IIY5	Sorting nexin 7;Sorting nexin-7	zgc:92458	Danio rerio
94183.8	76046.8	96019.9	89970.6	91621.2	98466.1	93617.9	91058.4	FALSE	A0A0R4IBT0;A0A8M3AU14	Branchpoint-bridging protein	wu:fc09f06;sf1	Danio rerio
189312	173866	155862	161311	147843	110875	99538.9	135997	FALSE	A0A0R4IBX9	Non-histone chromosomal protein HMG-17	hmgn1b	Danio rerio
1219830	958469	1037130	1040310	1111890	1356130	1218270	1222700	FALSE	A0A0R4IC11	Lysine--tRNA ligase	cb530	Danio rerio
21886.6	17014.9	13571.1	18954.4	15100.2	21388.1	22789.1	20716.7	FALSE	A0A0R4IC20	Si:ch211-276i12.9	si:ch211-276i12.9	Danio rerio
62841.7	41998	65041.9	50021.9	94092.9	98066.7	98600.4	100546	FALSE	A0A0R4IC35	O-GlcNAcase-like	mgea5l	Danio rerio
109099	136799	117324	118755	111118	106656	108644	101254	FALSE	A0A0R4IC37;A0A8M1NHR0;F6NXE7	Cleavage and polyadenylation specificity factor subunit 1;Cleavage and polyadenylation specificity factor subunit 1;Cleavage and polyadenylation specificity factor subunit 1 isoform X1	cpsf1;cpsf1;wu:fb24c01	Danio rerio
55087.2	68495.6	59509.7	62826.4	51472.8	45956.2	49830.9	59843	FALSE	A0A0R4IC81	ABC-type glutathione-S-conjugate transporter	abcc1	Danio rerio
39693.8	59546.8	49744.2	65867.4	54182.1	49934.5	46612	58690.1	FALSE	A0A0R4ICC7	Major facilitator superfamily domain-containing protein 3	si:dkey-229d2.4	Danio rerio
9845.5	8342.32	9472.84	7770.19	9090.72	9234.76	7319.09	6875.2	FALSE	A0A0R4ICD5	E2F transcription factor 4	fb72f07	Danio rerio
20085.6	27279.1	17835.4	26239.5	14282.3	10605.2	8406.79	5377.48	FALSE	A0A0R4ICI5	RNA polymerase I-specific transcription initiation factor RRN3	rrn3	Danio rerio
156097	139054	153900	142168	174716	166592	158772	149644	FALSE	A0A0R4ICL5;A0A8M1PSG8	Protein transport protein Sec24A isoform X2;Protein transport protein Sec24A isoform X1	sec24a	Danio rerio
5169.92	7636.83	10304.4	4187.97	5050.16	3603.23	1507.14	3.10251	FALSE	A0A0R4ICN6	Family with sequence similarity 193 member B	fam193b	Danio rerio
25665.9	27516.1	21911.5	26339.1	25215.5	19809	18962.4	16230.8	FALSE	A0A0R4ICQ3;Q6DBU2	GPALPP motifs-containing protein 1	fc50h08	Danio rerio
129174	136295	141055	100347	166734	153644	134036	134245	FALSE	A0A0R4ICR8;Q6PH44	Basigin	wu:fb26a05	Danio rerio
100753	105262	100914	110792	159422	177557	162859	167125	FALSE	A0A0R4ICW1	Supervillin d	si:dkeyp-94b4.1	Danio rerio
5971.09	11082.2	5163.83	NaN	4686.34	2817.94	5092.23	4180.92	FALSE	A0A0R4ICZ3;A0A8M9PXA9	Enhancer of polycomb homolog	epc1a	Danio rerio
192390	221241	196179	240003	266144	267713	258442	262950	FALSE	A0A0R4ID09	Ribosomal protein S6 kinase	id:ibd1103	Danio rerio
29446	20702.6	28036.9	24220.3	27477.1	33330	19980.4	28218.2	FALSE	A0A0R4ID81;A0A8M3B571	RAB11 family-interacting protein 2 (class I);Rab11 family-interacting protein 2 isoform X2	rab11fip2	Danio rerio
41839.3	29332.3	40790.4	35618.4	42792.5	55466.5	50191.2	50565.9	FALSE	A0A0R4ID82	VPS33A core subunit of CORVET and HOPS complexes	im:7136893	Danio rerio
31239.9	26175	26175.2	22482.1	30395.5	43985.2	40344.1	39018.9	FALSE	A0A0R4IDA7;A0A8M2B6B7;A0A8M2B6F1;A0A8M2B6H9;A0A8M6YWD3;A3KNM2;I3IT45	Tumor protein D52;Tumor protein D52 isoform X4;Tumor protein D52 isoform X2;Tumor protein D52 isoform X1;Tumor protein D52 isoform X3;Si:ch211-203l9.2;Tumor protein D52	si:ch211-203l9.2;tpd52;tpd52;tpd52;tpd52;si:ch211-203l9.2;si:ch211-203l9.2	Danio rerio
67102.3	61712.2	62135.1	71369.6	94403.7	68474.9	64396.8	72343.6	FALSE	A0A0R4IDF5	Si:rp71-36a1.2	si:rp71-36a1.2	Danio rerio
28531.8	27690.6	31637.6	24277	27665.4	26092.9	22718.7	21883.1	FALSE	A0A0R4IDF6;A0A8M9QFN6	Neurobeachin-like 1;Neurobeachin-like protein 1 isoform X2	nbeal1	Danio rerio
41747.5	61566	48757.9	48109.1	27171.3	27428	21887.3	12706.5	FALSE	A0A0R4IDU4;A0A286Y8T8	NUMB-like endocytic adaptor protein	z-numb	Danio rerio
NaN	NaN	NaN	NaN	7627.79	9257.68	10475	10241.7	FALSE	A0A0R4IDW0;A0A0R4IQE0;A0A0R4IRL8;A0A8M6Z8R4	Scavenger receptor class B member 1 isoform X3;Scavenger receptor class B member 1 isoform X2;Scavenger receptor class B member 1;Scavenger receptor class B member 1 isoform X1	cb1015;cb1015;cb1015;scarb1	Danio rerio
11740.1	4528.55	6564.99	5252.01	3984	4222.51	3360.83	6757.8	FALSE	A0A0R4IEA9;Q566Y1	Elongator complex protein 4	wu:fi38c09;elp4	Danio rerio
45244.6	47697.9	44260.6	53153.6	52035.9	44625.4	42406.1	36661.7	FALSE	A0A0R4IEF8;A0A8M2B620	Zinc finger CCCH domain-containing protein 18;Zinc finger CCCH domain-containing protein 18 isoform X1	nhn1;zc3h18	Danio rerio
22644.6	25598.4	22023.7	32470.3	25182.6	26914.6	32644.6	37741.9	TRUE	A0A0R4IEH8;A0A0R4ISE2	Uncharacterized protein LOC100137104 isoform X1;Bloodthirsty-related gene family, member 22	zgc:173581;btr22	Danio rerio
19971.1	22151	20586.1	23509.3	26049.7	23001.6	26103.5	28084.2	FALSE	A0A0R4IEK3;A0A8M2BAS7;A0A8M2BAT2;A0A8M2BAT6;A0A8M2BAW9;A0A8M2BB01;A0A8M2BB74;A0A8M2BB75;A0A8M3AN11;A0A8M3ANR6;A0A8M3AVI6;A0A8M3B688;A0A8M9QMI5	Discs large homolog 1-like protein isoform X13;Discs large homolog 1-like protein isoform X8;Discs large homolog 1-like protein isoform X15;Discs large homolog 1-like protein isoform X5;Discs large homolog 1-like protein isoform X10;Discs large homolog 1-like protein isoform X11;Discs large homolog 1-like protein isoform X7;Discs large homolog 1-like protein isoform X14;Discs large homolog 1-like…	dlg1l	Danio rerio
85511.4	119972	68353.4	100759	89350.4	88529.1	76194.2	86806	FALSE	A0A0R4IEP6	Sortilin 1a	sort1	Danio rerio
8223.99	12739.7	10754.7	9587.1	8887.47	4224.1	13557	9092.77	FALSE	A0A0R4IEP9;A0A8M2BAL6;A0A8M2BAT5;Q7SY42	TRAF2 and NCK interacting kinase a isoform X4;TRAF2 and NCK interacting kinase a isoform X1;TRAF2 and NCK interacting kinase a isoform X3;TRAF2 and NCK interacting kinase a	fc52d11;tnika;tnika;msn	Danio rerio
166691	153128	159218	129750	153995	152413	146294	136430	FALSE	A0A0R4IEU0;A0A8M2B233;A0A8M2B2B1;E7EYJ7	Erbb2-interacting protein;Erbin isoform X1;Erbin isoform X3;Erbb2-interacting protein	erbb2ip	Danio rerio
13764.1	16520.4	15916.8	24515.6	20335.3	11452.7	4115.27	12074.7	TRUE	A0A0R4IF41;A0A8M3AV43;A2BID7	PR domain zinc finger protein 10	si:ch211-151h10.3;prdm10;prdm10	Danio rerio
441237	567512	446495	500438	357805	285650	271149	233852	FALSE	A0A0R4IF65	DNA replication licensing factor MCM2	cb737	Danio rerio
179056	223764	164460	170219	189711	175957	164106	149499	FALSE	A0A0R4IFD3;Q1L985	Nardilysin b (N-arginine dibasic convertase);Nardilysin	nrd1	Danio rerio
NaN	3269.4	NaN	2283.28	NaN	NaN	NaN	NaN	TRUE	A0A0R4IFG3	Transcription termination factor 2	ttf2	Danio rerio
39221.7	42216.1	53119.6	49386.8	65441.6	61234.4	60629.8	65095.1	FALSE	A0A0R4IFI0;A0A8M6Z171	Regulatory-associated protein of MTOR, complex 1;Regulatory-associated protein of mTOR isoform X2	rptor	Danio rerio
119335	116148	131389	86949	85231.4	69111.3	70503.8	60016.4	FALSE	A0A0R4IFJ3	Large neutral amino acids transporter small subunit 1	slc7a5	Danio rerio
481443	431108	592343	563103	823402	882295	899886	925130	FALSE	A0A0R4IFJ4	Pyruvate carboxylase	PYCa	Danio rerio
28602.9	32719.2	28434.3	23131.6	35056.9	32076	30603.4	36447.1	FALSE	A0A0R4IFP8;A0A8M3AYV8;Q1RLY9;Q8QFX6	Neuropilin;Neuropilin;Neuropilin;Neuropilin-1a	np-1;nrp1a;np-1;nrp1a	Danio rerio
121962	122088	136823	126749	153501	149638	146860	132194	FALSE	A0A0R4IFT8	Ubiquitin carboxyl-terminal hydrolase 47	zgc:165650	Danio rerio
277269	276329	253736	260196	265150	260406	246559	241935	FALSE	A0A0R4IG09	Eukaryotic translation initiation factor 4H	wbscr1	Danio rerio
4907.16	NaN	1694.07	3181.85	1947.75	4965.32	4057.46	6224.22	TRUE	A0A0R4IG59	BCL2-interacting protein 1b	bnip1b	Danio rerio
16143.4	3569.45	14501.2	6162.9	13369.9	18309.7	25008.1	20546.6	FALSE	A0A0R4IGD1;F1QSI6;Q503T8	Single-stranded DNA binding protein like isoform X1;Single-stranded DNA-binding protein 4;Single-stranded DNA binding protein like	zgc:110158;si:ch211-202n20.1;zgc:110158	Danio rerio
70243.8	65024.5	65958.1	67033.6	73333.6	98012.9	98777.6	100773	FALSE	A0A0R4IGE6;A0A8M2BE91;A0A8M3BBQ5;Q7ZVA3	Endophilin-A2 isoform X1;Endophilin-A2 isoform X3;Endophilin-A2 isoform X2;Endophilin-A2	cb831;sh3gl1b;sh3gl1b;sh3gl1	Danio rerio
1049000	1133250	1283880	1216400	1273970	1181590	1242520	1472580	FALSE	A0A0R4IGK4;F1QCQ7	Erythrocyte band 7 integral membrane protein isoform X1;Erythrocyte band 7 integral membrane protein isoform 1	band7.2	Danio rerio
57500.1	52805	62176.4	47607.7	58515.9	58558.2	51110.1	46872.4	FALSE	A0A0R4IGL6;A0A2R8PW57;A0A8M3AJ23;A0A8M3AJX0;A0A8M3ARF8;A0A8M3AUD5;Q8JFV5	E3 ubiquitin-protein ligase	si:dz142b24.4;si:dz142b24.4;hectd1;hectd1;hectd1;hectd1;OTTDARP00000001496	Danio rerio
41967.8	47295	43030.7	44377.4	48919	47435.3	42133.3	46983.5	FALSE	A0A0R4IGM2;F5HSE3	Nipped-B protein;Nipped-B-like protein A	si:ch211-234b6.2;nipbla	Danio rerio
25359.6	22919.9	15507.2	17412.6	25132.9	28919	19709.8	21104.6	FALSE	A0A0R4IGM8;A0A8M2B7U5;F1R5N2	MIA SH3 domain ER export factor 3;Melanoma inhibitory activity protein 3 isoform X2;MIA SH3 domain ER export factor 3	mia3	Danio rerio
4935540	5124010	6035170	4591440	4684670	4139240	4343880	4073740	FALSE	A0A0R4IGP6	Pyruvate kinase	cb1029	Danio rerio
9116.79	7775.16	9575.04	9691.29	9955.46	10757.3	11783.3	11616	FALSE	A0A0R4IH07;B6IDE7	FRAS1-related extracellular matrix 2b;FRAS1 related extracellular matrix 2b precursor	frem2b	Danio rerio
4391.73	6206.72	5438.82	7428.4	3816.08	3401.67	3642.57	5261.3	TRUE	A0A0R4IH08;A0A8M6Z0J4;A0A8M6Z266	Inositol 1,4,5-trisphosphate receptor;Inositol 1,4,5-trisphosphate receptor;Inositol 1,4,5-trisphosphate receptor	si:dkey-163f12.8;itpr3;itpr3	Danio rerio
135052	136049	140380	132898	187204	181942	177389	191729	FALSE	A0A0R4IH35	Methylcrotonoyl-CoA carboxylase subunit alpha, mitochondrial	si:dkey-37m8.6	Danio rerio
28336.4	34587.9	32019	30943.8	21500.4	25644.2	22152.3	22589.5	FALSE	A0A0R4IH55	Myb-binding protein 1A-like protein	cb486	Danio rerio
12952.5	28385.6	11925.2	14852.8	16148.1	9630.7	13097.9	10875.6	FALSE	A0A0R4IH56;A0A8M2B724;A0A8M3AJC4;A0A8M3AK71;A0A8M3B2Q2	Lysine (K)-specific demethylase 2Aa;Lysine (K)-specific demethylase 2B isoform X1;Lysine (K)-specific demethylase 2B isoform X4;Lysine (K)-specific demethylase 2B isoform X3;Lysine (K)-specific demethylase 2B isoform X2	jhdm1A-b;kdm2aa;kdm2aa;kdm2aa;kdm2aa	Danio rerio
1454350	1557320	1722040	1456390	855878	1236890	1231220	1296520	TRUE	A0A0R4IH76;A0A8M3B1D5	Nuclear mitotic apparatus protein 1;Nuclear mitotic apparatus protein 1 isoform X1	numa1	Danio rerio
511204	532930	583809	556007	595055	560689	566050	589492	FALSE	A0A0R4IH79	Lon protease homolog, mitochondrial	LONP1	Danio rerio
25986.8	41338.5	29264.7	31302.4	18522.9	12895	13236.9	7265.33	FALSE	A0A0R4IH97	Aryl hydrocarbon receptor nuclear translocator-like 2	bmal2	Danio rerio
41908.4	63395.3	48259.1	52948.9	42362.8	37479.2	39517.1	36617.5	FALSE	A0A0R4IHF0;A0A8M9Q5U4;A0A8M9QB37;F1QC13	Protein kinase C and casein kinase substrate in neurons 2;Protein kinase C and casein kinase substrate in neurons protein 2 isoform X3;Protein kinase C and casein kinase substrate in neurons protein 2 isoform X2;Protein kinase C and casein kinase substrate in neurons 2	zgc:77519;pacsin2;pacsin2;zgc:77519	Danio rerio
62467.8	76962.7	65174.5	60471.3	48188	50346	49065.5	45036.1	FALSE	A0A0R4IHH9;A0A8M2BCW8;F1R1W8	Apoptosis-antagonizing transcription factor;Protein AATF isoform X1;Apoptosis-antagonizing transcription factor	cb109;aatf;cb109	Danio rerio
93602.4	90530.8	103837	90349.4	130171	141867	142055	136291	FALSE	A0A0R4IHR0	3'(2'),5'-bisphosphate nucleotidase 1 isoform X1	zgc:92144	Danio rerio
87745.4	95501.6	82795.2	73475.9	79541.5	78616.2	70629.7	65353.4	FALSE	A0A0R4IHX2	Kelch domain-containing 4	fb95f04	Danio rerio
84234.3	76253	64082.8	72995.4	95665.9	135060	120495	113695	FALSE	A0A0R4II16	Proteasome inhibitor PI31 subunit	zgc:92785	Danio rerio
20165.3	12470.9	16222.4	11277	18926.9	15654	13262.5	14622.3	FALSE	A0A0R4IIB3;A0A0R4IP15;A0A8M2BE14;A0A8M3AUJ2;A0A8M3AUL1;A0A8M3B4F0;A0A8M3BBA1;A0A8M6YZX3;A0A8M9PNJ2	Neogenin 1a;Neogenin 1a;Neogenin isoform X4;Neogenin isoform X3;Neogenin isoform X1;Neogenin isoform X7;Neogenin isoform X2;Neogenin isoform X6;Neogenin isoform X5	cb333;cb333;neo1a;neo1a;neo1a;neo1a;neo1a;neo1a;neo1a	Danio rerio
37933.6	36769.4	44785.2	44052.9	64928.5	69675.4	81623.4	86490.1	FALSE	A0A0R4IIB7	Succinate-semialdehyde dehydrogenase	aldh5a1	Danio rerio
43761.9	44361.7	42538.7	43119.5	50328.5	52827.1	49697.2	48206.9	FALSE	A0A0R4IIC4;A0A8M2BE44	DENN domain-containing protein 4C isoform X2;DENN domain-containing protein 4C isoform X1	dennd4c	Danio rerio
24001.6	20802.6	27315.9	30479.7	34668	35307	35547.9	34847.3	FALSE	A0A0R4IIK5;A0A8M2BL58;A0A8M3AT68	Extracellular matrix protein 1 isoform X1;Extracellular matrix protein 1 isoform X2;Extracellular matrix protein 1 isoform X3	ecm1b	Danio rerio
6632.55	1459.13	3973.22	4011.87	6415.14	2974.74	5252.91	5146.6	TRUE	A0A0R4IIL3	Aquaporin	aqp11	Danio rerio
107165	112217	102457	112518	144680	151893	168019	162672	FALSE	A0A0R4IIN9	Leucyl-cystinyl aminopeptidase isoform X3	fb73h12	Danio rerio
127711	173009	150620	143803	128628	110659	114281	115942	FALSE	A0A0R4IIV9	THUMP domain-containing 1	zgc:77221	Danio rerio
18452.7	4867.69	13858.9	12005	17227	25575.1	18752.5	14010.5	FALSE	A0A0R4IJ04;A0A8M9Q1B8;A0A8M9Q7N4;Q6NV05	RNA binding motif protein 14 isoform X3;RNA binding motif protein 14 isoform X1;RNA binding motif protein 14 isoform X2;RNA binding motif protein 14	rbm14;rbm14b;rbm14b;zgc:85696	Danio rerio
48536.7	66962.9	50381.1	66134.7	60400.5	59280.3	53568.2	59490.4	FALSE	A0A0R4IJ07	Elongator complex protein 1	elp1	Danio rerio
22759.1	20329	15614.3	17074.1	22030	21723.9	16867.1	16338.3	FALSE	A0A0R4IJ75	Integrator complex subunit 1	ints1	Danio rerio
18184	19468.3	15216	24135.8	12884.1	13019.2	5359.28	9141.77	FALSE	A0A0R4IJ99;A0A8M6YZL0	Kalirin RhoGEF kinase b;Kalirin isoform X1	wu:fc60a10;kalrnb	Danio rerio
91486.3	86395.2	83227.7	75108.9	76772.5	80030.7	75844.9	69429.8	FALSE	A0A0R4IJB1;A0A8N7UV44	Si:dkey-74k8.3;Uncharacterized protein si:dkey-74k8.3 isoform X2	si:dkey-74k8.3	Danio rerio
94730.4	112703	113793	106474	80598.8	81649.5	86708.1	90729	FALSE	A0A0R4IJC7	ATP-dependent zinc metalloprotease YME1L1	ftsh1	Danio rerio
123713	128151	133654	135411	120868	111582	111593	115682	FALSE	A0A0R4IJE4	Caspase 20, apoptosis-related cysteine peptidase	zgc:194469	Danio rerio
14460.2	10571.2	20463.9	15623	11879.3	22991.6	41943.8	40606.3	FALSE	A0A0R4IJF5;Q6PBL0	Mitochondrial import inner membrane translocase subunit tim16	magmas;pam16	Danio rerio
2168.17	3437.07	5616.22	7337.5	2751.2	4540.66	NaN	5132.61	FALSE	A0A0R4IJI1;A0A8M2BCI6;A0A8M6Z6F8	Si:ch211-225b11.4;Thyroid adenoma-associated protein homolog isoform X1;Thyroid adenoma-associated protein homolog isoform X3	si:ch211-225b11.4	Danio rerio
36671.8	23950.4	34559.2	12809.8	44656.3	43572.1	40127.1	36772.8	FALSE	A0A0R4IJJ1;A0A8M9Q9Y5	procollagen-proline 3-dioxygenase	p3h2	Danio rerio
37741.2	45490.9	38976.4	44097.8	56585.8	62698.2	61176.7	60553.7	FALSE	A0A0R4IJJ4;A0A8M3AHT4;A0A8M9PZJ6;A0A8M9QBD4;A0A8M9QGL6;A0A8M9QKV9;A0A8M9QPD2	LIM and calponin homology domains 1b;LIM and calponin homology domains-containing protein 1 isoform X7;LIM and calponin homology domains-containing protein 1 isoform X1;LIM and calponin homology domains-containing protein 1 isoform X3;LIM and calponin homology domains-containing protein 1 isoform X4;LIM and calponin homology domains-containing protein 1 isoform X6;LIM and calponin homology domain…	limch1b	Danio rerio
18650.9	15452.7	16579.9	12455.7	18407.9	16160	18639.5	17145.8	TRUE	A0A0R4IJJ7;A0A8M3AVY6;Q6PEH9	Zinc transporter ZIP10;Zinc transporter ZIP10 isoform X2;Zinc transporter ZIP10	zgc:63552;slc39a10;slc39a10	Danio rerio
41349.5	30661.5	36029.3	32608.2	63294.6	72362.7	66469.9	58037.1	FALSE	A0A0R4IJL2	Alpha-galactosidase	zgc:123333	Danio rerio
12823	28119.4	19879	24209.6	21002.6	23500.8	22766.2	25028	FALSE	A0A0R4IJL5	Membrane-bound O-acyltransferase domain-containing 2b	si:ch211-195d17.1	Danio rerio
22056.6	22499.7	24508.8	25343.7	22253.9	20045.1	29610.1	32254.5	FALSE	A0A0R4IJR7;A0A8M9PRL2	Si:ch1073-392o20.2;Trans-Golgi network integral membrane protein 2 isoform X2	si:ch1073-392o20.2	Danio rerio
68070.2	133132	34353.9	47007.6	84759.2	106000	82548.7	57681.4	FALSE	A0A0R4IJT4;A0A8M6Z293;A0A8M6Z3S4;A0A8M6Z9J5	Phosphodiesterase	zgc:56689;pde10a;pde10a;pde10a	Danio rerio
33985.7	31810.4	37574.9	24034	32809.4	34116.5	31990.4	22324.1	FALSE	A0A0R4IJV5	ATP-dependent RNA helicase	ddx52	Danio rerio
134771	134104	140096	128749	153810	138970	134484	115729	FALSE	A0A0R4IK06	Ankyrin repeat and FYVE domain-containing 1	wu:fb69g03	Danio rerio
2805.41	1631.17	5490.6	7940.8	3362.93	3344	3118.98	5597.74	FALSE	A0A0R4IK17;E7F5M5	Erythroid differentiation regulatory factor 1	edrf1	Danio rerio
19331.4	8867.06	16874.3	8472.54	18464.4	14202.5	15389.4	11977.6	FALSE	A0A0R4IK63;A0A8M3AZE2;A0A8M3B5F7;A0A8M9PYS2	Mitogen-activated protein kinase kinase kinase 4;Mitogen-activated protein kinase kinase kinase 4 isoform X3;Mitogen-activated protein kinase kinase kinase 4 isoform X2;Mitogen-activated protein kinase kinase kinase 4 isoform X4	map3k4	Danio rerio
441760	307960	364245	353342	258172	322958	337933	318240	FALSE	A0A0R4IKD0;A0A8M9PGI2	Ras suppressor protein 1;Ras suppressor protein 1 isoform X1	rsu1	Danio rerio
NaN	26080.2	NaN	57041.6	NaN	NaN	NaN	22635.9	TRUE	A0A0R4IKF9;A0A2R8S024;A0A8M9PYU1	CSC1-like protein 2 isoform X1;CSC1-like protein 2 isoform X2;CSC1-like protein 2 isoform X3	tmem63ba	Danio rerio
22619.5	16072.4	12967.5	19538.9	32827.6	23457.7	18113.6	15794.4	FALSE	A0A0R4IKJ1	mRNA (2'-O-methyladenosine-N(6)-)-methyltransferase	pcif1	Danio rerio
56192.6	68089.8	53319.4	58087.6	40954.1	33791	32982	34984.2	FALSE	A0A0R4IKQ6	CD248 molecule, endosialin a	fb96b12	Danio rerio
6987.21	6874.9	15043.3	11933.3	15505	13606.4	15394	14700.5	FALSE	A0A0R4IKU3	Reversion-inducing cysteine-rich protein with Kazal motifs	reck	Danio rerio
56149.7	47209.9	57059.9	45173.3	69542.9	81346.4	71804.2	70517.6	FALSE	A0A0R4IKV3;A0A8M2B840;A0A8M2B8E7	NAD kinase 2, mitochondrial;NAD kinase 2, mitochondrial;NAD kinase 2, mitochondrial	nadkd1;nadk2;nadk2	Danio rerio
51732.9	71335.8	55678.4	59773.9	44668.9	37411.1	39635.9	36857.6	FALSE	A0A0R4IKV7;A0A8M9PX45;B0R160	Leucine-rich repeat and WD repeat-containing protein 1	ORCA;lrwd1;lrwd1	Danio rerio
150786	176002	153588	147033	95438.2	80085.3	74703.5	75006	FALSE	A0A0R4IKX4;E7FCX4	Pre-rRNA-processing protein TSR1 homolog;Pre-rRNA-processing protein TSR1 homolog isoform X1	fc52b09	Danio rerio
1028320	916324	1053370	904649	1390700	1293160	1278330	1301130	FALSE	A0A0R4IL29	Calreticulin	calr3	Danio rerio
461875	524385	477508	520851	463339	443318	430567	443654	FALSE	A0A0R4IL71;A0A8M2BGX2;A4QP10	Insulin-degrading enzyme;Insulin-degrading enzyme isoform X2;Insulin-degrading enzyme	CH211-129M12.3;ide;ide	Danio rerio
739514	642105	720846	666573	796160	840402	786152	814910	FALSE	A0A0R4ILA8	26S protease regulatory subunit 6A isoform X1	wu:fb39a02	Danio rerio
169007	188388	172057	167635	172339	154691	142253	156332	FALSE	A0A0R4ILD9	Translation initiation factor eIF-2B subunit alpha	zgc:86660	Danio rerio
9529.69	NaN	9767.15	15115	5113.59	NaN	NaN	NaN	TRUE	A0A0R4ILK3;A0A0R4IMZ9;A0A8M2BKT8	Rho GTPase-activating protein 11A;Rho GTPase-activating protein 11A;Rho GTPase-activating protein 11A isoform X1	wu:fc02e04;wu:fc02e04;arhgap11a	Danio rerio
129562	95336.3	106981	107414	71774.6	98815.7	97405.3	107424	FALSE	A0A0R4ILL2;Q503X2	39S ribosomal protein L4, mitochondrial;Large ribosomal subunit protein uL4m	si:dkey-23f9.3;mrpl4	Danio rerio
28404.4	22294.3	19576.1	23398.1	26130.9	26180	25373.8	27833.1	FALSE	A0A0R4ILM1	Abhydrolase domain containing 10a isoform 1	abhd10	Danio rerio
19614.4	19362.5	18544.3	19675.7	15439.2	14224.6	13324.3	14266.6	FALSE	A0A0R4ILM9	Nucleolar pre-ribosomal-associated protein 1	mp:zf637-1-000544	Danio rerio
17456	17128.7	20623.7	16184.8	14428.5	13902.5	11886.4	11658.3	FALSE	A0A0R4ILN1;A0A8M2BIF0;A0A8M3APN0	Coiled-coil and C2 domain-containing 1B;Coiled-coil and C2 domain-containing protein 1B isoform X2;Coiled-coil and C2 domain-containing protein 1B isoform X3	cc2d1b	Danio rerio
NaN	6203.52	10264.6	14363.4	37465.9	NaN	NaN	NaN	FALSE	A0A0R4ILN3	Neurochondrin	ncdn	Danio rerio
17116.9	20064.3	16722.6	16949.9	21260.4	18123.9	16811.4	14879.1	FALSE	A0A0R4ILY5	TNF receptor-associated factor	traf2b	Danio rerio
12764.3	14230.3	12152.5	14244.8	13668.9	11419	13861.8	12065.7	FALSE	A0A0R4IM47;A0A8M2BAL0;A0A8M2BAL2;A0A8M2BAX6;B3DI91	ArfGAP with SH3 domain, ankyrin repeat and PH domain 1a;ArfGAP with SH3 domain, ankyrin repeat and PH domain 1a isoform X1;ArfGAP with SH3 domain, ankyrin repeat and PH domain 1a isoform X3;ArfGAP with SH3 domain, ankyrin repeat and PH domain 1a isoform X2;ArfGAP with SH3 domain, ankyrin repeat and PH domain 1a	si:ch211-160i2.3;asap1a;asap1a;asap1a;si:ch211-160i2.3	Danio rerio
28775.4	25903.2	36507	27629.6	52883.7	55606.5	50703.4	60357.3	FALSE	A0A0R4IMA9;A0A2R8QA02;A0A8M2BCH2	EGF-like repeat and discoidin I-like domain-containing protein 3 isoform X1;EGF-like repeat and discoidin I-like domain-containing protein 3 isoform X3;EGF-like repeat and discoidin I-like domain-containing protein 3 isoform X2	edil3a	Danio rerio
41393	47720.2	47643.9	43407.8	50622.1	55880.3	49261.1	58808.5	FALSE	A0A0R4IMF6;A0A8M2B8R4;F1QAA4	Eukaryotic translation initiation factor 4B;Eukaryotic translation initiation factor 4B isoform X1;Eukaryotic translation initiation factor 4B isoform X2	eif4b;eif4ba;eif4b	Danio rerio
17773	15568.8	25088.4	NaN	32988.2	38091.1	34631.4	31889	FALSE	A0A0R4IMG2	N-acetylglucosamine-6-sulfatase	gns	Danio rerio
6571.86	14176	11164.1	9065.98	10499.3	15907.9	18523.9	16031.4	FALSE	A0A0R4IMH7;A0A8M2B3H4;A0A8M2B3M7;B8A5T6	Zinc finger SWIM domain-containing protein 8 isoform X2;Zinc finger SWIM domain-containing protein 8 isoform X3;Zinc finger SWIM domain-containing protein 8 isoform X1;Zinc finger SWIM domain-containing protein 8	wu:fc49c05;zswim8;zswim8;wu:fc49c05	Danio rerio
22362.8	21319.1	23068.1	20016.4	20754.2	17193.1	14328.4	12468.3	FALSE	A0A0R4IMI6;A0A8M2BHT8;A0A8M3AMB2;A0A8M3B5J8;B1H1L4	Transcription factor 3b;Transcription factor E2-alpha isoform X4;Transcription factor E2-alpha isoform X1;Transcription factor E2-alpha isoform X3;Transcription factor 3b	tcf3a;tcf3b;tcf3b;tcf3b;tcf3a	Danio rerio
NaN	2698.26	NaN	3238.82	NaN	NaN	NaN	NaN	FALSE	A0A0R4IMI8	Protein kinase-like domain-containing	si:ch211-215k15.5	Danio rerio
305532	328699	378406	347959	323768	340969	301191	324089	FALSE	A0A0R4IML0	Capping protein (Actin filament), gelsolin-like b isoform X1	capg	Danio rerio
100516	103478	112288	104907	130933	138224	128870	135496	FALSE	A0A0R4IMM3;A0A8M2B1S2;A0A8M2B295;Q6PBY7	Trafficking protein particle complex subunit 13	cb318;trappc13;trappc13;trappc13	Danio rerio
31544.4	23742.1	34291	29195.3	29097.3	30726.1	30474.2	31929.5	FALSE	A0A0R4IMR9;A0A8M2B7R9;Q7ZW35	Family with sequence similarity 49 member A	fam49ab;fam49ab;znf395	Danio rerio
40041.1	31348	28234.2	35658.6	23739.1	28953	25977.4	24316.3	FALSE	A0A0R4IMS4;A0A8M2BGT5;A0A8M2BGV2;A0A8M2BGW9;A0A8M9PXP5;A0A8M9Q9K7;A0A8M9QJK5;A0A8M9QNB1	Leucine-rich repeat (in FLII)-interacting protein 2;Leucine-rich repeat flightless-interacting protein 2 isoform X1;Leucine-rich repeat flightless-interacting protein 2 isoform X9;Leucine-rich repeat flightless-interacting protein 2 isoform X6;Leucine-rich repeat flightless-interacting protein 2 isoform X3;Leucine-rich repeat flightless-interacting protein 2 isoform X4;Leucine-rich repeat flightl…	wu:fj34c02;lrrfip2;lrrfip2;lrrfip2;lrrfip2;lrrfip2;lrrfip2;lrrfip2	Danio rerio
154532	177922	160127	174597	153360	132397	132942	125649	FALSE	A0A0R4IMS9	DNA-directed RNA polymerase subunit	polr2a	Danio rerio
103983	120946	119357	111675	135787	134899	127696	125660	FALSE	A0A0R4IMX2;A0A8M2B375	Protein transport protein Sec24C;Protein transport protein Sec24C isoform X3	im:7145364;sec24c	Danio rerio
96386.8	107670	92856.5	101757	121409	114315	105911	99584.9	FALSE	A0A0R4IMX7;A0A0R4IRP5;A0A8M9PRL0	SH3 and PX domain-containing protein 2B isoform X1;SH3 and PX domain-containing protein 2B isoform X3;SH3 and PX domain-containing protein 2B isoform X2	sh3pxd2b	Danio rerio
2102390	2061030	2075790	1882420	1714770	1586060	1506470	1520500	FALSE	A0A0R4IMZ8	Importin subunit beta-1	wu:fc12b10	Danio rerio
2717.89	1597.2	80421.9	1788.42	8658.86	4869.1	19706	7116.42	FALSE	A0A0R4IN14;A0A8M6Z3N3;A0A8M9PWA5;D3KYU7	non-specific serine/threonine protein kinase	c-raf;raf1a;raf1a;raf1	Danio rerio
145519	128594	138344	149172	168656	176547	158088	163850	FALSE	A0A0R4IN26;A0A8M2BA90	Septin	2015-09-01	Danio rerio
61464.7	76244.6	54833.7	53279.1	63187.5	63560.8	58751.8	58709.6	FALSE	A0A0R4IN78	Serine/threonine kinase 24b (STE20 homolog, yeast)	stk24	Danio rerio
9847.43	9872.04	12413.1	8705.4	9021.3	10539.7	8450.69	7540.27	FALSE	A0A0R4IN79;A0A8M9QGX8;A0A8M9QPM1	BICD family-like cargo adapter 1 isoform X1;BICD family-like cargo adapter 1 isoform X2;BICD family-like cargo adapter 1 isoform X3	nfkb1	Danio rerio
17172.7	19359.6	17148.5	16289.3	16535.6	16327.6	14434.5	14370.6	FALSE	A0A0R4IN87;A0A2R8QD88;A0A8M2BHR2;A0A8M2BHS0;A0A8M2BHS5;Q6NW66	GATA zinc finger domain-containing 2Ab;GATA zinc finger domain-containing 2Ab;Transcriptional repressor p66-alpha isoform X4;Transcriptional repressor p66-alpha isoform X2;Transcriptional repressor p66-alpha isoform X3;GATA zinc finger domain containing 2A	gatad2a;gatad2a;gatad2ab;gatad2ab;gatad2ab;gatad2a	Danio rerio
44504.9	46835.6	46718.8	49334.5	43281.7	49315.7	47412.5	47572.7	FALSE	A0A0R4ING6;A0A8M2BHP5;A0A8M9PCK1	Guided entry of tail-anchored proteins factor	zgc:77424;camlg;camlg	Danio rerio
158021	210781	182263	159705	123778	102245	105527	102073	FALSE	A0A0R4INK2	UDP-N-acetylglucosamine pyrophosphorylase 1	fb63d12	Danio rerio
101239	88485.4	80657.9	87701	85893.7	96456.6	93870.8	75283.1	FALSE	A0A0R4INK4;A0A8M2BH00;Q68EH8	FAD synthase	wu:fa92c06;flad1;flad1	Danio rerio
7247.36	6108.29	7434.6	5103.13	6070.79	7132.24	4847.16	5284.9	FALSE	A0A0R4INT7;B8JIC5	Homer protein homolog 1 isoform 2;Homer protein homolog 1 isoform 1	homer1	Danio rerio
12022.3	NaN	9293.45	13399.9	NaN	12820	8139.64	13259.5	TRUE	A0A0R4INU8;A0A8M2B967;A0A8M2B9D9;A0A8M2B9I9;A0A8M3AN52;A0A8M9PG00;A0A8M9PKI4;A0A8M9Q577;A4QNZ6	Coiled-coil domain containing 50;Uncharacterized protein LOC100037381 isoform X2;Uncharacterized protein LOC100037381 isoform X1;Uncharacterized protein LOC100037381 isoform X4;Coiled-coil domain-containing protein 50 isoform X1;Coiled-coil domain-containing protein 50 isoform X2;Uncharacterized protein LOC100037381 isoform X3;Coiled-coil domain-containing protein 50 isoform X1;Uncharacterized pr…	si:ch73-6k16.1;ccdc187;ccdc187;ccdc187;si:ch73-6k16.1;si:ch73-6k16.1;ccdc187;si:ch73-6k16.1;ccdc187	Danio rerio
89374.5	101765	90606.8	101363	98644.1	94041.1	82056.9	82633.1	FALSE	A0A0R4INY5;A5PF29;A5PF31	DAB2-interacting protein b;Disabled homolog 2-interacting protein isoform X3;DAB2-interacting protein b	dab2ip;wu:fk62h05;dab2ip	Danio rerio
130962	136029	127665	140881	136274	119824	120805	118043	FALSE	A0A0R4IP12	PDS5 cohesin-associated factor B	pds5b	Danio rerio
20518.7	26482.5	19897.4	20588.1	18604.1	16025.5	15159.2	15350.3	FALSE	A0A0R4IP53	Serine/threonine-protein kinase TAO1	taok1b	Danio rerio
36752.6	34598.9	30833.9	25448.1	39971.5	44895.4	49177.8	42317.1	FALSE	A0A0R4IP71	Telomerase RNA component-interacting RNase	si:ch73-152o7.1	Danio rerio
36113.1	39751.2	37946.5	42011.7	41770.5	36174.4	39436.4	35285.8	FALSE	A0A0R4IPE4;A0A0R4ITC5;A0A8M3B4M5	Transformation/transcription domain-associated protein;Transformation/transcription domain-associated protein;Transformation/transcription domain-associated protein isoform X2	trrap	Danio rerio
747396	800603	775004	818348	780825	836202	820105	868428	FALSE	A0A0R4IPE6;A0A8M2B7Z9	Calpastatin	sb:cb966;cast	Danio rerio
178778	166629	195362	155950	171325	177263	161804	154173	FALSE	A0A0R4IPK7;A0A8M3AZR5;A5WWM0	vesicle-fusing ATPase	ch73-81e6.1;vps4b;ch73-81e6.1	Danio rerio
978026	1006100	991715	961747	937840	852447	714804	772244	FALSE	A0A0R4IPL1	Profilin	pfn2	Danio rerio
38287	44563	37201.7	46658.6	36970.9	39066.3	34890	29140.7	FALSE	A0A0R4IPR0;A0A8M2B8N1;A0A8M3AL92;A0A8M3ALY6;A0A8M3ATM7	Tyrosine-protein phosphatase non-receptor type 13	wu:fb50g04;ptpn13;ptpn13;ptpn13;ptpn13	Danio rerio
74392.7	89981.9	90227.1	88061.4	100765	88909.6	93701.7	98070	FALSE	A0A0R4IPR8;E7FAZ2	ARF GTPase-activating protein GIT1 isoform X1;ARF GTPase-activating protein GIT1 isoform X2	git1	Danio rerio
6128540	5145470	5406060	5434500	6942770	7004280	7173440	7209290	FALSE	A0A0R4IPV5	Protein disulfide-isomerase	psmb3	Danio rerio
54258.6	62508.4	59707.1	64695	70572.1	72847.3	71760.7	70623.3	FALSE	A0A0R4IPY6;F1QIY4	phosphoinositide 5-phosphatase	wu:fi09g03	Danio rerio
19011.3	18037.8	16736.9	21153.3	11380.5	13193.9	14367.6	14154.2	FALSE	A0A0R4IQ14	RING finger protein 214	si:dkey-111e8.1	Danio rerio
112684	74871.9	103030	97784.5	185640	197777	208758	228326	FALSE	A0A0R4IQ20	procollagen-proline 4-dioxygenase	SI:zC146F4.4	Danio rerio
97699.5	95118.4	89324.6	76932.4	68989.4	58434.8	60183.2	54329.1	FALSE	A0A0R4IQ55;Q7T336	hydroxymethylbilane synthase	hmbs	Danio rerio
99315.7	104021	107428	62281.8	73662.6	86228	81458	73402.6	FALSE	A0A0R4IQB8	pre-rRNA processing protein FTSJ3	cb410	Danio rerio
945395	891015	1141410	609931	644098	475064	419789	308659	FALSE	A0A0R4IQG1	Hydroxymethylglutaryl-CoA synthase	zgc:56481	Danio rerio
17018.3	26899	24892.8	26646.9	34469.9	24132.6	29988.1	32478.8	FALSE	A0A0R4IQI6	Si:ch211-11n16.2	si:ch211-11n16.2	Danio rerio
23563.3	27139.5	26088.8	26089.2	17722.8	19535.8	18226.7	14365.6	FALSE	A0A0R4IQL7;A0A8M2BG41;A0A8M9PP46	Paired box 6b;Paired box 6b isoform X4;Paired box 6b isoform X2	Pax6.2;pax6b;pax6b	Danio rerio
135958	115191	110798	103746	156588	171738	170493	159817	FALSE	A0A0R4IQR2	Protein-tyrosine sulfotransferase	fj54g11	Danio rerio
12755.5	12437.8	11413.4	13786.1	13121.5	13812.6	11185.7	12297.9	FALSE	A0A0R4IQS2;A0A8M2BGE7;A0A8M2BGH6;A0A8M3B3I3;A0A8M3B6G9;A0A8M3BD95;A0A8M9QGK5;Q7ZVQ4	Ubiquitin carboxyl-terminal hydrolase 25 isoform X5;Ubiquitin carboxyl-terminal hydrolase 25 isoform X4;Ubiquitin carboxyl-terminal hydrolase 25 isoform X8;Ubiquitin carboxyl-terminal hydrolase 25 isoform X2;Ubiquitin carboxyl-terminal hydrolase 25 isoform X1;Ubiquitin carboxyl-terminal hydrolase 25 isoform X7;Ubiquitin carboxyl-terminal hydrolase 25 isoform X6;Ubiquitin carboxyl-terminal hydrola…	wu:fi33c05;usp25;usp25;usp25;usp25;usp25;usp25;wu:fi33c05	Danio rerio
1054270	992163	1137630	908814	1180210	1055390	1022880	1036960	FALSE	A0A0R4IQS8	Calcium-transporting ATPase	SERCA2	Danio rerio
11933.8	12038	13822.9	9931.06	7874.57	6882.56	8513.16	8944.59	FALSE	A0A0R4IQW7	Small subunit processome component 20 homolog	utp20	Danio rerio
24108.5	26962.3	38782.7	15553.6	26450.8	23294.6	20603.4	31238.1	FALSE	A0A0R4IQY1;A0A8M2BHH7;A0A8M3AKN7;A0A8M3AW18;A0A8M3B3Y8;A2BEF7;F1Q6J4	DAB adaptor protein 1a;Disabled homolog 1 isoform X3;Disabled homolog 1 isoform X4;Disabled homolog 1 isoform X1;Disabled homolog 1 isoform X6;DAB adaptor protein 1a;DAB adaptor protein 1a	dab1;dab1a;dab1a;dab1a;dab1a;dab1;dab1	Danio rerio
44935.5	45760.3	34795.3	48591.8	35231.3	39129	36051.1	42970.6	FALSE	A0A0R4IR18	Activating signal cointegrator 1	dZ221I3.1	Danio rerio
18502.8	22494.4	15695.6	18121.6	18968.8	19398.8	18857.2	16142.1	FALSE	A0A0R4IR35;Q6DHL1	SPT3 homolog, SAGA and STAGA complex component;SPT3 homolog, SAGA and STAGA complex component	zgc:92246	Danio rerio
NaN	NaN	NaN	NaN	648640	NaN	581329	474159	FALSE	A0A0R4IR84	[heparan sulfate]-glucosamine N-sulfotransferase	fj47c03	Danio rerio
43068.8	49670.1	44594.8	63541.5	41097.7	37432.9	41004.6	39325.3	FALSE	A0A0R4IR86;A0A8M3AUW8;A0A8M9P155;A0A8M9PQC3	DNA helicase	si:ch211-196l7.5;chd2;chd2;chd2	Danio rerio
42150.1	33361.3	48063	36933	46060.2	47379.9	51636.4	49565.7	FALSE	A0A0R4IRB0	Uncharacterized protein LOC560551	fa19b12	Danio rerio
54529.8	71816.2	45484.2	68877	49526.1	44999	44432.5	40060.6	FALSE	A0A0R4IRC7	AVL9 homolog (S. cerevisiase)	zgc:153609	Danio rerio
82217.7	93602.4	85996.8	86048.1	90782	95957.1	94611.8	83710.5	FALSE	A0A0R4IRJ2	inorganic diphosphatase	zgc:77715	Danio rerio
6399.64	5609.84	4772.54	4644.56	9661.61	12445.2	10292	8067.26	FALSE	A0A0R4IRJ4;A0A8M2B2M9	Proline-rich 12a;Proline-rich protein 12 isoform X2	prr12a	Danio rerio
35393.6	32086.1	36061.3	28682.3	35728.9	33799.7	31962.9	29734.9	FALSE	A0A0R4IRM1	Kinesin-like protein	kif5bb	Danio rerio
11467.6	8843.81	5602.72	5462.12	5838.94	5015.56	5180.39	3787.56	FALSE	A0A0R4IRN2;B0UYJ3	Glutamate receptor, metabotropic 6a isoform X1;Glutamate receptor, metabotropic 6a	si:dkey-52h10.3	Danio rerio
9197.7	8497.42	11308.2	8546.48	8793.13	8589.19	9795.64	6993.8	FALSE	A0A0R4IRP9;A0A2R8PZR3;A0A8M9PEG8;A0A8M9PSE0;A0A8M9PSE5;A0A8M9PVW9	R3H domain-containing 1;R3H domain-containing 1;R3H domain-containing protein 1 isoform X3;R3H domain-containing protein 1 isoform X1;R3H domain-containing protein 1 isoform X6;R3H domain-containing protein 1 isoform X5	r3hdm1	Danio rerio
266080	313373	285260	269016	265621	251551	232155	237374	FALSE	A0A0R4IRS1	AP-1 complex subunit mu-1	ap1m1	Danio rerio
74631	90431	77856.8	75597.7	72657.4	63438.7	57468.4	63886.3	FALSE	A0A0R4IRS4;Q08BP0	Bifunctional polynucleotide phosphatase/kinase isoform X1;Bifunctional polynucleotide phosphatase/kinase	wu:fe48d04;zgc:153084	Danio rerio
92309.7	101449	84654.4	93590.1	29927.8	40924.9	34369.9	29898.9	FALSE	A0A0R4IRV9	Si:ch211-196c10.15	si:ch211-196c10.15	Danio rerio
30146.8	24432.4	29122	23156.1	60425.9	76095	60908.7	57939.3	FALSE	A0A0R4IS14;A0A8M3AY12	Uncharacterized protein wu:fj29h11 isoform X1;Uncharacterized protein wu:fj29h11 isoform X2	wu:fj29h11	Danio rerio
5321.73	4761.99	6424.86	6553.01	8720.54	7342.08	6913.4	6681.3	FALSE	A0A0R4IS19	SLIT and NTRK-like family, member 6	wu:fc18f06	Danio rerio
33764	29296.5	39904.4	47044.9	41932.9	52783.1	55869.1	61408.3	FALSE	A0A0R4IS22;A0A8M2BFQ9;Q7SYI9	Deoxyribodipyrimidine photo-lyase	phr;zgc:66475;phr	Danio rerio
11732.6	16181.5	7785.83	17657.4	11640.4	14078.5	11874.7	12716.7	FALSE	A0A0R4IS36;A0A2R8RNA7;A0A8M3APC9;B0V151	Endophilin-B1	im:5777505;im:5777505;sh3glb1b;im:5777505	Danio rerio
27480.5	13139.3	20512.4	15310	21745.1	31570.5	21087.9	26771	FALSE	A0A0R4IS45	Conserved oligomeric Golgi complex subunit 6	si:ch211-203f4.1	Danio rerio
274034	267251	262716	240816	305607	290102	259931	245379	FALSE	A0A0R4IS70	Purine-rich element binding protein B-like	si:dkey-202n14.1	Danio rerio
74915	85879.5	83461.5	77598.9	80381.9	75065.1	69267.4	65807.5	FALSE	A0A0R4ISC3	Electromotor neuron-associated protein 1	map1sa	Danio rerio
160420	191021	141379	159015	161399	163332	141745	142198	FALSE	A0A0R4ISM7;A0A8M9PTB4;A0A8M9QBS9;A0A8M9QGC6;A0A8M9QKH9	A-kinase anchor protein 2 isoform 3 (Akap2);A-kinase anchor protein 2 isoform X4;A-kinase anchor protein 2 isoform X1;A-kinase anchor protein 2 isoform X3;A-kinase anchor protein 2 isoform X2	akap2;zmp:0000000722;zmp:0000000722;zmp:0000000722;zmp:0000000722	Danio rerio
46041.5	44033.8	47160.8	42388.1	37656.2	33419.2	36151.6	34613.1	FALSE	A0A0R4ISV1	HEAT repeat-containing 5B	heatr5b	Danio rerio
22014	24082.5	19001	22970.8	21510.8	21458.5	17179.7	17069.2	FALSE	A0A0R4ISV4	Anaphase-promoting complex subunit 2	si:ch73-203i15.5	Danio rerio
2655.92	2433.96	2959.06	2649.2	2355.86	NaN	3769.08	2146.41	FALSE	A0A0R4ISW4;A0A2R8RJE4;A0A8M2B764;A0A8M2B773;A0A8M2B7I1;A0A8M3B3X6	AT-rich interactive domain 1B (SWI1-like);AT-rich interactive domain 1B (SWI1-like);AT-rich interactive domain-containing protein 1B isoform X2;AT-rich interactive domain-containing protein 1B isoform X1;AT-rich interactive domain-containing protein 1B isoform X3;AT-rich interactive domain-containing protein 1B isoform X4	fd07d11;fd07d11;arid1b;arid1b;arid1b;arid1b	Danio rerio
121687	166314	142109	110736	130056	103046	150425	138333	FALSE	A0A0R4IT00	Elongation of very long chain fatty acids protein 1	wu:fj32h05	Danio rerio
312817	319073	364100	304937	399413	386558	383976	374140	FALSE	A0A0R4IT09;Q6P948	Pyruvate dehydrogenase E1 component subunit alpha	im:6895726;pdha1	Danio rerio
13124	10070.5	11995.4	12668.4	15423.7	12055.6	9774.45	9973.32	FALSE	A0A0R4IT14;A0A8M3AV58	DNA helicase	wrn	Danio rerio
41232	50052.1	37172.9	39911.6	46801.2	46992.1	43628.6	41535	FALSE	A0A0R4IT16;A0A8M6Z109;A0A8M6Z7A3	Replication termination factor 2	rtfdc1	Danio rerio
150163	176481	155055	154800	186210	169715	195263	192856	FALSE	A0A0R4IT40	Si:ch211-286o17.1	si:ch211-286o17.1	Danio rerio
647408	666134	799151	598525	578198	481761	476905	459857	FALSE	A0A0R4ITA8;A0A8M1RMR9;A0A8M2B9C5	ATP-dependent 6-phosphofructokinase	pfkpa	Danio rerio
87718.2	74112.3	77518.5	72434.7	139692	151220	132879	113336	FALSE	A0A0R4ITH7	poly(ADP-ribose) glycohydrolase	pargl	Danio rerio
313047	323305	329530	322284	423994	401442	408789	401679	FALSE	A0A0R4ITL8;Q5XJ60	FUN14 domain-containing protein 2 isoform X1;FUN14 domain-containing protein 2	im:7139060;zgc:103627	Danio rerio
25511.5	24296.5	27767.3	23275.5	21078.4	25394.3	24079.1	20917.5	FALSE	A0A0R4ITN4	Elongation factor-like GTPase 1	eftud1	Danio rerio
36825.2	39530	35194	31309.2	46651.7	43701.4	35333	29444.8	FALSE	A0A0R4ITP2;A0A8M9P030	ubiquitinyl hydrolase 1	Mjd;atxn3	Danio rerio
55481.4	54166.8	53262.9	49397.4	38736.2	33100.5	29823.3	25581.7	FALSE	A0A0R4ITQ3;Q6NXC6	DCN1-like protein	wu:fi47e09	Danio rerio
40405.4	47479.4	39296.1	42116.7	41879.6	42574.2	38047.1	38831.7	FALSE	A0A0R4ITY1;A0A8M3AS23;A0A8M3B244	Cdkn1a-interacting zinc finger protein 1a;Cip1-interacting zinc finger protein isoform X1;Cip1-interacting zinc finger protein isoform X2	ciz1;ciz1a;ciz1a	Danio rerio
98871	98893.8	136792	92136	113962	100554	92019.3	102184	FALSE	A0A0R4ITZ2	Protein VAC14 homolog	fb68e05	Danio rerio
101282	113581	107148	95117.7	89852.9	79326.2	77197.7	79438.4	FALSE	A0A0R4IU56	diphthine methyl ester synthase	zgc:101823	Danio rerio
71687	76133.1	93582.6	74777.5	80709.1	71316.3	82063.8	90064.3	FALSE	A0A0R4IU93	asparaginase	zgc:171644	Danio rerio
48278.5	46304.7	48759.7	45416	42410.4	41267.5	35545.2	37414.2	FALSE	A0A0R4IUB2;A0A8M2B8J4	Ankyrin repeat and KH domain-containing 1;Ankyrin repeat and KH domain-containing protein 1 isoform X2	ankhd1	Danio rerio
42697	25445.7	33328.5	23192.8	30442.4	37948.9	35640.8	31814.2	FALSE	A0A0R4IUB6;A0A8M2B4R0;A0A8M3AIX1;A0A8M3AT63	Epsin 1;Epsin 1 isoform X2;Epsin 1 isoform X1;Epsin 1 isoform X3	epn1	Danio rerio
351469	439077	299290	715055	176781	101675	112308	98825.9	FALSE	A0A0R4IUF0	DNA topoisomerase 2	fc08c07	Danio rerio
11920	12944.6	12002.7	15754.1	13435.7	14107.1	13681.5	11598.9	FALSE	A0A0R4IUG8;A0A2R8QDZ7;A0A8M3AKR4;A0A8M3ALG4;A0A8M3AT48;A5D6T8	Apoptosis-stimulating of p53 protein 1 isoform X3;Apoptosis-stimulating of p53 protein 1 isoform X4;Apoptosis-stimulating of p53 protein 1 isoform X2;Apoptosis-stimulating of p53 protein 1 isoform X5;Apoptosis-stimulating of p53 protein 1 isoform X1;Apoptosis-stimulating of p53 protein 1	ppp1r13b;ppp1r13b;ppp1r13bb;ppp1r13bb;ppp1r13bb;LOC557278	Danio rerio
94073.7	85174.8	104250	76648.4	105177	99595.8	87226.8	83639.2	FALSE	A0A0R4IUJ5	N-acetyl-D-glucosamine kinase	zgc:171682	Danio rerio
36363.7	29486	38569.2	29922.3	40749.5	37695.3	31496.2	32648	FALSE	A0A0R4IUL0;A0A8M3AVM0;A0A8M9Q433	peptidylprolyl isomerase	si:ch73-199g24.2	Danio rerio
13709.4	18944.1	14396.9	19491.4	13155.2	13304.9	12600.8	12461.1	FALSE	A0A0R4IUL8;A0A8M2BKK5	NF-kappa-B-repressing factor;NF-kappa-B-repressing factor isoform X1	fb75e05;nkrf	Danio rerio
9583.33	11519.9	10569.1	12887.3	11113.9	14912.9	13087.9	11732.8	FALSE	A0A0R4IUQ5;A0A8M2BE30;A0A8M3B4F3;Q5PRD4	non-specific serine/threonine protein kinase;non-specific serine/threonine protein kinase;non-specific serine/threonine protein kinase;Casein kinase I isoform gamma-1	zgc:101563;csnk1g1;csnk1g1;csnk1g1	Danio rerio
NaN	7264.36	NaN	NaN	NaN	13639.4	15968.6	NaN	TRUE	A0A0R4IUS4;A0A8M6YYI5	Filamin C, gamma a (actin-binding protein 280);Filamin-C isoform X2	flnca	Danio rerio
474047	454157	471820	461761	475844	465114	467535	409165	FALSE	A0A0R4IUU4	NEDD8-conjugating enzyme Ubc12	si:ch1073-205c8.3	Danio rerio
45125.6	43120	43540.9	45473.8	72110.4	72617.5	72825.6	69841.3	FALSE	A0A0R4IUW1;F1Q9D2;Q7ZVU4	Copine III	zgc:55622	Danio rerio
26066.1	28142.4	23558.3	28699.2	31868.9	21474.6	26732.5	31071.4	FALSE	A0A0R4IUW4;A0A8M1NBP0;A0A8M2B4Z0;Q08BR4	Histone-lysine N-methyltransferase SETDB1-B;Histone-lysine N-methyltransferase SETDB1-B;Histone-lysine N-methyltransferase SETDB1-B isoform X2;Histone-lysine N-methyltransferase SETDB1-B	im:7143091;im:7143091;setdb1b;setdb1b	Danio rerio
59542.3	70194	57321.8	52568	51231	45668.7	45849.3	56037.7	FALSE	A0A0R4IV16;Q6DC68	Interferon-related developmental regulator 2	sb:cb936;wu:fb94c05	Danio rerio
30622.2	37357.4	29997.1	41724.6	33518.3	31525.7	27517.6	27175.9	FALSE	A0A0R4IV41;A0A8M9PWI3	DNA-directed RNA polymerase subunit	fb81e09;polr3a	Danio rerio
334653	302216	324910	362667	236747	382053	446129	441981	FALSE	A0A0R4IVA0	S100 calcium-binding protein W	s100w	Danio rerio
96385.8	41855.5	68701.4	55574.3	74325.7	89990.9	112511	111051	FALSE	A0A0R4IVC8	Cytochrome c oxidase subunit 5A, mitochondrial	Cox5a2	Danio rerio
237267	276821	231687	233595	209618	195388	179369	174958	FALSE	A0A0R4IVE2;A0A8M2BGF3	Ubiquitin carboxyl-terminal hydrolase	usp10	Danio rerio
56285	77976.4	88217.6	69601.4	55415.5	42245.8	57614	53916.4	FALSE	A0A0R4IVJ0	UDP-N-acetylglucosamine--peptide N-acetylglucosaminyltransferase 110 kDa subunit	ogt.2	Danio rerio
13151.8	11368.1	4734.98	5350.96	3067.75	13590.5	10417.1	6720.46	FALSE	A0A0R4IVL9;A0A8M3ASS4;A0A8M3B9Z0;A0A8M6Z0X2	Rho guanine nucleotide exchange factor (GEF) 12b;Rho guanine nucleotide exchange factor 12 isoform X1;Rho guanine nucleotide exchange factor 12 isoform X2;Rho guanine nucleotide exchange factor 12 isoform X4	arhgef12b	Danio rerio
2205.71	NaN	NaN	NaN	NaN	4380.36	3787.42	7969.47	FALSE	A0A0R4IVM0;A0A8M2BCR9;A9JR86	Ubiquinone biosynthesis protein COQ4 homolog, mitochondrial;Ubiquinone biosynthesis protein COQ4 homolog, mitochondrial;Ubiquinone biosynthesis protein COQ4 homolog, mitochondrial	si:dkey-170o10.3;coq4;coq4	Danio rerio
41154.7	38462.6	37964.2	31221.6	46912.2	43696.9	40194	41963.2	FALSE	A0A0R4IVS5	Alpha-mannosidase	si:ch211-131c14.1	Danio rerio
11403.7	41154	19444.7	54523.7	NaN	NaN	NaN	NaN	FALSE	A0A0R4IVU1;Q4V999	Transcription factor MafK isoform X1;Transcription factor MafK	mafk	Danio rerio
267777	254135	443417	222974	93190	85091.7	107668	98166.5	FALSE	A0A0R4IVV5	Squalene synthase	si:ch73-107c13.2	Danio rerio
48936.9	33710.8	34128.1	26706.4	68328.2	72740.5	64982.2	51609.7	FALSE	A0A0R4IVX1;A0A1D5NT24;F1RA88	ADAM metallopeptidase domain 10a	adam10	Danio rerio
73983.3	83528	72803.4	76675.4	77433.5	77333.5	75788	74918	FALSE	A0A0R4IVY2;A0A8M9Q0B6	Insulin-like growth factor 2 mRNA-binding protein 2b;Uncharacterized protein LOC557028 isoform X2	si:dkey-24b15.4;igf2bp2b	Danio rerio
78386.4	82900.7	76095.6	73522.9	90851	86893.8	83103.4	84816.5	FALSE	A0A0R4IVY5;A0A8M9PRV2	Rho-associated protein kinase	rock1	Danio rerio
122209	126992	108104	112098	114882	113240	106876	110269	FALSE	A0A0R4IVZ0;A0A8M3ASW6;A0A8N7TFJ5	Nuclear pore complex protein Nup153;Nuclear pore complex protein Nup153 isoform X5;Nuclear pore complex protein Nup153 isoform X1	fd23d09;nup153;nup153	Danio rerio
26955.9	35430.7	27177.4	39699.3	21553.4	NaN	27199.8	26242.1	TRUE	A0A0R4IW74;A0A8M2B7I9;A0A8M2B7J0;A0A8M6YUS2;A0A8M9P2I3;A0A8M9PBN5;A0A8M9PP81;A0A8M9PSK8;Q6IQF6	FGFR1 oncogene partner;FGFR1 oncogene partner isoform X6;FGFR1 oncogene partner isoform X4;FGFR1 oncogene partner isoform X8;FGFR1 oncogene partner isoform X3;FGFR1 oncogene partner isoform X5;FGFR1 oncogene partner isoform X2;FGFR1 oncogene partner isoform X1;Chemokine (C-C motif) receptor 6a	ccr6a;fgfr1op;fgfr1op;fgfr1op;fgfr1op;fgfr1op;fgfr1op;fgfr1op;ccr6a	Danio rerio
19775.5	28365.7	22859.9	13761.7	17572.7	16640.6	17916	12610.3	FALSE	A0A0R4IW75;A2BGG1	Myotubularin-related protein 12	im:7160376;mtmr12	Danio rerio
44531.7	43417.2	36095.6	41366.2	41706.2	37371.9	38641	40514.3	FALSE	A0A0R4IWA8;A0A8M3B9B9	LMBR1 domain containing 2a isoform 1;LMBR1 domain containing 2a isoform X1	lmbrd2;lmbrd2a	Danio rerio
206473	171799	159323	208822	139547	132230	129861	131917	FALSE	A0A0R4IWE3	Armadillo repeat-containing 10	armc10	Danio rerio
172756	185564	193173	157518	246176	204388	201723	174048	FALSE	A0A0R4IWF9;A0A2R9YJQ0;A0A8M1P554;A0A8M1PAH1;A0MTA1	DNA-(apurinic or apyrimidinic site) endonuclease	APEN;APEN;apex1;APEN;apex1	Danio rerio
590150	630485	617330	548273	603687	600059	525075	532634	FALSE	A0A0R4IWL6	Pumilio RNA-binding family member 1	fb96a03	Danio rerio
325189	369185	326895	348291	321648	314979	281752	285328	FALSE	A0A0R4IWM3	Cyclin G-associated kinase	gak	Danio rerio
112921	154326	101887	107379	107057	84755.9	79411	85243.9	FALSE	A0A0R4IWN8	Non-histone chromosomal protein HMG-17	hmgn1a	Danio rerio
12939.6	NaN	8436.62	11062.9	7865.94	13013.3	13158.8	NaN	TRUE	A0A0R4IWQ8;Q503Z1	High mobility group 20B;High-mobility group 20B	fc85b02	Danio rerio
31714.2	34595.9	33149.5	32612.1	35612.2	36535.5	35446.9	32393.7	FALSE	A0A0R4IWW7	Thyroid hormone receptor-associated protein 3 isoform X1	zgc:85716	Danio rerio
53077.9	61753.6	49884.7	54056.3	46605.3	48811.3	43332.6	34539.1	FALSE	A0A0R4IX41;Q6AZD3	Chromatin modification-related protein MEAF6	fj63g06;meaf6	Danio rerio
21746.5	19159.8	23313.2	21123.2	31972.3	34413.4	35953.1	33480.5	FALSE	A0A0R4IX64	Si:ch73-132f6.5	lratb	Danio rerio
1079160	1161200	959904	986945	762580	659165	657561	628603	FALSE	A0A0R4IXC8	Tubulin beta chain	si:ch211-9a18.2	Danio rerio
238230	253234	241714	221999	224356	225278	192613	211674	FALSE	A0A0R4IXD8	Cytoplasmic dynein 1 intermediate chain 2 isoform X2	dync1i2b	Danio rerio
59708.9	63057.7	56456.6	62667.4	65902.2	63241.8	60336.7	57140.8	FALSE	A0A0R4IXD9	Tubulin-specific chaperone D	tbcd	Danio rerio
7.06847	25905	11793.2	10020	4360.85	28915.5	12046.9	12711.5	FALSE	A0A0R4IXF6	Histone acetyltransferase KAT2A	kat2a	Danio rerio
16288.2	15132.4	25336.6	15456.7	12365.8	12655.2	24492.4	10171.8	TRUE	A0A0R4IXV4;A0A8M2BE11;A0A8M3AUN0;A0A8M3BBB7;A0A8M6YUK0;A0A8M9PQ57;A0A8M9Q2N2;A0A8M9Q2T4;A0A8M9Q8X7;A0A8M9QI18;A0A8N7TCY0;E9QDS4;Q08C32;Q1L8K2	Protein CBFA2T1 isoform X1;Protein CBFA2T3 isoform X8;Protein CBFA2T3 isoform X6;CBFA2/RUNX1 partner transcriptional co-repressor 3;Protein CBFA2T1 isoform X2;Protein CBFA2T3 isoform X5;Protein CBFA2T3 isoform X9;Protein CBFA2T3 isoform X2;Protein CBFA2T3 isoform X3;Protein CBFA2T3 isoform X4;Protein CBFA2T3 isoform X7;Protein CBFA2T1 isoform X3;CBFA2/RUNX1 partner transcriptional co-repressor 2;…	MTG8;cbfa2t3;cbfa2t3;cbfa2t3;runx1t1;cbfa2t3;cbfa2t3;cbfa2t3;cbfa2t3;cbfa2t3;cbfa2t3;MTG8;zgc:153702;MTG8	Danio rerio
19336.5	12695.1	6684.19	19659.6	13507.6	22733.5	7865.82	14164.7	FALSE	A0A0R4IXX0;A0A8M6YYV3;A0A8M6Z645;A0A8M9PJA8;A0A8M9PWR0;A0A8M9Q2H9;A0A8M9Q7T4;A0A8M9QD77	Dystrophin;Dystrophin isoform X5;Dystrophin isoform X4;Dystrophin isoform X3;Dystrophin isoform X6;Dystrophin isoform X7;Dystrophin isoform X2;Dystrophin isoform X1	Dp71;dmd;dmd;dmd;dmd;dmd;dmd;dmd	Danio rerio
73188.7	85767.3	80465.8	70958.5	65461.9	47145.5	52994.3	54967	FALSE	A0A0R4IY00	Large ribosomal subunit protein uL3m	fj61d01	Danio rerio
20255.8	16472	19961.8	18135.7	23873	27652	27819.1	25076.3	FALSE	A0A0R4IY52;A0A8M9PSC6	Vacuolar protein sorting-associated protein 52 homolog	vps52	Danio rerio
37271	41291.7	35297.3	41005.4	35075.5	36181.9	31186.4	30539.6	FALSE	A0A0R4IY81;A0A8M3AQ77	NLR family CARD domain-containing protein 3-like isoform X1;NLR family CARD domain-containing protein 3-like isoform X2	nlrc3l	Danio rerio
23309.8	21988.1	21532	21864.2	20917.2	20776.9	17240.9	18889.2	FALSE	A0A0R4IY96	Integrator complex subunit 5	ints5	Danio rerio
52771.6	65006.4	64644.7	63523	57179.6	56547.6	54591.8	51529.1	FALSE	A0A0R4IYE4	RNA-binding motif protein 26	rbm26	Danio rerio
20889.5	29249.2	31023.9	27637.4	34769.6	26936.7	29827.2	27174.2	FALSE	A0A0R4IYF8;A0A286Y912;A0A8M9Q9J2;Q6NYP6	Protein phosphatase 1A isoform X3;Protein phosphatase 1A isoform X2;Protein phosphatase 1A isoform X1;Protein phosphatase 1A	pp2ca2;pp2ca2;ppm1aa;pp2ca2	Danio rerio
192571	204995	210609	198757	209798	223724	222651	217890	FALSE	A0A0R4IYT0;Q9PW80	Insulin-like growth factor 2 mRNA-binding protein 3	dvr1rbp;igf2bp3	Danio rerio
39588.1	40810.1	31469.5	40811.8	52090.8	60567	51900.4	55004.1	FALSE	A0A0R4IYT8	Carboxylic ester hydrolase	si:ch211-71n6.4	Danio rerio
4508	2719.12	2676.79	1019.14	3240.21	3292.52	3214.95	3578.28	FALSE	A0A0R4IYV3;A0A8M2BC40;A8WFS3	Vezatin	si:ch211-95o16.2;vetz;si:ch211-95o16.2	Danio rerio
133613	131896	129144	129667	145719	161279	151770	151308	FALSE	A0A0R4IZ33;Q7ZV43	Toll-interacting protein	fk22a02;tollip	Danio rerio
151360	169759	144675	159700	165581	162215	153008	138441	FALSE	A0A0R4IZ89;A0A8M3AU39;A0A8M9QCJ6;A0A8M9QHK5	Si:ch211-212k18.4;Zinc finger protein 638 isoform X4;Zinc finger protein 638 isoform X3;Zinc finger protein 638 isoform X2	si:ch211-212k18.4	Danio rerio
50826.8	52200.9	52303.4	39156.2	53634.3	54692.6	39126	27505.7	FALSE	A0A0R4IZ99;Q566U4	Kynurenine formamidase	FKF;afmid	Danio rerio
66092.2	65649.4	70745.7	62910.1	77854.4	79695.7	82634.1	77412.2	FALSE	A0A0R4IZG6	Polypyrimidine tract-binding protein 2a	zgc:113074	Danio rerio
199260	211779	203150	186428	195259	185187	181097	152294	FALSE	A0A0R4IZJ5;P62447	Zinc finger protein-like 1	zgc:63760;zfpl1	Danio rerio
64885.5	80005.3	76126.5	86514	51426.3	32721.5	34689.1	37815.4	FALSE	A0A0R4IZK0;Q6P3H8	Rac GTPase-activating protein 1	ogr	Danio rerio
65244.2	69273	74698.5	65013.3	65791.7	53381.5	53753	56866	FALSE	A0A0R4IZL6	Ras-related GTP-binding protein	si:dkey-218f9.9	Danio rerio
109387	131288	115846	127210	123347	111251	103873	90670.4	FALSE	A0A0R4IZR5	Cohesin subunit SA	stag2b	Danio rerio
571192	480889	634335	554865	719453	648480	674704	645353	FALSE	A0A0R4IZT6	Serine/threonine-protein phosphatase	ppp1cc	Danio rerio
45801.8	59909.6	35791.9	53288.1	25958.7	21188.7	25025.4	20574.2	FALSE	A0A0R4IZU6	Discoidin, CUB and LCCL domain-containing protein 1-like	si:dkey-34d22.1	Danio rerio
276310	289941	300007	257936	347554	341434	350244	384442	FALSE	A0A0R4IZV0;A0A2R8Q2J0;F1QNG7	Niemann-Pick C1 protein precursor;Niemann-Pick C1 protein isoform X1;Niemann-Pick C1 protein isoform X2	im:7149020	Danio rerio
95726.6	107375	91909.7	106151	98472.9	91163.9	96864.6	96097	TRUE	A0A0R4J755	Tyrosine-protein kinase	hck	Danio rerio
54042.9	61453.7	50500.5	71788.5	30986.1	18670.3	25379.9	24487.8	FALSE	A0A0R4J7S6	WD repeat and HMG-box DNA-binding protein 1	AND-1	Danio rerio
753834	764842	676604	664409	601730	702529	650996	643372	FALSE	A0A0S2I7K2	Vinculin	vinculin-b	Danio rerio
234885	247961	186232	236428	208045	230050	233775	243483	FALSE	A0A140LFZ1;A0A140LH63	Histone H1-like	si:ch73-368j24.11;si:ch73-368j24.12	Danio rerio
554141	659489	607465	624613	536813	534162	500431	513115	FALSE	A0A140LG01	Myg1 exonuclease	fa14e09	Danio rerio
44996.4	47058.6	32938.8	32879.3	28387.9	25481.6	24305	30046.2	FALSE	A0A140LG11	Fibrous sheath CABYR-binding protein	si:dkey-56m19.5	Danio rerio
80623.3	86629.2	54304.7	84684.5	76538.4	67562.2	72436.7	70681.1	FALSE	A0A140LG91;A0A8M3AXJ5	Si:ch211-213a13.1;Uncharacterized protein si:ch211-213a13.1 isoform X2	si:ch211-213a13.1	Danio rerio
59869.2	64478.4	64594.8	68342.3	77893.4	78029.8	77768.4	72365	FALSE	A0A140LGN9;A0A8M3AXN1;A0A8M3BDQ6	Eukaryotic translation initiation factor 4 gamma 3 isoform X3;Eukaryotic translation initiation factor 4 gamma 3 isoform X2;Eukaryotic translation initiation factor 4 gamma 3 isoform X1	eif4g3a	Danio rerio
21045.1	22419.3	14850.6	16511.2	16827.3	17242.3	16136.4	18706.2	FALSE	A0A140LGR1;A0A8M9PXY5;A0A8M9Q9T0;E7F383	Inactive ubiquitin carboxyl-terminal hydrolase 54 isoform 2;Inactive ubiquitin carboxyl-terminal hydrolase 54 isoform X2;Inactive ubiquitin carboxyl-terminal hydrolase 54 isoform X3;Inactive ubiquitin carboxyl-terminal hydrolase 54 isoform 1	usp54a	Danio rerio
232335	108958	194672	146075	157693	149265	255689	246619	TRUE	A0A140LGS2;A4FVM2;E7EZX1;E7F5W3;E7FE07;Q4FZZ7;Q561S9	Histone H2A	si:ch1073-153i20.5;hist1h2a6;si:dkey-261m9.15;si:dkey-108k21.26;si:ch211-113a14.16;hist1h2a2;H2A	Danio rerio
261995	278951	311400	330397	208147	230100	235680	225225	FALSE	A0A140LGT1;A0A8M2B5H7;Q98U16	Core-binding factor subunit beta;Core-binding factor subunit beta isoform X2;Core binding factor B subunit	unp1266;cbfb;CBFB	Danio rerio
19611.3	41298.7	29066.9	28140.1	10810.3	17959.5	14892	18617.1	FALSE	A0A140LGZ8;A0A8M3AI27;A0A8M9Q1N5	Protocadherin 1b;Protocadherin 1b;Protocadherin-1 isoform X3	pcdh1b	Danio rerio
247878	228960	227487	206697	225259	219363	184189	172144	FALSE	A0A193GP06	Thyroglobulin	Tg	Danio rerio
30090.4	30791.5	32042.5	24434.4	24727	24263.9	24744.9	27420.8	FALSE	A0A1B1LZI1	protein-tyrosine-phosphatase	R-PTP-gamma	Danio rerio
2267.96	15195.7	NaN	14681.7	16140.6	14930.4	13790.9	NaN	TRUE	A0A1D5NS90;A0A8M2BDW6;A0A8M3B4B4;A0A8M9P9R5;A0A8M9PKZ3;A0A8M9PZ99;A0A8M9Q2L9;F1QAC0	RNA-binding motif protein 33a;RNA-binding protein 33 isoform X4;RNA-binding protein 33 isoform X3;RNA-binding protein 33 isoform X2;RNA-binding protein 33 isoform X3;RNA-binding protein 33 isoform X1;RNA-binding protein 33 isoform X4;RNA-binding motif protein 33a	si:ch211-150e22.5	Danio rerio
10742.4	10523.3	20997.1	NaN	29029.2	39645.8	26744.2	27497.2	FALSE	A0A1D5NSL5	Si:ch211-15b10.6	si:ch211-15b10.6	Danio rerio
62391.9	62543.4	71830.5	82489.9	55300	50895.5	51427.8	50138.2	FALSE	A0A1D5NSR4;A0A8M1QR39;A0A8M2BGA5;A0A8M2BGA6;A0A8M2BGC9;A0A8M2BGD1;A0A8M2BGY8;A0A8M9PPZ7;A0A8M9Q2M9;A0A8M9QCX7;A0A8M9QHX4;A0A8M9QHX9	DNA helicase	chd9	Danio rerio
25446.6	24480.9	20814.5	24944	26110.6	27084	30290.9	27463.9	FALSE	A0A1L1QZC1;A0A1L1QZL8;A0A1L1QZN8;A0A8M2BDY8;F1RCH6	Zinc finger protein 280C isoform X4;Zinc finger protein 280C isoform X5;Zinc finger protein 280C isoform X3;Zinc finger protein 280C isoform X1;Zinc finger protein 280C isoform X2	znf280d	Danio rerio
13098.3	18104.3	13681.6	12304.8	12727.1	11211.3	7852.27	9972.75	FALSE	A0A1L1QZP6	Inactive serine protease PAMR1-like	si:ch211-102l7.3	Danio rerio
10823.5	24069.8	17964.9	20159.5	14373.9	17324.7	NaN	11372.7	FALSE	A0A286Y7Z8;A0A8M1RI35;A0A8M3ANE7;E7F3H3	Cyclin Y;Cyclin-Y isoform X2;Cyclin-Y isoform X1;Cyclin Y	ccny	Danio rerio
22070.5	33280.5	28793.6	31642.5	23430.7	24150.3	23388.9	20595.4	FALSE	A0A286Y893;Q05AM5;Z4YI78	Elongator complex protein 2	si:dkey-190l1.1;elp2;si:dkey-190l1.1	Danio rerio
277271	279294	290117	268648	260409	247315	242746	232684	FALSE	A0A286Y8C1;A0A8M3AK93;A0A8M9PZY3;A0A8M9Q686;F1R6C8	Catenin (cadherin-associated protein), delta 1;Catenin delta-1 isoform X4;Catenin delta-1 isoform X2;Catenin delta-1 isoform X1;Catenin (cadherin-associated protein), delta 1	ctnnd1	Danio rerio
321853	272478	317818	236989	450924	446020	438529	407669	FALSE	A0A286Y8C8	procollagen-proline 4-dioxygenase	zgc:91948	Danio rerio
240983	237858	264132	227976	314325	315724	298710	273134	FALSE	A0A286Y8E9;Q6P1S3	X-prolyl aminopeptidase (aminopeptidase P) 1, soluble;X-prolyl aminopeptidase (Aminopeptidase P) 1, Soluble	fa02e02	Danio rerio
14470.9	20223.9	16318.9	20934.1	15939.3	15134	11582.2	13309.7	FALSE	A0A286Y8J5	KAT8 regulatory NSL complex subunit 3	wu:fb43d12	Danio rerio
65921	70974	60757.1	66012.1	63598.4	71724.7	59577.1	71410.1	TRUE	A0A286Y8J6;Q5RIE1	Eukaryotic translation initiation factor 2B, subunit 4 delta;Eukaryotic translation initiation factor 2B, subunit 4 delta	si:ch211-101l18.4	Danio rerio
30465.4	33533	40167.7	28021.2	60844.8	47184.9	51070.2	42718.1	FALSE	A0A286Y8P7;Q6GMK8	Mannose-1-phosphate guanyltransferase alpha-A	zgc:91853;gmppaa	Danio rerio
856.687	1943.1	1601.79	6929.76	9331.47	NaN	8670.65	1263.4	FALSE	A0A286Y8P8;A0A8M9PQW1	RNA helicase	si:dkey-193l3.3;ddx20	Danio rerio
55636.2	57503.8	63942.1	59082.4	47462.7	43711	43023.5	37900.2	FALSE	A0A286Y8U4;B0S6M2	Importin 11	ipo11;zgc:91897	Danio rerio
40912.9	42517.7	44932.6	39986.7	28765.9	29500.1	26814.2	23504.9	FALSE	A0A286Y8W0;A0A8M2B2G9;A0A8M2B2S0;A0A8M2B362;A0A8M2B369;A0A8M2B3A0;A0A8M2B3A6;A0A8M3AYM5;A0A8M3AYP6;A0A8M3B4V8;A0A8M3B7N8;A0A8M3BEC3;A0A8M3BEC5;A1L2E2	EBF transcription factor 3a;Transcription factor COE3 isoform X8;Transcription factor COE3 isoform X10;Transcription factor COE3 isoform X4;Transcription factor COE3 isoform X13;Transcription factor COE3 isoform X3;Transcription factor COE3 isoform X11;Transcription factor COE3 isoform X2;Transcription factor COE3 isoform X9;Transcription factor COE3 isoform X6;Transcription factor COE3 isoform X…	ebf3;ebf3a;ebf3a;ebf3a;ebf3a;ebf3a;ebf3a;ebf3a;ebf3a;ebf3a;ebf3a;ebf3a;ebf3a;zgc:158829	Danio rerio
7645.38	NaN	3140.93	2854.42	7582.21	11742.3	7877.47	10210.7	FALSE	A0A286Y8W8;A0A8M3ALG5;A0A8M3AM66;A0A8M3ATW1;A0A8M3AWV3;A0A8M6YV87;A0A8M9P3P6;A0A8M9PIU4;A0A8M9PR05;A0A8M9PUI9	Guanine nucleotide exchange factor VAV2 isoform X5;Guanine nucleotide exchange factor VAV2 isoform X8;Guanine nucleotide exchange factor VAV2 isoform X6;Guanine nucleotide exchange factor VAV2 isoform X10;Guanine nucleotide exchange factor VAV2 isoform X9;Guanine nucleotide exchange factor VAV2 isoform X4;Guanine nucleotide exchange factor VAV2 isoform X3;Guanine nucleotide exchange factor VAV2 i…	vav2	Danio rerio
34567.3	37742.7	38636.7	43753.8	40495.4	39968.7	46200.4	48839.6	FALSE	A0A286Y906;E7F7E8	TBC1 domain family member 9B isoform X2;TBC1 domain family member 9B isoform X1	tbc1d9b	Danio rerio
52281.6	68053.2	54266.8	98372.4	19826.6	9629.89	11234.8	12635.6	FALSE	A0A286Y917;F1QJH8	Anillin isoform X1;Anillin	si:ch211-197n10.2	Danio rerio
64181.9	77679.5	74105.8	75054.1	53854.8	31072.1	26926.7	33773	FALSE	A0A286Y967	Kinesin-like protein	cb738	Danio rerio
23590.9	27913.8	36319.7	25295.6	25326.2	24708.7	23929.4	23670.5	FALSE	A0A286Y972;A0A2R8Q0K6;A0A8M2B5K2;F1QRM3;Q1LV52	C-myc promoter-binding protein isoform X1;C-myc promoter-binding protein isoform X3;C-myc promoter-binding protein isoform X2;C-myc promoter-binding protein isoform X4;C-myc promoter-binding protein	si:ch211-117i10.9;si:ch211-117i10.9;dennd4a;si:ch211-117i10.9;si:ch211-117i10.9	Danio rerio
43824.1	56160.7	53368.9	66071	56498.2	40977.4	50186.8	45872.1	FALSE	A0A286Y994;F1REF3	Transmembrane protein 87A isoform X1;Transmembrane protein 87A precursor	im:7143321	Danio rerio
14666	16253.1	14425.3	17972.1	14088.7	15528.9	16612.9	17852.2	FALSE	A0A286Y9B1;A0A2R8QNA9;A0A8M2BK81;A0A8M2BKA5;A0A8M2BKR2;A0A8M3AYR4;A0A8M9Q897;E7FC72;Q7ZTX5;U3JAN6;U3JAX5;U3JB38	Exocyst complex component 7	zgc:56575;zgc:56575;exoc7;exoc7;exoc7;exoc7;exoc7;exoc7;zgc:56575;zgc:56575;zgc:56575;zgc:56575	Danio rerio
7612.75	5111.32	7911.95	27982.9	1889.36	NaN	NaN	NaN	FALSE	A0A286Y9L2;A2CEF0	Cell division cycle-associated protein 2 isoform X1;Cell division cycle-associated protein 2	fc32e05	Danio rerio
16190.9	19200.7	26257.7	17316.1	21260.4	24388.9	24726.7	21153.6	FALSE	A0A286Y9P2;A0A8M3ATR5;A0A8M9QBG9	Ral GTPase-activating protein non-catalytic subunit beta;Ral GTPase-activating protein subunit beta isoform X7;Ral GTPase-activating protein subunit beta isoform X5	ralgapb	Danio rerio
15900.7	15604.7	17789.6	16434.3	20235.4	21193.2	18456	21477.4	FALSE	A0A286Y9W9;A0A2R8PY61;A0A8M2B7E3;A0A8M9P2G2;A0A8M9PBK9;A0A8M9PH55;Q7T2A6	Exocyst complex component 1;Exocyst complex component 1;Exocyst complex component 1 isoform X5;Exocyst complex component 1 isoform X1;Exocyst complex component 1 isoform X2;Exocyst complex component 1 isoform X3;Exocyst complex component 1	sec3l1;sec3l1;exoc1;exoc1;exoc1;exoc1;sec3l1	Danio rerio
227795	241638	256035	238256	304236	291731	270058	263414	FALSE	A0A286Y9X1;A0A8M3AYV9;A0A8M3B513;A0A8M3BEH1	Golgi brefeldin A-resistant guanine nucleotide exchange factor 1;Golgi-specific brefeldin A-resistance guanine nucleotide exchange factor 1 isoform X3;Golgi-specific brefeldin A-resistance guanine nucleotide exchange factor 1 isoform X2;Golgi-specific brefeldin A-resistance guanine nucleotide exchange factor 1 isoform X4	gbf1	Danio rerio
337462	280918	338423	312109	345548	392430	388863	391841	FALSE	A0A286Y9Z9;A0A8M3AU42;A0A8M3AU57;A0A8M3B418;B7ZDD1	Phosphatidylinositol-binding clathrin assembly protein isoform X3;Phosphatidylinositol-binding clathrin assembly protein isoform X1;Phosphatidylinositol-binding clathrin assembly protein isoform X5;Phosphatidylinositol-binding clathrin assembly protein isoform X2;Phosphatidylinositol-binding clathrin assembly protein isoform X6	si:ch211-200p22.4	Danio rerio
162359	123323	177117	127618	243645	246173	247518	252876	FALSE	A0A286YA26;Q5CZT1	Dipeptidyl peptidase 2 isoform X1;Dipeptidyl peptidase 2 precursor	wu:fb19g02	Danio rerio
154371	138174	169190	105540	129914	120588	125250	134302	FALSE	A0A286YA30;F1QIH1	Renin receptor	wu:fj36c03	Danio rerio
88665.2	50681.8	42201.2	41955.5	68553.9	101039	97836.4	68437	FALSE	A0A286YAA4;A0A8M2B5Q0;Q4V8U9	Homocysteine-inducible, endoplasmic reticulum stress-inducible, ubiquitin-like domain member 1;Homocysteine-responsive endoplasmic reticulum-resident ubiquitin-like domain member 1 protein isoform X2;Homocysteine-inducible, endoplasmic reticulum stress-inducible, ubiquitin-like domain member 1	zgc:114134;herpud1;zgc:114134	Danio rerio
67891.5	66962.4	68218.6	66099.2	71613.8	83473.3	68228.3	71158.5	FALSE	A0A286YAG4;A0A8M6Z827;E7F6H7	Cytoplasmic dynein 1 intermediate chain 2 isoform X2;Cytoplasmic dynein 1 intermediate chain 2 isoform X1;Dynein, cytoplasmic 1, intermediate chain 2a	dync1i2;dync1i2a;dync1i2a	Danio rerio
37946.6	30278	39314.3	43024.5	49262.3	46266.5	44419.9	43841.7	FALSE	A0A286YAK8;F1R7M1	Rho GTPase-activating protein 17 isoform X2;Rho GTPase-activating protein 17 isoform X1	zgc:110306	Danio rerio
14266.5	14990.9	16267.6	20965.5	14369.5	17281	21532.4	17590.9	FALSE	A0A286YAV6;A0A2R8RY18;A0A8M3BC87;E7F571	Neurabin-1 isoform X3;Neurabin-1 isoform X4;Neurabin-1 isoform X2;Neurabin-1 isoform X1	si:ch1073-219n12.1	Danio rerio
923681	860034	891113	878865	1208930	1178020	1117000	1099700	FALSE	A0A286YAZ4;A0A8M2BJY0;A0A8M3AWS2;F1R966	Clathrin heavy chain	cb1033;cltca;cltca;cb1033	Danio rerio
132120	131366	120863	125648	119020	111415	99574	91721.1	FALSE	A0A286YB73;A0A8M3ANY4;A0A8M3APJ9;A0A8M3AWD3;A0A8M3AWD6;A0A8M3AZH6;A0A8M3B6Z8;A0A8M3B701;X1WG48	Protein phosphatase 6, regulatory subunit 3;Serine/threonine-protein phosphatase 6 regulatory subunit 3 isoform X7;Serine/threonine-protein phosphatase 6 regulatory subunit 3 isoform X4;Serine/threonine-protein phosphatase 6 regulatory subunit 3 isoform X1;Serine/threonine-protein phosphatase 6 regulatory subunit 3 isoform X6;Serine/threonine-protein phosphatase 6 regulatory subunit 3 isoform X5;…	im:7145792;ppp6r3;ppp6r3;ppp6r3;ppp6r3;ppp6r3;ppp6r3;ppp6r3;fc43a07	Danio rerio
21511.2	22922.5	19296.3	23336.3	30246.6	29194.1	25227.7	26899.4	FALSE	A0A286YB96;A0A8M9QAP9;E7F923	Si:dkey-46g23.1;Trinucleotide repeat-containing gene 6B protein-like isoform X3;Si:dkey-46g23.1	si:dkey-46g23.1	Danio rerio
51201	44928.1	51758.4	45060.8	81553.6	75711.2	75601.5	74543.8	FALSE	A0A286YBG9;A0JML7	ADP-dependent glucokinase	zgc:153956	Danio rerio
29146.3	23685.9	10063.7	27324.3	79953.4	80565.3	67361.8	70570	FALSE	A0A286YBI9	C-type mannose receptor 2	mrc2	Danio rerio
13988.1	15358	15222.5	15015.5	16506.1	15109.1	16397.4	18476.7	FALSE	A0A286YBK3	Polypeptide N-acetylgalactosaminyltransferase	zgc:112011	Danio rerio
14461.6	15852.4	15904.3	16603	21805.6	21788.4	17754	19900.4	FALSE	A0A286YBK5;A0A8M2BGZ4;A0A8M2BH37;F6NPK9	WD repeat domain 62;WD repeat-containing protein 62 isoform X2;WD repeat-containing protein 62 isoform X3;WD repeat domain 62	si:ch211-152c12.2;wdr62;wdr62;fb33e12	Danio rerio
54308.6	70415.8	56576.8	61511.9	47283.5	49840.4	45436.7	48987.8	FALSE	A0A286YBN1	Proline-rich coiled-coil 2C	prrc2c	Danio rerio
916622	1020220	827034	739913	918397	730428	671397	584475	FALSE	A0A286YBP3;Q1LWT1	Myosin IG;Myosin-Ig (Fragment)	si:dkeyp-92c9.3	Danio rerio
155744	133020	144873	137133	181170	181794	194181	176473	FALSE	A0A286YBW2	Leucine-rich repeat and calponin homology domain-containing protein 3 isoform X2	lrch3	Danio rerio
31978.8	33446	39149.5	34699.9	42659.8	35375.7	32464.6	40837.1	FALSE	A0A2I4KBP1	Gigaxonin	GAN	Danio rerio
28774.6	NaN	33958	33838.6	23162.1	51024.2	52020.9	43894.8	TRUE	A0A2R8PVF5;Q5XIX8	BLOC-1-related complex subunit 5	im:7155461;borcs5	Danio rerio
666797	768297	773294	897324	816540	769384	882170	944995	FALSE	A0A2R8PVX9;A0A8M9PGJ1;A0A8M9PNG8	Plectin a;Plectin isoform X15;Plectin isoform X17	fa95h11;pleca;pleca	Danio rerio
30646.6	23912.5	38140.7	27382.2	46931.2	44047	38718.9	44174.9	FALSE	A0A2R8PW65;Q6P0H2	NAD(P)H dehydrogenase [quinone] 1 isoform 1;NAD(P)H dehydrogenase [quinone] 1 isoform 2	wu:fb63c10	Danio rerio
21698.9	28216.5	30938.7	30838.4	21418.2	22289.3	23594.8	28504	FALSE	A0A2R8PWA9;A0A8M2BBQ3;A0A8M2BBZ8;A0A8M3ARB7;A0A8M3B8V9;F1QFF3	Myotubularin-related protein 5 isoform X1;Myotubularin-related protein 5 isoform X3;Myotubularin-related protein 5 isoform X5;Myotubularin-related protein 5 isoform X2;Myotubularin-related protein 5 isoform X4;Myotubularin-related protein 5 isoform X6	wu:fj45d12;sbf1;sbf1;sbf1;sbf1;wu:fj45d12	Danio rerio
169874	183051	167870	182576	177081	184875	179304	175849	FALSE	A0A2R8PWG5	Pre-mRNA-processing factor 6	c20orf14	Danio rerio
57081.1	58946.1	55437.4	52702.5	54995.1	52978	52896.4	48552.1	FALSE	A0A2R8PWK7;E9QFU9	Mitotic spindle organizing protein 2B	fam128	Danio rerio
20704	18589.3	17987.3	21057.8	12513.3	9504.49	16683.6	11840.4	FALSE	A0A2R8PXC7;A0A8M9QI58;E7F4G2	Myotubularin-related protein 13 isoform X2;Myotubularin-related protein 13 isoform X3;Myotubularin-related protein 13 isoform X1	sbf2	Danio rerio
52394.5	54466.4	44367	49130.5	48984.4	40549.1	46432.9	47842.2	FALSE	A0A2R8PXX5;A0A8M2BHB2;Q1LWP7	Proline-rich coiled-coil 2A;Proline-rich coiled-coil 2A;Novel protein similar to vertebrate HLA-B associated transcript 2 (BAT2)	bat2	Danio rerio
37440.1	43153.8	27365.4	36804.9	20773.9	16867.2	19914.8	19349.4	FALSE	A0A2R8PYS8;A0A8M9PDM7	POF1B actin binding protein;Protein POF1B	pof1b	Danio rerio
354824	384942	372564	348542	387634	392664	364688	342276	FALSE	A0A2R8PYT0	UV excision repair protein RAD23	zgc:65951	Danio rerio
42482.8	70357	100043	73786.6	47069.6	36966.9	36981.2	28487.8	TRUE	A0A2R8Q009;F1QAE8	N-terminal Xaa-Pro-Lys N-methyltransferase 1	NTM1A	Danio rerio
39368.5	34856.8	36365.9	33425.4	27349.9	43795.3	41422.4	45809.5	FALSE	A0A2R8Q071;A0A8M2BJE0;A0A8M9Q0Y1;A0A8M9QGE3	Syntaxin 16;Syntaxin-16 isoform X2;Syntaxin-16 isoform X1;Syntaxin 16	stx16	Danio rerio
22427.3	22994.7	16705.5	26733.9	25063.4	24746.4	22726.1	22303.4	FALSE	A0A2R8Q0A5;A0A2R8QFA5;A0A8M1RNM7;A0A8M2BJZ7;A0A8M9Q6L3;A0A8M9QCL4;E7F4J9	Homeobox protein cut-like	cux1a	Danio rerio
359225	374418	372660	357182	420661	425956	412737	392645	FALSE	A0A2R8Q139	Heterogeneous nuclear ribonucleoprotein K	hnrpk	Danio rerio
97052.4	91471.1	90786.6	95397.4	91883	84429	82406.4	78519.7	FALSE	A0A2R8Q1F3;A0A2R8QEN6;A0A8M2B9B3;A0A8M2B9D2;A0A8M3AND6;A0A8M3AP19;A0A8M3B6H8;F1R187	Abl interactor 1 isoform X6;Abl interactor 1 isoform X3;Abl interactor 1 isoform X5;Abl interactor 1 isoform X7;Abl interactor 1 isoform X1;Abl interactor 1 isoform X4;Abl interactor 1 isoform X2;Abl interactor 1	abi1;abi1;abi1a;abi1a;abi1a;abi1a;abi1a;abi1	Danio rerio
51714.1	56153.8	51124.8	49083.8	42711.2	42957.3	46442.9	49227.4	FALSE	A0A2R8Q1T2	Membrane protein, palmitoylated 6a (MAGUK p55 subfamily member 6)	im:6899520	Danio rerio
9466.99	13737.4	12350.8	38383.6	29791.6	26544.2	41630	41969.5	FALSE	A0A2R8Q1W5;A0A8M9Q5W8	Kelch-like ECH-associated protein 1B;Kelch-like ECH-associated protein 1 isoform X1	keap1b	Danio rerio
35777.3	42852.3	40260.4	41150.8	47637.2	48479	45425.7	44564.4	FALSE	A0A2R8Q1X8;Q7ZV03	Vacuolar protein sorting-associated protein 26B	wu:fb49d07;vps26b	Danio rerio
24588	35961.7	32911.6	31472	23816.9	33096.2	23813.7	20118.4	FALSE	A0A2R8Q1Y3;E7FGL0	Protein timeless homolog isoform X1;Protein timeless homolog	Tim	Danio rerio
44967.1	38333.6	63614.4	53678.9	55515.3	74342.2	75865.1	81084.2	FALSE	A0A2R8Q259;A0A8N7TAL1	small monomeric GTPase	rab27b	Danio rerio
74672.1	89069.2	83588.6	82411.5	77530.4	69000.6	68830.5	78310.6	FALSE	A0A2R8Q264	GPI transamidase component PIG-T	pigt	Danio rerio
21649.4	13073.3	28843.4	15515.1	23440.4	25391.1	27509.6	21795.9	FALSE	A0A2R8Q2E8;B0S5U2;Q6E2N3	E3 ubiquitin-protein ligase TRIM33	cb1085;cb1085;trim33	Danio rerio
31019.8	36921.8	32772.3	44343.1	25183.5	24038.4	25279	25238.7	TRUE	A0A2R8Q2S1;A0A8M3B7N4;E7EZA6	OCIA domain-containing protein 1	LOC553528	Danio rerio
10042.8	5521.63	8299.39	8503.65	6073.84	4356.45	5259.73	5089.8	FALSE	A0A2R8Q2U0;A0A8M9PAD5	Transport and Golgi organization protein 6 homolog isoform X1;Transport and Golgi organization protein 6 homolog isoform X2	tango6	Danio rerio
40760.5	43965.9	32377.2	30903.5	32626.2	27123.4	23961.5	26386.7	FALSE	A0A2R8Q307;E7F138	Forkhead box J3	wu:fd99b01	Danio rerio
69099.7	72854.9	66734.2	60181.2	63298.6	68097.6	71189.3	70742.1	FALSE	A0A2R8Q3Q1;E7F602	Mediator of RNA polymerase II transcription subunit 16	fc22c09	Danio rerio
2838.97	4537.11	3624.69	3552.3	3047.48	2843.33	3205.06	3503.06	TRUE	A0A2R8Q421;Q8JHE0	Casein kinase 1, alpha 1;Casein kinase 1, alpha 1	CHUNP6894	Danio rerio
41123.4	54360.3	45711.9	50205.3	39747.7	39953.9	37456.6	36654.5	FALSE	A0A2R8Q4B6;Q5XJ56	tRNA-uridine aminocarboxypropyltransferase;tRNA-uridine aminocarboxypropyltransferase 1	wu:fb34c05;dtwd1	Danio rerio
88220.6	104747	78319.2	85859.9	63085.2	57666	58073.7	67695.8	FALSE	A0A2R8Q4V0;A2BID8	Amyloid beta (A4) precursor-like protein 2	fk52a05	Danio rerio
28066.9	24270.6	27322.4	21052.4	24793.9	28096.7	24867.7	25768	FALSE	A0A2R8Q515;A0A8M2BEZ3;A0A8M2BF23;A0A8M9Q4K4;A0A8M9QJM4;B0S771	Rho guanine nucleotide exchange factor (GEF) 7a;Rho guanine nucleotide exchange factor 7 isoform X5;Rho guanine nucleotide exchange factor 7 isoform X4;Rho guanine nucleotide exchange factor 7 isoform X1;Rho guanine nucleotide exchange factor 7 isoform X3;Rho guanine nucleotide exchange factor (GEF) 7a	fc28d09;arhgef7a;arhgef7a;arhgef7a;arhgef7a;fc28d09	Danio rerio
52141.3	61263.3	61798.9	58915.5	60979.6	58264.1	55993	57919	FALSE	A0A2R8Q516;A0A8M3AVA8;A0A8M3AVB1;A0A8M3B237;A0A8M3BBW9;E7F237	GTPase-activating protein and VPS9 domain-containing protein 1 isoform X3;GTPase-activating protein and VPS9 domain-containing protein 1 isoform X5;GTPase-activating protein and VPS9 domain-containing protein 1 isoform X2;GTPase-activating protein and VPS9 domain-containing protein 1 isoform X1;GTPase-activating protein and VPS9 domain-containing protein 1 isoform X4;GTPase-activating protein and…	zgc:92666;gapvd1;gapvd1;gapvd1;gapvd1;zgc:92666	Danio rerio
37653	19133.6	27454.3	29985.6	14836.6	36771.6	54926.2	47696.8	FALSE	A0A2R8Q586	COX assembly mitochondrial protein	zgc:77499	Danio rerio
24940.6	20761.9	19015.6	21320.4	18466	18507.6	14572.8	10148.1	FALSE	A0A2R8Q5J1;A0A8M2BAK6;A0A8M3AXA6;A0A8M9P9A8	Helicase-like transcription factor;Helicase-like transcription factor;Helicase-like transcription factor isoform X2;Helicase-like transcription factor isoform X4	hltf	Danio rerio
75463.7	70399.6	82791.2	75174.2	118795	126221	125044	137657	FALSE	A0A2R8Q5P5;A0A2R8QBF8;A0A8M6YXA3;A0A8M6Z434;Q1LUP1;Q1LUP2;Q7ZUA1	Adducin 3 (gamma) a;Adducin 3 (gamma) a;Gamma-adducin isoform X2;Gamma-adducin isoform X5;Adducin 3 (gamma) a;Adducin 3 (gamma) a;Add3a protein	add3;add3;add3a;add3a;add3;add3;zgc:55992	Danio rerio
18585.2	26276.4	23253.5	26821.3	15823	15251.4	14653.8	10357.3	FALSE	A0A2R8Q670;A0A2R8QLP1;E7F1U7;X1WFM4	Ubiquitin-conjugating enzyme E2Q 2 isoform 4;Ubiquitin-conjugating enzyme E2Q 2 isoform 3;Ubiquitin-conjugating enzyme E2Q 2 isoform 2;Ubiquitin-conjugating enzyme E2Q 2 isoform 1	wu:fi34a03	Danio rerio
22134.7	21583.3	24081.8	24545.9	35429.4	40534.9	41434.2	31625	FALSE	A0A2R8Q6F6	Si:dkey-24l11.2	si:dkey-24l11.2	Danio rerio
36182.6	33939.7	30193.4	24239.8	33245.6	31155.6	33362.4	31341.4	FALSE	A0A2R8Q7F9;Q6DHU2	RNA-binding motif protein 34	zgc:92062	Danio rerio
68193.4	107183	70103.7	141156	52737.8	43315.3	50663.7	45400.5	FALSE	A0A2R8Q7M1	Lysosome membrane protein 2	scarb2b	Danio rerio
59685.5	35045.2	53639.8	46235.7	19197.1	43054.2	47331.3	44945.4	TRUE	A0A2R8Q8G0	Mitochondrial fission 1 protein	im:6905231	Danio rerio
63948.3	74277.7	63264.3	68325	42775.6	49509.5	51425.1	38087.3	FALSE	A0A2R8Q8R8	cGMP-dependent protein kinase	prkg1b	Danio rerio
7035.21	9915.64	12857.8	8413.9	10654.6	8011.07	4588.4	5838	FALSE	A0A2R8Q8W5;I3IS11;Q803L0	Lin-28 homolog A (C. elegans);Lin-28 homolog A (C. elegans);Protein lin-28 homolog A	lin28;lin28;lin28a	Danio rerio
208691	239714	235132	267351	227315	266689	281148	270589	FALSE	A0A2R8Q8Y9;A0A2R8QHK6	Septin 9b	sept9b	Danio rerio
15892.3	9758.27	12864.3	15223.8	16327.1	13113.1	11254.5	13477.1	FALSE	A0A2R8Q971;A0A8M3AQE8;A0A8M3AQS5;A0A8M3AXW1;A0A8M3B0U4;A0A8M3B869;F1R6L8	Rho GTPase-activating protein 17 isoform 1;Rho GTPase-activating protein 17 isoform X2;Rho GTPase-activating protein 17 isoform X4;Rho GTPase-activating protein 17 isoform X1;Rho GTPase-activating protein 17 isoform X5;Rho GTPase-activating protein 17 isoform X3;Rho GTPase-activating protein 17 isoform 2	zgc:172194;arhgap17b;arhgap17b;arhgap17b;arhgap17b;arhgap17b;zgc:172194	Danio rerio
27678.7	37732.1	27076.9	34308.3	27079.2	19754.1	24922	20426	FALSE	A0A2R8Q9D0;A0A2R8QJQ5;A0A8M9PM80;B5DE36	BCAR1 scaffold protein, Cas family member;BCAR1 scaffold protein, Cas family member;Breast cancer anti-estrogen resistance protein 1 isoform X1;BCAR1 scaffold protein, Cas family member	fc17f11;fc17f11;bcar1;zgc:175192	Danio rerio
74027.4	85954.6	75052.6	83547	80403.4	75064.7	68506.7	66754	FALSE	A0A2R8Q9E0;A0A8M3AV09;A0JMN8	Oxysterol-binding protein	zgc:154069;osbpl9;zgc:154069	Danio rerio
19132.3	14766.7	16986.4	19106.8	13852.5	21308.6	22203.7	25679.6	TRUE	A0A2R8Q9H3	Small integral membrane protein 20	smim20	Danio rerio
12820.8	16189.1	3971.11	21737.4	16187.2	13723.8	12399.1	6143.31	FALSE	A0A2R8Q9L0	Leucine-rich repeat transmembrane neuronal protein 4	LOC563710	Danio rerio
47284.4	36449.2	45799.8	46444.3	25372.5	28933.4	41223	41020.1	FALSE	A0A2R8Q9M1	DNA replication complex GINS protein SLD5	im:7137690	Danio rerio
86282.2	55638.6	74771.9	55781.1	80862.1	129151	140215	128585	FALSE	A0A2R8Q9P1	SLC35A4 upstream open reading frame protein-like	LOC101885612	Danio rerio
27446.3	20424.4	24054.3	14168.4	36304.5	47318.1	52812.7	56208.3	TRUE	A0A2R8Q9R2;A0A8M2B964;F1QXG8	Tpd52-like 2b;Tumor protein D54 isoform X4;Tpd52-like 2b	tpd52l2;tpd52l2b;tpd52l2	Danio rerio
14523.7	10075.6	13293.2	10070.4	18297.1	17770.7	12837.1	15259.3	FALSE	A0A2R8Q9T1;B0V356	Thymocyte selection-associated high mobility group box	sb:eu868	Danio rerio
46631.1	62646.5	43029.2	52836.2	44092.6	43820.4	40303.2	32225.8	FALSE	A0A2R8QA59	Anaphase-promoting complex subunit 1	anapc1	Danio rerio
13138.8	8242.14	13797.9	7192.1	21055	22532.6	15776.1	15859.4	FALSE	A0A2R8QA84;E7F0Y9	Si:ch211-91p5.3	si:ch211-91p5.3	Danio rerio
88073.5	105131	99703.4	112895	115822	107832	97198.8	106360	FALSE	A0A2R8QA86;A0A2R8QFY7;E7F2S8	Acyl-CoA synthetase family member 3	acsf3	Danio rerio
64822.1	78563.8	75948.7	83489.8	68371.3	67827	65526.9	68046.6	FALSE	A0A2R8QAR5;Q502M2	Protein TMED8 isoform X1;Protein TMED8	zgc:112014	Danio rerio
3174.74	NaN	15408.4	NaN	NaN	5910.4	11081.2	16242.7	FALSE	A0A2R8QAU3	IMP U3 small nucleolar ribonucleoprotein 3	zgc:56526	Danio rerio
36472.1	44908.1	30133.8	31350.4	16080.4	17133.6	12594.4	15651.7	FALSE	A0A2R8QAZ5;B0JZP3	Protein THEM6 isoform X1;Protein THEM6	them6	Danio rerio
4499.45	5912.35	7215.31	4930.15	6893.74	9348.36	7741.69	7456.09	FALSE	A0A2R8QB31;A0A8M9P6P2;A0A8M9PH61;A0A8M9PN21;A0A8M9PN25;A0A8M9PVB7;A0A8M9PYT7	PHD finger protein 21A isoform X7;PHD finger protein 21A isoform X4;PHD finger protein 21A isoform X5;PHD finger protein 21A isoform X1;PHD finger protein 21A isoform X6;PHD finger protein 21A isoform X3;PHD finger protein 21A isoform X8	phf21ab	Danio rerio
64499	48387.4	58040.1	40932.4	78625.3	79482.1	73900.3	67242.8	FALSE	A0A2R8QB65	EKC/KEOPS complex subunit LAGE3	lage3	Danio rerio
37932	33866.2	41424.2	49078	46699.9	39638.5	37181.2	36697.5	FALSE	A0A2R8QBA5	rRNA methyltransferase 3A, mitochondrial	rnmtl1	Danio rerio
16238.3	15710	17293.3	17034.7	19555.2	26610.8	20912.9	20276.8	FALSE	A0A2R8QBK4	Leucine-rich repeat and calponin homology domain-containing protein 4 isoform X1	lrch4	Danio rerio
12920.7	10855.9	13176.4	22269.7	21423.4	21535.7	22951.6	26051.1	FALSE	A0A2R8QC82	Cytochrome P450, family 8, subfamily B, polypeptide 3	cyp8b1.3	Danio rerio
28395.1	23956.4	28970	24246.7	42662.6	47744.7	36893.1	43388.4	FALSE	A0A2R8QCR7;B7ZV28	Protein tyrosine phosphatase, non-receptor type 23, b;Protein tyrosine phosphatase, non-receptor type 23, b	ptp23b;si:dkeyp-114f9.2	Danio rerio
20682.7	19584.8	17907.6	17823.3	25706.5	22849.1	21318.2	20819	FALSE	A0A2R8QDC8;A0A8M3APL8;A0A8M3APM3;A0A8M3AQ53;A0A8M3AQ56;A0A8M3AX63;A0A8M3B069;A0A8M3B7M8;A0A8M3B7N0;A0A8M9QH96;A4IFW2	protein-tyrosine-phosphatase;protein-tyrosine-phosphatase;protein-tyrosine-phosphatase;protein-tyrosine-phosphatase;protein-tyrosine-phosphatase;protein-tyrosine-phosphatase;protein-tyrosine-phosphatase;protein-tyrosine-phosphatase;protein-tyrosine-phosphatase;protein-tyrosine-phosphatase;Receptor-type tyrosine-protein phosphatase F	lar;ptprfb;ptprfb;ptprfb;ptprfb;ptprfb;ptprfb;ptprfb;ptprfb;ptprfb;ptprf	Danio rerio
1184570	1009580	1924050	971012	1773780	1488630	1491130	1552810	FALSE	A0A2R8QDV2	Cystatin 14b, tandem duplicate 1	zgc:153129	Danio rerio
5747.44	2319.68	4115.28	9213.64	32134.6	9635.55	8677.12	11602.6	FALSE	A0A2R8QE41	mitogen-activated protein kinase	MAPK14	Danio rerio
91620.3	84294.3	87523.5	77781.8	89732.6	96385	89345.7	85486.4	FALSE	A0A2R8QEG6;F1R8J7	Ankycorbin isoform X1;Ankycorbin	im:7136186	Danio rerio
303050	304066	304421	274141	312796	319314	294097	295463	FALSE	A0A2R8QEJ6	ADP-ribosylation factor-binding protein GGA1	fb33h10	Danio rerio
129607	140032	128590	124073	149282	147107	138579	141967	FALSE	A0A2R8QEQ4;Q6NWI7	Transmembrane emp24 domain-containing protein 10 isoform 2 precursor;Tmed10 protein	TMP21;zgc:85681	Danio rerio
20685.4	34244.3	22106	27300.5	28199.3	26629.7	26590.2	24008.3	FALSE	A0A2R8QEX9;B0S737	phosphatidylinositol-3,4-bisphosphate 4-phosphatase;phosphatidylinositol-3,4-bisphosphate 4-phosphatase	inpp4a	Danio rerio
47115.1	53458.4	57637.3	52618.8	52962.4	66826.7	66348.9	60841.8	FALSE	A0A2R8QEZ2;F1R333;Q7ZW24	GDP-Man:Man(3)GlcNAc(2)-PP-Dol alpha-1,2-mannosyltransferase;GDP-Man:Man(3)GlcNAc(2)-PP-Dol alpha-1,2-mannosyltransferase;GDP-Man:Man(3)GlcNAc(2)-PP-Dol alpha-1,2-mannosyltransferase	fj04e04;fj04e04;alg11	Danio rerio
83350.4	69709.6	78907.1	80178.5	108206	78282.6	90076	77968.4	FALSE	A0A2R8QF26;F1Q5U6	Muscleblind-like protein 2 isoform D;Muscleblind-like protein 2 isoform A	fj89c04	Danio rerio
217350	236060	224062	229438	231286	221532	212000	207602	FALSE	A0A2R8QFM1;A0A8M2BAZ4;F1QZ57	Poly(U)-binding-splicing factor PUF60 isoform X3;Poly(U)-binding-splicing factor PUF60 isoform X2;Poly(U)-binding-splicing factor PUF60 isoform X1	fc21a05;puf60a;fc21a05	Danio rerio
35417.7	45273.3	38101.2	39611.6	39212.6	36549.8	31383.9	30743.3	FALSE	A0A2R8QFQ6	F-box and WD repeat domain-containing 11-A	fbxw11a	Danio rerio
127251	126804	127866	129244	132912	140294	130154	126509	FALSE	A0A2R8QFW5;A0A8M3AMW3;Q803T2	Striatin-interacting protein 1 homolog;Striatin-interacting protein 1 homolog isoform X1;Striatin-interacting protein 1 homolog	fam40a;strip1;strip1	Danio rerio
94804.6	121151	126945	97103.3	71233.1	48336.6	54975	66150.7	FALSE	A0A2R8QFX4;A2RRT1	Milk fat globule EGF and factor V/VIII domain-containing b	mfge8	Danio rerio
40137.8	40719.2	47390	41130.9	70636.6	84575.6	68931.7	78869.7	FALSE	A0A2R8QGA4;E7F3A5	Macrosialin	si:ch211-212k18.7	Danio rerio
28816	32676	33493.1	35914.3	35149	33029.5	34293.9	35745.8	FALSE	A0A2R8QGC0;X1WER2	Ubiquitin-like modifier-activating enzyme 5	cb972;uba5	Danio rerio
986.672	NaN	924.529	900.587	1252.11	2239.49	1448.87	1694.1	TRUE	A0A2R8QGM2;A4QNY0;B7ZD37	Paladin isoform X2;Paladin;Paladin isoform X1	zgc:162303	Danio rerio
46533.2	64681.4	59428.7	56412.3	46632.4	40944.6	41068.4	39885.1	FALSE	A0A2R8QI13	Protein arginine N-methyltransferase 3 isoform X1	hrmt1l3	Danio rerio
27619.9	22513.9	24357.3	24830.3	24589.5	23824.7	23481.8	24500.2	FALSE	A0A2R8QI61	ADP ribosylation factor-like GTPase 3a	si:dkey-52k1.1	Danio rerio
5969.6	22247.8	10823.9	12652	16108.7	6887.2	5502.37	8235.85	FALSE	A0A2R8QIV0;Q6PHH1	E74-like factor 2b (ets domain transcription factor);E74-like factor 2 (Ets domain transcription factor)	ef2;elf2	Danio rerio
483015	533686	515931	548791	505186	474899	448928	448068	FALSE	A0A2R8QIW0	Histone deacetylase	chunp6919	Danio rerio
220434	267838	298902	294886	333453	332655	331526	342109	FALSE	A0A2R8QIY5;A0A8M9PM31	Protein kinase C	im:7139045;prkca	Danio rerio
222150	211850	211281	197044	279111	279405	286448	285048	FALSE	A0A2R8QJF6	Aspartyl/asparaginyl beta-hydroxylase isoform X2	unm_hu7910	Danio rerio
124703	149936	129706	142374	117905	134857	126676	150512	FALSE	A0A2R8QJH1;Q6NUU0	Metadherin a;Lyric-like	lyric;lyricl	Danio rerio
216527	227108	252315	231071	271255	289685	279641	297805	FALSE	A0A2R8QJH4;F1Q4P9	Calcium-transporting ATPase	atp2a3	Danio rerio
93514.7	101884	111211	106478	102949	102761	92813.9	84772.9	FALSE	A0A2R8QJS5;Q7ZWF0	mRNA export factor	zgc:56449;rae1	Danio rerio
19142.1	7375.11	9891.89	21475.5	16297.2	NaN	51125.6	51.2227	FALSE	A0A2R8QK04;F1QDR1;X1WHH8	Cytohesin 1a	cyth3b	Danio rerio
3.79222	9801.54	3826.95	12032.4	NaN	12894.3	18164.6	19077.9	FALSE	A0A2R8QK81;A0A2R8QN46;A0A8M2BKM2;A0A8M3AXD8;A0A8M3AXE4;A0A8M3AXG2;A0A8M3B3W7;A0A8M3B6R1;A0A8M3BDJ0;A0A8M9PV67;A0A8M9Q7G8;A0A8M9Q7H1;A0A8M9Q7H6;A0A8M9Q7H9;A0A8M9QDD0;A0A8M9QDD5;A0A8M9QDE0;A0A8M9QHW5;A0A8M9QHX3;A0A8M9QHX6;A0A8M9QLT7;A0A8M9QLT9;A0A8M9QLU5;F1QPV2	Adhesion G protein-coupled receptor L2 isoform X16;Adhesion G protein-coupled receptor L2 isoform X7;Adhesion G protein-coupled receptor L2 isoform X21;Adhesion G protein-coupled receptor L2 isoform X6;Adhesion G protein-coupled receptor L2 isoform X15;Adhesion G protein-coupled receptor L2 isoform X11;Adhesion G protein-coupled receptor L2 isoform X9;Adhesion G protein-coupled receptor L2 isofor…	adgrl2a	Danio rerio
275641	635258	291591	375861	439480	442057	363300	378223	FALSE	A0A2R8QKB1;E7FE99	Signal-induced proliferation-associated 1-like 2	im:7137555	Danio rerio
34580.4	42590.7	38239.2	38886.2	43245.8	41260.3	41818.8	43996.8	FALSE	A0A2R8QKL9	Protein-glutamine gamma-glutamyltransferase K	tgm1l1	Danio rerio
11049.2	11985.3	8654.7	11448.4	11227.7	9803.95	9324.18	6586.75	FALSE	A0A2R8QKT7;A0A8M9PXN3;E9QEM6;Q802W0	non-specific serine/threonine protein kinase	fi39g08;mark3a;fi39g08;mark3	Danio rerio
42035.4	45788.7	36150.4	46458.9	45579.2	42559.9	35067.3	42502	FALSE	A0A2R8QKX7	Motile sperm domain-containing 2	wu:fc33h03	Danio rerio
28337.4	7849.26	20969.2	18335.5	26704.8	30812.2	30354.4	28717.4	FALSE	A0A2R8QL91	PEST proteolytic signal-containing nuclear protein	zgc:103440	Danio rerio
4055.41	NaN	13000.4	5385.72	3198.65	NaN	5785.32	NaN	FALSE	A0A2R8QLG0	Spindle and kinetochore-associated protein 2	im:7140390	Danio rerio
129139	127421	120288	133751	122146	130799	132365	132534	FALSE	A0A2R8QLH1	RAB41, member RAS oncogene family	wu:fi30c11	Danio rerio
333134	288440	330873	300049	380061	427623	412409	401297	FALSE	A0A2R8QLN9;A0A8M3APK5;E7F2J5;Q7ZW40	General vesicular transport factor p115	vdp;uso1;vdp;vdp	Danio rerio
666332	687234	622191	651605	651928	641270	635212	583070	FALSE	A0A2R8QLQ0	ELAV-like protein	fb72d01	Danio rerio
30481.8	33226.9	37512.9	35373.8	39071.5	40182.3	41269.5	41809.1	FALSE	A0A2R8QLQ3;A0A8M6Z2S8;A0A8M6Z4A7	Rap guanine nucleotide exchange factor (GEF) 2;Rap guanine nucleotide exchange factor 2 isoform X2;Rap guanine nucleotide exchange factor 2 isoform X9	rapgef2	Danio rerio
99499.5	16864.3	18295.7	10052.8	12502.2	23596.1	12260.8	8326.7	FALSE	A0A2R8QLY4;A0A8M6YVD2;E7FBA8	Neuron navigator 1 isoform X3;Neuron navigator 1 isoform X2;Neuron navigator 1 isoform X1	nav1a	Danio rerio
21173.3	10901.5	11889.9	15084.1	17393.4	13411.3	17989.2	10230.1	FALSE	A0A2R8QM83	Transmembrane protein 126A	zgc:73348	Danio rerio
136595	133676	182449	196096	181418	210060	247891	269337	FALSE	A0A2R8QMA3;A0A8N7TD16	Protein-serine/threonine kinase	pdk3a	Danio rerio
243660	232269	227701	233488	266608	276254	249733	243406	FALSE	A0A2R8QMI5;A0A8M3AT25;A0A8M3AT31;A0A8M3B066;A0A8M3B348;A0A8M3BA55;A0A8M9PZM7;A0A8M9QFB8;F1QRX4	Bridging integrator 1b;Bridging integrator 1b isoform X3;Bridging integrator 1b isoform X5;Bridging integrator 1b isoform X7;Bridging integrator 1b isoform X6;Bridging integrator 1b isoform X4;Bridging integrator 1b isoform X1;Bridging integrator 1b isoform X9;Bridging integrator 1b	bin1;bin1b;bin1b;bin1b;bin1b;bin1b;bin1b;bin1b;bin1	Danio rerio
44769.2	37035.9	44729.6	44852.4	34034.7	35538.6	36787.9	36754.8	FALSE	A0A2R8QMQ9;A0A8M9QDN1;A2CEP2	Endophilin-B2 isoform X6;Endophilin-B2 isoform X2;Endophilin-B2 isoform X4 (Fragment)	sh3glb2;sh3glb2b;sh3glb2	Danio rerio
56759.9	46010.6	46355.9	54173.7	111710	135996	129276	137753	FALSE	A0A2R8QMT1	Synaptopodin	synpo	Danio rerio
151149	98809.8	82987.1	74164.9	130630	123922	101914	99606.4	FALSE	A0A2R8QN88;E9QF87;Q803K5	Tpd52-like 2a	fk69c03	Danio rerio
19705.6	33484.3	25358.7	22930.2	23947.2	23871.3	21850.7	20621.3	FALSE	A0A2R8QNF3	Ribosome production factor 1	bxdc5	Danio rerio
22515.5	21869.4	23018.8	17232.9	24358.3	17168.5	15549.4	15637.9	FALSE	A0A2R8QNS5	Proteasome (prosome, macropain) assembly chaperone 4	psmg4	Danio rerio
40650.1	48223.6	43535.3	63155.7	42882	43186.3	48078.8	51531	FALSE	A0A2R8QNZ1;A0A8M3B2U3;A0A8M9PQ97	Liprin-beta-1 isoform X1;Liprin-beta-1 isoform X4;Liprin-beta-1 isoform X3	si:dkey-103i16.1;ppfibp1b;ppfibp1b	Danio rerio
144482	162373	152584	165370	144262	136500	137484	147815	FALSE	A0A2R8QP51;A0A8M2BJR8	Dipeptidyl peptidase 9;Dipeptidyl peptidase 9 isoform X1	im:7145318;dpp9	Danio rerio
86539.9	116986	95253.2	84425.9	87321.5	72593.6	67993.3	58581.1	FALSE	A0A2R8QPB8;B5LZ08	G protein-coupled receptor kinase	adrbk2	Danio rerio
23054.8	20921.4	20896.7	21028.2	27375.8	25322.5	24180.4	21819.9	FALSE	A0A2R8QPJ6	Plexin-A2	plxna2	Danio rerio
29544.2	37236.8	30074.5	31122.8	29922.2	28404.9	25400.4	21786.4	FALSE	A0A2R8QPS5;A0A8M9P773	Guanine nucleotide exchange factor subunit RIC1;Protein RIC1 homolog	ric1	Danio rerio
214794	252004	261299	267068	270643	259997	246570	241737	FALSE	A0A2R8QPW3;B0S6R1	Nck-associated protein 1	si:dkey-234n3.1;nckap1	Danio rerio
36848.9	37800.7	36256.4	33986.9	41086.9	39658.6	39559.5	36580.5	FALSE	A0A2R8QQ99;A0A8M2BFG9;A0A8M2BFH7;Q08BE3	Sarcolemma-associated protein a;Sarcolemmal membrane-associated protein isoform X2;Sarcolemmal membrane-associated protein isoform X3;Sarcolemma-associated protein a	fa03e05;slmapa;slmapa;zgc:153887	Danio rerio
103410	119934	113993	123494	118186	110746	121466	112417	FALSE	A0A2R8QR48;F1RB69	THO complex subunit 5 homolog	fc54b09	Danio rerio
2964.2	NaN	5350.9	6371.22	5415.9	10909.4	6230.96	6134.95	FALSE	A0A2R8QRA7	Heterogeneous nuclear ribonucleoprotein H3 (2H9)	zgc:136953	Danio rerio
42650.7	55928.2	44978.3	48826	48073.9	47762.9	36551.3	45336.9	FALSE	A0A2R8QRC7	ATP-binding cassette sub-family F member 1 isoform X2	wu:fb79c06	Danio rerio
21018	13012.9	15748.9	15217.3	15975.5	15378.2	8665.09	13046.8	FALSE	A0A2R8QSC8;A0A8M2BII3;X1WH55;X1WHL7	Solute carrier family 12 member 7 isoform X1;Solute carrier family 12 member 7 isoform X5;Solute carrier family 12 member 7 isoform X4;Solute carrier family 12 member 7 isoform X2	slc12a7a	Danio rerio
38260.3	39899.8	53835.8	152801	43725.1	38764.1	44048.8	13703.2	FALSE	A0A2R8QSF6;A0A8M2B3U3;A0A8M2B4H2;E7F8B8	StAR-related lipid transfer (START) domain-containing 13b;StAR-related lipid transfer protein 13 isoform X4;StAR-related lipid transfer protein 13 isoform X3;StAR-related lipid transfer (START) domain-containing 13b	stard13b	Danio rerio
65333.2	77883.1	65581.4	83333.4	56950.6	52618.5	54796.5	49200.1	FALSE	A0A2R8QSP1;A0A8M2B5U1	Phosphatidylinositol 4-phosphate 3-kinase C2 domain-containing subunit alpha isoform X2;Phosphatidylinositol 4-phosphate 3-kinase C2 domain-containing subunit alpha isoform X1	pik3c2a	Danio rerio
29089.2	9235.49	24804.9	16861.9	17725.1	20150.2	29837.3	32940.8	FALSE	A0A2R8QTA5	Epsin 3a	epn3a	Danio rerio
32067.6	34184.1	32466.5	29015.2	28305.3	24828.5	25378.1	21044.9	FALSE	A0A2R8QTF0;A0A8M6Z0D9;A0A8M6Z7J9;A0A8M9PQP7;A0A8M9PQQ1;A0A8M9Q3B0;A0A8M9Q9J3;A0A8M9QDL2	Cold shock domain-containing E1, RNA-binding;Cold shock domain-containing protein E1 isoform X7;Cold shock domain-containing protein E1 isoform X5;Cold shock domain-containing protein E1 isoform X2;Cold shock domain-containing protein E1 isoform X10;Cold shock domain-containing protein E1 isoform X3;Cold shock domain-containing protein E1 isoform X4;Cold shock domain-containing protein E1 isoform…	fa92c07;csde1;csde1;csde1;csde1;csde1;csde1;csde1	Danio rerio
125856	125384	147732	130604	170008	179592	173078	178453	FALSE	A0A2R8QTG3	E3 ubiquitin/ISG15 ligase TRIM25 isoform X1	zgc:55773	Danio rerio
37246.4	24687.4	25938.9	31820.1	33323.2	40000.5	30220.2	37104.9	FALSE	A0A2R8QTN3	Si:dkey-178e17.1	si:dkey-178e17.1	Danio rerio
26320.3	54909.6	109623	110764	71789.2	96130.8	109841	137745	FALSE	A0A2R8QU83	Si:ch211-113e8.5	si:ch211-113e8.5	Danio rerio
64068	66239.4	75517.8	83994.1	47524.5	68495	69030.1	88578.2	FALSE	A0A2R8QUX6	Pleckstrin homology-like domain family B member 1 isoform X9	phldb1a	Danio rerio
84411.5	105037	80915.8	93352.1	74174.6	66181.1	58738.1	56595.9	FALSE	A0A2R8RHK7;Q6PBP2	DNA repair protein XRCC4 isoform X1;DNA repair protein XRCC4	zgc:73312	Danio rerio
5080.93	7324.96	5943.3	8796.83	4475.23	3931.8	3280.65	4161.59	TRUE	A0A2R8RIL8;A0A8M1RQY7;A0A8M2BCU3	KN motif and ankyrin repeat domain-containing protein 1 isoform X2;KN motif and ankyrin repeat domain-containing protein 1 isoform X1;KN motif and ankyrin repeat domain-containing protein 1 isoform X3	kank1a	Danio rerio
44914.7	52976.1	44189	44894.3	43033.3	43832	41468.1	34175.4	FALSE	A0A2R8RIM0;A0A8M2BKP3;A0A8M2BKR0;Q1LY88	Stromal interaction molecule 1 isoform X3;Stromal interaction molecule 1 isoform X1;Stromal interaction molecule 1 isoform X2;Stromal interaction molecule 1 precursor	si:dkey-24p1.5;stim1a;stim1a;si:dkey-24p1.5	Danio rerio
203731	205944	215707	200268	232588	234353	226156	214980	FALSE	A0A2R8RIN6;A0A8M2BBP6;Q6NWC6	Cleavage and polyadenylation specificity factor subunit 6	wu:fa22f12;cpsf6;cpsf6	Danio rerio
17403.6	22120.7	11523.4	15679.1	8242.33	7542.35	6703.77	7152.81	TRUE	A0A2R8RJ40;A0A8M2BC81;Q5TZE8	N-acyl-phosphatidylethanolamine-hydrolyzing phospholipase D	fc56b11;napepld;fc56b11	Danio rerio
67878.3	29532	45856	37554.5	41301.4	71472.2	83053.2	70228.6	FALSE	A0A2R8RJY3;Q7T349	Vacuolar protein sorting-associated protein VTA1 homolog isoform X1;Vacuolar protein sorting-associated protein VTA1 homolog	c6orf55;zgc:64104	Danio rerio
38846.1	71497.3	54886.2	28875.9	68095.9	76195.5	45730.4	51714.9	FALSE	A0A2R8RKX9	Guanine nucleotide-binding protein (G protein), beta polypeptide 4b	zgc:101614	Danio rerio
85796.8	105840	78967	73270.2	61564.7	52974.9	54255.7	44569.2	FALSE	A0A2R8RL46;F1R3Q7	Ribosomal RNA-processing 9, U3 small nucleolar RNA-binding protein;Ribosomal RNA-processing 9, U3 small nucleolar RNA-binding protein	rnu3ip2	Danio rerio
26068.8	20992.7	27015.9	23244.7	30256.7	20640.6	18389.4	18273.8	TRUE	A0A2R8RLB4;Q0P483	Mitochondrial coenzyme A transporter SLC25A42	CH1073-382C16.1;slc25a42	Danio rerio
12626.9	15732.9	6375.76	9763.7	23191.4	17944.5	16188.6	13880.9	FALSE	A0A2R8RMD7;A0A8M2B4N1;A0A8M2B558;A0A8M2B572;A0A8M3B1Y9;A0A8M9PDU1;F6PCZ4;F8W3W2	Chondroitin sulfate proteoglycan 5 isoform X8;Chondroitin sulfate proteoglycan 5 isoform X9;Chondroitin sulfate proteoglycan 5 isoform X4;Chondroitin sulfate proteoglycan 5 isoform X3;Chondroitin sulfate proteoglycan 5 isoform X1;Chondroitin sulfate proteoglycan 5 isoform X6;Chondroitin sulfate proteoglycan 5 isoform X5;Chondroitin sulfate proteoglycan 5 isoform X2	cspg5a	Danio rerio
20468.6	22186.8	16382.4	17221.7	24518.4	29913.9	29619.7	27200.5	FALSE	A0A2R8RME3	Kin of IRRE-like protein 3	kirrel3a	Danio rerio
9124.76	5887.25	10149.6	6280.78	11298.2	10995.4	6905.1	5134.62	FALSE	A0A2R8RMT5;A0A8M3ARG6;A0A8M3B1K0;A0A8M9PUE9;A5WW24;B7ZV68	Importin 8;Importin-8 isoform X3;Importin-8 isoform X4;Importin-8 isoform X2;Importin-8;Importin-8	si:ch211-116i17.1;ipo8;ipo8;ipo8;ipo8;si:ch211-116i17.1	Danio rerio
7909.14	6230.68	8040.27	8695.54	8502.8	9601.92	9969.42	9851.78	FALSE	A0A2R8RPE6;A0A8M2BGT2;X1WG14	Tudor domain-containing protein 3	zgc:77174;tdrd3;zgc:77174	Danio rerio
11499.5	8985.25	8041.51	7872.61	6431.22	17057.5	21591.8	18696.5	FALSE	A0A2R8RQ88;A0A8M2BLW9	Tropomyosin 1 (alpha);Tropomyosin alpha-1 chain isoform X11	Tm1;tpm1	Danio rerio
12177.4	10387.4	12556.7	13531.6	10684	15456.3	14868.4	14079.6	FALSE	A0A2R8RQB0;F6NMG5	Conserved oligomeric Golgi complex subunit 5	si:dkey-217k21.3	Danio rerio
72337	67470.9	55110.9	64464.9	62741.9	86439.9	85030.7	89436.7	FALSE	A0A2R8RR02;A0A8M2B4H7;A0A8M2B4I9;A0A8M2B500;A0A8M2B527;A0A8M9NZ18;A0A8M9NZ24;A0A8M9P7Q1;A0A8M9P7Q4;A0A8M9P7Q9;A0A8M9PCW2;A0A8M9PCW5;A0A8M9PCX0;A0A8M9PJ68;A0A8M9PJ73;A0A8M9PM54;A0A8M9PM62;Q98SN4	non-specific protein-tyrosine kinase	fak;ptk2ab;ptk2ab;ptk2ab;ptk2ab;ptk2ab;ptk2ab;ptk2ab;ptk2ab;ptk2ab;ptk2ab;ptk2ab;ptk2ab;ptk2ab;ptk2ab;ptk2ab;ptk2ab;fak1a	Danio rerio
292832	384596	221992	341869	230601	195685	186701	183771	FALSE	A0A2R8RSJ1;A2RUY7	Atrial natriuretic peptide receptor 3 isoform X1;Atrial natriuretic peptide receptor 3	im:7138418;si:dkey-199l1.2	Danio rerio
31085.1	32337.8	42638.2	35532.6	28325.2	30229.4	32804.7	28227.3	FALSE	A0A2R8RTA8;A0A8M9PJI3;E7F3M0	Pentatricopeptide repeat domain 1;Pentatricopeptide repeat-containing protein 1, mitochondrial isoform X2;Pentatricopeptide repeat domain 1	ptcd1	Danio rerio
162737	107721	129682	97904.4	133149	192862	171869	184670	FALSE	A0A2R8RTM3;B0V0Y4;Q6PGZ2	Paralemmin 1b;Paralemmin 1b;Uncharacterized protein LOC393573	zgc:63523	Danio rerio
290780	270782	309552	263134	268443	256559	260735	237489	FALSE	A0A2R8RTX5;E7FC29	Metastasis-associated 1	mta1	Danio rerio
59321.5	46386.1	58902.5	53347.4	69813	72640.3	68932.5	61189.6	FALSE	A0A2R8RV37;A0A8M2B2T8;A0A8M3AZ24;A0A8M3AZ27;A0A8M3B801;A0A8M6Z275;A0A8M6Z3Q7;A0A8M6Z9I1;O73715	LIM domain-binding protein 1-A;LIM domain-binding protein 1-A isoform X10;LIM domain-binding protein 1-A isoform X4;LIM domain-binding protein 1-A isoform X13;LIM domain-binding protein 1-A isoform X6;LIM domain-binding protein 1-A isoform X5;LIM domain-binding protein 1-A isoform X7;LIM domain-binding protein 1-A isoform X14;LIM domain-binding protein 1-A	ldb4;ldb1a;ldb1a;ldb1a;ldb1a;ldb1a;ldb1a;ldb1a;ldb1a	Danio rerio
202526	249065	192788	199595	254110	231190	221926	228248	FALSE	A0A2R8RVM5	Leucine-rich repeat neuronal protein 4-like	LOC564748	Danio rerio
16375.8	22167.9	14207.5	24767.5	11674.4	11032.4	13940.9	11882.9	FALSE	A0A2R8RVN3;A0A8M6YVL2;F1R135	DNA topoisomerase 2-binding protein 1;DNA topoisomerase 2-binding protein 1 isoform X2;DNA topoisomerase 2-binding protein 1 isoform X1	topbp1	Danio rerio
199360	225172	212137	221983	216633	225472	208703	200313	FALSE	A0A2R8RVR3;Q6IQE0	Poly(U)-binding-splicing factor PUF60-B	SIAHBP1;puf60b	Danio rerio
110508	94410.3	98850.6	105283	92082.6	89292.7	88560.2	74164.3	FALSE	A0A2R8RWC3;E7F547	O-GlcNAcase	mgea5;fe36d12	Danio rerio
18483.9	16186.6	14176	24583.9	13852.6	12826.3	14360.9	11604.8	FALSE	A0A2R8RWN9;E9QCK5	F-box and WD repeat domain-containing 11-B;F-box and WD repeat domain containing 11b isoform X1	fbxw11b;btrc2	Danio rerio
37558.3	36826	39843	41056.3	43566.9	39850.2	34003	29970.8	FALSE	A0A2R8RZL6;X1WDS1	PHD finger protein 12	phf12b	Danio rerio
62174.2	70913.7	90876.8	74670.6	79993.4	77847.7	72584.5	80889.1	FALSE	A0A2R8S035	Trafficking protein particle complex subunit 2-like protein	zgc:172319	Danio rerio
49655.7	46704.9	81821	50570.8	76638	84100.5	76805.5	77179.7	FALSE	A0A2R9YJF5;F8W2V5	Ceramide transfer protein	col4a3bp	Danio rerio
9465.96	14022.9	12346.5	21399.7	9268.29	8756.88	10878.6	7373.1	FALSE	A0A2R9YJL5;A0A8M2BEF6;A0A8M2BEG2;B0S581	DNA (cytosine-5-)-methyltransferase	cb91;cb91;dnmt3ba;cb91	Danio rerio
298663	366338	319274	231154	177280	146650	138230	121230	FALSE	A0A2R9YJN8	RNA helicase	cb960	Danio rerio
96301	65841.9	96489.6	68723.2	141873	152819	127081	128005	FALSE	A0A2R9YJN9	Gig2-like protein DreE	gig2e	Danio rerio
32097.4	36932.9	29815.7	21406.1	38719.1	30819.7	42273.2	31080	FALSE	A0A2U3TVW6;A4IGG7;Q575S8	Cytoglobin-2;Cygb2 protein;Cytoglobin-2	cygb-2;cygb-2;cygb2	Danio rerio
121685	145636	131007	151908	120455	110987	116209	110244	FALSE	A0A4P2L339	RNA helicase	LOC108179221	Danio rerio
241014	234576	242090	243217	265903	263931	271820	252652	FALSE	A0A5H1ZRJ2;A0A8M6Z121;F1QGH7	Catenin beta-1;Catenin beta-1 isoform X2;Catenin beta-1	ctnnb;ctnnb1;ctnnb1	Danio rerio
38605.9	40162.1	42294.4	36836.8	28374	21581	23007.5	31539.7	FALSE	A0A8M1N020	Probable tRNA pseudouridine synthase 2	trub2	Danio rerio
115483	104522	135857	117011	143044	151053	162541	161744	FALSE	A0A8M1N0E2	2,4-dienoyl-CoA reductase, mitochondrial	decr1	Danio rerio
36575	28579.3	31366.9	32232.3	56089.3	52290.4	51302.2	43127.8	FALSE	A0A8M1N1I1	Alpha-1,3-glucosyltransferase	alg6	Danio rerio
49687	50327.3	47427.7	48910.6	41765.2	35842	32254.9	34505.2	FALSE	A0A8M1N222;A0A8M2BEB6;F1RAK1	Kinesin-like protein	zgc:103670;zgc:103670;fj55b02	Danio rerio
246794	234597	274414	238791	299743	301581	330945	277415	FALSE	A0A8M1N2N9;A0A8M1NYS5	Uncharacterized protein LOC449822 isoform 1;Uncharacterized protein LOC449822 isoform 2	zgc:101569	Danio rerio
45032.2	69932.9	NaN	32902.9	1437.3	NaN	NaN	NaN	FALSE	A0A8M1N460	Equilibrative nucleoside transporter 2	slc29a2	Danio rerio
156033	149434	146545	165251	127085	105901	104157	95780	FALSE	A0A8M1N4C3	Replication factor C subunit 2	rfc2	Danio rerio
214880	223051	227589	217352	104415	102777	95990.5	106469	FALSE	A0A8M1N4J3	Eukaryotic translation initiation factor 4, gamma 2b	eif4g2b	Danio rerio
42209.9	25151.3	37496	27122.9	67982	70863.3	59006.1	70246.9	FALSE	A0A8M1N4V1	Arylsulfatase A precursor	arsa	Danio rerio
58187.4	68785.7	59137.3	75578.5	45731	41464.6	41315.7	35800	FALSE	A0A8M1N587;Q566T0	Polycomb protein eed	eed	Danio rerio
16996.7	17897.6	16501.5	20309.6	13096.1	10829.9	11274.4	10723.7	FALSE	A0A8M1N6J5;A0A8M2B6P0;A0A8M2B6P9;A0A8M3AH76	PC4 and SFRS1-interacting protein;PC4 and SFRS1-interacting protein isoform X3;PC4 and SFRS1-interacting protein isoform X2;PC4 and SFRS1-interacting protein isoform X1	psip1a	Danio rerio
331424	388776	354833	385718	343679	316990	329269	305853	FALSE	A0A8M1N6S0	DNA-directed RNA polymerase subunit beta	zgc:109952	Danio rerio
33226.4	NaN	NaN	NaN	NaN	NaN	NaN	NaN	TRUE	A0A8M1N6W7;A0A8M2BIG0;B0UYH6	RNA polymerase II subunit B1 CTD phosphatase RPAP2 homolog;RNA polymerase II subunit B1 CTD phosphatase RPAP2 homolog;Putative RNA polymerase II subunit B1 CTD phosphatase rpap2	rpap2	Danio rerio
39847.6	39077.9	34950.9	23374.1	44014.5	44133.6	46483.6	35275.9	TRUE	A0A8M1N6Y7;A0A8M3AYD2;A0A8M9P7H2;A0A8M9PWD6;A0A8M9PZW5	GATOR complex protein NPRL3	nprl3	Danio rerio
11470.9	16832.1	27946.9	26177.5	39564.2	46014.9	43313.6	42830.3	FALSE	A0A8M1N743	Glutathione peroxidase	gpx4b	Danio rerio
5138560	5076650	5230400	4775540	5186930	5019850	4906000	4642490	FALSE	A0A8M1N7Z8	Tubulin beta chain	tubb2b	Danio rerio
139359	1825310	1635930	1319700	833318	1130590	644725	141819	FALSE	A0A8M1N8H7;Q2I6J0	phosphatidylinositol-3,4,5-trisphosphate 5-phosphatase;Phosphatidylinositol 3,4,5-trisphosphate 5-phosphatase 2B	inppl1b	Danio rerio
6758120	5470620	6867710	5301790	5985740	6132060	6054390	5250050	FALSE	A0A8M1N8U3	Cold-inducible RNA-binding protein isoform 1	cirbpb	Danio rerio
15141.9	37693.4	19562.8	41522.8	17104.9	18123.7	15676.7	17665.2	FALSE	A0A8M1N920	DNA polymerase delta subunit 3	pold3	Danio rerio
129409	137351	133973	139861	123254	122036	110633	96798.3	FALSE	A0A8M1N9R4	Transcriptional repressor p66-beta	gatad2b	Danio rerio
18650.5	19205.8	18095.2	16572.9	19659.2	18635.7	18878.1	17422.4	TRUE	A0A8M1N9U9;A0A8M3AK78;E7FFZ5	Mothers against decapentaplegic homolog	si:dkey-222b8.1;si:dkey-222b8.1;si:dkey-239n17.4	Danio rerio
69748.3	75486.6	64629.6	77616.2	71626.4	68625.5	64865.6	69021	FALSE	A0A8M1N9Z2	Si:ch211-216l23.2	fc54e09	Danio rerio
52164.7	56315.3	56659.9	38931.8	39099.5	45898.4	53546.2	54445.9	FALSE	A0A8M1NAE1	KRR1 small subunit processome component	krr1	Danio rerio
63550.1	44500.8	55656.7	33105	77880.9	64553.7	67887.3	58106.9	FALSE	A0A8M1NAK9	Retinol dehydrogenase 14	rdh14b	Danio rerio
98799.2	131447	155065	113848	133410	108779	111093	94938	FALSE	A0A8M1NAN0	2',5'-phosphodiesterase 12	pde12	Danio rerio
94404	113547	85035.9	91910.8	62359.3	67550.3	55059.1	53576.5	FALSE	A0A8M1NAS6	Exosome complex component RRP46	exosc5	Danio rerio
123450	145751	154284	97183.8	108593	103428	108362	97101.4	FALSE	A0A8M1NCQ8	Protein RRP5 homolog	pdcd11	Danio rerio
50436	62690.5	72126.4	65243.9	56993.5	50204.4	55785.2	55773.9	FALSE	A0A8M1ND52	Inositol polyphosphate-5-phosphatase K	inpp5ka	Danio rerio
46336.6	57331.2	58288.2	64043	73747.9	79644.7	68748.1	75998.1	FALSE	A0A8M1NDA8	Uncharacterized protein LOC100038788	ssuh2.4	Danio rerio
48795.5	53007.9	65149.8	48608.4	48758.4	44827.2	46481.9	45241.3	FALSE	A0A8M1NDP9	alanine transaminase	gpt2	Danio rerio
60457	77252.2	77211.8	65490.7	64949.3	77817.9	65799.7	70335.5	FALSE	A0A8M1NDX6	Four and a half LIM domains 3	fb09g09	Danio rerio
7364.2	4412.31	11077.4	7334.86	11277	13761.7	14256.6	17034	FALSE	A0A8M1NE13;A0A8M3B9I6	Cohesin subunit SA	fc39a01;stag2a	Danio rerio
8759870	8600210	8158080	7605320	9721850	8949560	9320790	8592920	FALSE	A0A8M1NE33	Heat shock protein family A (Hsp70) member 1B	si:ch211-199o1.2	Danio rerio
22396.5	19912.7	50791	17892.8	23395.7	18120.4	19338.9	13307.1	FALSE	A0A8M1NE58	RNA-binding protein 5	rbm5	Danio rerio
17998.1	19901.8	16066.4	22174.8	16082.2	17498.1	17642.1	15606.7	FALSE	A0A8M1NF35;A0A8M2B5M0;A0A8M2B5P2	GC-rich sequence DNA-binding factor 2;GC-rich sequence DNA-binding factor 2 isoform X2;GC-rich sequence DNA-binding factor 2 isoform X1	gcfc2	Danio rerio
211506	204632	208380	204717	251186	254698	224454	233115	FALSE	A0A8M1NF66	E3 ubiquitin-protein ligase LRSAM1	si:ch211-208h16.3	Danio rerio
26651.2	20372.7	20215.4	24414.7	41247	38061.1	28736.7	29758.8	FALSE	A0A8M1NF70;A5PMY1	Regulating synaptic membrane exocytosis protein 3;Regulating synaptic membrane exocytosis 3	rims3;si:ch211-239d6.1	Danio rerio
67663.6	58921.6	66505.2	57558.8	76624.9	79022.1	72471.9	79992.9	FALSE	A0A8M1NFU6;F1QPS1	Alpha-1,3/1,6-mannosyltransferase ALG2;Alpha-1,3/1,6-mannosyltransferase ALG2	alg2;im:7145131	Danio rerio
22784.9	24683.6	23816.7	23429.5	21357.8	21552.6	21958.7	22100.2	FALSE	A0A8M1NGM5;A0A8M2BET3;A0A8M3AVK3;A0A8M3B2B4	Vacuolar protein sorting-associated protein 13A;Vacuolar protein sorting-associated protein 13A isoform X1;Vacuolar protein sorting-associated protein 13A isoform X3;Vacuolar protein sorting-associated protein 13A isoform X2	vps13a	Danio rerio
38858.7	47849.1	38788.6	47332.8	26634.9	28904.2	29272.8	28813	FALSE	A0A8M1NH10	Amine oxidase	si:dkey-7o6.3	Danio rerio
26707	15681.4	10498.8	14453	15314.2	5740.73	6046.83	7037.98	FALSE	A0A8M1NHD0	Si:dkey-119f1.1	si:dkey-119f1.1	Danio rerio
NaN	4.33883	3990.56	5824.4	5156.19	6884.57	6014.45	8338.83	FALSE	A0A8M1NHI5;A0A8M3AJR4;A0A8M9PQD4	Transforming growth factor beta regulator 1;Transforming growth factor beta regulator 1 isoform X2;Transforming growth factor beta regulator 1 isoform X1	tbrg1	Danio rerio
10011	10491.1	9725.64	6808.07	13925	7813.63	9652.78	5532.81	FALSE	A0A8M1NI52;A0A8M3AYV7;A0A8M3B520;A0A8M9PSA8;A0A8M9PSD5;A0A8M9QAU8;A0A8M9QB62;A0A8M9QFL3;A0A8M9QFV9;A0A8M9QJV5	Pericentriolar material 1 protein;Pericentriolar material 1 protein isoform X7;Pericentriolar material 1 protein isoform X6;Pericentriolar material 1 protein isoform X2;Pericentriolar material 1 protein isoform X4;Pericentriolar material 1 protein isoform X1;Pericentriolar material 1 protein isoform X8;Pericentriolar material 1 protein isoform X3;Pericentriolar material 1 protein isoform X9;Peric…	pcm1	Danio rerio
18500.9	25458.6	19814.1	21877	21810	18454.3	19859	16806	FALSE	A0A8M1NIE6	IkappaB kinase	ikk2	Danio rerio
10620.8	20289.4	21338.7	15294.7	21528.6	13526.8	10807.8	16082.6	FALSE	A0A8M1NJ75;F1RCV2	Long-chain-fatty-acid--CoA ligase ACSBG2;Acyl-CoA synthetase bubblegum family member 2	acsbg2;fk81d02	Danio rerio
18289.8	11564.2	15387.4	10918.1	19081.9	22592.7	20657.4	21613.1	FALSE	A0A8M1NPJ9	Conserved oligomeric Golgi complex subunit 3	cog3	Danio rerio
37540.1	51476.5	35561.4	42232.2	30706.7	23069.3	19240.8	18939.7	FALSE	A0A8M1NRH1;A0A8M2B2N8	Sodium bicarbonate transporter-like protein 11;Sodium bicarbonate transporter-like protein 11 isoform X1	slc4a11	Danio rerio
29611.2	37674.6	26522.4	38019.8	25989.7	26591.5	24834.9	19226.9	TRUE	A0A8M1NRJ1;A0A8M3AQY5;Q1RM55	PIH1 domain-containing protein 1;PIH1 domain-containing protein 1 isoform X1;PIH1 domain-containing protein 1	pih1d1	Danio rerio
924296	912468	919442	943212	1214030	1206980	1151530	1103720	FALSE	A0A8M1NSE3	Aminopeptidase	npepps	Danio rerio
11392.1	20807.9	18954.7	12081.2	10346.8	11035	7905.21	8295.53	FALSE	A0A8M1NT23;A0A8M2B5M9	TBC1 domain family member 15;TBC1 domain family member 15 isoform X1	tbc1d15	Danio rerio
42734.5	77396.4	48019.5	45429.7	33915.1	49599.9	45534.7	43241	FALSE	A0A8M1NTE6;F1QMB9	Cyclin-K	ccnk	Danio rerio
52867.9	21788.8	35362	26370.3	122316	136436	127142	138401	FALSE	A0A8M1NTE7	Collagen alpha-2(V) chain precursor	col5a2a	Danio rerio
133835	144484	116116	158236	81160.5	57481.6	56426.4	58447	FALSE	A0A8M1NUS6	Condensin complex subunit 1	im:6902697	Danio rerio
25871.3	18702.3	18552.2	24651.6	31288.3	36449.5	37213.9	33321.6	FALSE	A0A8M1NUT8	Interferon-induced protein with tetratricopeptide repeats 5-like	ifit12	Danio rerio
33567.5	37418.9	35013.8	34860	34645.7	28757.5	26547.5	28664.7	FALSE	A0A8M1NV16;A0A8M2B598;A0A8M9NZ45;A0A8M9P7S4;A0A8M9PJ96;A0A8M9PM86	E3 ubiquitin-protein ligase UBR5;E3 ubiquitin-protein ligase UBR5 isoform X5;E3 ubiquitin-protein ligase UBR5 isoform X2;E3 ubiquitin-protein ligase UBR5 isoform X3;E3 ubiquitin-protein ligase UBR5 isoform X1;E3 ubiquitin-protein ligase UBR5 isoform X6	ubr5	Danio rerio
1247.46	NaN	28.428	29.0932	5357.5	2876.12	6561.3	4517.49	FALSE	A0A8M1NV26	non-specific serine/threonine protein kinase	raf1b	Danio rerio
NaN	257661	82038.3	87234.3	58564.8	93345.7	104657	78661.2	FALSE	A0A8M1NVX4	Diacylglycerol kinase	dgke	Danio rerio
102759	117711	130525	127293	97611.9	93867.6	110421	109497	FALSE	A0A8M1NWJ8	Cytochrome P450, family 2, subfamily AA, polypeptide 6	cyp2aa6	Danio rerio
5116300	4000210	4867980	4322770	6301440	6511190	6729210	6958220	FALSE	A0A8M1NXI0	Protein disulfide-isomerase	pdia3	Danio rerio
408421	471269	408316	428544	376539	384965	374312	358631	FALSE	A0A8M1NXK7	Eukaryotic translation initiation factor 3 subunit F	eif3f	Danio rerio
34241.7	32539.6	35277.8	35073.3	24117.1	28694	29377.6	32701.4	FALSE	A0A8M1NYL4	39S ribosomal protein L1, mitochondrial	mrpl1	Danio rerio
68948.1	69916.6	58125.4	58796.9	70144.1	67816.6	64979.1	62850.4	FALSE	A0A8M1NYL6	Paralemmin-2 isoform 2 (Palm2)	palm2akap2	Danio rerio
118651	140148	137477	131578	115435	114909	111246	114592	FALSE	A0A8M1NYX2	Arrestin domain containing 3-like	si:dkey-172m14.1	Danio rerio
81840.4	47561.6	57459.2	55684.5	66141.6	102298	96915.7	100179	FALSE	A0A8M1NZ47	Direct IAP-binding protein with low pI	diablob	Danio rerio
19071.3	30799.3	14319.9	19359.4	16113.5	23234.2	39856.5	22845.2	TRUE	A0A8M1NZ58;A7YYD1;E9QH74;Q5U381	High mobility group nucleosome-binding domain-containing protein 3 isoform 2;High mobility group nucleosome-binding domain-containing protein 3 isoform 4;High mobility group nucleosomal-binding domain 3;High mobility group nucleosomal-binding domain 3	hmgn3;wu:fa04b03;fa04b03;zgc:92355	Danio rerio
602344	757491	725960	696412	744952	648976	569049	556943	FALSE	A0A8M1NZ82;A0A8M6YY91	acetyl-CoA carboxylase	acc;acaca	Danio rerio
25060.7	13885.2	24586.5	11753.5	67278.4	80484.4	60602.1	58020.2	FALSE	A0A8M1NZ93;A0A8M3ATI0;A0A8M6Z7C2	Signal transducer and activator of transcription	fj84d07;stat2;stat2	Danio rerio
126019	131482	126227	136917	112167	126181	130411	133823	FALSE	A0A8M1NZC4;A0A8M2B4V3;A0A8M3AJH4	Septin	sept7b	Danio rerio
7028.94	5869.86	8361.07	14822.9	7615.69	10073	11198.3	18314.3	FALSE	A0A8M1NZG6	Synaptosomal-associated protein 29	fc84f09	Danio rerio
96993.2	108298	110261	101508	120270	130075	102136	77377.4	FALSE	A0A8M1NZJ3;F1R2E0	Heterogeneous nuclear ribonucleoprotein M	hnrnpm;si:ch211-197g15.1	Danio rerio
58942.7	83650.6	52799.1	131387	30699.4	17530.4	19736.4	18999.5	FALSE	A0A8M1NZY3	Marker of proliferation Ki-67	cb31	Danio rerio
11560.4	11522.1	11797	7584.41	14331	11440.3	8340.38	9930.72	FALSE	A0A8M1P007;A0A8M9QN82	Thyroid hormone receptor interactor 11;Thyroid receptor-interacting protein 11 isoform X1	cb423;trip11	Danio rerio
59369.4	64290.1	68327.4	69725	90737	88289.2	94406.2	92407.5	FALSE	A0A8M1P1A2	Kinase	itpkcb	Danio rerio
288868	230363	299930	295192	391593	403960	417706	441353	FALSE	A0A8M1P1C1	Enoyl-CoA delta isomerase 1, mitochondrial	eci1	Danio rerio
1266.08	53801.8	13050.9	48137.9	7442.5	1378.21	9854.28	21985.8	FALSE	A0A8M1P1N4	Uncharacterized protein KIAA0040 homolog	kiaa0040	Danio rerio
54796.2	41705	64493.6	63487	52050.4	73574.2	76195.9	67682.1	FALSE	A0A8M1P1T7;A0A8M3AKQ9;A0A8M3AT43	ELMO domain-containing protein 2 precursor;ELMO domain-containing protein 2 isoform X2;ELMO domain-containing protein 2 isoform X1	elmod2	Danio rerio
171003	163921	156771	160525	167970	164221	164925	137206	FALSE	A0A8M1P258	Low molecular weight phosphotyrosine protein phosphatase	im:6910498	Danio rerio
35979.9	44045.1	36805.2	39080.4	35174.6	30887.1	31279.1	27099.2	FALSE	A0A8M1P2D8;A0A8M9P535	Bromodomain adjacent to zinc finger domain protein 2A;Bromodomain adjacent to zinc finger domain protein 2A isoform X2	zgc:101601;baz2a	Danio rerio
4298.96	12777.4	33730.5	13338.5	28493.5	22148.2	31574.8	26583.3	FALSE	A0A8M1P2L7	Transmembrane protein 97	tmem97	Danio rerio
78605.7	76795.9	72327.8	65494.3	61578.8	62868.2	60751.5	50562.9	FALSE	A0A8M1P304	39S ribosomal protein L2, mitochondrial isoform X1	im:6908224	Danio rerio
188976	189293	180269	214143	317460	344208	336077	365179	FALSE	A0A8M1P317;A0A8M1P9C3;A0A8M3AYR7	Si:ch1073-291c23.2;Si:ch1073-291c23.2;Uncharacterized protein LOC799862 isoform X4	si:ch1073-291c23.2	Danio rerio
2841.94	5944.37	8365.96	9382.31	9854.08	11149.9	5698.85	7012.51	TRUE	A0A8M1P3C1	Telomerase Cajal body protein 1	fb34f12	Danio rerio
126980	120554	126521	114671	161592	168707	163507	170098	FALSE	A0A8M1P3D4	pyridoxal 5'-phosphate synthase	pnpo	Danio rerio
13962.6	26318.3	25732.8	26400.9	8283.01	11259.5	9960.41	11418.4	FALSE	A0A8M1P3D7	Histone RNA hairpin-binding protein isoform 1	slbp	Danio rerio
227560	261227	247217	267507	257160	260563	240813	238326	FALSE	A0A8M1P3F9	RNA helicase	dhx9	Danio rerio
45136.7	37954.8	33259.1	39343.8	46281.9	49794.7	46916.8	39478.7	FALSE	A0A8M1P3Z5;A9ULS4	RAB6A, member RAS oncogene family;RAB6A, member RAS oncogene family	fb43c01	Danio rerio
21424.7	25877.7	22831	22600.3	15358.7	14565.1	13070.4	16058.2	FALSE	A0A8M1P3Z9	RNA pseudouridylate synthase domain-containing protein 2	rpusd2	Danio rerio
43930.3	40250.5	46587.1	41851.8	80106.3	90374.5	83340.5	80680.7	FALSE	A0A8M1P4D1	Prostaglandin reductase 2	ptgr2	Danio rerio
626870	605298	585218	620323	619206	607141	624565	658707	FALSE	A0A8M1P4F7	Heterogeneous nuclear ribonucleoprotein A3	hnrnpa3	Danio rerio
1041.4	3448.27	3265.06	2478.25	1649.18	1140.2	2264.25	2562.96	TRUE	A0A8M1P4G6;A0A8M6YU83;A0A8M6YW22;A0A8M9P0Z8;A0A8M9P102;A0A8M9P106;A0A8M9P9Y4;A0A8M9P9Y9;A0A8M9P9Z3;A0A8M9P9Z8;A0A8M9PFB5;A0A8M9PFB9;A0A8M9PLZ7;A0A8M9PM02;A0A8M9PM07;A0A8M9PQ20;A0A8M9PQ28;A0A8M9PQ34;B8JLR9	C2 domain-containing protein 5;C2 domain-containing protein 5 isoform X17;C2 domain-containing protein 5 isoform X18;C2 domain-containing protein 5 isoform X4;C2 domain-containing protein 5 isoform X9;C2 domain-containing protein 5 isoform X15;C2 domain-containing protein 5 isoform X1;C2 domain-containing protein 5 isoform X5;C2 domain-containing protein 5 isoform X10;C2 domain-containing protein…	c2cd5;c2cd5;c2cd5;c2cd5;c2cd5;c2cd5;c2cd5;c2cd5;c2cd5;c2cd5;c2cd5;c2cd5;c2cd5;c2cd5;c2cd5;c2cd5;c2cd5;c2cd5;CH1073-429G16.1	Danio rerio
181418	225715	178904	195390	195426	180299	179242	171189	FALSE	A0A8M1P4I3	Wiskott-Aldrich syndrome protein family member	zgc:56010	Danio rerio
2389.75	4527.35	3627.79	2519.88	1.52636	1.41811	1590.72	1133.5	TRUE	A0A8M1P669	Adenosine deaminase RNA-specific B1a	adar2	Danio rerio
199022	228624	206643	188955	138788	142892	139539	121276	FALSE	A0A8M1P6F7	NOP2 nucleolar protein homolog (yeast)	cb164	Danio rerio
117221	130757	110498	126629	112703	102785	98764.3	97618.9	FALSE	A0A8M1P6F8;A0A8M9Q0J3;Q9DDT5	Transcription elongation factor SPT5	Spt5;supt5h;supt5h	Danio rerio
22254.6	25826	28361.2	24328.3	31994.9	30854.2	27493.9	25226.2	FALSE	A0A8M1P6M4	Cold-inducible RNA-binding protein isoform 3	cirbpb	Danio rerio
4667.76	6246.99	7287.57	6451.86	3167.22	8436.4	10502.3	10484.3	FALSE	A0A8M1P6N5	Mannosidase beta-like	manbal	Danio rerio
9321.91	7073.35	10292.5	9921.24	4677.76	16611.7	15952.5	19818.8	FALSE	A0A8M1P6T1	Si:ch73-234b20.5	im:7139509	Danio rerio
187070	190781	191101	200280	179327	176588	179055	184614	FALSE	A0A8M1P706	Tyrosine-protein phosphatase non-receptor type	ptpn1	Danio rerio
80728.9	76869	69164.9	75203.5	82406.4	77037.6	64930.4	69707.5	FALSE	A0A8M1P718	Tumor necrosis factor receptor superfamily, member a precursor	tnfrsfa	Danio rerio
22589.1	27303.9	18401.3	23773	25546.8	26217.6	21422.2	18389.8	FALSE	A0A8M1P7C2;A0A8M6Z2A1;A0A8M6Z2U1;A0A8M6Z2U5;A0A8M6Z4B7;A0A8M6Z4C2;A0A8M6Z9L1;A0A8M6Z9Z2;A0A8M6Z9Z4;A0A8M9Q051;A0A8M9QL91	Roundabout homolog 1 precursor;Roundabout homolog 1 isoform X5;Roundabout homolog 1 isoform X1;Roundabout homolog 1 isoform X8;Roundabout homolog 1 isoform X2;Roundabout homolog 1 isoform X9;Roundabout homolog 1 isoform X7;Roundabout homolog 1 isoform X3;Roundabout homolog 1 isoform X4;Roundabout homolog 1 isoform X10;Roundabout homolog 1 isoform X6	robo1	Danio rerio
10961.1	408.182	12610.4	9914.39	4391.61	24863.1	17393.5	15908.7	FALSE	A0A8M1P7L2;A0A8M1QHT8;A0A8M2BLE4;A0A8M9PSY0	ubiquitinyl hydrolase 1	otud4	Danio rerio
61927.7	60592.2	59399	72741.3	64709.6	67390	64524.4	61420.2	FALSE	A0A8M1P825	Si:dkey-103e21.5	casp22	Danio rerio
6080060	5543300	6728120	6563660	7266500	7449970	7865020	7917030	FALSE	A0A8M1P861	Malate dehydrogenase	mdh1aa	Danio rerio
253978	320069	263518	315598	295350	296808	290620	284620	FALSE	A0A8M1P874;F6PA41	Protein phosphatase 1K, mitochondrial;Protein phosphatase 1K, mitochondrial isoform X3	ppm1k;im:6912645	Danio rerio
73399.8	80527.5	86214	82265	93439.9	103084	86597.9	84444.6	FALSE	A0A8M1P8J0	Adenosine deaminase RNA-specific	drada	Danio rerio
48330.1	59455.6	46440.9	50335.8	39909.9	35972.3	34567.9	38987.9	FALSE	A0A8M1P8M4;Q5TZH6;Q5TZH8	Peptide-methionine (R)-S-oxide reductase	wu:fc07g04	Danio rerio
100075	44667.1	36114.3	34719.1	43813.6	26103.2	17962.3	25897.1	FALSE	A0A8M1P8T9	TSC22 domain family protein 1 isoform 1	tsc22d1	Danio rerio
41060.8	38808.2	41194.7	NaN	NaN	44936.4	45590.7	47758.3	TRUE	A0A8M1P910	WD repeat domain phosphoinositide-interacting protein 2	wipi2	Danio rerio
5357.08	20381	10931	9299.41	4074.22	11446.4	7759.07	8454.48	FALSE	A0A8M1P937	F-box only protein 28	fbxo28	Danio rerio
25491.5	43262.9	25813.5	21346.1	40390.2	35222.3	30286.5	21379.1	FALSE	A0A8M1P949;A0A8M1PS10	Neuroblast differentiation-associated protein AHNAK-like;Neuroblast differentiation-associated protein AHNAK-like isoform X1	LOC795051	Danio rerio
685092	680415	747377	683919	868448	825773	860016	862160	FALSE	A0A8M1P9B7	ATP synthase subunit gamma	atp5c1	Danio rerio
4434.96	NaN	NaN	NaN	NaN	NaN	9406.94	11664.2	FALSE	A0A8M1P9L1;F1R6N4	Ethylmalonyl-CoA decarboxylase isoform 1;Ethylmalonyl-CoA decarboxylase	echdc1	Danio rerio
109037	186923	112427	191044	85123.7	71276.4	62809.2	62989.1	FALSE	A0A8M1P9M0;A2BIL7	Tyrosine-protein kinase BAZ1B	baz1b	Danio rerio
103140	105774	102067	93559.3	109242	95263.4	99454.6	97382.4	FALSE	A0A8M1PAB3	Ethanolaminephosphotransferase 1	selenoi	Danio rerio
1980.62	3311.47	1882.17	2666.1	1569.1	NaN	944.473	1046.79	TRUE	A0A8M1PAI3	Cell cycle progression 1	ccpg1	Danio rerio
148478	154545	133815	140587	127163	122039	129436	130691	FALSE	A0A8M1PAV5	Catalase	fb68a12	Danio rerio
28732.7	22369.5	27900.4	27523.9	19399.9	17937.2	20699.3	23874.6	TRUE	A0A8M1PB79;A0A8M3B5Y9	Centrosomal protein of 97 kDa;Centrosomal protein of 97 kDa isoform X1	cep97	Danio rerio
2568.44	3506.27	3899.55	7299.01	2749.08	3357.7	2442.64	1937.65	FALSE	A0A8M1PBN6	Tyrosine-protein kinase receptor	igf1rb	Danio rerio
108772	126105	124474	128082	104955	97191.3	89013.3	95098.3	FALSE	A0A8M1PCD1	thioredoxin-disulfide reductase	txnrd1	Danio rerio
104304	121031	119889	115474	109617	121011	113313	94191.9	FALSE	A0A8M1PCM8	Transcription elongation regulator 1	tcerg1a	Danio rerio
179808	7202.19	5665.25	11797.6	7112.19	22370.6	5620.11	4031.81	FALSE	A0A8M1PD64	Syntaxin-5	stx5al	Danio rerio
144160	180119	169795	164102	67426.5	66284.8	62872.3	62636	FALSE	A0A8M1PD89	Cell growth-regulating nucleolar protein	lyar	Danio rerio
49250.6	31172	23564.4	35450.1	19619.4	19932	17739.9	15927.1	FALSE	A0A8M1PFD0;Q6PHF1	Calcium-regulated heat-stable protein 1	carhsp1;wu:fc04b03	Danio rerio
11468.4	16577.5	7223	16045.5	3644.45	5925.21	1697.22	5106.59	FALSE	A0A8M1PFK7	Anaphase-promoting complex subunit 5	anapc5	Danio rerio
27479.4	29921.1	31572.9	31056.9	33067.2	34546.1	29676.1	32850.1	FALSE	A0A8M1PFL7;E9QDB5;F1R9C9	Mediator of RNA polymerase II transcription subunit 14	med14;EXLM1;EXLM1	Danio rerio
79635.9	59810.1	61147	72639	62588.2	69295.3	64916.2	65744.1	FALSE	A0A8M1PGD6	m7GpppX diphosphatase	wu:fa04d04	Danio rerio
47170.8	49820	50246.2	42976.9	50047.1	46506.4	40406.6	34492.7	FALSE	A0A8M1PHG1	Protein odr-4 homolog	c1orf27	Danio rerio
52212.4	53649.2	47835.2	53596.6	58686.9	65095.7	56544.3	58849.1	FALSE	A0A8M1PHN1;Q6TGR7	Phosphatidylinositol 3,4,5-trisphosphate 3-phosphatase and dual-specificity protein phosphatase PTEN;Phosphatidylinositol 3,4,5-trisphosphate 3-phosphatase and dual-specificity protein phosphatase PTEN	ptena;wu:fc52g04	Danio rerio
114283	101130	114615	107251	102148	111803	106838	96341.6	FALSE	A0A8M1PJS2;F1Q5V4	Double-stranded RNA-binding protein Staufen homolog 1;Double-stranded RNA-binding protein Staufen homolog 1 isoform X2	fi67e05	Danio rerio
22793.6	23209.2	29155.4	35842.3	39564.3	65589.1	57853.8	35169.4	FALSE	A0A8M1PRR3	Spindlin-1	spin1	Danio rerio
229358	180558	262272	251974	293683	304092	349059	332418	FALSE	A0A8M1PRT4	Uncharacterized protein LOC795173	LOC795173	Danio rerio
8192.32	11364	8392.93	9319.04	19224.2	11818.7	9288.29	7125.66	FALSE	A0A8M1PS24	RNA uridylyltransferase	zcchc11	Danio rerio
44842.4	29651	31464.5	27467.5	37920.8	44983.5	40282.4	31430.2	FALSE	A0A8M1PS84;A0A8M9Q9R8	Apoptosis facilitator Bcl-2-like protein 14	si:ch211-218c6.8	Danio rerio
105466	97725.2	100985	86144.1	91911.9	75877.6	77470.1	84995.6	FALSE	A0A8M1PSD5;A0A8M3ATT8	Kinesin heavy chain isoform X2;Kinesin heavy chain isoform X1	kif5ab	Danio rerio
16857.6	21203.9	14187.2	17672.8	29197.3	23268.2	22948.2	21739.3	FALSE	A0A8M1PSG2	Transmembrane protein 245 isoform X1	tmem245	Danio rerio
96056.8	88186.5	85563.6	101611	112754	113674	130137	108088	FALSE	A0A8M1PSN6	Probable N-acetyltransferase camello	si:ch211-195e19.1	Danio rerio
14273.1	19577.3	9325.87	14704.8	13130	8827.03	4671.97	3259.1	FALSE	A0A8M1PSQ6	Family with sequence similarity 135 member B	fam135b	Danio rerio
171045	198070	201387	178761	202843	201523	191240	198964	FALSE	A0A8M1PU45	Golgi apparatus protein 1	glg1a	Danio rerio
36153.3	NaN	28140.7	20842.8	15993.4	18016.2	16768.9	28466.1	FALSE	A0A8M1PUC4;F1QWN9	RCC1 and BTB domain-containing protein 2 isoform X2;RCC1 and BTB domain-containing protein 2 isoform X1	rcbtb2	Danio rerio
7079.6	12559.9	8922.74	10168	12861.1	18134.7	15251.8	18371.9	FALSE	A0A8M1PUG2	Protein FAM171A1 isoform X1	fam171a1	Danio rerio
4491.18	7630.84	4260.33	10113	11518.6	14278.3	10565.8	7080.38	FALSE	A0A8M1PUX9	Occludin	si:ch73-61d6.3	Danio rerio
19778.5	17239.3	20265.3	18436.9	20020.5	23060.1	16773.5	21034.3	FALSE	A0A8M1PUY2;A0A8M2B9Q3	Palmitoyltransferase	zdhhc20b	Danio rerio
5643.14	5555.38	11470	8833.38	20767.7	23355.9	23394.3	21363.8	FALSE	A0A8M1PUZ1;A0A8M6Z586;A0A8M9PTX6;A0A8M9QAQ8;A8E7R9	Tripartite motif-containing protein 47-like isoform X1;Tripartite motif-containing protein 47-like isoform X2;Proteoglycan 4-like;Uncharacterized protein LOC100137114;FinTRIM family, member 43	LOC100001589;LOC100001589;LOC100330744;ftr50;ftr43	Danio rerio
165342	191640	200415	206893	203348	176684	194735	227578	FALSE	A0A8M1PV78	Uncharacterized protein si:dkey-16m19.2	si:dkey-16m19.2	Danio rerio
236080	246399	234910	NaN	241288	217269	209918	165949	TRUE	A0A8M1PV89;A0A8M2B4Y6;A0A8M6YZ46;A0A8M9PM89;A0A8M9PS21;A0A8M9PZA8	GTPase IMAP family member 8-like;GTPase IMAP family member 8-like;Interaptin-like;GTPase IMAP family member 8-like;Uncharacterized protein LOC100005640;Nucleoprotein TPR-like	LOC100004932;LOC100331609;LOC100007467;LOC569612;LOC100005640;LOC100331400	Danio rerio
47254.1	29617	34073.5	34984.8	16861.8	24548	35326.1	36690.1	FALSE	A0A8M1PVC0	Large ribosomal subunit protein mL64	gadd45gip1	Danio rerio
8719.3	12610.8	26378	NaN	71335.2	87303.7	63195.8	46197.9	FALSE	A0A8M1PYW2	Phospholipid phosphatase 1-like	LOC794598	Danio rerio
7346.13	12497.3	10342.2	NaN	14102	12599.7	13379.3	NaN	FALSE	A0A8M1PYY4;A0A8M9PUD5	Zinc finger homeobox protein 4 isoform X1;Zinc finger homeobox protein 4 isoform X2	zfhx2	Danio rerio
59721.9	68891.8	49342.5	59104.2	55005.9	51140.3	51138.6	62024.3	FALSE	A0A8M1PZ01;F1QJX7	Guanine nucleotide-binding protein G(S) subunit alpha isoform X1;GNAS complex locus	gnas	Danio rerio
34968.3	4831.59	33317.6	15190.1	279399	378680	291575	335921	FALSE	A0A8M1PZ09	Interferon-induced protein 44	LOC795887	Danio rerio
438.291	3.00827	1.43862	2.34857	241.414	259.098	177.675	754.108	FALSE	A0A8M1PZB7	Si:dkey-171c9.3	si:dkey-171c9.3	Danio rerio
46638.2	28377.4	26328.3	31799.1	38439.7	39267.2	33863.7	39034.3	FALSE	A0A8M1PZU4	GTPase IMAP family member 7-like	LOC100005907	Danio rerio
55857.9	52418.8	50489.6	47141.4	72861.7	75507.4	61489.3	63603.2	FALSE	A0A8M1Q1I0;A0A8M2B984;A0A8M6YW24;E7EYC1	Alpha-globin transcription factor CP2 isoform X3;Alpha-globin transcription factor CP2 isoform X2;Alpha-globin transcription factor CP2 isoform X4;Alpha-globin transcription factor CP2 isoform X1	tfcp2	Danio rerio
NaN	NaN	4716.22	21484.5	31447.8	7979.88	9479.36	24265.4	FALSE	A0A8M1Q1J1;A0A8M3AHZ5;A0A8M6YSV2	C-Jun-amino-terminal kinase-interacting protein 4-like isoform X2;C-Jun-amino-terminal kinase-interacting protein 4-like isoform X1;C-Jun-amino-terminal kinase-interacting protein 4-like isoform X3	si:dkey-17m8.1	Danio rerio
20108.9	25262.8	23447.8	22392.8	21909.5	20500.4	14206.8	11972.6	FALSE	A0A8M1Q297	Mitochondrial intermediate peptidase	mipep	Danio rerio
10053.3	18261.3	24226.7	18396.5	33138.3	28504.4	18782.8	21155.2	FALSE	A0A8M1Q2B3	Uncharacterized protein LOC100006764	LOC100006764	Danio rerio
93927.8	81682.6	104994	66603.6	93272.8	90627.6	98075.2	80925.9	FALSE	A0A8M1Q6V5	Alanine--tRNA ligase	aars2	Danio rerio
266860	241486	207052	179745	169634	180333	138389	132170	FALSE	A0A8M1Q744	Leiomodin-1	lmod1b	Danio rerio
35215.2	31902.7	33269.7	22257.8	21676.8	21039.8	36586.9	32854.4	FALSE	A0A8M1Q745;A0A8M9P750	Transcription factor RelB isoform X1	relb	Danio rerio
41679.4	39590.2	39641	35111.9	45114.8	45113.1	36197.3	41790.9	FALSE	A0A8M1Q7L9;E7FAN0	Coiled-coil and C2 domain-containing protein 1A isoform X1;Coiled-coil and C2 domain containing 1A	cc2d1a	Danio rerio
24057	8364.04	159.316	3240.1	14129.9	6035.41	8167.05	2362.93	FALSE	A0A8M1Q7N6	Phosphatidate cytidylyltransferase	cds1	Danio rerio
9223.65	2962.93	14099.4	17042.4	11488.4	15178	13943.5	16899.6	FALSE	A0A8M1Q7T1;A0A8M3AVX7	Rho GTPase-activating protein 18 isoform X1;Rho GTPase-activating protein 18 isoform X2	arhgap18	Danio rerio
38640	40795.2	29883.9	30522.3	20936.2	24202.8	20513	18550.3	FALSE	A0A8M1Q7X2	Serine/threonine protein phosphatase 2A regulatory subunit	ppp2r5ca	Danio rerio
12877.1	13795.6	12453.1	12435.7	23184.2	30099.6	27361	28402.2	FALSE	A0A8M1QH99;A0A8M2B4X7;A0A8M2B5E5;A0A8M2B5F3;X1WCN4	EH domain-binding protein 1 isoform X2;EH domain-binding protein 1 isoform X1;EH domain-binding protein 1 isoform X4;EH domain-binding protein 1 isoform X3;EH domain-binding protein 1	ehbp1	Danio rerio
16821.8	22071.1	20213.3	19935.7	19605.3	27612.4	26195.2	29230.7	TRUE	A0A8M1QHL2	Remodeling and spacing factor 1	rsf1a	Danio rerio
52037.3	48474.9	35371.8	30599.1	68763	64884.5	54336.3	53309	TRUE	A0A8M1QHQ7;A0A8M3AY32	Synaptotagmin-17	syt17	Danio rerio
36271.5	37044.9	31662.6	30935.8	33787.2	32996.5	30952.2	28851.5	FALSE	A0A8M1QHR9;A0A8M9PN73;E9QFS6	non-specific serine/threonine protein kinase	pik3r4	Danio rerio
328500	388584	349783	355751	312160	289947	287378	265864	FALSE	A0A8M1QHW9;A0A8M3AKJ3	Eukaryotic translation initiation factor 5B	eif5b	Danio rerio
90346.1	97261.9	84829.5	75129.3	58593.1	52720.1	43250.6	42498.3	FALSE	A0A8M1QKI5;A0A8M9P457	La-related protein 1 isoform X2;La-related protein 1 isoform X1	larp1	Danio rerio
33805.9	28980.9	33647.5	26825.4	47390.7	42862.3	47466.2	45819.7	FALSE	A0A8M1QKJ0;A0A8M3AMN7;A0A8M3B5Y3	Plexin-B1 isoform X2;Plexin-B1 isoform X1;Plexin-B1 isoform X3	plxnb1a	Danio rerio
15532.8	16541.1	12070.4	14210.2	26157.8	23983.6	17387.3	15752.3	FALSE	A0A8M1QKN6	Phosphoinositide phospholipase C	plcl1	Danio rerio
541821	507717	465249	469142	522525	466190	432147	392000	FALSE	A0A8M1QKP2	Zinc finger protein 208 isoform X1	znf1007	Danio rerio
125370	76187	113294	103396	83423.6	99208.9	128543	121867	FALSE	A0A8M1QKS9;A0A8M9PSD7	Verrucotoxin subunit beta isoform X2;Verrucotoxin subunit beta isoform X1	si:dkey-79i2.4	Danio rerio
106196	115238	125450	133124	136498	137422	124281	142466	FALSE	A0A8M1QKY3;A0A8M9PGA0;A0A8M9PK10	UAP56-interacting factor	si:dkey-17o15.2	Danio rerio
34975.8	32004.8	32639.2	28257.9	28034	26130.9	20500	24079.7	FALSE	A0A8M1QKZ2	FK506-binding protein-like	fkbpl	Danio rerio
12441.5	11324.4	11868.9	9798.81	15965.9	18543.3	16061	17288.6	FALSE	A0A8M1QLB2;A0A8M2B1M1;E7F6D8	Zinc finger FYVE domain-containing protein;Zinc finger FYVE domain-containing protein 16 isoform X4;Zinc finger FYVE domain-containing protein	zfyve16	Danio rerio
81974.7	93566.6	87959.2	89142.6	87976.2	80152.8	80296.4	79636.4	FALSE	A0A8M1QLB6;A0A8M1RIU5;A0A8M2BFD8;A0A8M2BFF2;A0A8M2BFG0;A0A8M2BG11;A0A8M3AVX4;A0A8M3B2K3;A0A8M3B5I5;F1R617	Unconventional myosin-Ib isoform X10;Unconventional myosin-Ib isoform X2;Unconventional myosin-Ib isoform X7;Unconventional myosin-Ib isoform X6;Unconventional myosin-Ib isoform X9;Unconventional myosin-Ib isoform X1;Unconventional myosin-Ib isoform X5;Unconventional myosin-Ib isoform X4;Unconventional myosin-Ib isoform X3;Myosin IB	myo1b	Danio rerio
20579.7	21715.6	19393	17594.6	38452.8	36723.7	41858.5	40968	FALSE	A0A8M1QLC1;A0A8M2B8V3;A0A8M2B8W0;A0A8M3AV49;A0A8M9P5D1;A0A8M9PL00;A0A8M9PWP4;A0A8M9PWR1	Tensin-2 isoform X1;Tensin-2 isoform X3;Tensin-2 isoform X2;Tensin-2 isoform X5;Tensin-2 isoform X5;Tensin-2 isoform X1;Tensin-2 isoform X4;Tensin-2 isoform X2	tns2a	Danio rerio
14125.3	20994.9	16671	18219.2	18014.1	17397.8	17114.7	16235.9	FALSE	A0A8M1QLF4;A0A8M2B2K6;A0A8M2B2U0;A0A8M6Z1W9;A0A8M6Z2H4;A0A8M6Z9B0	E3 ubiquitin-protein ligase	ubr2	Danio rerio
30146.2	35051.5	33076.7	33986.5	36480.7	34457.2	37449.7	37084.1	FALSE	A0A8M1QLH0;A0A8M2BCS8;A0A8M6YYF4;A0A8M6YZB2;A0A8M6Z0T9;A0A8M6Z6H7	WD repeat and FYVE domain-containing protein 3 isoform X4;WD repeat and FYVE domain-containing protein 3 isoform X1;WD repeat and FYVE domain-containing protein 3 isoform X2;WD repeat and FYVE domain-containing protein 3 isoform X5;WD repeat and FYVE domain-containing protein 3 isoform X6;WD repeat and FYVE domain-containing protein 3 isoform X3	wdfy3	Danio rerio
48555.5	55304.9	43632.8	49902.7	36646.2	34982.5	31828.9	32321.1	FALSE	A0A8M1QLL1;A0A8M9Q1I3	MAP7 domain-containing protein 3	map7d3	Danio rerio
17856.2	19510.8	16752.8	17144.1	14182.5	12369.2	11499.7	9314.31	FALSE	A0A8M1QQL1	Protein SOGA1-like	si:ch211-197l9.2	Danio rerio
29503.8	19655.8	16074.8	14647.3	17295.9	17737.1	10393	12480.1	FALSE	A0A8M1QQT7;A0A8M2BBI9;A0A8M9PSI4;E9QGQ0	Histone-lysine N-methyltransferase SETD1A isoform X1;Histone-lysine N-methyltransferase SETD1A isoform X2;Histone-lysine N-methyltransferase SETD1A isoform X2;Histone-lysine N-methyltransferase SETD1A isoform X1	setd1a	Danio rerio
52144.7	75365.6	45421.6	57088	36495.2	43959.9	21859	30612.1	TRUE	A0A8M1QUM8;U6BNE9	Uncharacterized protein LOC563036;MHC class I antigen ZKA transcript variant 1	LOC563036;mhc1zka	Danio rerio
86990.3	9040.38	7729.46	9367.42	6488.63	6320.25	6859.78	7782.97	FALSE	A0A8M1QUR7;A0A8M3B663;A0A8M9P5F9;A0A8M9PTG6	Vacuolar protein sorting-associated protein 13D isoform X1;Vacuolar protein sorting-associated protein 13D isoform X2;Vacuolar protein sorting-associated protein 13D isoform X2;Vacuolar protein sorting-associated protein 13D isoform X1	vps13d	Danio rerio
4288700	3634390	3587430	3299910	3831290	3406840	3516460	3367620	FALSE	A0A8M1QUS6	Myosin-9 isoform X1	myh9b	Danio rerio
25057.3	22821.7	22783.8	22968.5	44668.7	47812.8	39203.3	53164	FALSE	A0A8M1QUT1;E7F6L6	Protein TANC1 isoform X2;Protein TANC1 isoform X1	tanc1a	Danio rerio
129305	106805	107433	107624	120089	119604	110473	95898.2	FALSE	A0A8M1QUY2;E7FBZ0	Transcription initiation factor TFIID subunit 4 isoform X2;TAF4A RNA polymerase II, TATA box-binding protein (TBP)-associated factor	taf4a	Danio rerio
123874	152660	138271	150911	118228	118395	104829	107574	FALSE	A0A8M1QV42;A0A8M6Z1S9	Probable methyltransferase TARBP1 isoform X1;Probable methyltransferase TARBP1 isoform X3	si:dkey-85a20.4	Danio rerio
13119.4	15361.6	14606	11233.3	12483.2	4313.37	13261.2	13406.1	FALSE	A0A8M1QV96	WD repeat domain 47a	wdr47a	Danio rerio
48753.7	65613.8	88899.4	60162	69020.6	69963.3	62767.5	62172.3	FALSE	A0A8M1RDC6	cathepsin X	LOC100333521	Danio rerio
418041	348408	336601	303424	302434	271299	279637	290782	FALSE	A0A8M1RDD4	Myosin-9-like	LOC100331639	Danio rerio
21764.5	59952.6	41259.8	25283.7	17914.1	28417.9	22656.8	20680.2	FALSE	A0A8M1RDF0;A0A8M2BBN2;A0A8M6YWT3;X1WHA2	Trinucleotide repeat-containing gene 18 protein isoform X4;Trinucleotide repeat-containing gene 18 protein isoform X3;Trinucleotide repeat-containing gene 18 protein isoform X2;Trinucleotide repeat-containing 18	tnrc18	Danio rerio
67652.1	65750	53373.8	66125.9	74769.4	85176.9	81428.3	92962.8	FALSE	A0A8M1RDF3	Vascular cell adhesion protein 1 isoform X1	si:ch211-74m13.3	Danio rerio
122520	144462	112739	133951	131163	127196	126745	108332	FALSE	A0A8M1RE49	Protein SCAF8 isoform X1	scaf8	Danio rerio
12616.5	65366.7	22123.4	73264.2	NaN	NaN	NaN	7562.49	TRUE	A0A8M1RE62;A0A8M2BA32;A0A8M3B322	Galaxin-like isoform X1;Galaxin-like isoform X2;Galaxin-like isoform X3	si:ch211-195m9.3	Danio rerio
87901.7	66923.3	87429.6	66772.1	65713.1	77904.5	100109	93083.9	FALSE	A0A8M1REB8;A0A8M3ALY9;A0A8M3AMN9;A0A8M3AUC9	AMP deaminase	ampd2a	Danio rerio
19467.4	25479.7	8743.47	4669.87	32686.8	5881.59	5859.45	42.7907	TRUE	A0A8M1REC1	Uncharacterized protein LOC100333939	LOC100333939	Danio rerio
37361.5	88097.1	68462.6	76559.9	19241.1	10283.4	14048	10825.8	FALSE	A0A8M1REG3	PCNA-associated factor	kiaa0101	Danio rerio
51481.1	58029.1	40012.1	57620.9	29215.8	17296.1	21612.1	17025.2	FALSE	A0A8M1REI0	Kinesin-like protein KIF15	kif15	Danio rerio
373039	392504	379954	395273	432666	431753	401072	397735	FALSE	A0A8M1RF06	Heterogeneous nuclear ribonucleoprotein U-like protein 1 isoform X1	hnrnpul1l	Danio rerio
17949.9	26942.7	21015.8	26252.9	22913.8	18279	17312.7	21564.2	FALSE	A0A8M1RF48;A0A8M6Z2D1	Rab11 family-interacting protein 1 isoform X1;Rab11 family-interacting protein 2 isoform X2	rab11fip1a	Danio rerio
30337.9	39414.5	19171.9	20119.5	44858.5	23221.5	26442.6	16783.2	FALSE	A0A8M1RFA7;A0A8M9PXB4;A0A8M9QJB7;E7EZG7	Receptor-type tyrosine-protein phosphatase epsilon isoform X4;Receptor-type tyrosine-protein phosphatase epsilon isoform X2;Receptor-type tyrosine-protein phosphatase epsilon isoform X1;Receptor-type tyrosine-protein phosphatase	ptprea	Danio rerio
39590.8	41492.5	41126	47994.5	46085.8	53192.5	41133.1	48571.3	FALSE	A0A8M1RFE5;E7F6E1	Ubiquitin conjugation factor E4 A isoform X2;Ubiquitin conjugation factor E4 A isoform X1	ube4a	Danio rerio
11949.9	29181.7	16800.6	31268.6	6537.41	3749.82	6490.22	11775.3	FALSE	A0A8M1RFH9;E7FAN6	Kinesin-like protein KIF20B isoform X1;Kinesin family member 20Ba	kif20ba	Danio rerio
19477.6	20945.6	22806	22404.9	20902.4	20212.2	19712	21639	FALSE	A0A8M1RFK9	RING-type E3 ubiquitin transferase	rnf5	Danio rerio
27171.9	17056.2	16341.9	14680.4	30769.9	33558	22078.6	16739.5	FALSE	A0A8M1RFT6	Interferon-induced protein 44-like isoform X1	si:ch211-197g15.8	Danio rerio
29988.1	26463.5	29981.9	39538.9	40123.9	42138	43525.3	39363	FALSE	A0A8M1RH12;A0A8M3AXU8	Lysosomal alpha-glucosidase isoform X2;Lysosomal alpha-glucosidase isoform X1	si:ch73-12o23.1	Danio rerio
33579.1	43921.1	23130.7	31592.2	29718.3	28049.8	23616	28865.6	FALSE	A0A8M1RH31;A0A8M9P2T7	Uncharacterized protein LOC100331996 isoform X2;Uncharacterized protein LOC100331996 isoform X1	LOC100331996	Danio rerio
188011	218707	165795	186736	187116	173049	136372	131805	TRUE	A0A8M1RH38	Dehydrogenase/reductase SDR family member 12-like	si:ch211-165b10.3	Danio rerio
44074.7	47573.9	47505.5	42397.6	54034.7	52775.3	49454	49434	FALSE	A0A8M1RH56	Conserved oligomeric Golgi complex subunit 1	cog1	Danio rerio
41545.8	44980.4	49263.1	41120.1	46118.7	44099.2	38293.7	37475.5	FALSE	A0A8M1RHJ2	LOW QUALITY PROTEIN: trafficking protein particle complex subunit 10	trappc10	Danio rerio
59041.6	56607.2	55005.5	51419.2	44143.1	32743.2	33184.1	29191.3	FALSE	A0A8M1RHY4;E7FFM5	Proline dehydrogenase	prodha	Danio rerio
8105.96	8403.99	7212.42	6553.49	6063.73	5840.45	6379.49	6278.98	FALSE	A0A8M1RHZ7;A0A8M2BHP8;F1Q618	Msx2-interacting protein isoform X3;Msx2-interacting protein isoform X2;Msx2-interacting protein isoform X1	wu:fb69f10	Danio rerio
17730.7	17828.5	15444	15367.6	18644.1	16791.6	16453.3	17906.2	TRUE	A0A8M1RI06	Uncharacterized protein wu:fi37e09	wu:fi37e09	Danio rerio
55022.6	53281.5	49947.4	42997.1	38625.1	30897.5	24575.7	25115.3	FALSE	A0A8M1RI22;E9QDP4	La-related protein 4 isoform X2;La ribonucleoprotein 4Aa	LOC100332095	Danio rerio
27077.3	24396.3	NaN	22948.7	26621.3	20829.1	20623.9	19979.8	FALSE	A0A8M1RI56;A0A8M3APR3;E7F2F9;X1WG08	non-specific serine/threonine protein kinase	wnk1a	Danio rerio
7550.78	13008.9	13923	10670.7	16271.7	13041	12707	22459.7	FALSE	A0A8M1RI72	Thrombospondin-1	thbs1a	Danio rerio
20146.5	23777.8	18340.4	19784.2	20925.3	16194	15891.8	16278.2	FALSE	A0A8M1RIH6;A0A8M9PPA2	SURP and G-patch domain-containing protein 1 isoform X1;SURP and G-patch domain-containing protein 1 isoform X2	sugp1	Danio rerio
184505	180383	184295	168749	191550	188214	160608	156052	FALSE	A0A8M1RIM1	RNA-binding protein Musashi homolog 1-like	LOC100537556	Danio rerio
1070.14	11241.7	15086.5	9663.38	NaN	NaN	6693.65	11593.1	TRUE	A0A8M1RIS3;A0A8M2BE85	Somatomedin-B and thrombospondin type-1 domain-containing protein-like isoform X2;Somatomedin-B and thrombospondin type-1 domain-containing protein-like isoform X1	si:dkey-178e17.3	Danio rerio
42627.9	39528.9	42598.4	36203.8	62114.2	65943.4	59260.9	55462.4	FALSE	A0A8M1RIV1	Arylsulfatase D	arsh	Danio rerio
566640	448698	536687	474040	934813	843623	767099	807503	FALSE	A0A8M1RIV5	Vitamin K-dependent gamma-carboxylase	ggcx	Danio rerio
34502.6	38179.3	39935.1	37136.8	52641.9	49830.8	54685.5	51325.7	FALSE	A0A8M1RJ47	NACHT, LRR and PYD domains-containing protein 12	si:ch211-201o1.1	Danio rerio
18071.3	28537.7	27260.8	24799.6	18890.2	16771.1	18274.5	17028.5	FALSE	A0A8M1RJK2;A0A8M6Z3W4	Plexin-A1 isoform X2;Plexin-A1 isoform X1	plxna1a	Danio rerio
275497	301729	305925	304452	310816	305657	298127	312113	FALSE	A0A8M1RJV2	Tripeptidyl-peptidase 2	tpp2	Danio rerio
49361.5	53885.1	53203.8	54049.1	57040.1	58920.7	55472.3	52778.6	FALSE	A0A8M1RJV8;A0A8M3AGV1;A0A8M3AI36;A0A8M3APD0;A0A8M6Z0J6	LPS-responsive vesicle-trafficking, beach and anchor-containing;Lipopolysaccharide-responsive and beige-like anchor protein isoform X4;Lipopolysaccharide-responsive and beige-like anchor protein isoform X5;Lipopolysaccharide-responsive and beige-like anchor protein isoform X1;Lipopolysaccharide-responsive and beige-like anchor protein isoform X2	im:7138144	Danio rerio
76799.2	63803.5	109270	90007	117998	120904	124351	130966	FALSE	A0A8M1RK05;A0A8M2BIX4;A0A8M2BJF2;A0A8M3B0V5;A0A8M9PDF7;A0A8M9PDH6;A0A8M9Q3A3;A0A8M9Q7D2;A0A8M9Q7E7	Microtubule-associated protein	maptb	Danio rerio
242213	236690	252752	217400	303813	314158	303749	280914	FALSE	A0A8M1RK21	10-formyltetrahydrofolate dehydrogenase	aldh1l2	Danio rerio
31527.3	30165.5	32781	32134.7	38172.6	39213	37429.9	36471.8	FALSE	A0A8M1RK84	Deoxynucleotidyltransferase terminal-interacting protein 1	dnttip1	Danio rerio
226837	246192	229102	238017	213211	199014	197902	186051	FALSE	A0A8M1RKE0;A0A8M9QFP1;A0A8M9QJW3	E3 SUMO-protein ligase RanBP2 isoform X3;E3 SUMO-protein ligase RanBP2 isoform X2;E3 SUMO-protein ligase RanBP2 isoform X1	si:ch1073-55a19.2	Danio rerio
54442.7	65617.4	63707.8	64922.5	42276	36565.7	41295	43813.6	TRUE	A0A8M1RKH6	Bax inhibitor 1	tegt	Danio rerio
91796.9	106700	96858.9	105677	98037.2	92815.8	102466	94840.6	FALSE	A0A8M1RKK4	Zinc finger protein 318	znf318	Danio rerio
11246	16809	14766	13565.1	11456.3	10903.3	11879.6	13764.9	FALSE	A0A8M1RKM6	Uncharacterized protein si:dkey-92i17.2 isoform X1	si:dkey-92i17.2	Danio rerio
38388.7	48756.6	45862.9	44797.6	43611.4	39262.8	37354.1	39042.8	FALSE	A0A8M1RKY0;A0A8M3ALC7;F1Q6K1	ubiquitinyl hydrolase 1;Ubiquitin carboxyl-terminal hydrolase 24 isoform X2;Ubiquitin carboxyl-terminal hydrolase 24 isoform X1	usp24	Danio rerio
77202.7	85186.6	73112.1	79326.7	66740.2	68634.3	59493.6	61356.8	FALSE	A0A8M1RL31;A0A8M2B8G8	Zinc finger RNA-binding protein isoform X2;Zinc finger RNA-binding protein isoform X1	zfr2	Danio rerio
9696.63	NaN	11434.5	10292.3	NaN	6062.22	NaN	8821.09	FALSE	A0A8M1RL79;E7EZJ5	ATP-dependent zinc metalloprotease YME1L1-like isoform X2;ATP-dependent zinc metalloprotease YME1L1-like isoform X1	yme1l1a	Danio rerio
131526	127394	118090	103680	141024	134906	122071	119859	FALSE	A0A8M1RLT6	TGF-beta-activated kinase 1 and MAP3K7-binding protein 1	tab1	Danio rerio
187253	208267	195346	211905	204140	192726	189231	173360	FALSE	A0A8M1RLW3	Alpha-1-syntrophin	snta1	Danio rerio
16728.8	15256.2	18481.2	16069.5	25336.2	26903	21629.8	21067.5	FALSE	A0A8M1RM02	F-box only protein 4 isoform X1	fbxo4	Danio rerio
10956.5	11161.3	11981.7	12606.4	14361.6	16039.6	11618.2	9720.1	FALSE	A0A8M1RM25;A0A8M2BF73;A0A8M2BF77;A0A8M2BF88;A0A8M3B5R8	TBC1 domain family member 4 isoform X2;TBC1 domain family member 4 isoform X1;TBC1 domain family member 4 isoform X4;TBC1 domain family member 4 isoform X3;TBC1 domain family member 4 isoform X5	tbc1d4	Danio rerio
6538.7	5296.03	3485.65	1623.72	5179.39	6886.29	7021.31	2689.99	FALSE	A0A8M1RM44;A0A8M3B3S3;A0A8M6Z137;X1WG91	RING-type E3 ubiquitin transferase;RING-type E3 ubiquitin transferase;E3 ubiquitin-protein ligase;E3 ubiquitin-protein ligase	si:dkey-40c23.2	Danio rerio
23425.2	23879.6	23013.7	25022	25410.8	21118.9	18600.2	16055.9	FALSE	A0A8M1RM49	Si:ch211-232b12.5	si:ch211-232b12.5	Danio rerio
92786.1	84689	101864	61210.7	74955.6	74092.7	81611.5	74714.8	FALSE	A0A8M1RMN7	ATP-dependent RNA helicase	ddx24	Danio rerio
10139.7	52925.1	37100.3	42618.3	6720.33	20553.3	30343.3	26252.9	FALSE	A0A8M1RMQ6;A0A8M6Z3Y2;A0A8M9Q3J4	adenylate cyclase	adcy6b;adcy6a;adcy6a	Danio rerio
79234.4	74882.2	66398.6	70018.4	77715	77923.5	80785.1	75339.6	FALSE	A0A8M1RMS5;A0A8M9P657;A0A8M9PGF3	SH3 domain-containing kinase-binding protein 1 isoform X1;SH3 domain-containing kinase-binding protein 1 isoform X2;SH3 domain-containing kinase-binding protein 1 isoform X3	sh3kbp1	Danio rerio
107154	124799	103334	109084	88465	75973	65464.6	68637.8	TRUE	A0A8M1RMS8	Coiled-coil domain-containing protein 129	ccdc129	Danio rerio
21693.1	19198.4	17796.6	19055.9	20390.7	21747.4	17591.5	19082.2	FALSE	A0A8M1RMT9	Protein phosphatase 1 regulatory subunit	zmp:0000001167	Danio rerio
193645	149823	178248	132665	302503	384876	308587	361047	FALSE	A0A8M1RMU0	Phospholipid phosphatase 3 isoform X2	plpp3	Danio rerio
7283.18	6756.65	7398.38	7120.85	5678.56	5973.31	5424.52	5451.61	TRUE	A0A8M1RMY1	BRCA1-A complex subunit RAP80	uimc1	Danio rerio
109269	113966	128717	108372	169796	149118	154737	152185	FALSE	A0A8M1RN22	Prolyl endopeptidase-like	LOC100334014	Danio rerio
56384.2	76466.9	77384.9	68194.5	56712.6	54378.7	59578.7	56031.6	FALSE	A0A8M1RN39	Tripartite motif-containing protein 16-like isoform X1	LOC100333325	Danio rerio
98802	91379.8	138027	91674.3	115863	125847	122367	123433	FALSE	A0A8M1RN68	Non-muscle caldesmon-like	lsp1	Danio rerio
194116	220364	215115	233335	271081	276318	268267	270888	FALSE	A0A8M1RN75	Coronin	LOC100537938	Danio rerio
22360.4	18022	15734.7	15252.8	20178.8	20037.2	17217.8	21155.6	FALSE	A0A8M1RNA6;A0A8M2BB38;A0A8M2BB67;A0A8M2BBF3;A0A8M9PR56	Protein CLEC16A isoform X1;Protein CLEC16A isoform X3;Protein CLEC16A isoform X4;Protein CLEC16A isoform X2;Protein CLEC16A isoform X5	clec16a	Danio rerio
50344	61824.2	55227	62365.3	48573.7	46353.9	48443.7	46707.6	FALSE	A0A8M1RP34;F6P6X1	YLP motif-containing protein 1 isoform X2;YLP motif-containing 1	ylpm1	Danio rerio
61320.9	76856.5	65963.7	65883.5	41038.4	37963.6	37941.2	37103.1	FALSE	A0A8M1RP38	Midasin	mdn1	Danio rerio
114530	140962	119493	134048	104111	80600.4	83893.5	85822.2	FALSE	A0A8M1RR41	Equilibrative nucleoside transporter 2-like	LOC100334018	Danio rerio
15606.5	19939	19332	15600.7	16186	15106.4	22149.4	16497.3	FALSE	A0A8M1RR82	Biotin--protein ligase	hlcs	Danio rerio
138328	158178	147300	154765	154056	137253	127069	113719	FALSE	A0A8M1RR96;A0A8M9QL63	Uncharacterized protein si:dkey-250d21.1 isoform X1;Uncharacterized protein si:dkey-250d21.1 isoform X2	si:dkey-250d21.1	Danio rerio
123130	136154	116784	132398	120435	109257	102933	97519.2	FALSE	A0A8M1RRH3;A0A8M2B439;A0A8M2B469;A0A8M6YSM7;A0A8M9PIW9	Protein IWS1 homolog isoform X1;Protein IWS1 homolog isoform X3;Protein IWS1 homolog isoform X5;Protein IWS1 homolog isoform X4;Protein IWS1 homolog isoform X2	iws1	Danio rerio
7108.81	8099.83	4508.79	2407.54	4479.97	3143.61	3155.32	1090.14	FALSE	A0A8M1RRR9	E3 ubiquitin-protein ligase pellino homolog 2-like	LOC100334245	Danio rerio
18355.2	14083.1	9131.18	10360.6	20620	10308.7	11084.5	9982.75	TRUE	A0A8M1RSA0	HECT-type E3 ubiquitin transferase	hecw2b	Danio rerio
3435.77	NaN	8711.21	NaN	14081.9	34730.9	22064.4	20550.8	FALSE	A0A8M1RSB2	Uncharacterized protein LOC558721	LOC558721	Danio rerio
10246.9	6099.93	5912.59	8857.75	16926.9	15305.3	12799	13844.3	FALSE	A0A8M1RSV6;A0A8M3AXS2;A0A8M3BDR6;A0A8M9QI56	DNA helicase	chd5	Danio rerio
45543.1	53543.1	44074.8	55292.6	74893.8	70276.6	82249.9	78105.8	FALSE	A0A8M1RT39	Thrombospondin-1-like	LOC100535166	Danio rerio
174295	165384	183796	175055	263847	294614	284679	285151	FALSE	A0A8M1RTG2	Uncharacterized protein si:rp71-36a1.3	si:rp71-36a1.3	Danio rerio
25310.5	28473.3	29547.1	27146.7	37531.5	34151.1	38068.6	39084.6	FALSE	A0A8M1RTI1	Adenylate cyclase type 9	adcy9	Danio rerio
39061.3	36093.5	46980.6	34300	51985.5	65547.1	65723.7	69165.7	FALSE	A0A8M1RTL2	Group XV phospholipase A2	pla2g15	Danio rerio
113632	107661	109230	80717.8	94809.2	85629.4	84954.5	75057.3	FALSE	A0A8M2B1G4;A0A8M2B1M0;A0A8M9PTN6;A0A8M9Q678;Q6PFK4	Cell adhesion molecule 2a isoform X4;Cell adhesion molecule 2a isoform X1;Cell adhesion molecule 2a isoform X2;Cell adhesion molecule 2a isoform X3;Cell adhesion molecule 2a	cadm2a;cadm2a;cadm2a;cadm2a;zgc:66339	Danio rerio
40323.4	47134.3	27340.6	22993.6	43902.8	42434.4	40344.1	31243.3	FALSE	A0A8M2B1M9;Q6GMH7	Phospholipid phosphatase 5 isoform X1;Phosphatidic acid phosphatase type 2 domain containing 1B	plpp5;ppapdc1b	Danio rerio
63199.7	80419	68429.2	61768.5	34838.5	33911.7	36421.5	32511.4	FALSE	A0A8M2B1S0;A0A8M3B6N8;A1L2D3	SRSF protein kinase 1b isoform X1;SRSF protein kinase 1b isoform X2;SRSF protein kinase 1b	srpk1b;srpk1b;zgc:158800	Danio rerio
1140580	1192710	1070230	1080180	968282	932939	814702	823778	FALSE	A0A8M2B1U6	Dihydropyrimidinase-related protein 2 isoform X1	dpysl2b	Danio rerio
92229.1	86968.1	78621.9	67203.1	111272	107760	89892.8	82094.3	FALSE	A0A8M2B1V9;F1QF86	Serine/threonine-protein phosphatase	ppp3ccb;im:7163784	Danio rerio
152976	173261	155156	190083	190454	181300	157078	162474	FALSE	A0A8M2B1X9;A0A8M2B2I2	4'-phosphopantetheine phosphatase	pank4	Danio rerio
160983	172508	160919	185730	155435	161344	159491	156329	FALSE	A0A8M2B1Z5	MMS19 nucleotide excision repair protein	mms19	Danio rerio
693162	723470	640931	598487	637153	594724	572532	540754	FALSE	A0A8M2B1Z7	Talin-1 isoform X4	tln1	Danio rerio
135718	110457	139166	108148	201768	199019	186038	162767	FALSE	A0A8M2B1Z9;A0A8M3AWF2	Aminopeptidase	erap1a	Danio rerio
11002.7	11282.7	9992.28	10546.3	11555.4	11083.6	10126.9	8695.29	FALSE	A0A8M2B218;A0A8M2B2D9;A0A8M2B2X7;A0A8M6Z1A1;A0A8M9PW59;A0A8M9QIL5;A0A8M9QME7;Q6NTH9	Exocyst complex component	exoc6;exoc6;exoc6;exoc6;exoc6;exoc6;exoc6;zgc:77548	Danio rerio
25360.9	25901.6	28030.8	23870.2	33191.9	39192.9	35283.6	33952.9	FALSE	A0A8M2B219;A0A8M2B2E3;A0A8M2B2Y1;E7F318;Q6DGE0	Eukaryotic elongation factor 2 kinase	eef2k;eef2k;eef2k;cb365;cb365	Danio rerio
435123	180754	316874	177691	1167850	1153090	1046840	1138260	FALSE	A0A8M2B227	Collagen, type I, alpha 1b isoform X1	col1a1b	Danio rerio
55677.4	52320.3	52627.4	48907.9	61463.6	66218.2	51817.7	47495.6	FALSE	A0A8M2B230;B8JMZ1	UTP--glucose-1-phosphate uridylyltransferase	ugp2a;si:ch73-233a22.2	Danio rerio
1462.43	NaN	NaN	NaN	NaN	NaN	NaN	NaN	TRUE	A0A8M2B257;A0A8N7UVW1;E7F1C4	SWI/SNF-related matrix-associated actin-dependent regulator of chromatin subfamily A containing DEAD/H box 1B isoform X1;SWI/SNF-related matrix-associated actin-dependent regulator of chromatin subfamily A containing DEAD/H box 1B isoform X3;SWI/SNF-related matrix-associated actin-dependent regulator of chromatin subfamily A containing DEAD/H box 1B	smarcad1b	Danio rerio
81642.7	64749.8	73787.1	69763.8	91261.7	85754.7	76466	76357.4	TRUE	A0A8M2B273	Serine/threonine-protein phosphatase	ppp3ccb	Danio rerio
43904.8	47628.6	33725.3	37104.1	51852.2	49808.2	39080.7	37062.5	FALSE	A0A8M2B274	Cdc42 effector protein 1	cdc42ep1a	Danio rerio
91694.5	83223.9	94953.4	74414.6	90148.7	90739.4	83632	75437.9	FALSE	A0A8M2B283	NEDD8-activating enzyme E1 catalytic subunit	uba3	Danio rerio
16409.5	15724.3	13446.7	12913	15224.7	17880.7	12828.9	11511.2	FALSE	A0A8M2B284;A0A8M2B2I9;A0A8M3AXI7;A0A8M3AXK8;A0A8M3B402;A0A8M9PUV4;F1QZB9	Membrane-associated guanylate kinase, WW and PDZ domain-containing protein 1 isoform X1;Membrane-associated guanylate kinase, WW and PDZ domain-containing protein 1 isoform X5;Membrane-associated guanylate kinase, WW and PDZ domain-containing protein 1 isoform X3;Membrane-associated guanylate kinase, WW and PDZ domain-containing protein 1 isoform X7;Membrane-associated guanylate kinase, WW and PD…	magi1b;magi1b;magi1b;magi1b;magi1b;magi1b;MAGI-1	Danio rerio
5480.94	5523.18	4814.96	NaN	6838.26	2821.16	1927.64	3347.22	FALSE	A0A8M2B287;A0A8M2B299;A0A8M9PMC5;A0A8M9Q3X7	Actin filament-associated protein 1 isoform X3;Actin filament-associated protein 1 isoform X1;Actin filament-associated protein 1 isoform X1;Actin filament-associated protein 1 isoform X3	afap1	Danio rerio
31445.9	22031.4	21616.2	24940.9	39340.9	44421	20703.2	28474.6	FALSE	A0A8M2B294;A0A8M2B6R1;A0A8M6Z8N3;A0A8M9PLQ1;A0A8M9PZH5	Uncharacterized protein LOC101885620;Uncharacterized protein LOC101883771;Uncharacterized protein LOC108191338;Uncharacterized protein LOC101885155;Uncharacterized protein LOC108191636	LOC101885620;LOC101883771;LOC108191338;LOC101885155;LOC108191636	Danio rerio
1014.47	13832.6	11854.5	13344.5	22067.2	18726.8	15159.1	13522	FALSE	A0A8M2B2A2;A0A8M9PX29;A0A8M9Q913;E7F368	Protein kinase C	prkcea	Danio rerio
35287.9	30022.3	34863.2	38602.2	41623.3	44755.9	32211.2	42169.8	FALSE	A0A8M2B2A7;Q6NW58	Spastin	spast	Danio rerio
24704.2	50014	39761.7	40557.3	40224.1	31272.5	39479.4	26901.2	FALSE	A0A8M2B2C2;A0A8M3AWN3;E7F0N6	Amyloid beta A4 precursor protein-binding family B member 1 isoform X1;Amyloid beta A4 precursor protein-binding family B member 1 isoform X3;Amyloid beta (A4) precursor protein-binding, family B, member 1 (Fe65)	apbb1	Danio rerio
17689.2	16708.6	15369.4	14693.6	16171.5	16391.6	14229.5	14231.6	FALSE	A0A8M2B2C4;A0A8M2B358;E7FAZ7	Helicase SRCAP isoform X3;Helicase SRCAP isoform X1;Helicase SRCAP isoform X2	srcap	Danio rerio
57064.8	60161.9	53446.8	62773.5	46072.2	45768.4	43973.6	45601.3	FALSE	A0A8M2B2E1;F1RAW8	Set1/Ash2 histone methyltransferase complex subunit ASH2 isoform X1;Ash2-like, histone lysine methyltransferase complex subunit	ash2l;fb34c06	Danio rerio
257619	221666	256091	190340	308521	298415	305369	275917	FALSE	A0A8M2B2E5;A0A8M2B2E6;A0A8M2B2P8;A0A8M2B341;Q4V9P8	calcium/calmodulin-dependent protein kinase	camk2g1;camk2g1;camk2g1;camk2g1;camk2ga	Danio rerio
60703.7	58105.8	50017	58624.4	52998.1	49850.2	46123.2	47408.3	FALSE	A0A8M2B2F4;A0A8M9PTD0;Q9I9P9	Mothers against decapentaplegic homolog;Mothers against decapentaplegic homolog;Mothers against decapentaplegic homolog 2	smad2	Danio rerio
24896.1	30397.3	26155.9	21724.8	25859.4	26976	22254.4	19174.4	FALSE	A0A8M2B2I3;F1QS79	WW domain-containing adapter protein with coiled-coil isoform X2;WW domain-containing adapter protein with coiled-coil	waca;wac	Danio rerio
10673.8	3017.26	11040.9	NaN	10629	8096.77	5859.44	8152.5	FALSE	A0A8M2B2I5;A0A8M2B2Q0;A0A8M9QDI0;X1WGG5	EGF domain-specific O-linked N-acetylglucosamine transferase isoform X2;EGF domain-specific O-linked N-acetylglucosamine transferase isoform X1;EGF domain-specific O-linked N-acetylglucosamine transferase isoform X2;EGF domain-specific O-linked N-acetylglucosamine (GlcNAc) transferase	eogt	Danio rerio
17128.8	16660	22735.1	24765.7	24265.4	23849.4	23940	21346	FALSE	A0A8M2B2J1;F1R419;Q6NSN9	Apoptosis-stimulating of p53 protein 2 isoform X2;Apoptosis-stimulating of p53 protein 2 isoform X1;Apoptosis-stimulating of p53 protein 2	tp53bp2a;tp53bp2;tp53bp2	Danio rerio
45356.6	33560.7	33777.3	35267.1	52060.1	41984.4	34031.3	38032.4	TRUE	A0A8M2B2J6;Q6IQC5	Male-enhanced antigen 1	mea1;zgc:86834	Danio rerio
88537.4	80105.3	95724.1	81146.7	90926.1	80808.8	91550.9	86790.2	FALSE	A0A8M2B2M2;A0A8M3B503;A4IG32;E9QGA3	Calcium uptake protein 1, mitochondrial isoform X1;Calcium uptake protein 1, mitochondrial isoform X2;Calcium uptake protein 1, mitochondrial;Calcium uptake protein 1, mitochondrial	micu1;micu1;micu1;cbara1	Danio rerio
39183	38783.6	31692.9	32425.4	28425.5	27076.5	24964.3	22571.9	FALSE	A0A8M2B2M5;Q5XJ57	tRNA (guanine-N(7)-)-methyltransferase	mettl1	Danio rerio
28687.6	17219.2	17035.4	17802.5	35568.8	20563.4	15035.6	16062.5	TRUE	A0A8M2B2N1;A0A8M9Q7F2;F1QJL2	tRNA pseudouridine synthase	pusl1	Danio rerio
102256	122999	111367	103327	48507.5	39349.8	40183.6	31224.5	FALSE	A0A8M2B2N5;A0A8N7T691;E7FAG7	RNA-binding motif, single-stranded-interacting protein 1 isoform X2;RNA-binding motif, single-stranded-interacting protein 1 isoform X3;RNA-binding motif, single stranded-interacting protein 1a	rbms1a	Danio rerio
7986.74	11244.2	8919.89	10587.3	13959	12984.3	10340.9	12470.5	FALSE	A0A8M2B2P0;A0A8M3AYH8;E7F1U2	Dynamin-binding protein	dnmbp	Danio rerio
4586.55	5711.13	6740.72	6060.92	10626.2	9954.17	9408.84	9252	FALSE	A0A8M2B2P1;Q6NZZ3	UPF0669 protein C6orf120 homolog isoform X1;UPF0669 protein C6orf120 homolog	zgc:77929	Danio rerio
91393.3	84913.6	79087.1	77718.2	92510.5	82767.2	79838.9	64121.3	FALSE	A0A8M2B2P5;A0A8M2B2S3;A0A8M2B3J0;A0A8M3AYZ1;F1QS14	Kinesin light chain	klc1a;klc1a;klc1a;klc1a;Kns2	Danio rerio
60962.2	73974.3	83868	69430.4	63782.4	29536.8	102272	74654.9	FALSE	A0A8M2B2R0;A0A8M2B2Y5;A0A8M3AY42;A0A8M3AY68;A0A8M3B4G8;A0A8M3B798;A0A8M3BE19;A0A8M6Z3J7	Lysine-specific demethylase	jmjd1cb	Danio rerio
373555	441864	389503	474857	368842	336124	350613	348184	FALSE	A0A8M2B2U5;A2BGL0;Q6PGV5	polynucleotide adenylyltransferase	papolg;zgc:63762;zgc:63762	Danio rerio
20280.2	46745.6	41792.2	39768.9	13483.7	34110.7	26273.9	24647.6	FALSE	A0A8M2B2U6;A0A8M9PSC5;U3JA92	BTB/POZ domain-containing protein KCTD5-like isoform X1;BTB/POZ domain-containing protein KCTD5-like isoform X3;BTB/POZ domain-containing protein KCTD5-like isoform X2	kctd17	Danio rerio
252646	293222	289334	294459	277047	277466	261196	261742	FALSE	A0A8M2B2W0;Q6PFQ2	Eukaryotic translation initiation factor 3 subunit C	eif3c	Danio rerio
789664	871638	777352	811288	812680	701473	731162	730190	FALSE	A0A8M2B2X2;Q6PCR7	Eukaryotic translation initiation factor 3 subunit A	eif3s10;eif3a	Danio rerio
542882	650366	611947	717713	558919	547564	580044	588020	FALSE	A0A8M2B2Y0;B7ZD09;F1Q5H3	non-specific serine/threonine protein kinase	slka;fk52g01;im:7150762	Danio rerio
44706.4	46106.4	44312.5	46731.3	45861.5	43508.1	42980.4	42281.3	FALSE	A0A8M2B328;A0A8M2B3T3;A0A8M9Q9K2;A0A8M9QF91;A0A8M9QJK1;A0A8M9QNA9;B8A6G9;Q7ZUA2	non-specific serine/threonine protein kinase	map4k5;map4k5;map4k5;map4k5;map4k5;map4k5;fl74c10;zgc:55985	Danio rerio
137390	144562	135191	114488	133094	121999	120698	112218	FALSE	A0A8M2B343;B7ZD34;Q642J7;Q6TEN7	40S ribosomal protein S24	rps24;wu:fa66b02;zgc:103596;RPS24	Danio rerio
43175.7	33019.2	29837.3	37170.1	30584.5	39921.8	44563.8	30457.9	FALSE	A0A8M2B350;Q0II00	Nuclear factor NF-kappa-B p100 subunit isoform X2;Nuclear factor NF-kappa-B p100 subunit	nfkb2;p100	Danio rerio
171591	217846	218380	198981	174070	169994	154251	166532	FALSE	A0A8M2B368	Caspase-7 isoform X1	casp7	Danio rerio
342740	326744	353762	310854	416817	463826	443694	469448	FALSE	A0A8M2B379;A0A8M3BEA7;A0A8M9QIV6	calcium/calmodulin-dependent protein kinase	camk2g1	Danio rerio
5089.46	10181.7	5668.92	9992.33	8270.5	7798.18	9556.85	NaN	FALSE	A0A8M2B380;A0A8M2B3A4;A0A8M2B3X0;A0A8M6Z2L2;A0A8M6Z445;A0A8M6Z9T3	Bromodomain-containing protein 8 isoform X4;Bromodomain-containing protein 8 isoform X6;Bromodomain-containing protein 8 isoform X3;Bromodomain-containing protein 8 isoform X1;Bromodomain-containing protein 8 isoform X2;Bromodomain-containing protein 8 isoform X5	brd8	Danio rerio
302557	356597	346312	356178	280591	280437	280853	263179	FALSE	A0A8M2B383	Phosphatidylinositide phosphatase SAC2 isoform X1	inpp5f	Danio rerio
603171	446735	599913	551584	508558	597409	628450	691505	FALSE	A0A8M2B3A8;Q6PFS4	MICOS complex subunit MIC60	immt;wu:fd16e04	Danio rerio
84901.4	96342.7	85656.9	90676.8	80347.5	78039	78988	75182	FALSE	A0A8M2B3E7;E7F429	Uncharacterized protein si:dkeyp-121d4.3 isoform X2;Si:dkeyp-121d4.3	si:dkeyp-121d4.3	Danio rerio
199547	211815	196721	213397	175769	149083	145642	147295	FALSE	A0A8M2B3F0	Nuclear cap-binding protein subunit 1	ncbp1	Danio rerio
69346.1	64175.1	59588.3	66070.6	37471.1	41884	30919.8	30541.5	FALSE	A0A8M2B3F1	cGMP-dependent protein kinase	prkg1a	Danio rerio
94178.1	98086.1	108934	109115	123544	120760	127123	127397	FALSE	A0A8M2B3F2;B8JI18	ATP-binding cassette, sub-family G (WHITE), member 2c isoform X1;ATP-binding cassette, sub-family G (WHITE), member 2c	abcg2c;im:6903440	Danio rerio
124982	123862	123262	113843	123033	206074	192914	226862	FALSE	A0A8M2B3G3;A0A8M3AYY0;A0A8M3BEI6	Mitochondrial proton/calcium exchanger protein	letm1	Danio rerio
315590	339962	311318	309987	284674	281255	269555	272473	FALSE	A0A8M2B3I4	Ras-related protein Rab-34 isoform X1	rab34a	Danio rerio
20754.1	23325	22283	24504.2	30469.7	27900.9	25068.3	23523.2	FALSE	A0A8M2B3I7;E7FC21	Cytosolic purine 5'-nucleotidase isoform X1;5'-nucleotidase, cytosolic IIa	nt5c2a;fc36f11	Danio rerio
1700580	1804290	1854740	1784970	2198160	2058750	2051670	2030820	FALSE	A0A8M2B3J4;A0A8M2B3R2;A0A8M2B4A2;E9QBV1	Clathrin heavy chain	cltcb;cltcb;cltcb;fd07f11	Danio rerio
25049.3	29011.2	22406.2	16625.6	22074	17695.6	10236	8658.5	FALSE	A0A8M2B3J5;A0A8M2B3R6;A0A8M3B0W7;A0A8M9PUQ3;A0A8M9Q1R4;A0A8M9Q5G9	Synergin gamma isoform X5;Synergin gamma isoform X1;Synergin gamma isoform X2;Synergin gamma isoform X7;Synergin gamma isoform X4;Synergin gamma isoform X3	synrg	Danio rerio
285076	331280	293211	286184	197563	168358	148604	139124	FALSE	A0A8M2B3P0;Q803A6	Mini-chromosome maintenance complex-binding protein	mcmbp	Danio rerio
41142.7	55647.7	41263.4	36644.5	32229.1	27160.6	22117	17291.1	FALSE	A0A8M2B3R1;A0A8M2B3R3;Q567W6	2-(3-amino-3-carboxypropyl)histidine synthase subunit 1	dph1	Danio rerio
2337120	2416570	2324460	2224880	2549830	2540790	2353290	2405560	FALSE	A0A8M2B3U1	Alpha-actinin-1 isoform X5	actn1	Danio rerio
26645.6	26019.9	24774.9	24311.5	42592.9	50055.5	48780.8	46156	FALSE	A0A8M2B3U5;A0A8M2B3Z7;A0A8M9QPS4;Q6PGV4	Breast carcinoma-amplified sequence 3 isoform X1;Breast carcinoma-amplified sequence 3 isoform X2;Breast carcinoma-amplified sequence 3 isoform X3;Breast carcinoma-amplified sequence 3	bcas3;bcas3;bcas3;zgc:63764	Danio rerio
175934	177173	174585	180779	162783	168618	171468	164929	FALSE	A0A8M2B3W7	hydroxymethylbilane synthase	hmbsb	Danio rerio
35907.9	36432.8	36220.9	40638.6	41926.6	45864.7	43901.2	43189.3	FALSE	A0A8M2B3Z8;E7FEK9	Golgin subfamily A member 4 isoform X1;Golgin A4	golga4	Danio rerio
518509	579317	647784	620722	697832	717860	756565	755170	FALSE	A0A8M2B400;A0A8M3AHE0	Echinoderm microtubule-associated protein-like 2 isoform X2;Echinoderm microtubule-associated protein-like 2 isoform X1	eml2	Danio rerio
59944.8	60008.2	55363.3	62742.4	59062.3	59105.2	51001.3	53677.1	FALSE	A0A8M2B475;Q5XIZ7	ADP-ribosylation factor interacting protein 2a isoform X1;ADP-ribosylation factor-interacting protein 2a	arfip2a;zgc:92579	Danio rerio
640815	549989	544750	535981	550980	552728	461006	550284	FALSE	A0A8M2B482;A0A8M2B4A6;A0A8M3AHY4;A0A8M3AJ07;A0A8M3AQG4;A0A8M3B1K3	Myosin-10 isoform X3;Myosin-10 isoform X6;Myosin-10 isoform X2;Myosin-10 isoform X5;Myosin-10 isoform X1;Myosin-10 isoform X4	myh14	Danio rerio
12718.7	13606.3	14862.3	11261.7	16187	16344.7	20278.9	14227.1	FALSE	A0A8M2B486;E7FA32	CCR4-NOT transcription complex subunit 10	cnot10;im:7139356	Danio rerio
98113.9	102417	132188	97127.4	111729	98455.7	95125.7	70575.7	FALSE	A0A8M2B4A4;A0A8M6YTG2	Uridine phosphorylase	upp1	Danio rerio
37074.7	41846.3	27235.6	43381.5	34012.4	36367.1	34381.4	37021.7	FALSE	A0A8M2B4B1;A0A8M9NYJ3;A0A8M9NYJ7;A0A8M9NYK0;A0A8M9P758;A0A8M9P761;A0A8M9P766;A0A8M9PCA0;A0A8M9PCA3;A0A8M9PII0;A0A8M9PII3;A0A8M9PLG6;A0A8M9PLG9	Pleckstrin homology-like domain family B member 1 isoform X12;Pleckstrin homology-like domain family B member 1 isoform X4;Pleckstrin homology-like domain family B member 1 isoform X9;Pleckstrin homology-like domain family B member 1 isoform X15;Pleckstrin homology-like domain family B member 1 isoform X5;Pleckstrin homology-like domain family B member 1 isoform X10;Pleckstrin homology-like domai…	phldb1b	Danio rerio
25874.9	34869.9	31870.7	29967.7	27819	27870.9	25145.5	19981.1	FALSE	A0A8M2B4E4;Q6P3G2	Sorting nexin family member 27b isoform X1;Sorting nexin 27b	snx27b;snx27	Danio rerio
90458.3	95871.2	99365.2	60522.1	57515.5	32499.3	19318.8	28256.2	FALSE	A0A8M2B4F2	Clustered mitochondria protein homolog	cluha	Danio rerio
489704	604253	508438	513848	495183	474479	435567	431332	FALSE	A0A8M2B4F9	Cell surface glycoprotein MUC18 isoform X1	mcamb	Danio rerio
4666.08	8806.71	9504.44	7028.05	5998.07	7057.71	4929.09	5971.21	FALSE	A0A8M2B4G2;A0A8M3ASU9;E7FCR5	ubiquitinyl hydrolase 1	usp32	Danio rerio
25789	35052.7	30161.3	27421.9	28184	32125.1	31595.4	27430.2	FALSE	A0A8M2B4G4;Q5U376	E3 ubiquitin-protein ligase CBL	cbl;wu:fd16a12	Danio rerio
117262	143377	109860	109912	72401.5	55563.7	59293.1	57108.9	FALSE	A0A8M2B4H6;A0A8M9NZD6	Basal cell adhesion molecule isoform X1;Basal cell adhesion molecule isoform X2	bcam	Danio rerio
408641	479636	429351	466286	443597	406871	392472	392711	FALSE	A0A8M2B4I2	Pre-mRNA-processing factor 8	id:ibd1257	Danio rerio
55764.2	61228.4	54159.9	50822.9	51149.2	51361.5	37521.8	37134.5	FALSE	A0A8M2B4J9	RNA-binding protein Musashi homolog 2 isoform X3	msi2b	Danio rerio
11809.4	13133.8	11932.8	10814.6	12639.4	13594.6	11838.1	9866.53	FALSE	A0A8M2B4L5;F1RBR8;Q49GP3	Phosphatidylinositol 4-kinase beta isoform X2;Phosphatidylinositol 4-kinase beta;Phosphatidylinositol 4-kinase beta	pi4kb;pik4cb;pi4kb	Danio rerio
93563.1	58729.1	85386.6	89651.2	82033.2	116622	123526	116377	FALSE	A0A8M2B4M8;A0A8M2B4R4;Q7SZQ4	Mitochondrial fission factor;Mitochondrial fission factor;Mitochondrial fission factor homolog B	mff;mff;zgc:66022	Danio rerio
6123.25	9676.05	25974.2	31150.1	8184.75	23001.3	8107.38	NaN	FALSE	A0A8M2B4S2;A0A8M2B4T1;A0A8M2B591;A0A8M9NZE1;A0JMB7	ubiquitinyl hydrolase 1	otud7b;otud7b;otud7b;otud7b;zgc:152772	Danio rerio
4814.11	NaN	19211.7	27970.5	6055.29	35813.2	40554.3	34063.5	FALSE	A0A8M2B4V2;X1WG39	Protein argonaute-1 isoform X1;Argonaute RISC component 1	ago1;si:ch211-119n15.3	Danio rerio
43862.9	36399.3	45317.2	37380.3	52957	57747.9	54537.1	55883.1	FALSE	A0A8M2B4X5;A0A8M3AJW5;A0A8M9P904;A1L101	Tetratricopeptide repeat protein 7B isoform X3;Tetratricopeptide repeat protein 7B isoform X1;Tetratricopeptide repeat protein 7B isoform X2;Tetratricopeptide repeat protein 7B	ttc7b;ttc7b;ttc7b;zgc:153460	Danio rerio
221387	239549	209457	239613	275944	278828	255901	247680	FALSE	A0A8M2B4Y8;F1Q931	La-related protein 1B isoform X1;La ribonucleoprotein 1B	larp1b	Danio rerio
47241.6	42547.2	60448.2	64648.2	35276.2	46975.8	60812.3	62171.1	TRUE	A0A8M2B4Z2;Q7SZ54	DnaJ (Hsp40) homolog, subfamily C, member 5 gamma b isoform X1;DnaJ (Hsp40) homolog, subfamily C, member 5 gamma b	dnajc5gb;zgc:63689	Danio rerio
28041.2	30503	26453.9	21942.9	27518.9	23597.9	25462.6	24375	TRUE	A0A8M2B516;A0A8M2B518;A0A8M2B523;A0A8M2B5I7;D2JVK2;F1R7N7	MAX gene-associated protein isoform X2;MAX gene-associated protein isoform X4;MAX gene-associated protein isoform X3;MAX dimerization protein MGA a;Max gene-associated protein;MAX dimerization protein MGA a	mgaa;mgaa;mgaa;im:7137698;sb:eu601;im:7137698	Danio rerio
193883	209320	212350	212409	248378	230513	237219	248035	FALSE	A0A8M2B529;E7F3J2	Heterogeneous nuclear ribonucleoprotein U isoform X2;Heterogeneous nuclear ribonucleoprotein U isoform X1	hnrnpua	Danio rerio
46777.6	46578.8	39633.3	39876	46949.1	49223.2	51154.2	49460.9	FALSE	A0A8M2B570;F1QL05;Q6PBS7	Protein-L-isoaspartate O-methyltransferase	pcmtl;zgc:73268;zgc:73268	Danio rerio
12113.2	10406.2	16363	17156.6	9913.43	8485.64	13525.3	6592.34	FALSE	A0A8M2B573;A0A8M9P084;A0A8M9P912;A0A8M9PEC9;Q5RG20	Arf-GAP with SH3 domain, ANK repeat and PH domain-containing protein 2 isoform X3;Arf-GAP with SH3 domain, ANK repeat and PH domain-containing protein 2 isoform X1;Arf-GAP with SH3 domain, ANK repeat and PH domain-containing protein 2 isoform X2;Arf-GAP with SH3 domain, ANK repeat and PH domain-containing protein 2 isoform X4;Arf-GAP with SH3 domain, ANK repeat and PH domain-containing protein 2	asap2a;asap2a;asap2a;asap2a;ddef2a	Danio rerio
526650	462415	591572	418345	607140	709127	685272	680455	FALSE	A0A8M2B594;F8W2M8	Tripeptidyl-peptidase 1	tpp1	Danio rerio
8302.88	11043.4	8159.39	12782	14074.4	15503.4	12052.6	9946.52	FALSE	A0A8M2B5A5;A0A8M2B5A6;A0A8M2B5B3;A0A8M2B5S1;A0A8M2B5T0;A0A8M3AJ46;A0A8M9P0M7;A0A8M9P9J8;A0A8M9PEX0;A0A8M9PLG8;A0A8M9PLH3;A0A8M9PPJ5;A0A8M9PPJ9;A0A8N7UV53	NHS-like protein 1 isoform X6;NHS-like protein 1 isoform X5;NHS-like protein 1 isoform X3;NHS-like protein 1 isoform X2;NHS-like protein 1 isoform X1;NHS-like protein 1 isoform X4;NHS-like protein 1 isoform X3;NHS-like protein 1 isoform X4;NHS-like protein 1 isoform X5;NHS-like protein 1 isoform X2;NHS-like protein 1 isoform X7;NHS-like protein 1 isoform X1;NHS-like protein 1 isoform X6;NHS-like …	nhsl1a	Danio rerio
56564.4	43201.6	56030.5	55814.8	43397.8	49221	38088.8	41356	TRUE	A0A8M2B5D1	Synaptotagmin binding, cytoplasmic RNA interacting protein, like isoform X2	syncripl	Danio rerio
63714.8	84176.9	83423.5	72477.5	41917.9	42643.6	40908.9	41941	FALSE	A0A8M2B5G6;Q1LXT9	Choline/ethanolamine kinase isoform X1;Choline kinase beta	chkb;si:ch211-218c17.2	Danio rerio
25897.2	21754.9	29381.1	16069.4	30169.9	31281.4	29534	27929.7	FALSE	A0A8M2B5G7;A0A8N1YZ39	Vam6/Vps39-like protein isoform X1;Vam6/Vps39-like protein	vps39	Danio rerio
8487.34	4273.3	7353.48	11885.8	9523.01	25039	20839.6	16171	FALSE	A0A8M2B5G9	Tetratricopeptide repeat protein 38	ttc38	Danio rerio
101273	54750.2	32630.1	43636.4	98791	65066.4	54267.4	66900.8	FALSE	A0A8M2B5K3;A0A8M2B5Y5	Inosine-5'-monophosphate dehydrogenase	impdh1a	Danio rerio
34318.4	37657.7	29191.7	32944.9	16915.5	18767.4	24046.1	25923.6	FALSE	A0A8M2B5M8;Q1LX81;Q6PHL2	Protein FAM192A isoform X1;Proteasome activator subunit 3-interacting protein 1;Protein FAM192A	fam192a;fa02g12;zgc:65774	Danio rerio
NaN	4170.34	1970.44	6056.55	NaN	NaN	NaN	NaN	FALSE	A0A8M2B5N0;F1RAN4	Mis18-binding protein 1 isoform X1;Mis18-binding protein 1	mis18bp1;si:busm1-142b24.1	Danio rerio
NaN	NaN	10412.8	4253.44	11771.8	8829.68	8377.2	9101.07	FALSE	A0A8M2B5N3;Q1LV04	UPF0183 protein C16orf70 homolog isoform X1;Si:dkey-102f14.5	si:dkey-102f14.5	Danio rerio
7580.27	9428.45	NaN	7463.07	8533.62	6546.71	2971.55	5655.86	FALSE	A0A8M2B5Q1	ATP-dependent RNA helicase DHX36 isoform X1	dhx36	Danio rerio
77875.7	80736.9	82004.7	74555.3	81007.8	85572.5	74151	71282.6	FALSE	A0A8M2B5Q5;F1R0Z9	Intersectin-2 isoform X1;Intersectin 2b	itsn2b;im:7149072	Danio rerio
29454	30200.9	30144	31590.6	29527.1	28773.1	24704.7	26935.6	FALSE	A0A8M2B5Q9;Q7SZN7	Ena/VASP-like protein isoform X5;Ena/VASP-like protein	evla;Evl	Danio rerio
15830.5	17569.8	14862.8	14601.9	14526.7	14082.9	15365.8	13644.3	FALSE	A0A8M2B5R5;F8W4Z7	B-cell CLL/lymphoma 9-like protein isoform X2;B-cell CLL/lymphoma 9-like protein	bcl9l;bcl9-2	Danio rerio
227230	246668	214077	213568	234435	227465	199183	183704	FALSE	A0A8M2B5S0	ADP-ribosylation factor GTPase-activating protein 2 isoform X1	arfgap2	Danio rerio
58930.9	64998.6	53327.3	65862.1	60549.5	59141.1	63464.3	55412.5	FALSE	A0A8M2B5S3	Transcription factor 25 isoform X1	tcf25	Danio rerio
539809	589545	533490	598958	599103	600406	578840	587383	FALSE	A0A8M2B5U3;A0A8M2B655	E3 ubiquitin-protein ligase	trip12	Danio rerio
11745.2	16581	12307.5	12473.7	10326.8	9695.33	8943.63	6052.21	FALSE	A0A8M2B5U6	AP-5 complex subunit mu-1	ap5m1	Danio rerio
151551	148431	142820	126878	153805	148911	130136	129884	FALSE	A0A8M2B5V7;F1Q8X5	Fermitin family homolog 2 isoform X3;Fermitin family homolog 2	fermt2	Danio rerio
192361	187096	213909	193886	187417	192964	197905	196292	FALSE	A0A8M2B5X1;A0A8M9PAR6;A0A8M9PR82	Ubiquitin-associated protein 2-like isoform X1;Ubiquitin-associated protein 2-like isoform X5;Ubiquitin-associated protein 2-like isoform X2	ubap2l	Danio rerio
26841.3	30782.9	36370.3	26639.1	30008.4	31483.5	37384.7	35879.5	FALSE	A0A8M2B5Y2;A0A8M2B632;A0A8M3AK00;A0A8M3ASC4;A0A8M3AVB4;A0A8M3B3B9;A0A8M9PAS6;Q7SYN5	Retinoic acid receptor RXR;Retinoic acid receptor RXR;Retinoic acid receptor RXR;Retinoic acid receptor RXR;Retinoic acid receptor RXR;Retinoic acid receptor RXR;Retinoic acid receptor RXR;Retinoic acid receptor RXR-beta-A	rxrba	Danio rerio
324027	381966	327395	346898	286213	254254	236738	230092	FALSE	A0A8M2B5Z8;A0A8M9PRM2	DNA helicase	chd4a	Danio rerio
42581.7	43253.1	39047.9	38199.6	44580.3	41207.2	39096.6	36608.7	FALSE	A0A8M2B607;A0A8M2BG40;A0A8M3AU69;A0A8M3AU75;A0A8M3AU78;A0A8M3AU81;A0A8M3AU86;A0A8M3B166;A0A8M3B175;A0A8M3B441;A0A8M3B444;A0A8M3BB02;A0A8M3BB05;B3DGV3;O13168	Protein groucho-2 isoform X2;Protein groucho-1 isoform X7;Protein groucho-1 isoform X1;Protein groucho-1 isoform X5;Protein groucho-1 isoform X10;Protein groucho-1 isoform X3;Protein groucho-1 isoform X8;Protein groucho-1 isoform X2;Protein groucho-1 isoform X12;Protein groucho-1 isoform X6;Protein groucho-1 isoform X11;Protein groucho-1 isoform X4;Protein groucho-1 isoform X9;Gro2 protein;Transd…	tle3a;tle3b;tle3b;tle3b;tle3b;tle3b;tle3b;tle3b;tle3b;tle3b;tle3b;tle3b;tle3b;gro2;tle3b	Danio rerio
73361.4	72061.8	81913.7	75074.9	89686.6	83059.2	81214.5	87038.6	FALSE	A0A8M2B630;A0A8N7UVA5;F1RDW1	Pre-B-cell leukemia transcription factor-interacting protein 1 isoform X1;Pre-B-cell leukemia transcription factor-interacting protein 1 isoform X3;Pre-B-cell leukemia homeobox-interacting protein 1a	pbxip1a	Danio rerio
2622.46	20152.9	310905	14586.4	8985.61	45325	36764.2	25877.4	FALSE	A0A8M2B664;A0A8M3AK96;A0A8M3B3L1;Q1LWM5	Uncharacterized protein KIAA1522 homolog isoform X2;Uncharacterized protein KIAA1522 homolog isoform X1;Uncharacterized protein KIAA1522 homolog isoform X3;Uncharacterized protein KIAA1522 homolog	si:ch211-194e15.5	Danio rerio
6232.98	NaN	5758.77	3021.13	4640.62	4889.39	3461.62	4714.67	FALSE	A0A8M2B671;Q1L8T6	Pygopus homolog 2 isoform X1;Pygopus homolog 2	pygo2;wu:fc46c10	Danio rerio
322471	348594	316989	337628	295476	297583	293840	296272	FALSE	A0A8M2B6B1;Q6IQV0	Casein kinase II alpha 1 subunit isoform X1;Casein kinase II alpha 1 subunit	zgc:86598;im:6891713	Danio rerio
30448.1	36896	40050.3	32143	31659	43695	37204.7	39377.3	FALSE	A0A8M2B6C3;A0A8M2B6C6;A0A8M2B6F4;A0A8M2B6G0;A0A8M2B6H7;A0A8M2B6K8;A0A8M2B6T3;F6NVC8	Uncharacterized protein LOC553317 isoform X2;Uncharacterized protein LOC553317 isoform X7;Uncharacterized protein LOC553317 isoform X1;Uncharacterized protein LOC553317 isoform X6;Uncharacterized protein LOC553317 isoform X5;Uncharacterized protein LOC553317 isoform X4;Uncharacterized protein LOC553317 isoform X3;Si:ch211-173p18.3	si:ch211-173p18.3;si:ch211-173p18.3;si:ch211-173p18.3;si:ch211-173p18.3;si:ch211-173p18.3;si:ch211-173p18.3;si:ch211-173p18.3;ZNF261	Danio rerio
924743	552552	766045	679354	607745	792350	736313	743720	FALSE	A0A8M2B6D5	Programmed cell death 6-interacting protein isoform X1	pdcd6ip	Danio rerio
13329.8	38680.1	29579.4	32639.4	17922.6	11629.5	11327.4	10304.4	TRUE	A0A8M2B6F2;A0A8M6YWD7;Q1LUU4	Death domain-associated protein 6	daxx;daxx;si:dz179b20.7	Danio rerio
39028.6	43658	42334.1	41638	45376.6	43978.2	43325.8	46262.9	FALSE	A0A8M2B6G9;A3KQR9	LIX1-like protein isoform X1;LIX1-like protein	lix1l;si:ch211-210h11.10	Danio rerio
159833	167029	141293	172096	186125	177744	155148	148688	FALSE	A0A8M2B6H8	CLIP-associating protein 2 isoform X21	clasp2	Danio rerio
21533.6	12204.1	16910.3	16221.2	19470.4	20070.7	21900.4	26252	FALSE	A0A8M2B6I6;Q7ZVB8	Low density lipoprotein receptor adaptor protein 1a isoform X1;Ldlrap1a protein	ldlrap1a;zgc:56121	Danio rerio
265620	290444	269100	298433	292656	271248	269200	249932	FALSE	A0A8M2B6J3;Q1LUT2	DNA topoisomerase 2	top2b;im:7138121	Danio rerio
24817	106885	47191.5	33263.9	37025.6	42345.5	31375.1	26520	FALSE	A0A8M2B6K1;A0A8M2B6T4	CD99 molecule isoform X1;CD99 molecule isoform X4	cd99	Danio rerio
47061.6	51155.7	48598.6	53563.1	47993.3	50290.9	50968.5	47293	FALSE	A0A8M2B6L5	Uncharacterized protein LOC100000125 isoform X2	si:ch211-13c6.2	Danio rerio
278212	281027	275598	255698	235312	240812	238628	210950	FALSE	A0A8M2B6P3;F1Q4N7	Acidic leucine-rich nuclear phosphoprotein 32 family member	anp32b;cb908	Danio rerio
14011.2	17427.2	17234.6	12820.6	16851.5	17263.8	17406.6	14584.1	FALSE	A0A8M2B6R2;A0A8M2B788;F1R844	Neuropathy target esterase isoform X1;Neuropathy target esterase isoform X2;Neuropathy target esterase isoform X3	pnpla6	Danio rerio
25412.3	22834.7	41073.7	11711.5	27223.1	27305	19489.2	15324.9	TRUE	A0A8M2B6U9	Protein RRP5 homolog isoform X1	pdcd11	Danio rerio
30133	31670.2	28309.8	25141.2	15865.3	17884.2	12648.6	15986.5	FALSE	A0A8M2B6V0;A0A8M3AQ39;A0A8M3B1A3;B0R0R1;F1QZE7	Ras-associated and pleckstrin homology domains-containing protein 1 isoform X3;Ras-associated and pleckstrin homology domains-containing protein 1 isoform X1;Ras-associated and pleckstrin homology domains-containing protein 1 isoform X2;Novel protein similar to human Ras association (RalGDS/AF-6) and pleckstrin homology domains 1 (RAPH1);Ras association (RalGDS/AF-6) and pleckstrin homology domai…	raph1b;raph1b;raph1b;si:dkey-1h24.3;si:dkey-1h24.3	Danio rerio
56566	60119.3	41652.8	51156.7	49735.9	57216	45396.6	36512.4	FALSE	A0A8M2B6V1;Q6IMW9	U6 snRNA-associated Sm-like protein LSm6 isoform X1;LSM6 homolog, U6 small nuclear RNA and mRNA degradation-associated	lsm6;zgc:92379	Danio rerio
22694	30631.5	27396.6	32508.4	28084.6	26635.8	27620.7	27977.5	FALSE	A0A8M2B6V6;A0A8M3AIT6;A0A8M3AIU2;A0A8M3AU50;A0A8M3B295	Huntingtin isoform X5;Huntingtin isoform X1;Huntingtin isoform X4;Huntingtin isoform X3;Huntingtin isoform X2	htt	Danio rerio
80409	180116	77950.7	115460	85478.2	83051.8	69374.2	72833.5	FALSE	A0A8M2B6Z6;A0A8M3BEF6;E9QG20;Q66HZ0	Protein phosphatase 3 (Formerly 2B), regulatory s1ubunit B, alpha isoform, b isoform X1;Calcineurin subunit B type 1 isoform X1;Calcineurin subunit B type 1;Zgc:92169	ppp3r1b;ppp3r1a;canb1;zgc:92169	Danio rerio
611066	653523	582294	614583	581712	555078	501787	497557	FALSE	A0A8M2B6Z8	Far upstream element-binding protein 2 isoform X1	khsrp	Danio rerio
102566	96157.2	116034	102681	133117	134796	129427	123227	FALSE	A0A8M2B705;A0A8M2B7B7;A0A8M3AKN2;A0A8M6YZQ9;A0A8M9PIA9;A0A8M9Q1J6;A0A8M9QCC1;F6P8R2	Oxysterol-binding protein	osbp;osbp;osbp;osbp;osbp;osbp;osbp;si:ch211-149g8.3	Danio rerio
29406	23959.1	27787	21440.8	34779.3	24420.9	29805.9	37411.9	FALSE	A0A8M2B716;F1Q893	Heparan-alpha-glucosaminide N-acetyltransferase isoform X2;Heparan-alpha-glucosaminide N-acetyltransferase	hgsnat	Danio rerio
14364.2	16219.8	18559.1	17939.6	18165.9	20396.5	18989.8	18286	FALSE	A0A8M2B732;A0A8M3AL11;A0A8M3B4A6;F1QVN6	Protrudin	zfyve27;zfyve27;zfyve27;im:7137347	Danio rerio
4.58465	32281.8	24655.5	23212.2	54749.3	21496.3	16491.7	17701.9	FALSE	A0A8M2B745;A1A604	Protein FAM134A isoform X1;Family with sequence similarity 134, member A	retreg2;fam134a	Danio rerio
40684.7	35110.7	36952.9	31735	35308.8	37163.3	35007.8	34822.4	FALSE	A0A8M2B749;Q92047	Protein-L-isoaspartate O-methyltransferase;Protein-L-isoaspartate(D-aspartate) O-methyltransferase	pcmt	Danio rerio
24843.1	26236.6	29769.1	21515.1	27472	24446.2	27634.4	24106.8	FALSE	A0A8M2B751;E9QIC3;Q5PNP1	Sorting nexin-14 isoform X1;Sorting nexin-14;Sorting nexin-14	snx14;si:ch211-241p10.3;snx14	Danio rerio
45226.8	51285.5	49548	47680.1	49021.8	43003.4	43129.1	41629.6	FALSE	A0A8M2B755;A0A8M2B7H3	Mediator of RNA polymerase II transcription subunit 23	med23	Danio rerio
43561	44827.1	47799.5	41752.1	52787.9	51642.1	46042.8	52677.3	FALSE	A0A8M2B757;A0A8M3AL94;A0A8M3ASY2;F1Q6Q6	Unconventional myosin-VI	myo6a	Danio rerio
40287.6	43220.9	37872.4	43078.7	43573.3	40877.7	42632.4	39625.5	FALSE	A0A8M2B770;A0A8M3AT08;Q5SNY2	polynucleotide adenylyltransferase;Poly(A) polymerase;polynucleotide adenylyltransferase	papola;papola;papolb	Danio rerio
69415.9	75494	68800	75155.3	63624.9	59405.5	72130	68874.8	FALSE	A0A8M2B772;Q08BY9	Calmegin isoform X1;Calmegin	clgn;canx	Danio rerio
75711.7	48245.3	157021	NaN	126502	117826	126459	92957.1	TRUE	A0A8M2B780	Uncharacterized protein LOC101885464	LOC101885464	Danio rerio
18410.2	50752.1	41511.2	30889.4	20518	20565.2	6215.25	6285.73	FALSE	A0A8M2B789;Q6P3M0	Zinc transporter 1 isoform X1;Solute carrier family 30 (Zinc transporter), member 1	slc30a1a;slc30a1	Danio rerio
92269	93330.9	93646.5	89580.2	93317.8	96458.9	92443.2	91244.5	FALSE	A0A8M2B7A1;A0A8M2B7A3	Translation initiation factor eIF-2B subunit delta isoform X1;Translation initiation factor eIF-2B subunit delta isoform X3	eif2b4	Danio rerio
9650.85	2021.05	7473.25	11442.6	32511.6	11141.1	21775.1	16921.1	FALSE	A0A8M2B7A4;Q5RG40	Tumor necrosis factor alpha-induced protein 2 isoform X1;Tumor necrosis factor alpha-induced protein 2	tnfaip2a;si:dkeyp-72h1.2	Danio rerio
589338	653259	602888	675950	710136	725729	664404	645779	FALSE	A0A8M2B7D4	Protein furry homolog-like isoform X11	fryl	Danio rerio
19143	24526.2	20010.1	22157.8	17958.1	15050.4	13733.7	14693.3	FALSE	A0A8M2B7D6;A0A8M3AW62;Q5PR93	Anaphase-promoting complex subunit 4	anapc4;anapc4;zgc:101872	Danio rerio
92377.8	74150.2	82034	88494.9	106053	117538	121028	116311	FALSE	A0A8M2B7I0	Paired mesoderm homeobox protein 1 isoform X1	prrx1b	Danio rerio
16536.7	18286.3	15131.4	19129.2	23097.3	21575.1	20719.4	20930.3	FALSE	A0A8M2B7L1	Neuroblastoma-amplified sequence isoform X1	nbas	Danio rerio
8872.01	7212.79	11548.5	7234.74	12558.7	14254.7	11645	7826.78	FALSE	A0A8M2B7M7;A0A8M9PBU4;Q5RGT6	Protein angel homolog 2 isoform X1;Protein angel homolog 2 isoform X2;Protein angel homolog 2	angel2	Danio rerio
23469.5	25789.9	27564	27654	38793.3	40247.1	35583.9	36859.5	FALSE	A0A8M2B7M9;A0A8M2B7P3;A0A8M6YU74;A0A8M6Z3A6;A0A8M9P2P6;A0A8M9PPH2;A0A8M9PPH6	non-specific serine/threonine protein kinase	si:ch211-89p3.3	Danio rerio
30767.1	30963	33332.3	23211.2	19886	20667.4	18477	22877.5	FALSE	A0A8M2B7P0	Feline leukemia virus subgroup C receptor-related protein 1 isoform X1	flvcr1	Danio rerio
15656.7	32942.9	31296.9	33913.2	10437.6	9819.22	11107	7679.9	FALSE	A0A8M2B7P6;Q5SPR8	N-acetyltransferase ESCO2 isoform X1;N-acetyltransferase ESCO2	esco2	Danio rerio
7839.96	5490.17	4228.81	2966.97	9392.33	5486.7	5038.94	5281.13	TRUE	A0A8M2B7P7;F1R220	Cell death regulator Aven isoform X1;Apoptosis, caspase activation inhibitor	aven;si:ch211-150c22.4	Danio rerio
42144.1	29346.7	30394	29711.3	20554.9	10151.9	6494.86	7429.6	FALSE	A0A8M2B7R2;P52161;Q5SPG2;Q6NY29;Q803J7	Protein max isoform X1;Protein max;Protein max;Myc-associated factor X;Max protein	max;max;fa92b04;fa92b04;fa92b04	Danio rerio
58778.8	63468.5	54933.6	56053.6	57324	58197.8	63421	62044.2	FALSE	A0A8M2B7S1;Q5VSI7	RalBP1-associated Eps domain-containing protein 1 isoform X1;RALBP1-associated Eps domain-containing 1	reps1;si:dkey-217m5.1	Danio rerio
132902	142894	135263	138059	135996	140510	142220	139423	FALSE	A0A8M2B7S3	5'-3' exoribonuclease	xrn2	Danio rerio
94652.4	86178.7	93185.3	96077.2	79583.3	98074.9	94827.9	98806.6	FALSE	A0A8M2B7U8;A0A8M2B833;A4QP33	Serine/threonine protein phosphatase 2A regulatory subunit	ppp2r5cb;ppp2r5cb;ppp2r5c	Danio rerio
121907	160960	160815	150937	155824	106643	121101	142213	TRUE	A0A8M2B7Z6	Calpastatin	cast	Danio rerio
1408620	1492060	1477160	1405630	1333620	1341800	1303720	1360850	FALSE	A0A8M2B801;Q6TGU0	Protein SET isoform X1;Myeloid leukemia-associated SET translocation protein	setb;SET	Danio rerio
67878.1	66045.6	75329.9	77539.7	88149.3	84401.8	80651.3	78873.7	FALSE	A0A8M2B803;A0A8N7UQV5	HECT-type E3 ubiquitin transferase	nedd4l	Danio rerio
159585	152988	121267	131802	243405	248434	228784	216315	FALSE	A0A8M2B821	Neural cell adhesion molecule 1 isoform X6	ncam1a	Danio rerio
2490.21	1493.04	3046.73	1833.84	2176.71	1219.6	1446.51	1247.2	TRUE	A0A8M2B829;A0A8M9Q308;A0A8M9Q757;E9QH04	Feline leukemia virus subgroup C receptor-related protein 2 isoform X2;Feline leukemia virus subgroup C receptor-related protein 2 isoform X2;Feline leukemia virus subgroup C receptor-related protein 2 isoform X1;FLVCR heme transporter 2b	flvcr2b	Danio rerio
256230	307370	271562	297826	285586	261607	252309	250644	FALSE	A0A8M2B835	Bromodomain-containing protein 3 isoform X4	brd3a	Danio rerio
152891	214315	137606	189027	163527	139884	150950	169822	FALSE	A0A8M2B836;F1Q636;F1RA38	Mitotic checkpoint serine/threonine-protein kinase BUB1 beta isoform X2;BUB1 mitotic checkpoint serine/threonine kinase Ba;BUB1 mitotic checkpoint serine/threonine kinase Ba	bub1ba	Danio rerio
178473	169118	188499	155281	248233	259834	242085	232566	FALSE	A0A8M2B847;A1A5X4	Alpha-adducin isoform X5;Alpha-adducin	add1;bZ1H20.1	Danio rerio
24679	33246.2	27396.2	34160.5	29483.3	29190.1	30707.4	30925.6	TRUE	A0A8M2B853	Bromodomain-containing protein 3 isoform X3	brd3a	Danio rerio
31000.3	32582.1	26047	31934.4	26275	22728.6	23770.3	22579.5	FALSE	A0A8M2B855;A0A8M2B8E9;A2T929;F1Q4V9	Retinoic acid receptor RXR;Retinoic acid receptor RXR;Retinoic acid receptor RXR-alpha-A;Retinoic acid receptor RXR	rxraa;rxraa;rxraa;RXRalpha-B	Danio rerio
23389.7	19306.6	21880.4	22020	25793.2	28058.9	27802.8	28635.8	FALSE	A0A8M2B866	Nuclear factor related to kappa-B-binding protein	fi86h10	Danio rerio
18836.9	13467.2	20805.5	16996.2	22614.2	23332	21849	25265.9	FALSE	A0A8M2B873	Calpastatin	cast	Danio rerio
117948	101592	113690	98145.9	95468.2	95193.3	85213.9	76639.8	FALSE	A0A8M2B877;A0A8M3AM03;A0A8M3B4J7	Ubiquitin-associated protein 2 isoform X4;Ubiquitin-associated protein 2 isoform X6;Ubiquitin-associated protein 2 isoform X5	ubap2a	Danio rerio
17042.9	20958.4	18604.6	14672.3	18650	22003.6	19519.1	18833.9	FALSE	A0A8M2B882;A0A8M3B4Q4	Rapamycin-insensitive companion of mTOR isoform X2;Rapamycin-insensitive companion of mTOR isoform X1	rictorb	Danio rerio
31805.1	33205.4	33767.4	32583.1	36278.6	34712.5	33932.4	29231.9	FALSE	A0A8M2B8C0;A0A8M2B8F7;A0A8M2B8K8;A0A8M3ALM5;A0A8M3ALN0;A0A8M3AMC2;A0A8M3AMD0;A0A8M3AU19;A0A8M3AU26;A0A8M3AX04;A0A8M3B4V1;A0A8M3B4V5;A0A8M3B4V9;E9QHU0	non-specific serine/threonine protein kinase	mark2a	Danio rerio
25032.4	34302.1	25013.6	29775.4	22117.7	22303.5	18712.2	18396.7	FALSE	A0A8M2B8C4;A0A8M2B8E1;A0A8M2B8G4;A0A8N7T6Q7	DENN domain-containing protein 1A isoform X2;DENN domain-containing protein 1A isoform X1;DENN domain-containing protein 1A isoform X3;DENN domain-containing protein 1A isoform X4	dennd1a	Danio rerio
19785.6	21953.3	22888.1	22876.2	16009.7	12708.9	15714.7	19040.1	TRUE	A0A8M2B8H2;A0A8M3AMI1;Q7SYI8	Coiled-coil domain-containing protein 82 isoform X2;Coiled-coil domain-containing protein 82 isoform X1;Coiled-coil domain-containing protein 82	ccdc82;ccdc82;zgc:66477	Danio rerio
60713	48641.2	75781.1	64817.2	56493.4	54884	52396.6	56626.4	FALSE	A0A8M2B8I6;Q1LWI2	glutaminase	glsa;glsl	Danio rerio
27497.1	32237.8	29522.4	28067.6	15139.9	12389.7	11943.7	9088.46	FALSE	A0A8M2B8J1;Q6Q6F6	Steroid hormone receptor ERR1 isoform X1;Estrogen-related receptor alpha	esrra;erralpha	Danio rerio
31497	28791.8	32350.7	26404.5	33702.4	30698	27712	25350.4	TRUE	A0A8M2B8L1;A0A8M2B8R6	Nicalin	ncl1	Danio rerio
88781.8	83526.3	79656.4	77835.1	128687	136570	113622	117589	FALSE	A0A8M2B8M9	Sterile alpha motif domain-containing protein 9-like	zmp:0000000735	Danio rerio
41485.5	28855.4	29678.3	32483.7	36068.5	27187.5	29231.3	28833.3	FALSE	A0A8M2B8N9;Q307I6	WW domain-containing transcription regulator protein 1 isoform X1;WW domain-containing transcription regulator 1	wwtr1	Danio rerio
75104.5	88421.7	83582.2	66645.4	72021.7	71828	70049.5	72626.1	FALSE	A0A8M2B8T5	Serine/arginine-rich splicing factor 6a isoform X1	srsf6a	Danio rerio
211999	284038	256479	241714	236391	227462	206294	207316	FALSE	A0A8M2B8V1;Q7ZVL1	Oxysterol-binding protein	osbpl2b;osbpl2	Danio rerio
22248.3	21693.3	19201.7	17613.3	20423.8	15350.6	18036	18826.4	FALSE	A0A8M2B8X0;A0A8M3AV60;A0A8M3AY81;Q588C6	DNA (cytosine-5-)-methyltransferase	dnmt3bb.1;dnmt3bb.1;dnmt3bb.1;cb633	Danio rerio
362539	276717	271510	290406	417606	562555	625715	576587	FALSE	A0A8M2B8X1	Tumor protein D54 isoform X9	tpd52l2b	Danio rerio
20002.2	18698.6	15077.4	24801	19678.3	14885.7	19926.2	20271	FALSE	A0A8M2B8X3;B3DI94	Transmembrane protein 186	tmem186	Danio rerio
9322.36	1349.93	6302.88	8061.01	13305	11965.7	11062.3	7416.55	TRUE	A0A8M2B902	Emerin (Emery-Dreifuss muscular dystrophy)	emd	Danio rerio
139714	157792	159132	157337	185709	173049	184173	192461	FALSE	A0A8M2B950;A0A8M3AVJ4;A0A8M9PX07;A0A8M9Q812	HECT-type E3 ubiquitin transferase	huwe1	Danio rerio
12760.5	11640.8	9569.93	10152.4	13716.8	13680.4	9408.64	7794.53	FALSE	A0A8M2B974;A0A8M9PWV0	Intermediate filament family orphan 2-like isoform X1;Intermediate filament family orphan 2-like isoform X2	iffo2a	Danio rerio
2143270	2091580	2303160	2199410	2172290	2166120	2100590	1979790	FALSE	A0A8M2B975;Q6P9P3	Ubiquitin-like modifier-activating enzyme 1	ube1;wu:fb30f01	Danio rerio
12480.3	16095	15009	20309.4	19272	15670.5	19967.3	16926.6	FALSE	A0A8M2B989;E9QJN4	PAN2-PAN3 deadenylation complex catalytic subunit PAN2	pan2;PAN2	Danio rerio
44397.3	22494.6	37588.8	30082.5	18131.2	44713.9	53053	48215	FALSE	A0A8M2B9C0;A0A8M2B9C1;A0A8M2B9L5;Q7ZUK9	Regulation of nuclear pre-mRNA domain-containing protein 1B isoform X3;Regulation of nuclear pre-mRNA domain-containing protein 1B isoform X1;Regulation of nuclear pre-mRNA domain-containing protein 1B isoform X2;Regulation of nuclear pre-mRNA domain-containing 1B	rprd1b;rprd1b;rprd1b;fb23h08	Danio rerio
162947	206684	190157	175088	207299	162172	205498	205673	FALSE	A0A8M2B9G8	Transmembrane protein 14C isoform X1	tmem14c	Danio rerio
13647.8	9507.67	10859.5	11391.1	14104.4	16993.5	16944	15797.1	FALSE	A0A8M2B9H3;A0A8M2B9S0;A0A8M9P621;A0A8M9PGA5;A0A8M9PM53;A0A8M9PUC0;A0A8M9PXT9;A0A8N7UV88	Sickle tail protein homolog isoform X10;Sickle tail protein homolog isoform X2;Sickle tail protein homolog isoform X5;Sickle tail protein homolog isoform X6;Sickle tail protein homolog isoform X1;Sickle tail protein homolog isoform X9;Sickle tail protein homolog isoform X8;Sickle tail protein homolog isoform X11	si:ch211-285f17.1	Danio rerio
47116.8	43867.9	49316.1	44090.6	51618.7	47540.3	46861.6	44358.6	FALSE	A0A8M2B9H7;Q66IB1	Elongin-C	tceb1a;zgc:101879	Danio rerio
14088.7	19032.5	10397.7	18686	19063	20164.7	16367.5	17650.1	FALSE	A0A8M2B9I6;A0A8M9PEV0	Sesquipedalian	si:ch211-193c2.2	Danio rerio
5256.78	8658.4	8542.73	6571.9	7813.13	6332.22	4571.84	7734.62	FALSE	A0A8M2B9I8;A3KNL3	choline-phosphate cytidylyltransferase	pcyt1ba;pcyt1b	Danio rerio
39158.9	50943.3	35762.5	50011.4	29691.1	26791.3	21034.6	33891.9	FALSE	A0A8M2B9L0;A0A8M2B9M4;A0A8M2B9R7;A0A8M2B9X4;A0A8M9PLM6;Q6NUZ9	Nucleoporin p58/p45 isoform X2;Nucleoporin p58/p45 isoform X5;Nucleoporin p58/p45 isoform X1;Nucleoporin p58/p45 isoform X3;Nucleoporin p58/p45 isoform X4;Nucleoporin like 1	nup58;nup58;nup58;nup58;nup58;nupl1	Danio rerio
377352	285274	295821	339911	162866	235888	256305	233434	FALSE	A0A8M2B9L1;Q7T370	Protein CDV3 homolog isoform X1;Protein CDV3 homolog	cdv3	Danio rerio
58788.6	74702.6	57018.7	56105.9	49584.6	38136.8	27616.9	28239.8	FALSE	A0A8M2B9M3;F1R9G2;Q7ZVJ6	Queuine tRNA-ribosyltransferase accessory subunit 2	qtrtd1;qtrtd1;qtrt2	Danio rerio
83238.6	51119.7	55155.7	58485.5	110204	108666	99031.3	107921	FALSE	A0A8M2B9N0;A0A8M6Z825	Vinexin isoform X1;Vinexin isoform X2	sorbs3	Danio rerio
5149.32	4222.82	5274.55	4412.51	6452.52	5662.94	5771.61	5758.34	TRUE	A0A8M2B9Q5;Q7ZVR6	Myoneurin isoform X1;Myoneurin	mynn	Danio rerio
6485.04	4669.75	5381.16	1502.46	3400.25	1841.62	NaN	NaN	TRUE	A0A8M2B9Q9;Q7SXT7	Zinc finger C2HC domain-containing protein 1A isoform X1;Zinc finger C2HC domain-containing protein 1A	zc2hc1a	Danio rerio
14794.2	18672	16575	18296.2	16861.2	11493.8	9080.67	380.812	FALSE	A0A8M2B9T7;A0A8M2B9W7;A0A8M3ANN8;A0A8M3APB7;A0A8M3AZ81;A0A8M3B6R8	Disco-interacting protein 2 homolog C isoform X3;Disco-interacting protein 2 homolog C isoform X8;Disco-interacting protein 2 homolog C isoform X1;Disco-interacting protein 2 homolog C isoform X4;Disco-interacting protein 2 homolog C isoform X5;Disco-interacting protein 2 homolog C isoform X2	dip2ca	Danio rerio
3035.15	NaN	3980.75	6728.55	3543.63	6149.34	6232.67	5915.3	FALSE	A0A8M2B9V7;A0A8M2B9W0;A0A8M2B9W2;A0A8M2B9W3;A0A8M2BA67;A0A8M3AW87	Centrosome-associated protein CEP250 isoform X1;Centrosome-associated protein CEP250 isoform X4;Myosin phosphatase Rho-interacting protein isoform X7;Centrosome-associated protein CEP250 isoform X2;Myosin phosphatase Rho-interacting protein isoform X6;Centrosome-associated protein CEP250 isoform X3	si:ch73-103b11.2	Danio rerio
48965.9	47482.7	48484.7	42048	69145.8	67145.4	67088.6	71007.1	FALSE	A0A8M2B9V8;Q6NV34	Peroxisomal 2,4-dienoyl-CoA reductase [(3E)-enoyl-CoA-producing];Peroxisomal 2,4-dienoyl-CoA reductase [(3E)-enoyl-CoA-producing]	decr2	Danio rerio
16044.1	13962.6	9907.96	7077.03	7023.59	3191.51	7564.14	7815.8	FALSE	A0A8M2B9W5;A8E4S2	Cyclin-dependent kinase 8 isoform X1;Cdk8 protein	cdk8;wu:fk95h11	Danio rerio
71705.8	85863.2	79617.2	89843.3	87501.3	99052.3	98576.2	99142.5	FALSE	A0A8M2B9X0	Microtubule-associated protein	LOC100001114	Danio rerio
42359.2	45191.4	33082.9	36060.8	39009	40034.8	33574.5	28420	FALSE	A0A8M2B9X5;A0A8M3AVZ8	Uncharacterized protein CXorf23 homolog isoform X1;Uncharacterized protein CXorf23 homolog isoform X2	zgc:112982	Danio rerio
37966.9	43510.9	34455.7	51147.8	19379.4	15858.3	15285.3	13680	FALSE	A0A8M2B9X6;A9JSX6;F1RDF8	Protein CIP2A isoform X2;Protein CIP2A;Cellular inhibitor of PP2A	zgc:174160;im:7140002;fi40d06	Danio rerio
44524.9	35983.3	41950	20327	34683.1	30751.4	28360.3	25192	FALSE	A0A8M2B9Y7;A0A8M3AWB5;A0A8M9PGS4;A0A8M9PMP2;A0A8M9PUW5;A0A8M9PYB9;Q6DH13	RNA-binding protein with multiple splicing 2 isoform X6;RNA-binding protein with multiple splicing 2 isoform X5;RNA-binding protein with multiple splicing 2 isoform X1;RNA-binding protein with multiple splicing 2 isoform X2;RNA-binding protein with multiple splicing 2 isoform X4;RNA-binding protein with multiple splicing 2 isoform X3;RNA-binding protein, mRNA-processing factor 2a	rbpms2a	Danio rerio
29920.9	11755.4	48856.9	18726.7	55186.7	57076.8	64399.6	58952.4	TRUE	A0A8M2B9Z3	Microtubule-associated protein	LOC100001114	Danio rerio
20984.1	23964.7	22910.7	14140.4	28083.7	21202.1	18126	NaN	FALSE	A0A8M2BA24;Q503G3	G/T mismatch-specific thymine DNA glycosylase isoform X1;G/T mismatch-specific thymine DNA glycosylase	tdg.1;tdg	Danio rerio
121586	125106	125141	136811	124241	108227	105580	99000.2	FALSE	A0A8M2BA31;A0A8M2BAE2;F1QL27	Enhancer of mRNA-decapping protein 3	edc3;edc3;im:7151288	Danio rerio
39556.1	40546.1	36752.6	37165.6	44208.9	42531.8	36699.4	30009.3	FALSE	A0A8M2BA34;A4QN63	CCR4-NOT transcription complex subunit 2 isoform X1;CCR4-NOT transcription complex subunit 2	cnot2	Danio rerio
24072.2	37297.9	39262.6	31943.3	53086.5	59079.4	59049.8	55039.8	FALSE	A0A8M2BA49;A0A8M3AW64;A7MC00	Microtubule-associated protein RP/EB family member 2 isoform X2;Microtubule-associated protein RP/EB family member 2 isoform X1;Microtubule-associated protein RP/EB family member 2	mapre2	Danio rerio
24656.8	34771.6	25663.6	27024.4	7345.37	5753.28	3821.81	4128.09	FALSE	A0A8M2BA60;B3DIF5	Sulfotransferase	zgc:194879;im:7157221	Danio rerio
40038.6	41572	37408.8	36134.8	37573.1	32066.8	34319.8	34439.4	FALSE	A0A8M2BA63;A0A8M3APG0;A0A8M9P5T9	RNA-binding protein Luc7-like 1 isoform X1;RNA-binding protein Luc7-like 1 isoform X2;RNA-binding protein Luc7-like 1 isoform X3	luc7l	Danio rerio
16020.4	19044.8	7760.11	8053.58	NaN	8812.48	NaN	3821.94	FALSE	A0A8M2BA66;A2RV14	Bromodomain containing 1b isoform X1;Bromodomain containing 1b	brd1b;zgc:158610	Danio rerio
45825.1	36541.2	42427.2	39060.2	54075.2	39938.9	47739.8	49559.5	TRUE	A0A8M2BA70;A0JMF4	Septin	sept15;sept7b	Danio rerio
10239.5	11596.4	10175.4	11362.6	13815.7	10828.2	11017.9	11905.2	FALSE	A0A8M2BAB9;A0A8M2BAG0;A0A8M2BAH9;Q6PCS4	Rho GTPase-activating protein 29 isoform X1;Rho GTPase-activating protein 29 isoform X2;Rho GTPase-activating protein 29 isoform X3;Rho GTPase-activating protein 29	arhgap29b;arhgap29b;arhgap29b;arhgap29	Danio rerio
24091.9	24594.8	23934.9	16748.5	22378.7	11247	13710.5	16744.6	FALSE	A0A8M2BAC3;B0UXL9	ArfGAP with FG repeats 1b isoform X1;ArfGAP with FG repeats 1b	agfg1b;zgc:66055	Danio rerio
50272.7	34741.9	4135.75	10439.1	16196.8	10214.9	2236.98	7643.13	FALSE	A0A8M2BAC8;A0A8M2BAG4;A0A8M2BAI4;F1QPK2	Holocytochrome c-type synthase	hccsa.1;hccsa.1;hccsa.1;hccsa	Danio rerio
31403.3	42491	31227.5	31714.4	25087.3	22121.3	22026.3	19813.7	FALSE	A0A8M2BAD2;A0A8M9Q7C0;E7FBG1	ST3 beta-galactoside alpha-2,3-sialyltransferase 3b isoform X2;ST3 beta-galactoside alpha-2,3-sialyltransferase 3b isoform X1;ST3 beta-galactoside alpha-2,3-sialyltransferase 3b	st3gal3b;st3gal3b;im:6892850	Danio rerio
104946	68106.5	87921.3	89875.6	128597	117148	109376	113810	FALSE	A0A8M2BAF1;A0A8M2BAF4;A0A8M2BAJ6;A0A8M2BAT0;B0S5J7	Aspartate beta-hydroxylase isoform X3;Aspartate beta-hydroxylase isoform X1;Aspartate beta-hydroxylase isoform X4;Aspartate beta-hydroxylase isoform X2;Aspartate beta-hydroxylase	asph;asph;asph;asph;cb971	Danio rerio
139046	121751	131165	116070	125650	113658	101762	96185.2	FALSE	A0A8M2BAF5	Carbonic anhydrase	ca5a	Danio rerio
101619	104735	98402	84497.2	100238	95607.7	102696	88261.6	FALSE	A0A8M2BAH6	Polypyrimidine tract-binding protein 2 isoform X1	ptbp2b	Danio rerio
16837.3	23737.3	16184	29104.5	28245.4	29195.3	26493.9	26476.5	FALSE	A0A8M2BAJ9	Collectin-12	colec12	Danio rerio
31953.6	39634.8	34954.2	32847.6	33607.5	29327.8	30298	18794.2	FALSE	A0A8M2BAK4;B0UXW0	Phosphatidylinositol 5-phosphate 4-kinase type-2 alpha isoform X1;Phosphatidylinositol 5-phosphate 4-kinase type-2 alpha isoform X2	pip4k2ab	Danio rerio
8525.43	7512.32	9764.75	10085.4	13340.3	13154.1	16117.3	15063.3	FALSE	A0A8M2BAL3;A0A8M2BAL7;A0A8M2BAP6;A0A8M2BAY0;A0A8M3APU0;A0A8M3AQA2;A0A8M3B7S2;B0S7C3;Q7SY36	Nucleolar transcription factor 1 isoform X4;Nucleolar transcription factor 1 isoform X6;Nucleolar transcription factor 1 isoform X8;Nucleolar transcription factor 1 isoform X5;Nucleolar transcription factor 1 isoform X2;Nucleolar transcription factor 1 isoform X7;Nucleolar transcription factor 1 isoform X3;Nucleolar transcription factor 1 isoform X1;Nucleolar transcription factor 1	ubtfl;ubtfl;ubtfl;ubtfl;ubtfl;ubtfl;ubtfl;Tcfubf;zgc:63557	Danio rerio
99178	85724.7	127893	76794.9	111715	98549.6	94220.2	92581.5	FALSE	A0A8M2BAP4;A0A8M6YU07;A0A8M9P1U9;A0A8M9PGF5;A0A8M9PJ31;A0A8M9PQ30;X1WDM7	ATP-dependent 6-phosphofructokinase;6-phosphofructokinase;ATP-dependent 6-phosphofructokinase;ATP-dependent 6-phosphofructokinase;ATP-dependent 6-phosphofructokinase;ATP-dependent 6-phosphofructokinase;ATP-dependent 6-phosphofructokinase	pfkpb	Danio rerio
96632.8	107947	111475	107968	112542	110311	108898	107692	FALSE	A0A8M2BAQ6;F1Q4U5	5'-3' exoribonuclease 1	xrn1;wu:fk92c07	Danio rerio
14706.6	9136.85	9254.3	9216.08	6608.61	5160.35	4702.78	6219.54	FALSE	A0A8M2BAQ9;A0A8M3AXB2;A0A8M3B7R3;B0V2S9	Catenin delta-2 isoform X4;Catenin delta-2 isoform X6;Catenin delta-2 isoform X1;Catenin (cadherin-associated protein), delta 2b	ctnnd2b;ctnnd2b;ctnnd2b;ctnnd2	Danio rerio
107561	100753	119092	119235	172765	180364	174563	169370	FALSE	A0A8M2BAR0	Glycogen debranching enzyme	agla	Danio rerio
51681.9	52244.2	66041.5	45894.8	59599.4	62490	60825.7	58469.6	FALSE	A0A8M2BAS3;Q08BV3	protein-serine/threonine phosphatase	ctdsplb;wu:fd18d04	Danio rerio
43045.2	52607.6	31655.2	36740.9	40533.4	29195.4	17027.8	24869.9	FALSE	A0A8M2BAU2;E9QCG7	U2 snRNP-associated SURP motif-containing protein isoform X1;U2 snRNP-associated SURP domain-containing	u2surp;mp:zf637-1-000918	Danio rerio
171172	194031	181096	160864	144073	135109	120373	110905	FALSE	A0A8M2BAV2;F1RCY6	Regulator of nonsense transcripts 1 isoform X1;Regulator of nonsense transcripts 1	upf1	Danio rerio
165045	130006	138140	102564	124745	122287	136916	117883	FALSE	A0A8M2BAY7;Q6TGZ7	Hematological and neurological expressed 1 protein isoform X1;HN1 protein	jpt1b;zgc:73237	Danio rerio
36842.8	47025	29389.4	31181.3	13344.4	8828.79	7006.57	9459.26	FALSE	A0A8M2BAY8;A0A8M9PV66;A0A8M9Q4P0	Uncharacterized protein LOC101882073;Serine/arginine-rich splicing factor 3 isoform X1;Uncharacterized protein LOC110437873	LOC101882073;srsf3b;LOC110437873	Danio rerio
2070070	1780390	2045330	2014120	2063750	2087820	2280010	2313870	FALSE	A0A8M2BB12;Q7T1D8	Prohibitin;Prohibitin (Fragment)	phb;wu:fa18f07	Danio rerio
129091	121905	166666	120319	141728	138486	146635	141377	FALSE	A0A8M2BB16	Si:dkeyp-69e1.8	si:dkeyp-69e1.8	Danio rerio
71875.2	55379.7	66695	53856	72239.4	78229.6	72380.1	61606.7	FALSE	A0A8M2BB53;A0A8M2BBH2;A0A8M3AQX7;Q803S1	SWI/SNF-related matrix-associated actin-dependent regulator of chromatin subfamily E member 1 isoform X1;SWI/SNF-related matrix-associated actin-dependent regulator of chromatin subfamily E member 1 isoform X3;SWI/SNF-related matrix-associated actin-dependent regulator of chromatin subfamily E member 1 isoform X2;SWI/SNF-related matrix-associated actin-dependent regulator of chromatin subfamily E…	smarce1;smarce1;smarce1;baf57	Danio rerio
18532.9	22499.5	33219.1	30410.6	44015.8	31144.3	23502.4	47922.6	FALSE	A0A8M2BB60	Protein Njmu-R1 isoform X1	zgc:153240	Danio rerio
116385	140763	119501	130575	96812.9	98999.6	87332.9	84271.2	FALSE	A0A8M2BBA5;A0A8M3AQQ2;F1QA42	Ataxin-2-like protein isoform X3;Ataxin-2-like protein isoform X2;Ataxin 2-like	atxn2l;atxn2l;wu:fc31f08	Danio rerio
70510.2	70705.2	78812.8	75489.5	75054.3	75022.5	64887.1	65522.2	FALSE	A0A8M2BBB0;Q7T3E0	DDB1- and CUL4-associated factor 7 isoform X1;DDB1- and CUL4-associated factor 7	dcaf7;wdr68	Danio rerio
64129.5	84096	65033.5	63306.1	66032.2	50760.4	44067.8	40807.5	FALSE	A0A8M2BBB8;Q6DC04	Histone-arginine methyltransferase CARM1	carm1	Danio rerio
459614	459161	552890	458897	490032	456578	432602	450338	FALSE	A0A8M2BBC0;F1QGP1	Aldehyde dehydrogenase family 16 member A1 isoform X1;Aldehyde dehydrogenase 16 family, member A1	aldh16a1;im:7151472	Danio rerio
425530	483313	508266	427152	525505	489560	467116	468662	FALSE	A0A8M2BBC5;A0A8M3B121	AP-2 complex subunit alpha	ap2a1	Danio rerio
72760.7	82228.8	67636.3	73529.7	62051	56703.1	53034.7	57264.5	FALSE	A0A8M2BBF6;A0A8M9PXW4;E7FD67	Lethal(2) giant larvae protein homolog 1 isoform X1;Lethal(2) giant larvae protein homolog 1 isoform X3;LLGL scribble cell polarity complex component 1	llgl1;llgl1;zgc:153337	Danio rerio
6739.31	12307.3	10753.7	10638.8	12372.3	9151.44	8151.43	7636.84	FALSE	A0A8M2BBF9;A0A8M3AQJ9;F1R0J2;Q6PEH8	Mediator of RNA polymerase II transcription subunit 25	med25;med25;zgc:63555;med25	Danio rerio
57138.7	61484.4	57878.7	51306.3	80659.3	92246.3	84586.8	77699.7	FALSE	A0A8M2BBH4;Q7T305	WD repeat domain phosphoinositide-interacting protein 1 isoform X1;WD repeat domain phosphoinositide-interacting protein 1	wipi1;zgc:64205	Danio rerio
28192.2	11920.3	18811.5	19823.6	16406.5	26147.1	29314.1	24166.5	TRUE	A0A8M2BBH5;Q7T2D0	RUN and TBC1 domain-containing protein 3;Small G protein signaling modulator 3	sgsm3	Danio rerio
107459	102323	102007	117961	110821	111169	104106	92979.5	FALSE	A0A8M2BBI1;A3KNV8	Ubiquitin domain-containing protein UBFD1 isoform X1;Ubiquitin domain-containing protein UBFD1	ubfd1;zgc:162578	Danio rerio
32755	32974.6	26824.2	27520.4	33567.1	32642.2	31263.2	29566	FALSE	A0A8M2BBI4;Q6GMF8	Inactive rhomboid protein;Inactive rhomboid protein 1	rhbdf1a;rhbdf1	Danio rerio
170470	143712	225165	146489	284123	290982	281101	288296	FALSE	A0A8M2BBI5	Glucosidase 2 subunit beta	prkcsh	Danio rerio
61938.6	76178.6	75353.7	70530.2	65186.4	67544	68485.2	67900.3	FALSE	A0A8M2BBJ6;A0A8M9PK93;A0A8M9PSI2;A0A8M9PVZ9	Hepatocyte growth factor-regulated tyrosine kinase substrate	hgs	Danio rerio
76433	79831.9	74486	73534.4	71714.1	63545.8	70987.6	68208.8	FALSE	A0A8M2BBK6	Cytokine-like nuclear factor N-PAC	glyr1	Danio rerio
4751.62	3407.16	5066.44	4356.27	6149.42	6307.84	5815.5	4947.9	TRUE	A0A8M2BBM9;A0A8N7T6G1;Q5SPB2	Protein SCAF11 isoform X2;Protein SCAF11 isoform X3;Protein SCAF11 isoform X1	scaf11	Danio rerio
9331.65	1494.27	NaN	5427.62	2398.03	NaN	3793.67	NaN	FALSE	A0A8M2BBR9;Q6DGT7	Non-structural maintenance of chromosomes element 1 homolog	nsmce1	Danio rerio
2.81292	10145.6	20128.6	NaN	24084.5	NaN	NaN	NaN	FALSE	A0A8M2BBS1;A0A8M2BBY8;A0A8M2BC02;A0A8M3AR93;A0A8M3ARH2;A0A8M3ARH6;A0A8M3AYL8;A0A8M3B1K5;A0A8M3B1K8;A0A8M3B8T9;A0A8M3B8U0;A0A8M9PH88;A0A8M9PUF4;A0A8M9Q5W3;A0A8M9QB75;Q5TYT1	Neuronal cell adhesion molecule isoform X9;Neuronal cell adhesion molecule isoform X13;Neuronal cell adhesion molecule isoform X1;Neuronal cell adhesion molecule isoform X7;Neuronal cell adhesion molecule isoform X3;Neuronal cell adhesion molecule isoform X14;Neuronal cell adhesion molecule isoform X5;Neuronal cell adhesion molecule isoform X4;Neuronal cell adhesion molecule isoform X15;Neuronal …	nrcama;nrcama;nrcama;nrcama;nrcama;nrcama;nrcama;nrcama;nrcama;nrcama;nrcama;nrcama;nrcama;nrcama;nrcama;nrcam	Danio rerio
76441.7	72127.9	76863.1	73331.2	95963.7	93291.7	90082.5	84055.5	FALSE	A0A8M2BBT8;A0A8M3B0Q3;B1NA68	Dual specificity mitogen-activated protein kinase kinase 4 isoform X2;Dual specificity mitogen-activated protein kinase kinase 4 isoform X1;Dual specificity mitogen-activated protein kinase kinase 4	map2k4a;map2k4a;map2k4A	Danio rerio
108255	71148.6	73565.4	26111.4	172127	148237	139499	122389	FALSE	A0A8M2BBU5;Q5RH90	Uncharacterized protein LOC561237 isoform X1;Si:dkey-183c2.4	si:dkey-183c2.4	Danio rerio
37006.1	43617.8	43933.4	36921.7	48893.7	50369.8	55329.1	52110.6	FALSE	A0A8M2BBW2;A0A8M3ARM5;A0A8M3AYS1;A0A8M3B8Y7;E7F4T2;Q5TZ68	Voltage-dependent calcium channel subunit alpha-2/delta-1 isoform X5;Voltage-dependent calcium channel subunit alpha-2/delta-1 isoform X2;Voltage-dependent calcium channel subunit alpha-2/delta-1 isoform X4;Voltage-dependent calcium channel subunit alpha-2/delta-1 isoform X1;Calcium channel, voltage-dependent, alpha 2/delta subunit 1a;Calcium channel, voltage-dependent, alpha 2/delta subunit 1a	cacna2d1a;cacna2d1a;cacna2d1a;cacna2d1a;si:ch211-251k4.1;si:ch211-251k4.1	Danio rerio
125150	160059	116706	138225	142213	123773	122407	116970	FALSE	A0A8M2BBX9;A0A8M2BC05;Q5RGX2;Q5RGX4;Q5RGX5;Q7ZTV0	Thymopoietin a isoform X2;Thymopoietin a isoform X1;Thymopoietin a;Thymopoietin a;Thymopoietin a;Thymopoietin	tmpoa;tmpoa;LAP2;LAP2;LAP2;tmpo	Danio rerio
56988.7	51316.2	50346.4	58683.2	63011.6	63530.1	62191.6	55001.6	FALSE	A0A8M2BC07;Q7ZVN6	Splicing factor 45	rbm17;zgc:55840	Danio rerio
11142.2	15976.3	13506.1	8590.14	13748	12671.4	9677.78	13994.3	FALSE	A0A8M2BC28;Q9I9H8	Apoptotic protease-activating factor 1	apaf-1;apaf1	Danio rerio
76261.2	93394.8	84653.9	88122.4	56849.4	47089.9	45207.8	44114	FALSE	A0A8M2BC68	Serine/threonine-protein kinase Chk2 isoform X1	chek2	Danio rerio
17404.8	18331.8	15705.9	14562.2	13763.4	16077.3	10658.7	11964.5	FALSE	A0A8M2BC82;A0A8M2BCD1	Golgin subfamily A member 3 isoform X1;Golgin subfamily A member 3 isoform X2	golga3	Danio rerio
77305.7	70189.6	84516.3	59846.9	98372.1	88070.1	70151.9	67559	FALSE	A0A8M2BC84;A0A8M3ARH9;A0A8M3ARR0;A0A8M3ARR5;A0A8M3AYU8;A0A8M3AYV1;A0A8M3B1S9;A0A8M3B1T4;A0A8M3B915;A0A8M6Z601;A0A8M9Q0L3;A0A8M9Q5Z2;A0A8M9QBB4;Q5TZ25	Liprin-alpha-2 isoform X6;Liprin-alpha-2 isoform X4;Liprin-alpha-2 isoform X1;Liprin-alpha-2 isoform X8;Liprin-alpha-2 isoform X3;Liprin-alpha-2 isoform X10;Liprin-alpha-2 isoform X2;Liprin-alpha-2 isoform X9;Liprin-alpha-2 isoform X5;Liprin-alpha-2 isoform X11;Liprin-alpha-2 isoform X7;Liprin-alpha-2 isoform X13;Liprin-alpha-2 isoform X12;Liprin-alpha-2	ppfia2;ppfia2;ppfia2;ppfia2;ppfia2;ppfia2;ppfia2;ppfia2;ppfia2;ppfia2;ppfia2;ppfia2;ppfia2;fj39h11	Danio rerio
58653.1	62852.3	61266.8	55165.4	73808.4	68255.3	76755.8	68916.8	FALSE	A0A8M2BC86	Golgin subfamily B member 1	golgb1	Danio rerio
35672.4	23866	31051.6	15690.4	3.86012	18691.4	124599	16119.4	TRUE	A0A8M2BC90	Serine/threonine-protein phosphatase PGAM5, mitochondrial isoform X1	pgam5	Danio rerio
358922	636524	466730	512835	456435	417633	463196	403307	FALSE	A0A8M2BCA8;Q7ZVM6	TIA1 cytotoxic granule-associated RNA binding protein 1 isoform X1;Cytotoxic granule-associated RNA-binding protein 1,-like	tia1l;TIA1	Danio rerio
125411	144317	157612	158118	148233	147132	128662	150891	TRUE	A0A8M2BCC8;A0A8M3AS47;A0A8M3AZG4;A0A8M3B9I1;A0A8M9PKD8	AP complex subunit beta	ap1b1	Danio rerio
392365	419311	441810	405176	442928	414286	415998	397482	FALSE	A0A8M2BCE3;A0A8M2BCH0;A5PMS9	AP complex subunit beta	ap1b1;ap1b1;fa11e04	Danio rerio
459287	427817	456311	461599	428938	379594	352388	401178	FALSE	A0A8M2BCF1;Q4QRG0;Q803E3	RNA-binding protein EWS isoform X2;EWS RNA-binding protein 1b;EWS RNA-binding protein 1b	ewsr1b;fb40b11;fb40b11	Danio rerio
63204.2	76449.2	73583.5	83585.9	88343.9	83189	79186.4	77021	FALSE	A0A8M2BCH4;A0A8M3AZG8	TBC1 domain family member 8B isoform X2;TBC1 domain family member 8B isoform X1	si:dkey-110k5.6	Danio rerio
28973.4	36783.2	45977.8	28758.6	45381.4	47595.5	41964.2	35353.2	FALSE	A0A8M2BCI9;A0A8M9PKE8;A3KNN6	Diphthine methyltransferase isoform X1;Diphthine methyltransferase isoform X2;Diphthamide biosynthesis 7	dph7;dph7;zgc:162277	Danio rerio
190623	138587	261654	153909	495551	507335	521696	493969	FALSE	A0A8M2BCJ2;A5WVL6;Q6NYR5	Cathepsin L1 isoform X1;Cathepsin L1 isoform X2;Cathepsin L1 precursor	ctsla;ctsl1a;ctsl1a	Danio rerio
22254.4	30524.6	16827.1	21205.8	27055.9	17608.4	11365	13915.8	FALSE	A0A8M2BCK5;F6NI92	WD repeat-containing protein 54 isoform X1;WD repeat domain 54	wdr54;zgc:100930	Danio rerio
10418.1	15675.8	22699.5	13852.2	25054.8	24201.8	25847.4	23156.1	FALSE	A0A8M2BCL4;A0A8M2BCQ0;F1QFX6	Latent-transforming growth factor beta-binding protein 3 isoform X3;Latent-transforming growth factor beta-binding protein 3 isoform X2;Latent transforming growth factor beta binding protein 3	ltbp3	Danio rerio
NaN	7389.49	5985.37	7172.5	4160.79	4259.39	5604.6	6890.78	TRUE	A0A8M2BCM0;A0A8M3ASH4;A0A8M3AZS6;A0A8M3B2M9;A0A8M3B9S7;A8B6H7	Nuclear receptor corepressor 1 isoform X4;Nuclear receptor corepressor 1 isoform X3;Nuclear receptor corepressor 1 isoform X2;Nuclear receptor corepressor 1 isoform X1;Nuclear receptor corepressor 1 isoform X5;Nuclear receptor co-repressor	ncor1;ncor1;ncor1;ncor1;ncor1;ncor	Danio rerio
47953.9	41829.4	52260.7	43302.7	70243.1	53173.5	71522.2	48095.9	FALSE	A0A8M2BCP8;A0A8M2BCQ4;A2CE48	E3 SUMO-protein ligase PIAS2 isoform X1;E3 SUMO-protein ligase PIAS2 isoform X2;E3 SUMO-protein ligase PIAS2	pias2;piasx;piasx	Danio rerio
26586.5	23302.3	28539	29668.8	26421.5	31695.1	32100.5	33326.7	FALSE	A0A8M2BCS2;A0A8M3ASM9	Protein RUFY3 isoform X4;Protein RUFY3 isoform X1	rufy3	Danio rerio
13224.9	18909.3	12807.7	15676.9	14694.8	14966.5	18512.1	16153.6	FALSE	A0A8M2BCS6;A0A8M9Q3C1;A0A8M9Q8M9;A0A8M9QDY7;Q1LYC2	Transcription initiation factor TFIID subunit	taf1;taf1;taf1;taf1;wu:fi04f03	Danio rerio
NaN	NaN	1.06876	NaN	0.946232	861.316	3782.89	NaN	FALSE	A0A8M2BCT4;A0A8M6YY63;Q4VBW0	Metaxin;Metaxin-3 isoform X2;Metaxin-3	mtx3	Danio rerio
133289	176261	198590	184984	188725	153403	181788	174241	TRUE	A0A8M2BCU8;A0A8M2BCV1;A0A8M6Z690;E7FC95	dynamin GTPase	dnm1;dnm1b;dnm1b;dnm1	Danio rerio
106696	112425	97679.4	108277	108841	116671	120064	78082.8	FALSE	A0A8M2BCV5;A0A8M3ASX2	Bromodomain-containing protein 3 isoform X3;Bromodomain-containing protein 3 isoform X4	brd3b	Danio rerio
14879.2	20947.4	18744.3	38460.6	18406.9	24405.1	13040.1	30809.1	FALSE	A0A8M2BCW4;A0A8N7TDU1	Mucosa-associated lymphoid tissue lymphoma translocation protein 1 isoform X1;Mucosa-associated lymphoid tissue lymphoma translocation protein 1 isoform X2	malt1	Danio rerio
25838.5	28659.5	26597.1	28061.1	29935.8	24565.5	26065.3	30502.6	FALSE	A0A8M2BCW6;A0A8M3ASP7;A0A8M9P8Y7;A0A8M9PR22	Phospholipase	pld2	Danio rerio
36768.1	43652.4	38091.9	29507.8	24328.1	22456.6	24109.7	21670.1	FALSE	A0A8M2BCW9;A2CEY8	U3 small nucleolar RNA-associated protein 14 homolog A isoform X1;Si:dkey-251i10.3	si:dkey-251i10.3	Danio rerio
10391.8	7747.41	6023.73	3252.5	7384.72	8427.91	7233.81	6444.3	FALSE	A0A8M2BCX1;A0A8M6Z6A9;A0A8M9Q8F0;A2BIN4	Splicing regulatory glutamine/lysine-rich protein 1 isoform X2;Splicing regulatory glutamine/lysine-rich protein 1 isoform X3;Splicing regulatory glutamine/lysine-rich protein 1 isoform X1;Splicing regulatory glutamine/lysine-rich protein 1	srek1;srek1;srek1;zgc:100974	Danio rerio
103142	NaN	17239.7	NaN	NaN	36276.4	NaN	28614.9	FALSE	A0A8M2BCX7;A0A8M3B9Z5;F1QDF6	A-kinase anchor protein 10, mitochondrial isoform X2;A-kinase anchor protein 10, mitochondrial isoform X3;A kinase (PRKA) anchor protein 10	akap10	Danio rerio
64401.2	72708	64416.1	72645.7	93007.9	84650.4	70759.6	81884	FALSE	A0A8M2BCY1;F1QWF1	Drebrin isoform X2;Drebrin isoform X1	si:dkey-40c11.2	Danio rerio
1392720	1174450	1109010	1069300	1209020	1100710	1128110	1133570	FALSE	A0A8M2BCY6	Myosin-9 isoform X2	myh9a	Danio rerio
15014.2	14015.3	12959.1	12908.3	24535.7	20971.3	18816.3	18173.6	FALSE	A0A8M2BCZ2;I3ITH4	[histone H3]-trimethyl-L-lysine(9) demethylase	kdm4aa	Danio rerio
24695.1	36611.8	28498.8	31078.6	36426.1	36492.1	37434.3	39070.4	FALSE	A0A8M2BCZ3	Ribosomal protein S6 kinase	rps6ka4	Danio rerio
242626	289984	249694	280539	250094	229455	222366	219667	FALSE	A0A8M2BD00;F1QZW7;Q4V9C6	Interleukin enhancer binding factor 3a isoform X2;Interleukin enhancer binding factor 3a isoform X1;Interleukin enhancer binding factor 3a	ilf3a;fc28f07;zgc:113842	Danio rerio
6632.11	7079.46	6456.18	7738.6	9341.73	8205.51	8056.11	6104.5	TRUE	A0A8M2BD09;I3ITC3	Protein Wiz isoform X2;Protein Wiz isoform X1	si:dkey-217d24.6	Danio rerio
25973.5	28804.8	29336.1	32035.4	41160.1	36853.1	37668.5	35364.3	FALSE	A0A8M2BD10	Choline transporter-like protein	slc44a2	Danio rerio
149667	166337	165069	149520	159899	204283	189819	196107	FALSE	A0A8M2BD13;F1QDW0;Q6PFM4	Endoplasmic reticulum junction formation protein lunapark;Endoplasmic reticulum junction formation protein lunapark;Endoplasmic reticulum junction formation protein lunapark-B	lnpb;fj80c12;lnpkb	Danio rerio
161863	134406	145138	141780	208438	223179	184937	185860	FALSE	A0A8M2BD18;A0A8M2BD58;A0A8M3AT64;A0A8M9Q683;A0A8M9QAG4;A0A8M9QAG8;A0A8M9QFJ3;I3IRV8;I3ITI8;Q1JPU9	Abl interactor 2 isoform X3;Abl interactor 2 isoform X7;Abl interactor 2 isoform X4;Abl interactor 2 isoform X8;Abl interactor 2 isoform X2;Abl interactor 2 isoform X11;Abl interactor 2 isoform X10;Abl interactor 2 isoform X9;Abl interactor 2 isoform X1;Abl interactor 2	abi2b;abi2b;abi2b;abi2b;abi2b;abi2b;abi2b;zgc:136560;zgc:136560;zgc:136560	Danio rerio
8666.61	19762.9	12612.1	16989.6	15461.4	15403.7	12841.3	10278	FALSE	A0A8M2BD33;E7FDR8;I3ITM2	Transcription factor Sp3 isoform X1;Sp3b transcription factor;Sp3b transcription factor	sp3b	Danio rerio
48519.5	51581.3	43046.7	52301.3	43257.9	52562.9	38898.1	45666.3	TRUE	A0A8M2BD46	Caspase-8 isoform X1	casp8	Danio rerio
333486	418900	312442	216465	279799	164413	224953	187951	FALSE	A0A8M2BD65;A0A8M3B0I6;A2RUW9	Protein WWC3 isoform X2;Protein WWC3 isoform X1;Protein WWC3	wwc3	Danio rerio
24035.6	30103.5	22194.2	22775.9	25871.9	27944.9	22316.9	26539.2	FALSE	A0A8M2BD74;A0A8M2BD78;A0A8M2BD79;A0A8M2BDA2;A0A8M2BDA9;A0A8M2BDE8;A0A8M2BDF3;A0A8M3ATC7;A0A8M3B0G8;A0A8M3B3F8	Disks large homolog 1 isoform X4;Disks large homolog 1 isoform X2;Disks large homolog 1 isoform X7;Disks large homolog 1 isoform X1;Disks large homolog 1 isoform X8;Disks large homolog 1 isoform X3;Disks large homolog 1 isoform X10;Disks large homolog 1 isoform X5;Disks large homolog 1 isoform X23;Disks large homolog 1 isoform X6	dlg1	Danio rerio
4387.95	1531.94	4514.64	5674.86	NaN	2556.84	11010.5	9097.58	TRUE	A0A8M2BD76;Q5PR66	Intraflagellar transport protein 56	ttc26;ift56	Danio rerio
170803	174868	195554	173363	168900	161121	151962	146431	FALSE	A0A8M2BD91	Actin-like protein 6A isoform X1	actl6a	Danio rerio
69313.3	40140	48222	43570.2	38298.7	55659.8	49426.3	33069.5	FALSE	A0A8M2BD99	TBC1 domain family member 23	tbc1d23	Danio rerio
108530	60810.3	74407	52722.6	80477.1	77816.4	53480.3	77856.1	FALSE	A0A8M2BDB1;Q6P694	Magnesium transporter NIPA2 isoform X1;Magnesium transporter NIPA2	nipa2;fb72g02	Danio rerio
1112780	1178320	1245340	1139060	1288680	1214930	1245380	1263290	FALSE	A0A8M2BDB8;F1Q555	Glycerol-3-phosphate dehydrogenase, mitochondrial;Glycerol-3-phosphate dehydrogenase, mitochondrial	gpd2;cb853	Danio rerio
70005.3	69348.4	65754.8	65554.7	83469	92973.4	83593.8	90151.1	FALSE	A0A8M2BDE3;A0A8M9QB55	KN motif and ankyrin repeat domain-containing protein 4 isoform X1;KN motif and ankyrin repeat domain-containing protein 4 isoform X2	kank4	Danio rerio
339786	305639	273985	306239	290477	320422	321421	328691	FALSE	A0A8M2BDE5;A0A8M9Q601;Q6TH22	Protein DDI1 homolog 2 isoform X2;Protein DDI1 homolog 2 isoform X1;Protein DDI1 homolog 2	ddi2	Danio rerio
44162.8	42701.6	38021.2	43945.6	56752.4	57507.5	47840.5	48049.7	FALSE	A0A8M2BDG0;A0A8M3ATJ5;A0A8M3B0M5;A0A8M3B3K9;A0A8M6YZS1;A0A8M6Z7H7;A0A8M9PGB9;A0A8M9PGC5;A0A8M9PTD6;A0A8M9PTE4;A0A8M9PZD0;A0A8M9Q5F0;A0A8M9QAB8;A0A8M9QAC2;F8W4B1	Inositol 1,4,5-trisphosphate receptor;Inositol 1,4,5-trisphosphate receptor;Inositol 1,4,5-trisphosphate receptor;Inositol 1,4,5-trisphosphate receptor;Inositol 1,4,5-trisphosphate receptor;Inositol 1,4,5-trisphosphate receptor;Inositol 1,4,5-trisphosphate receptor;Inositol 1,4,5-trisphosphate receptor;Inositol 1,4,5-trisphosphate receptor;Inositol 1,4,5-trisphosphate receptor;Inositol 1,4,5-tris…	itpr1a	Danio rerio
765599	730574	733978	649342	878154	855908	829274	792024	FALSE	A0A8M2BDG6	High density lipoprotein-binding protein a	HBP	Danio rerio
58462	72274.8	55542	60618.6	51583	43520.8	42586.6	43675.4	FALSE	A0A8M2BDH1	RNA-binding protein 6 isoform X1	LOC567058	Danio rerio
61582.5	74028.9	56685.2	57049.8	49492.1	34548.4	39171	29157.8	FALSE	A0A8M2BDI0;A0A8M2BDL1;A0A8M2BDM4	Transcriptional enhancer factor TEF-5 isoform X2;Transcriptional enhancer factor TEF-5;Transcriptional enhancer factor TEF-5 isoform X1	tead3b	Danio rerio
305258	344643	309629	326997	287585	276102	273948	252775	FALSE	A0A8M2BDI8	Nuclear receptor coactivator 5 isoform X1	ncoa5	Danio rerio
301333	256222	297426	246653	332516	349213	335200	316721	FALSE	A0A8M2BDJ6	Dynactin subunit 2 isoform X1	dctn2	Danio rerio
6350.22	5204.01	7359.28	6822.6	5003.17	6309.9	5962.49	5897.92	FALSE	A0A8M2BDK1;B0UXU6	MIF4G domain-containing protein A isoform X1;MIF4G domain-containing protein A	mif4gda	Danio rerio
8200.17	5038.86	8457.58	6122.76	7091.52	7034.03	7040.68	6905.1	FALSE	A0A8M2BDK3;A0A8M6Z6R6;Q0P4D6	Transcription elongation factor, mitochondrial;Transcription elongation factor, mitochondrial;Transcription elongation factor, mitochondrial	tefm	Danio rerio
47226.2	60293.6	28983.4	33879	30547.9	14949.8	13410.1	29525.5	FALSE	A0A8M2BDM8	Uncharacterized protein C1orf226 homolog	c6h1orf226	Danio rerio
36448.1	26408.6	30646.6	25371.1	32461.5	33268.5	29697.8	28958.4	FALSE	A0A8M2BDT5;A0A8M2BDZ5;A0A8M9Q1P6;A0A8M9Q7X8;B2KL77	SWI/SNF-related matrix-associated actin-dependent regulator of chromatin subfamily D member 3 isoform X3;SWI/SNF-related matrix-associated actin-dependent regulator of chromatin subfamily D member 3 isoform X4;SWI/SNF-related matrix-associated actin-dependent regulator of chromatin subfamily D member 3 isoform X1;SWI/SNF-related matrix-associated actin-dependent regulator of chromatin subfamily D…	smarcd3b	Danio rerio
304287	217711	299568	295860	274685	376168	390711	413562	FALSE	A0A8M2BDV8	alcohol dehydrogenase (NADP(+))	akr1a1	Danio rerio
206181	225480	225368	204325	245397	216245	187119	177781	FALSE	A0A8M2BDX7	Methylthioribulose-1-phosphate dehydratase	apip	Danio rerio
38336.8	51904.7	44727.1	56695.2	65315.2	56762	55595.7	51687.9	FALSE	A0A8M2BE17;A0A8M9Q8W7	Myocardial zonula adherens protein isoform X2;Myocardial zonula adherens protein	myzap	Danio rerio
228503	268552	239706	260553	283467	266569	263008	262736	FALSE	A0A8M2BE35	Host cell factor 1 isoform X2	hcfc1b	Danio rerio
351835	370921	340761	371611	336416	348958	353422	360369	FALSE	A0A8M2BE38	Dihydroorotate dehydrogenase (quinone), mitochondrial	dhodh	Danio rerio
7124.16	4519.15	8013.92	2891.58	12431.6	10213.4	9362.75	7889.85	FALSE	A0A8M2BE43;A0A8M3AUK7	Ankyrin repeat domain-containing protein 11 isoform X2;Ankyrin repeat domain 11	ankrd11	Danio rerio
38841	50573.6	45192.6	45288	37638.4	32869.7	31975.1	35948.1	FALSE	A0A8M2BE46	Pleckstrin homology domain-containing family A member 2	si:ch211-204d2.4	Danio rerio
111706	118504	146109	152745	143432	152227	148420	148408	FALSE	A0A8M2BE58;Q08C76	Protein SSUH2 homolog isoform X1;Protein SSUH2 homolog	ssuh2rs1;ssuh2	Danio rerio
31150.4	33120.7	34926.3	31350.1	26390.3	27852.6	24043.1	28392.8	FALSE	A0A8M2BE66	Apolipoprotein L6-like	apold1b	Danio rerio
17834.5	23285.2	18963.6	17120.5	23823.9	23414.2	22985.8	20165.9	FALSE	A0A8M2BE98;A0A8M2BEF7;A0A8M3AV33;A0A8N7T766	alpha-1,2-Mannosidase;alpha-1,2-Mannosidase;alpha-1,2-Mannosidase;alpha-1,2-Mannosidase	edem3	Danio rerio
1255570	1219070	1339590	1295390	1595960	1649160	1659470	1674440	FALSE	A0A8M2BEA1;B0R197	Voltage-dependent anion-selective channel protein 3 isoform X4;Voltage-dependent anion channel 3	vdac3;wu:fb01e12	Danio rerio
3955.81	8858.26	6279.34	2619.46	4890.01	8559.49	2735.68	3782.26	FALSE	A0A8M2BEA9;A0A8M2BEB2;A0A8M9QIJ1;E9QB86	Uncharacterized protein LOC405808 isoform X3;Uncharacterized protein LOC405808 isoform X1;Uncharacterized protein LOC405808 isoform X4;Uncharacterized protein LOC405808 isoform X2	zgc:77486	Danio rerio
37007.7	40232.8	26026.9	29787.2	25155.6	25446.7	23296.6	25639	FALSE	A0A8M2BEB9;Q6PFI8	Uncharacterized protein LOC337214 isoform X1;Testis-specific protein Y-linked	tspy;wu:fb02c08	Danio rerio
71364.3	72574.9	99750.2	76138.2	105946	123893	109325	117997	FALSE	A0A8M2BEC0;A0A8M3AV29;A0A8M3B1X8;A0A8M3B4U5;A0A8M9Q3F8;F6NX99	Lamina-associated polypeptide 1B isoform 1;Lamina-associated polypeptide 1B isoform X2;Lamina-associated polypeptide 1B isoform X4;Lamina-associated polypeptide 1B isoform X3;Lamina-associated polypeptide 1B isoform X5;Lamina-associated polypeptide 1B isoform 2	fb82d02;zgc:112962;zgc:112962;zgc:112962;zgc:112962;fb82d02	Danio rerio
8974.99	8394.31	6933.03	7677.72	7845.97	8890.89	6355.78	5538.51	FALSE	A0A8M2BEC2	DNA-binding protein RFX2 isoform X1	rfx2	Danio rerio
9617.56	4383.09	5093.57	8594.49	NaN	NaN	NaN	NaN	TRUE	A0A8M2BED7;A0A8M2BF18;Q08BK9	CTTNBP2 N-terminal-like protein isoform X1;CTTNBP2 N-terminal-like protein isoform X2;CTTNBP2 N-terminal-like b	cttnbp2nlb;cttnbp2nlb;si:dkey-16k6.2	Danio rerio
111014	99452.6	100680	70696.2	99301	85492.5	70461.7	72179.1	FALSE	A0A8M2BEJ3	Sodium-coupled neutral amino acid transporter 3	slc38a5a	Danio rerio
117796	118194	112199	106620	88741.4	85878.2	76088.9	75446.6	FALSE	A0A8M2BEK9;A0A8M2BFB5;A2RUY5	Ubiquitin associated protein 2b isoform X1;Ubiquitin associated protein 2b isoform X2;Ubiquitin-associated protein 2b	ubap2b;ubap2b;wu:fb19h07	Danio rerio
411516	479560	545631	378720	368332	301905	311737	274914	FALSE	A0A8M2BEL2;A0A8M2BFC7	Cytosolic acyl coenzyme A thioester hydrolase isoform X4;Cytosolic acyl coenzyme A thioester hydrolase isoform X5	acot7	Danio rerio
20140.7	19415.6	13603.7	16771.6	6477.72	15129.8	16560.3	17023.9	FALSE	A0A8M2BEN8;A0A8M3B2B9;A0A8M3B598;A0A8M9QEB0	Calcineurin-binding protein cabin-1 isoform X4;Calcineurin-binding protein cabin-1 isoform X3;Calcineurin-binding protein cabin-1 isoform X1;Calcineurin-binding protein cabin-1 isoform X2	cabin1	Danio rerio
28850.4	29791.4	31601.5	38814.5	28825.5	35289.3	32995.1	40243.3	FALSE	A0A8M2BEP2	UDP-galactose translocator isoform X1	slc35a2	Danio rerio
22904.7	19101.3	14816.3	13074.9	23888.2	13583.9	16177.4	7327.41	FALSE	A0A8M2BEP4;A0A8M3AVF1;A0A8M3AVF6;A0A8M3AVH0;A0A8M3B277;A0A8M3B551;A0A8M3BC09;A0A8M3BC14	E1A-binding protein p400 isoform X7;E1A-binding protein p400 isoform X1;E1A-binding protein p400 isoform X6;E1A-binding protein p400 isoform X3;E1A-binding protein p400 isoform X5;E1A-binding protein p400 isoform X4;E1A-binding protein p400 isoform X2;E1A-binding protein p400 isoform X8	ep400	Danio rerio
33387.5	29884.3	43303.9	32254.9	31565.2	31565.7	32635.1	32236.6	FALSE	A0A8M2BEQ1;F6P2T1	Dynamin-1-like protein isoform X2;Dynamin-1-like protein isoform X1	si:dkey-32e23.4	Danio rerio
175290	183477	180092	156527	144261	170268	180448	186669	FALSE	A0A8M2BER0;Q6PE45	Protein RER1	rer1;RER1	Danio rerio
69638.5	74721.6	65999.8	77567.7	50545.4	48695.5	48488	48944.5	FALSE	A0A8M2BER3;A0A8M2BES2;A0A8M2BFD5;A0A8N7TFM1	AP2-associated protein kinase 1 isoform X2;AP2-associated protein kinase 1 isoform X5;AP2-associated protein kinase 1 isoform X1;AP2-associated protein kinase 1 isoform X3	aak1a	Danio rerio
106612	80296.4	110389	97019.7	141237	151260	151191	151204	FALSE	A0A8M2BES5;B0S739	Uncharacterized protein LOC402865 isoform X1;Si:dkey-4e7.3	si:dkey-4e7.3	Danio rerio
26684.6	24656.8	30100.3	30071.6	40972	42916.5	43088.6	41815	FALSE	A0A8M2BET0;A0A8M2BEU4;A0A8M2BEW7;A0A8M2BEY3;A0A8M2BFH6;E7F490	ATP-dependent (S)-NAD(P)H-hydrate dehydratase	carkd	Danio rerio
23494.5	14177.9	22817.6	13615.6	23777.7	22022.9	21144.3	22070.5	TRUE	A0A8M2BEV3;A0A8M3B4R8;D0EWT5;Q6PGU6	Single stranded DNA binding protein 3b isoform X2;Single stranded DNA binding protein 3b isoform X3;Single stranded DNA binding protein 3b isoform X1;Single stranded DNA-binding protein 3b	ssbp3b;ssbp3b;SSDP1a;zgc:63791	Danio rerio
29187.4	32271.2	27189.1	27280.2	33158.3	27800.9	26445.3	23019.2	FALSE	A0A8M2BEY8	Transformer-2 protein homolog beta isoform X1	tra2b	Danio rerio
11471.2	18906	11166.9	12397.9	10471.7	16683.5	10537.2	4731.41	FALSE	A0A8M2BF13;A0A8M9PA40;A0A8M9PLF4;A0A8M9PSJ5;A0A8M9PSK0;A0A8M9PSU5;A0A8M9PSV0;A0A8M9PZR4;A0A8M9PZR9;A0A8M9Q321;A0A8M9Q531;A0A8M9QBC1;A0A8M9QBD2;A0A8M9QBD6;A0A8M9QFZ3;A0A8M9QFZ6;A0A8M9QG03;A0A8M9QK54;A0A8M9QK63;A0A8M9QK65	Dentin sialophosphoprotein isoform X19;Uncharacterized protein YFR016C isoform X5;Uncharacterized protein YFR016C isoform X6;Uncharacterized protein YFR016C isoform X7;Uncharacterized protein YFR016C isoform X12;Uncharacterized protein YFR016C isoform X13;Dentin sialophosphoprotein isoform X18;Uncharacterized protein YFR016C isoform X4;Uncharacterized protein YFR016C isoform X10;Uncharacterized p…	lrrfip1a	Danio rerio
8581.85	9673.33	9465.39	7120.71	7407.8	7727.03	7909.19	7795.94	FALSE	A0A8M2BF26;A0A8M3AW23;A0A8M3AW30;A0A8M3B2P6;A0A8M3BCH5;B2KTE1;B2KTE3	1-phosphatidylinositol-3-phosphate 5-kinase	pikfyve;pikfyve;pikfyve;pikfyve;pikfyve;pip5k3;pip5k3	Danio rerio
1510000	1376310	1465440	1318810	1723430	1605320	1581210	1442220	FALSE	A0A8M2BF40;Q802Y2	Isocitrate dehydrogenase [NADP]	idh1;fm90e09	Danio rerio
NaN	NaN	5535.71	NaN	14127.1	28649.5	20731.1	16364.3	FALSE	A0A8M2BF41;Q800G5	Interferon-induced GTP-binding protein MxE isoform X1;Interferon-induced GTP-binding protein MxE	mxe	Danio rerio
9714.01	11602.1	18004.6	NaN	12233.8	NaN	17556.6	9103.08	TRUE	A0A8M2BF48	Cyclic AMP-responsive element-binding protein 1 isoform X1	zgc:110211	Danio rerio
124442	132889	134334	125615	151100	139624	134251	131654	FALSE	A0A8M2BF50;A0A8M3B2R0	ubiquitinyl hydrolase 1	usp9	Danio rerio
44489.6	34312.5	38489.4	38240.5	55700.5	54852.4	45607.9	49503.8	FALSE	A0A8M2BF82	Serine/threonine-protein phosphatase 6 regulatory ankyrin repeat subunit B isoform X2	ankrd44	Danio rerio
31611.2	36477.2	29383.5	31135.7	41950.7	37315.9	29441.6	31222.1	FALSE	A0A8M2BF85;A0A8M2BF93;A0A8M2BFA0;A0A8M2BFA3;A0A8M2BFW2;A0A8M3AW75;A0A8M3B2T2;A0A8M6Z0V0;A0A8M6Z2I0;A4IFW4	POU domain protein	pou2f1b;pou2f1b;pou2f1b;pou2f1b;pou2f1b;pou2f1b;pou2f1b;pou2f1b;pou2f1b;wu:fc07d06	Danio rerio
34083.2	17584	28853.5	19344.5	26765.9	25817.1	33299.3	31192.6	FALSE	A0A8M2BFC8	Zinc finger protein 385B isoform X4	znf385b	Danio rerio
7593.2	7801.92	8139.76	9111.87	9558.36	11132.3	9287.46	7125.88	FALSE	A0A8M2BFD3;A0A8M2BG07;F8W2E8	RNA-binding protein 27 isoform X3;RNA-binding protein 27 isoform X2;RNA-binding motif protein 27	rbm27	Danio rerio
2931.2	3522.3	2048.35	4699.99	NaN	1.56603	NaN	NaN	FALSE	A0A8M2BFG2;A0A8M2BFG4;A0A8M6YXU4;E7F2U4	Centromere-associated protein E isoform X1;Centromere-associated protein E isoform X2;Centromere-associated protein E isoform X3;Centromere protein E	cenpe;cenpe;cenpe;wu:fc06a10	Danio rerio
1118940	1035670	1133770	941730	1223070	1177270	1083110	1159480	FALSE	A0A8M2BFH4;A0A8M2BFH8;A0A8M3ARU7;A0A8M3AS19;A0A8M3AZ71;A0A8M3B239;A0A8M3B9A6;A1IH00	Golgin subfamily A member 2 isoform X5;Golgin subfamily A member 2 isoform X7;Golgin subfamily A member 2 isoform X4;Golgin subfamily A member 2 isoform X1;Golgin subfamily A member 2 isoform X3;Golgin subfamily A member 2 isoform X2;Golgin subfamily A member 2 isoform X6;Golgin subfamily A member 2	golga2	Danio rerio
23713.7	27355.2	23156.8	25649.9	18608.8	14322.8	15118	13503	TRUE	A0A8M2BFK4;B8JKQ5;F1R986;Q90Y54;Q90Y57	Delta-like protein;Delta-like protein;Delta-like protein;Protein jagged-1b;Protein jagged-1a	jag1a;cb243;jag3;jag1b;jag1a	Danio rerio
149349	121095	141691	113745	161284	189503	162229	153751	FALSE	A0A8M2BFK7	Clathrin light chain	cltb	Danio rerio
117027	130009	108235	113751	107492	93283.2	83456.9	83892.1	FALSE	A0A8M2BFL1	Retinoblastoma-binding protein 5 isoform X1	rbbp5	Danio rerio
42288.2	21121.5	37412.1	20559.9	64563.8	57321.6	58313.6	56451.9	FALSE	A0A8M2BFL5;Q08BH8	Uncharacterized protein LOC768179 isoform X1;Uncharacterized protein LOC768179	zgc:153675	Danio rerio
126181	151086	121766	124643	128368	110335	127503	97699.7	FALSE	A0A8M2BFN1;B8JK22;Q499A9	Long-chain-fatty-acid--CoA ligase	acsl1a;acsl1;acsl1	Danio rerio
49862	83236.7	52063	59358	78133.6	54804.2	37465.5	48415.1	FALSE	A0A8M2BFN2;A0A8M2BG88;A0A8M9PRG7;A0A8M9PV49;A2BGT8	Protocadherin Fat 1 isoform X4;Protocadherin Fat 1 isoform X2;Protocadherin Fat 1 isoform X1;Protocadherin Fat 1 isoform X3;FAT atypical cadherin 1a	fat1a;fat1a;fat1a;fat1a;fat	Danio rerio
84660.6	102009	106682	96248.4	120112	107941	115832	105853	FALSE	A0A8M2BFQ8;A0A8M2BFR4;Q6PFM9	WD repeat-containing protein 48	wdr48b;wdr48b;wdr48	Danio rerio
36093.6	31243.2	43802.1	40611.5	43085.2	52147.4	49143.4	49849.5	FALSE	A0A8M2BFR0;Q1MT71	SH3-domain GRB2-like 1a isoform X1;Novel protein (Zgc:56637)	sh3gl1a;sh3gl1b	Danio rerio
17094.4	27044.5	17438	20719.8	13712.3	12328.6	9442.87	9553.08	FALSE	A0A8M2BFR6;F1Q8W0	Splicing factor Cactin	cactin	Danio rerio
95000.3	101115	96964.9	94812.7	98435.2	95691.5	93198.5	87494.5	FALSE	A0A8M2BFR7;Q6PCR4	Ran-binding protein 3 isoform X1;RAN-binding protein 3b	ranbp3b	Danio rerio
103437	123520	111945	98553.8	99929.5	99639	99415.3	105498	FALSE	A0A8M2BFS1;Q7ZUW0	DnaJ homolog subfamily A member 3, mitochondrial isoform X1;DnaJ (Hsp40) homolog, subfamily A, member 3A	dnaja3a;wu:fj36c02	Danio rerio
2.17671	3.35371	4795.88	4891.77	NaN	NaN	NaN	NaN	FALSE	A0A8M2BFS2;Q58ED3	Sushi repeat-containing protein SRPX isoform X1;Sushi repeat-containing protein SRPX precursor	srpx;sprx	Danio rerio
25061.7	27281.4	26212.5	28660.1	22315.3	20611.8	23357.6	17642.1	FALSE	A0A8M2BFX5	Cytospin-B isoform X2	specc1	Danio rerio
26310.5	25331.6	20921.9	20917.3	19612.9	19019.7	16537.8	13152.6	FALSE	A0A8M2BFY1;A0A8M9Q3G5;A0A8M9QE25;A5WUN7	Calmodulin-regulated spectrin-associated protein 1-B isoform X2;Calmodulin-regulated spectrin-associated protein 1-B isoform X1;Calmodulin-regulated spectrin-associated protein 1-B isoform X3;Calmodulin-regulated spectrin-associated protein 1-B	camsap1b	Danio rerio
37079.6	33372.6	26284.6	34522.6	36700.4	37568.1	29208.6	28454.1	FALSE	A0A8M2BFZ6;A0A8M2BG01;A0A8M2BG03;A0A8M2BG13;A0A8M2BGK9;A0A8M3AT95;A0A8M3AT96;A0A8M3B0C1;A0A8M3B3B5;A0A8M3BAA5;A0A8M9Q0A6;A0A8M9Q6M9;A0A8M9QAU2;A0A8M9QFV4	Leucine-rich repeat flightless-interacting protein 2 isoform X2;Leucine-rich repeat flightless-interacting protein 2 isoform X8;Leucine-rich repeat flightless-interacting protein 2 isoform X9;Leucine-rich repeat flightless-interacting protein 2 isoform X13;Leucine-rich repeat flightless-interacting protein 2 isoform X1;Leucine-rich repeat flightless-interacting protein 2 isoform X12;Leucine-rich …	lrrfip1b	Danio rerio
102847	114115	118146	122211	139954	143799	141880	157493	FALSE	A0A8M2BG14;A0A8M2BG21	Kynurenine--oxoglutarate transaminase 3 isoform X1;Kynurenine--oxoglutarate transaminase 3 isoform X2	ccbl2	Danio rerio
28080.8	32641.4	24544.8	26099.8	22458.7	21681.4	21352.9	15275.9	FALSE	A0A8M2BG23;E7EZ71	Polybromo 1, like isoform X1;Polybromo 1,-like	pbrm1l;pb1	Danio rerio
44588.6	49817.6	43909.2	41925.7	54441.6	46452.5	52354.6	45847.5	TRUE	A0A8M2BG24;R4GDQ0	Tripeptidyl-peptidase 2	tpp2	Danio rerio
487174	532172	525874	412300	404956	349345	342357	326784	FALSE	A0A8M2BG33;A0A8M2BG36	RNA helicase	ddx3b	Danio rerio
22374.6	28312	17841.8	22320.9	15472	15476	14828.1	14334.3	FALSE	A0A8M2BG81;A0A8N7TD18;E7FDV0	Unconventional myosin-Ie isoform X2;Unconventional myosin-Ie isoform X3;Myosin IEa	myo1ea	Danio rerio
222485	246608	220511	260333	272088	278174	249822	253921	FALSE	A0A8M2BG91;A0A8M3AUA1;A0A8M3B1A2;A0A8M9QHT2	Tight junction protein ZO-1 isoform X8;Tight junction protein ZO-1 isoform X2;Tight junction protein ZO-1 isoform X13;Tight junction protein ZO-1 isoform X6	tjp1a	Danio rerio
NaN	6862.99	NaN	NaN	11575.2	3313.24	NaN	NaN	FALSE	A0A8M2BG98	LIM and calponin homology domains-containing protein 1 isoform X5	limch1a	Danio rerio
25408.3	NaN	17308.2	4874.11	25838.6	22928.4	22761.3	15097.8	TRUE	A0A8M2BGA0	26S protease regulatory subunit 6A isoform X2	psmc3	Danio rerio
52953.1	49083.5	61726	48121.8	55627.9	52096.2	53276.2	49423.5	FALSE	A0A8M2BGA1;A0A8M2BGA2;A0A8M2BGA3;A0A8M2BGB8;A0A8M2BGC2;A0A8M2BGX4;A0A8M3AUD4;A0A8M3AUE0;A0A8M3AUE5;A0A8M3B1C3;A0A8M3B487;A0A8M3BB44;A0A8M3BB48	CUGBP Elav-like family member 1 isoform X5;CUGBP Elav-like family member 1 isoform X6;CUGBP Elav-like family member 1 isoform X14;CUGBP Elav-like family member 1 isoform X11;CUGBP Elav-like family member 1 isoform X12;CUGBP Elav-like family member 1 isoform X13;CUGBP Elav-like family member 1 isoform X10;CUGBP Elav-like family member 1 isoform X1;CUGBP Elav-like family member 1 isoform X8;CUGBP E…	celf1	Danio rerio
33817.6	32048	41432.8	42934.7	46462.3	46484.8	49529.3	51165.5	FALSE	A0A8M2BGC0;F1QZX8;Q5XJR4	CDKN2A-interacting protein isoform X2;CDKN2A-interacting protein;CDKN2A-interacting protein	cdkn2aip;zgc:101658;CARF	Danio rerio
58596	63848.2	69497.7	73611.9	93224.9	88948.8	82176.8	98667.2	FALSE	A0A8M2BGE0	arylamine N-acetyltransferase	si:dkey-78a14.5	Danio rerio
19589	19367.4	13554.9	14707.2	18085.1	15798.3	15479	11742.8	TRUE	A0A8M2BGF2;A0A8N7UV60;E7F042;Q0P433	Vascular endothelial zinc finger 1 isoform X2;Vascular endothelial zinc finger 1 isoform X3;Vascular endothelial zinc finger 1 isoform X1;Vascular endothelial zinc finger 1	vezf1a;vezf1a;vezf1a;vezf1	Danio rerio
23033	29385.3	24009.7	27184.1	37215.3	16571.1	8823.3	15697.4	FALSE	A0A8M2BGI2;A0A8M9PUR2;F1Q5B5	Alkaline phosphatase	alpl;alpl;Akp2	Danio rerio
147098	141567	168020	136182	163195	159872	154816	147182	FALSE	A0A8M2BGI7	Aminopeptidase B isoform X1	rnpep	Danio rerio
57503	127508	104589	114632	71627.1	72388.7	66781.3	67067.5	FALSE	A0A8M2BGI9	Nuclear pore complex protein Nup155 isoform X1	nup155	Danio rerio
390883	373400	374476	381434	365633	329821	277829	270076	FALSE	A0A8M2BGJ6	Importin-9 isoform X1	ipo9	Danio rerio
190779	138144	169453	188638	239799	285626	303008	313658	FALSE	A0A8M2BGJ7;Q68EH2	Adenylate kinase isoenzyme 1	ak1;zgc:91930	Danio rerio
39002.3	50938.1	38675.1	44422.6	54559.6	50846.4	50193.6	46540	FALSE	A0A8M2BGL0;A0A8M2BH62;Q6P949	Lysine-specific demethylase phf2 isoform X1;Lysine-specific demethylase phf2 isoform X2;Lysine-specific demethylase phf2	phf2	Danio rerio
35059.4	40314.4	32355.5	32180.1	36319.1	34660.3	29156.1	31627.4	FALSE	A0A8M2BGL8;A0A8M2BGL9;A0A8M3AXM6;A0A8M3B6X9;A0A8M3BDQ3;E7EZE5;X1WBR0	IQ motif and SEC7 domain-containing protein 1 isoform X5;IQ motif and SEC7 domain-containing protein 1 isoform X4;IQ motif and SEC7 domain-containing protein 1 isoform X6;IQ motif and SEC7 domain-containing protein 1 isoform X7;IQ motif and SEC7 domain-containing protein 1 isoform X2;IQ motif and SEC7 domain-containing protein 1 isoform X1;IQ motif and SEC7 domain-containing protein 1 isoform X3	iqsec1b	Danio rerio
18042	14759.3	12349.7	13069.2	18792.5	17493.1	13298.5	11367.2	FALSE	A0A8M2BGM4	Zinc finger CCCH domain-containing protein 11A	fc32e10	Danio rerio
23541.4	36529.6	27206.7	25482.5	34676.5	41123.2	30752.4	30036.9	FALSE	A0A8M2BGM5;A0A8M2BGP5;A0A8M2BH69;A0A8M3B427;F1R1N1;Q7SZX8	Transcription factor binding to IGHM enhancer 3b isoform X4;Transcription factor binding to IGHM enhancer 3b isoform X2;Transcription factor binding to IGHM enhancer 3b isoform X5;Transcription factor binding to IGHM enhancer 3b isoform X3;Transcription factor binding to IGHM enhancer 3b isoform X1;Novel protein similar to vertebrate microphthalmia-associated transcription factor (MITF) and zebra…	tfe3b;tfe3b;tfe3b;tfe3b;si:dkey-13a21.9;zK13A21.9	Danio rerio
16794.8	16603.9	19351.1	16197.5	9045.65	9638.13	5468.56	4408.87	FALSE	A0A8M2BGP1;Q5U3A6	Uncharacterized protein LOC492329 isoform X1;Uncharacterized protein LOC492329	zgc:92107;wu:fa99h06	Danio rerio
693119	613382	623627	570768	1021340	1127910	1172240	1124850	FALSE	A0A8M2BGP7	Heterochromatin protein 1-binding protein 3 isoform X1	hp1bp3	Danio rerio
46672.3	55255.7	56397.3	55975.7	68587	62267.9	57072.3	63785.8	FALSE	A0A8M2BGR2	Renalase isoform X1	rnls	Danio rerio
93821.2	83939.4	91662.4	79283.7	75157.5	75651	80044.2	71363.7	FALSE	A0A8M2BGS3	39S ribosomal protein L38, mitochondrial isoform X1	mrpl38	Danio rerio
16760.6	32609.7	23532.5	29891.3	12111.9	23885.2	28013.8	14366.4	FALSE	A0A8M2BGU7	Constitutive coactivator of peroxisome proliferator-activated receptor gamma isoform X1	fam120b	Danio rerio
49825.8	53516.4	53129.1	50081.8	45514.5	38558.6	41195.8	39358.7	FALSE	A0A8M2BGW0	TATA-binding protein-associated factor 172	btaf1	Danio rerio
14110.6	24480.8	13242.8	17833.7	33935.6	34697.6	41335.4	32660.5	FALSE	A0A8M2BGX5	Latexin	wu:fk66c02	Danio rerio
75692.3	77255.5	63706	68192.3	71207.4	51982.2	48669.9	70037.4	FALSE	A0A8M2BGX6;Q6DHG0	Histone-lysine N-methyltransferase SETD7 isoform X1;Histone-lysine N-methyltransferase SETD7	setd7	Danio rerio
27037.1	24596.5	23242	16314.8	25701.2	21641.7	17792.6	18742.3	FALSE	A0A8M2BH01;F1QQM1	KH homology domain-containing protein 4	kiaa0907	Danio rerio
13603.5	8566.77	12820.5	11279.4	19009.3	16001.6	15352.6	13723.9	FALSE	A0A8M2BH07;A0A8M9PUM2;A0A8M9Q5D2;E7F2P7	F-box only protein 38 isoform X2;F-box only protein 38 isoform X1;F-box only protein 38 isoform X2;F-box only protein 38 isoform X1	fbxo38	Danio rerio
38913.2	44798.5	43632.3	42026.8	46919.5	46441.7	47642.7	41807.9	FALSE	A0A8M2BH26;A0A8M6YTA9;A0A8N7TFU3;X1WFZ0	Kinesin-like protein KIF13B isoform X1;Kinesin-like protein KIF13B isoform X3;Kinesin-like protein KIF13B isoform X2;Kinesin family member 13Ba	kif13ba	Danio rerio
40179.9	39823	45983.3	31378.2	43905.1	46093.1	44156.9	53222.9	FALSE	A0A8M2BH35;E7FFY1	Neurofibromin isoform X2;Neurofibromin 1b	nf1b	Danio rerio
78344.5	71214.5	76869.9	72691	104259	101731	97109.4	92136.9	FALSE	A0A8M2BH42;F1RE04	Trafficking protein particle complex subunit 12 isoform X1;Trafficking protein particle complex subunit 12	trappc12;ttc15	Danio rerio
46824.8	48522.2	52104.3	45589.1	44448.3	34509.2	33970.8	31349.9	FALSE	A0A8M2BH45;A0A8M2BH67;F1RDZ7;Q1XD15	Protein numb homolog isoform X2;Protein numb homolog isoform X3;NUMB endocytic adaptor protein;Numb	numb	Danio rerio
37541.2	27395.6	60718.5	33227.1	40442	41068.5	49191.7	65960.2	TRUE	A0A8M2BH49;A0A8M2BH68;A0A8M2BL53;A0A8M3AU36;A0A8M3AZL5;A0A8M3B2H2;A0A8M9PKV6;A0A8M9PNW0;Q4V904	Homeobox-containing protein 1 isoform X1;Homeobox-containing protein 1 isoform X5;Homeobox-containing protein 1 isoform X1;Homeobox-containing protein 1 isoform X2;Homeobox-containing protein 1 isoform X3;Homeobox-containing protein 1 isoform X2;Homeobox-containing protein 1 isoform X4;Homeobox-containing protein 1 isoform X3;Homeobox containing 1	hmbox1a;hmbox1a;hmbox1b;hmbox1a;hmbox1b;hmbox1b;hmbox1a;hmbox1a;hmbox1	Danio rerio
23590.2	15155.3	20593.5	9767.43	3601.02	12293.6	10619.9	8640.17	FALSE	A0A8M2BH57;A0A8M9P924;A0A8M9PEE3;Q08C48	rRNA adenine N(6)-methyltransferase	tfb1m;tfb1m;tfb1m;zgc:153625	Danio rerio
104629	121749	132871	127183	120284	118156	126020	125253	FALSE	A0A8M2BH73;Q7SXD1	TraB domain-containing protein isoform X1;TraB domain-containing	trabd;fb66c10	Danio rerio
37613.1	27830.8	34981.4	27309.9	25801.1	23144.6	31178.7	24775.4	FALSE	A0A8M2BH75	Exonuclease 3'-5' domain-containing protein 2 isoform X1	exd2	Danio rerio
126276	185763	147216	144132	104546	78132.6	92459.3	102441	FALSE	A0A8M2BH80;Q6P125	U3 small nucleolar RNA-associated protein 4 homolog isoform X1;Cirrhosis, autosomal recessive 1A (Cirhin)	cirh1a	Danio rerio
25439	24985.2	28984.3	23940.3	37844.6	40574.6	37688.5	30441.5	FALSE	A0A8M2BH81;Q5U3G6	Protein YIF1;Protein YIF1B	yif1b	Danio rerio
243526	172346	186798	166648	356272	391172	355533	346362	FALSE	A0A8M2BH83;Q58EM3	Alpha-mannosidase	man2b1;zgc:110815	Danio rerio
15755.2	9272.67	17235.7	14481.5	21719	22085.4	22857.3	31177.5	FALSE	A0A8M2BHA5;F1QXM3	TBC1 domain family member 5 isoform X1;TBC1 domain family member 5	tbc1d5;zgc:63624	Danio rerio
106405	118565	118392	116306	108149	116530	113777	118322	FALSE	A0A8M2BHB0;A0A8M3ASI8;Q7T2A0	Transformer-2 protein homolog alpha isoform X1;Transformer-2 protein homolog alpha isoform X2;Transformer 2 alpha homolog	tra2a;tra2a;zgc:64175	Danio rerio
219389	220308	227498	241671	254400	257252	234866	232029	FALSE	A0A8M2BHD5;A0A8M3AZD6;A0A8M3BEU4	Tetratricopeptide repeat protein 31 isoform X1;Tetratricopeptide repeat protein 31 isoform X3;Tetratricopeptide repeat protein 31 isoform X2	zgc:123010	Danio rerio
25667.9	31944.9	25146.8	19927.3	15916.2	13898.8	10449	12997.8	FALSE	A0A8M2BHE3;A3KP77	Oxidoreductase NAD-binding domain-containing protein 1	si:ch211-155k24.7;oxnad1	Danio rerio
1981880	2292550	1931030	1991710	1855300	1686290	1902540	1768290	FALSE	A0A8M2BHF1	Heterogeneous nuclear ribonucleoprotein A/B isoform X1	hnrnpaba	Danio rerio
57621	65991	43297.6	48655.7	83609.2	63793.2	67315	60180.5	FALSE	A0A8M2BHG7	NAD-dependent protein deacylase sirtuin-5, mitochondrial	sirt5	Danio rerio
63737	77263	65499	78054	63157.7	73424	69139.8	73138.6	TRUE	A0A8M2BHH0;F1QAJ3	Gamma-aminobutyric acid type B receptor subunit 1 isoform X1;Gamma-aminobutyric acid (GABA) B receptor, 1b	gabbr1b	Danio rerio
7502.18	NaN	3705.43	NaN	2252.68	6715.6	3492.79	4055.69	FALSE	A0A8M2BHM0;A0A8M6Z5H5	F-BAR and double SH3 domains protein 2-like	LOC101885270;LOC101884113	Danio rerio
NaN	NaN	8913.25	NaN	6526.51	5662.44	5493.38	NaN	FALSE	A0A8M2BHT6;A0A8M2BHT9;A0A8M3AN06;A0A8M3B5I3;Q1LUF1	Calmodulin-regulated spectrin-associated protein 2 isoform X2;Calmodulin-regulated spectrin-associated protein 2 isoform X4;Calmodulin-regulated spectrin-associated protein 2 isoform X3;Calmodulin-regulated spectrin-associated protein 2 isoform X1;Calmodulin-regulated spectrin-associated protein 2	camsap2a;camsap2a;camsap2a;camsap2a;camsap1l1	Danio rerio
61159.6	89007.6	66704.2	68819.5	44697.3	44947	38932.5	35621.6	FALSE	A0A8M2BHW7	Myristoylated alanine-rich C-kinase substrate isoform X1	marcksa	Danio rerio
2960280	3340130	2928440	3004530	2451750	2376210	2271790	2129560	FALSE	A0A8M2BHX2;B8JLQ3;F1R6L6	Nucleolin	ncl;wu:fa12d03;fa12d03	Danio rerio
19095.1	NaN	19580.3	8250.04	NaN	17560.4	23894.3	26344	TRUE	A0A8M2BHX5;Q7ZV21	Leucine zipper transcription factor-like protein 1	lztfl1;fb53f12	Danio rerio
71940.2	65890	67298.1	72679.2	45257.5	45052.5	46858.5	34678.7	FALSE	A0A8M2BHY3;F1Q8J9	Plakophilin-3 isoform X2;Plakophilin 3a	pkp3a;pkp3	Danio rerio
27142.8	31952	30174.4	28660.7	34556.8	29919.4	28815.8	18788.3	FALSE	A0A8M2BHY5;A0A8M2BHZ0;A0A8M2BIF8;Q6DHC8	MOB kinase activator 2a isoform X3;MOB kinase activator 2a isoform X1;MOB kinase activator 2a isoform X2;MOB kinase activator 2a	mob2a	Danio rerio
58170.5	56361.8	74245.4	53386.1	64630.4	73641.2	64268.3	65800.7	FALSE	A0A8M2BI00;A0A8M9PBT0;A0A8M9PHD2;Q5SPP2	Sorting nexin	snx9b;snx9b;snx9b;snx9l	Danio rerio
117440	120324	119527	102363	139532	137979	137897	136468	FALSE	A0A8M2BI02;F1R0J8	Dihydrolipoamide acetyltransferase component of pyruvate dehydrogenase complex	pdhx;zgc:66110	Danio rerio
31126.8	33099.1	37985.5	34692.4	34043.3	36482.3	35798.6	39049.6	FALSE	A0A8M2BI10;A0A8M9PFW4;Q5SPP5	Protein EFR3 homolog B isoform X2;Protein EFR3 homolog B isoform X1;Protein EFR3 homolog B	efr3bb;efr3bb;efr3b	Danio rerio
140712	131335	158357	124846	190181	188626	155607	142707	FALSE	A0A8M2BI19	Transcription factor p65 isoform X1	rela	Danio rerio
687439	744582	535685	581289	676867	583981	726953	542338	FALSE	A0A8M2BI26	Histone H1-like	si:dkey-108k21.21	Danio rerio
159356	110859	131811	118516	201259	225097	210103	216087	FALSE	A0A8M2BI30	Arfaptin-1 isoform X1	arfip1	Danio rerio
167704	172494	172883	162797	175483	173599	166175	158151	FALSE	A0A8M2BI44	non-specific serine/threonine protein kinase	pak2b	Danio rerio
29635.3	33627	15272.6	25426	19342.1	25549	19478.6	16765.3	FALSE	A0A8M2BI47;A0A8M2BI89;A0A8M2BIN3;A0A8M3B0C8;A0A8M9P7X3;A0A8M9PPS6;A0A8M9PTA4;A0A8M9PX58;A0A8M9PY24;A0A8M9PZ97;A0A8M9Q0H8;A0A8M9QEB1	Rap guanine nucleotide exchange factor 2 isoform X2;Rap guanine nucleotide exchange factor 2 isoform X3;Rap guanine nucleotide exchange factor 2 isoform X1;Rap guanine nucleotide exchange factor 2 isoform X4;Rap guanine nucleotide exchange factor 2 isoform X4;Rap guanine nucleotide exchange factor 2 isoform X1;Rap guanine nucleotide exchange factor 2 isoform X1;Rap guanine nucleotide exchange fac…	si:dkey-253i9.4	Danio rerio
81351.6	84434.9	81479.5	87287.4	107320	118683	124466	124857	FALSE	A0A8M2BI58;A0A8M2BIP7	Intersectin-1 isoform X2;Intersectin-1 isoform X1	itsn1	Danio rerio
231503	230654	180538	189580	184737	163000	170541	159989	TRUE	A0A8M2BIB1;F8W4G5;Q5U3U4	Cytidine and dCMP deaminase domain-containing protein 1 isoform X1;Cytidine and dCMP deaminase domain-containing protein 1;Cytidine and dCMP deaminase domain-containing protein 1	cdadc1;zgc:101622;cdadc1	Danio rerio
42508.4	40169.4	39927	39205.9	27612.4	25120.9	42167.6	30759.2	FALSE	A0A8M2BIB4;A0A8M6YZS6;A8E7F2;Q7YP14	Uncharacterized protein LOC565708 isoform X3;Uncharacterized protein LOC565708 isoform X2;MHC class I antigen ZEA transcript variant 1;Major histocompatibility complex class I ZEA	mhc1zea;mhc1zea;zgc:162351;SI:dZ63M10.3	Danio rerio
2110890	170824	233132	NaN	1111010	176869	176007	162658	FALSE	A0A8M2BIE4;Q6DGK2	L-lactate dehydrogenase;L-lactate dehydrogenase B-B chain	ldhbb	Danio rerio
236330	211985	260731	215209	327347	349081	364539	366085	FALSE	A0A8M2BIE5	RING-type E3 ubiquitin transferase	LOC402879	Danio rerio
39862.5	40642.9	40591.2	35466.1	29157.3	15287	18511.3	14721.9	FALSE	A0A8M2BIG4;A0A8N7TE51	RNA helicase	dhx30	Danio rerio
NaN	21370.7	15190.4	NaN	15559.4	13834	14944.4	37334.9	FALSE	A0A8M2BIG8;Q5U3V8	Golgi reassembly-stacking protein 1 isoform X1;Golgi reassembly-stacking protein 1	gorasp1a;gorasp1	Danio rerio
114676	138346	107375	124758	114311	116518	99762.3	101752	FALSE	A0A8M2BII7;Q7ZVG8	Serine/threonine-protein kinase 25 isoform X1;Serine/threonine kinase 25 (STE20 homolog, yeast)	stk25b;stk25	Danio rerio
87398.5	92651.4	77689.8	92998.6	105129	109424	103929	94669.9	FALSE	A0A8M2BIJ9;A0A8M2BIP8;A0A8M9PXD0;A0A8M9Q0P4	Apoptotic chromatin condensation inducer in the nucleus isoform X1;Apoptotic chromatin condensation inducer in the nucleus isoform X2;Apoptotic chromatin condensation inducer in the nucleus isoform X2;Apoptotic chromatin condensation inducer in the nucleus isoform X1	acin1a	Danio rerio
20941.5	22282.5	19632.7	22486.2	24906.9	24231.3	27731.8	28888.1	FALSE	A0A8M2BIL4;A0A8M2BIL7;A0A8M2BIM5;A0A8M2BJ36;Q5ZEW1	receptor protein-tyrosine kinase	epha4a;epha4a;epha4a;epha4a;ephA4	Danio rerio
9909.07	15042.3	14294.6	12888.1	14137.9	12352.5	12842.4	12128.7	FALSE	A0A8M2BIL6;B7SNG4	Tyrosine-protein kinase receptor	insra;IRa	Danio rerio
536219	569680	554032	509164	499428	512040	479144	485144	FALSE	A0A8M2BIL8	ELAV-like protein	elavl1	Danio rerio
17684.8	16390.4	17599	13463.9	15351.2	14163.7	13064.4	10828.5	FALSE	A0A8M2BIM6;A0A8M2BIN1;A0A8M2BIR4;A0A8M2BJ40;F1QX32	Ras GTPase-activating protein nGAP isoform X2;Ras GTPase-activating protein nGAP isoform X5;Ras GTPase-activating protein nGAP isoform X1;Ras GTPase-activating protein nGAP isoform X4;RAS protein activator-like 2	rasal2	Danio rerio
12276.4	13344.2	12257.1	14988.9	13790.1	12984	14766.2	12752.1	FALSE	A0A8M2BIN4;A0A8M3APW7;A0A8M3AQC3;A0A8M3B7U1;E7FFP7;E9QDU2	Unconventional myosin-IXb isoform X4;Unconventional myosin-IXb isoform X2;Unconventional myosin-IXb isoform X6;Unconventional myosin-IXb isoform X5;Myosin IXb;Myosin IXb	myo9b	Danio rerio
197573	254817	218598	230101	196599	186923	200779	208020	FALSE	A0A8M2BIQ8;E7FF26	Extended synaptotagmin-2-A isoform X1;Extended synaptotagmin-2-A isoform X3	esyt2a	Danio rerio
39100.2	35307	46800.6	43307.4	58800	56765.7	54326.9	62698.2	FALSE	A0A8M2BIT2	Glypican-5 isoform X1	gpc5c	Danio rerio
23122.1	24116.5	24064.8	26043.7	25880.9	25859.1	27816.9	27487.1	FALSE	A0A8M2BIT4;F1QAV3	YEATS domain-containing protein 2 isoform X2;YEATS domain-containing 2	yeats2	Danio rerio
70728.9	83854	85756	81769.4	82499.1	74577.6	79487.4	83512.6	FALSE	A0A8M2BIU5	Glycosylphosphatidylinositol anchor attachment 1	gpaa1	Danio rerio
19996.2	27234.7	19235.5	32517.2	22820.1	25930.3	23243.7	24384.2	FALSE	A0A8M2BIW2;Q6NZ00	Protein FAM234B isoform X1;Family with sequence similarity 234 member B	fam234b;wu:fc33f10	Danio rerio
72776.8	66432.9	86600.5	77712	109766	98897.4	88841.8	91706.4	FALSE	A0A8M2BIZ7;A0A8N7T8H2	Rab-like protein 6 isoform X1;Rab-like protein 6 isoform X2	rabl6a	Danio rerio
17795.9	20125	17901.8	18264.5	17347.6	18726.7	18169.4	15667	FALSE	A0A8M2BJ03;A0A8M3AQI5;A0A8M3AQV1;A0A8M3AXZ5;A0A8M3B0X4;A0A8M6YWR8;A0A8M6Z5Q1;E7F366	Nucleosome-remodeling factor subunit BPTF isoform X5;Nucleosome-remodeling factor subunit BPTF isoform X1;Nucleosome-remodeling factor subunit BPTF isoform X3;Nucleosome-remodeling factor subunit BPTF isoform X6;Nucleosome-remodeling factor subunit BPTF isoform X4;Nucleosome-remodeling factor subunit BPTF isoform X8;Nucleosome-remodeling factor subunit BPTF isoform X7;Bromodomain PHD finger trans…	bptf	Danio rerio
811796	898838	692349	814265	581107	498312	482395	492909	FALSE	A0A8M2BJ06	Nucleosome assembly protein 1-like 1 isoform X2	nap1l1	Danio rerio
26412.2	50241.5	50972.3	38813.2	34660.7	30721.9	28027.2	41444.4	FALSE	A0A8M2BJ13;A0A8M9PH16	Nucleosome assembly protein 1-like 1 isoform X1;Nucleosome assembly protein 1-like 1 isoform X3	nap1l1	Danio rerio
137535	117175	122559	117012	163509	119711	141718	135043	FALSE	A0A8M2BJ34;A0A8M3B2G3	Beta-hexosaminidase	hexb	Danio rerio
26182.6	19134.3	19776.7	23413	23519	19106.3	29286.5	19992.5	FALSE	A0A8M2BJ51;A0A8M2BJK9;Q7SXZ2	Hamartin isoform X2;Hamartin isoform X1;Hamartin	tsc1a;fa99f04;fa99f04	Danio rerio
121782	139746	123504	130431	143453	149527	140211	146360	FALSE	A0A8M2BJ62	Transport and Golgi organization protein 2 homolog isoform X1	wu:fj48d05	Danio rerio
29780.4	42462.5	27097.7	31397.5	31249.6	29956.9	21236.3	27277.5	FALSE	A0A8M2BJ69	ubiquitinyl hydrolase 1	vcpip1	Danio rerio
152375	177975	146114	161282	193491	202417	183310	172880	FALSE	A0A8M2BJ82;A0A8M9Q8L9;Q502I9	F-BAR domain only protein 2	fcho2	Danio rerio
557339	505297	505478	450940	418066	399207	414483	406587	FALSE	A0A8M2BJ89;Q08C78	Transcription factor BTF3	btf3;wu:fb05d06	Danio rerio
14297.8	12441.5	8613.19	16002.8	22930.6	24684.7	18465.7	20139.2	FALSE	A0A8M2BJ97	KN motif and ankyrin repeat domain-containing protein 1 isoform X1	kank1b	Danio rerio
49287.5	52482.3	61369.1	53725.8	58732.5	57953.8	59758.8	57244.3	FALSE	A0A8M2BJA3	Rab GTPase-binding effector protein 1 isoform X1	rabep1	Danio rerio
45132.1	41739.1	13850.4	16295.2	47669.2	NaN	17933.8	17588.5	FALSE	A0A8M2BJA6;A0A8M3B003;A0A8M9Q4W2	CAP-GLY domain-containing linker protein 2;CAP-Gly domain-containing linker protein 2 isoform X2;CAP-GLY domain-containing linker protein 2	clip2	Danio rerio
44822	52975.9	40787.1	46580	31977.3	40032.6	40673	31371.5	FALSE	A0A8M2BJB1;A0A8M3B025	Kinesin-like protein KIF1C isoform X2;Kinesin-like protein KIF1C isoform X1	kif1c	Danio rerio
85585.3	83419.4	76358.7	80529.9	73168.8	75629.4	64721.4	71690.3	FALSE	A0A8M2BJB5;A0A8M2BJD6	Protein PRRC2B isoform X2;Protein PRRC2B isoform X1	prrc2b	Danio rerio
42125.7	50630	40890.2	40811.8	45246	45329.6	39330.1	39957.9	FALSE	A0A8M2BJC9	Active breakpoint cluster region-related protein isoform X1	si:ch211-253h3.1	Danio rerio
28117.2	101044	45913.2	72926.3	13343.1	7524.49	25524.1	20653.9	FALSE	A0A8M2BJF0	Uncharacterized protein DDB_G0271670-like	si:dkey-23a13.2	Danio rerio
20377.2	NaN	17848.8	23409.8	35142.5	33752.7	32293.4	28223.7	FALSE	A0A8M2BJG8;A0A8M6Z5I7	Phosphofurin acidic cluster sorting protein 1-like	LOC101885783;LOC101884025	Danio rerio
102341	104285	87333.9	73556.6	88229.2	85116	66994.6	70334.5	FALSE	A0A8M2BJI8;E7FDQ5;Q6DBQ6	GPI-anchored membrane protein 1 isoform X2;Cell cycle-associated protein 1a;GPI-anchored membrane protein 1	caprin1a;caprin;zgc:92043	Danio rerio
37759.8	33890.6	33772.3	34697.4	63389	64970.6	61735.1	60270	FALSE	A0A8M2BJL7;A0A8M9PNZ9;A0A8M9Q1P0;A0A8M9Q7X3;A0A8M9QC21;A0A8M9QH25;A0A8M9QH31;E7F4H1;F1QIS3	Dysferlin isoform X3;Dysferlin isoform X4;Dysferlin isoform X5;Dysferlin isoform X6;Dysferlin isoform X2;Dysferlin isoform X1;Dysferlin isoform X7;Dysferlin;Dysferlin isoform X9	dysf;dysf;dysf;dysf;dysf;dysf;dysf;wu:fb73b05;si:rp71-50c18.1	Danio rerio
20040.4	30934	23624.4	22528.6	20367	14472.4	23247.7	5904.72	FALSE	A0A8M2BJM4;B8JLP0	Activating signal cointegrator 1 complex subunit 3	dhx37;fd11d06	Danio rerio
456976	284671	380759	408072	315765	417914	428937	432450	FALSE	A0A8M2BJM8;Q6NXC1	Uncharacterized protein LOC406277 isoform X1;RNA-binding motif protein 4.3	rbm4.3;zgc:56141	Danio rerio
635612	569467	591385	590967	636399	684732	675050	692525	FALSE	A0A8M2BJN0	Uncharacterized protein LOC393431 isoform X1	zgc:63587	Danio rerio
17504.9	17720.4	16286.1	17309.3	19579.4	17957.3	16115.4	17184.7	FALSE	A0A8M2BJP0	Mitofusin-2	mg:cb01g09	Danio rerio
44008.3	64972.5	45489.3	47590.5	47907	45534.5	38669	34180.5	FALSE	A0A8M2BJS2;A0A8N7UV22	Paxillin	pxnb	Danio rerio
17589.9	10332.5	15943.4	14747.1	20713.6	23398.2	18472.2	18177.5	FALSE	A0A8M2BJS4;A0A8M3B2E3;A0A8M6Z041	Oxysterol-binding protein	osbpl6	Danio rerio
33440.8	50761.7	38905.5	34554.6	35785.2	35591.3	26463	24998.7	FALSE	A0A8M2BJT0;Q803X1	Cytoplasmic tRNA 2-thiolation protein 1	ctu1	Danio rerio
37661.9	28178	29022.4	30511.2	39483.5	36488.9	35145.2	29242.7	FALSE	A0A8M2BJU6;A0A8M3AWS7;A0A8M3AWV2;A0A8M3B3A9;A0A8M3BD17;Q6P6Y4	Rab5 GDP/GTP exchange factor isoform X5;Rab5 GDP/GTP exchange factor isoform X3;Rab5 GDP/GTP exchange factor isoform X1;Rab5 GDP/GTP exchange factor isoform X4;Rab5 GDP/GTP exchange factor isoform X2;RAB guanine nucleotide exchange factor (GEF) 1	rabgef1;rabgef1;rabgef1;rabgef1;rabgef1;zgc:65944	Danio rerio
25858	30114.6	29033.8	24000.8	30010.4	26573.6	NaN	NaN	TRUE	A0A8M2BJV1;A0A8M6Z8B7;F1Q7H8	Palmitoyltransferase;Palmitoyltransferase;Palmitoyltransferase ZDHHC20-A	zdhhc20a	Danio rerio
67315.2	72679.1	73671	81896.7	84903.7	87786.7	86611.3	94457	FALSE	A0A8M2BJV9;A0A8M3AWF4	1-phosphatidylinositol 4-kinase	pi4kaa	Danio rerio
247740	287987	188158	255115	289052	257260	257534	236979	FALSE	A0A8M2BJW7;A0A8M2BJY6;A0A8M6Z8S6;Q58EM0	Uncharacterized protein LOC541514 isoform X1;Uncharacterized protein LOC541514 isoform X2;Uncharacterized protein LOC541514 isoform X3;HERV-H LTR-associating 2a, tandem duplicate 1	hhla2a.1	Danio rerio
78733.7	76813.6	86344.4	84288.4	115847	108487	99542.8	91425.6	FALSE	A0A8M2BJX9;A0A8M2BK25;A0A8M9QH75;A0A8M9QL84	Pleckstrin homology-like domain family B member 2 isoform X4;Pleckstrin homology-like domain family B member 2 isoform X2;Pleckstrin homology-like domain family B member 2 isoform X3;Pleckstrin homology-like domain family B member 2 isoform X1	phldb2a	Danio rerio
58891.3	59905.5	50062.9	48287.7	73033	71660.9	65277.7	66812.3	FALSE	A0A8M2BK03;A0A8M2BK22;A0A8M3B6F6;A0A8N7UVJ5	StAR-related lipid transfer protein 13 isoform X3;StAR-related lipid transfer protein 13 isoform X4;StAR-related lipid transfer protein 13 isoform X2;StAR-related lipid transfer protein 13 isoform X1	stard13a	Danio rerio
30142.8	27037	25013.3	27147.8	28389	25543.4	28774.5	23934.6	FALSE	A0A8M2BK69	Inhibin beta B chain	LOC101887111	Danio rerio
30421.4	43424.2	50230.5	34838.3	50108.9	43548.7	49250.7	34733.3	FALSE	A0A8M2BK72;A0A8M9QIV0;A0A8M9QMM1;A4UU31	Dual specificity mitogen-activated protein kinase kinase 4 isoform X3;Dual specificity mitogen-activated protein kinase kinase 4 isoform X2;Dual specificity mitogen-activated protein kinase kinase 4 isoform X1;Dual specificity mitogen-activated protein kinase kinase 4	map2k4b;map2k4b;map2k4b;MKK4B	Danio rerio
22997.1	21479.2	24670	19239.1	18673.7	19001.5	16631.6	14539.1	FALSE	A0A8M2BK74;B0S6J3	SLIT-ROBO Rho GTPase-activating protein 2 isoform X1;SLIT-ROBO Rho GTPase-activating protein 2	srgap2	Danio rerio
67383.6	63881.8	76403.2	57888.5	86492.5	82778.8	85915	74833.2	FALSE	A0A8M2BK75	ERO1-like protein beta isoform X1	ero1b	Danio rerio
8470.08	25306.6	11433.1	2716.74	8630.69	6551.01	4534.09	5239.99	FALSE	A0A8M2BKA6;E7F8W3	NAD-dependent protein deacetylase sirtuin-1 isoform X2;NAD-dependent protein deacetylase sirtuin-1 isoform X1	sirt1	Danio rerio
90412.6	99995.3	97933.7	98077.2	79594.9	74738	80344.2	88946	FALSE	A0A8M2BKB9;Q6PBN5	Ancient ubiquitous protein 1 isoform X1;Lipid droplet-regulating VLDL assembly factor AUP1	aup1	Danio rerio
121847	133312	132161	116560	154618	155154	168979	151722	FALSE	A0A8M2BKD3	Nucleophosmin	npm1b	Danio rerio
419285	426762	408663	354263	273630	236163	215980	209076	FALSE	A0A8M2BKD5	Ras GTPase-activating protein-binding protein 1 isoform X1	g3bp1	Danio rerio
196648	217373	198841	207284	217768	215105	204814	199717	FALSE	A0A8M2BKD7;Q800H6	Matrin 3-like isoform X1;Matrin 3-like	matr3l1.2;MATR3	Danio rerio
39132.2	30957.7	35132.4	19592.2	43787.3	39466	32237.6	31218.9	FALSE	A0A8M2BKE8;Q568N7	Ganglioside GM2 activator isoform X1;GM2 ganglioside activator	gm2a;zgc:110188	Danio rerio
641480	549233	596664	586225	637857	618756	652326	617974	FALSE	A0A8M2BKF1	C-terminal binding protein 1 isoform X1	ctbp1	Danio rerio
84264.2	57591	51966.5	70945.5	230915	266017	240879	245017	FALSE	A0A8M2BKI7	Collagen alpha-1(XXVI) chain-like	LOC101885935	Danio rerio
60465.9	57608.6	63116.3	67204.7	73457.9	76219.4	72984.8	75607.3	FALSE	A0A8M2BKJ3;E7F836	Rho guanine nucleotide exchange factor 6 isoform X1;Rac/Cdc42 guanine nucleotide exchange factor (GEF) 6	arhgef6	Danio rerio
104387	123341	107070	115926	110535	101872	96060.7	99471.4	FALSE	A0A8M2BKJ6;A0A8M2BKJ7;A0A8M2BL09	Septin	2006-09-01	Danio rerio
510664	535549	470934	503505	554756	554601	471833	404443	FALSE	A0A8M2BKN1;A1A5X7	TATA-binding protein-associated factor 2N isoform X1;TAF15 RNA polymerase II, TATA box-binding protein (TBP)-associated factor	taf15;fa11g05	Danio rerio
63887.8	46324.5	52824.6	40986.1	60172.3	50771.5	45130.6	35331.7	FALSE	A0A8M2BKP2;A0A8M3AXW0;A0A8M3B723;A3KNH7	Nuclear transcription factor Y subunit	nfya;nfya;nfya;fb16e03	Danio rerio
28714.2	23674.7	18527.9	16689.8	28944.4	23119.6	23487.2	22092	TRUE	A0A8M2BKS9	Sodium/hydrogen exchanger	slc9a1a	Danio rerio
10919.4	13005.9	8474.58	7109.73	NaN	NaN	NaN	4806.24	FALSE	A0A8M2BKT2	Caspase 3, apoptosis-related cysteine peptidase b	casp3b	Danio rerio
73244.8	58335.8	59615.3	51456.1	98058.8	121561	92717.4	116351	TRUE	A0A8M2BKU1	Tubulin beta chain	tubb5	Danio rerio
142476	126289	161707	168116	218155	247292	235723	262621	FALSE	A0A8M2BKV1	Lysozyme g	lygl1	Danio rerio
35689	35001.1	36805.7	33671.4	28080.5	26832	26843.5	27337.8	FALSE	A0A8M2BKW9;A0A8M2BLA1;A0A8M3AV35;A3KPS3;A3KPS4	Semaphorin-6D isoform X3;Semaphorin-6D isoform X1;Semaphorin-6D isoform X2;Sema domain, transmembrane domain (TM), and cytoplasmic domain, (semaphorin) 6D,-like;Sema domain, transmembrane domain (TM), and cytoplasmic domain, (semaphorin) 6D,-like	sema6dl;sema6dl;sema6dl;si:ch211-278n20.1;si:ch211-278n20.1	Danio rerio
248062	222550	252104	193715	184462	193949	180406	167115	FALSE	A0A8M2BKX2	Lysine-specific demethylase	kdm3b	Danio rerio
40180.9	54345.9	39272.5	32545.2	23973.2	33338.2	24416.3	25979.9	FALSE	A0A8M2BKX5;A0A8M6YVY5;Q1LUX7	CLK4-associating serine/arginine rich protein isoform X2;CLK4-associating serine/arginine rich protein isoform X1;CLK4-associating serine/arginine rich protein	clasrp;clasrp;si:dkey-7l12.4	Danio rerio
110725	136518	106093	110850	68169.1	58065.6	60688.9	62808.3	FALSE	A0A8M2BKX6;A0A8M2BKY4	Signal-induced proliferation-associated 1-like 3;Signal-induced proliferation-associated 1-like protein 3 isoform X2	sipa1l3	Danio rerio
47370.6	47206	51869.6	52630.4	53703	65894.3	65220.8	59085	FALSE	A0A8M2BKY3;Q7T3A5	Ubiquitin-like 7b (Bone marrow stromal cell-derived) isoform X2;Ubiquitin-like 7	ubl7b;ubl7	Danio rerio
4230250	4954950	4371000	5067640	3628450	3055370	3490030	3508720	FALSE	A0A8M2BKZ4;A0A8M9QBG3;F1QZ50	Neuroblast differentiation-associated protein AHNAK isoform X4;Neuroblast differentiation-associated protein AHNAK isoform X5;AHNAK nucleoprotein	ahnak	Danio rerio
55525.4	70058	53677.8	60034.8	35380.9	37565.7	31825	30840.9	FALSE	A0A8M2BL12;A0A8M2BL29;A0A8M2BL37;A0A8M3AJX7;A8WG76	MAP7 domain containing 1 isoform X2;MAP7 domain containing 1 isoform X1;MAP7 domain containing 1 isoform X3;MAP7 domain containing 1 isoform X4;MAP7 domain containing 1	map7d1b	Danio rerio
56142	57141.9	55827	65590.2	51114.9	49440.2	50303.6	49848	FALSE	A0A8M2BL25;Q6PBJ2	Cilia- and flagella-associated protein 20 isoform X1;Cilia- and flagella-associated protein 20	cfap20	Danio rerio
76691.7	79563.2	67277.1	80666.9	78271.5	81201.4	75875	80802.1	FALSE	A0A8M2BL61	Endoplasmic reticulum metallopeptidase 1	ermp1	Danio rerio
7806.2	7068.63	9528.84	9783.57	9168.66	8102.67	10500	12916.3	FALSE	A0A8M2BL63;P0C8Y2	UPF0729 protein C18orf32 homolog	cunh18orf32;	Danio rerio
9647.96	3025.07	11541.4	8662.9	5180.89	10683.5	17920.5	14045.9	FALSE	A0A8M2BL77;Q6IQU0	Steroid receptor RNA activator 1 isoform X1;Steroid receptor RNA activator 1	sra1;zgc:86613	Danio rerio
20393.3	22944.6	28769	37587	24184.3	19403	NaN	NaN	TRUE	A0A8M2BL85;A0A8N7TEI3;I3ISK1	AF4/FMR2 family member 4 isoform X1;AF4/FMR2 family member 4 isoform X3;AF4/FMR2 family member 4 isoform X2	aff4	Danio rerio
55010.1	55259.5	57109.2	61476.4	76896.6	67085.1	72204.2	79943.2	FALSE	A0A8M2BL86	Transmembrane protein 43-like	LOC101882355	Danio rerio
24352.4	25455.4	27566.7	26290.9	20965	23930.1	27923.2	28966.6	FALSE	A0A8M2BLB2;A0A8N7TES9	Hyaluronidase	hyal2b	Danio rerio
31522.2	28777.2	26988.7	26014.9	20208.2	20991.8	21313.3	20821	FALSE	A0A8M2BLC0;Q1LV47	Nucleolar protein 8 isoform X1;Nucleolar protein 8	nol8;si:ch211-103f16.2	Danio rerio
54952.6	45471.2	61970.8	53975.4	58132.6	54057.7	44164.1	53244.4	FALSE	A0A8M2BLC4;A5PMP1	Calpain 1, large subunit isoform X1;Calpain 1, (mu/I) large subunit b	capn1b;si:ch211-203k12.4	Danio rerio
63080.2	62018.3	61030.4	66005.3	68575.8	72871.6	58229.3	73618.1	FALSE	A0A8M2BLF1;A0A8M6YWC3	Guanine nucleotide-binding protein G(Olf) subunit alpha isoform X1;Guanine nucleotide-binding protein G(Olf) subunit alpha isoform X2	gnal2	Danio rerio
250171	249456	278618	268914	243335	282839	301486	308281	FALSE	A0A8M2BLG1;Q7T309	Serpin peptidase inhibitor, clade B (Ovalbumin), member 1, like 3 isoform X1;Serpin peptidase inhibitor, clade B (ovalbumin), member 1,-like 3	serpinb1l3;fk71e06	Danio rerio
75572.1	100017	76114.3	89319.4	48412.8	36165.5	34441.1	39610.9	FALSE	A0A8M2BLG9;Q5XJD1	Tetraspanin	cd151;zgc:103425	Danio rerio
17848.3	9786.8	13406.1	12477.9	8911.81	12979.5	12567.8	9934.76	FALSE	A0A8M2BLH9;A3KNQ1	High mobility group protein 20A isoform X2;High mobility group 20A	hmg20a;zgc:162335	Danio rerio
27613.4	27187.7	27679.4	27170.8	30014.9	31434	28270.9	26360.9	FALSE	A0A8M2BLR5;A0A8M9PNZ0	Caskin-2-like isoform X1;Caskin-2-like isoform X2	LOC100535210	Danio rerio
18993.5	28785.3	22968.2	24482.3	27701.3	23415.9	23889.5	24815.5	FALSE	A0A8M2BLY6	Prolyl endopeptidase	LOC101886774	Danio rerio
48884	52838.9	77912.1	29140.3	NaN	15918.9	NaN	NaN	FALSE	A0A8M2BLZ1	Metalloproteinase inhibitor 3-like	LOC101885062	Danio rerio
46337.8	57429.6	36816.2	52179.5	44227.6	75072.6	62463.9	42972.3	FALSE	A0A8M3AGP9;A0A8M9PZA3;A0A8M9QGG7;A0A8M9QP72;A9UH09;A9UH12;F1R687;F1REM0	Muscleblind-like protein 3 isoform X1;Muscleblind-like protein 3 isoform X7;Muscleblind-like protein 3 isoform X4;Muscleblind-like protein 3 isoform X5;Muscleblind-like protein 3;Muscleblind-like protein 3 isoform X2;Muscleblind-like protein 3 isoform X6;Muscleblind-like protein 3 isoform X8	mbnl3;mbnl3;mbnl3;mbnl3;mbnl3b;mbnl3e;mbnl3a;mbnl3a	Danio rerio
17033.7	24453	18462.2	24271.3	13079.7	14652	15325.7	14439.5	FALSE	A0A8M3AGS1;A0A8M3APA8;A0A8M3AS49;A0A8M9PBR1;A0A8M9PUH0;A0A8M9Q1J2;A0A8M9Q5A3;A0A8M9QPH4	Phospholipid-transporting ATPase	atp11c	Danio rerio
132942	136921	121699	131163	134762	140204	120057	126980	FALSE	A0A8M3AHB8;A0A8M3AIH0;A0A8M3B110;A0A8M6Z2V9;Q6AXI5	Phosphatidylinositol binding clathrin assembly protein b isoform X4;Phosphatidylinositol binding clathrin assembly protein b isoform X13;Phosphatidylinositol binding clathrin assembly protein b isoform X12;Phosphatidylinositol binding clathrin assembly protein b isoform X3;Phosphatidylinositol binding clathrin assembly protein, like	picalmb;picalmb;picalmb;picalmb;picalml	Danio rerio
164005	198873	161328	197326	146225	139575	131872	127246	FALSE	A0A8M3AHI6;A0A8M3APY2;A0A8M6YT96;A0A8M9PIP0	Unconventional myosin-XVIIIa isoform X6;Unconventional myosin-XVIIIa isoform X5;Unconventional myosin-XVIIIa isoform X8;Unconventional myosin-XVIIIa isoform X7	myo18ab	Danio rerio
21434	25623.5	21777.9	23758.8	29405.3	26085.4	25726.3	26111.9	FALSE	A0A8M3AHJ5;A0A8M3APZ4;A0A8M9NYP4;A0A8M9P7D0;A0A8M9PCG0;A0A8M9PIQ8;A0A8M9PLQ0;A0A8M9PLQ7	Neurofibromin isoform X8;Neurofibromin isoform X3;Neurofibromin isoform X4;Neurofibromin isoform X5;Neurofibromin isoform X6;Neurofibromin isoform X2;Neurofibromin isoform X1;Neurofibromin isoform X7	nf1a	Danio rerio
10058.6	10544.1	21992.4	11414.4	8179.72	19253.2	18926.8	14402.6	TRUE	A0A8M3AHR8;A0A8M9QBT1;A5D6U1	Arf-GAP with coiled-coil, ANK repeat and PH domain-containing protein;Arf-GAP with coiled-coil, ANK repeat and PH domain-containing protein;Arf-GAP with coiled-coil, ANK repeat and PH domain-containing protein	zgc:162872;zgc:162872;MGC162872	Danio rerio
13977.2	13737.9	12028.1	21819.6	6925.39	9043.91	4718.09	3419.94	FALSE	A0A8M3AHT8	non-specific serine/threonine protein kinase	triob	Danio rerio
118900	142226	170204	113043	100938	132297	89909.8	103604	FALSE	A0A8M3AHT9;F1QCY1;Q7SXN4	Cytoplasmic polyadenylation element-binding protein 4 isoform X1;Cytoplasmic polyadenylation element-binding protein 4;Cytoplasmic polyadenylation element-binding protein 4	Cpeb3;Cpeb3;cpeb4	Danio rerio
95288	51510.5	NaN	108341	118233	97654	59789.6	77249.2	FALSE	A0A8M3AHU4;A0A8M3B1G9;Q7ZUZ1	Peroxisomal biogenesis factor 5 isoform X1;Peroxisomal biogenesis factor 5 isoform X2;Peroxisomal biogenesis factor 5	pex5;pex5;PXR1	Danio rerio
533173	473404	436154	462956	544759	486354	556030	560205	FALSE	A0A8M3AHX2;A0JMK7;B8A4U1	CD99 molecule isoform X3;CD99 molecule precursor;CD99 molecule	cd99;zgc:153928;im:7159661	Danio rerio
37479.3	46924.8	53643.2	47324	5170.8	NaN	NaN	NaN	FALSE	A0A8M3AHY8;A2CEM8	Fos-related antigen 1 isoform X1;FOS-like 1, AP-1 transcription factor subunit a	fosl1a;fosl1	Danio rerio
32659	43906.3	24639.6	33968	12542.3	13750.2	3733.87	10975.5	FALSE	A0A8M3AI16;F1R2E5	Oxysterol-binding protein	osbpl3b	Danio rerio
NaN	NaN	2000.25	NaN	NaN	NaN	NaN	NaN	TRUE	A0A8M3AI41;A0A8M3AJ48;A0A8M3AJ52;A0A8M3AQL5;A0A8M3ATG0;A0A8M3B1P6	Hormone-sensitive lipase	lipeb	Danio rerio
29067.3	27791.6	35056.2	31924.7	40634.1	44426.7	47657.1	51964.1	FALSE	A0A8M3AIA9	1,4-alpha-glucan branching enzyme	gbe1b	Danio rerio
52352.1	59309.5	46533.3	55500.7	46173.5	40185.8	38862.7	34764.8	FALSE	A0A8M3AID6;F1R6C4	Protein DEK isoform X1;DEK proto-oncogene	dek;wu:fb82g12	Danio rerio
51430.6	66187.7	61718.9	47112.5	35047	22983.9	24894.1	24123.4	FALSE	A0A8M3AIG7;A0A8M9P8I6;A0A8M9PDU5;A0A8M9PK92;A0A8M9PK96;A0A8M9PN97	Anion exchange protein	slc4a7	Danio rerio
147449	150551	137145	150605	148368	169034	155064	191261	FALSE	A0A8M3AIH8;A0A8M3B119;X1WF42	Tetratricopeptide repeat protein 12 isoform X2;Tetratricopeptide repeat protein 12 isoform X1;Tetratricopeptide repeat domain 12	ttc12	Danio rerio
NaN	NaN	16986.9	NaN	18419.2	NaN	22612.3	22801.1	TRUE	A0A8M3AIN6;A0A8M9P054;Q501V2	Required for meiotic nuclear division protein 1 homolog isoform X4;Required for meiotic nuclear division 1 homolog;Required for meiotic nuclear division 1 homolog (S. cerevisiae)	rmnd1;zgc:113022;zgc:113022	Danio rerio
466773	409196	316780	382786	461251	370285	298489	239346	FALSE	A0A8M3AIP9;A0A8M3AR55;A0A8M3B265;A0A8M6YT86;A0A8M6Z1N5;A0A8M6Z2C7	Nesprin-1 isoform X5;Nesprin-1 isoform X1;Nesprin-1 isoform X6;Nesprin-1 isoform X3;Nesprin-1 isoform X4;Nesprin-1 isoform X2	syne1b	Danio rerio
22585.4	15708.4	23329.7	25141.8	22590.5	20343.4	16455.8	15868.9	FALSE	A0A8M3AIS7;E7FA89;X1WH87	Zinc finger MYM-type protein 4-like isoform X2;Si:ch211-266o15.1;Si:ch211-266o15.1	si:ch211-266o15.1	Danio rerio
4690.88	7962.97	9233.76	9241.42	4831.92	6231.63	4378.95	6092.21	FALSE	A0A8M3AIV4;A0A8M3AIX2;A0A8M3AJR3;A0A8M3AJR9;A0A8M3AJS3;A0A8M3AR97;A0A8M3ARA5;A0A8M3ARA9;A0A8M3ARB3;A0A8M3ARB6;A0A8M3AU68;A0A8M3AU73;A0A8M3AU79;A0A8M3B2A9;A0A8M3B2B6;A0A8M3B2C4;A0A8M9P0J3;A0A8M9PCL5;A0A8M9PET0;A0A8M9PPF5;A0A8M9PVB2;A0A8M9Q287;A0A8M9Q6F2	Ankyrin-3 isoform X2;Ankyrin-3 isoform X17;Ankyrin-3 isoform X5;Ankyrin-3 isoform X10;Ankyrin-3 isoform X14;Ankyrin-3 isoform X1;Ankyrin-3 isoform X6;Ankyrin-3 isoform X12;Ankyrin-3 isoform X16;Ankyrin-3 isoform X21;Ankyrin-3 isoform X11;Ankyrin-3 isoform X15;Ankyrin-3 isoform X20;Ankyrin-3 isoform X4;Ankyrin-3 isoform X9;Ankyrin-3 isoform X18;Ankyrin-3 isoform X22;Ankyrin-3 isoform X8;Ankyrin-3 …	ank3a	Danio rerio
43308.9	57181.3	31738.3	50589.5	32049.7	26810.2	26326.4	27796.2	FALSE	A0A8M3AJ04	Rho guanine nucleotide exchange factor 10 isoform X1	arhgef10	Danio rerio
70533.4	73726.6	76206.5	82333.8	80269.9	84164.9	79192.5	70263.7	FALSE	A0A8M3AJ37;A0A8M6Z1Z9;E7F3T0;E9QCZ8	SHC-transforming protein 1 isoform X2;SHC-transforming protein 1 isoform X1;SHC (Src homology 2 domain-containing)-transforming protein 1;SHC (Src homology 2 domain-containing)-transforming protein 1	shc1	Danio rerio
4985.96	3389.1	3366.13	4606.52	4274.49	5002.58	3365.01	2940.19	FALSE	A0A8M3AJB2;A0A8M3AQT1;A0A8M9PUY5	Protein dopey-1 isoform X3;DOP1 leucine zipper-like protein A;Protein dopey-1 isoform X2	dopey1	Danio rerio
85301.6	88858.4	95851.9	62615	61064.3	69133.7	52149.8	43508.6	FALSE	A0A8M3AJC2;A0A8M3ATP0;A0A8M9NZC0;A0A8M9P7Z0	MAP7 domain-containing protein 1 isoform X7;MAP7 domain-containing protein 1 isoform X8;MAP7 domain-containing protein 1 isoform X5;MAP7 domain-containing protein 1 isoform X6	map7d1a	Danio rerio
9766.08	3618.52	11269.2	9025.63	12806.9	12227.5	12853.8	11348	TRUE	A0A8M3AJD4;F1QGV3	RNA-binding motif, single-stranded-interacting protein 3 isoform X3;RNA-binding motif, single stranded-interacting protein	rbms3;zgc:153698	Danio rerio
61833.7	69363.9	66509.6	69706	79342.4	81506	77919	78523	FALSE	A0A8M3AJI6	Protein transport protein sec16	sec16a	Danio rerio
77173	91979.7	101553	72972.3	94622.1	76395.5	80708.5	76128.4	FALSE	A0A8M3AJL2	Syntaxin-binding protein 5 isoform X2	stxbp5b	Danio rerio
70581.3	91596.8	64951.6	78863.4	57917.9	49213.2	56130.4	50139.9	FALSE	A0A8M3AJN6;A0A8M3AR73;A0A8M3AU31;F1RDT1	Apoptosis-stimulating protein of p53-like isoform X1;Apoptosis-stimulating protein of p53-like isoform X3;Apoptosis-stimulating protein of p53-like isoform X2;Apoptosis-stimulating protein of p53-like	ppp1r13ba;ppp1r13ba;ppp1r13ba;cb375	Danio rerio
37291.7	40900.4	44765.3	58940.5	68824.4	76319.1	76614.2	80237.1	FALSE	A0A8M3AJT8;A0A8M3AS61;A2BIK1	Beta-galactosidase	si:dkey-224e22.2	Danio rerio
27648.5	33353.6	28252.2	33394.5	30138.3	29523.1	26529.4	24466.7	FALSE	A0A8M3AJV6;A0A8M3AUB2;Q6P0K1	Connector enhancer of kinase suppressor of ras 1 isoform X1;Connector enhancer of kinase suppressor of ras 1 isoform X2;connector enhancer of kinase suppressor of Ras 1	cnksr1;cnksr1;zgc:77200	Danio rerio
43530.9	29114.1	31090.1	35074.1	32451.7	31502	29214.9	36949.1	FALSE	A0A8M3AJW2;A0A8M3AKQ0;A0A8M9PV85;A0A8M9PV95;A0A8M9Q6F9;Q1LYG0;T1ECT1	SH3 and PX domain-containing protein 2A isoform X2;SH3 and PX domain-containing protein 2A isoform X6;SH3 and PX domain-containing protein 2A isoform X1;SH3 and PX domain-containing protein 2A isoform X5;SH3 and PX domain-containing protein 2A isoform X3;SH3 and PX domain-containing protein 2A;SH3 and PX domain-containing protein 2A	sh3pxd2aa;sh3pxd2aa;sh3pxd2aa;sh3pxd2aa;sh3pxd2aa;sh3pxd2a;TSK5	Danio rerio
30449.5	25882.7	28881	23371.2	38876.4	36862	33227.9	34617	FALSE	A0A8M3AJY3	BRISC complex subunit abraxas 2	abraxas2	Danio rerio
656189	705711	681176	660151	612094	586844	570756	547782	FALSE	A0A8M3AK10;A0A8M3AVC4;Q6P022	Splicing factor U2AF subunit	u2af2b;u2af2b;wu:fb73g02	Danio rerio
96059.2	101484	104827	105647	118222	110121	104152	102966	FALSE	A0A8M3AKD0;K4I874	Protein argonaute-2	ago2;AGO2	Danio rerio
6959.9	14744	8709.94	12818	13997.4	20318.4	12334.5	12991.7	FALSE	A0A8M3AKF4	CLIP-associating protein 2 isoform X15	clasp2	Danio rerio
23196.5	11726.8	14159.5	12953.7	19598.7	18477.9	18436.7	19495	TRUE	A0A8M3AKL3;A0A8M3B3W4	Heterogeneous nuclear ribonucleoprotein Q isoform X1;Heterogeneous nuclear ribonucleoprotein Q isoform X2	syncrip	Danio rerio
6231.38	NaN	NaN	NaN	6850.77	NaN	6112.9	5881.12	TRUE	A0A8M3AKT9;A0A8M3ALI1;A0A8M3AT70;A0A8M3AW79;A0A8M3B435;A0A8M3B439	Serine/threonine-protein kinase Nek1 isoform X5;Serine/threonine-protein kinase Nek1 isoform X2;Serine/threonine-protein kinase Nek1 isoform X4;Serine/threonine-protein kinase Nek1 isoform X3;Serine/threonine-protein kinase Nek1 isoform X1;Serine/threonine-protein kinase Nek1 isoform X6	nek1	Danio rerio
18699.5	25549.2	21242.1	22704.2	23402.3	23522.1	22735.9	22489.8	FALSE	A0A8M3AKU3	ubiquitinyl hydrolase 1	usp34	Danio rerio
143099	155338	137617	144509	150054	151097	154318	143300	FALSE	A0A8M3AKU9;F1R1N9	CD2-associated protein isoform X1;CD2-associated protein	cd2ap;cd2apl	Danio rerio
18281.3	22367.2	19638.1	20633.7	17989.2	14089.2	20001.6	19334.7	FALSE	A0A8M3AKY4;A0A8M3AWC2;A0A8M3B485;A0A8M9P2P0;Q5TYS4	Signal-induced proliferation-associated 1-like protein 1 isoform X3;Signal-induced proliferation-associated 1-like protein 1 isoform X1;Signal-induced proliferation-associated 1-like protein 1 isoform X4;Signal-induced proliferation-associated 1-like protein 1 isoform X5;Signal-induced proliferation-associated 1-like 1	sipa1l1;sipa1l1;sipa1l1;sipa1l1;cb600	Danio rerio
3701.35	3828.6	3229.44	NaN	3767.54	4752.2	4833.19	5677.68	TRUE	A0A8M3AL78;D4P0Z5	Trichorhinophalangeal syndrome I;Transcription factor Trps1	wu:fb11b10	Danio rerio
10524.1	12197.5	22170.1	15284.8	15019.5	7526.96	11202.2	6675.48	FALSE	A0A8M3ALA1;P61799	Aprataxin	FHA-HIT;aptx	Danio rerio
1734.15	NaN	2000.64	NaN	1740.84	2060.86	2162.89	2033.7	TRUE	A0A8M3ALN1;A0A8M3ATC3;A0A8M3AWD0	Ryanodine receptor 3 isoform X1;Ryanodine receptor 3 isoform X3;Ryanodine receptor 3 isoform X2	ryr3	Danio rerio
1052830	1178860	981746	983317	1036280	849867	801333	736397	FALSE	A0A8M3ALR5	non-specific serine/threonine protein kinase	mark3b	Danio rerio
54803.9	83556.9	119829	89101.7	143365	139049	135393	122128	FALSE	A0A8M3ALR8	Drebrin isoform X2	dbn1	Danio rerio
9417.91	6909.67	10162.6	6968.15	11077.6	9647.32	8491.54	8312.17	TRUE	A0A8M3AM17;A0A8M3B4K8;E9QC64	Copper transport protein	slc31a2;slc31a2;sb:cb797	Danio rerio
37521.9	26172	37139.2	25572.7	44844.6	50817.3	46836.8	44186.1	FALSE	A0A8M3AM79;A0A8M3AM86;A0A8M3AMZ3;A0A8M3AUN3;A0A8M3AXN2;A0A8M3B5H7	Nuclear factor 1	nfia	Danio rerio
55603.2	68938.7	48379.1	65368.3	24591.9	28186.3	32453.9	35615.9	FALSE	A0A8M3AMJ3;F1R861	Deoxynucleoside triphosphate triphosphohydrolase SAMHD1	samhd1;si:dkeyp-44b8.8	Danio rerio
26290.7	30087.4	31203.9	27902.2	28259.7	27795.1	25888.6	25442	FALSE	A0A8M3AMT9;A0A8M3AMU4;A0A8M3AMU7;A0A8M3ANK1;A0A8M3ANK4;A0A8M3ANL2;A0A8M3AV93;A0A8M3AV98;A0A8M3AVA2;A0A8M3AVA7;A0A8M3AYB6;A0A8M3AYB9;A0A8M3AYC4;A0A8M3B621;A0A8M3B624;A0A8M3B629;A0A8M6Z4D8;A0A8M9PEY4;A0A8M9PKM3;E9QDE5;F1QBV5	Kinesin-like protein KIF1B isoform X2;Kinesin-like protein KIF1B isoform X8;Kinesin-like protein KIF1B isoform X15;Kinesin-like protein KIF1B isoform X5;Kinesin-like protein KIF1B isoform X10;Kinesin-like protein KIF1B isoform X23;Kinesin-like protein KIF1B isoform X1;Kinesin-like protein KIF1B isoform X7;Kinesin-like protein KIF1B isoform X12;Kinesin-like protein KIF1B isoform X19;Kinesin-like p…	kif1b;kif1b;kif1b;kif1b;kif1b;kif1b;kif1b;kif1b;kif1b;kif1b;kif1b;kif1b;kif1b;kif1b;kif1b;kif1b;kif1b;kif1b;kif1b;unm_st43;unm_st43	Danio rerio
212894	241847	227578	229287	220157	211064	205152	201247	FALSE	A0A8M3AMY9;A0A8M3B668;A0A8M9P5G6;A0A8M9PFF4;A0A8M9PL50;A0A8M9PTH7;A0A8M9PWU5	Eukaryotic translation initiation factor 4 gamma 3 isoform X5;Eukaryotic translation initiation factor 4 gamma 3 isoform X6;Eukaryotic translation initiation factor 4 gamma 3 isoform X7;Eukaryotic translation initiation factor 4 gamma 3 isoform X1;Eukaryotic translation initiation factor 4 gamma 3 isoform X2;Eukaryotic translation initiation factor 4 gamma 3 isoform X4;Eukaryotic translation init…	eif4g3b	Danio rerio
22972.4	23698.3	22337.5	23045.7	24283.1	21134.3	21472.7	20363.9	FALSE	A0A8M3AN22;Q5XXA7	Hepatoma-derived growth factor-related protein 2 isoform X1;Hepatoma-derived growth factor-related protein 2	hdgfrp2;hdgfl2	Danio rerio
33678.9	33834.3	29237.6	31529.4	34484.7	32882.7	29135.4	34578.7	FALSE	A0A8M3AN27;A0A8M3B5K3;A0A8M9PFY2;A0A8M9PFY7;A0A8M9PQ17;A0A8M9PSY8;A0A8M9PWD8;A0A8M9Q383;A0A8M9Q7B6;A0A8M9Q7C1	Epidermal growth factor receptor substrate 15-like 1 isoform X5;Epidermal growth factor receptor substrate 15-like 1 isoform X4;Epidermal growth factor receptor substrate 15-like 1 isoform X1;Epidermal growth factor receptor substrate 15-like 1 isoform X6;Epidermal growth factor receptor substrate 15-like 1 isoform X4;Epidermal growth factor receptor substrate 15-like 1 isoform X2;Epidermal growt…	eps15l1a	Danio rerio
42335.6	47208.4	44894.5	47730.2	32703.3	30034.6	33151.6	33399.6	FALSE	A0A8M3AN80	Ankyrin repeat domain-containing protein SOWAHB-like	LOC100331692	Danio rerio
17949.3	21996.4	29577.8	21338.9	20921.1	20242.8	21791.1	20533.6	FALSE	A0A8M3AN85;A0A8M3B5R6;A0A8M6YX89;A0A8M6Z422;Q7SZN9	Poly(RC)-binding protein 4 isoform X4;Poly(RC)-binding protein 4 isoform X1;Poly(RC)-binding protein 4 isoform X2;Poly(RC)-binding protein 4 isoform X3;Poly(rC)-binding protein 4	pcbp4;pcbp4;pcbp4;pcbp4;wu:fc68f03	Danio rerio
2620.61	2742.48	3218.49	640.824	NaN	NaN	NaN	NaN	TRUE	A0A8M3ANA5;E7EXK9;F1QZ04	N-acyl-aliphatic-L-amino acid amidohydrolase	acy1;LOC100001620;si:zfos-226g1.1	Danio rerio
20916.9	11135.2	25640.1	25520.8	20343.2	21783.3	24143.2	24393.1	FALSE	A0A8M3ANB0;A0A8M9P521;Q7ZU78	6-phosphofructo-2-kinase/fructose-2, 6-biphosphatase 2a isoform X1;6-phosphofructo-2-kinase/fructose-2, 6-biphosphatase 2a isoform X2;6-phosphofructo-2-kinase/fructose-2, 6-biphosphatase 2	pfkfb2;pfkfb2a;pfkfb2	Danio rerio
54372.1	6712.89	1386.3	6161.2	1283.49	4593.41	1928.63	29502.2	FALSE	A0A8M3ANB2	Protein TASOR	wu:fj36a11	Danio rerio
18026.6	18739.8	20606.6	13940	14722.7	11642.9	14014.3	5273.47	FALSE	A0A8M3ANL8;A0A8M3AYD4	Disco-interacting protein 2 homolog B-A isoform X1;Disco-interacting protein 2 homolog B-A isoform X2	dip2ba	Danio rerio
15342.4	15393	16970.4	13179.3	15971.7	18106.8	20647.2	18242	FALSE	A0A8M3ANM6;A0A8M3B645;A4IG66	Transmembrane protein 201 isoform X2;Transmembrane protein 201 isoform X1;Transmembrane protein 201	tmem201	Danio rerio
1020370	1000360	1070310	1015790	1063290	1065280	1064970	1010070	FALSE	A0A8M3ANN4;A0A8M3AW34	Far upstream element-binding protein 1 isoform X2;Far upstream element-binding protein 1 isoform X1	fubp1	Danio rerio
95156.8	93478.3	104242	113632	164906	139303	152973	158937	FALSE	A0A8M3ANR9	Basement membrane-specific heparan sulfate proteoglycan core protein isoform X2	hspg2	Danio rerio
8885.26	2609.4	4702.77	6833.24	12034.3	9608.8	7779.35	7313.21	FALSE	A0A8M3ANT2;A0A8M9PXA0;A0A8M9Q896;F1QG20	Intraflagellar transport protein 140 homolog isoform X1;Intraflagellar transport protein 140 homolog isoform X1;Intraflagellar transport protein 140 homolog isoform X2;Intraflagellar transport 140 homolog (Chlamydomonas)	ift140	Danio rerio
9733.01	8728.72	11527.5	28145.1	NaN	2700.02	NaN	NaN	FALSE	A0A8M3ANV3	Inner centromere protein A	incenp	Danio rerio
28942.1	29323	34060.8	38069.6	50789.1	51765.8	48716.7	47205.1	FALSE	A0A8M3ANV7	von Willebrand factor A domain-containing protein 5A-like	LOC103909810	Danio rerio
39638.6	50066.8	44300	53235.3	40069.7	27954.9	24237.4	26187.7	FALSE	A0A8M3ANZ0;A0A8M3AWE5	SUMO-activating enzyme subunit 2	uba2	Danio rerio
42853.1	68081.8	49712	55664.9	12394.1	70503.2	84731.7	77971.2	FALSE	A0A8M3ANZ5	Guanine nucleotide-binding protein subunit gamma	gng12	Danio rerio
203048	228382	200444	234294	237990	229614	216970	219228	FALSE	A0A8M3AP33;A0A8M3ARX7	Uncharacterized protein LOC556124 isoform X2;Uncharacterized protein LOC556124 isoform X1	matr3l1.1	Danio rerio
40210.6	40923.8	44515.8	40048	42107	40409.1	38553.6	32862.6	FALSE	A0A8M3AP80;A0A8M3B6N5;E7FGL2	Brefeldin A-inhibited guanine nucleotide-exchange protein 1 isoform X5;Brefeldin A-inhibited guanine nucleotide-exchange protein 1 isoform X4;ADP-ribosylation factor guanine nucleotide-exchange factor 1 (brefeldin A-inhibited)	arfgef1	Danio rerio
10467.7	14710.4	9323.76	11077.1	15936.4	21794.9	18268.2	17725.9	FALSE	A0A8M3AP85	Tight junction protein ZO-1 isoform X16	tjp1b	Danio rerio
61944.2	66380.8	58483.8	53704.6	56660.5	62060.1	57679.2	50169.1	FALSE	A0A8M3AP93;F1QSJ6	Sodium/hydrogen exchanger 6 isoform X1;Sodium/hydrogen exchanger	slc9a6a;fv47b07	Danio rerio
387551	361450	365510	340862	366079	371528	358666	327990	FALSE	A0A8M3AP98	vesicle-fusing ATPase	vps4a	Danio rerio
36525.1	29713	36620.3	28381.1	53179.1	59501.2	52179.6	51940.3	FALSE	A0A8M3APH1;X1WD76	Uncharacterized protein LOC561607 isoform X1;Hephaestin-like 1a	hephl1a;hephl1	Danio rerio
18626.8	20332.2	20108.6	18887	25910.1	23005.7	26247.8	22933	FALSE	A0A8M3API1;A0A8M3AZF5;A0A8M3B6Y1;A0A8M9PN10;A0A8M9PYP9	von Willebrand factor A domain-containing protein 5A isoform X2;von Willebrand factor A domain-containing protein 5A isoform X5;von Willebrand factor A domain-containing protein 5A isoform X1;von Willebrand factor A domain-containing protein 5A isoform X3;von Willebrand factor A domain-containing protein 5A isoform X4	si:ch1073-340j19.1	Danio rerio
6508.95	14572.8	10301.4	11772.8	10905.4	17321.3	14070.1	16686.1	FALSE	A0A8M3API9	Unconventional myosin-Va	myo5ab	Danio rerio
204142	229834	214197	224844	236051	236833	237068	264873	FALSE	A0A8M3APY8	Myosin Ic, paralog b	myo1c	Danio rerio
24098.5	20983.4	20244.2	23131.3	35781.5	40621.4	35771.1	37300.4	FALSE	A0A8M3AQ00;A0A8M6Z598	protein-tyrosine-phosphatase	ptprd	Danio rerio
25850.6	27060.8	33322.2	34625.5	40204.9	39701.9	38188	43097.3	FALSE	A0A8M3AQ47;F1QQ05	Vacuolar protein sorting-associated protein 8 homolog isoform X1;VPS8 subunit of CORVET complex	vps8;im:7166005	Danio rerio
22232.3	27485.9	22455.8	23515.7	26078	23678.7	18084.8	14742.5	FALSE	A0A8M3AQ52;A0A8M9QC36;A0A8M9QHB9;A8HAL1	Ubiquitin carboxyl-terminal hydrolase 16;Ubiquitin carboxyl-terminal hydrolase 16;Ubiquitin carboxyl-terminal hydrolase;Ubiquitin carboxyl-terminal hydrolase 16	usp16	Danio rerio
135084	150524	134619	125325	122945	119250	111275	107241	FALSE	A0A8M3AQ58	Polymerase delta-interacting protein 3 isoform X1	poldip3	Danio rerio
151423	153353	136641	157549	145148	120997	125898	130709	FALSE	A0A8M3AQ68;A0A8M3B081	Nucleoprotein TPR	tpra	Danio rerio
45580.8	57345.1	38275.3	39424.7	44041.5	48421	41480.9	37934.7	FALSE	A0A8M3AQ93;A0A8M3AXR2;A0A8M3B0Q0;A0A8M9PNF9;A0A8M9PUL2;A0A8M9Q1N8	histone acetyltransferase	crebbpb	Danio rerio
272922	341316	302023	330660	345827	319142	348239	356429	FALSE	A0A8M3AQA0;A0A8M9P848;A0A8M9PDD2;A0A8M9PDD8	Plectin isoform X11;Plectin isoform X4;Plectin isoform X5;Plectin isoform X10	si:ch211-165e15.1	Danio rerio
13048.5	NaN	NaN	13572.5	52778	11766	7952.17	8898.76	FALSE	A0A8M3AQB1;A0A8M6YTK6;A0A8M6Z189	phosphoinositide 5-phosphatase	inpp5b	Danio rerio
72623.6	61237.9	59933.8	69692	55524.3	78013.9	71393	67121.1	FALSE	A0A8M3AQJ2	Armadillo repeat-containing protein 6	armc6	Danio rerio
18922.7	14453.1	25643.3	20019.2	29270.6	38048.9	33119	39092.7	FALSE	A0A8M3AQL9;E9QEX7	Lethal(3)malignant brain tumor-like protein 4 isoform X2;L3MBTL histone methyl-lysine-binding protein 1b	l3mbtl1b	Danio rerio
41952.1	27995.3	50776.2	35708.3	103204	85957	81980.9	50734.2	FALSE	A0A8M3AQP1;X1WG15	LIM domain-containing protein 2 isoform X1;LIM domain-containing 2	limd2	Danio rerio
63241.8	73160.2	79675.5	77923.6	59143.2	51728.4	49039.8	49473	FALSE	A0A8M3AQS9	Pyridoxal-dependent decarboxylase domain-containing protein 1 isoform X5	pdxdc1	Danio rerio
118660	114587	106050	95574.9	107143	106165	92493.6	78962.2	FALSE	A0A8M3AQT9;X1WD79	Serine/threonine-protein kinase TAO2 isoform X1;Serine/threonine-protein kinase TAO2 isoform X2	taok2a	Danio rerio
260676	281313	339214	298729	317771	334282	282818	254294	FALSE	A0A8M3AQW2;A0A8M3B0Y6;C5J7W8	non-specific serine/threonine protein kinase;non-specific serine/threonine protein kinase;Serine/threonine-protein kinase SMG1	smg1	Danio rerio
35224.3	35258	28242.4	23560.1	34704.6	29463.2	24317	26084.1	FALSE	A0A8M3AQX4;A0A8M3AYB8;A0A8M3B1A0;A0A8M6YZA2;A0A8M9PJI8;A0A8M9PQH9;A0A8M9Q160;A0A8M9Q5J9;A0A8M9QAK8	Protein sidekick-2-like isoform X4;Protein sidekick-2-like isoform X3;Protein sidekick-2-like isoform X2;Protein sidekick-2-like isoform X1;Protein sidekick-2-like isoform X7;Protein sidekick-2-like isoform X8;Protein sidekick-2-like isoform X9;Protein sidekick-2-like isoform X6;Protein sidekick-2-like isoform X5	si:ch211-148f13.1	Danio rerio
90352.6	96255.4	41146.4	73899.4	117288	119067	104795	105212	FALSE	A0A8M3AR40;A0A8M3B8G6;A0A8N7USW7	Protein sidekick-1 isoform X2;Protein sidekick-1 isoform X1;Protein sidekick-1 isoform X3	sdk1a	Danio rerio
50081.8	44437.9	49832.5	48312.7	84988.7	82263.2	78545.5	71738.7	FALSE	A0A8M3AR84;A0A8M3B1B9	Protein kinase C	si:ch73-374l24.1	Danio rerio
689310	644231	739717	656471	815217	789614	734409	695380	FALSE	A0A8M3ARK1;F1QP23	Bifunctional glutamate/proline--tRNA ligase isoform X1;Bifunctional glutamate/proline--tRNA ligase	eprs	Danio rerio
416366	452405	423554	414863	333863	297014	296654	274794	FALSE	A0A8M3ARN6	Synaptotagmin binding, cytoplasmic RNA interacting protein, like isoform X1	syncripl	Danio rerio
106205	114187	120947	109103	96899.3	96756.4	87873.5	95141	FALSE	A0A8M3ARQ7;A0A8M9P169	Ubiquitin carboxyl-terminal hydrolase 8 isoform X2;Ubiquitin carboxyl-terminal hydrolase 8 isoform X1	usp8	Danio rerio
11371.7	NaN	9357.13	NaN	14440.7	18989	NaN	11994	TRUE	A0A8M3ART8;A0A8M3B9A0;A0A8M9Q073;A0A8M9QAZ0;F1QRC8	Telomeric repeat-binding factor 2 isoform X1;Telomeric repeat-binding factor 2 isoform X2;Telomeric repeat-binding factor 2 isoform X4;Telomeric repeat-binding factor;Telomeric repeat-binding factor 2	terfa;terfa;terfa;terfa;CHUNP6903	Danio rerio
61240.6	55273.3	56869.6	52102.2	73022.9	73173.8	78657.3	78904	FALSE	A0A8M3AS04;F1Q6Z6	thioredoxin-disulfide reductase	si:ch1073-179p4.3	Danio rerio
23052.2	44201.3	NaN	NaN	NaN	NaN	NaN	NaN	TRUE	A0A8M3AS06	Cytoplasmic FMR1-interacting protein	cyfip2	Danio rerio
76936.4	107276	68473.1	110563	40900.9	22247.2	22936.3	24322.5	FALSE	A0A8M3AS17;A2BGR3	DNA excision repair protein ERCC-6-like isoform X2;DNA excision repair protein ERCC-6-like	ercc6l	Danio rerio
474826	553880	538567	536568	490359	497794	493459	524936	FALSE	A0A8M3AS24	Apoptosis-inducing factor 1, mitochondrial isoform X3	aifm1	Danio rerio
250167	235960	249579	231062	255693	274676	291367	279182	FALSE	A0A8M3AS35;A0A8M3AS95;A0A8M3ASA1;A0A8M3AZF1;A0A8M3B2B5;A0A8M3B9H1;A0A8M3B9H5;A0A8M9PKA6;A0A8M9PKB1;A0A8M9PKB9;A0A8M9PXS6;A0A8M9PXT2;A0A8M9Q3H8;A0A8M9Q3I2;A0A8M9Q3I6;A0A8M9Q8S5;A0A8M9Q8S9;A0A8M9Q8T4;A0A8M9QE37;A0A8M9QE42;A0A8M9QE46	calcium/calmodulin-dependent protein kinase	camk2b1	Danio rerio
27173.7	24031.8	23834.9	25526.3	27546.7	25270.8	22787.1	22100.5	FALSE	A0A8M3AS50;A0A8M9QEG1	Rapamycin-insensitive companion of mTOR isoform X2;Rapamycin-insensitive companion of mTOR isoform X1	rictora	Danio rerio
34910.3	34794.8	35644.9	40033	38141.6	41713.8	41809.6	41783.7	FALSE	A0A8M3AS60;A0A8M9PZT0;A0A8M9Q5B2;A0A8M9QGS9;A0A8M9QPI1	Disks large homolog 3 isoform X16;Disks large homolog 3 isoform X12;Disks large homolog 3 isoform X13;Disks large homolog 3 isoform X14;Disks large homolog 3 isoform X15	dlg3	Danio rerio
12048.2	16488.3	14254.1	15539.9	12520	14833.5	14388.4	16513.3	TRUE	A0A8M3AS86;A0A8M3B0J0	Protein MGARP isoform X3;Protein MGARP isoform X1	si:ch211-235e9.8	Danio rerio
26641.4	29486.1	27286.3	30363	28496.3	33055.6	30655.1	30146.9	FALSE	A0A8M3ASA0;A0A8M9PRF6;Q6P121	Hyccin isoform X2;Hyccin isoform X1;Hyccin	fam126a;fam126a;hycc1	Danio rerio
161682	179946	156679	198817	231310	224222	209261	226731	FALSE	A0A8M3ASD2;A0A8M3ASH8;A0A8M3B2J1	GTPase-activating Rap/Ran-GAP domain-like protein 3 isoform X5;GTPase-activating Rap/Ran-GAP domain-like protein 3 isoform X1;GTPase-activating Rap/Ran-GAP domain-like protein 3 isoform X3	si:ch211-182d3.1	Danio rerio
38245.8	41821	43256.6	41426.9	30838	32018.8	24675	33951.1	FALSE	A0A8M3ASE9;A0A8M9Q3Q5	Protein GPR107 isoform X1;Protein GPR107 isoform X2	gpr107	Danio rerio
14602.9	7256.69	16133.8	11896.9	11101.4	11095.2	15362	13192.2	FALSE	A0A8M3ASF6;F1Q5S6	Uncharacterized aarF domain-containing protein kinase 5 isoform X1;AarF domain-containing kinase 5	adck5;si:ch211-169c1.2	Danio rerio
9196.6	4880.56	4503.03	7935.65	10150.5	13267.4	13378.4	12219	FALSE	A0A8M3ASG4;A0A8M3B9M4;A2BGP9	Protein FAM151B isoform X4;Protein FAM151B isoform X3;Family with sequence similarity 151 member B	fam151b;fam151b;zgc:100861	Danio rerio
42636	66159.8	42264.1	57272.1	48049.6	39644.5	34331.5	30398.1	FALSE	A0A8M3ASG5;A0A8M6YYE7;A0A8M6YZA7;A0A8M6Z0T3;A0A8M6Z6H3;A0A8M6Z734	Rho guanine nucleotide exchange factor 28 isoform X2;Rho guanine nucleotide exchange factor 28 isoform X1;Rho guanine nucleotide exchange factor 28 isoform X4;Rho guanine nucleotide exchange factor 28 isoform X5;Rho guanine nucleotide exchange factor 28 isoform X3;Rho guanine nucleotide exchange factor 28 isoform X6	arhgef28	Danio rerio
111033	108042	125164	115034	165275	176919	173101	171895	FALSE	A0A8M3ASG7	NAD-dependent protein deacetylase	sirt2	Danio rerio
49777.7	43437.3	51385.6	41816.9	55471.5	55783.6	56018.4	60260.9	FALSE	A0A8M3ASH3;B0S516	Actin-related protein 2/3 complex subunit 5	arpc5lb;si:dkeyp-15f12.2	Danio rerio
11738	13801	9053.79	8755.3	9234.56	16970.5	15216.7	16985.2	FALSE	A0A8M3ASI7;A0A8M6Z2B7;Q6DG46	Lysosomal Pro-X carboxypeptidase isoform X1;Lysosomal Pro-X carboxypeptidase isoform X2;Lysosomal Pro-X carboxypeptidase precursor	prcp;prcp;zgc:91816	Danio rerio
36257.4	39529.7	42874.9	39497.2	32637.7	34389.2	32116.6	34768	FALSE	A0A8M3ASJ0;A0A8M3ASN5;A0A8M3AZT8;A0A8M3AZU1;A0A8M3B2P4;A0A8M3B2P7;A0A8M3B9T7;A0A8M6YYA8;A0A8M6Z6Y6;A2CF31	Ataxin-2 isoform X3;Ataxin-2 isoform X5;Ataxin-2 isoform X2;Ataxin-2 isoform X9;Ataxin-2 isoform X1;Ataxin-2 isoform X7;Ataxin-2 isoform X4;Ataxin-2 isoform X10;Ataxin-2 isoform X6;Ataxin-2	atxn2;atxn2;atxn2;atxn2;atxn2;atxn2;atxn2;atxn2;atxn2;si:dkey-165i4.1	Danio rerio
12909.3	19866.9	16679.2	14547.5	21048.1	17259.5	14614.2	16197.7	FALSE	A0A8M3ASL5;A0A8M9PVH9	Uncharacterized protein LOC100334619 isoform X1;Uncharacterized protein LOC100334619 isoform X2	LOC100334619	Danio rerio
58398.5	71281.2	59108.8	69304.4	70890.7	64708.2	60528.1	65129.7	FALSE	A0A8M3ASL9;Q1MTE3	Probable global transcription activator SNF2L2 isoform X1;Probable global transcription activator SNF2L2	smarca2;psa-4	Danio rerio
146842	183236	136965	160655	116588	97773.2	90515.7	91490.5	FALSE	A0A8M3ASV0;A0A8M9P1U8;A0A8M9PNC1;A0A8M9PRK6;Q1LUA6	non-specific serine/threonine protein kinase;non-specific serine/threonine protein kinase;non-specific serine/threonine protein kinase;non-specific serine/threonine protein kinase;Triple functional domain protein	trioa;trioa;trioa;trioa;trio	Danio rerio
13726.7	9514.86	18485.8	10016.6	11461.3	9531.3	10131.3	8314.54	TRUE	A0A8M3ASV4;Q90415	Retinoic acid receptor RXR;Retinoic acid receptor RXR-alpha-B	rxrab	Danio rerio
179730	230445	152987	215194	171248	133845	99574.8	104184	FALSE	A0A8M3ASW0	Kinetochore-associated protein 1 isoform X2	kntc1	Danio rerio
30037.6	24446.6	24391.6	27356	27858.9	24005.9	23239.5	22495.8	FALSE	A0A8M3ASW5;A0A8M3B021;A0A8M3B2Z4;E7F2X0	CAP-Gly domain-containing linker protein 1 isoform X4;CAP-Gly domain-containing linker protein 1 isoform X3;CAP-Gly domain-containing linker protein 1 isoform X2;CAP-GLY domain-containing linker protein 1a	clip1a	Danio rerio
185564	227011	174972	201061	179741	193830	179639	199782	FALSE	A0A8M3ASW7;Q6TEN4	Arf-GAP domain and FG repeat-containing protein 1 isoform X3;Arf-GAP domain and FG repeat-containing protein 1	agfg1a;HRB	Danio rerio
42834.2	51488.9	42840	44532.6	43751	40808.6	42391.5	41749.7	FALSE	A0A8M3AT50;F8W4K3	Alsin isoform X4;Alsin Rho guanine nucleotide exchange factor ALS2 b	als2b	Danio rerio
76067.2	82148.8	76739.3	83330.1	69952.7	74194.2	71109.3	68806.7	FALSE	A0A8M3AT57;Q503G7	Mitogen-activated protein kinase kinase kinase 7	si:ch211-225h9.1;zgc:110612	Danio rerio
67706.1	70674	77437.6	65518.9	75708.2	78927.4	65871.2	67609.7	FALSE	A0A8M3AT91;A0A8M3B0B7;A0A8M3BAA2;A0A8M6YYR7;A0A8M6YZL6;A0A8M6Z139;A0A8M6Z6S1;A0A8M6Z7C8;A0A8M9Q690;B0UYC5	phosphatidylinositol-3,4-bisphosphate 4-phosphatase;phosphatidylinositol-3,4-bisphosphate 4-phosphatase;phosphatidylinositol-3,4-bisphosphate 4-phosphatase;phosphatidylinositol-3,4-bisphosphate 4-phosphatase;phosphatidylinositol-3,4-bisphosphate 4-phosphatase;phosphatidylinositol-3,4-bisphosphate 4-phosphatase;phosphatidylinositol-3,4-bisphosphate 4-phosphatase;phosphatidylinositol-3,4-bisphospha…	inpp4ab;inpp4ab;inpp4ab;inpp4ab;inpp4ab;inpp4ab;inpp4ab;inpp4ab;inpp4ab;si:ch211-107m8.2	Danio rerio
42843.4	48807.9	38418.7	37074.4	61809	43739	38876	51940.7	FALSE	A0A8M3AT98;E7FBZ7	Arf-GAP with GTPase, ANK repeat and PH domain-containing protein 1 isoform X5;Arf-GAP with GTPase, ANK repeat and PH domain-containing protein 1 isoform X6	agap1	Danio rerio
57437	74724	56656.6	38642.5	78815.3	129602	95019.4	83888.8	FALSE	A0A8M3ATA5;A0A8M3ATB1;A0A8M3B0D1;A0A8M3B3C3;A0A8M3B3C8;A0A8M3BAB4;A0A8M6YYV2;A0A8N7UR56	Tensin-1-like isoform X6;Tensin-1-like isoform X3;Tensin-1-like isoform X2;Tensin-1-like isoform X1;Tensin-1-like isoform X8;Tensin-1-like isoform X5;Tensin-1-like isoform X4;Tensin-1-like isoform X7	tns1a	Danio rerio
174665	192868	188685	199043	164044	143703	166956	169975	FALSE	A0A8M3ATA7;Q5RI09	Nucleoprotein TPR	tprb;si:dkey-97o5.5	Danio rerio
17010.3	29603.4	21621.9	23950.5	23039.1	13353.2	11610.4	10844.3	FALSE	A0A8M3ATB6;E7F0C5	Myotubularin-related protein 14 isoform X2;Myotubularin-related protein 14	mtmr14	Danio rerio
71062.1	68852.9	63771.6	74418.3	108248	106181	105892	116545	FALSE	A0A8M3ATD1;A0A8M9Q0H0;E7FE33	FERM, RhoGEF and pleckstrin domain-containing protein 2 isoform X1;FERM, RhoGEF and pleckstrin domain-containing protein 2 isoform X4;FERM, RhoGEF and pleckstrin domain protein 2	farp2	Danio rerio
3043.33	7575.73	5959.3	14835.2	4480.75	NaN	NaN	NaN	FALSE	A0A8M3ATN8;A0A8M3BAM2;A0A8M9PNA9;A0A8N7T870;X1WCW5	DNA helicase	chd6	Danio rerio
90844.2	97069.9	99306	94654.5	93852.8	87653.6	88851.4	83986.5	FALSE	A0A8M3ATW3	Protein argonaute-3	LOC567622	Danio rerio
14581.1	12150.3	14596.8	11491.5	19497.3	18194.7	20072.2	17788.8	FALSE	A0A8M3ATX0	Protein transport protein sec16	sec16a	Danio rerio
6612.96	3877.87	6479.4	6166.4	6916.91	5376.79	5898.81	4443.45	FALSE	A0A8M3AU08;Q32PM3	Phosphatidylinositol-3,5-bisphosphate 3-phosphatase;Phosphatidylinositol-3,5-bisphosphate 3-phosphatase	mtm1;zgc:123266	Danio rerio
93458.9	107127	91904.2	80167	59326.5	52084.6	46980.8	39307.2	FALSE	A0A8M3AU41;X1WG96	Protein Smaug homolog 1 isoform X2;Protein Smaug homolog 1 isoform X1	samd4a	Danio rerio
79494.6	86477.4	76277	86282.9	74241.4	84045.1	82135.7	77296.2	FALSE	A0A8M3AU80	Transcription elongation regulator 1 isoform X1	tcerg1b	Danio rerio
18155.9	19174.5	16703.8	17016.5	18620.6	16639.4	18290.5	14969.8	TRUE	A0A8M3AU85	Protein NLRC3-like	LOC103908614	Danio rerio
13317.9	7261.65	13607.2	15916.1	15339.2	12953.6	13904.9	11650.2	FALSE	A0A8M3AUJ3;A0A8M9PLK5;E7F5M2	Transmembrane protein 260 isoform X3;Transmembrane protein 260 isoform X2;Transmembrane protein 260	tmem260	Danio rerio
20506	28959.4	21308.7	25022.3	17533.8	15698.7	15182.1	14309.7	FALSE	A0A8M3AUN4;A0A8M3BBC1;A0A8M9PQ66;A0A8M9PQ71;A0A8M9Q2U6;A0A8M9Q2V1;A0A8M9Q8Z2;A0A8M9Q8Z6;A0A8M9QD32;A0A8M9QD37;A0A8M9QI24;A0A8M9QI33;E7EZG2	Unconventional myosin-IXa isoform X4;Unconventional myosin-IXa isoform X7;Unconventional myosin-IXa isoform X3;Unconventional myosin-IXa isoform X9;Unconventional myosin-IXa isoform X5;Unconventional myosin-IXa isoform X10;Unconventional myosin-IXa isoform X6;Unconventional myosin-IXa isoform X11;Unconventional myosin-IXa isoform X2;Unconventional myosin-IXa isoform X8;Unconventional myosin-IXa i…	myo9aa	Danio rerio
36194.8	36849.9	19928.3	36381.7	35459.5	33588.6	16457.1	27313	FALSE	A0A8M3AUX4	Tight junction protein ZO-2-like	LOC103911473	Danio rerio
774372	842851	775793	927268	837636	844664	796900	838283	FALSE	A0A8M3AV30	Unconventional myosin-Va isoform X3	myo5aa	Danio rerio
6334.24	6810.94	15313.2	16013	7523.88	19453.8	18742.2	14489.4	FALSE	A0A8M3AV41;A0A8M3B5X9;F1QYK7;F1RDH9;Q6PEH2	Protein kinase C binding protein 1, like isoform X2;Protein kinase C binding protein 1, like isoform X6;Protein kinase C binding protein 1, like isoform X1;Protein kinase C binding protein 1, like isoform X3;Protein kinase C binding protein 1, like	prkcbp1l;prkcbp1l;im:7138336;im:7138336;zgc:63775	Danio rerio
802974	897660	781680	862744	742320	728578	749431	748067	FALSE	A0A8M3AV68	NSFL1 cofactor p47	nsfl1c	Danio rerio
114367	123120	101415	138022	220929	212305	209552	204874	FALSE	A0A8M3AV96;A0A8N7UT40	Complement component C7 isoform X2;Complement component C7 isoform X1	c7a	Danio rerio
22941	19705.4	21411.6	18928.2	10897.2	9483.73	8864.03	10275.9	FALSE	A0A8M3AVC6	Dynein assembly factor 5, axonemal	dnaaf5	Danio rerio
98967.8	106375	96434.9	101351	89103.9	95147.6	87125.6	86210.7	FALSE	A0A8M3AVC7;Q804S5	RING-type E3 ubiquitin transferase;E3 ubiquitin-protein ligase mib1	mib1	Danio rerio
16959.6	30801.8	19813.2	24916.4	22695.2	24123.9	19168.7	23675.4	FALSE	A0A8M3AVD9	PDZ and LIM domain 2 (mystique)	fi15c05	Danio rerio
261943	302659	289749	290617	288929	276853	268671	267114	FALSE	A0A8M3AVE1;A0A8M9PQN9;A0A8M9Q7V9	E3 ubiquitin-protein ligase UBR4 isoform X13;E3 ubiquitin-protein ligase UBR4 isoform X14;E3 ubiquitin-protein ligase UBR4 isoform X6	ubr4	Danio rerio
130608	151014	145683	144632	125940	117459	109451	114421	FALSE	A0A8M3AVM5;A0A8M3BC62	Cell division protein kinase 11 isoform X2;Cell division protein kinase 11 isoform X1	cdk11b	Danio rerio
131970	122745	153166	145755	210092	210781	212509	241033	FALSE	A0A8M3AVP0;Q802W2	Aldehyde dehydrogenase family 9 member A1-B isoform X1;4-trimethylaminobutyraldehyde dehydrogenase B	aldh9a1b	Danio rerio
78113.6	111616	69964.6	63869.5	50465.3	38096.8	49323.7	44858.5	FALSE	A0A8M3AVP4;A0A8M3B2D9;E7FAU4	Disco-interacting protein 2 homolog A isoform X1;Disco-interacting protein 2 homolog A isoform X4;Disco-interacting protein 2 homolog A	dip2a	Danio rerio
45181	54442.9	47541.3	49064	44387.3	40570	35765.9	37731.2	FALSE	A0A8M3AVR7;Q9YH60	[tau protein] kinase	gsk3b	Danio rerio
24499.6	29304.2	26364.9	29322.4	18701.6	14684.3	16558.7	11433.2	FALSE	A0A8M3AVT4;A0A8M3BCB3	Unconventional myosin-X isoform X1;Unconventional myosin-X isoform X2	myo10l3	Danio rerio
34657.1	32976.2	34382.5	32413.6	39692.6	43259.2	40881.6	43319.1	FALSE	A0A8M3AVV6;E7FEE4	WD repeat-containing protein 37 isoform X1;WD repeat domain 37	wdr37;fj52e09	Danio rerio
44025.2	40072.3	44106.9	41081.8	48193.1	53030.3	45999.9	45493.8	FALSE	A0A8M3AVW8;A0A8M3B5G8	RCR-type E3 ubiquitin transferase	mycbp2	Danio rerio
35812.3	40632.8	34025	35823.9	43397.7	42662.7	36734.9	40381.3	FALSE	A0A8M3AVX1;A0A8M3B2K7;A0A8M3B5I9	receptor protein-tyrosine kinase	epha3	Danio rerio
236578	212534	237672	225090	270605	302024	310514	286473	FALSE	A0A8M3AVY7;A0A8M9PTX0;F1QJT6;Q7ZW47	Double-stranded RNA-binding protein Staufen homolog 2	stau2;stau2;zgc:55287;stau2	Danio rerio
13224.8	11110.1	11621.4	11391.1	14716.4	15055.3	17064	16022.3	TRUE	A0A8M3AVZ0;Q6PGW8	arginine--tRNA ligase	rars2;zgc:63702	Danio rerio
95423.4	78605.4	84437.1	93610	140976	150994	149127	168498	FALSE	A0A8M3AVZ6;A0A8M3B2M1;A0A8M3B5K9;A0A8M3BCF4;A0A8M9PSB8;A0A8M9Q4P8;A0A8M9QAX5;A0A8M9QJT6	ATP synthase-coupling factor 6, mitochondrial;ATP synthase-coupling factor 6, mitochondrial;ATP synthase-coupling factor 6, mitochondrial;ATP synthase-coupling factor 6, mitochondrial;ATP synthase-coupling factor 6, mitochondrial;ATP synthase-coupling factor 6, mitochondrial;ATP synthase-coupling factor 6, mitochondrial;ATP synthase-coupling factor 6, mitochondrial	si:ch211-140m22.7	Danio rerio
46988.4	51960.2	35517.8	37074.7	50034.7	38802.6	30057.5	24264.2	FALSE	A0A8M3AW00;A0A8M6YUC5;A0A8M6YUZ6;A0A8M6YWU2;A0A8M6Z2V4	Pleckstrin homology domain-containing family G member 3 isoform X2;Pleckstrin homology domain-containing family G member 3 isoform X1;Pleckstrin homology domain-containing family G member 3 isoform X4;Pleckstrin homology domain-containing family G member 3 isoform X5;Pleckstrin homology domain-containing family G member 3 isoform X3	plekhg3	Danio rerio
68729.6	65960.8	70293.8	72252.9	99195.4	114852	111939	119378	FALSE	A0A8M3AW01;A0A8M3B5L7;A0A8M3BCF6	NADH dehydrogenase [ubiquinone] flavoprotein 3, mitochondrial;NADH dehydrogenase [ubiquinone] flavoprotein 3, mitochondrial;NADH dehydrogenase [ubiquinone] flavoprotein 3, mitochondrial	ndufv3	Danio rerio
27775.3	29287.8	22311.1	29505.2	30336.3	36490.4	40861.4	41001.9	FALSE	A0A8M3AW06;Q7SY18	Uncharacterized protein LOC393433 isoform X1;Uncharacterized protein LOC393433	cyp46a1.2;zgc:63602	Danio rerio
49187.1	38469.6	48321.4	44335.7	61016.8	56878.8	46111.9	41040.4	FALSE	A0A8M3AW37;Q568J6	Endophilin-B1	sh3glb1a;fc55h11	Danio rerio
119057	112168	102274	107660	133159	123991	118651	115711	FALSE	A0A8M3AW54;E7F6G9	UDP-glucose:glycoprotein glucosyltransferase 2 isoform X1;UDP-glucose glycoprotein glucosyltransferase 2	uggt2	Danio rerio
46370.1	47647.8	39925.3	44391.5	34519.8	40569.5	33923.1	24937.9	FALSE	A0A8M3AW67;A0A8M6YWM6;A0A8M6Z398;Q5RHE6	SLAIN motif-containing protein 2 isoform X1;SLAIN motif-containing protein 2 isoform X2;SLAIN motif-containing protein 2 isoform X3;SLAIN motif family, member 2	slain2;slain2;slain2;si:dkey-90m5.3	Danio rerio
20120.8	31670.4	16347.8	18778.7	32472.4	38870.8	39231.5	33205.5	FALSE	A0A8M3AW82;A0A8M3AW90;A0A8M3AW95;A0A8M3B5T7;A0A8M3B5U1;A0A8M3BCK8	Microtubule-associated protein	map2	Danio rerio
NaN	NaN	2848.14	NaN	3206.87	NaN	3969.28	10287.4	TRUE	A0A8M3AWD8	BRCA2-interacting transcriptional repressor EMSY isoform X4	emsy	Danio rerio
68278.5	84848	58257.2	74065	69680.9	65534.2	54741	57959.3	FALSE	A0A8M3AWE0;A0A8M9P6Q8;A0A8M9PH76;A0A8M9PN43;A0A8M9PVD2;A0A8M9PVD9;A0A8M9PVE3;A0A8M9PYU5;A0A8M9PYV3	A-kinase anchor protein 13 isoform X1;A-kinase anchor protein 13 isoform X9;A-kinase anchor protein 13 isoform X5;A-kinase anchor protein 13 isoform X6;A-kinase anchor protein 13 isoform X3;A-kinase anchor protein 13 isoform X8;A-kinase anchor protein 13 isoform X13;A-kinase anchor protein 13 isoform X2;A-kinase anchor protein 13 isoform X7	wu:fi15d04	Danio rerio
96362.2	122121	90352.6	81307.9	78523	67040	55426.5	39268	FALSE	A0A8M3AWF9;A0A8M3BCR6;A0A8M9QBV3	PDZ and LIM domain 5 isoform X1;PDZ and LIM domain 5 isoform X3;PDZ and LIM domain 5 isoform X2	pdlim5b	Danio rerio
198719	198760	200672	203137	297418	309418	276946	299481	FALSE	A0A8M3AWG1;A0A8M3B316;A0A8M3B600;A0A8M3BCS9;A0A8M3BCT3;F1R5G5	Protein transport protein Sec31A isoform X2;Protein transport protein Sec31A isoform X4;Protein transport protein Sec31A isoform X3;Protein transport protein Sec31A isoform X1;Protein transport protein Sec31A isoform X6;Protein transport protein Sec31A	sec31a;sec31a;sec31a;sec31a;sec31a;cb354	Danio rerio
67823.6	67496.9	55195.7	67939.6	74102.3	72792.4	66153.2	45618.8	FALSE	A0A8M3AWJ7;Q7ZW86	Peptidyl-prolyl cis-trans isomerase CWC27 homolog isoform X1;Spliceosome-associated protein CWC27 homolog	cwc27	Danio rerio
38910.3	27510.2	41429	26543.4	35501.1	31436.4	30618	27465.2	FALSE	A0A8M3AWM6;F1R7L2	Small glutamine-rich tetratricopeptide repeat-containing protein beta isoform X1;Small glutamine-rich tetratricopeptide repeat co-chaperone beta	sgtb;zgc:92462	Danio rerio
45653.7	46401.2	40747.6	42741.1	42616.9	39391.3	42201	36947	FALSE	A0A8M3AWP0	phosphoinositide 5-phosphatase	synj1	Danio rerio
31733.4	28550.2	28784.4	28336.1	38912.5	45695.8	41925.9	41952.5	FALSE	A0A8M3AWR6	Serine beta-lactamase-like protein LACTB, mitochondrial isoform X1	lactb	Danio rerio
60585.5	58348.1	70602.1	58557.8	61170.1	60564	64705.1	56201.7	FALSE	A0A8M3AWT2;A0A8M3AWV7;A0A8M3B3B4;A0A8M3B694;A0A8M9PTF3;A0A8M9PTF8;A0A8M9Q5T5;A0A8M9Q5T8;A0A8M9QBW1;A0A8M9QBW5;A0A8M9QBX0;A0A8M9QGF6;A0A8M9QGG5;A0A8M9QKL0	Phosphatidylinositol-binding clathrin assembly protein isoform X7;Phosphatidylinositol-binding clathrin assembly protein isoform X5;Phosphatidylinositol-binding clathrin assembly protein isoform X11;Phosphatidylinositol-binding clathrin assembly protein isoform X8;Phosphatidylinositol-binding clathrin assembly protein isoform X6;Phosphatidylinositol-binding clathrin assembly protein isoform X14;P…	picalma	Danio rerio
152076	166222	145531	163470	139738	132299	117714	112948	FALSE	A0A8M3AWY8;Q8UVK2	Transcription elongation factor spt6;Transcription elongation factor SPT6	supt6h	Danio rerio
8045.29	6766.87	9202.11	12819.7	27338.2	15225.9	13492.6	15861.8	FALSE	A0A8M3AX02;A0A8M9PAG8;A0A8M9PAH4;A0A8M9PLV9;A0A8M9PLW5;A0A8M9PSZ2;A0A8M9PSZ7;A0A8M9PT04;A0A8M9PU97;A0A8M9PUA1;A0A8M9Q074;A0A8M9Q080;A0A8M9Q6M2;A0A8M9QCM0;A0A8M9QH66;A0A8M9QL73;A0A8M9QL76	Protein furry homolog isoform X9;Protein furry homolog isoform X3;Protein furry homolog isoform X7;Protein furry homolog isoform X4;Protein furry homolog isoform X8;Protein furry homolog isoform X1;Protein furry homolog isoform X5;Protein furry homolog isoform X9;Protein furry homolog isoform X3;Protein furry homolog isoform X8;Protein furry homolog isoform X10;Protein furry homolog isoform X6;Pr…	fryb	Danio rerio
32866.6	46646.2	34364.6	40171.9	22382.1	19398.4	15200.4	13466.1	FALSE	A0A8M3AX38;E9QH84	Gem-associated protein 5 isoform X2;Gem (nuclear organelle)-associated protein 5	gemin5	Danio rerio
645947	684511	623958	583134	741478	693680	647757	590494	FALSE	A0A8M3AX42	Drebrin isoform X5	dbn1	Danio rerio
63128.2	63255.2	76021.3	56754.7	78326.6	80885.9	82764.7	82205.7	FALSE	A0A8M3AX62	Prenylcysteine oxidase-like	pcyox1l	Danio rerio
111225	99546.8	91543.7	92245.6	94432.2	96133.9	84603.4	79531.6	FALSE	A0A8M3AX89;A0A8M3B6K5	AP2-associated protein kinase 1 isoform X2;AP2-associated kinase 1b	aak1b	Danio rerio
54138.9	71857.5	54576.5	63156.5	52076.7	43088.5	39456.5	41930.7	FALSE	A0A8M3AX96;Q4TVV3	RNA helicase;Probable ATP-dependent RNA helicase DDX46	ddx46	Danio rerio
54316.1	67034.1	53228.2	58520.7	54890.8	48378.4	47552.9	42144.1	FALSE	A0A8M3AXA1;Q7SZC5	Nucleoporin NDC1	ndc1	Danio rerio
2904.05	1856.87	3534.07	3105.58	1262.05	673.28	27.5661	3299.42	FALSE	A0A8M3AXD6	Rho/rac guanine nucleotide exchange factor (GEF) 18a	arhgef18	Danio rerio
45301.6	17126.3	34404.6	25634.4	73122.4	54635.3	33428.3	36774.1	TRUE	A0A8M3AXF6	Histone-binding protein RBBP7 isoform X1	rbb4l	Danio rerio
9309.79	7095.29	9069.19	10153.2	20364	17911.1	16781.2	17719.9	FALSE	A0A8M3AXG0	Telomerase protein component 1	tep1	Danio rerio
217540	239188	209835	231234	217150	206274	177656	174225	FALSE	A0A8M3AXL2	Host cell factor C1a	fc61g09	Danio rerio
11516.8	12764	12013.8	15615.5	15303.5	16286.6	14224.9	16350.1	FALSE	A0A8M3AXP6;A0A8M9PGS5	Uncharacterized protein LOC100003994 isoform X1;Uncharacterized protein LOC100003994 isoform X2	zgc:162198	Danio rerio
22628.6	19328.6	22115.5	20532	78599.2	83907.2	72733.2	73066.4	FALSE	A0A8M3AXV0;A0A8M9PVL2;A0A8M9Q7S8;E7FCV8	Collagen alpha-2(VI) chain isoform X2;Collagen alpha-2(VI) chain isoform X1;Collagen alpha-2(VI) chain isoform X3;Collagen alpha-2(VI) chain isoform X4	col6a2	Danio rerio
45881.2	25520.6	50794.4	31869.5	47308.8	66729.1	59948.9	62110.8	FALSE	A0A8M3AXW6;F1R8I1	Caspase recruitment domain-containing protein 19 isoform X1;Caspase recruitment domain family, member 19	card19	Danio rerio
55715.6	68264.9	66829.1	70790.8	73246.8	82678.6	86497	79770.2	FALSE	A0A8M3AY21;Q6PD84	Syntaxin-binding protein 3 isoform X1;Syntaxin-binding protein 3	stxbp3;fb71h06	Danio rerio
37008.1	19492.1	20092.3	23475.5	18521.3	22664	21984.2	17488.6	FALSE	A0A8M3AY27;A0A8M3BDZ1	Serine/threonine-protein kinase TAO2 isoform X1;Serine/threonine-protein kinase TAO2 isoform X2	taok2b	Danio rerio
52007.1	67515	39311.6	56884.5	59650	54871.8	44625.2	49039.4	FALSE	A0A8M3AY58	Myoferlin isoform X1	myof	Danio rerio
71207.8	88746.8	77012.3	84058.3	67121.6	65655.2	61987.6	56320.6	FALSE	A0A8M3AYF7;A0A8M3B4M9;Q5XJD3	Pre-mRNA 3'-end-processing factor FIP1	fip1l1b;fip1l1b;fip1l1	Danio rerio
11985.2	9483.48	6149.45	7435	23969	22172.5	21964.5	21916.8	FALSE	A0A8M3AYJ4	Inter-alpha-trypsin inhibitor heavy chain H6	itih6	Danio rerio
36183.2	36174.8	28995.9	34302.3	43109.2	40187.2	41857.7	33596.7	FALSE	A0A8M3AYL2	Rho guanine nucleotide exchange factor 25 isoform X1	arhgef25a	Danio rerio
21931.6	25922.9	28572.5	27763.9	22881.9	24350.3	20827.4	26051.2	FALSE	A0A8M3AYU4;Q1L881	SCY1-like protein 2 isoform X1;Novel protein	si:ch211-244b2.1	Danio rerio
20108.8	23879	24126.6	24833	32275.5	27559.9	26974.6	24364.3	FALSE	A0A8M3AZ45;B8A5G9	tRNA (guanine(37)-N1)-methyltransferase	trmt5	Danio rerio
130892	140668	145072	136654	136104	138598	132774	126566	FALSE	A0A8M3AZ49;B8A5L1	Proteasome-associated protein ECM29 homolog isoform X1;Ecm29 proteasome adaptor and scaffold	kiaa0368	Danio rerio
87163.2	60548.8	81681.4	75993.3	94082.6	76272.7	65147.3	149706	FALSE	A0A8M3AZ76;A0A8M3B6R5;Q6P2A9	Far upstream element-binding protein 1 isoform X4;Far upstream element-binding protein 1 isoform X3;Far upstream element (FUSE)-binding protein 1	fubp1;fubp1;wu:fa92h11	Danio rerio
42998	49813	50432.9	48359.9	42868.5	40670.1	41984	41484.8	FALSE	A0A8M3AZA0	Arf-GAP with GTPase, ANK repeat and PH domain-containing protein 3 isoform X1	agap3	Danio rerio
258268	269905	254946	276619	264442	244289	247044	241483	FALSE	A0A8M3AZA5;A9JRC9	FERM domain-containing protein 6-like isoform X1;FERM domain-containing protein 6-like	zgc:172136;fb55g02	Danio rerio
27246.5	27220.9	25803.9	35744.6	17889.2	26131.8	21929.6	22394.7	FALSE	A0A8M3AZA6	Uncharacterized protein si:dkey-187a12.4	si:dkey-187a12.4	Danio rerio
20679.9	29746.5	22957.4	39168	23230.4	21013.1	19072.5	23213.2	FALSE	A0A8M3AZE4;Q6PFL1	DNA mismatch repair protein Mlh1 isoform X1;DNA mismatch repair protein Mlh1	mlh1;zgc:66301	Danio rerio
10228.4	1.29549	1029680	12253.4	16804.8	12273.1	14796.6	14839.9	FALSE	A0A8M3AZF9;A0A8M3BEV9;E7FFU9	Fibulin-7 isoform X3;Fibulin-7 isoform X2;Fibulin 7	fbln7	Danio rerio
36659	21189.3	8092.16	14791.1	14603.4	10848.6	17198.1	32896.6	FALSE	A0A8M3AZG3;Q7ZUT5	cAMP-regulated phosphoprotein 19 isoform X1;cAMP-regulated phosphoprotein 19	arpp19b;Arpp19	Danio rerio
18587.7	17585.7	18066.7	16610	18606.4	18629.1	21352.6	13559.2	FALSE	A0A8M3AZI2;D0EWS1;F1QTJ4	Low-density lipoprotein receptor-related protein 5 isoform X2;Low density lipoprotein-related protein 6;Low density lipoprotein receptor-related protein 5	lrp5;LRP6;LRP6	Danio rerio
755434	679394	749972	614439	874316	854814	776194	787244	FALSE	A0A8M3AZK9;A2BHD8	Beta-hexosaminidase	hexb;fc04h11	Danio rerio
270880	267851	245617	254957	237689	220324	220740	236597	FALSE	A0A8M3AZP9;F1QZ93;Q4V8Y6	Endoplasmic reticulum-Golgi intermediate compartment protein;Endoplasmic reticulum-Golgi intermediate compartment protein;Endoplasmic reticulum-Golgi intermediate compartment protein 1	ergic1;ERGIC-32;ergic1	Danio rerio
33487.4	34103.1	42921.1	37553.1	38179.4	38843.9	39954.2	40580.6	FALSE	A0A8M3AZY9;A5PMV6	Mannosyltransferase	alg9;zgc:63820	Danio rerio
132249	148270	136490	136043	109955	101612	98521.6	92057.9	FALSE	A0A8M3B020	Eukaryotic translation initiation factor 4 gamma 1 isoform X1	eif4g1a	Danio rerio
340225	314790	285861	345231	345633	368240	322271	337096	FALSE	A0A8M3B088	Septin-2 isoform X1	2002-09-01	Danio rerio
3721.78	NaN	3583.94	2374.5	5522.18	4900.29	5759.26	3971.21	TRUE	A0A8M3B0A7	E3 ubiquitin-protein ligase RNF31	LOC100334178	Danio rerio
22113	23229.1	23461.8	23636.1	18413.1	17362.8	18357.3	16005.3	FALSE	A0A8M3B0D6;E7FA45	MICAL-like protein 1 isoform X2;MICAL-like 1a	micall1a	Danio rerio
6403.26	12755.6	28408.1	36181.8	5611.4	NaN	NaN	NaN	FALSE	A0A8M3B0K8;Q803L3	RING-type E3 ubiquitin transferase	rad18;zgc:55577	Danio rerio
43497	49625.6	26405.8	38782.3	47064	29878	31674.3	31953.2	FALSE	A0A8M3B0R2;A0A8M3B3N8;A0A8M9QBC7	Sushi, von Willebrand factor type A, EGF and pentraxin domain-containing protein 1 isoform X3;Sushi, von Willebrand factor type A, EGF and pentraxin domain-containing protein 1 isoform X1;Sushi, von Willebrand factor type A, EGF and pentraxin domain-containing protein 1 isoform X2	im:7151449	Danio rerio
28434.2	35992	22598.7	24377.6	20995.6	21432.7	12391.7	18429.8	FALSE	A0A8M3B0S0;A0A8M3B3P5;B0S6V2	Metastasis suppressor 1 isoform X2;Metastasis suppressor 1 isoform X1;MTSS I-BAR domain-containing 1	mtss1;mtss1;si:dkey-46l15.1	Danio rerio
81786.4	53512.5	3364.64	12931.1	79020.3	51480.2	42505.2	37570.8	FALSE	A0A8M3B0T2;A0A8M3B857;Q5CZQ5	Eps8-like1 isoform X2;Eps8-like 1a;Eps8 like 1a	eps8l1;eps8l1;zgc:113583	Danio rerio
40456	41762.4	43199.4	48281.3	47906.3	48202	48139.5	53420	FALSE	A0A8M3B0U6	serine--tRNA ligase	sars2	Danio rerio
433083	452388	415024	423211	446006	451001	415296	403140	FALSE	A0A8M3B0U8	2',3'-cyclic-nucleotide 3'-phosphodiesterase	cnp	Danio rerio
339886	392427	369066	378498	363375	348997	341154	332865	FALSE	A0A8M3B0Y8;A0A8M3B8A7;A0A8M9Q474;F1QUS9	Ubiquitin carboxyl-terminal hydrolase 7	usp7	Danio rerio
72056.1	61845.9	80015.7	79534.7	61629.2	62962.3	71402	62854	FALSE	A0A8M3B100;Q6P0T3	Zinc finger protein 207 isoform X1;Zinc finger protein 207	znf207a;wu:fa03f07	Danio rerio
15036.9	20103.2	18643.4	16258.1	19554.1	12515.7	15931	12682.6	FALSE	A0A8M3B109;A0A8M3B3X5;Q7T2D2	Arrestin, beta 2b isoform X2;Arrestin, beta 2b isoform X1;Arrb2b protein	arrb2b;arrb2b;arrb2	Danio rerio
36819	43554	34014.9	41176.4	29956.6	30615.6	21319.7	30559	TRUE	A0A8M3B1C6	Uncharacterized protein C16orf96 homolog	LOC100330159	Danio rerio
51228.6	51055.4	57233.9	54689.9	67867.1	79117.5	80446.1	68180	FALSE	A0A8M3B1D1	TOM1-like protein 2 isoform X3	tom1l2	Danio rerio
12004.6	19966.7	18118.8	10741	NaN	NaN	4811.05	6145.55	FALSE	A0A8M3B1J3;A0A8M6YX76;A0A8M6YZQ1;A0A8M6Z641;A0A8M9PHR4;A0A8M9PV00;A0A8M9Q0Z2;A0A8M9Q685;A0A8M9QBR1	ELKS/Rab6-interacting/CAST family member 1 isoform X4;ELKS/Rab6-interacting/CAST family member 1 isoform X9;ELKS/Rab6-interacting/CAST family member 1 isoform X8;ELKS/Rab6-interacting/CAST family member 1 isoform X5;ELKS/Rab6-interacting/CAST family member 1 isoform X6;ELKS/Rab6-interacting/CAST family member 1 isoform X7;ELKS/Rab6-interacting/CAST family member 1 isoform X1;ELKS/Rab6-interacting…	erc1b	Danio rerio
21660.5	31372.2	24919.4	23532.5	21603.2	15840.1	19226	7236.36	FALSE	A0A8M3B1J4	(E3-independent) E2 ubiquitin-conjugating enzyme	ube2o	Danio rerio
17328.3	18928	13098.1	17530.4	18288.7	18214.7	17024	20703.3	FALSE	A0A8M3B1L1;E7F1J4	DENN domain-containing protein 5A isoform X1;DENN domain-containing protein 5A isoform X3	dennd5a	Danio rerio
7253.72	8454.02	8664.2	9859.22	8849.72	10079.1	9809.99	8880.86	FALSE	A0A8M3B1P1;A0A8M3B4L0	Probable E3 ubiquitin-protein ligase HECTD4 isoform X2;Probable E3 ubiquitin-protein ligase HECTD4 isoform X1	hectd4	Danio rerio
7490.02	7822.37	14945.5	7999.7	16449.7	16951	13491.5	9782.25	FALSE	A0A8M3B1V2;Q4JG04	Protein kinase C	prkcz;si:ch211-150o23.4	Danio rerio
2702.5	NaN	1805.3	1888.31	4779.85	5523.73	3262.56	3439.94	FALSE	A0A8M3B1W5;A0A8M3B4T1;A0A8M9Q3T2	Phosphodiesterase	pde4d	Danio rerio
152899	183176	188479	191504	218109	218446	241490	239564	FALSE	A0A8M3B230	NACHT, LRR and PYD domains-containing protein 12-like	LOC103911012	Danio rerio
61976.8	64447.8	66881.6	56721.3	71546.6	70324.8	61933.9	56785.6	FALSE	A0A8M3B256	Mothers against decapentaplegic homolog	gb:cr929477	Danio rerio
53473.5	100473	54395.5	106605	43695.1	41029	37394.8	34960.1	TRUE	A0A8M3B257	DNA polymerase delta subunit 2	pold2	Danio rerio
124909	164643	150668	139213	106242	99806.9	103197	102515	FALSE	A0A8M3B289;E9QBC8	Serine/threonine-protein kinase TAO3 isoform X1;Serine/threonine-protein kinase TAO3 isoform X2	taok3a	Danio rerio
25446.7	32001.3	26527.5	30933	25442.9	23165.2	23449.8	22966.4	FALSE	A0A8M3B2A7;Q6PBM7	Protein FAM76B isoform X1;Protein FAM76B	fam76b	Danio rerio
7829.34	6440.81	9221.16	5460.34	8120.13	7402.65	5937.45	4162.27	FALSE	A0A8M3B2F5;A0A8M3B5D5;A0A8M6Z2L7;A0A8M9QFR7	non-specific serine/threonine protein kinase	kalrna	Danio rerio
4045.98	NaN	4355.14	2508.9	6799.38	6034.75	7003.88	6431.53	TRUE	A0A8M3B2G6;A5PN09	Ubiquitin carboxyl-terminal hydrolase;Ubiquitin carboxyl-terminal hydrolase 20	usp20	Danio rerio
56125.6	51356.7	66863.9	56786.5	73338.1	63379.6	77346	83013.4	TRUE	A0A8M3B2G8	Fibronectin	fn1a	Danio rerio
96162.6	109875	119612	121147	113103	103232	97700.9	102255	FALSE	A0A8M3B2K2;F1QR29	Calcium-binding mitochondrial carrier protein SCaMC-2-B isoform X1;Calcium-binding mitochondrial carrier protein SCaMC-2-B	slc25a25b;scamc2b	Danio rerio
387172	196619	268928	199757	1006860	1099600	937900	997535	FALSE	A0A8M3B2N6	Collagen alpha-1(XII) chain isoform X3	col12a1a	Danio rerio
32199.4	22315.7	28285.1	26677.3	74034.7	71902.1	54781.1	43699	FALSE	A0A8M3B2U7	Guanylate cyclase	npr2	Danio rerio
84760.4	88902.2	54722.4	60149	109352	96761	84940.5	80733.5	FALSE	A0A8M3B2W5;A0A8M9P925	Cell surface glycoprotein MUC18	mcama	Danio rerio
14627.9	23726.8	14142.5	13999.8	19240.6	16110.8	13483.5	11223	FALSE	A0A8M3B2X8;A0A8M9Q5P9;A0A8M9QKE7	Protein TANC1 isoform X3;Protein TANC1 isoform X2;Protein TANC1 isoform X1	tanc1b	Danio rerio
11348.1	3826.16	14619.7	21357.1	13369.1	17501.1	26305.4	27232.4	TRUE	A0A8M3B359	Myosin-10 isoform X3	myh10	Danio rerio
412159	489098	446688	428043	457033	448589	434895	435281	FALSE	A0A8M3B366;F1Q9V1;F1RD00;Q6NWK2;Q7ZW98	AP-2 complex subunit mu-B isoform X1;AP-2 complex subunit mu-A;AP-2 complex subunit mu-B;AP-2 complex subunit mu-A;AP-2 complex subunit mu-B	ap2m1b;Ap2m1;ap2m1;ap2m1a;ap2m1b	Danio rerio
25542.8	23845.5	25374.7	22910	29252.7	29439.5	25234.8	21758.4	FALSE	A0A8M3B388;Q567G5	Arfaptin-2 isoform X6;ADP-ribosylation factor-interacting protein 2b	arfip2b;im:7136059	Danio rerio
38164.2	40229.2	38549.7	41150.6	50285.3	55378.6	56730	54179.2	FALSE	A0A8M3B3B0	Transforming growth factor-beta receptor-associated protein 1 homolog isoform X1	tgfbrap1	Danio rerio
39744.8	38601.4	38074.7	42053.7	40872.8	42265.7	42122.7	47893	FALSE	A0A8M3B3J4	GTP-binding protein 6 isoform X1	gtpbp6	Danio rerio
86830.2	113967	78514.6	95289	83516.1	68766	69051.6	62800.7	FALSE	A0A8M3B3Q2;A0A8M9PN42;Q6P0F1;Q7ZVY3	Nuclear transcription factor Y subunit gamma isoform X3;Nuclear transcription factor Y subunit gamma isoform X4;Nuclear transcription factor Y subunit gamma isoform X2;Nfyc protein	fb98f01;nfyc;fb98f01;fb98f01	Danio rerio
69633.2	48364.8	32283.5	42375.3	82394.4	66453.4	20129.3	11031	TRUE	A0A8M3B3Q9	CLIP-associating protein 2 isoform X5	clasp2	Danio rerio
90893.9	90844.7	71357.6	103863	207118	236877	216579	232375	FALSE	A0A8M3B403;B0JZL7	Ectonucleotide pyrophosphatase/phosphodiesterase family member 1 isoform X2;Ectonucleotide pyrophosphatase/phosphodiesterase 1	enpp1;si:ch211-142e24.2	Danio rerio
17827.5	19435.3	17593.5	19484.6	22443.7	24959.6	21482.7	23458.3	FALSE	A0A8M3B448	Nucleosome assembly protein 1-like 4 isoform X1	nap1l4b	Danio rerio
39529.3	38256.6	38729.6	34953	45946.3	49759	44754.7	43513.8	FALSE	A0A8M3B465;A0A8M3B704;E7F7S9	non-specific serine/threonine protein kinase	map4k3a	Danio rerio
7863.72	8527.92	8449.35	9003.54	16840.3	16181.5	17011.3	16637.5	FALSE	A0A8M3B4C7;E7F965	Malignant fibrous histiocytoma-amplified sequence 1-like isoform X2;Achaete-scute homolog 1b	si:ch211-210p4.6	Danio rerio
12241.6	16831.6	13045.8	15896.4	12686.5	13325.2	13602.2	16020.7	FALSE	A0A8M3B4C9	ABC-type glutathione-S-conjugate transporter	abcc3	Danio rerio
12992.3	14780.1	10812.4	14091.1	6932.61	4852.42	5339.05	5362.92	TRUE	A0A8M3B4E3;R4GE94	Solute carrier family 35 member G1 isoform X2;Si:ch211-197g18.2	si:ch211-197g18.2	Danio rerio
119804	96636.9	123936	104930	134012	122482	118251	116145	FALSE	A0A8M3B4F1;A0A8M9PWQ8;A0A8M9PWR2;A0A8M9PWR7;A0A8M9PWS1;A0A8M9PWS5;A0A8M9PWS8;A0A8M9PWT3;A0A8M9Q8S7;A0A8M9Q8T2;A0A8M9Q8T6;A0A8M9Q8U7;A0A8M9Q8V2;A0A8M9QEJ1;A0A8M9QEJ4;A0A8M9QEJ7;A0A8M9QEK1;A0A8M9QEK3;A0A8M9QEK7;A0A8M9QEL0;A0A8M9QJ00;A0A8M9QJ05;A0A8M9QJ09;A0A8M9QJ14;A0A8M9QJ17;A0A8M9QJ21;A0A8M9QJ22;A0A8M9QMR8;A0A8M9QMS1;A0A8M9QMS4;A0A8M9QMS8;A0A8M9QMT2;A0A8M9QMT4;A0A8M9QMT9	Ankyrin-3 isoform X19;Ankyrin-3 isoform X4;Ankyrin-3 isoform X9;Ankyrin-3 isoform X14;Ankyrin-3 isoform X20;Ankyrin-3 isoform X25;Ankyrin-3 isoform X30;Ankyrin-3 isoform X35;Ankyrin-3 isoform X5;Ankyrin-3 isoform X10;Ankyrin-3 isoform X15;Ankyrin-3 isoform X26;Ankyrin-3 isoform X31;Ankyrin-3 isoform X1;Ankyrin-3 isoform X6;Ankyrin-3 isoform X11;Ankyrin-3 isoform X16;Ankyrin-3 isoform X21;Ankyrin-…	ank3b	Danio rerio
71371.1	87778	89509.9	87046.5	66832.9	61501.4	62304.4	64405.8	TRUE	A0A8M3B4F6	HEAT repeat-containing protein 1	heatr1	Danio rerio
20300.7	9887.28	12398.9	9742.68	9190.36	16757.9	14070.3	20767.6	TRUE	A0A8M3B4J0;A0A8M3B7C3;Q7SXI6;Q803Q2	Nuclear distribution protein nudE-like 1-A isoform X2;Nuclear distribution protein nudE-like 1-A isoform X1;Nuclear distribution protein nudE-like 1-A;Nuclear distribution protein nudE-like 1-B	ndel1a;ndel1a;ndel1a;ndel1b	Danio rerio
71148.1	70669.5	58419.5	65757.6	72506.1	68861.5	68965.9	65786.1	FALSE	A0A8M3B4L4;A0A8M3BBH8;A0A8M6Z0B7;A0A8M6Z1X6;A0A8M6Z7Z1	Multiple PDZ domain protein isoform X3;Multiple PDZ domain protein isoform X2;Multiple PDZ domain protein isoform X1;Multiple PDZ domain protein isoform X4;Multiple PDZ domain protein isoform X5	mpdz	Danio rerio
24099.5	22546.7	19370.1	19199.8	25041.3	18781.2	14849.7	18311.3	FALSE	A0A8M3B4N2;F1Q5L3	Splicing factor, suppressor of white-apricot homolog isoform X1;Splicing factor SWAP	sfswap;sfrs8	Danio rerio
16982.4	24255.1	19404.4	20161.9	22396.1	18437.7	17981	17174	FALSE	A0A8M3B4N6;Q567G2	WD repeat-containing protein 73 isoform X1;WD repeat-containing protein 73	wdr73	Danio rerio
454043	443771	498452	446316	509379	500412	491281	492319	FALSE	A0A8M3B4R7;A4IGC8	Delta-1-pyrroline-5-carboxylate synthase	aldh18a1;cb842	Danio rerio
29821.7	33296.9	42537.8	35639.6	39143.1	38025.9	35755.9	31075.2	TRUE	A0A8M3B4S3;A0A8M9PAY3	Syntaxin-binding protein 4;Syntaxin-binding protein 4 isoform X2	stxbp4	Danio rerio
7911.78	4522.27	7932.18	5207.8	7844.42	10147.5	9233.32	7348.3	FALSE	A0A8M3B525	Lys-63-specific deubiquitinase	brcc3	Danio rerio
104078	106676	97584.4	113806	133195	141864	140188	133670	FALSE	A0A8M3B533;A0A8M3B7V7;A0A8M6Z1R4;A0A8M9PY42;A0A8M9Q9W6;A0A8M9Q9X2;A0A8M9QFJ7;A0A8M9QFK2;A0A8M9QJU0;A0A8M9QJU4;A0A8M9QNI1;A0A8M9QNI4;F1QPA0;Q9I8X3	Fibroblast growth factor receptor;Fibroblast growth factor receptor;Fibroblast growth factor receptor;Fibroblast growth factor receptor;Fibroblast growth factor receptor;Fibroblast growth factor receptor;Fibroblast growth factor receptor;Fibroblast growth factor receptor;Fibroblast growth factor receptor;Fibroblast growth factor receptor;Fibroblast growth factor receptor;Fibroblast growth factor …	fgfr3;fgfr3;fgfr3;fgfr3;fgfr3;fgfr3;fgfr3;fgfr3;fgfr3;fgfr3;fgfr3;fgfr3;fc27h01;fgfr3	Danio rerio
42143.9	55449.9	40850.3	51293.9	27435.1	28770.3	25644.7	23855.7	FALSE	A0A8M3B539;A0A8M3B7W1;A0A8M9Q177;A0A8M9QK29	Centrosomal protein of 170 kDa isoform X5;Centrosomal protein of 170 kDa isoform X4;Centrosomal protein of 170 kDa isoform X5;Centrosomal protein of 170 kDa isoform X4	cep170aa	Danio rerio
13707.6	NaN	14934.9	10169.7	24584.1	28103.7	26813.7	20196.6	FALSE	A0A8M3B5C8;Q803W1	Secernin-3 isoform X1;Secernin-3	scrn3	Danio rerio
21663.4	25364	21135	24092.9	32596.2	35155.6	34944.5	34694.7	FALSE	A0A8M3B5D9;A0A8M6Z0B9;A0A8M6Z0Z8;A0A8M6Z832;F1QDA5;F1QKR1	Formin-like protein 2 isoform X3;Formin-like protein 2 isoform X1;Formin-like protein 2 isoform X5;Formin-like protein 2 isoform X2;Formin-like 2a;Formin-like 2a	fmnl2a	Danio rerio
13128.2	11890.3	17333.9	10689.4	5667.63	5252.37	6204.7	4729.06	FALSE	A0A8M3B5H5	Inactive heparanase-2 isoform X1	hpse2	Danio rerio
29477	28192.9	22686.5	21211.3	25585.6	22119	19959.6	15840	FALSE	A0A8M3B5K0;A0A8M3B8C2;A0A8M6Z476	Biorientation of chromosomes in cell division protein 1-like 1 isoform X2;Biorientation of chromosomes in cell division protein 1-like 1 isoform X1;Biorientation of chromosomes in cell division protein 1-like 1 isoform X3	bod1l1	Danio rerio
29024.7	30580.9	22628.1	29090.9	38575.2	45189.7	34784.6	35555.9	FALSE	A0A8M3B5K4	LIM domain only protein 7 isoform X14	lmo7a	Danio rerio
21311.8	15430.4	16009.2	19083.3	13353.1	19005.3	17976.6	16471.4	FALSE	A0A8M3B5S9;Q1RLV7	Coiled-coil domain-containing protein 93	ccdc93;zgc:136790	Danio rerio
47672.6	32594.9	46950.1	43097.6	69064.3	84359.1	58475.5	59125.1	FALSE	A0A8M3B5U5;B0S789	Signal transducer and activator of transcription	stat1b;STAT	Danio rerio
482652	462116	490285	414721	401114	433853	411574	379755	TRUE	A0A8M3B5Z6;E7FBN7	Ras-specific guanine nucleotide-releasing factor 2-like isoform X1;Ras protein-specific guanine nucleotide-releasing factor 2a	rasgrf2a	Danio rerio
14638.1	10652.9	9392.01	12549.5	12564.2	8163.9	9673.17	6879.43	FALSE	A0A8M3B625;Q08CM4	Protein lin-54 homolog	zgc:152921;lin54	Danio rerio
129492	113058	99780.1	87610.6	114115	97474.9	87830.3	88340.6	FALSE	A0A8M3B6A2;Q642G9	Opioid-binding protein/cell adhesion molecule isoform X1;Opioid-binding protein/cell adhesion molecule precursor	opcml;zgc:92901	Danio rerio
45023.2	43719	50577.8	40391.7	47495.1	41189.9	40769.4	38482.2	FALSE	A0A8M3B6D6	Pre-mRNA 3' end processing protein WDR33 isoform 1	zgc:110570	Danio rerio
4175.43	4970.52	8431.63	11527.4	12030.8	13152.1	13771.5	13288.1	FALSE	A0A8M3B6E4	FYVE and coiled-coil domain autophagy adaptor 1a	fyco1a	Danio rerio
30748.1	39047.3	33937.3	35616.2	38268.2	34280.5	34093.4	31241.3	FALSE	A0A8M3B6H6;F1QBY1	Nipped-B protein;Nipped-B-like protein B	nipblb	Danio rerio
45721.4	37819.9	38207.6	34221.4	57436.1	51150.6	34993.5	31918.1	FALSE	A0A8M3B6K0;E7F8P0	Tripartite motif containing 69 isoform X1;Tripartite motif-containing 69	trim69;rnf36	Danio rerio
24100.3	25065.7	39825.2	24456.9	39745.6	37428.6	29460	19341.7	FALSE	A0A8M3B6N4;E7F112	RNA-binding motif, single-stranded-interacting protein 2 isoform X2;RNA-binding motif, single stranded-interacting protein 2a	rbms2a	Danio rerio
25880.9	29552.6	30500.6	27439.4	23912.1	22940.8	24088.3	24433.4	FALSE	A0A8M3B6Q7;A0A8M9PX79	mitogen-activated protein kinase kinase kinase	map3k15	Danio rerio
18060.8	18392.4	16084.8	19429.4	21346.4	22103.2	19012.9	19716.4	TRUE	A0A8M3B6V8;E7F670	MyoD family inhibitor isoform X2;MyoD family inhibitor isoform X1	si:dkey-91m3.1	Danio rerio
32371.2	38661.3	46208.1	32836.9	43698.1	44880.1	50984.3	48401.7	FALSE	A0A8M3B6Y7	L-fucose kinase	fuk	Danio rerio
75796.8	91365.6	78468.9	85291.2	55460.6	50779.3	48933	44434.1	FALSE	A0A8M3B710;F1QGD9	tRNA (guanine(26)-N(2))-dimethyltransferase;tRNA (Guanine(26)-N(2))-dimethyltransferase isoform X1	trmt1	Danio rerio
54398.6	71388.4	49737.4	64648.8	49558.7	44943.2	41224.9	42124.4	TRUE	A0A8M3B730;Q7SXX3	TEA domain family member 1a;TEA domain family member 1	tead1	Danio rerio
73297.2	77386.4	79565.9	79064.7	86600.2	85418.7	80213.7	83122	FALSE	A0A8M3B7A6;X1WCE5	alpha-mannosidase	man2c1	Danio rerio
46239.4	44306	47073.3	48022.9	52864.2	49217.9	48448.7	38049.9	FALSE	A0A8M3B7D1;F1QHC0	BCL2/adenovirus E1B 19 kDa protein-interacting protein 2 isoform X2;BCL2-interacting protein 2	bnip2	Danio rerio
157035	191902	170645	174024	167238	168389	159579	156451	FALSE	A0A8M3B7Q8;F1QF19	E3 ubiquitin-protein ligase HECTD3 isoform X1;E3 ubiquitin-protein ligase HECTD3	hectd3;wu:fc38h02	Danio rerio
33411.6	39527.7	32624.9	35233.3	30904.9	29524.1	25831.2	31175.5	FALSE	A0A8M3B826;B0V0U4	Polypeptide N-acetylgalactosaminyltransferase	galnt2;im:7140357	Danio rerio
44258.4	51251.6	44680.4	52526.1	50007	52988.8	52146.4	52396.2	FALSE	A0A8M3B870;A0A8M6Z1Q6;A0A8M6Z9L3;B8A4Z2	Protein FAM135A isoform X4;Protein FAM135A isoform X2;Protein FAM135A isoform X1;Family with sequence similarity 135 member A	fam135a;fam135a;fam135a;im:7140207	Danio rerio
26284.4	21873.4	23271	31797.9	41535.7	70437.8	65679.4	71809	FALSE	A0A8M3B882	Coatomer subunit zeta	copz2	Danio rerio
8693.22	14113.8	10750.7	9318.65	11714.8	8592.76	6012.88	6169.55	FALSE	A0A8M3B8D1;E7FE54	GPI ethanolamine phosphate transferase 2	si:ch73-49o8.1	Danio rerio
NaN	8771.03	13930.6	14081	27293.1	45343.5	35244.6	48432.6	TRUE	A0A8M3B8E8;Q502D1	Glyoxalase domain-containing protein 5 isoform X1;Glyoxalase domain-containing protein 5	glod5	Danio rerio
136281	127873	146465	119584	133671	137184	135333	131380	FALSE	A0A8M3B8G3;E7EYW2	Epsin-2 isoform X2;Epsin 2	epn2	Danio rerio
53063.9	1672.85	NaN	1157680	244104	NaN	13470.3	19604.5	FALSE	A0A8M3B8X9;A0A8M9Q0D0;Q5RH04	MICOS complex subunit MIC19 isoform X1;MICOS complex subunit MIC19 isoform X4;Coiled-coil-helix-coiled-coil-helix domain-containing 3a	chchd3a;chchd3a;chchd3	Danio rerio
42416.4	57087	60265.2	60617.5	66004.8	55173.6	46171.8	52070.2	FALSE	A0A8M3B909;F1R506	Protein kinase C	prkcq;si:ch211-239o15.1	Danio rerio
316204	286513	332202	233621	394983	382078	376381	372135	FALSE	A0A8M3B9L5	Aminopeptidase	ARTS-1	Danio rerio
15772.9	15966.8	14330	14705.5	10911.6	6923.48	7346.08	7654.74	FALSE	A0A8M3BA15;E9QGF9	Rho GTPase-activating protein 31 isoform X2;Rho GTPase-activating protein 31	arhgap31	Danio rerio
503998	494612	498803	472739	644413	605036	591238	618292	FALSE	A0A8M3BA22	Uncharacterized protein LOC100126019 isoform X2	zgc:171967	Danio rerio
108922	113905	109535	86261.5	65909.9	55112.4	47488.5	51449.5	FALSE	A0A8M3BAJ1;A0A8M9PN33;A0A8M9Q0S6;A0A8M9Q729;A0A8M9QB82	La-related protein 4 isoform X1;La-related protein 4 isoform X2;La-related protein 4 isoform X3;La-related protein 4 isoform X4;La-related protein 4 isoform X1	larp4ab	Danio rerio
16985.3	25788.7	18766.4	18771.2	8629.58	NaN	NaN	NaN	TRUE	A0A8M3BAJ9;E7FGE7	Anion exchange protein	slc4a8	Danio rerio
4787.59	1761.11	5033.14	5142.3	5556.09	5797.16	5443.71	5512.94	TRUE	A0A8M3BAQ3;A0A8M3BAR2;A0A8M6Z1L5	Calcium/calmodulin-dependent protein kinase type 1D-like;Apolipoprotein L4-like;Calcium/calmodulin-dependent protein kinase type 1D	si:ch211-217i17.1;LOC100534694;si:ch211-285c6.2	Danio rerio
29907.1	30122.6	16968.5	24209.3	14425.7	14295.4	14266.4	14129.6	FALSE	A0A8M3BB15	Anoctamin	ano5b	Danio rerio
671347	718781	659060	657906	572479	526867	511852	485211	FALSE	A0A8M3BBK0	EIF-2-alpha kinase activator GCN1	gcn1	Danio rerio
21559.9	21028.8	17959.3	14388.2	23675.3	24839.1	18318.9	21616.8	FALSE	A0A8M3BBL3;B0UYE9	GRIP1-associated protein 1 isoform X1;GRIP1-associated protein 1	gripap1;zgc:158787	Danio rerio
58759.2	58429.7	51327.9	57217.4	45108.4	40111.4	33502.1	47312.4	FALSE	A0A8M3BBZ7	TBC1 domain family member 10A	tbc1d10aa	Danio rerio
30674.1	26272.4	30707.2	23915.3	47076.6	46153.2	44666.2	42125.2	FALSE	A0A8M3BCA5;Q2PMI2	Follistatin-related protein 1 isoform X1;Follistatin-like 1b	fstl1b;fa95c03	Danio rerio
56159.6	66616.8	54128	60873.4	48776.7	37564.9	32262.2	29244.2	FALSE	A0A8M3BCF0;B0UY57	Telomere-associated protein RIF1 isoform X2;Replication timing regulatory factor 1	rif1;fc38c03	Danio rerio
10563.5	8867.24	6247.37	NaN	NaN	NaN	3913.75	NaN	TRUE	A0A8M3BCG7;A0A8M9PA47	Leucine-rich repeat flightless-interacting protein 2 isoform X21;Leucine-rich repeat flightless-interacting protein 2 isoform X22	lrrfip1a	Danio rerio
8682.33	9934.24	7245.79	9974.02	10121	11763.8	9407.2	8684.61	FALSE	A0A8M3BCR2;E7EYR3	RING-type E3 ubiquitin transferase	ttc3	Danio rerio
37435.4	43428.7	33931.4	34743.5	20852.9	20816.2	20001	16448.6	FALSE	A0A8M3BD27	Probable 28S rRNA (Cytosine-C(5))-methyltransferase isoform X1	nsun5	Danio rerio
63756.1	61256.6	60237.5	59205.2	105201	112721	111823	97435.6	FALSE	A0A8M3BDH9;A9ZPF3	Chemokine (C-C motif) ligand 44 isoform X1;Chemokine (C-C motif) ligand 44	ccl44;ccl-c11b	Danio rerio
1208090	1088840	1171580	1081610	1469900	1470370	1566320	1599800	FALSE	A0A8M3BDW6	Spectrin beta chain	sptbn1	Danio rerio
85450.9	87516.4	80034	70899.4	94288.8	94213.5	81779.1	73170.5	FALSE	A0A8M3BDY0;A0A8M9Q8Q2	Myosin phosphatase Rho-interacting protein isoform X1;Myosin phosphatase Rho-interacting protein isoform X2	mprip	Danio rerio
44258.6	NaN	156308	140456	35713.4	123241	138821	97755.5	FALSE	A0A8M3BE54;A0A8M9PWG1;A0A8M9QED3;A0A8M9QED6;A0A8M9QIT8;A0A8M9QIU1;A0A8M9QML2	Neurexin 1a isoform X10;Neurexin 1a isoform X21;Neurexin 1a isoform X15;Neurexin 1a isoform X23;Neurexin 1a isoform X20;Neurexin 1a isoform X25;Neurexin 1a isoform X24	nrxn1a	Danio rerio
80078.7	110840	71128.2	84804.6	49687	48427.7	39270.1	39848.1	FALSE	A0A8M3BE83	Rho guanine nucleotide exchange factor 15 isoform X1	si:dkey-38p12.3	Danio rerio
30901.6	31506	31105.4	31404.2	24345.8	23365.4	22424.6	23489.9	FALSE	A0A8M3BE96	NHL repeat-containing protein 2	nhlrc2	Danio rerio
75523.8	70339.1	66414	74899.2	80749.7	91239	73667	82495.8	FALSE	A0A8M3BEE9	Slit homolog 1 protein isoform X1	slit1a	Danio rerio
NaN	3551.13	2851.72	3991.33	4161.17	4757.69	3112.62	4461.78	TRUE	A0A8M3BEN4;Q5XJT0	CDK-activating kinase assembly factor MAT1	zgc:101599	Danio rerio
46263.6	95510.1	80194	80573.2	34286.3	39222.5	32760.2	38496.6	FALSE	A0A8M3BEX0	Coagulation factor VIII	f8	Danio rerio
67149.4	59543.9	60553.5	44073.2	83451.7	70907.7	59840.6	62000.6	FALSE	A0A8M3BF01	RAB9B, member RAS oncogene family	rab9b	Danio rerio
10122.3	7292.65	7039.11	7555.21	8963.71	6904.32	8985.66	9760.2	FALSE	A0A8M6YSQ0;E7FAX1	Lysophospholipid acyltransferase 5 isoform X1;Lysophosphatidylcholine acyltransferase 3	lpcat3;im:7145298	Danio rerio
25395.9	32240.2	22967.4	24776	19101.9	16702.7	15992.5	17180.4	FALSE	A0A8M6YSY0;A0A8M9PN89;F1QAS0	Protein LYRIC isoform X4;Protein LYRIC isoform X3;Metadherin b	mtdhb	Danio rerio
186514	220509	195188	231540	214548	179338	229024	237832	TRUE	A0A8M6YT62	T-box transcription factor TBX1-like	tbx1l	Danio rerio
21256	41527.9	12816.3	18390.2	26390.7	19089.5	20132.3	16309.6	FALSE	A0A8M6YT80;A0A8M6YVQ4;A0A8M6Z1N0;A0A8M6Z2C1;A0A8M9PCH1;A0A8M9PNW4;A0A8M9PP34;A0A8M9PV69;A0A8M9Q247;A0A8M9Q252;A0A8M9Q6C4;E7FBN5	SAM and SH3 domain-containing protein 1 isoform X3;SAM and SH3 domain-containing protein 1 isoform X5;SAM and SH3 domain-containing protein 1 isoform X4;SAM and SH3 domain-containing protein 1 isoform X6;SAM and SH3 domain-containing protein 1 isoform X2;SAM and SH3 domain-containing protein 1 isoform X3;SAM and SH3 domain-containing protein 1 isoform X2;SAM and SH3 domain-containing protein 1 is…	sash1b	Danio rerio
38344.6	50058.9	36294.7	40137.3	42653.4	41303.8	37072	34153.7	FALSE	A0A8M6YTF7	Tyrosine-protein kinase receptor	igf1ra	Danio rerio
77338	83731.9	67249.8	70940.8	84398.3	83608.9	69296.7	65663.8	FALSE	A0A8M6YTG6;A0A8M9NZA7;A0A8M9P7X5;A0A8M9PD45;A0A8M9PD48;A0A8M9PJI2;A0A8M9PMH2;A0A8M9PMH6;F1Q4Y0	Rho guanine nucleotide exchange factor 1 isoform X6;Rho guanine nucleotide exchange factor 1 isoform X5;Rho guanine nucleotide exchange factor 1 isoform X1;Rho guanine nucleotide exchange factor 1 isoform X2;Rho guanine nucleotide exchange factor 1 isoform X8;Rho guanine nucleotide exchange factor 1 isoform X4;Rho guanine nucleotide exchange factor 1 isoform X3;Rho guanine nucleotide exchange fac…	arhgef1b;arhgef1b;arhgef1b;arhgef1b;arhgef1b;arhgef1b;arhgef1b;arhgef1b;im:7155372	Danio rerio
12184.9	14526.5	11135	14977.8	10249.6	11924.8	11747.7	10221	FALSE	A0A8M6YTR2;A0A8M9P1G9	Rho GTPase-activating protein 42 isoform X2;Rho GTPase-activating protein 42 isoform X1	LOC569534	Danio rerio
127426	126592	129213	128581	170100	171885	151386	153144	FALSE	A0A8M6YTS4;K7DYN0	Rab3 GTPase-activating protein non-catalytic subunit isoform X1;RAB3 GTPase-activating protein subunit 2 (non-catalytic)	rab3gap2;RAB3	Danio rerio
18590.4	21497.8	18899.6	16771.6	17873.9	16126.5	19087.2	17337.3	FALSE	A0A8M6YTY2;A0A8M6YTY7;A0A8M6YWF0;A3KPW9	BCL2-associated athanogene 6;BCL2-associated athanogene 6;BCL2-associated athanogene 6;Large proline-rich protein BAG6	bag6l;bag6l;bag6l;Bag6	Danio rerio
45549	58993.8	49144.9	51814.2	29114.9	26856	25105.1	18665.3	FALSE	A0A8M6YTY8;A0A8N7TEI0	Bromodomain adjacent to zinc finger domain protein 1A isoform X2;Bromodomain adjacent to zinc finger domain protein 1A isoform X1	baz1a	Danio rerio
95212.3	92760.8	99105.6	94962	112004	99727.7	110038	114590	FALSE	A0A8M6YU02;A0A8M6Z325	Microtubule-actin cross-linking factor 1 isoform X17;Microtubule-actin cross-linking factor 1 isoform X16	macf1a	Danio rerio
25035.5	23394.2	23916	23875.3	28059.1	27844.3	25158.9	25195	FALSE	A0A8M6YU25;A0A8M6Z2J3	Trafficking protein particle complex subunit 9 isoform X1;Trafficking protein particle complex subunit 9 isoform X2	si:dkey-218f9.10	Danio rerio
18102.5	11686.7	12047.3	12001.6	26567.1	31361.2	28959.4	29339.5	FALSE	A0A8M6YU70	GTPase IMAP family member 4	LOC100002591	Danio rerio
97651.1	92495	123860	103136	107063	119343	104505	93243.6	FALSE	A0A8M6YUD7;Q5RIH2	C-1-tetrahydrofolate synthase, cytoplasmic;C-1-tetrahydrofolate synthase, cytoplasmic	mthfd1a	Danio rerio
80485.4	62807.4	54333.5	44687.3	50191.6	50514.6	38478.4	31737.4	FALSE	A0A8M6YUH1;Q6DC29	Family with sequence similarity 49 member A,-like;Family with sequence similarity 49 member A,-like	fam49a	Danio rerio
20640.9	19875.9	22393.1	20090.1	25734.1	31834.9	27405.5	28124.3	FALSE	A0A8M6YUM6;A0A8M6Z2H2;F1R0A4	Syndetin isoform X2;Syndetin isoform X1;Syndetin isoform X3	si:ch211-287b5.1	Danio rerio
240454	257822	260329	259378	269570	241355	213980	243043	FALSE	A0A8M6YUR6	Eukaryotic translation initiation factor 3 subunit K	eif3k	Danio rerio
23372.5	21376	28571.5	23579.5	38539.9	50996.6	43961.5	46315.7	FALSE	A0A8M6YUT9;F1QXH6	Uncharacterized protein LOC563420 isoform X1;Si:ch211-245h14.1	si:ch211-245h14.1	Danio rerio
58373.8	54132.4	55100.2	56873.8	73316.6	77637.5	73899.6	72444.2	FALSE	A0A8M6YUV9;A0A8M9P5A1;F1Q7S5	GRB2-associated-binding protein 1 isoform X1;GRB2-associated-binding protein 1 isoform X2;GRB2-associated-binding protein 1	gab1;gab1;fb11b01	Danio rerio
177657	231740	168860	224733	108111	73304.6	80121.4	67117	FALSE	A0A8M6YUX4;F1RCN0	DNA (cytosine-5)-methyltransferase	dnmt1;cb1075	Danio rerio
10676.4	7397.85	14822.1	11439.1	4232.09	9569.86	4887.51	6631.54	TRUE	A0A8M6YV08	Protein FAM89A	fam89a	Danio rerio
55888.2	56836.7	57570.4	63231.4	69132	55324.1	51171.6	50030.4	FALSE	A0A8M6YV44;R4GE22	Splicing factor, arginine/serine-rich 15 isoform X2;SR-related CTD-associated factor 4b	scaf4b	Danio rerio
34859.1	33256.9	34896.8	21156.2	41926.2	51234.6	51942.5	41972.7	FALSE	A0A8M6YV57	Serine/threonine-protein kinase 38	stk38b	Danio rerio
29904.5	25555.2	23474.2	26612.3	51261.7	41691.3	41056.1	27488.4	FALSE	A0A8M6YV78	palmitoyl-protein hydrolase	lyplal1	Danio rerio
34461.8	36015.1	35023.3	37737.6	34685	30215.2	31640.6	29927.6	FALSE	A0A8M6YV86;Q9I9B4	Pre-B-cell leukemia homeobox 2 isoform X1;Pbxy homeodomain protein	pbx2;pbxy	Danio rerio
39651.8	45025.5	34795.5	39544.3	23839.4	15441.7	23715.2	15267.7	FALSE	A0A8M6YVB2	Box C/D snoRNA protein 1	znhit6	Danio rerio
79806.8	94245.5	69984.5	76240.9	72315.4	65759	61233.9	59157.6	FALSE	A0A8M6YVI4;A0A8M9PDY7	Serine/arginine-rich splicing factor 10-like isoform X1;Serine/arginine-rich splicing factor 10-like isoform X3	srsf10a	Danio rerio
15246.3	19928.8	19480.9	16298.9	15995.4	15538.9	12177	12159.6	FALSE	A0A8M6YVJ7;Q6IVV8	Polycystin-2 isoform X2;Polycystin-2	pkd2	Danio rerio
12843.9	13626.5	16163.9	17281.4	14560.1	17399.4	14520.3	14969.6	TRUE	A0A8M6YVK7;A0A8M6YY20;A0A8M6Z418	LisH domain and HEAT repeat-containing protein KIAA1468 homolog isoform X3;LisH domain and HEAT repeat-containing protein KIAA1468 homolog isoform X1;LisH domain and HEAT repeat-containing protein KIAA1468 homolog isoform X4	zgc:66014	Danio rerio
38205.1	40071	31086.3	30872.1	30410.4	25218.5	28837.1	26949.9	FALSE	A0A8M6YVL6;A2RV01	Diphthine--ammonia ligase	dph6	Danio rerio
5379.83	11792.1	9406.02	9269.89	7567.06	9456.24	7636.28	4556.85	FALSE	A0A8M6YVM4;A0A8M9PQE7;A0A8M9PWN6	Phospholipid-transporting ATPase	si:dkey-211e20.10	Danio rerio
1193850	1260470	1316740	1329660	1225670	1174580	1205940	1152900	FALSE	A0A8M6YVR9	Glycine--tRNA ligase	gars	Danio rerio
89700.6	96723	95235	87066.4	96813.7	81370.8	86217.7	83257	FALSE	A0A8M6YVT4;Q1JPZ3	Tyrosine-protein kinase;Proto-oncogene tyrosine-protein kinase Src	src	Danio rerio
47366.9	44971.9	65163.8	46133.4	70102.3	69943.5	61721.1	67675.4	FALSE	A0A8M6YVV2	Uncharacterized protein LOC553461 isoform X4	si:dkey-147f3.4	Danio rerio
56144.5	72077	49064.4	31591.8	59263.6	41018.9	43039.2	38139.6	FALSE	A0A8M6YVW3;B3DJY5	LETM1 domain-containing protein 1 isoform X1;LETM1 domain-containing 1	letmd1;zgc:194450	Danio rerio
75593.8	90665.9	70203	86391.6	126332	108430	131076	91419.5	FALSE	A0A8M6YW11	Glucoside xylosyltransferase 1-like	gxylt1a	Danio rerio
23045.6	27145.3	19769.7	23440.2	23654.1	19948	18592.6	20652.9	FALSE	A0A8M6YW13;E7F2X3	Integrator complex subunit 4 isoform X2;Integrator complex subunit 4	ints4	Danio rerio
16719.6	21359.7	19564.3	5557.74	38634.1	35201.8	32041	32553.1	FALSE	A0A8M6YW17	Fibrillin-1	fbn1	Danio rerio
24356.5	28487.6	27325.2	28245.5	23770.8	23373.1	28235.4	25532.3	TRUE	A0A8M6YWB0;A8DZ70	Protein LYRIC isoform X1;Metadherin a	mtdha;lyric	Danio rerio
45987.2	61461.8	45270.3	49616.7	44010.7	44763.7	48749	31526	FALSE	A0A8M6YWE2;A0A8M6Z4Q9	Girdin isoform X1;Girdin isoform X2	ccdc88ab	Danio rerio
36034.7	53188.8	41413.5	44432.2	39639.2	37343.4	32937.6	32680.5	TRUE	A0A8M6YWK0	Lysine-specific histone demethylase 1B-like	LOC100331367	Danio rerio
53618.8	47555.1	39062.4	53969.7	30726	26584.8	23694.5	19137.8	FALSE	A0A8M6YWR5	Palladin isoform X6	palld	Danio rerio
373897	193381	376584	216523	912151	1078950	1052920	1105500	FALSE	A0A8M6YWS8	Collagen alpha-1(XII) chain isoform X2	col12a1b	Danio rerio
428990	496137	439572	341712	335523	305121	262621	224415	FALSE	A0A8M6YWU8	Protein HID1	hid1a	Danio rerio
35548.3	45538.5	37930	37753	47494.9	40371	38190.9	31533	FALSE	A0A8M6YWZ4;Q5RGJ5	CWF19-like protein 1 isoform X1;CWF19-like protein 1	cwf19l1	Danio rerio
113560	123149	113672	104916	114396	111621	108816	100684	FALSE	A0A8M6YX05;A0A8M9PH66;A0A8M9PUD2;A0A8M9Q0E6;A0A8M9Q5V2;A0A8M9QB53;Q6DRG7	Protein phosphatase 1 regulatory subunit;Protein phosphatase 1 regulatory subunit;Protein phosphatase 1 regulatory subunit;Protein phosphatase 1 regulatory subunit;Protein phosphatase 1 regulatory subunit;Protein phosphatase 1 regulatory subunit;Protein phosphatase 1 regulatory subunit 12A	ppp1r12a	Danio rerio
82413.4	100051	93437.9	96693.4	79439.6	78016.4	82328.8	78445.6	FALSE	A0A8M6YX33	Family with sequence similarity 114 member A2	fam114a2	Danio rerio
87848.8	100125	103534	88414	83277.1	75753.7	74519.9	70359.3	FALSE	A0A8M6YX38	WD repeat-containing protein 7	wdr7	Danio rerio
63367.1	53096.2	56627.4	59982.1	57448.6	50287.3	51633.1	52355.9	TRUE	A0A8M6YX50	LOW QUALITY PROTEIN: zinc finger BED domain-containing protein 5-like	LOC108183297	Danio rerio
12765.8	12504.2	11061.8	25447.9	10790.1	96626.1	NaN	NaN	FALSE	A0A8M6YX66;A0A8M6Z3Y5;E9QIT3	Centromere protein T isoform X1;Centromere protein T isoform X3;Centromere protein T	si:ch211-225g23.1	Danio rerio
625097	687978	643324	639445	653322	614634	602560	595399	FALSE	A0A8M6YXA0;F1QK93	26S proteasome non-ATPase regulatory subunit 1	psmd1;zgc:55818	Danio rerio
10301	10022.7	11418.6	9718.35	8742.74	12185.9	11020.9	10208.2	FALSE	A0A8M6YXD0	non-specific serine/threonine protein kinase	eif2ak4	Danio rerio
33662.3	41540.9	32252.7	60642.9	6392.06	4403.64	6545.38	4522.33	FALSE	A0A8M6YXL7;E9QE51;F1RB66	Targeting protein for Xklp2 isoform X2;TPX2 microtubule nucleation factor;TPX2 microtubule nucleation factor	tpx2;sb:cb106;cb106	Danio rerio
7286.12	4723.88	5339.57	5303.63	6456.32	5900.92	3662.59	3772.52	TRUE	A0A8M6YXN8;Q6PBU4	Eukaryotic translation initiation factor 4E type 2 isoform X1;Eukaryotic translation initiation factor 4E class II 2B	eif4e2rs1;eIF4E2B	Danio rerio
54648.9	57401.1	59365.6	42014.1	47159.6	38074.5	40290.3	35412.9	FALSE	A0A8M6YXS2;F1QFC4	Nucleolar complex protein 2 homolog	noc2l;id:ibd5110	Danio rerio
414.81	3383	19901.1	8738.43	20848.6	24207.1	37800.7	22990.2	FALSE	A0A8M6YY54;E9QHI1;F1QYE2	Tenascin isoform X3;Tenascin C;Tenascin C	tnc;tenc;tenc	Danio rerio
NaN	23022.1	18522.6	14895.3	15527.2	17190.6	21033.9	21865	FALSE	A0A8M6YY70	Partitioning defective 3 homolog	pard3aa	Danio rerio
39456.6	44693.2	49176.3	57038.1	34544.2	29450.7	28395.5	37640.8	FALSE	A0A8M6YY80;A0A8M9QDX6;A1A5T2	Phosphatidylserine decarboxylase proenzyme, mitochondrial;Phosphatidylserine decarboxylase proenzyme, mitochondrial;Phosphatidylserine decarboxylase proenzyme, mitochondrial	pisd;pisd;zgc:158135	Danio rerio
17635.3	NaN	7268.89	NaN	2083.58	7233.01	18501	7325.1	FALSE	A0A8M6YYP5;Q7T361	Syntaxin-8 isoform X1;Stx8 protein	stx8;zgc:64079	Danio rerio
26406.5	30442.7	27548.3	29063.7	33438.6	31229.2	26497.2	25106.4	FALSE	A0A8M6YYQ0	C-Jun-amino-terminal kinase-interacting protein 4 isoform X3	spag9a	Danio rerio
50737.7	53992.5	46547.6	51483.8	51039.1	51556.2	46304.8	46069	FALSE	A0A8M6YYW3;A0A8M6YZQ7;A0A8M6Z183;A0A8M6Z7G4	Protein Shroom2 isoform X4;Protein Shroom2 isoform X1;Protein Shroom2 isoform X2;Protein Shroom2 isoform X3	shroom2a	Danio rerio
12172.4	13895.7	9584.02	9217.03	17010.5	17280.8	15609.1	13953.7	FALSE	A0A8M6YYW5	Membrane-associated phosphatidylinositol transfer protein 2	pitpnm2	Danio rerio
471819	468910	486670	369877	359671	322535	280895	307782	FALSE	A0A8M6YZ65	S-adenosylmethionine synthase	mat2ab	Danio rerio
10130.8	11431.7	11251.3	13719.8	10150.6	7249.81	7689.16	5723.81	FALSE	A0A8M6YZ82	SH2B adapter protein 3	sh2b3	Danio rerio
28195.4	25009.1	25770.7	22758.3	33854	33027.6	27151.5	23937.1	FALSE	A0A8M6YZ89;A0A8M9Q501	Nucleus accumbens-associated protein 1-like isoform X1;Nucleus accumbens-associated protein 1-like isoform X2	LOC103910274	Danio rerio
42810.1	35392.1	44713.2	54744.9	39951.7	40782.8	48447.2	48928.5	FALSE	A0A8M6YZB7;E7FBD9	Peroxisomal membrane protein PMP34-like isoform X2;Peroxisomal membrane protein PMP34-like	LOC566378	Danio rerio
18173.3	28686	26391.7	29201.3	15669.3	26595.1	24423.2	26517.5	FALSE	A0A8M6YZC0	StAR-related lipid transfer protein 5	stard5	Danio rerio
10095.2	11183.7	9821.67	5082.7	7809.38	14521	6983.15	8080.61	FALSE	A0A8M6YZJ1;E7F2R5	DNA replication factor Cdt1 isoform X2;Chromatin licensing and DNA replication factor 1	cdt1	Danio rerio
7458.39	5569.94	2665.54	7310.1	5142.48	4035.16	1782.94	NaN	TRUE	A0A8M6YZJ7;A0A8M9Q7U2	Zinc finger protein 883-like isoform X1;Zinc finger protein 883-like isoform X2	LOC108190731	Danio rerio
36103	39428.5	24663.9	27422.7	33766.7	32942.5	21908.1	10970.5	FALSE	A0A8M6YZM1	LOW QUALITY PROTEIN: regulator of nonsense transcripts 2	upf2	Danio rerio
19469.9	18524.2	18098.8	15686.1	20828.8	18290.8	15593.2	19328.6	TRUE	A0A8M6YZP6;Q6PGU8	SRSF protein kinase 1 isoform X1;SRSF protein kinase 1	srpk1a;srpk1	Danio rerio
248475	216533	163301	193025	231551	196088	115446	120820	FALSE	A0A8M6YZX7;A0A8M6Z1G8	AP-1 complex subunit gamma	ap1g1	Danio rerio
196269	197708	203971	215367	234170	219938	205279	202990	FALSE	A0A8M6YZZ7;A0A8M6Z1I8;A0A8M6Z753;A0A8M9PNZ2	TP53-binding protein 1 isoform X2;TP53-binding protein 1 isoform X3;TP53-binding protein 1 isoform X1;TP53-binding protein 1 isoform X4	tp53bp1	Danio rerio
35289.1	35492.9	34616.4	35853	42231.8	39541.1	35698.9	39461.9	FALSE	A0A8M6Z050;A0A8M6Z054;A0A8M6Z057;A0A8M6Z0S9;A0A8M6Z0T2;A0A8M6Z0T7;A0A8M6Z0U1;A0A8M6Z0U6;A0A8M6Z2G0;A0A8M6Z2G4;A0A8M6Z2G8;A0A8M6Z2H1;A0A8M6Z7Y8;A0A8M6Z7Z0;A0A8M6Z7Z3;A0A8M6Z8C8;A0A8M9QJH6;B3DH78;Q910A4	Peripheral plasma membrane protein CASK isoform X4;Peripheral plasma membrane protein CASK isoform X9;Peripheral plasma membrane protein CASK isoform X14;Peripheral plasma membrane protein CASK isoform X1;Peripheral plasma membrane protein CASK isoform X6;Peripheral plasma membrane protein CASK isoform X11;Peripheral plasma membrane protein CASK isoform X16;Peripheral plasma membrane protein CASK…	caska;caska;caska;caska;caska;caska;caska;caska;caska;caska;caska;caska;caska;caska;caska;caska;caska;cask;wu:fb70g06	Danio rerio
19595.6	12489.2	15538.7	13403.9	62690.4	65245.6	60890.4	58326.8	FALSE	A0A8M6Z0G5;A0A8M6Z141	Uncharacterized protein col6a3 isoform X1;Uncharacterized protein col6a3 isoform X3	col6a3	Danio rerio
71055.5	67733.8	191915	111916	118007	244156	212769	90338.5	FALSE	A0A8M6Z0J2	RNA-binding motif, single-stranded-interacting protein 1-like	LOC100333618	Danio rerio
5603.09	4885.42	5130.09	7533.27	3236.28	4541.92	3081.05	2908.81	FALSE	A0A8M6Z0K9	Fanconi anemia group B protein	fancb	Danio rerio
17062.2	6586.56	10957.8	12902.2	16539.7	14668.4	15446.8	13049.3	FALSE	A0A8M6Z0N5;A0A8M6Z8A6;A0A8M9QCB9	Protein EFR3 homolog A isoform X7;Protein EFR3 homolog A isoform X6;Protein EFR3 homolog A isoform X5	efr3a	Danio rerio
73697.2	41230.4	54163.5	54996.4	34316.5	69689.6	67155.3	66308.4	FALSE	A0A8M6Z0P5	Protein Hook homolog 3	hook3	Danio rerio
71202.1	66462.4	75106.9	57430.8	75665	65639.3	62068.3	55883.9	FALSE	A0A8M6Z122;Q5XJC2	diphosphoinositol-polyphosphate diphosphatase	nudt3b;zgc:103443	Danio rerio
452303	341021	414651	303537	606865	588145	584263	500652	FALSE	A0A8M6Z144	Protein CutA homolog	LOC100535353	Danio rerio
15840.7	8671.74	16740.5	9888.66	26868.2	22861.5	29673.8	19857.4	FALSE	A0A8M6Z1A7;F1QJW5	Haloacid dehalogenase-like hydrolase domain-containing protein 2 isoform X2;Haloacid dehalogenase-like hydrolase domain-containing protein 2	hdhd2;zgc:110332	Danio rerio
28148.4	43008.4	25858.4	37149	13251.5	6622.98	6984.56	6291.8	FALSE	A0A8M6Z1D1	Low-density lipoprotein receptor	ldlrb	Danio rerio
10998	NaN	7303.19	5113.04	13338.1	12544.8	15360.6	19004.8	TRUE	A0A8M6Z1E6;A7YY96	Uncharacterized protein LOC100334305;Uncharacterized protein LOC100126110	LOC100334305;zgc:171452	Danio rerio
12825.4	12690.2	11184.4	10383.5	13056.2	11286.1	13244.1	11789.4	FALSE	A0A8M6Z1G1;A0A8M6Z8X0;F1Q6Y6	Remodeling and spacing factor 1 isoform X1;Remodeling and spacing factor 1 isoform X3;Remodeling and spacing factor 1 isoform X2	rsf1b.1	Danio rerio
50023.2	57607.9	52687.8	44243.1	36226.9	34872.6	28273.3	34324.6	FALSE	A0A8M6Z1G5	receptor protein-tyrosine kinase	axl	Danio rerio
3797.3	5035.17	4454.45	3028.29	3273.53	4207.57	4021.03	4389.68	FALSE	A0A8M6Z1I2	GTP-binding protein SAR1b-like	sar1aa	Danio rerio
52472.8	53749.4	56747.2	44469.8	61915.2	59572.3	70679	70959.7	FALSE	A0A8M6Z1L0	Butyrophilin subfamily 2 member A2-like isoform X1	cabz01076234.2	Danio rerio
204656	258907	216795	227503	165590	149434	145811	145291	FALSE	A0A8M6Z1M3	ATP-binding cassette sub-family F member 3	abcf3	Danio rerio
28496200	24061800	23365700	26201700	17799600	26315100	32444300	31524400	FALSE	A0A8M6Z1M4	Histone H3-like	LOC570405	Danio rerio
51806.4	53969.8	61107.4	52761.6	77793.9	92724.8	66227.4	67199.5	FALSE	A0A8M6Z1N2;B8JHS7	Serine/threonine-protein kinase VRK2 isoform X1;Serine/threonine-protein kinase VRK2	vrk2;vrk	Danio rerio
143589	133867	140563	122252	125290	118402	111768	116029	FALSE	A0A8M6Z1Q3	Eukaryotic translation initiation factor 4 gamma 1	wu:fb16f03	Danio rerio
124268	150273	144216	141910	141214	139991	147848	157849	FALSE	A0A8M6Z1R1;Q7T314	Mitochondrial import receptor subunit TOM40 homolog isoform X1;Mitochondrial import receptor subunit TOM40 homolog	tomm40;wu:fb68h07	Danio rerio
145062	127588	138378	141421	168849	183468	165071	178209	FALSE	A0A8M6Z1S6;A0A8M9PD37;E7F6R0	Pre-B-cell leukemia transcription factor-interacting protein 1 isoform X2;Pre-B-cell leukemia transcription factor-interacting protein 1 isoform X1;Pre-B-cell leukemia homeobox-interacting protein 1b	pbxip1b;pbxip1b;im:7138234	Danio rerio
37146.2	152800	97841.6	119672	98963.9	89455.3	35900.5	28732.7	FALSE	A0A8M6Z1T1;A9JTF6	Zinc finger protein 576, tandem duplicate 2 isoform X1;Zgc:175096 protein	znf576.2;fb79b01	Danio rerio
42155	61245	70104.7	52231.9	34386	53871.7	49491.4	38045.2	FALSE	A0A8M6Z1V2	Uncharacterized protein LOC108191637	LOC108191637	Danio rerio
63756	77406.4	60537.5	69027	63278.4	59451.3	54934.8	48548.3	FALSE	A0A8M6Z1Z5;E9QB50;Q9DGD9	Stress-activated protein kinase JNK;Stress-activated protein kinase JNK;Mitogen-activated protein kinase 8	mapk8b;JNK;mapk8	Danio rerio
35641.7	19776.9	34277	25541.9	41032.3	46091.2	46097.2	44340.1	FALSE	A0A8M6Z208;E7F6I0	Maestro heat-like repeat family member 1	mroh1	Danio rerio
21168	21931.9	19771.8	13864.9	23040.7	25883.6	23232.1	20642.9	FALSE	A0A8M6Z226;A0A8M9QJ98;E7F671	Sodium-coupled neutral amino acid transporter 10 isoform X2;Sodium-coupled neutral amino acid transporter 10 isoform X3;Sodium-coupled neutral amino acid transporter 10 isoform X1	slc38a10	Danio rerio
7586.3	10899	11327.6	12519.9	11806.1	11813.2	11624.1	11149.9	FALSE	A0A8M6Z232	Spermatogenesis-associated protein 2-like protein	spata2l	Danio rerio
286525	284585	302990	271374	271320	277158	275448	287911	FALSE	A0A8M6Z250	Signal recognition particle subunit SRP72	srp72	Danio rerio
46653.4	51823.4	58033	57502.4	76062.7	72769.5	72528.3	71293.6	FALSE	A0A8M6Z281	CXADR-like membrane protein	clmpb	Danio rerio
7746240	6625370	6464260	6249380	6041790	5984790	6389460	7109610	FALSE	A0A8M6Z292	Nucleoside diphosphate kinase	nme2b.1	Danio rerio
38329	36573.8	29181.1	25269.8	26163.2	24594.8	18163.9	18874.1	FALSE	A0A8M6Z298	Alpha-taxilin isoform X1	txlna	Danio rerio
16334.5	26067.3	21013	18686.9	11992.7	11602.5	6480.78	5467.69	FALSE	A0A8M6Z2B2	High affinity cationic amino acid transporter 1	zgc:63694	Danio rerio
53705.6	66200.9	53265.5	54407.6	36321.9	44290.5	40859.1	36307.8	FALSE	A0A8M6Z2D5	Poliovirus receptor-related 2 like isoform X1	pvrl2l	Danio rerio
33384.2	32226.9	29062.8	30761.3	24082.9	25563.5	26162	25891.6	TRUE	A0A8M6Z2D7;A0A8M9PRK8	cGMP-dependent protein kinase	prkg1l	Danio rerio
28012.5	20943.4	18653.6	19868.8	19896.7	23996.2	28354.4	21231.5	FALSE	A0A8M6Z2E9;A0A8M6Z3Z4	Lysosomal-trafficking regulator isoform X1;Lysosomal-trafficking regulator isoform X3	lyst	Danio rerio
28315	18025.2	22611	7772.35	28471.5	13017	24197.4	15749.9	FALSE	A0A8M6Z2J2;Q9I9B6;Q9I9B7	Pre-B-cell leukemia homeobox 1a isoform X1;Pbx1b homeodomain protein;Pbx1a homeodomain protein	pbx1a;pbx1b;fi29e01	Danio rerio
20433.1	34014.4	15240.3	29097.7	18673.7	24425.2	11985.7	15818.1	FALSE	A0A8M6Z2J6;A0A8M6Z435;A0A8M9PYM4;A0A8M9PYM9;A0A8M9QAB7;A0A8M9QAB9;A0A8M9QFZ8;A0A8M9QK79;A0A8M9QK83;A0A8M9QNT6	Sorbin and SH3 domain-containing protein 1 isoform X5;Sorbin and SH3 domain-containing protein 1 isoform X6;Sorbin and SH3 domain-containing protein 1 isoform X2;Sorbin and SH3 domain-containing protein 1 isoform X10;Sorbin and SH3 domain-containing protein 1 isoform X3;Sorbin and SH3 domain-containing protein 1 isoform X11;Sorbin and SH3 domain-containing protein 1 isoform X4;Sorbin and SH3 doma…	sorbs1	Danio rerio
8236.44	6910.16	8593.86	5520.63	8442.64	6354.18	7496.91	5832.63	FALSE	A0A8M6Z2K3;A2BIE5	Probable ATP-dependent RNA helicase DHX34 isoform X1;DEAH (Asp-Glu-Ala-His) box polypeptide 34	dhx34;si:ch211-255l12.1	Danio rerio
808654	932985	1039000	1333310	1191560	1224210	1156420	1407270	FALSE	A0A8M6Z2M1;A0A8M9QB21	Glutathione reductase	zgc:110010;gsr	Danio rerio
712205	687388	766862	743389	699063	733870	727100	739366	FALSE	A0A8M6Z2N0	E3 ubiquitin/ISG15 ligase TRIM25-like	LOC100536182	Danio rerio
345813	353663	372313	376081	410774	415327	416701	428493	FALSE	A0A8M6Z2N7	proton-translocating NAD(P)(+) transhydrogenase	nnt2	Danio rerio
50238.8	61874.2	49921.8	56868	33659.8	32082.8	35614.1	34813.3	FALSE	A0A8M6Z2T9	Ras GTPase-activating protein 2	rasa2	Danio rerio
105046	81504.5	63439.8	77538.6	151023	149330	137591	133855	FALSE	A0A8M6Z2Y4;B3DH85	Neural cell adhesion molecule 1 isoform X14;NCAM	ncam1a;fj56g09	Danio rerio
27827.1	32230.3	28688	28620.2	27967.3	37338.1	29053.1	26461.2	TRUE	A0A8M6Z2Y5;A0A8M6Z8S9;B1PS58;B1PS59	Mothers against decapentaplegic homolog	smad4a;smad4a;zmp:0000000768;madh4	Danio rerio
13570	15127.6	NaN	10445.3	5741.71	NaN	21652.6	32050.2	TRUE	A0A8M6Z377;A0A8M9P2A0;A0A8M9PNY5;A0A8M9PS85	Piezo-type mechanosensitive ion channel component	LOC100534973	Danio rerio
100947	118231	110920	98235.8	83968.5	78256	83290.5	71930	FALSE	A0A8M6Z399	Dymeclin	dym	Danio rerio
2669	2757.04	4619.8	5143.62	4809.54	10571.6	9808.49	10585.5	FALSE	A0A8M6Z3C7;A0A8M6Z955;A0A8M9PVH5;A0A8M9Q7Q2;A0A8M9QDM1;A0A8M9QDM5;A0A8M9QI40;A0A8M9QI42;A0A8M9QM04;A0A8M9QM07	Pleckstrin homology domain-containing family A member 6 isoform X5;Pleckstrin homology domain-containing family A member 6 isoform X8;Pleckstrin homology domain-containing family A member 6 isoform X4;Pleckstrin homology domain-containing family A member 6 isoform X6;Pleckstrin homology domain-containing family A member 6 isoform X1;Pleckstrin homology domain-containing family A member 6 isoform …	plekha6	Danio rerio
62972.7	72645.9	71156.9	72801.2	64185.2	71718.6	71061.4	71143.6	FALSE	A0A8M6Z3E7	Mitofusin-1 isoform X1	mfn1b	Danio rerio
78307.1	85754.7	79120.9	76952.6	94269.1	96074.5	87333.1	91479	FALSE	A0A8M6Z3E9;E7FA12	Trafficking protein particle complex subunit 8 isoform X2;Trafficking protein particle complex subunit 8	trappc8	Danio rerio
142916	158679	150509	171178	108317	108276	97810.8	96913.1	FALSE	A0A8M6Z3G1;A0A8M6Z459;Q6PW01	Cytohesin-1 isoform X2;Cytohesin-1 isoform X1;Cytohesin 1-like protein	cyth1a;cyth1a;cyth1	Danio rerio
36580.8	30162.8	27109.2	24725.2	29438.6	28461.8	23353.2	24053.6	FALSE	A0A8M6Z3M3	Transcription factor jun-B isoform X1	junba	Danio rerio
61302.8	32841.1	50230.2	51997.7	24293.9	65197.5	75112.5	89466.5	FALSE	A0A8M6Z3Q6;Q63ZW2	MICOS complex subunit mic25a	chchd6;chchd6a	Danio rerio
283502	263973	378763	282921	203536	190366	201515	220941	FALSE	A0A8M6Z3U8	Cytochrome P450 2B1	cyp2aa11	Danio rerio
34032.3	35475.4	42734.3	40976	48227.3	54303.7	55176.7	56766.7	FALSE	A0A8M6Z3X0;A0A8M9Q540	Regulator of microtubule dynamics protein 2-like isoform X1;Regulator of microtubule dynamics protein 2-like isoform X2	LOC101884968	Danio rerio
253475	273372	287600	272529	268433	255971	245085	236917	FALSE	A0A8M6Z413	Exportin-5	xpo5	Danio rerio
28800.1	25292.2	32201.3	38384	27477.8	32941.7	42002.6	40899.4	FALSE	A0A8M6Z423;F1RC32	Gamma-soluble NSF attachment protein isoform X1;Gamma-soluble NSF attachment protein	napga;fi35f06	Danio rerio
25157	35762	35226.4	43536.2	22228.4	19966.9	21864.4	24305	FALSE	A0A8M6Z447	carnitine O-palmitoyltransferase	LOC100333227	Danio rerio
10827.5	13334.5	8319.04	8897.08	10470	8426.08	8904.96	7420.58	FALSE	A0A8M6Z4F3;E7FFQ2	Transcription initiation factor TFIID subunit 4 isoform X2;Si:dkey-219c3.2	si:dkey-219c3.2	Danio rerio
12496.2	16171.4	16159.9	9544.85	22853.7	18055.4	19939.6	18093.1	FALSE	A0A8M6Z4P8	Uncharacterized protein C18orf8 homolog isoform X1	zgc:101800	Danio rerio
11717	12291.9	9050.75	14488.9	12835.9	11561.7	12551.7	17806.9	FALSE	A0A8M6Z4S0	[histone H3]-trimethyl-L-lysine(4) demethylase	kdm5a	Danio rerio
22197.7	19091.1	23332.4	19355.5	20359.5	17182.3	17154.4	16152.9	TRUE	A0A8M6Z4U9;A0A8M9P428;A0A8M9PMF4;A0A8M9QDP8	Uncharacterized protein LOC108181536;Uncharacterized protein LOC103909480;Uncharacterized protein LOC110438360;Uncharacterized protein LOC110440103	LOC108181536;LOC103909480;LOC110438360;LOC110440103	Danio rerio
99661.9	106397	101300	94749.4	111877	126181	113992	122165	FALSE	A0A8M6Z512;A0A8M6Z5N5;A0A8M9Q952;F1QA07;Q5PRA8	Rho guanine nucleotide exchange factor 7 isoform X3;Rho guanine nucleotide exchange factor 7 isoform X1;Rho guanine nucleotide exchange factor 7 isoform X2;Rho guanine nucleotide exchange factor (GEF) 7b;Arhgef7b protein	arhgef7b;arhgef7b;arhgef7b;arhgef7;arhgef7	Danio rerio
38765.7	37868.7	35186.6	42374.5	35399.8	25622.3	38657.6	36394.1	TRUE	A0A8M6Z5A8;A0A8M9PH56;A0A8M9PUC2;Q6IQ84	mitogen-activated protein kinase	mapk11;mapk11;mapk11;zgc:86905	Danio rerio
101172	96953.2	92509.7	92037	116369	119021	110786	96449.7	FALSE	A0A8M6Z5F8	Afadin-like	LOC101883343	Danio rerio
25536.7	52277.5	45475.1	39598.1	NaN	100265	8925.84	NaN	FALSE	A0A8M6Z658	Semaphorin-3C	sema3c	Danio rerio
37868.6	37377.2	40268.5	38706.4	43231.5	33879.5	28410.5	31513.7	FALSE	A0A8M6Z677;A0A8M9PK49;E7FBY0	Rho GTPase-activating protein 7 isoform X1;Rho GTPase-activating protein 7 isoform X2;DLC1 Rho GTPase-activating protein	dlc1	Danio rerio
31977.2	33969	30597.3	31529.3	39084.2	42320.9	38970.5	34948.9	FALSE	A0A8M6Z6D7;Q08CM0	Multivesicular body subunit 12B isoform X1;Family with sequence similarity 125, member B, duplicate a	mvb12ba;fam125ba	Danio rerio
5867.31	10571.8	19041.2	16949.4	17845.9	15214.6	18145.8	16140.4	FALSE	A0A8M6Z6E6	NACHT, LRR and PYD domains-containing protein 3-like	LOC108183819	Danio rerio
108321	109524	86577.7	103934	75212.4	97073.8	89522.5	87495.8	FALSE	A0A8M6Z6I4	Uncharacterized protein LOC108183933	LOC108183933	Danio rerio
71109.8	89611.4	77854.8	86686.5	67772.7	68178	60815.9	60650.3	FALSE	A0A8M6Z6M9	Nuclear pore complex protein Nup214	nup214	Danio rerio
78514.1	81284.9	63563.1	77039.3	84123.5	78006	78369	78207.1	FALSE	A0A8M6Z6P5	FERM, RhoGEF and pleckstrin domain-containing protein 1	farp1	Danio rerio
40476.1	39635.7	44465.7	38173.7	40164.6	42510.9	46926	35304.9	FALSE	A0A8M6Z706	Scavenger receptor class F member 2	scarf2	Danio rerio
32581.5	40666.8	42119.3	41456.5	37858	34859.1	42998.3	36316.6	FALSE	A0A8M6Z7B1;E7F1Q7	Zinc finger Ran-binding domain-containing protein 2	zranb2;wu:fa96h03	Danio rerio
45103.1	50818.6	42656.2	46896.6	36053.7	36872.5	35075.5	30051.3	FALSE	A0A8M6Z7M5;E7FF48	Nuclear receptor corepressor 2 isoform X5;Nuclear receptor corepressor 2	ncor2;SMRT	Danio rerio
15182.2	3868.21	3846.58	1051.98	4352.37	4380.36	8976.52	3456.79	FALSE	A0A8M6Z7R9	Serine/arginine repetitive matrix protein 2-like isoform X4	pxnb	Danio rerio
102543	100275	129686	87375.3	121565	129018	123135	108821	FALSE	A0A8M6Z7W7	Acylamino-acid-releasing enzyme	apeh	Danio rerio
174611	192197	177291	191583	183086	182619	151998	147074	FALSE	A0A8M6Z7Z9;Q7ZUE4	Pre-mRNA-processing factor 40 homolog A isoform X1;PRP40 pre-mRNA processing factor 40 homolog A (Yeast)	prpf40a;fb18h07	Danio rerio
15226.6	13603.7	13083.2	11240.2	14965.6	13045.2	14395.4	13494.8	FALSE	A0A8M6Z830;B0S6L0	[histone H3]-trimethyl-L-lysine(4) demethylase	kdm5c;im:7158173	Danio rerio
707.117	684.649	11838.2	5987.74	18481.4	11589.5	9918.68	167.115	FALSE	A0A8M6Z870;A0A8M9PRA7	Obscurin isoform X2;Obscurin isoform X1	obscna	Danio rerio
102554	98193.9	97145.4	95293.1	157936	153837	141431	125343	FALSE	A0A8M6Z886	Poly [ADP-ribose] polymerase	parp4	Danio rerio
40756.9	40550.1	46237	42015.6	60040.4	54260.5	54018.4	49794.4	FALSE	A0A8M6Z8C5	Rab GTPase-activating protein 1 isoform X1	rabgap1	Danio rerio
27510.2	23882.7	21519.5	19514.5	25700.6	28314.4	21301.9	13880.7	FALSE	A0A8M6Z8E3;A0A8M9QAN7;Q568B7	Glycosyltransferase-like domain-containing protein 1	gtdc1	Danio rerio
179673	134901	166703	159034	264959	218290	206396	169454	FALSE	A0A8M6Z8J5;A0A8M9Q4X9;A0A8M9QK18;E7EZX7	A-kinase anchor protein 11 isoform X1;A-kinase anchor protein 11 isoform X2;A-kinase anchor protein 11 isoform X4;A kinase (PRKA) anchor protein 11	akap11	Danio rerio
1823.05	NaN	3445.69	1428.34	7255.65	35459.6	35089.9	25096.7	FALSE	A0A8M6Z8M0;A0A8M9PSY4;A0A8N7URD4	Uncharacterized protein phf11 isoform X2;Uncharacterized protein phf11 isoform X3;PHD finger protein 11	phf11	Danio rerio
2225.8	NaN	NaN	3085.21	699.971	NaN	NaN	NaN	FALSE	A0A8M6Z8M9	Protein dopey-2	dopey2	Danio rerio
1108080	1117450	1144030	962444	1246830	1246460	1238130	1169250	FALSE	A0A8M6Z8T4;A0A8M9QDU6	Filamin-B isoform X1;Filamin-B isoform X2	flnb	Danio rerio
269953	272696	249695	255518	248087	209143	203662	183889	FALSE	A0A8M6Z8V1;A0A8M9PUR6;A0A8M9Q728;Q803J4	Heterogeneous nuclear ribonucleoprotein C isoform X3;Heterogeneous nuclear ribonucleoprotein C isoform X2;Heterogeneous nuclear ribonucleoprotein C isoform X1;Heterogeneous nuclear ribonucleoprotein C	hnrnpc;hnrnpc;hnrnpc;zgc:55701	Danio rerio
102935	72329.7	55045	71290.6	198223	69669.1	86253.7	75108.2	FALSE	A0A8M6Z8X4	Lipase maturation factor	lmf1	Danio rerio
43568.9	40267.1	44093.2	38963.8	39799.4	40718	41514.3	41845.7	FALSE	A0A8M6Z920;Q4KME6	GRB10-interacting GYF protein 2 isoform X1;GRB10-interacting GYF protein 2	gigfy2;gigyf2	Danio rerio
35723.3	29284.2	34117.4	39886.4	26137.7	33235.9	29942	39302.3	TRUE	A0A8M6Z928	KH domain containing, RNA binding, signal transduction associated 1a isoform X2	khdrbs1a	Danio rerio
139652	92745.2	125941	119432	75660.6	128163	144266	152294	FALSE	A0A8M6Z9I5	Geranylgeranyl diphosphate synthase 1	fb05f09	Danio rerio
1283840	1083030	1182260	1201540	2163380	2256380	2170470	2010300	FALSE	A0A8M6Z9Q6	LOW QUALITY PROTEIN: echinoderm microtubule-associated protein-like 4	eml4	Danio rerio
16115.2	13492.2	15370.2	11863.9	17786.8	19403.8	16081.5	19206.7	FALSE	A0A8M9NYH4;A3QJU3	Atypical kinase COQ8B, mitochondrial isoform X2;Atypical kinase COQ8B, mitochondrial	adck4;coq8b	Danio rerio
16322.6	19722.9	17701.6	20482.2	12452	15627.2	14674	14985.3	FALSE	A0A8M9NYI7;A0A8M9PIH1	RNA helicase	dhx40	Danio rerio
30297	32922.8	32478	27636.1	38608.3	37968.1	33551.8	30312.8	FALSE	A0A8M9NYP7;A0A8M9P7D5;A0A8M9PCG5	non-specific serine/threonine protein kinase	ksr1b	Danio rerio
3521.31	4745.29	NaN	9839.79	NaN	18185	307.622	NaN	FALSE	A0A8M9NZA1	G patch domain-containing 4	im:7138553	Danio rerio
28639	40038.1	40061.1	38790.8	43591.3	41966.2	46027.9	41194.6	FALSE	A0A8M9NZA4	Guanine nucleotide-binding protein subunit beta-4	gnb4a	Danio rerio
45911.5	26954.9	40511.7	36694.8	43259.6	30569.1	32082.3	26294.5	FALSE	A0A8M9NZE6;A0A8M9NZE8;A0A8M9PMM8;A1L2E6;F8W5N5	Acyl-coenzyme A thioesterase THEM4 isoform X1;Acyl-coenzyme A thioesterase THEM4 isoform X4;Acyl-coenzyme A thioesterase THEM4 isoform X2;Acyl-coenzyme A thioesterase THEM4;Acyl-coenzyme A thioesterase THEM4 isoform X3	them4;them4;them4;them4;zgc:158847	Danio rerio
6845.13	NaN	3293.06	NaN	7119	5145.5	NaN	6737.86	TRUE	A0A8M9NZG1	Ribonucleases P/MRP protein subunit POP1	pop1	Danio rerio
12766.9	10993.3	7329.56	12798.2	18790.7	19460.5	13871.3	12259.6	FALSE	A0A8M9NZG4;A0A8M9P832	Thrombospondin type-1 domain-containing protein 4-like isoform X1;ADAMTS-like protein 4 isoform X2	adamtsl4	Danio rerio
29254.2	46421.8	40481.9	30703.8	50191	39093.8	26281.9	26585.8	FALSE	A0A8M9NZW7	Raftlin-like	LOC101885083	Danio rerio
5788.83	11496.4	11496.7	32392.1	5934.06	19511.8	8006.7	3541.24	FALSE	A0A8M9P014;F1QK82	Kinesin-like protein KIF11 isoform X1;Kinesin family member 11	kif11;cb1	Danio rerio
25884.1	24115.6	30985.1	24314	34394.9	22046.6	23065.9	27822	FALSE	A0A8M9P048	JmjC domain-containing protein 7 isoform X1	jmjd7	Danio rerio
128479	102060	139468	137455	107160	133584	146454	148299	FALSE	A0A8M9P0A2	Inverted formin-2	inf2	Danio rerio
26737.3	29176.1	27369.1	27322.7	23042.3	23019.8	24301.5	21804.5	FALSE	A0A8M9P0C3	non-specific serine/threonine protein kinase	cdc42bpaa	Danio rerio
11639.6	11711.4	10150.2	15748.2	10582.8	11879.6	14274.6	8536.2	FALSE	A0A8M9P0D3;A0A8M9P0D7;A0A8M9PL46;A0A8M9PP64	Ral GTPase-activating protein subunit alpha-1 isoform X4;Ral GTPase-activating protein subunit alpha-1 isoform X9;Ral GTPase-activating protein subunit alpha-1 isoform X8;Ral GTPase-activating protein subunit alpha-1 isoform X7	ralgapa1	Danio rerio
16863	16018.8	17595.6	15166.2	22837.1	23007.4	19836.6	14522	FALSE	A0A8M9P0T8	E3 ubiquitin-protein ligase	ubr1	Danio rerio
136459	125539	139365	139780	156837	153517	159814	159875	FALSE	A0A8M9P109;Q6NV04	2-hydroxyacyl-CoA lyase 2	ilvbl	Danio rerio
1600910	1707990	1579950	1407740	1028450	959661	901445	952881	FALSE	A0A8M9P113;A0A8M9PM15	Caprin-1 isoform X2;Caprin-1 isoform X1	caprin1b	Danio rerio
178781	218121	156398	197980	82220.2	44931.1	45479.5	40895.6	FALSE	A0A8M9P120	Deoxyuridine 5'-triphosphate nucleotidohydrolase	dut	Danio rerio
94903.6	107704	97187.4	129389	158490	161625	194490	146220	FALSE	A0A8M9P137;Q1LWV7	TLD domain-containing protein 1 isoform X1;MTOR-associated protein MEAK7	tldc1;meak7	Danio rerio
51842.1	43740.7	48633	53009.7	60342.2	55512.6	62554.3	71938	FALSE	A0A8M9P163;A0A8M9PFK2;Q0P492	UDP-glucuronosyltransferase;UDP glucuronosyltransferase 5 family, polypeptide C2 isoform X1;UDP glucuronosyltransferase 5 family, polypeptide C2	ugt5c2;ugt5c2;zgc:153270	Danio rerio
7879.34	10304.8	13688.1	8259.58	25590.4	NaN	NaN	NaN	FALSE	A0A8M9P1G5	Unconventional myosin-Va isoform X9	myo5aa	Danio rerio
28790.2	23120.3	14947.5	21797.4	NaN	NaN	13465.9	NaN	FALSE	A0A8M9P1U3;Q1LWG4	Lysophosphatidylcholine acyltransferase 1 isoform X2;Lysophosphatidylcholine acyltransferase 1	lpcat1	Danio rerio
17503.6	19180.8	15556.1	17718.4	23521.6	22578.1	21641.2	22629.7	TRUE	A0A8M9P283	Bloodthirsty-related gene family, member 22 isoform X2	btr22	Danio rerio
253716	282817	286769	298749	359571	285732	329658	284146	FALSE	A0A8M9P297	Uncharacterized protein LOC108180146	LOC108180146	Danio rerio
39797.4	36097.4	37467.2	33594.3	38255.1	40201.2	37331.5	33800.1	FALSE	A0A8M9P2C3	Epidermal growth factor receptor substrate 15-like 1 isoform X1	eps15l1b	Danio rerio
156950	160620	124613	124342	155150	141103	125744	125288	FALSE	A0A8M9P2N6;A0A8M9PBU0;A0A8M9PHE5;A0A8M9PPF8	receptor protein-tyrosine kinase	epha7	Danio rerio
9299.37	11324	9509.89	10647.7	11751.6	12525	9222.89	9247.36	FALSE	A0A8M9P2R3;F1RDG9	Tyrosine-protein kinase;Tyrosine-protein kinase fynb	fynb	Danio rerio
236800	266385	232784	269534	269365	249176	248742	238315	FALSE	A0A8M9P2V3	Band 4.1-like protein 2	wu:fi46h04	Danio rerio
18313.9	9613.8	9759.56	11104.7	13456.8	10827.5	11896.1	8108.21	TRUE	A0A8M9P2W7;E9QBI7	Metalloendopeptidase OMA1, mitochondrial;Metalloendopeptidase OMA1, mitochondrial	si:ch73-215a11.1;oma1	Danio rerio
123906	127555	118742	124502	137843	140065	129316	128055	FALSE	A0A8M9P321	Afadin isoform X7	mllt4a	Danio rerio
80664.9	86767.1	78502.7	77908.4	91370.5	91968.2	88448	80863.3	FALSE	A0A8M9P361;F1QE38	Receptor-type tyrosine-protein phosphatase alpha	ptpra;RPTP[a]	Danio rerio
17516.4	19185.2	19072.6	12403.7	19996.9	23959.6	20765.7	16845	FALSE	A0A8M9P382;A0A8M9PCJ2;A0A8M9PI61;A0A8M9PQB1;A0A8M9PTQ9;E7F4B2	Rap guanine nucleotide exchange factor 1 isoform X3;Rap guanine nucleotide exchange factor 1 isoform X4;Rap guanine nucleotide exchange factor 1 isoform X5;Rap guanine nucleotide exchange factor 1 isoform X2;Rap guanine nucleotide exchange factor 1 isoform X1;Rap guanine nucleotide exchange factor (GEF) 1b	rapgef1b;rapgef1b;rapgef1b;rapgef1b;rapgef1b;GRF2	Danio rerio
150025	141019	144701	121276	201152	171691	139814	148409	FALSE	A0A8M9P3I3;A0A8M9PQR9	Collagen type IV alpha-3-binding protein isoform X2;Collagen type IV alpha-3-binding protein isoform X1	col4a3bpb	Danio rerio
18396.7	11003.8	11080.9	11931.7	12320.8	10574.9	12546.1	9238.96	FALSE	A0A8M9P3N3;E7F7X8	alpha-1,2-Mannosidase;alpha-1,2-Mannosidase	si:ch211-282j22.3	Danio rerio
750472	914295	899291	831211	751122	712115	668717	673158	TRUE	A0A8M9P4F3	Uncharacterized protein si:ch211-11p18.6 isoform X7	si:ch211-11p18.6	Danio rerio
3295.43	13105.4	4458.46	10232.3	5827.29	13209.8	11918.4	11607.9	FALSE	A0A8M9P4J3;A0A8M9P4J6;A0A8M9P4K2;A0A8M9PE92;A0A8M9PEA7;A0A8M9PJY7;A0A8M9PS70;A0A8M9PS80;A0A8M9PVQ3;A0A8M9PVR1	protein-tyrosine-phosphatase	ptprsa	Danio rerio
35222	35327.7	36575.1	30196.7	42943.9	43499.2	38011.9	38357.3	FALSE	A0A8M9P4Q6	Rab GTPase-activating protein 1-like	rabgap1l	Danio rerio
101707	94986.7	105579	101264	160351	161707	166264	172172	FALSE	A0A8M9P595	Utrophin	utrn	Danio rerio
70910.3	51736.1	90657.3	56336.6	81173	76992	68703.1	75052	FALSE	A0A8M9P5F6;Q6P0U0	N-acetylglucosamine-6-phosphate deacetylase	amdhd2	Danio rerio
33484.8	33934.4	32009.8	29484.3	6728.2	22679.8	15367.4	39194.1	FALSE	A0A8M9P5J1	Basement membrane-specific heparan sulfate proteoglycan core protein isoform X17	hspg2	Danio rerio
33688.3	34840.3	38989.8	36691.3	34084.8	34137	33474.7	31547.3	FALSE	A0A8M9P5P1	Acyltransferase	mogat3a	Danio rerio
98948.3	95769.6	108713	104332	112108	123711	129763	130548	FALSE	A0A8M9P5U3	Enoyl-CoA delta isomerase 2, mitochondrial isoform X1	eci2	Danio rerio
170367	168988	191705	164898	183079	175176	189767	178328	FALSE	A0A8M9P606	VAMP (Vesicle-associated membrane protein)-associated protein A	vapa	Danio rerio
57776.9	71007.6	60378	72513.4	61154.9	58844.7	54945.8	54751.6	FALSE	A0A8M9P612	Cullin-2	cul2	Danio rerio
40894.4	37202.2	33624.5	40185.5	43305.6	48865.4	47611.4	45395.5	FALSE	A0A8M9P651;A0A8M9PGE4;A0A8M9PUG2;A0A8M9PXY1	Pleckstrin homology-like domain family B member 2 isoform X3;Pleckstrin homology-like domain family B member 2 isoform X4;Pleckstrin homology-like domain family B member 2 isoform X2;Pleckstrin homology-like domain family B member 1 isoform X1	phldb2b	Danio rerio
47568.1	13677.9	48210.1	45635.8	79665.5	105212	104114	98574.5	FALSE	A0A8M9P6B2	Collagen alpha-1(XVIII) chain	col15a1a	Danio rerio
11961.1	9657.65	13654	14120	4784.4	NaN	3636.36	NaN	FALSE	A0A8M9P6D1;Q6P5J9	Snurportin-1	snupn;rnut1	Danio rerio
89015.3	88046.8	86488.4	92290	81579.1	81800.4	80681.4	76175.4	FALSE	A0A8M9P6D7;A0A8M9PUV2	Protein LSM14 homolog A isoform X2;Protein LSM14 homolog A isoform X1	lsm14aa	Danio rerio
44906.8	48914.4	49458.3	51143.7	71002.2	83818.5	76762	80453.6	FALSE	A0A8M9P6G3;A0A8M9PGV6;Q08BD4	Anoctamin	ano10b;ano10b;zgc:153923	Danio rerio
29784.6	20260.5	25745.9	29347.5	24936.9	29238.6	29879.5	22109.9	FALSE	A0A8M9P7C1	MAU2 chromatid cohesion factor homolog	mau2	Danio rerio
59603.7	66934.8	66495.6	66072.4	71186.5	71698.4	64556.6	66758.6	FALSE	A0A8M9P7C2	mannosyl-glycoprotein endo-beta-N-acetylglucosaminidase	engase	Danio rerio
300376	350310	359876	347398	352046	347939	342181	347105	FALSE	A0A8M9P7F0	Cullin-9	cul9	Danio rerio
13468.3	21365.7	18035.4	18207.2	16940.1	19556.3	17950.9	17011	FALSE	A0A8M9P7I3;I3IS56	G patch domain-containing 8	fa12a04	Danio rerio
22531.6	22649.3	20628.9	24994.5	30260.4	41623.3	36412.8	24973.6	FALSE	A0A8M9P7W2;E9QGK5;F1Q4L8	CCR4-NOT transcription complex subunit 3 isoform X1;CCR4-NOT transcription complex subunit 3 isoform X2;CCR4-NOT transcription complex subunit 3	cnot3a;cnot3;cnot3	Danio rerio
35670.1	35096.2	30624.4	25670.6	33346.4	35181.5	37417	26708.4	FALSE	A0A8M9P803;F1QGQ9	Uncharacterized protein si:ch211-113e8.11;Si:ch211-113e8.11	si:ch211-113e8.11	Danio rerio
3560.08	1644.7	3305.93	2725.7	3672.79	3810.09	2710.08	3541.81	TRUE	A0A8M9P821;D2KMS9;F1QUN0	Zinc finger protein 574 isoform X2;Rumba zinc finger protein;Zinc finger protein 574	znf574;si:ch211-87d12.1;si:ch211-87d12.1	Danio rerio
69153.5	39300	85038.9	46620.6	74944.7	82470.9	85018.4	78111.8	FALSE	A0A8M9P823	NADH dehydrogenase (Ubiquinone) complex I, assembly factor 6	ndufaf6	Danio rerio
35783.1	46105.8	31061.7	35528	32492.5	29397.7	39589.3	28860.5	FALSE	A0A8M9P869;F1QSC3	Growth factor receptor-bound protein 10 isoform X1;Growth factor receptor-bound protein 10 isoform X2	grb10b	Danio rerio
10417.4	27462.7	11652.3	13992.3	6903.42	6814.77	3440.78	3686.08	FALSE	A0A8M9P8I1;E9QB52	Alkylated DNA repair protein alkB homolog 8 isoform X2;Alkylated DNA repair protein alkB homolog 8	alkbh8	Danio rerio
138899	156209	157687	160776	168686	159811	166322	173779	FALSE	A0A8M9P8Q4;F1QUQ0	isoleucine--tRNA ligase	iars2;si:ch211-214p16.3	Danio rerio
31303.1	41866.4	42291.5	44140.2	37810.3	39526.4	41312.3	39921.7	FALSE	A0A8M9P8V5	Zinc finger ZZ-type and EF-hand domain-containing protein 1 isoform X1	zzef1	Danio rerio
157958	131000	192345	191943	196579	238336	261560	285443	FALSE	A0A8M9P8W1	Bifunctional epoxide hydrolase 2 isoform X1	ephx2	Danio rerio
48156.9	35642.3	50687.8	41604.2	60300	60555	52912.5	52255.8	FALSE	A0A8M9P8W4;Q568D5	BRISC and BRCA1-A complex member 2	babam2	Danio rerio
50624.7	60672	61651.1	63635.9	71685.1	74859.6	73101.2	75080.2	FALSE	A0A8M9P8X5;D3KYK7;D3KYK8;D3KYK9;D3KYL0	Gephyrin isoform X4;Gephyrin a;Gephyrin a;Gephyrin a;Gephyrin	gphna;gpgb1;gpgb1;gpgb1;gpgb1	Danio rerio
19687.5	26350.8	24335.4	222.329	8120.5	8982.68	8596.58	9121.94	FALSE	A0A8M9P8Y6;E7FCM9	Zinc finger protein 593 isoform X1;Zinc finger protein 593	znf593;zgc:73396	Danio rerio
237382	254954	225007	266919	361376	381125	337987	334894	FALSE	A0A8M9P909	Disabled homolog 2 isoform X1	si:ch211-204c21.1	Danio rerio
24809.7	60138.7	38494.5	26480.3	32202.8	27102.3	30366.5	26419	FALSE	A0A8M9P989	Uncharacterized protein LOC101886086	LOC101886086	Danio rerio
28340.9	26518.3	21969.7	25131.2	23924.1	26272.9	32439.3	29011	FALSE	A0A8M9P9A3;A0A8M9PEK9;A0A8M9PP71	Melanoma inhibitory activity protein 2 isoform X4;Melanoma inhibitory activity protein 3 isoform X1;Melanoma inhibitory activity protein 3 isoform X2	ctage5	Danio rerio
58297.3	51741.2	67733	54417.5	75626.5	85562.6	74509.6	74374.1	FALSE	A0A8M9P9C1;A0A8M9PY21;A0A8M9Q253;A0A8M9Q4J7	Disco-interacting protein 2 homolog B-A isoform X5;Disco-interacting protein 2 homolog B-A isoform X3;Disco-interacting protein 2 homolog B-A isoform X3;Disco-interacting protein 2 homolog B-A isoform X5	dip2bb	Danio rerio
43948	44928	42686.7	41910.9	46595.6	43706.7	37343.4	40814.3	FALSE	A0A8M9P9K9;A0A8M9P9L4;A0A8M9PKS2;A0A8M9PKS9;A0A8M9PPR8;A0A8M9PPS2;A0A8M9PRV0;A0A8M9PRV5;A0A8M9Q2E9;A0A8M9Q2F8;A0A8M9Q8L8;A0A8M9QCR2;A0A8M9QCR6;A0A8M9QHR8;A0A8M9QHS1	Vacuolar protein sorting-associated protein 13C isoform X1;Vacuolar protein sorting-associated protein 13C isoform X7;Vacuolar protein sorting-associated protein 13C isoform X3;Vacuolar protein sorting-associated protein 13C isoform X8;Vacuolar protein sorting-associated protein 13C isoform X4;Vacuolar protein sorting-associated protein 13C isoform X9;Vacuolar protein sorting-associated protein 1…	vps13c	Danio rerio
11519.5	13497.7	23115.2	20828.6	16267.4	12125.4	23400.9	16889.1	FALSE	A0A8M9PA32;Q08BP4	Tumor protein p53-inducible protein 11	tp53i11b;tp53i11	Danio rerio
22022.2	40241.9	32135.3	27565.7	35635.2	26843.6	35806.6	36823.3	FALSE	A0A8M9PA81;F1RDR4	ADP-ribosylation factor-like protein 15 isoform X5;ADP-ribosylation factor-like 15b	arl15b	Danio rerio
37610.5	25854.6	33445	35197.4	32475.4	32206.4	30905.3	32852.7	FALSE	A0A8M9PAR8;A0A8M9PM79;A0A8M9Q0J6	Zinc finger CCCH domain-containing protein 13 isoform X2;Zinc finger CCCH domain-containing protein 13 isoform X3;Zinc finger CCCH domain-containing protein 13 isoform X1	wu:fb78f07	Danio rerio
66425.1	39874.8	47905.4	49848.5	44909.5	59551.5	52743.5	66971.4	FALSE	A0A8M9PAT6;Q7ZW44	Chromatin target of PRMT1 protein isoform X1;Chromatin target of PRMT1 protein	chtopa;zgc:55292	Danio rerio
29133.1	29939.8	29825.7	29171.9	33732	33964.4	33311.6	30523.3	FALSE	A0A8M9PAU9;Q6TEP1	Protein FAM91A1 isoform X1;Protein FAM91A1	fam91a1	Danio rerio
56701.5	50798.4	21375.9	24449.9	31183.8	38731	25102.7	6387.64	FALSE	A0A8M9PB35;Q29R98	oleoyl-[acyl-carrier-protein] hydrolase	olah	Danio rerio
119442	90382.3	95369.9	85404.5	153260	181667	165780	154459	FALSE	A0A8M9PBF2	Death-associated protein kinase 2	si:dkey-240h12.4	Danio rerio
21160.2	12696	19148	8693.07	19961	19101.1	14452	20426.7	FALSE	A0A8M9PBF7;A0A8M9PU38;A0A8M9PU42;A0A8M9Q511	WASH complex subunit 2 isoform X2;WASH complex subunit 2 isoform X1;WASH complex subunit 2 isoform X5;WASH complex subunit 2 isoform X6	fam21c	Danio rerio
22569.9	31109.9	19862.2	29006.3	33067.5	31242.5	31405.8	31488.3	FALSE	A0A8M9PBH8	Sterile alpha motif domain-containing protein 9-like	LOC101882642	Danio rerio
10302.9	10369.2	9418.25	12298.5	13277	14323.7	10085.5	7915.52	FALSE	A0A8M9PBK1;Q8JGR7	Integrator complex subunit 7	ints7	Danio rerio
61814	74155.5	62236	68184.1	72823	67025.1	66590.4	66097.9	FALSE	A0A8M9PBW0;Q5TZ42	non-specific serine/threonine protein kinase	cdc42bpb;si:dkeyp-93h6.2	Danio rerio
3673.56	12119.5	3887.66	5263.58	5843.04	13833.7	9012.79	13941.6	FALSE	A0A8M9PBY0;A0A8M9Q1P4	G2/M phase-specific E3 ubiquitin-protein ligase-like isoform X2;G2/M phase-specific E3 ubiquitin-protein ligase-like isoform X1	LOC100536045	Danio rerio
4915.67	8038.5	8748.28	10702.1	11763.6	16855.4	16012	14051	TRUE	A0A8M9PBY7	Zinc finger FYVE domain-containing protein 1-like	LOC110439001	Danio rerio
143494	141358	127214	127905	129918	122450	118626	133949	FALSE	A0A8M9PC21;E7F254	Carboxypeptidase D	cpda	Danio rerio
77648.6	78415.5	69895.9	74284.8	112821	103501	94433.6	103519	FALSE	A0A8M9PC30;A0A8M9PHP6;A0A8M9PHP9;A0A8M9PT56	protein-tyrosine-phosphatase	ptprk	Danio rerio
84303.3	89965.1	87148	94870.2	122866	121202	120027	111371	FALSE	A0A8M9PC51	Tensin-3	si:ch211-191a24.3	Danio rerio
35000.1	40960.9	40394.1	34796.1	43727.3	51692.2	55478.9	57498	FALSE	A0A8M9PC53	Uncharacterized protein LOC110437884	LOC110437884	Danio rerio
127793	138267	139323	134247	124037	118482	118282	111978	FALSE	A0A8M9PC64;A0A8M9PDP3;A0A8M9PN35;A0A8M9PNR4;A0A8N7T760;F1RBT2	DNA helicase	chd4b	Danio rerio
17428.6	17179.9	15204.2	17067.6	18957.3	16757.3	14956.8	14470.9	FALSE	A0A8M9PC75	Nesprin-1 isoform X1	syne1a	Danio rerio
139550	153159	149204	140904	152075	143018	141231	130985	FALSE	A0A8M9PC77	Striatin-4	strn4	Danio rerio
22658.1	36607.1	17858.5	36994.1	35230.4	34042.6	35142.7	34660.3	FALSE	A0A8M9PCA7;E9QDK3	Scavenger receptor class A member 3 isoform X2;Scavenger receptor class A member 3 isoform X1	scara3	Danio rerio
122104	132584	132683	137632	104232	98315.9	103559	105327	FALSE	A0A8M9PCH0;A0A8M9PCH4;A0A8M9PI41;A0A8M9PI46;A0A8M9PQA0;A0A8M9PTP0;A0A8M9PTP5	Nucleoporin p54 isoform X1;Nucleoporin p54 isoform X6;Nucleoporin p54 isoform X2;Nucleoporin p54 isoform X7;Nucleoporin p54 isoform X9;Nucleoporin p54 isoform X3;Nucleoporin p54 isoform X8	nup54	Danio rerio
221904	150732	188196	172642	228260	233444	221968	233403	TRUE	A0A8M9PCM4	Spectrin alpha chain, non-erythrocytic 1 isoform X1	spna2	Danio rerio
1078240	853760	962678	917570	1100040	1158970	1251460	1266650	FALSE	A0A8M9PCN5	Spectrin alpha chain, non-erythrocytic 1 isoform X9	spna2	Danio rerio
146799	179568	153613	155782	140468	117520	112382	104796	FALSE	A0A8M9PCN7;A0A8M9PCP7;A0A8M9PP35;A0A8M9PP49;A0A8M9PVD8;A0A8M9Q2B0;A0A8M9Q2C3;A0A8M9Q6H7	Baculoviral IAP repeat-containing protein 6 isoform X10;Baculoviral IAP repeat-containing protein 6 isoform X15;Baculoviral IAP repeat-containing protein 6 isoform X11;Baculoviral IAP repeat-containing protein 6 isoform X16;Baculoviral IAP repeat-containing protein 6 isoform X12;Baculoviral IAP repeat-containing protein 6 isoform X9;Baculoviral IAP repeat-containing protein 6 isoform X14;Baculovi…	birc6	Danio rerio
172810	189232	141746	153985	97770.2	75533.1	69617.2	63094.4	FALSE	A0A8M9PCW9	Uncharacterized protein LOC110438215	LOC110438215	Danio rerio
14711.3	14865.4	16405.6	19078.8	18011.2	17741.5	15780	15907.7	FALSE	A0A8M9PCY4	F-actin monooxygenase	mical3a	Danio rerio
109726	65838.9	90468.2	60248.3	210670	219841	223005	226088	FALSE	A0A8M9PD17	Collagen alpha-1(V) chain isoform X1	col5a1	Danio rerio
622300	952646	648963	678437	575867	493789	538120	847105	FALSE	A0A8M9PD25	Probable E3 ubiquitin-protein ligase HERC1	LOC567670	Danio rerio
NaN	37633.4	NaN	25142.1	NaN	NaN	NaN	21071.8	FALSE	A0A8M9PD30;A2VD51	Phosphatidylinositol 4-phosphate 5-kinase type-1 alpha isoform X1;Phosphatidylinositol 4-phosphate 5-kinase type-1 alpha	pip5k1ab;zgc:158838	Danio rerio
23013.3	23841.2	18865.8	22661.3	24612.7	23171.2	22195.4	19693.6	FALSE	A0A8M9PD49;E7FG55	Cytospin-A	specc1lb	Danio rerio
25037.9	27364.3	26702.3	26436.4	25935.7	27013.2	24495.6	22933.1	FALSE	A0A8M9PDQ2;A0A8M9PN46	AT-rich interactive domain-containing protein 1A isoform X1;AT-rich interactive domain-containing protein 1A isoform X2	arid1aa	Danio rerio
806236	922877	977424	1024600	949671	983084	931880	1048420	FALSE	A0A8M9PDT5;A0A8M9PWR3;A0A8M9Q3J7;A0A8M9Q7P5	Glucose-6-phosphate 1-dehydrogenase	g6pd	Danio rerio
189314	259419	267548	210965	254657	258522	280607	245213	FALSE	A0A8M9PE29;Q9DGJ3	NPC intracellular cholesterol transporter 2	npc2	Danio rerio
23606	25294.1	18186.7	20266.7	20462	18787.1	15214.6	16409.6	FALSE	A0A8M9PEF7;A0A8M9Q467	Membrane-associated guanylate kinase, WW and PDZ domain-containing protein 2 isoform X4;Membrane-associated guanylate kinase, WW and PDZ domain-containing protein 2 isoform X3	magi2b	Danio rerio
57053.6	155624	96591.7	36820.9	150508	132784	145961	111181	TRUE	A0A8M9PEX3;B7ZV62	Vesicle-fusing ATPase	nsfa;nsf	Danio rerio
43969	35935.3	31311.1	44056.4	25288.1	29345.8	32994.6	24851.8	FALSE	A0A8M9PEY9;Q7ZUB3	Tetraspanin-31 isoform X1;Tetraspanin-31	tspan31	Danio rerio
115187	131837	132277	121882	107501	111571	110259	94513.1	FALSE	A0A8M9PFA6;Q803Z0	non-specific serine/threonine protein kinase	pak1;wu:fj97h10	Danio rerio
102933	118420	125093	137775	139917	140612	132633	153335	FALSE	A0A8M9PFL7	Uncharacterized protein si:ch211-210c8.6	si:ch211-210c8.6	Danio rerio
93575.5	111593	87712.5	92767.9	79995	74597.4	65439.5	68562.5	FALSE	A0A8M9PFM1;A0A8M9PUK7	protein-serine/threonine phosphatase	si:ch211-203d1.3	Danio rerio
42063.7	55892.6	40865.3	78846.1	19643.1	10544.4	10713	13745.5	FALSE	A0A8M9PFP1;A0A8M9PVN7;A0A8M9Q6T3;Q1LX31	Anillin isoform X2;Anillin isoform X1;Anillin isoform X2;Anillin isoform X1	si:dkey-30c15.10;si:dkey-30c15.10;si:dkey-30c15.10;anln2	Danio rerio
20609.1	20524.3	21352.6	22866.6	23558.9	26488.4	26690.8	21952.6	FALSE	A0A8M9PFR0;Q6NYU2	Probable helicase with zinc finger domain isoform X1;Probable helicase with zinc finger domain	helz	Danio rerio
315176	141389	219771	523224	416697	259916	380012	285170	FALSE	A0A8M9PFT6;A0A8M9Q530;A0A8N7TE33	Uncharacterized protein si:ch211-242e8.1 isoform X2;Uncharacterized protein si:ch211-242e8.1 isoform X1;Uncharacterized protein si:ch211-242e8.1 isoform X1	si:ch211-242e8.1	Danio rerio
51821.3	74198.6	65587.3	71859.9	69130.1	55472.4	61400.9	63730.5	FALSE	A0A8M9PFX6;Q6DC05	Transmembrane 9 superfamily member	tm9sf1;fa03b09	Danio rerio
12536.8	12691	9950.6	13699	15276.7	10364.3	12192.5	10052.5	FALSE	A0A8M9PG46;Q1RLU8	Suppressor of tumorigenicity 7 protein homolog	LOC110437773;st7	Danio rerio
131242	69326.4	63011.6	62239.4	47596.2	84822.9	95760.9	69311.9	FALSE	A0A8M9PG92	Apoptosis-associated speck-like protein containing a CARD	si:ch211-66k16.27	Danio rerio
11715.9	17266.9	17389.2	16656.6	11041.3	10539.4	11119.7	13816.5	FALSE	A0A8M9PGG2	Phospholipase	pld1b	Danio rerio
53743	42739.9	49276.2	42110.5	45414.5	46949.2	35904.1	45371.9	FALSE	A0A8M9PGH7;Q1L959	Upstream stimulatory factor 2 isoform X1;Upstream stimulatory factor 2	usf2;fb12g11	Danio rerio
12542.2	31701	34529	29769.1	37253.7	27046.2	35152.6	36781.7	TRUE	A0A8M9PGI1;A0A8M9PNE8;A5WV02;E7F8G7	Plectin isoform X5;Plectin isoform X2;Plectin;Plectin a	pleca;pleca;fa95h11;fa95h11	Danio rerio
48128.5	61630.9	43825.5	42413.1	23148.4	22575.9	28850.3	25415.6	FALSE	A0A8M9PGL4;E7FH60	Uncharacterized protein C7orf50 homolog isoform X2;Uncharacterized protein C7orf50 homolog isoform X1	c24h7orf50	Danio rerio
56266.6	55541.1	55439.1	55943.9	47585.9	49501.4	47189.8	43553.4	FALSE	A0A8M9PGN8;A2RUY4	Neural Wiskott-Aldrich syndrome protein isoform X1;Neural Wiskott-Aldrich syndrome protein	wasla;zgc:158395	Danio rerio
41434.1	39435	52414.3	47237.3	53752.8	57710.5	56186	52038.4	FALSE	A0A8M9PGT9	Beta-hexosaminidase	hexa	Danio rerio
58097.7	35219.7	35465.7	38478.6	9937.97	62181.1	52856.4	64137.9	FALSE	A0A8M9PGZ4	ADAM metallopeptidase domain 10b	adam10b	Danio rerio
795208	493008	556525	625741	489516	690179	736236	652008	FALSE	A0A8M9PGZ9	LOW QUALITY PROTEIN: uncharacterized protein slc30a8	slc30a8	Danio rerio
[truncated: 5,220 more rows]

## Sheet: S5_PD1day8day14_Quant_6783PG
Day8_B1	Day8_B2	Day8_B3	Day8_B4	Day14_B1	Day14_B2	Day14_B3	Day14_B4	C: PG.IsSingleHit	T: PG.ProteinAccessions	T: PG.ProteinDescriptions	T: PG.Genes
[truncated: 6,783 more rows]

[truncated: 2 more sheets: S5_PD1d8d14_DEPs_z-sc_3239PG, S5_PD1d8d14_Volcano_3239PG]
