# Supplementary material for: Multiomics profiling of zebrafish embryonic cell line PAC2 across growth phases to assess its relevance for toxicological studies
Source: PLoS One. 2026 Apr 17;21(4):e0346109. doi: 10.1371/journal.pone.0346109 (PMC13089740; doi:10.1371/journal.pone.0346109)
Supplement: S6 Table — (XLSX) [file pone.0346109.s013.xlsx]

## Sheet: READ ME
S6 Table for manuscript "Multiomics profiling of zebrafish embryonic cell line PAC2 to assess its relevance for toxicological studies" by Degeratu et al.
S Table number	S Table name	Worksheet name	Short description of content
S6 Table	Supporting data for Transcriptomics Dataset (TD)	S6_TD_Counts-filtered_17570g	Counts-filtered biological replicates data from the transcriptomics dataset (TD).
S6 Table	Supporting data for Transcriptomics Dataset (TD)	S6_TD_TPM-filtered_14574g	Transcript per million (TPM)-filtered (TPM>1) biological replicates data from the TD.
S6 Table	Supporting data for Transcriptomics Dataset (TD)	S6_TD_DEGs_z-scores_4449g	Genes from Worksheet "S6_TD_Counts-filtered_17570g", which were identified to be differentially expressed (DEGs) following quasi-likelihood F-Test statistical test (FDR<0.05), were z-score normalized and divided in up- and down-regulation clusters.
S6 Table	Supporting data for Transcriptomics Dataset (TD)	S6_TD_Volcano_4449g	Genes from Worksheet "S6_TD_Counts-filtered_17570g", which were identified to be differentially expressed (DEGs) followingquasi-likelihood F-Test statistical test (FDR<0.05), were used to produce a volcano plot.

## Sheet: S6_TD_Counts-filtered_17570g
Gene Ids	Day8_B1	Day8_B2	Day8_B3	Day8_B4	Day14_B1	Day14_B2	Day14_B3	Day14_B4
ENSDARG00000000001	52.7429	119.757	89.2609	119.002	152.786	102.914		99.1871
ENSDARG00000000002	1369.26	2249.24	1176.74	1381	1374.21	516.086		565.813
ENSDARG00000000018	214	472	300	372	650	336		347
ENSDARG00000000019	361	556	348	451	1332	803		729
ENSDARG00000000068	62.4883	141.772	83.9879	122.622	170.689	71.2408		95.0885
ENSDARG00000000069	290.509	647.858	683.099	763.423	1644.46	1212.9		1421.94
ENSDARG00000000086	405	755	345	681	1157.9	443		715
ENSDARG00000000103	7865	13391	6649	8976	17111	6657		7480
ENSDARG00000000142	28	74	27	55	84	36		55
ENSDARG00000000151	47.2508	118	93	110	143	112		91
ENSDARG00000000175	195	420	352	366	400	205		201
ENSDARG00000000189	701.26	1176.9	662.131	970.25	1520.33	709.091		771.732
ENSDARG00000000229	142.853	245.59	113.122	221.886	249.643	98.7225		110.787
ENSDARG00000000241	52	66	75	135	1159	626		477
ENSDARG00000000324	53.5	132	89.5	86.5	260.5	122		134
ENSDARG00000000370	574	1027	573	736	989	330		404
ENSDARG00000000380	17	26	13.0039	30	59.0231	29.0068		13.0467
ENSDARG00000000394	1468	2813	1625	1962	3769	1896		1736
ENSDARG00000000423	76	203.881	142	155.964	163.291	114.426		144.772
ENSDARG00000000442	541	1070	542.331	924	1671	1053		884.543
ENSDARG00000000476	126	355	217	226	259	114		113
ENSDARG00000000489	765	1511	926	1114	2266	1258		1056
ENSDARG00000000503	27.046	28.6354	7.06258	13.3766	21.6889	7.07059		11.3708
ENSDARG00000000529	191	472	264	402	398	150		180
ENSDARG00000000540	507	1274	1037	1268	1247	723		845
ENSDARG00000000542	152.371	284.902	149.972	223.48	383.833	221.021		160.795
ENSDARG00000000551	642.207	1250.25	1239.14	1402.54	1898.65	973.778		946.214
ENSDARG00000000567	230	383	203	299	507	185		213
ENSDARG00000000568	227	405	244	312	449	225		219
ENSDARG00000000588	7.40245	27.2587	22.9582	17.332	27.8303	15.663		18.1306
ENSDARG00000000631	120.661	188.592	78.6353	105.053	266.697	141.193		96.0134
ENSDARG00000000651	33	97	64.104	91	88	57		34
ENSDARG00000000656	84	133	238	153	458	376		315
ENSDARG00000000666	881.996	2255.99	1176	1881	2363.99	1476		1520
ENSDARG00000000690	467	1023	848	989	1595	961		1039
ENSDARG00000000729	281	544	319	320	490	207		185
ENSDARG00000000730	123	270	186	297	341	156		145
ENSDARG00000000747	32.6568	80.634	77.313	96.5265	101.793	43.4741		61.2719
ENSDARG00000000760	525	1207	1188	1686	1411	1007		1274
ENSDARG00000000767	14.0116	30.1462	6	24.0355	27.7731	16.5739		13.251
ENSDARG00000000779	959	2524	1636	1728	2856	1440		1143
ENSDARG00000000796	35.8744	50.5962	22.3605	59.2287	73.8531	50.5674		49.9686
ENSDARG00000000804	20	48	33	70	70	37		51
ENSDARG00000000830	112	302	206.121	227	290	171.971		155
ENSDARG00000000837	7.09838	16.0157	15.1028	11.7954	23.96	13.0151		12.581
ENSDARG00000000853	419.934	900.578	656.063	691.988	1138.89	435.366		412.499
ENSDARG00000000857	338.179	872.909	600.061	741.257	863.211	477.108		532.178
ENSDARG00000000861	364	676	252	466	747	303		381
ENSDARG00000000935	68.2064	120.364	57.064	120.661	137.637	91.652		98.6945
ENSDARG00000000943	485.314	954.64	533.908	728.888	1043.62	550.852		488.072
ENSDARG00000000966	1006	1644	727	1356	2620	1059		1416
ENSDARG00000001014	8111.83	15437.2	6063.77	10827.2	14324.7	4633.52		5975.25
ENSDARG00000001015	343.25	656.111	346.62	496.273	921.078	440.938		520.916
ENSDARG00000001057	964	2739	2458	2434	2002	938		937
ENSDARG00000001129	425.221	679.177	280.733	481.457	734.18	334.194		388.617
ENSDARG00000001162	814	1206	885.324	907.296	2032.44	959.839		916.07
ENSDARG00000001169	72.4534	152.719	116.016	145.175	160.483	86.5825		123.348
ENSDARG00000001210	299	711	685	685	777	486		388
ENSDARG00000001220	239.609	373.495	153.427	288.728	406.101	168.59		187.508
ENSDARG00000001234	90	167	110	152	269	136		172
ENSDARG00000001241	630	1283	1007	1025	1267	677		652
ENSDARG00000001244	1761	3379	1649	2284	3870	1768		1391
ENSDARG00000001249	226	523	598	604	572	397		447
ENSDARG00000001259	16	16	20	22	57	9		22
ENSDARG00000001303	952	1616.99	1467	1206.61	3360.1	2138		1597.06
ENSDARG00000001313	244	717	406	768	446	202		265
ENSDARG00000001414	14	36	18	16	10	3		2
ENSDARG00000001431	1	20.0172	13.5222	16.7514	17.939	10.547		7.42213
ENSDARG00000001442	786	1388	769	1168	2475	1418		1162
ENSDARG00000001447	244.49	494.479	321.573	474.468	771.27	453.602		545.034
ENSDARG00000001452	7244	15850	9142	13425	22108	13975		12215
ENSDARG00000001470	741.746	1949.53	1211.85	1857.65	1277.52	691.2		701.295
ENSDARG00000001498	13.026	22.029	10	14.0319	35.1001	19		13.0326
ENSDARG00000001549	102	309	124	168	125	46		39
ENSDARG00000001557	1344.64	2691	2110	2222	1883	867		747
ENSDARG00000001558	1017	2870	1928	3357	2024	766		973
ENSDARG00000001559	15	12	13	21	19	3		7
ENSDARG00000001578	321	827	732	922	1112	805		961
ENSDARG00000001621	54.136	119.813	122.091	120.358	140.206	60.4211		87.7081
ENSDARG00000001634	1013.98	1562.75	774	1180	2938	1423		1704.71
ENSDARG00000001656	186	531.633	482	348.58	1009.3	701		525
ENSDARG00000001676	243.83	367.737	224.079	433.863	960.454	488.248		791.722
ENSDARG00000001710	18.0678	29.4927	20.4962	35.4005	44.3659	13.149		25.1192
ENSDARG00000001712	13.1108	43.0805	21.3611	35.8275	28.228	7.9476		10.3724
ENSDARG00000001729	1301	2552	1460	1837	2448	1254		1257
ENSDARG00000001733	474	842	715	1271	2427	1762		2073
ENSDARG00000001734	239	558	505	605	623	381		417
ENSDARG00000001754	920	2106	1324	1711	1297	555		583
ENSDARG00000001760	14.4121	26.886	11.8688	17.7249	22.699	18.0244		8.24926
ENSDARG00000001767	318.376	522.56	493	353.674	496.106	199.511		153.615
ENSDARG00000001769	223.598	476.993	208.78	365.436	754.296	280.81		390.53
ENSDARG00000001776	199	428	308	374	465	211		286
ENSDARG00000001777	629	1307	651	869	967	327		389
ENSDARG00000001781	22.0142	47.0187	11	41.0187	105.035	41.0093		72
ENSDARG00000001782	29.6803	56.0812	39.3927	62.2737	46.5701	34.8702		53.0424
ENSDARG00000001788	4013	10338	12908	13109	12003	7964		9252
ENSDARG00000001804	12	27.1754	40	23	99.1375	64		74
ENSDARG00000001807	45.9583	115.713	48	128.734	100.417	41.6187		50.7705
ENSDARG00000001817	11	29	13	43	45	26		40
ENSDARG00000001818	33.2128	51.2091	64.3191	89.8166	76.0484	40.612		94.9873
ENSDARG00000001825	1054.87	2134.89	1093.51	1906.77	2069.55	824.365		841.847
ENSDARG00000001829	481.575	883.228	546.967	663.53	1097.11	553.74		551.982
ENSDARG00000001835	20.3039	24.6878	7.10355	15.2502	43.7853	18.3928		20.2471
ENSDARG00000001857	165	317	90	222	463	177		270
ENSDARG00000001870	10.1542	13.0116	19.0569	9.0021	9.00637	0		0.548241
ENSDARG00000001873	2574	6010.74	7981	6159	9836	5702		6096
ENSDARG00000001879	1322.17	2201.62	1103.73	1448.05	2940.67	1251.8		1397.86
ENSDARG00000001882	14	20	8	29	63	19		41
ENSDARG00000001888	313	633	409	571	881	419		591
ENSDARG00000001889	1565.69	3696.66	2552.7	3202.82	1159.97	502.526		712.917
ENSDARG00000001890	1995.57	4488.52	2402.15	3534.78	3818.68	1857.09		1734.98
ENSDARG00000001891	3.06497	8.1052	13.169	8.25621	23.656	11.1756		17.4497
ENSDARG00000001897	918.694	1820.62	1259	1391.1	2944.68	1575		1552.37
ENSDARG00000001898	310.956	585.657	492	520.124	696.445	396		393.964
ENSDARG00000001910	53	189	76.2197	129	230	127		100.592
ENSDARG00000001912	27.4436	55.8783	32.3568	31.119	43.2846	21.1779		10.2084
ENSDARG00000001913	11.3385	29.7794	18.8028	29.4268	14.7025	19.3154		12.6773
ENSDARG00000001929	89	188	140	173	350	237		252.7
ENSDARG00000001930	94.4336	216.477	137.103	209.376	309.993	209.065		215.24
ENSDARG00000001933	52	126	84	85	221	113		137
ENSDARG00000001937	86.8824	116.312	83.3925	99.935	159.806	85.5415		115.118
ENSDARG00000001939	133	312	185	262	304	202		186
ENSDARG00000001940	1131	2592	2147	2475	2187	1250		1291
ENSDARG00000001950	200	422	480	560	771	638		637
ENSDARG00000001953	411.059	691.997	712.415	439.973	622.108	199.19		240.99
ENSDARG00000001968	31	93	35	84	101	33		61
ENSDARG00000001969	153.101	317.13	234.094	266.079	402.162	182.028		294.087
ENSDARG00000001993	8	39	26	30	43	22		19
ENSDARG00000001994	12	29	30	29	29	20		31
ENSDARG00000001999	14.0939	17.1723	6.8263	16.5886	16.7826	9.90947		3.58857
ENSDARG00000002002	316	615	726.897	692.743	1593.84	1265.9		1223.95
ENSDARG00000002006	428.157	934.882	568.576	1013.45	1326.94	707.189		827.499
ENSDARG00000002013	76	184.103	58	123	131	49		105.274
ENSDARG00000002016	1060.84	2213.02	1659	1669.06	2929.63	1683.34		1432
ENSDARG00000002020	385	680	327	614	1801	897		936
ENSDARG00000002021	49.3651	104.872	74.0807	89.1033	169.076	85.7018		98.0533
ENSDARG00000002026	62	137	50	89	88	19		50
ENSDARG00000002031	266	536	351	373	625	345		315
ENSDARG00000002037	5	14	11	13	15	15		18
ENSDARG00000002060	49.9237	118.87	96.311	146.272	168.557	73.5352		78.3394
ENSDARG00000002071	15	42	37	46	64	19		50
ENSDARG00000002077	45	129	112	85	138	84		78
ENSDARG00000002082	2093	4772	3135	3517.02	4070	1878		1848
ENSDARG00000002084	139	217	101	186	657	337		238
ENSDARG00000002097	11.4648	20.7086	6.65096	19.0907	32.5191	17.6492		41.9919
ENSDARG00000002127	345	628	443	442	962	518		579
ENSDARG00000002128	122	221	133	146	206	81		87
ENSDARG00000002131	59	94	39.1	85	303	90		128
ENSDARG00000002165	1228	2535	2265	1868	4047	2398		2195
ENSDARG00000002167	30	41	28	52	40	25		31
ENSDARG00000002168	327	626	466	517	706	371		319
ENSDARG00000002174	69	141	160	152	239	144		181
ENSDARG00000002184	2051	5256	3662.29	5220	5720.3	3571		3842.7
ENSDARG00000002190	1603	3378	3071	3464	5044	3492		3452
ENSDARG00000002192	334	383	453	431	1029	693		648
ENSDARG00000002196	220.505	407.048	180.052	354.953	957.107	572.227		461.972
ENSDARG00000002210	355	963	785	791	922	501		603
ENSDARG00000002213	142	321	152	229	393	184		227
ENSDARG00000002215	461	942	743	858	1260	717		837
ENSDARG00000002216	38	118	63	77	179.826	78		51
ENSDARG00000002217	377.323	584.489	326.475	473.016	753.208	394.848		414.76
ENSDARG00000002220	438.034	997.865	709.593	831.127	1267.58	686.46		652.785
ENSDARG00000002230	25.851	59.5663	32.8418	44.087	50.3374	35.2031		38.0396
ENSDARG00000002231	40	92	27	125	286	118		318
ENSDARG00000002235	467	771	416	621	1749	892		740
ENSDARG00000002240	1531	4066	4569	4270	4390	2609		2977
ENSDARG00000002249	32	71	121	77	236	159		116
ENSDARG00000002255	62	110	53	59	159	104		67
ENSDARG00000002264	467	1194	1507	1492	1030	600		779
ENSDARG00000002267	933	2255	1854	1957	2010	1091		1061
ENSDARG00000002271	924	1956	1421	1591	3108	1861		1574
ENSDARG00000002285	241	444	178	348	487	270		318
ENSDARG00000002299	59	160	101	137	176	73		88
ENSDARG00000002300	46.3263	54.401	60.7912	46.1883	92.8499	45.2089		49.5338
ENSDARG00000002304	397	949	1231	1258	859	643		563
ENSDARG00000002305	921	2081	1439	1723	3056	1711		1505
ENSDARG00000002332	182	401	219	341	308	115		145
ENSDARG00000002333	42	81	49	96	220	95		131
ENSDARG00000002339	44.261	100.755	99.5195	114.735	182.413	107.253		68.7903
ENSDARG00000002344	25192	69950.8	63702	79994.7	61879.1	34001		41384
ENSDARG00000002353	24	12.021	16	19.0547	33.0604	19.0422		29.0118
ENSDARG00000002355	6	17	14	17	17	17		9
ENSDARG00000002362	238	598	316	453	781	505		332
ENSDARG00000002365	307	699	476	597	884	425		417
ENSDARG00000002369	2346.87	4670.1	3184.04	2777.89	7256.09	3497.08		2863.03
ENSDARG00000002377	91	153	69	157	158	72		87
ENSDARG00000002385	655	1319	591	1010	1148	490		654
ENSDARG00000002396	91	319	499	160	191	64		61
ENSDARG00000002401	764.395	1878.69	1978.3	2057.42	2331.09	1633.34		1781.77
ENSDARG00000002402	650	1310	879	1020	1416	664		680
ENSDARG00000002403	344	846	554	944	571	197		223
ENSDARG00000002405	1951.6	3309.62	2027.96	3111.17	9143.84	4760.24		5400.45
ENSDARG00000002445	355	755	404	422	915	427		308
ENSDARG00000002463	86.4455	168	80	130	219	57.135		125
ENSDARG00000002467	180	396	399	408	573	365		364
ENSDARG00000002479	1312	2333	1423	1956	1603	639		608
ENSDARG00000002487	691	1550	963	1209	1013	490		438
ENSDARG00000002494	23.5675	31.6606	30.5119	44.0741	47.06	11.3046		25.1479
ENSDARG00000002506	176	346	406	435	532	428		415
ENSDARG00000002507	500.432	1089.06	615.667	762.134	1121.03	465.016		480.82
ENSDARG00000002523	1469.64	3141.55	2882.21	3626.64	3394.34	2084.23		2160.37
ENSDARG00000002533	7	13	5	13	17	4		13
ENSDARG00000002536	1002	2269	1440	1728	2348	1199		1242
ENSDARG00000002538	1194	2508	2088	2104	2698	1580		1638
ENSDARG00000002549	276.144	729.795	486.812	575.306	710.876	449.455		541.347
ENSDARG00000002552	1352.24	3016.12	1544.02	2308.65	3216.54	1898.28		1816.14
ENSDARG00000002571	647	1370.03	883.509	1216.5	1223.25	539.157		764.154
ENSDARG00000002582	282.711	505.521	349.753	409.284	836.616	532.282		443.701
ENSDARG00000002587	54.1965	106.78	53	87.1011	250.663	122		151
ENSDARG00000002589	10	23	18	17	37	33		35
ENSDARG00000002591	2747	6460	5193	5270	4875	2472		2746
ENSDARG00000002607	113.765	187.274	104.447	206.124	328.11	119.737		152.044
ENSDARG00000002609	40	35	31	66	131	62		83
ENSDARG00000002613	416	1120	1318	1511	677	429		509
ENSDARG00000002632	1729	3851	2531	3004	5802	3392		3107
ENSDARG00000002634	106	195	161	203	223	185		178
ENSDARG00000002635	28	77	76	100	51	26		54
ENSDARG00000002642	255.164	502.46	295.4	340.942	808.079	488.371		437.12
ENSDARG00000002659	4174	9183	5039	6350	7754	3525		3774
ENSDARG00000002663	111.607	217.291	184.404	227.133	576.733	394.25		359.93
ENSDARG00000002670	157.566	363.507	197.093	323.018	677.721	335.04		410.815
ENSDARG00000002682	102.626	182.03	120	257	464.727	272		353
ENSDARG00000002690	117.042	302.738	219.472	223.263	254.126	174.524		175.999
ENSDARG00000002701	106.019	145.018	51.424	90.4315	144.897	89.6077		61.9549
ENSDARG00000002710	7599	15495	8215	9036	11602	4737		4257
ENSDARG00000002720	779	1931	1558	1629	1449	729		728
ENSDARG00000002731	5879	10840	5798	9059	12599	5759		6968
ENSDARG00000002745	3447	7102	6872	5399	9231	4710		4730
ENSDARG00000002748	43.001	95.0011	60.0021	92.0082	51.1929	28.0003		27.2792
ENSDARG00000002750	128	263	121	169	182	76		98
ENSDARG00000002754	45	117	126	168	140	84		93
ENSDARG00000002758	66	107	122	87	234	140		116
ENSDARG00000002760	16.3242	32.6105	23	30.3828	33	20		18
ENSDARG00000002771	41.8845	63.4554	31.7981	45.6579	97.9151	54.5166		51.6072
ENSDARG00000002787	338.98	645.907	375.887	474.274	1110.36	571.607		590.002
ENSDARG00000002790	7221	16772.6	12679.6	12302	17581.8	9861		9098
ENSDARG00000002791	6802	14559	8053.12	9677	10034	4720.03		4344
ENSDARG00000002792	2794	6023	4038	5085	8172	4177		4345
ENSDARG00000002795	8	10	13	19	24	5		6
ENSDARG00000002798	196	467	241	368	730	419		391
ENSDARG00000002826	98	212	145	154	253	133		126
ENSDARG00000002830	41.9909	81.425	74.2819	66.9972	79.8074	44.1672		64.7254
ENSDARG00000002831	18.4424	41.4046	13.0332	33.3615	49.9825	30.9751		38.3626
ENSDARG00000002840	735	1564	854	1380	2173	1000		1077
ENSDARG00000002847	33.0155	72.2018	73.1195	133.081	72.1631	49.0872		55.1553
ENSDARG00000002872	142	261	221	294	408	219		280
ENSDARG00000002877	1120	2109	1270	1639	3221	1689		1399
ENSDARG00000002880	258.416	415.229	227.669	292.539	807.491	398.949		291.192
ENSDARG00000002894	325.733	721.862	561.305	654.875	851.762	496.205		508.311
ENSDARG00000002897	470.447	979.972	591.584	880.025	891.208	377.476		507.231
ENSDARG00000002912	500.969	1005.42	581.353	907.16	1696.48	1058.93		865.63
ENSDARG00000002916	165	338	135	260	401	154		212
ENSDARG00000002947	351	710	424	566	353	140		198
ENSDARG00000002949	2285	5292	4154	5106	6639	4039		3894
ENSDARG00000002952	280.005	640.067	323.616	547.622	1057.15	557.844		556.525
ENSDARG00000002967	436	820	780	667	957	601		484
ENSDARG00000002970	775	1675	1143	1343	1765	805		859
ENSDARG00000002971	120	228	95	191	368	160		200
ENSDARG00000002986	18	9	12	8.21397	18.1376	8.11756		6.09012
ENSDARG00000002991	324	690	375	531	440	160		165
ENSDARG00000002994	372	897	500	720	1241	703		792
ENSDARG00000003008	101	199	114.01	122.7	310	135		142.017
ENSDARG00000003017	307.935	664.442	649.382	773.405	929.056	688.718		687.144
ENSDARG00000003021	428	890	725	783	1137	587		643
ENSDARG00000003022	45	85.3051	70	118.603	97.2008	36.1569		61
ENSDARG00000003027	49	127	162	162	164	157		167
ENSDARG00000003032	13762.3	32925.6	24407.8	35059.6	56001.8	38781.9		50920.1
ENSDARG00000003035	3621.24	7740.96	4827.38	6149.81	5560.16	2688.16		2898.12
ENSDARG00000003041	25	69	30	56	35	12		16.2193
ENSDARG00000003046	16	48	65	60	95	52		81
ENSDARG00000003054	5.4112	13.604	10.8443	16.0936	21.4021	8.67869		14.0122
ENSDARG00000003058	601	1309	1158	1100	1645	862		827
ENSDARG00000003061	521.828	1217.99	1018.22	1392.72	971	526.598		737.939
ENSDARG00000003068	166.462	409.49	140.52	324.323	441.651	183.591		293
ENSDARG00000003069	12	48	14	22	59	24		25
ENSDARG00000003081	21.5491	45.0007	21.7676	15.9799	28.9039	23.6118		29.4148
ENSDARG00000003085	245	498	229	369	292	126		135
ENSDARG00000003087	78.361	196	99.3011	201	346	139.275		185.56
ENSDARG00000003098	333	626	422	471	933	461		559
ENSDARG00000003109	834	1756.08	1672	2214.1	4365	3215		3958
ENSDARG00000003113	4019	8328	7556	9706	14390	9712		11387
ENSDARG00000003127	523.701	1016.31	660.077	866.281	1667.31	867.114		776.412
ENSDARG00000003132	1008	2713	2867	3069	2888	2161		2145
ENSDARG00000003142	14	24	11	19	29	12		21
ENSDARG00000003144	133	313.391	272.268	277.395	293.301	226		196.087
ENSDARG00000003151	2922	6552	6141	5710	7690	5077		4478
ENSDARG00000003153	707	1706	1698	1851	1921	1268		1335
ENSDARG00000003157	87.4094	212.766	166.574	206.506	252.214	152.21		159.131
ENSDARG00000003165	268.036	649.148	375	636.793	683.031	419.174		458.789
ENSDARG00000003167	348.292	717.111	479.599	689.136	1183.09	639.894		697.158
ENSDARG00000003169	216	339	169	241.322	463.026	253		239
ENSDARG00000003175	602.296	1530.38	1165.99	1687.57	1860.16	1362.61		1335.21
ENSDARG00000003189	3808	7593	4933	4911	8766	3903		3587
ENSDARG00000003200	221	489	316	386	314	96		128
ENSDARG00000003205	300	630	420	460	593	314		282
ENSDARG00000003206	587	1574	1350	1599	1396	754		911
ENSDARG00000003207	263	596	451	441	499	291		235
ENSDARG00000003208	162.166	331.014	241.694	324.945	591.538	295.66		358.715
ENSDARG00000003210	16	28	21	41	41	30		35
ENSDARG00000003213	2120	4401	2423	2994	3542	1520		1527
ENSDARG00000003216	27084	57745	54714	58269	133208	83120		112454
ENSDARG00000003217	121.233	322.055	141.327	256.539	238.817	97.9102		120.894
ENSDARG00000003235	288.621	491.851	364.499	294.445	441.586	212.418		161.63
ENSDARG00000003244	185	315	253	260	520	286		288
ENSDARG00000003251	25	60	47	48	135	52		91
ENSDARG00000003257	125.747	245.684	142.434	267.587	435.586	259.504		245.936
ENSDARG00000003259	206	381	355	558	536	340		301
ENSDARG00000003269	147.75	238.428	127.712	163.431	218.8	111.829		99.2139
ENSDARG00000003270	364	947	753	965	618	370		379
ENSDARG00000003281	32	66	84	117	289	194		257
ENSDARG00000003287	983	2559	2038	2475	1785	954		1085
ENSDARG00000003293	408	802	393	739	2128	953		1047
ENSDARG00000003307	811.609	1841.92	1008.1	1900.23	1927.33	1023.66		1386.8
ENSDARG00000003308	1333.27	3022.01	2226.09	2555.96	3081.84	1580.74		1628.16
ENSDARG00000003311	430	811	668	947	1621	1067		1389
ENSDARG00000003313	16	15	29	23	4	3		4
ENSDARG00000003320	285	639	337	470	724	314		377
ENSDARG00000003326	232	593	521	549	757	338		319
ENSDARG00000003328	231	436	278	316	555	272		283
ENSDARG00000003373	174	480	481	504	634	470		416
ENSDARG00000003375	2148	5111.47	3030.29	4206	3450.5	1750		1890
ENSDARG00000003380	49.8057	69.7655	64.87	63.0393	510.645	238.068		74.4948
ENSDARG00000003382	366	785	599	846	1249	732		725
ENSDARG00000003383	159	374	291.184	321	541.201	355.01		305
ENSDARG00000003398	293.862	562.669	335	483	770	417		414.619
ENSDARG00000003403	149	312	175	264	404	226		189
ENSDARG00000003421	163	310	214	263	385	146		226
ENSDARG00000003429	1122.3	2530.25	2186.13	2090.72	2180.2	1223.94		1073.28
ENSDARG00000003444	77	209	167	236	244	99		184
ENSDARG00000003446	387	696	370	545	1075	501		718
ENSDARG00000003449	38	61	29	82	219	79		144
ENSDARG00000003462	53	130	153	66	87	31		33
ENSDARG00000003486	1603.72	3392.78	1786.05	2422.74	3643.65	1818.9		1617.94
ENSDARG00000003487	1090	2826.19	1702.14	2287.49	1812	827		692.283
ENSDARG00000003495	65	76.9231	43	41.5633	100.355	30		38
ENSDARG00000003512	17.3595	17.0018	9.01625	18.1999	29.274	10.5032		9.00009
ENSDARG00000003517	340	897	961	972	794	452		534
ENSDARG00000003519	1607.93	4005.62	3007.56	4274.56	4229.16	2801.55		3342.26
ENSDARG00000003520	150.72	397.795	308	379.298	306.277	246.233		244.39
ENSDARG00000003523	21	26	34	36	17	10		10
ENSDARG00000003526	3699	9973.99	10434.7	11748.9	12285.9	8394.49		9211.61
ENSDARG00000003527	991.886	2340.38	1766.97	1972.55	1756.61	1024.32		913.076
ENSDARG00000003531	834.103	1728.64	1628.16	1584.03	1972.14	1171.9		1260.51
ENSDARG00000003533	2799	4482	2592	3238	10798	7305		5003
ENSDARG00000003544	33	60	35	33	80	28		47
ENSDARG00000003564	594.96	1571.71	1268.54	1451.31	1366.89	882.427		884.927
ENSDARG00000003570	1965.1	3509.77	2368.6	2624.12	5994.79	3235.71		2913.53
ENSDARG00000003573	572	1378	1172	1350	1249	786		834
ENSDARG00000003576	37	81	44	69	97	48		55
ENSDARG00000003584	505	1255	976	1179	1510	926		997
ENSDARG00000003592	707	1714	1836	1844	1791	1088		1210
ENSDARG00000003599	20733	52481	54022	55006	133383	88148		106802
ENSDARG00000003607	373	800	480	588	937	446		477
ENSDARG00000003616	288.359	680	416.748	561	861.905	430.626		456
ENSDARG00000003631	138.422	232.963	98.8667	164	254	133.793		179
ENSDARG00000003635	86	236	153	268	181	110		175
ENSDARG00000003641	1158.66	2446.09	1580.45	1460.25	2984.76	1411.05		1044.03
ENSDARG00000003642	351	791	771	810	1097	632		687
ENSDARG00000003655	41	78	72	62	201	127		94
ENSDARG00000003675	141.872	424.169	417.769	513.569	401.225	351.131		371.064
ENSDARG00000003680	639	1236.99	561.763	840.993	1475.6	598.808		688.684
ENSDARG00000003681	5858	14014	10223	9970	14411	8093		7481
ENSDARG00000003693	3514	7595	6182	5359	6162	2803		2555
ENSDARG00000003695	3377	7900	6252	6994	9532	5266		5764
ENSDARG00000003697	8	12	22	40.9037	13.9118	9		8
ENSDARG00000003699	461.498	796.143	533.803	583.863	1574.57	769.822		885.29
ENSDARG00000003701	8	33	20	53	16	11		9
ENSDARG00000003705	878.107	1799	1058.77	1097.15	2839.59	1296		1352.82
ENSDARG00000003706	106.252	184.946	97.9587	145.44	198.345	118.793		121.869
ENSDARG00000003749	139	300	293	305	541	348		361
ENSDARG00000003750	385	813	420	609	514	169		197
ENSDARG00000003751	176	301	147	248	457	153		191
ENSDARG00000003754	558.422	1005.91	583.462	1003.65	979.24	486.036		627.616
ENSDARG00000003757	349	752	918	946	1037	731		882
ENSDARG00000003769	55	75	36	63	99	55		54
ENSDARG00000003776	257.326	514.464	226.366	329.474	523.383	230.065		273.324
ENSDARG00000003779	397	684	328	479	428	189		166
ENSDARG00000003789	45	100	35	66	159	65		57
ENSDARG00000003795	4203	8893	6720	6929	7872	3764		3721
ENSDARG00000003811	625.113	1165.39	561.047	822.795	1655.61	644.42		834.849
ENSDARG00000003818	881.076	1808.55	976.967	1380.95	1720.31	796.708		857.251
ENSDARG00000003820	76	198	119	201	293	168		182
ENSDARG00000003827	58	161	103	150	223	135		113
ENSDARG00000003829	186	364	226	311	660	317		254
ENSDARG00000003835	1764.28	3038.09	1418.1	2460.65	4622.4	2311.41		2405.48
ENSDARG00000003841	257	656	609	643	656	415		375
ENSDARG00000003845	506	1067	883	894	1401	713		775
ENSDARG00000003846	408	871	728	753	598	370		254
ENSDARG00000003854	302.197	728.328	490.11	708.238	1025.71	434.104		821.419
ENSDARG00000003860	1071	2579	2517	2999	2754	1508		2120
ENSDARG00000003865	30	51	21	34	50	25		31
ENSDARG00000003866	4304.35	8680.16	5287.33	6347.49	10540.4	6495.76		6195.54
ENSDARG00000003867	156	369	240	285	276	157		165
ENSDARG00000003869	219	526	548	677	620	410		558
ENSDARG00000003872	88	230	103	138	391	159		189
ENSDARG00000003877	146	286	162	191	385	176		204
ENSDARG00000003899	9.91627	36.0504	23.6364	27.3748	38.9356	16.7465		27.2745
ENSDARG00000003900	8	21	12	10	19	0		8
ENSDARG00000003904	18	22	24	32	47	11		14
ENSDARG00000003910	408	658	353	614	940	424		400
ENSDARG00000003920	5850.15	13981.6	9600.78	11829.9	12397.5	6912.26		7212.36
ENSDARG00000003927	587	1150	704	808	1255	649		587
ENSDARG00000003931	1011	1990	2042	1941	2432	1426		1681
ENSDARG00000003934	64	113	100	119	156	72		131
ENSDARG00000003938	3983	9050	6070	6620	6336	2846		2735
ENSDARG00000003940	622.87	1399.91	859.342	1096.78	1367.71	819.289		737.356
ENSDARG00000003941	673.562	1436.44	1476.55	1511.07	1138.73	515.213		740.444
ENSDARG00000003952	7066	16033	8602	12625	14150	6928		7921
ENSDARG00000003961	757	1646	1088	1717	2487	1447		1763
ENSDARG00000003963	163	286	186	224	483	280		277.2
ENSDARG00000003973	54	180	127	171	212	89		181
ENSDARG00000003974	827	1743	1592	1797	2759	1796		1788
ENSDARG00000003977	5.33888	21.6244	23.0953	30.8468	42.399	31.384		28.3563
ENSDARG00000003984	413.645	715.961	400.54	540.104	851.838	380.234		367.274
ENSDARG00000003989	199.029	296	120.117	313	500.032	167		197
ENSDARG00000003991	287	441	221	286.953	356	125		185
ENSDARG00000004017	243	513	543.381	430	525.317	321.119		404.754
ENSDARG00000004018	118	376	232	313	373	203		328
ENSDARG00000004037	135	277	232	236	460	186		233
ENSDARG00000004046	600.99	1312	1355	1398.67	1439.41	960.414		757.738
ENSDARG00000004049	147	223	148	166	260	84		115
ENSDARG00000004055	68	110	49	65	100	28		41
ENSDARG00000004059	38.462	74.5071	59.3841	74.9409	75.6749	56.22		56.1436
ENSDARG00000004060	666	994	855	814	3802	1783		1462
ENSDARG00000004074	56	89	40	71	99	33		52
ENSDARG00000004078	1919	5039	3285	2944	5981	2009		2477
ENSDARG00000004094	1142	2542	1479	1613	3351.55	1215		1422
ENSDARG00000004105	24	50.119	27	39	63.7193	17		36.1451
ENSDARG00000004114	104	189	105	159	192	83		89
ENSDARG00000004130	178	466	419	368	345	104		97
ENSDARG00000004131	35	72.8873	50	66	83	56		42
ENSDARG00000004132	423	766	410	555	999	468		495
ENSDARG00000004151	245	501	310	453	435	182		213
ENSDARG00000004154	12.1299	34	23	32	64	18		15.7343
ENSDARG00000004158	24	24.1703	21	44.1115	60	32.88		47
ENSDARG00000004160	1190	2863	2139	3523	3095	1998		2230
ENSDARG00000004161	941	1727	1322	1402	2529	1284		1127
ENSDARG00000004167	337.836	924.313	800	918.698	1026	603		833.471
ENSDARG00000004169	1644	3724	4215	3833	2984	1613		1923
ENSDARG00000004171	344.002	667	527.315	679	1189	851		897.306
ENSDARG00000004173	3678	7545	4342	5424	8934	4365		4139
ENSDARG00000004174	824.854	1437.53	763.901	870.343	1654.5	730.51		564.247
ENSDARG00000004176	54.5545	161.732	89	131.416	152.754	72		46
ENSDARG00000004184	215	489	236	412	406	127		241
ENSDARG00000004189	823.732	1881.28	1303	1760.98	2239.88	1285.51		1336.18
ENSDARG00000004196	53.4846	107.647	63.1379	74.5013	127.57	78.166		74.7112
ENSDARG00000004199	46.5199	60.3912	14.0716	33.4992	70.337	44.2284		36.1544
ENSDARG00000004211	158	378	243	268	458	305		270
ENSDARG00000004218	83.6605	172.596	81.0851	134.592	476.292	266.135		329.094
ENSDARG00000004227	13	36	17	15	39	11		19
ENSDARG00000004243	10	27	11	6	31	18		25
ENSDARG00000004246	1618.77	2782.25	1031.69	1814.62	2542.08	1109.87		1201.94
ENSDARG00000004251	1924	5076	4302	5256	2784	1403		1462
ENSDARG00000004260	12.7179	23.7633	9.58877	2.42107	11.8603	6.71203		12.6993
ENSDARG00000004261	2792	5858	3629	4690	5512	3322		2881
ENSDARG00000004262	58.1062	112.319	159.913	101.267	175.85	151.285		136.635
ENSDARG00000004270	2062	4052	2873	3145	4613	2464		2453
ENSDARG00000004274	84	202	293	348	240	132		227
ENSDARG00000004280	928	2247	1390	1933	1985	975		982
ENSDARG00000004282	42	95	58	88	114	60		87
ENSDARG00000004296	9	32.0673	12.0458	7	42.0829	27		40.2013
ENSDARG00000004297	489	1062	653	967	1509	725		720
ENSDARG00000004301	30	93	88	75	71	33		41
ENSDARG00000004302	5	18	18	13	19	3		5
ENSDARG00000004305	116	257	161	160	229	95		139
ENSDARG00000004306	64	132	91	148	145	77		85
ENSDARG00000004308	134	269	147	273	383	253		263
ENSDARG00000004311	976	1947	1475	1710	3766	2535		2347
ENSDARG00000004318	281	706.997	493	752	558	319		318
ENSDARG00000004322	6.38754	12.151	8.26378	9.3798	14.2107	8.08804		20.3386
ENSDARG00000004325	98	240	213	237	554	307		284
ENSDARG00000004336	80	165	85.1588	121	269.24	110		137
ENSDARG00000004343	89.3554	285	249	297.625	507.211	266		261.323
ENSDARG00000004363	1520.65	3229.21	2071.97	2810.04	5686.05	3725.99		3439.07
ENSDARG00000004372	438	757	382	592	1500	828		989
ENSDARG00000004377	560	1144	794	922	912	406		563
ENSDARG00000004378	67.4242	140.059	131.006	154.78	177.435	86.0229		135.979
ENSDARG00000004402	1279	2745.64	2156.33	2450.65	3787	1927.96		1990.75
ENSDARG00000004405	89	212	203	316	371	240		334
ENSDARG00000004406	438	1202.96	599	1103.13	793.079	453		480.09
ENSDARG00000004415	494.254	813.902	411.141	696.969	1395.68	729.339		683.946
ENSDARG00000004427	521	1433	1954	1832	1561	934		1097
ENSDARG00000004436	155	301	196	294	333	212		221
ENSDARG00000004445	21.707	21.7187	20.1066	18.5372	29.8892	9.36118		15.4557
ENSDARG00000004451	542	1051	592	911	1768	853		1007
ENSDARG00000004452	1167.63	2445.08	1866.13	2141.82	2899.13	1521.61		1414.27
ENSDARG00000004455	17.3382	25.6384	10.0006	19.9489	34.366	16.4585		13.0137
ENSDARG00000004460	761	1741	1277	1352	1471	819		655
ENSDARG00000004470	2214.06	4444.38	4064.09	4254.72	6477.44	3852.39		4155.43
ENSDARG00000004472	16	29	16	29	47	29		43
ENSDARG00000004492	150	262	178	253	302	173		164
ENSDARG00000004517	145.739	333.341	201.022	232.282	254.464	126.859		94.9859
ENSDARG00000004525	165	356	184	237	256	106		115
ENSDARG00000004527	503	1197	1518	1564	1599	1061		1301
ENSDARG00000004529	3	12.4818	2	13.7489	14	2		13
ENSDARG00000004537	330	542	215	585	655	290		517
ENSDARG00000004574	76	101	86	91	128	53		66
ENSDARG00000004576	251	642	381	486	381	155		104
ENSDARG00000004581	811	1541	914	1193	2573	1423		1338
ENSDARG00000004587	649	1318	1075	993	1627	919		698
ENSDARG00000004588	1412	2256.73	1386	1580	3669	2133		1398
ENSDARG00000004594	246.227	472.929	213.969	344.362	397.032	155.57		215
ENSDARG00000004597	68	124	88	85	70	39		32.7281
ENSDARG00000004598	55.3198	67.4909	34	47.9648	44.6635	24.809		17.2514
ENSDARG00000004616	983	2415	1922	2102	2620	1463		1582
ENSDARG00000004618	264.431	630.63	527.338	738.534	498.942	304.474		385.95
ENSDARG00000004627	60.2714	67.0915	23	60.1876	121.493	82.1305		105.796
ENSDARG00000004632	574	1193.47	866	812	957.347	489		477
ENSDARG00000004634	241	530	247	365	556	200		302
ENSDARG00000004635	2569.16	3902.94	1488.47	2329.73	4950.84	2119.77		2186.24
ENSDARG00000004636	504	965	619	773	980	408		516
ENSDARG00000004647	13	62	50	64	60	36		18
ENSDARG00000004672	1265	2588	1959	1994	4033	2155		1914
ENSDARG00000004680	436	892	593	779	1270	684		707
ENSDARG00000004687	103	207	195	225	366	222		213
ENSDARG00000004692	767	1521	1230	1379	1415	670		705
ENSDARG00000004695	295	666	609	711	805	493		537
ENSDARG00000004696	316	730	676	641	925	574		581
ENSDARG00000004697	20	43.315	45.0944	48.3485	83.1819	46.1352		35.7488
ENSDARG00000004702	482	1087	752	881	1787	771		593
ENSDARG00000004706	601	1191	1456.56	1259	2338	1691		1562
ENSDARG00000004712	628.872	1556.3	1059.58	1416.64	1252.55	576.615		541.376
ENSDARG00000004713	1402	3300	3465	4397	1792	736		909
ENSDARG00000004714	1609	3016	1770	2301	3679	1506		1726
ENSDARG00000004726	723	1458	1024	1131	1763	921		992
ENSDARG00000004727	282.444	477.137	432.142	557.051	561.152	284.002		291.073
ENSDARG00000004735	3811	7266	4176	4763	6418	2464		2496
ENSDARG00000004745	202	463	258	386	467	199		235
ENSDARG00000004748	144.827	235.809	113.475	200.428	299.598	186.808		116.754
ENSDARG00000004754	1507.61	3355.58	2012.62	2191.57	2038.6	868.661		877.796
ENSDARG00000004757	24326	53585	35025	35642	64976	25781		23846
ENSDARG00000004763	78	125	115	87	312	158		164
ENSDARG00000004771	102	213	204	218	431	207		184
ENSDARG00000004774	1010	2437	1777	1979	2012	980		1049
ENSDARG00000004782	8241.15	13452.7	5448.04	10405.2	16972.2	7583.52		9172.57
ENSDARG00000004785	1303	3054	2343	3142	3232	1818		1981
ENSDARG00000004796	591.165	1420.12	574.471	985.917	2014.01	1156.31		1147.06
ENSDARG00000004806	465	951	573	852	734	346		442
ENSDARG00000004830	1024	2277	1483	1952	3212	1818		2210
ENSDARG00000004836	1332.4	2487.65	965.118	1669.16	2319.72	915		1106.17
ENSDARG00000004840	205	509	534	655	298	167		178
ENSDARG00000004843	86.9717	180.079	101.221	171.549	214.377	103.665		107.711
ENSDARG00000004851	194	437	278	383	539	306		361
ENSDARG00000004866	233	533	408	362	874	470		437
ENSDARG00000004869	45	105	104	161	188	154		133
ENSDARG00000004870	656.839	1359.04	907.242	1003.21	1764.58	911.199		755.053
ENSDARG00000004874	239	1004	947	1644	662	415		699
ENSDARG00000004875	30	53	37.0106	37	183	116		95.0175
ENSDARG00000004877	75.1292	154.439	91.9435	130.278	151.025	49.8198		71.5387
ENSDARG00000004880	16.7048	54.8189	16.9806	31.1443	102.038	51.8929		28.7338
ENSDARG00000004889	180	480	465	473	509	373		339
ENSDARG00000004891	511	1068	932	1166	1505	1052		1064
ENSDARG00000004906	2036	4121	2745	3124	4844	2532		2316
ENSDARG00000004925	160.927	351.054	326.94	332.566	369.563	222.834		247.807
ENSDARG00000004930	677	1209	686	662	1707	704		636
ENSDARG00000004932	55	82	57.0368	65.0918	138.495	69		92.0376
ENSDARG00000004937	297	634.994	323.048	567.889	395	172.824		264
ENSDARG00000004939	495	1118	516	811	799.539	299		412
ENSDARG00000004948	1329.34	3225	3021.46	2748.04	3071.07	1673.98		1627.21
ENSDARG00000004952	23	16	22	23	499	646		258
ENSDARG00000004953	4.01815	4.59417	8.01842	3.03065	66.3035	68.5989		24.7025
ENSDARG00000004954	72	176	46	130	359	181		197
ENSDARG00000004956	625	1288	1333	1496	2027	1408		1498
ENSDARG00000004964	32	39.0906	18	49	93	42		44
ENSDARG00000004979	405.057	1114.11	557.954	657.907	1766.89	650.023		758.475
ENSDARG00000004988	8	22	23	38	86	24		45
ENSDARG00000005002	123.726	205.66	148.672	154.734	303.493	180.323		176.413
ENSDARG00000005004	240	476	438	442	358	226		153
ENSDARG00000005010	32	90	74	129	211	139		190
ENSDARG00000005015	253	519	370	406	619	268		347
ENSDARG00000005023	6786	14244	9351	11756	21473	12110		9377
ENSDARG00000005026	62.4935	126	58	86.2653	138.404	65.0124		75.4811
ENSDARG00000005034	372	756	591	659	837	567		465
ENSDARG00000005049	93.9191	289	309	307	426.835	231		275
ENSDARG00000005057	346	995	740	1161.98	713	450		529
ENSDARG00000005058	1224	2858	1830	2579	1948	736		799
ENSDARG00000005078	729	1532	935	1505	2051	1411		1500
ENSDARG00000005085	93.0799	258.235	230.72	249.911	257.14	177.958		213.455
ENSDARG00000005092	39	114.975	79	104	103.734	77		66.8547
ENSDARG00000005095	2	25	39	33	76	23		46
ENSDARG00000005098	651	1814	1368	1985	941	335		349
ENSDARG00000005104	1857	4133	2575	4168	6399	4057		4654
ENSDARG00000005115	1220.09	2738.89	1737.93	2623.08	4230.03	2538.55		2908.91
ENSDARG00000005122	4617	8253	3940	5300	7847	3244		3360
ENSDARG00000005126	11	29	20	28	45	11		30
ENSDARG00000005128	40.3659	116.443	61.1247	123.186	98.773	68.4434		50.3602
ENSDARG00000005134	1480.07	3650.77	2773.14	3641.12	3495.76	2101.19		2324.75
ENSDARG00000005141	4.09176	18.094	8.30987	11.0238	19.2854	9.96801		10.0736
ENSDARG00000005159	144.676	245.252	119.994	139.617	420.431	111.428		115.503
ENSDARG00000005162	4590.42	10673.3	7512.18	9861.25	8506.58	4169.76		5068.15
ENSDARG00000005163	31.3005	86.6324	55.7606	84.598	127.183	59.1866		79.2154
ENSDARG00000005172	259.474	547.802	481.015	570.482	601.42	429.621		463.83
ENSDARG00000005179	85.6713	193.144	146.39	184.762	291.725	140.668		154.05
ENSDARG00000005185	1147.5	2801.82	2330.5	3620.14	4555.85	3303.16		3835.18
ENSDARG00000005186	235	522	177	394	590	249		286
ENSDARG00000005191	10171	25123	19660	20897	31375	15416		17417
ENSDARG00000005210	60	182	118	108	127	53		55
ENSDARG00000005216	8.87992	4.15834	28.8975	2.04781	11.4259	12.8788		4.53472
ENSDARG00000005218	146	395.426	222.576	295.937	361.079	182.557		200
ENSDARG00000005220	524	1173	1333	1276	2135	1473		1835
ENSDARG00000005221	49.5782	75	51	115	94	49		45
ENSDARG00000005230	1643	3677	3136	3405	4835	2894		2550
ENSDARG00000005232	64	155	50	135	183	77		137
ENSDARG00000005236	798	1130	487	1056	1263	504		742
ENSDARG00000005246	153	341	276	307	383	219		228
ENSDARG00000005251	420.964	1153.48	716.951	1083.16	1101.81	820.303		640.267
ENSDARG00000005254	2446.94	5025	3221	4411	6892	3796		3961
ENSDARG00000005274	106.644	244.163	188.971	280.373	130.161	53.6617		71.435
ENSDARG00000005284	31	69	51	81	95	46		67
ENSDARG00000005315	417	860	495	616	884	467		407
ENSDARG00000005318	613	1357	814	1021	1764	1046		957
ENSDARG00000005327	3	19	4	16	29	7		16
ENSDARG00000005350	556.411	1011	458	715	1016	453.357		492
ENSDARG00000005355	345	776	514	634	660	346		326
ENSDARG00000005356	33.6609	52.1897	30.3307	90.5174	103.136	52.0867		82.8046
ENSDARG00000005359	1916	4518	2873	3608	3961	2109		2036
ENSDARG00000005368	2031	3950	2307	3151	3795	1977		1785
ENSDARG00000005371	115	244	170	280	312	160		108
ENSDARG00000005372	8.00682	16	6.00271	17.0054	11.0018	15.0147		15.0043
ENSDARG00000005374	1443.74	3218.07	1994.92	2413.22	3188.71	1774.92		1517.2
ENSDARG00000005382	322.998	648.515	237.153	538.776	536.092	342.982		403
ENSDARG00000005394	77.6911	151.49	50.0322	107.527	76.6182	25.3792		49.5339
ENSDARG00000005397	186	313	246	237	489	239		259
ENSDARG00000005414	13	26	29	27	17	7		6
ENSDARG00000005416	108.742	232.072	130.109	202.818	287.993	149.229		187.561
ENSDARG00000005423	2578	5610	5815	5089	4221	2586		2576
ENSDARG00000005425	133	281	118	219	529	164		359
ENSDARG00000005448	689	1745	1480	1602	1317	796		870
ENSDARG00000005451	6426.82	13675.6	8695.02	10062	13872.3	7349.97		7547.63
ENSDARG00000005454	762	1747	911	1431	935	272		372
ENSDARG00000005456	247.263	477.344	414.874	408.541	559.379	357.415		329.009
ENSDARG00000005458	474	935	513	740	1117	600		551
ENSDARG00000005462	844.848	1693.39	925.845	1438.43	1477.1	635.061		668.205
ENSDARG00000005463	975.16	2121.3	1341.79	1515.95	1487.7	731.475		727.082
ENSDARG00000005464	127.421	284.721	280.891	409.764	511.739	357.069		511.389
ENSDARG00000005468	537	1163	648	790	1411	618		518
ENSDARG00000005476	226.006	367.014	180.028	397.007	450.017	125.009		240.044
ENSDARG00000005479	1993	3295.48	1442	2883	3704	1636		2029
ENSDARG00000005481	139	252	302.985	264	448	171		195.92
ENSDARG00000005482	872.879	1575.08	830.645	1084.69	1487.26	572.205		665.433
ENSDARG00000005485	6.00691	13.3288	16.7148	17.0883	71.6349	19.7476		24.8846
ENSDARG00000005500	402.004	726.49	510.601	727.076	905.382	487.693		566.761
ENSDARG00000005513	9707	21383.9	23360	23777.4	43380.6	30647.3		37269.4
ENSDARG00000005522	15.4651	22.5846	10.3792	16.3271	32.3727	15.7858		15.6762
ENSDARG00000005525	101	179	99	161	194	107		130.72
ENSDARG00000005536	1033	2264	2027	2048	2163	1246		1246
ENSDARG00000005540	845	1553	782	984	1567	671		601
ENSDARG00000005541	4582	10980	6425	7407	5844	2647		2402
ENSDARG00000005544	47	110	56	96	155	81		126
ENSDARG00000005547	80	170	118	100	219	90		103
ENSDARG00000005549	179	293	201	254	551	304		289.555
ENSDARG00000005551	1687	3592.93	2587	2455.92	3241.81	1443.89		1307.87
ENSDARG00000005560	1362	2737	1576	1768	2708	1342		1131
ENSDARG00000005561	450	1036	769	738	951	505		540
ENSDARG00000005565	11.8475	17.2232	14.1822	28.6863	29.7357	27.0039		5.95921
ENSDARG00000005576	427.645	881.271	523.824	521.816	821.791	486.506		348.567
ENSDARG00000005578	109	180	51	116	128	46		41
ENSDARG00000005586	7	21	3	30	25	5		26
ENSDARG00000005590	310.505	620.514	392.019	481.869	467.807	213.206		250.681
ENSDARG00000005606	310.747	521.923	352.871	376.528	521.835	248.78		185.262
ENSDARG00000005612	619	1319.74	1060	1172	1239	731.773		756.841
ENSDARG00000005619	145.84	398.699	284.207	490.046	243.3	88.5247		125.918
ENSDARG00000005625	246	548	295	626	995	580		769
ENSDARG00000005629	55.7572	121.888	58.2896	69.5844	133.375	82.1127		56.5995
ENSDARG00000005640	61	126	152.896	149	138	90		112
ENSDARG00000005643	433	1158	794	925	1002	550		594
ENSDARG00000005645	125.383	149	126	135	348	152		151
ENSDARG00000005651	17	64	42	53	52	23		43
ENSDARG00000005652	466.774	755.82	309.388	445.667	819.638	316.145		365.007
ENSDARG00000005670	30	37	35	61	56	30		44
ENSDARG00000005673	3178	6742	6550	7858	9997	3614		4328
ENSDARG00000005675	1085	2681	1746	2381	2841.16	1575.99		1707
ENSDARG00000005679	310.554	664.945	447.212	592.827	887.348	452.81		401.505
ENSDARG00000005690	191.265	377.255	140	351.125	525.075	234.586		266.023
ENSDARG00000005699	899.221	1870.26	1021.64	1426.27	1630.34	711.02		745.502
ENSDARG00000005704	14	12	13	19	16	14.0043		20
ENSDARG00000005713	713	1691	1526	1885	1863	881		992
ENSDARG00000005738	563.404	1157.4	1009.21	1573.83	1230.91	704.63		934.232
ENSDARG00000005739	161.78	352.61	274.589	379.625	500.957	228.039		469.168
ENSDARG00000005749	82.5435	165.597	115.264	158.824	488.168	297.634		273.767
ENSDARG00000005754	1677	2344	1172	1411	2729	996		1127
ENSDARG00000005762	18	23	3	3	40	18		28
ENSDARG00000005772	765	2032	1577	1866	1220	636		743
ENSDARG00000005774	5080.91	10562.1	5432.34	7085	9449.69	3975.75		3772.62
ENSDARG00000005786	58.1732	148	59	61.3156	85.4192	40		45.2203
ENSDARG00000005789	495	1197	561	1010	2644	1727		1233
ENSDARG00000005791	14180.5	33198.7	38350.2	35635.6	73215.2	52977.3		51370.7
ENSDARG00000005799	213.977	443	287.157	489	874.511	650		605.119
ENSDARG00000005821	24.9847	48.1332	36.0914	42.5306	41.217	46.0992		38.8557
ENSDARG00000005823	372	686	299	464	714	354		286
ENSDARG00000005827	2314	4551	3656	3897	4683	2506		2883
ENSDARG00000005828	54.9721	118.67	97.2092	173.981	143.495	90.2291		115.004
ENSDARG00000005834	137	278	134	277	438	120		238
ENSDARG00000005840	10038	24091	20678	20289	12983	6565		6786
ENSDARG00000005841	41.9318	72.3418	37.9317	53.0998	116.516	53.6637		58.9871
ENSDARG00000005842	452	962	1165	1029	2427	1864		1644
ENSDARG00000005861	70	116	52	81	160	66		67
ENSDARG00000005867	246	400	204	252	501	237		282
ENSDARG00000005870	215	360	396	469	650	459		346
ENSDARG00000005883	44	84	43	76	101	35		41
ENSDARG00000005891	1605	3512	2303	2781	4319	2811		2794
ENSDARG00000005897	448	1015	566	868	753	320		484
ENSDARG00000005908	248	448	367	366	528	310		209
ENSDARG00000005913	35.8312	72	42	48	100.835	55.7986		46
ENSDARG00000005915	93	285	125	181	310	87		129
ENSDARG00000005916	42	94	57	46	87	40		52
ENSDARG00000005924	1474.17	3119.7	2510.82	3579	7254	5206.76		6191.82
ENSDARG00000005926	1330	3696	4487	4768	6381	4855		6978
ENSDARG00000005927	413	858	796	778	1918	1113		1015
ENSDARG00000005941	622	1164	617	934	1320	634		670
ENSDARG00000005942	90	181	86	151	144	81		112
ENSDARG00000005945	1288	2548	1614	2011	3169	1379		1323
ENSDARG00000005948	324	693	629	925	976	707		857
ENSDARG00000005972	278.512	726.158	503.263	588.134	792.999	473.933		522.315
ENSDARG00000005980	418	806	499	530	1195	590		514
ENSDARG00000005989	538	915	410	636.11	1446	727.379		774.55
ENSDARG00000005993	412	1022	729	1204	597	188		335
ENSDARG00000006008	2359	3452	7001	2479	8881	4727		4643
ENSDARG00000006010	350	841	589	791	870	497		573
ENSDARG00000006011	32	50	25	36	97	37		44
ENSDARG00000006019	6489	15057	9611	10241	17433	7069		7313
ENSDARG00000006025	243.627	504.404	238.66	467.596	679.385	411.613		422.039
ENSDARG00000006029	36.2208	106.28	37.7606	84.117	78.1819	29.5235		47.7425
ENSDARG00000006031	185	378.312	183.13	340.077	589.646	279.375		292
ENSDARG00000006038	73	123	87	100	174	104		85
ENSDARG00000006040	1016	2665	2272	2612	2242	1392		1540
ENSDARG00000006044	180.198	402.918	315.034	395.863	667.736	423.357		387.042
ENSDARG00000006060	641	1084	395	802	1156	443		672
ENSDARG00000006062	1041.01	2398.5	1144.51	1668.4	1533.53	642.094		726.188
ENSDARG00000006065	115	121	96	140	346	121		156
ENSDARG00000006074	434.694	1023.4	611.463	956.099	820.268	465.328		522.863
ENSDARG00000006092	3422	7768.2	5090.83	6109.37	8073.41	4049		3940.23
ENSDARG00000006093	115	177	114	172	293	115		198.873
ENSDARG00000006094	263	534	259	420	476	208		317
ENSDARG00000006110	16.826	10.1003	11.8742	27.7659	27.8878	13.0459		19.4859
ENSDARG00000006112	542	939	473	600	1019	412		511
ENSDARG00000006120	704	1363	733	1067	1947	981		906
ENSDARG00000006124	704	1056	640	715	1647	797		753
ENSDARG00000006125	1412	2743	1666	2066	3059	1472		1451
ENSDARG00000006128	958	1646.34	658.384	1222.28	1741.67	649.72		854.236
ENSDARG00000006151	4	9	3	9	26	32		24
ENSDARG00000006169	241.306	408.599	195.519	355.924	549.396	275.152		360.427
ENSDARG00000006192	250	513	218	318.736	543.06	227		228
ENSDARG00000006196	351	881	559	581	869	458		424
ENSDARG00000006200	2774.04	4994.07	2476.01	3267.05	4471.76	1743.65		1909.66
ENSDARG00000006202	11	22	20	24	19.0393	8		11
ENSDARG00000006207	295	797	927	917	577	339		342
ENSDARG00000006215	92.2711	123.208	68.8557	94.1861	144.258	47.3574		64.1428
ENSDARG00000006219	1257	2821	2062	2347	1705	871		941
ENSDARG00000006225	1358	3800	3109	3304	3686	2178		2232
ENSDARG00000006235	168	297	230	361	503	356		319
ENSDARG00000006240	213.907	454.27	206.348	293.515	412.504	246.881		237.795
ENSDARG00000006242	1587	3603	2427	3564	2509	1590		1872
ENSDARG00000006251	611	997	541	747	1363	546		608
ENSDARG00000006253	134	252	171	203	376	171		166
ENSDARG00000006260	13776	33420.6	27637.3	24154.8	25765.5	11517.1		9748.56
ENSDARG00000006266	548	673	355	603	2555	1481		1316
ENSDARG00000006272	370	653	342	492	1079	334		496
ENSDARG00000006279	281.618	606.925	395	611.155	777.634	411		516
ENSDARG00000006283	252	511	312	316	663	291		327
ENSDARG00000006288	31	113	59	109	166	83		187
ENSDARG00000006290	542	1716	2279	2401	1548	914		1193
ENSDARG00000006299	81.4783	104.26	96.2597	97.783	128.926	71.9509		41.9709
ENSDARG00000006300	477	1161	1409	1341	1553	943		1088
ENSDARG00000006301	108	212	121	120	261	93		100
ENSDARG00000006307	376.964	663.415	212.092	427.077	577.217	253.581		259.592
ENSDARG00000006314	1361	2626	1139	1847	2429	961		1367
ENSDARG00000006316	15563	36598	46671	41060	70871	50016		53007
ENSDARG00000006332	738	1638	1001	1245	1988	1034		1019
ENSDARG00000006345	303	712	477	579	573	292		286
ENSDARG00000006353	613	887	490	539	695	282		433
ENSDARG00000006370	727	1419	1501	1385	2018	1194		1171
ENSDARG00000006372	375.854	798	669.426	998.236	1955.03	1418.6		1598.54
ENSDARG00000006385	336.239	749.109	528.42	650.218	909.497	434.503		418.826
ENSDARG00000006389	787	1298	553	908	1637	715		660
ENSDARG00000006392	471	1016	795	932	758	467		426
ENSDARG00000006395	761	1575.47	971	1111	1501	685		601
ENSDARG00000006396	102	171	97	129	99	25		33
ENSDARG00000006397	2612	5650	3845	4292	8177	4940		4314
ENSDARG00000006399	2186.57	5142.51	3328.27	3818.59	4734.71	2649.29		2562.17
ENSDARG00000006408	1029	2058	2008	1917	2213	1247		1383
ENSDARG00000006413	3340	8500	13350	12323	17879	14880		18439.8
ENSDARG00000006420	213	352	195	358	1018	433		525
ENSDARG00000006434	339.297	1271	1134	1151.69	790.814	361.828		455
ENSDARG00000006447	24.2364	51.417	31.6572	24.5425	45.8764	40.6384		13.649
ENSDARG00000006456	2089.7	4580.05	3637.64	3753.73	6992.43	4149.66		3099.92
ENSDARG00000006477	1061	1872	958	1273	2039	968		858
ENSDARG00000006487	1096	2371	1618	2306	2664	1466		1524
ENSDARG00000006491	135.482	241.017	118.762	213.467	186.598	131.063		143.028
ENSDARG00000006494	117.137	263.34	144.127	209.584	305.732	111.022		130.878
ENSDARG00000006508	5	17	34	22	52	21		36
ENSDARG00000006514	281.723	701.327	627.115	500.066	499.908	241.805		214.335
ENSDARG00000006524	1295	2442	1191	1695	3125	1299		1398
ENSDARG00000006526	178	319	133	409	971	732		543
ENSDARG00000006527	922	1810	805	1240	1897	849		824
ENSDARG00000006544	166.875	179.221	133.851	134.46	286.965	140.062		162.642
ENSDARG00000006545	198.934	370.548	203.438	279.574	351.801	187.535		179.408
ENSDARG00000006546	416.006	789.41	514	780.566	1595	875		884.274
ENSDARG00000006553	2054	4070	2918	3288	4679	2419		2856
ENSDARG00000006566	376	739	390	501	835	467		431
ENSDARG00000006567	147	407	508	454	281	211		242
ENSDARG00000006577	104	338	236	240	184	64		94
ENSDARG00000006584	391	752	405	726	1109	483		560
ENSDARG00000006585	103.441	233.05	137.792	140.066	221.375	79.2854		82.418
ENSDARG00000006600	654	1343	531	914	1156	517		650
ENSDARG00000006601	234.063	476.009	253.99	441.01	638.007	274.006		336.007
ENSDARG00000006603	2499.57	5849.89	4984.24	5508.6	6527.22	4175.19		4156.18
ENSDARG00000006604	389.168	766.161	424	648	1291	594.237		572
ENSDARG00000006607	13.017	20.0086	23.0317	23	40.2623	20.0063		41.011
ENSDARG00000006609	1054	2505	1420	2105	2224	1171		1074
ENSDARG00000006615	11.2311	23.8222	12.8112	17.923	41.2172	23.2125		20.2086
ENSDARG00000006617	320.983	542.043	316.13	425	722.028	357.158		381.959
ENSDARG00000006621	298	694	574	608	994	602		616
ENSDARG00000006624	828	1883.72	1141.35	1234	1679.27	707		676.522
ENSDARG00000006639	287.365	729.4	431.538	494.507	901.087	408.934		445.103
ENSDARG00000006642	697	1561	1294	1488	1313	745		782
ENSDARG00000006666	221	456.494	211.658	395.27	339.287	217.326		211.247
ENSDARG00000006672	286	626	510	779	680	461		505
ENSDARG00000006677	109	209	126	177	379	166		270
ENSDARG00000006683	569.091	1255.34	531.41	956.641	1931.61	1006.04		1076.19
ENSDARG00000006691	19755.2	48593.3	72101.1	61852.4	125617	104696		118669
ENSDARG00000006712	99	189	79	141	242	149		102
ENSDARG00000006719	157.813	319.714	173.343	203.815	401.732	193.168		217.005
ENSDARG00000006747	49.3044	85.6608	69.7063	62.7552	109.38	61.6196		49.6405
ENSDARG00000006757	70.2544	101.518	43.0269	100.056	115.577	66.3179		80.3689
ENSDARG00000006758	332.907	688.163	339.441	414.071	469.056	164.545		195.876
ENSDARG00000006760	158	301	171	317	814	384		524
ENSDARG00000006766	1565	3359	1974	2476	3960	1816		2076
ENSDARG00000006782	1825	4174	2337	2841	2736	1312		1087
ENSDARG00000006786	169.419	241.764	141.149	223.228	811.057	482.415		614.31
ENSDARG00000006791	296	767	452	541	892	503		482
ENSDARG00000006797	78	256	109	178	158	65		51
ENSDARG00000006812	641	1358	871	1057	2364	1098		1280
ENSDARG00000006818	905	2165	2412	2597	2773	1604		2721
ENSDARG00000006832	8.5461	17.3662	2.44838	14.6184	10.3995	6.95314		6.83683
ENSDARG00000006837	203	368	323	247	637	285		384
ENSDARG00000006840	252.765	442.733	660.589	489.792	782.77	498		613.912
ENSDARG00000006848	70.071	157.33	148.791	170.019	486.505	398.771		348.996
ENSDARG00000006849	12.618	14.6522	3.30507	13.0753	21.6328	13.6282		9.94928
ENSDARG00000006859	576.658	1270.42	1122.21	898.018	1393.01	838.614		628.552
ENSDARG00000006862	135	296	221	274	386	204		236
ENSDARG00000006869	55	102	82	152	197	100		180
ENSDARG00000006877	6.2011	21.7799	3.12444	22	49	22		19
ENSDARG00000006878	98	135.376	64	106	236	91		110.087
ENSDARG00000006889	46.9773	112.313	34.3987	71.5443	91.5127	38.2637		21.2925
ENSDARG00000006899	420	776	550	536	1161	529		676
ENSDARG00000006900	1000	2381	1579	1600	1483	676		642
ENSDARG00000006901	3099	5628	3355	4716	15334	7656		7408
ENSDARG00000006911	23.7569	15.2564	9.36093	23.4212	39.1162	26.7154		37
ENSDARG00000006915	640	1266	1035	1147	1865	1289		1063
ENSDARG00000006921	650.763	884.686	418.825	780.29	1678.89	636.694		845.992
ENSDARG00000006924	268.523	508.963	309.569	401.49	596.532	335.904		289.393
ENSDARG00000006939	26.5349	72.9299	35	44.3733	73.9771	29.5793		56.665
ENSDARG00000006963	1702.03	3904.08	2218.84	2580.45	2711.47	1276.94		1088.48
ENSDARG00000006978	45.3689	68.7118	65.4128	63.0651	85.1274	36.2125		55.9697
ENSDARG00000006990	84	137	94	123	166	106		98
ENSDARG00000007025	123	291	249	333	345	260		274
ENSDARG00000007034	2194	4582	2758	3703	4393	2149		2348
ENSDARG00000007040	597	1389	856	1188	1551	817		981
ENSDARG00000007045	435	715	414	488	802	387		365
ENSDARG00000007065	800	2236	1724	2247	1752	1162		1043
ENSDARG00000007077	172	390	182	289	317	118		191
ENSDARG00000007080	35	68	68	55	109.064	69.9589		73.6838
ENSDARG00000007081	410	919	471	726	915	497		570
ENSDARG00000007092	215	604	348	490	818	428		428
ENSDARG00000007098	5938	10931	6685	8600	19840	11851		11601
ENSDARG00000007099	1543	3063	2315	2514	4973	3466		2588
ENSDARG00000007108	345	697	493	627	1129	669		657
ENSDARG00000007125	78	164	72	100	104	39		46
ENSDARG00000007127	1407	4006	3077	3333	4879	2028		2417
ENSDARG00000007130	1234.26	2921.42	2325.78	2256.91	1605.28	857.574		799.208
ENSDARG00000007135	651	1128	656	830	1476	657		679
ENSDARG00000007136	32.8233	71.936	37.5075	84.0923	99.5017	54.7845		63.8723
ENSDARG00000007141	1399	3507	3593	3418	4085	2472		2631
ENSDARG00000007169	541	1723	1246	1942	1527	1007		1038
ENSDARG00000007171	4	27	11	25	18	8		10
ENSDARG00000007172	109	200	94	155	489	199		247
ENSDARG00000007175	160	339	244	353	415	175		281
ENSDARG00000007179	231.221	325.295	172.069	256.158	747.709	408.067		330.065
ENSDARG00000007180	413.76	883.432	705.319	762.096	1430.46	753.328		773.082
ENSDARG00000007181	162.594	469	351	416	465	267		244
ENSDARG00000007184	62.0792	67	64	60	125	35.0002		57
ENSDARG00000007186	24	66	37	58	71	19		50
ENSDARG00000007196	889.676	2009.54	1436.67	1364.77	1694.18	865.692		720.937
ENSDARG00000007198	815	1783	1008	1178	1788	737		892
ENSDARG00000007207	276.245	607.034	423.522	628.171	596.329	303.383		447.372
ENSDARG00000007216	4954	12663	9404	9453	7028	3233		3407
ENSDARG00000007217	323.986	660.529	418.209	444.688	443.947	191.971		179
ENSDARG00000007219	2374.58	4639.5	2180.25	2755.5	4543.72	1961.42		1785.83
ENSDARG00000007220	52	62	21	31	75	27		12
ENSDARG00000007221	853	2238	1821	2355	1348	528		704
ENSDARG00000007231	1322	2778	1492	2002	2606	1357		1193
ENSDARG00000007241	685	1635	1410	1447	1448	578		649
ENSDARG00000007244	143	292	243	333	679	555		622
ENSDARG00000007247	82	129	123	114	174	102		72
ENSDARG00000007250	235	454	299	388	571	338		331
ENSDARG00000007257	317	794	627	852	867	436		511
ENSDARG00000007264	1118	2678	2035	2377	2351	1106		1087
ENSDARG00000007271	156	386	254.434	333	419.223	197		247
ENSDARG00000007275	118	74	358	79	478	254		284
ENSDARG00000007277	25	31	54	37	40	22		39
ENSDARG00000007278	479.201	1128.5	553.954	988.707	711.393	241.907		280.14
ENSDARG00000007279	508	1144	755	1024	1407	718		835
ENSDARG00000007285	454	1029	1519	1456	935	585		683
ENSDARG00000007289	11	38	22	11	38	4		10
ENSDARG00000007294	8208.8	16465.7	7707.81	10255.3	9683.04	4079.76		3882.31
ENSDARG00000007302	532.838	1192.96	717.668	909.11	1065.19	633.726		585.504
ENSDARG00000007315	393	948	627	895	749	339		327
ENSDARG00000007320	17964	43093	53413	52880	93715	70653		76349
ENSDARG00000007323	1397	2960	2199	2738	3895	2619		2442
ENSDARG00000007347	2500	6064	4847	4638	5094	3179		2755
ENSDARG00000007359	250	507	449	501	586	339		346
ENSDARG00000007362	1225.81	2726	1322.09	2016.88	2914.58	1593.05		1653.64
ENSDARG00000007366	8	15	11	15	7.95359	7		4
ENSDARG00000007369	763.367	1239.63	572.707	849.239	1840.7	858.378		818.428
ENSDARG00000007370	247.29	599.525	199.338	474.296	1042.62	479.451		529.59
ENSDARG00000007377	2736.37	6777.87	4312.44	5268.97	2719.33	857.148		902.498
ENSDARG00000007382	39.7414	96.9589	61.4303	80.5303	136.047	92.6081		62.4782
ENSDARG00000007383	377.001	646.739	406.14	688.803	1164.41	716.045		743.164
ENSDARG00000007385	6890	16934	11887	13789	16661	9107		9108
ENSDARG00000007387	422.735	868.495	864.587	1237.1	1274.15	917.928		1037.41
ENSDARG00000007396	1162	2906	2375	2645	3277	2136		2251
ENSDARG00000007398	5	17	8	13	32	12		25
ENSDARG00000007405	498	1278	971	997	1249	572		548
ENSDARG00000007409	20	55	69	74	70	59		87
ENSDARG00000007412	659	1269	746	1023	1514	551		836
ENSDARG00000007413	181	299	153	230	311	113		141
ENSDARG00000007425	32.276	87.0848	46.8	74	148.825	95		81.2289
ENSDARG00000007429	757	1755	1368	1576	1476	789		765
ENSDARG00000007430	8	33	32	22	41	18		19
ENSDARG00000007438	953	2171	1862	1957	1999	1155		1254
ENSDARG00000007443	54	125	91	95	135	62		58
ENSDARG00000007444	79.2332	177.042	98.1905	165.005	208.169	105.786		127.262
ENSDARG00000007449	142	389	232	318	376	182		223
ENSDARG00000007461	198	445	180	376	485	207		298
ENSDARG00000007465	248	305	74	153	141	58		59
ENSDARG00000007467	1	4	4	0	199	203		94
ENSDARG00000007477	120	278	173	222	380	238		216
ENSDARG00000007485	170	347	202	268	354	177		151
ENSDARG00000007494	207	484	344	398	566	269		329
ENSDARG00000007496	367.115	793.772	525.139	526.132	909.372	388.067		410.31
ENSDARG00000007523	200	377	223	233	532	228		314
ENSDARG00000007526	1196	2735	2477	2732	2330	1452		1378
ENSDARG00000007531	124.901	313	310	280	311	163.881		168
ENSDARG00000007534	33.2217	50.4465	24.1912	29.3098	108.025	58.6127		48.2143
ENSDARG00000007553	16.2021	19.6405	14.1472	23.2659	40.6428	23.3158		23.7613
ENSDARG00000007561	35	55	49	47	84	47		40
ENSDARG00000007566	461	830	497	673	1181	538		707
ENSDARG00000007576	52.0238	81.0483	24.6399	74.6785	162.039	74.9588		100.634
ENSDARG00000007597	45	74	103	116	205	145		132
ENSDARG00000007601	268	476	279	394	774	334		346
ENSDARG00000007603	557	1058	773	882	1249	638		619
ENSDARG00000007614	163	422	370	359	426	282		265
ENSDARG00000007624	693	1659	1631	1559	1194	661		657
ENSDARG00000007630	151.228	320.413	266.678	250.572	307.791	159.387		195.751
ENSDARG00000007639	602	1111	529	786	1351	658		708
ENSDARG00000007654	27	30	19	41	38	21.1111		14
ENSDARG00000007657	85	235	297	293	370	215		235
ENSDARG00000007671	116.788	221.73	160.909	209.474	375	237.957		154
ENSDARG00000007678	47.9479	120	50	77.0994	132.156	58		51
ENSDARG00000007682	2492	6271	5254	6546	9517	5554		6185
ENSDARG00000007691	258	513	352	506	702.017	362		433.007
ENSDARG00000007693	281.866	594.669	655.055	549.292	832.278	504.228		544.575
ENSDARG00000007697	340.688	885.95	817.268	889.34	1610.27	975.019		1172.23
ENSDARG00000007708	4286	9806	9910	10444	22683	14752		17541
ENSDARG00000007709	779.37	1376.73	737.819	1292.09	2595.82	1442.62		1584.69
ENSDARG00000007711	353.527	717.742	559.652	486	1462.68	852.298		669.316
ENSDARG00000007715	211	332	423	293	1726	963		701
ENSDARG00000007720	527.264	1358.47	1219.14	1911.12	1459.37	983.875		1174.59
ENSDARG00000007722	103	223	152	173	256	121		140
ENSDARG00000007727	26	66	37	66	70	41		43
ENSDARG00000007734	305	653	558	660	658	378		325
ENSDARG00000007737	738	1571	981	1206	2033	1155		1121
ENSDARG00000007743	14.5035	26.9588	30	28.1687	67	50.2371		42.7634
ENSDARG00000007744	1297	2979	1789	1925	1896	869		799
ENSDARG00000007745	953.274	2655	2612	2602	2386	1423		1442
ENSDARG00000007751	36.9949	66.2009	93.7313	62.194	194.243	106.812		96.5512
ENSDARG00000007753	290	485.044	543.239	505.791	1853.38	1177		1035
ENSDARG00000007755	727.077	1879.76	1623.34	1820.88	1227.95	735.742		820.229
ENSDARG00000007760	171	338	306	298	470	348		263
ENSDARG00000007764	137	289	156	191	337	144		154
ENSDARG00000007774	457	932	481	753	1091	583		609
ENSDARG00000007783	44	67	23.7549	43	140	73		60
ENSDARG00000007786	447.522	863.896	403.002	687.092	737.058	357.004		415.926
ENSDARG00000007787	7.31799	17.0754	10.0787	34.6057	37.3128	23.8691		27.3073
ENSDARG00000007791	3902	7649	4035	4687	7648	4023		3311
ENSDARG00000007795	538	1324	1150	1520	1700	1224		1435
ENSDARG00000007804	87	161	125	173	412	256		268
ENSDARG00000007807	82	150	131	128	163	89		98
ENSDARG00000007808	236.932	516.954	322.111	435.199	668.011	402.478		347.657
ENSDARG00000007812	546	1008	681	764	1397	634		621
ENSDARG00000007813	100.401	159.21	30.2695	116.358	210.26	142.44		128.573
ENSDARG00000007818	1718	3104	1958	2437	4001	2153		2087
ENSDARG00000007823	344	521.131	431	497.083	844.077	306		306
ENSDARG00000007824	1483.25	2337	1113	1566	2211.5	797		767.062
ENSDARG00000007825	5600.09	13193.5	8686.15	12061.1	21296.6	13610.2		12072.4
ENSDARG00000007836	12026	19478	29874	22430	57868	41755		39030
ENSDARG00000007842	13.1901	13.475	6.02876	10.0478	20.4146	17.3341		10.1351
ENSDARG00000007863	654.035	1450	1234	1536	2091.21	1242.1		1302.02
ENSDARG00000007867	951	1960	1450	1404	3596	2066		2070
ENSDARG00000007869	38	63	56	49	85	27		56
ENSDARG00000007885	516.523	1273.05	851.622	1053.86	668.25	299.522		231.713
ENSDARG00000007886	230.101	577.335	337.811	471.904	531.121	211.876		255.302
ENSDARG00000007891	472.771	1207.31	985.991	1149.25	1111.85	621.902		747.778
ENSDARG00000007892	39.9105	135	171.875	247.712	121.639	69		110.642
ENSDARG00000007901	518	1083	637	785	1029	392		343
ENSDARG00000007906	7	15	0	3	13	14		11
ENSDARG00000007912	18	41	17	20	74	42		29
ENSDARG00000007916	275	713	656	619	700	335		381
ENSDARG00000007918	564.752	1470.54	960.433	982.198	851.243	324.234		311.28
ENSDARG00000007923	596.78	1314.67	792.653	958.83	1320.71	650.949		675.037
ENSDARG00000007943	434.331	1110.63	644.348	1072.62	1194.51	613.157		773.804
ENSDARG00000007950	13.0012	29.062	8	43.0014	20.0013	14		22.0024
ENSDARG00000007955	1793	3995	2113	2653	2762	1112		1075
ENSDARG00000007959	996	2551	1892	2433	2226	1444		1312
ENSDARG00000007960	5878.59	13424.9	8416.71	9005.98	12504.6	5702.55		5132
ENSDARG00000007971	939	2268	2196	2781	1211	651		782
ENSDARG00000007975	284.459	705.502	643.773	669.139	1087.54	425.032		539.095
ENSDARG00000007976	158	258.002	146.006	198.004	374.017	162.001		192.004
ENSDARG00000007982	266.689	809	387	557	970.547	411		476
ENSDARG00000007988	35.0936	54.0076	26	59.5638	26.5916	14.5621		5.69137
ENSDARG00000007989	481	1192	1481	1421	1356	983		1036
ENSDARG00000007996	78	181	49	125	196	92		126
ENSDARG00000008014	110	242	233	217	381	205		213
ENSDARG00000008020	190	419	438	372	505	379		303
ENSDARG00000008022	69	158	75	167	125	45		38
ENSDARG00000008026	3934.67	7637.23	3438	5848.6	9894.85	4404.92		5874
ENSDARG00000008030	28537	56579	24802	42377	68102	38849		33962
ENSDARG00000008032	662.965	1393.04	761.97	948.942	1223.94	536.003		501.028
ENSDARG00000008034	838	1748	833	1238	2942	1429		1485
ENSDARG00000008049	483	1034	1171	1383	2507	2035		1838
ENSDARG00000008060	2389	4450	3135	4865	6861	4062		4556
ENSDARG00000008068	227	517	519	426	413	245		264
ENSDARG00000008097	470	933	774	861	1267	707		574
ENSDARG00000008098	44	51	63	75	589	531		428
ENSDARG00000008100	583	1119	948	956	1956	1197		979
ENSDARG00000008105	242.448	743.781	654.17	770.084	729.178	443.613		555.617
ENSDARG00000008107	206	398	303	333	382	162		250
ENSDARG00000008119	430	1024	900	945	1267	733		643
ENSDARG00000008127	79	164	91	141	239	117		143
ENSDARG00000008140	749	1766	1048.05	1761.25	2445.45	1124.26		1997.07
ENSDARG00000008141	583	1254	662	1011	1300	525		542
ENSDARG00000008142	391	747.865	512	603.751	978	615		618
ENSDARG00000008153	1114.98	2179.98	954	1600.43	2827.03	1471.04		1399.03
ENSDARG00000008155	421	869	590	634	997	520		546
ENSDARG00000008164	16.5012	27.3212	18.2019	26.4611	67.2067	20.7145		31.5457
ENSDARG00000008184	810	1330	789	995	2015	935		1030
ENSDARG00000008188	1002	1936	1105	1410	2042	892		783
ENSDARG00000008192	23.4163	40.978	35	29	143.983	48.0185		64.4049
ENSDARG00000008200	1572.32	3128.02	2875	3461.01	6620.07	4387.02		4478.9
ENSDARG00000008218	261.353	635.002	468.719	514.708	808.361	440		357.846
ENSDARG00000008224	817	1616	826	1075	1756	924		744
ENSDARG00000008235	52.3496	206.606	118.099	184.365	254.393	151.089		157.088
ENSDARG00000008237	3695	8676	6516	6264	8114	4600		4268
ENSDARG00000008238	492.645	1120.37	792.332	1066.81	907.364	462.671		595.149
ENSDARG00000008239	127	347	263	293	268	183		212
ENSDARG00000008243	6050.78	14267.6	10283.3	12386.5	14515.4	7989.02		8665.63
ENSDARG00000008247	67	101	72	122	158	72		78
ENSDARG00000008255	890	1454.57	847.657	1042.13	2303.35	1017.5		1202.42
ENSDARG00000008275	87.2561	126.758	110.8	133.911	454.969	268.007		349.434
ENSDARG00000008278	53	134	92	73	97	45		28
ENSDARG00000008279	14	33	13	36	39	16		38
ENSDARG00000008287	27.1312	45.0864	27.2317	37.0149	119.79	75.8314		61.6038
ENSDARG00000008292	3125	7340	6603	7150	12701	7795		8821
ENSDARG00000008310	982	2219	1663	1968	3627	2150		2021
ENSDARG00000008322	39	80	37	54	88	41		53
ENSDARG00000008329	12.8154	43.2514	33.4789	27.4616	71.3147	31.3165		35.4021
ENSDARG00000008363	734.994	1703.71	1626.83	1822.91	3059.46	2133.02		2441.19
ENSDARG00000008370	1045	1978	1079	1513	2269	1017		1172
ENSDARG00000008372	485.563	1119.49	581.072	820.975	941.25	332.753		638.466
ENSDARG00000008377	500	922	404	629	1009	483		560
ENSDARG00000008380	289	580	415	465	693	428		383
ENSDARG00000008383	6795	16950	14425	18526	15701	9040		11192
ENSDARG00000008384	181	336	217	219	486	222		276
ENSDARG00000008388	187.443	280.092	174.069	320.155	1199.96	709.774		638.253
ENSDARG00000008395	406.248	912.985	752.526	874.356	705.013	432.347		374.417
ENSDARG00000008396	116	256	102.315	294	461	304		392
ENSDARG00000008398	37	44	21	61	140	50		106
ENSDARG00000008407	2007	4639	2056	3366	3990	2246		1775
ENSDARG00000008413	471.387	798.286	353.467	550.597	824.785	344.549		392.063
ENSDARG00000008433	8.35148	20.7673	20.7361	22.7414	28.8734	18.6386		12.2333
ENSDARG00000008434	260	514	376	395	516	229		319
ENSDARG00000008439	116	345	317	323	209	117		179
ENSDARG00000008447	2035	4380	2954	3039	3984	1918		1898
ENSDARG00000008450	81.5712	133.989	47.9433	106.532	274.896	191.399		124.512
ENSDARG00000008457	249.513	561.912	226.493	452.843	375.093	259		230.651
ENSDARG00000008461	350	985	722	826	835	451		412
ENSDARG00000008472	144.841	301.318	278	248.861	341.593	164.003		181.266
ENSDARG00000008473	64.2566	63.0331	35	37.2274	96.3824	33.0542		38.1992
ENSDARG00000008480	978	2179	2072	2116	2728	1631		1275
ENSDARG00000008485	18	27	24	56	91	50		81
ENSDARG00000008487	262	574	388	559	938	584		523
ENSDARG00000008490	598	1337	970	1150	1087	586		617
ENSDARG00000008491	78.8413	213.871	214.804	214.579	280.418	144.197		161.762
ENSDARG00000008494	2972.61	6893.07	5823.83	7238.28	5184.25	2932.89		3456.88
ENSDARG00000008502	1318	2947	2576	2377	3648	1923		1886
ENSDARG00000008503	38	136.238	72.036	107.113	139.185	64.1174		45
ENSDARG00000008542	183	387	240	380	456	291		322
ENSDARG00000008551	1323.2	2973.21	2254.53	2700.11	2523.75	1476.78		1234.98
ENSDARG00000008560	149	302	298	356	556	274		344
ENSDARG00000008568	772	1858	1523	2102	2574	1568		1927
ENSDARG00000008573	421.003	1003.52	719.381	668.61	1593.2	962.401		885.171
ENSDARG00000008575	86.8762	148.099	78.1963	216.381	177.644	56.7269		81.3151
ENSDARG00000008592	214.042	339.102	177.794	366.637	725.309	379.802		407.334
ENSDARG00000008593	200	433	220	312	559	186		301
ENSDARG00000008623	1184	2780	1880	1977	2328	1311		992
ENSDARG00000008637	51.2835	103.3	20.6006	42.9192	100.154	33.8066		40.8519
ENSDARG00000008639	433	956	432	558	959	557		475
ENSDARG00000008660	87.8848	157.865	92.8733	107.966	157.374	62.4087		69.8825
ENSDARG00000008662	2.00024	17.0135	6.00063	15.0005	18.0026	7.00032		17
ENSDARG00000008674	6	15	7	17	8	10		7
ENSDARG00000008678	1617	3947	3055	3372	4288	2488		2479
ENSDARG00000008697	10.6069	22.6498	13.1249	13.9083	30.7404	6.13289		4.29394
ENSDARG00000008703	392	852	592	655	1168	701		644
ENSDARG00000008706	1048.85	2521.99	2409	2623.59	3180.03	2067.98		2129.82
ENSDARG00000008723	37	77.1299	33	58.211	84.0147	37.2461		68.289
ENSDARG00000008727	27	55	24	33	54	17		34
ENSDARG00000008735	947.025	1964.06	1698	1608	2049	1272		1073
ENSDARG00000008740	462.374	876.061	492.867	579.476	605.031	276.039		216.023
ENSDARG00000008748	2248	4437	3384.45	3872	5245	3151		3477
ENSDARG00000008757	321.011	671.141	574.118	592.852	783.023	523.56		544.072
ENSDARG00000008765	307.018	762	585	786	736	450		454
ENSDARG00000008767	27.283	45.266	32.7689	39.259	104.22	25.3093		47.3511
ENSDARG00000008772	8.70221	13.2679	22.3318	26.8288	27.5195	19.0059		12.4867
ENSDARG00000008784	94	135	96	145	289	118		151
ENSDARG00000008785	2261	5118	4336	4573	4940	2648		3228
ENSDARG00000008788	36	79	73	108	97.4771	73		72
ENSDARG00000008803	1399	2605.34	1997.17	2198	2879	1440.25		1569
ENSDARG00000008805	623	1514	1228	1252	1255	757		914
ENSDARG00000008808	2574.02	5949.04	4551.01	5302.01	6307.02	3428		3945.01
ENSDARG00000008811	213.755	572.823	437.708	636.919	601.199	406.085		320.73
ENSDARG00000008816	1261.9	2495.54	1304.41	2158.5	2482.4	1357.82		1281.07
ENSDARG00000008818	313.202	599.488	321.368	501.814	799.491	348.73		420.683
ENSDARG00000008832	125	301	229	228	324	150		246
ENSDARG00000008840	572	1478	1079	1364	1031.01	548		551
ENSDARG00000008849	12	19	4	7	27	20		17
ENSDARG00000008852	422.713	1078.75	873.127	947.452	910.468	415.129		455.417
ENSDARG00000008859	3	4	7	7	22	11		11
ENSDARG00000008867	1392	3164	2272	3175	3661	1993		2660
ENSDARG00000008880	422.949	884.102	487.666	675	1575.78	669		750
ENSDARG00000008884	2330.18	5399.18	3277.25	5302.82	3092	1707		1881.94
ENSDARG00000008886	449	1002	801	853	1242	605		486
ENSDARG00000008890	224	460	636	651	1044	728		795
ENSDARG00000008904	279.436	369.466	149.789	345.676	635.468	258.132		341.912
ENSDARG00000008906	18	61	50	63	89	61		54
ENSDARG00000008920	172	298	338	317	309	161		213
ENSDARG00000008931	48	120	168	151	353	278		347
ENSDARG00000008936	300.55	648.39	595.437	926.407	696.626	488.459		643.673
ENSDARG00000008946	84	166	181	199	211	94		116
ENSDARG00000008947	382.794	829.01	524.968	666.924	926.964	531.957		485.958
ENSDARG00000008953	701	1771	1444	1764	1891	1150		1469
ENSDARG00000008966	861.843	1594	778.485	970.46	1358.17	567.152		692.462
ENSDARG00000008976	561	883	407	875	617	221		356
ENSDARG00000008979	425	823	454	580	1457	684		623
ENSDARG00000008983	60.1422	165.747	99.2964	128.132	102.723	44.255		64.7148
ENSDARG00000008986	119	178	177	131	188	74		69
ENSDARG00000009001	2832	5025	3396	3923	7959	4422		3851
ENSDARG00000009014	2120.72	3256.99	1519.19	2320.32	9113.44	3989		4629.38
ENSDARG00000009018	22.1859	28	4	26.0713	53.1025	23.7932		39.0421
ENSDARG00000009023	510.864	1024.85	587.167	693.825	1026.74	475.583		396.912
ENSDARG00000009031	307	578	240	434	615	256		322
ENSDARG00000009040	10	61	40	64	71	61		79
ENSDARG00000009046	54.3341	205.104	89.2558	164.937	205.451	114.799		146.646
ENSDARG00000009074	126	317	298	396	289	189		237
ENSDARG00000009106	1181	2603	1759	2283	4048	2695		2646
ENSDARG00000009113	91	197	115	143	225	104		146
ENSDARG00000009123	256.586	492.231	301	481.897	760.584	473.045		460.861
ENSDARG00000009136	1038.79	1902.93	909.687	1379.04	2017.15	865.964		957.907
ENSDARG00000009142	640.319	1224.4	660	865.476	1488.92	642.042		613.053
ENSDARG00000009169	684	1445	1023	1435	2024	1346		1491
ENSDARG00000009170	597	1169	732	808	1539	768		701
ENSDARG00000009178	98.9892	299.546	264.057	318.537	314.441	277.279		295.448
ENSDARG00000009194	53	96	57	65	188.136	73		68
ENSDARG00000009209	413.316	771.444	328.012	526.828	728.145	344.63		381.602
ENSDARG00000009212	31184	79939	84124	89802	142145	101588		109852
ENSDARG00000009214	242.242	414.582	197.41	341.069	687.784	309.828		372.957
ENSDARG00000009215	3	30	22	63	3	0		1
ENSDARG00000009217	126	278.523	107	221	341.19	97		181
ENSDARG00000009218	79.9616	361.001	275.161	268.554	107.55	166.879		134.004
ENSDARG00000009250	1255	3044	3560	4048	3876	2566		3544
ENSDARG00000009252	66	229	220	197	184	88		98
ENSDARG00000009253	1318	3134	3070	3442	3206	1929		2269
ENSDARG00000009262	40.1013	90.1417	17.06	55.6429	56.4903	11.2837		29.3067
ENSDARG00000009266	139.548	314.272	246.815	321.927	372.399	239.218		273.996
ENSDARG00000009273	144	342	280	214	352	236		196
ENSDARG00000009280	54.8447	78.8851	27.9261	72.1948	120.25	55.1108		58.8873
ENSDARG00000009281	11	15	2	22	46	32		13
ENSDARG00000009285	12376.2	35392.6	42842.6	45292.7	66644.9	49785.7		59692.8
ENSDARG00000009299	191	333	170	238	465	155		249
ENSDARG00000009313	733	1213	988	1157	1516	819		867
ENSDARG00000009315	695	1361	912	1021	1005	476		476
ENSDARG00000009336	1179	2226	1802	2354	4597	2828		3979
ENSDARG00000009341	18.294	28.8294	10.036	24.5357	43.4521	17.4455		19.5598
ENSDARG00000009342	2402.89	5253.65	3280.68	3816.74	8378.17	4459.95		4968.15
ENSDARG00000009346	387.077	752.155	408.636	503.139	916.031	468		392.75
ENSDARG00000009350	1513	3085	3031	3264	4317	3016		3223
ENSDARG00000009386	4	8.50413	4.18316	0	37.828	13.0155		16.4916
ENSDARG00000009387	70.3683	123.455	89.9456	99.9127	198.485	83.758		91.234
ENSDARG00000009390	47	121	132	168	391	263		309
ENSDARG00000009401	47.3395	68.9907	23.4085	54.3485	94.9154	38.6797		39.8639
ENSDARG00000009418	105.135	208.698	96.313	184.06	195.8	114.865		81.2171
ENSDARG00000009430	187.538	286.93	169.861	215.654	333.379	171.634		163.828
ENSDARG00000009436	296.798	698.536	383.362	532.249	751.064	413		387.882
ENSDARG00000009438	237.943	369.406	204.592	361.127	524.842	216.555		261.566
ENSDARG00000009447	8195	22786	23874	23797	23834	13455		13945
ENSDARG00000009471	70.1663	225.848	233.46	308.027	364.824	64.1276		114.361
ENSDARG00000009472	210	449	529	457	482	259		232
ENSDARG00000009473	174	422	274	434	696	368		410
ENSDARG00000009480	1466.77	3402.41	2368.76	2663.41	4011.77	2275.06		2683.32
ENSDARG00000009482	24	75	90	105	50	10		16
ENSDARG00000009484	2381	5103	3161	4408	5956	3482		3538
ENSDARG00000009488	16	13	15	13	42	17		13
ENSDARG00000009493	29	73	63	74	39	29		33
ENSDARG00000009494	692.581	1363.7	1204.95	1172.8	1178.04	549.198		681.462
ENSDARG00000009499	836.298	1184.96	586.844	1001.14	1613.63	575.448		729.49
ENSDARG00000009505	2663	6377	5762	5367	3322	1465		1540
ENSDARG00000009524	120.647	225.219	138	207.26	363.133	166.496		228.951
ENSDARG00000009525	1232	1912	1399	1699	3884	2479		1848
ENSDARG00000009534	13390	31762	19146	22039	16499	7826		7942
ENSDARG00000009549	1235	1781	895	1824.24	2147.47	883.898		1431.94
ENSDARG00000009553	7	10	14	17	43	24		30
ENSDARG00000009557	298	724	598	909	896	564		606
ENSDARG00000009567	30.0212	43.0344	30.0183	22.0497	45.0383	14.0163		22.0404
ENSDARG00000009568	11	20	36	14	16	10		6
ENSDARG00000009585	1624	3325	2188	2743	3892	1974		1845
ENSDARG00000009594	972	1840	1213	1527	3354	1523		1617
ENSDARG00000009607	250.055	552	341	529.05	774.327	491		533.359
ENSDARG00000009610	53	126	66	124	86	31		40
ENSDARG00000009624	24.2262	30.0756	31	33	41	21		14
ENSDARG00000009626	29	58	41	64	85	35		65
ENSDARG00000009629	1175.63	2699.98	1653.96	2636.1	2697.93	1522.31		1929.49
ENSDARG00000009637	66.2233	91.4847	52	52.9085	131.332	83.4852		65.2101
ENSDARG00000009640	5962	15088	17872	17831	18976	12410		13005
ENSDARG00000009653	145.298	298.165	335.163	290.714	398.02	215.275		228
ENSDARG00000009657	92	345	211	349	413	294		275
ENSDARG00000009677	359	726	294	463	909	376		423
ENSDARG00000009681	265	716	536	631	728	433		336
ENSDARG00000009685	192.6	414.25	331	354	409.986	240.375		267.213
ENSDARG00000009689	322	669	341	448	728	273		344
ENSDARG00000009693	486.613	920.174	440.474	727.4	1131.51	472.53		630.717
ENSDARG00000009702	73	117	120	150	706.394	412		356
ENSDARG00000009724	5060	11680	7697	8834	12330	6316		5540
ENSDARG00000009727	1.66811	10.0138	4.58042	25.0991	46.1566	31.5519		26.2138
ENSDARG00000009735	488	798	432	570	980	479		410
ENSDARG00000009738	22	63.1646	31.1434	40.1058	46.3667	21		27
ENSDARG00000009740	284	816	569	650	1077	607		693
ENSDARG00000009745	1286	2774	1954	2639	3954	2360		2472
ENSDARG00000009748	74	168	143	136	214	129		123
ENSDARG00000009753	884	1893	2270	2000	2498	1700		1642
ENSDARG00000009754	916	1720	963	1206	2263	1104		963
ENSDARG00000009764	112	194	117	184	361	213		226
ENSDARG00000009771	968	2131	2049	2252	2666	1718		2147
ENSDARG00000009779	1712	4158	4516	5926	7045	5052		5091
ENSDARG00000009782	23	13	27	26	97	67		37
ENSDARG00000009783	115.698	235.246	147.13	173.244	419.331	244.817		235.159
ENSDARG00000009796	181	365	221	302	567	251		310.522
ENSDARG00000009806	1059	2483	2210	2342	1906	1148		1237
ENSDARG00000009830	19883	36404	17931	22958	47923	21384		23157
ENSDARG00000009837	247.523	545.573	312.943	482.659	385.922	185.067		176.144
ENSDARG00000009839	18	31	25	35	39	13		13
ENSDARG00000009851	113	319	352	326	426	284		301
ENSDARG00000009862	373.34	755.661	597.359	562.875	642.852	266.356		289.84
ENSDARG00000009864	281	678	608	700	624	418		341
ENSDARG00000009868	133	277	163	199	505	297		257
ENSDARG00000009870	90	173	67	99	170	57		88
ENSDARG00000009871	1529	3837	3240	3149	3257	1733		1522
ENSDARG00000009881	774	1870	1593	1522.82	2433.69	1254.68		1076
ENSDARG00000009885	71	87	86	99	285	154		244
ENSDARG00000009886	134	303	218	321	836	596		902
ENSDARG00000009901	1407.29	2549.01	1084.09	1837.96	3505.99	2019.78		1662.86
ENSDARG00000009930	58.8921	85.9925	69.2472	68.6349	159.657	56.6453		71.3855
ENSDARG00000009939	2143	4510	3480	5059	6047	4050		5107
ENSDARG00000009942	234.215	524.885	241.119	299.63	262.342	106.905		94.0592
ENSDARG00000009949	52.025	62.879	41.0166	53.7321	85.7998	43.486		52.4408
ENSDARG00000009950	1734	3457	3313	3015	3969	2482		2115
ENSDARG00000009953	670.112	1314.18	741.275	881.214	1013.28	431.426		407.197
ENSDARG00000009958	109	188	102	136	345	146		167
ENSDARG00000009978	18653	51993	71872	74180	75296	57079		73432
ENSDARG00000009982	637.968	1353.01	692.7	1077.54	1985.5	925.179		1395
ENSDARG00000010002	155	219	102	212	324	130		244
ENSDARG00000010008	3	7	6	5	21	15		13
ENSDARG00000010010	34.245	80.4872	23.051	70.2457	133.179	60.0394		63.041
ENSDARG00000010018	21	53	23	31	130	45		85
ENSDARG00000010021	408	884	919	1098	895	525		713
ENSDARG00000010031	22	45.766	51	20	64	27		39
ENSDARG00000010032	173	431	344	503	397	241		358
ENSDARG00000010035	161.325	306.172	205.672	243.508	363.136	200.517		178.361
ENSDARG00000010042	52.7904	76	39.7799	76.2448	92.9599	46.7166		52.1279
ENSDARG00000010051	858.129	2000.81	1897.55	1601.24	2452.34	1579.35		1240.21
ENSDARG00000010052	546.47	1192.08	716.329	923.327	1931.73	1092.37		1074.59
ENSDARG00000010059	17	75	18	36	78	42		64
ENSDARG00000010070	1014	1887	1080	1616	1598	739		929
ENSDARG00000010078	623	1317	807	812	826	383		323
ENSDARG00000010083	14.1672	25.3428	20.1632	26.2884	41.321	29.4134		36.6199
ENSDARG00000010085	1181	2223	1651	1388	3605	1814		1655
ENSDARG00000010098	892	1523	702	1090	1645	692		815
ENSDARG00000010108	241	489	218	342	345	133		158
ENSDARG00000010113	1643	3926	4884	4314.34	3866.17	2397		2603
ENSDARG00000010132	23	29	9	13	18.0091	1		3
ENSDARG00000010137	383.258	732.704	478.289	611.334	1130.26	709.084		596.34
ENSDARG00000010144	28.1615	63.4966	47.0846	50.2216	44.2949	24.5037		13.1221
ENSDARG00000010145	191.986	456.047	220.414	377.677	552.975	394.942		328.214
ENSDARG00000010146	22	56	24	41	28	6		18
ENSDARG00000010149	23333	53765	38721	35701	45760	20356		18925
ENSDARG00000010155	613.074	1193.61	713.884	1012.32	1184.94	489.481		565.637
ENSDARG00000010160	7549	18669	27132	26457	41138	33439		38144
ENSDARG00000010169	211	404	403	533	826	395		508
ENSDARG00000010181	267	379	213	322	394	158		181
ENSDARG00000010183	30.4614	64.4406	52	44	157.665	80		100.1
ENSDARG00000010186	29.1888	37.284	10.1732	42.6557	61.5037	31.208		38.4876
ENSDARG00000010194	698.585	1534.51	941.469	942.702	1054.58	498.671		396.662
ENSDARG00000010207	310	672	399	522	906	375		363
ENSDARG00000010238	1085.83	2198.79	1614.53	1786.62	2613.56	1423.64		1135.33
ENSDARG00000010244	756	2115	2804	2728	2465	1760		2252
ENSDARG00000010246	4090	11093	6769	11325	7325	4124		5209
ENSDARG00000010248	188	409	349	441	525	339		383
ENSDARG00000010250	107	295	275	279	371	197		295
ENSDARG00000010252	10	20	2	8	22	18		14
ENSDARG00000010255	278	633	372	468	666	338		250
ENSDARG00000010266	341.222	692.242	267.017	444.193	692.307	264.366		378.073
ENSDARG00000010267	21.0648	43.121	33.0157	40.0217	61.0517	27.0626		37.0338
ENSDARG00000010279	693	1453	1142	1288	1726	1156		1032
ENSDARG00000010280	263	464	188.043	303	564.138	262		275
ENSDARG00000010281	215.975	446.542	240.513	292.476	570.687	288.294		243.068
ENSDARG00000010300	40	101	67	80	113	64		86
ENSDARG00000010301	396	867	370	638	978	480		554
ENSDARG00000010316	1818	4280	3031	3574	3372	1732		1741
ENSDARG00000010318	385	902	481	723	1059	784		613
ENSDARG00000010331	52	93	48	69	62	23		28
ENSDARG00000010381	656	1234	918	1037	1978	1139		883
ENSDARG00000010400	837	1442	815	1020	1370	750		598
ENSDARG00000010407	10.8272	26.2975	27.1825	16	32	19.2405		15.1844
ENSDARG00000010408	35	70	31	58	73	20		30
ENSDARG00000010411	624	1062	670	818	1006	489		413
ENSDARG00000010415	83	281	322.002	211.839	261	133		105
ENSDARG00000010425	18.0009	19.025	11.0001	24.0004	38.015	17.0002		12.0002
ENSDARG00000010432	224	524	307	440	440	236		181
ENSDARG00000010434	105691	223052	202947	222740	375821	232592		229754
ENSDARG00000010437	64	159	114	144	97	20		55
ENSDARG00000010442	82	183	101	194	475	315		332
ENSDARG00000010445	821	1656	1166	1521	1518	778		889
ENSDARG00000010472	18.5969	37.7051	19.6568	19.1888	31.2208	9.60658		10.0555
ENSDARG00000010481	3830	9649	6861	8461	9597	5227		6314
ENSDARG00000010487	1215	3046	2631	3156	2519	1438		1456
ENSDARG00000010515	46	97	32	64	119	37.236		96
ENSDARG00000010516	6654	14875	16694	15396	24003	15823		17860
ENSDARG00000010519	546.729	934.491	475.626	627.743	711.03	242.934		295.984
ENSDARG00000010524	482	969	540	810	967	396		477
ENSDARG00000010531	1700.64	3255.18	1518.14	2097.05	2895.19	1473.93		1209.97
ENSDARG00000010553	585.22	1424.48	1326.29	1822.9	1563.63	1097.93		1163.59
ENSDARG00000010555	15.1425	9.04753	15.0628	28.0969	33.1887	22.0738		21.4168
ENSDARG00000010563	317	824	517	830	1100	783		784
ENSDARG00000010571	165	387	244	313	281	154		171
ENSDARG00000010572	436	933	802	833	1187	362		378
ENSDARG00000010583	149	310	131	230	358	122		167
ENSDARG00000010596	144.369	239.037	263.778	171.847	364.129	179.043		158
ENSDARG00000010601	123	238	122	174	286	134		145
ENSDARG00000010603	30	73	58	73	177	109		113
ENSDARG00000010625	158.969	455.451	430.162	569.182	541.413	313.178		424.655
ENSDARG00000010630	929	1964	2027	2550	3720	2922		2835
ENSDARG00000010641	2357	3951	2123	2301	3437	1389		1195
ENSDARG00000010654	734	1831	770	1544	1652	626		911
ENSDARG00000010655	93	185	159	141	337	190		195
ENSDARG00000010658	1027	2455.47	1628.87	1875.66	7201	3660		3826.26
ENSDARG00000010662	8.02725	30.3614	22.4513	24.5205	28.7145	26.1807		38.6162
ENSDARG00000010673	48	52	36	47	138	89		86
ENSDARG00000010681	351	640.65	304.52	410	961	384		394
ENSDARG00000010710	56	99	61	84	146	46		96
ENSDARG00000010717	545	1566.99	1928.91	2048.78	724.657	323.234		426.316
ENSDARG00000010721	939.876	1938.06	948.285	1727.64	1835.64	1145.87		1182.95
ENSDARG00000010728	10	13.555	10	7	16	20		12
ENSDARG00000010729	312.946	411.899	373.51	435.009	8268.09	8258.89		5771.9
ENSDARG00000010732	243.223	572.74	402.453	445.65	390.095	228.813		150.505
ENSDARG00000010738	89	264	286	276	197	112		135
ENSDARG00000010745	997.12	2180.87	1503.48	1776.92	2078.22	988.869		1073.36
ENSDARG00000010752	140.73	313.84	238.788	244.933	466.214	233.704		336.142
ENSDARG00000010756	34.0007	55.0007	59.0003	57.0005	134.001	57.0024		42.0004
ENSDARG00000010764	159.7	252.855	133.017	156.176	321.309	157.809		138.564
ENSDARG00000010767	58.739	91.2636	50.2776	111.873	167.36	77.7192		63.5461
ENSDARG00000010773	434.063	696.662	325	441.995	528.096	212.21		253.367
ENSDARG00000010779	205.215	440.949	255.335	341.643	609.865	272.609		258.215
ENSDARG00000010784	446	667	340	399	647	221		317
ENSDARG00000010785	23738	45927	22253	32437.5	56008	25693		24914.6
ENSDARG00000010789	400.824	806.308	386.099	727.777	1410.9	732.738		847.605
ENSDARG00000010792	4439	9402	3762	6658	6258	2099		2563
ENSDARG00000010794	220.263	334.058	112.07	264.642	394.147	171		201.013
ENSDARG00000010823	181	322	216	253	405	180		177
ENSDARG00000010831	400	941	926	1224	1528	1038.63		1373
ENSDARG00000010844	212	547	350	473	247	112		136
ENSDARG00000010862	68	165	129	158	280.266	144		157
ENSDARG00000010873	260.392	429.391	326.765	424.267	1031.64	604.962		550.179
ENSDARG00000010905	176.454	451.545	332	454.584	398.208	187.926		265.645
ENSDARG00000010918	121	223	161	144	261	141		126
ENSDARG00000010925	2418	5312	3707	5116	6492	3519		3282.97
ENSDARG00000010941	20	67	23	45	33	33		18
ENSDARG00000010945	53	117	61	55	188	60		70
ENSDARG00000010946	383.04	697.74	582.062	658.192	1474.75	720.829		914.958
ENSDARG00000010948	1928	4636	2398	4555	3257	1119		1258
ENSDARG00000010953	196	387	341	536	1060	622		587
ENSDARG00000010956	271	740	569	565	1048	687		636
ENSDARG00000010957	19	23	24	71	217	162		116
ENSDARG00000010962	510	1083	970	1186	1914	1383		1420
ENSDARG00000010965	3417	8485	8451	8490	9432	5778		6092
ENSDARG00000010977	25.2579	40.1105	35.0709	43.1617	62.0461	21.4685		32.0717
ENSDARG00000010978	261.306	743.376	452	692.9	444.319	170		231.635
ENSDARG00000010981	210	553	273	423.887	411.72	162		199
ENSDARG00000011000	1064	2635	1701	2260	2770	1484		1575
ENSDARG00000011020	2613	5530	2868	3044	4227	1388		1534
ENSDARG00000011026	154	442	450	470	527	370		370
ENSDARG00000011027	499.302	1059.32	443.061	705.172	1055.46	480.305		589.207
ENSDARG00000011049	744.44	1747.81	976.767	1530.12	1802.02	835.14		1274.23
ENSDARG00000011055	1066	2361.76	1683	1936.41	3514.41	1804		1856
ENSDARG00000011065	325	564	230	412	636	214		234
ENSDARG00000011072	178	339	222	247	292	112.839		84
ENSDARG00000011079	664	1431	745	795	1057	488		360
ENSDARG00000011088	10.2023	23.0243	10.0579	25.0434	58.694	26.1847		62.1726
ENSDARG00000011094	1429.26	3682.2	2301.48	3772.64	2100	885.54		1065.27
ENSDARG00000011122	143.371	281.337	184.102	217.83	422.096	179.44		209.309
ENSDARG00000011125	5570	16521	16072	15189	15646	8157		7268
ENSDARG00000011141	335.208	708.118	381	456.126	460	201.486		193.092
ENSDARG00000011146	2999	6295	7052	6885	6545	3771		3762
ENSDARG00000011152	255	627	742	807	605	395		475
ENSDARG00000011157	431	945.232	518.288	727.648	862	414.994		470
ENSDARG00000011163	24.1321	41.9471	33.1944	50.1928	82.712	34.6226		32.9495
ENSDARG00000011170	279.291	436.135	255.031	419.289	1024.13	519.834		651.146
ENSDARG00000011171	54.2919	88.6556	49.7609	77.9645	197.229	80.4754		77.261
ENSDARG00000011175	928.929	1854.67	1672.64	1726.25	2899.8	1747.81		1991.04
ENSDARG00000011188	226	292	134	223	483	220		225
ENSDARG00000011190	79	191	59	172	428	202		237
ENSDARG00000011196	677.798	1527.02	1131.47	1269.14	1225.62	722.592		725.1
ENSDARG00000011201	5724	17483	23160	22570	26816	19443		24562
ENSDARG00000011219	7069	15496	8606	11127	13969	6544		6716.72
ENSDARG00000011233	231	522	322	358	662	251		504
ENSDARG00000011239	40	131	95	139	110	51		76
ENSDARG00000011240	332	874	666	785.979	964.976	603		509
ENSDARG00000011246	177	466	372	317	346	218		197
ENSDARG00000011247	278.977	561.172	374.412	373.514	591.83	331.585		298.002
ENSDARG00000011257	180	329	231	265	589	278		268
ENSDARG00000011259	14.0138	26.7678	20.1839	22.0485	43.1406	19.017		18.1522
ENSDARG00000011262	308	842	784	1170	592	300		351
ENSDARG00000011272	735	1710	2206	2072	1769	1287		1374
ENSDARG00000011273	45.047	119.942	71	126.107	165.802	78.4417		106.022
ENSDARG00000011298	221	462	253	313	805	307		384
ENSDARG00000011299	292	585	336	469	706	337		362
ENSDARG00000011301	301	798	525.611	763.558	882	583.699		673.803
ENSDARG00000011312	400.974	989.019	544.427	690.899	998.408	567.224		472.292
ENSDARG00000011333	104.207	150.344	99.4788	128.291	163.946	75.1082		84.6652
ENSDARG00000011334	8	13	20	33	21	12		18
ENSDARG00000011360	138	296	281	249	340	217		147
ENSDARG00000011370	319	723	344	581	931	453		409
ENSDARG00000011376	237.22	334.893	245.124	279.982	479.364	322.843		214.343
ENSDARG00000011404	895.012	2086.68	1988.19	1742.9	1243.92	585.294		556.448
ENSDARG00000011405	13598	34350	47326.6	45484.5	71308	57506.3		70324.7
ENSDARG00000011407	304	431.204	253	282.385	1948	881.641		696
ENSDARG00000011410	13	49	13	18	9	9		6
ENSDARG00000011418	228	525	573	495	662	344		392
ENSDARG00000011422	25.8383	38.0046	25.1877	22.1933	56.7826	18.5651		14.1751
ENSDARG00000011434	338.017	701.056	415	543	1519	803		919.824
ENSDARG00000011445	112.661	170.376	103.905	154.153	481.601	194.616		237.644
ENSDARG00000011449	57.3121	104.725	41.0669	89.3844	210.019	166.89		157.318
ENSDARG00000011459	5273.6	12053.1	7884.6	9013.41	14776.9	7245.21		7041.92
ENSDARG00000011462	168	423	421	491	584	429		472
ENSDARG00000011466	200	554	442	568	444	270		293
ENSDARG00000011487	104	244	105	162	143	65		59
ENSDARG00000011488	898.202	1906.06	1554.44	2298.15	4253.35	3066.7		3905.18
ENSDARG00000011490	725	1200	579	850	1676	579		768
ENSDARG00000011493	119.039	326.52	232	336.434	445.63	235.37		243.437
ENSDARG00000011496	702	1366	784	1093.14	1770	806		948.027
ENSDARG00000011498	386	703	482	550	932	514		412
ENSDARG00000011506	83	239	195	239	204	100		115
ENSDARG00000011510	1478	3357	2553.33	3083	4087.64	2385		2330.44
ENSDARG00000011515	59	95	91	73	167	101		121
ENSDARG00000011519	5	12	6	48	69	24.0469		35
ENSDARG00000011533	3815	7329	3868	5382	5927	2162		2594
ENSDARG00000011537	6.729	10.0029	11.5435	14.1177	36.042	19.3524		10.869
ENSDARG00000011545	265.567	482.241	289.926	390.099	526.521	301.796		323.132
ENSDARG00000011553	4173	9982	10643	11284	9551	6121		6316
ENSDARG00000011555	4292.57	8192.24	7601.1	8430.09	10185.1	5770		6091.43
ENSDARG00000011564	2864	5670	4097.17	3968.71	5832.99	2955		2169.44
ENSDARG00000011570	134.837	301	123	214	352.803	174.897		180
ENSDARG00000011571	47	73	65	63	164	48		65
ENSDARG00000011581	103	186.987	121	196.017	412.278	285.002		329.062
ENSDARG00000011582	94	146	50	96	230	114		104
ENSDARG00000011583	116	280	250	162	203	86		80
ENSDARG00000011594	237.415	428.366	369.708	380.312	798.578	465.942		472.839
ENSDARG00000011597	869.321	1541.09	943.166	984.35	1121.22	375.827		407.448
ENSDARG00000011602	49.5747	33	26	41	51	13		39.7959
ENSDARG00000011605	53	78	80	106	74	46		55
ENSDARG00000011609	786	1750	756	1134	1357	435		490
ENSDARG00000011611	1502	3258	1967	2316	3224	1833		1573
ENSDARG00000011613	1221.02	2312.17	1889	2075	3344.98	1784		1407
ENSDARG00000011615	6	13	3	4	15	11		6
ENSDARG00000011618	116.991	303.569	208.926	371.182	666.204	350.465		535.42
ENSDARG00000011648	1057	2386	2693	2668	2472	1592		1453
ENSDARG00000011652	67	161	110	133	266	124		136
ENSDARG00000011661	234	487	273	338	694	323		323
ENSDARG00000011662	1297	2537	1502	2180.38	4163	2205		2542
ENSDARG00000011665	11840	23265	19000	14329	15466	7245		5950
ENSDARG00000011671	65.5272	170.419	63.1933	159.375	205.836	137.181		128.113
ENSDARG00000011672	62.742	135.967	68.3861	127.705	115.232	41.4745		74.3169
ENSDARG00000011683	22	42	24	47	112	75		39
ENSDARG00000011693	8	6	10	13	191	147		229
ENSDARG00000011703	26	72	11	42.6978	52.8043	18.6296		26.1239
ENSDARG00000011723	53	131	82	120	201	88		72
ENSDARG00000011724	3476	8753	5669	10071	12086	6808		9873
ENSDARG00000011727	256	559	438	638	664	443		424
ENSDARG00000011740	1419.91	2827.15	1730.52	2007.26	3132.99	1572.65		1449.8
ENSDARG00000011743	324	588	314	385	534	240		201
ENSDARG00000011764	135	331	229	242	397	216		180
ENSDARG00000011769	4	10	10	13.8438	15	2.99866		10
ENSDARG00000011770	254	576	726	525	625	314		337
ENSDARG00000011777	910.342	1767.53	1011.15	1103.18	1620.62	752.191		776.276
ENSDARG00000011783	471	847	428	688	1209	616		700
ENSDARG00000011785	9	21	12	18	29	9		11
ENSDARG00000011801	88	212	145	171	143	103		72
ENSDARG00000011809	69	140	72	132	139	47		90
ENSDARG00000011819	108	245.032	142	188	335	126		178.035
ENSDARG00000011821	655	1340	689	1156	1753.72	906		1308
ENSDARG00000011824	1413.72	2283.9	883.646	1493.8	2769.38	1126.92		1024.64
ENSDARG00000011825	144.598	285.113	259.034	255.87	266.76	168.613		154.811
ENSDARG00000011837	103	208	139	173	180	95		148
ENSDARG00000011841	5560	15903	21886	21787	17780	11846		13388
ENSDARG00000011845	23	56	6	49	26	30		25
ENSDARG00000011851	109	199	83	157.969	234.619	123.191		144.53
ENSDARG00000011855	158	362	138	294	228	81		109
ENSDARG00000011862	8	14	15	10	34	14		14
ENSDARG00000011863	719	1445	649	1188	2211	961		1221
ENSDARG00000011876	165.896	352.138	219.411	218.624	440.36	230.503		258.365
ENSDARG00000011885	552	1409	1081	1213	958	471		555
ENSDARG00000011890	94	261	183	185	337	162		127
ENSDARG00000011897	319.354	530.515	265.304	484.247	863.556	466.938		587.103
ENSDARG00000011909	298	574	211	533	713	311		502
ENSDARG00000011921	2307.45	4650.2	4093.65	3698.18	3224.65	1591.29		1540.34
ENSDARG00000011925	270.947	564.629	340.525	449.785	766.459	458.438		432.53
ENSDARG00000011926	220	536	485	468	416	282		198
ENSDARG00000011932	424	728	450	647	1116	517		569
ENSDARG00000011934	1374.48	2859.22	1799.13	2377.2	3015.3	1804.56		1856.13
ENSDARG00000011941	170	247	112.168	237.22	470.896	166.173		286
ENSDARG00000011945	337.049	668.189	367.423	460.337	811.671	354.686		347.511
ENSDARG00000011948	515.457	894	375	518	978.146	359		451
ENSDARG00000011958	561	1502	1138	1226	1253	662		669
ENSDARG00000011961	44	46	14	32	68	38		27
ENSDARG00000011973	1562	3389	2372	3789	4772	3137		3474
ENSDARG00000011999	155.752	456.169	510.806	501.608	379.505	192.316		219.757
ENSDARG00000012002	418.841	1029.26	812.265	1127.82	1465.14	1018.89		1248.63
ENSDARG00000012005	125	320	218	256	366	212		187
ENSDARG00000012013	79.8338	174.408	68.2347	145.938	147.503	92.3163		72.0863
ENSDARG00000012019	101.172	226.43	134.079	234.316	371.95	145.293		202.485
ENSDARG00000012021	231	561	340	476	692	328		431
ENSDARG00000012025	585	1352	972	1105	1606	898		772
ENSDARG00000012035	186.244	386.298	326.371	350.941	678.266	435.159		428.522
ENSDARG00000012039	573	1539.91	1001.92	1337.94	1591.85	895.813		844.682
ENSDARG00000012040	426	906	520	582	1001	470		453
ENSDARG00000012044	30	58	72	108	37	18		14
ENSDARG00000012051	85	175	151	194	201	114		107
ENSDARG00000012066	14	29	14	26	66	31		33
ENSDARG00000012072	36	86	130	131	136	103		101
ENSDARG00000012073	692	1504	865	996	1137	417		380
ENSDARG00000012078	2114.91	3748.49	2914.18	3045.25	6488.94	3579.59		3109.72
ENSDARG00000012113	212	679	643	715	516	310		346
ENSDARG00000012125	40	107	43	71	88	46		45
ENSDARG00000012135	156	269.204	180	170.03	503	261		238
ENSDARG00000012138	562	1119	945	1301	1878	1260		952
ENSDARG00000012140	490	946	700	894	1424	667		525
ENSDARG00000012141	2753	5543	3472	4462	6767	3677		3536
ENSDARG00000012144	1345	2748	2016	2234	2904	1649		1845
ENSDARG00000012177	115.682	216.88	91.0679	195.249	301.098	115.105		204.393
ENSDARG00000012184	55	143	87	175	170	74		99
ENSDARG00000012192	184	437	415	433	593	386		456
ENSDARG00000012194	252	594	411	480	883	453		511
ENSDARG00000012196	36.2092	52.0511	30.0514	49.4729	96.6386	25.2403		63.5404
ENSDARG00000012199	425.143	828.498	444.89	641.469	1155.82	596.194		595.992
ENSDARG00000012215	347	734	624	581	461	241		265
ENSDARG00000012219	291	608	504	636	652	375		459
ENSDARG00000012222	450.889	1175.29	910	1107	634.202	341.009		288.001
ENSDARG00000012234	2064.36	5275.48	4076.79	5001.81	3193.05	1867.28		1741.1
ENSDARG00000012244	1373.95	2532.45	1777.85	1541.95	2753.42	1396.9		1103.34
ENSDARG00000012248	1073.02	1976	1224	1722	5131	3390		3587
ENSDARG00000012261	1386	3655	2037	2718	3264	1305		1344
ENSDARG00000012271	224	368	466	534	460	282		309
ENSDARG00000012274	526.526	1465.39	930.235	1329.83	748.758	423.334		497.874
ENSDARG00000012295	326	799	679	855	674	342		404
ENSDARG00000012306	281.41	1013.98	221.321	966.049	266.04	129.679		141
ENSDARG00000012314	317.28	563.516	387.203	400.806	802.822	352.409		382.143
ENSDARG00000012325	163	365	272	307	473	309		249
ENSDARG00000012340	146	276	168	230	455	230		364
ENSDARG00000012353	146	250.703	210	266.425	673.19	351.543		296.584
ENSDARG00000012355	13.4775	40.953	14.134	32.97	47.9288	29.2767		30.4617
ENSDARG00000012368	243	513	314	431	618	331		334
ENSDARG00000012369	159	348	364	420	387	231		276
ENSDARG00000012378	583	1298	1030	960	1467	808		730
ENSDARG00000012387	5349	11594.7	6826.85	9436.71	10449.4	5683.26		5623.16
ENSDARG00000012389	475	858	477	678	1597	764		872
ENSDARG00000012390	167	359	324	421	603	485		432
ENSDARG00000012397	1013.01	2095.39	1531.86	1667.83	3170.65	1583.53		1504.5
ENSDARG00000012399	1442	3449	2331	2790	2765	1382		1153
ENSDARG00000012403	51	142	78	92	246	140		147
ENSDARG00000012405	25029.2	43326.8	18896	25179.4	77606	29088.4		31855.6
ENSDARG00000012407	473	1121	910	1167	1639	1089		1074
ENSDARG00000012409	17	38	61	37	32	35		15
ENSDARG00000012426	19.7945	49.1706	16.4515	24.1635	33.8698	26.7706		20.7209
ENSDARG00000012432	650	1526	1083	1346	1277	613		610
ENSDARG00000012450	1151	2609	2233	2639	2381	1399		1898
ENSDARG00000012453	174	406	437	485	597	354		421
ENSDARG00000012458	991.992	1860	1162.36	1467	2795	1571		1242.72
ENSDARG00000012460	38	78	70	99	111	71		80
ENSDARG00000012468	1083.43	2627.96	1403.82	1824.17	3443.37	1130.15		1656.73
ENSDARG00000012485	619	1502	1207	1937	895	328		383
ENSDARG00000012495	203	367	198	245	251	102		100
ENSDARG00000012499	185.513	280.06	200.125	241.235	425.27	187.075		169.119
ENSDARG00000012505	647	1236	681	1095	1406	723		838
ENSDARG00000012506	295.184	670.889	559.118	479.742	736.922	402.879		454.567
ENSDARG00000012513	4735.19	10223.4	6400.06	8732.39	13324.1	8685.55		6269.54
ENSDARG00000012519	515	901	371	579	923	388		406
ENSDARG00000012534	73.8472	122	83	116	214	132		134
ENSDARG00000012553	633	1524	1314	1526.91	1562	880		975
ENSDARG00000012563	158	353	326	360	246	136		148
ENSDARG00000012572	211.976	479	620.969	628	645	429		554
ENSDARG00000012574	105	128	68	103	303	134		136
ENSDARG00000012577	946	1586	937	1201	1882	1009		833
ENSDARG00000012586	209.778	467.12	220.771	349.349	438.827	140.559		292.586
ENSDARG00000012588	156	401	290	337	420	195		203
ENSDARG00000012591	664	1434	1371	1347	1967	1102		1155
ENSDARG00000012593	9811.85	14030.9	6507.95	9993.97	24844.8	10079.9		14080.9
ENSDARG00000012600	40	40	14	30	377	175		134
ENSDARG00000012603	1623	3484	2004	2390	2720	1479		1090.92
ENSDARG00000012609	0	16.5993	3.01503	9.05561	28.6493	13.1484		8.15058
ENSDARG00000012610	4.48462	10.3408	7.30091	18.5354	28.1359	3.2935		13.1785
ENSDARG00000012625	191	507	393	522	287	140		161
ENSDARG00000012627	415	830	406	567	1138	559		510
ENSDARG00000012632	25.6341	76.6097	85.2229	57.0019	71.9579	49.3278		42.8474
ENSDARG00000012642	44	99	48	63	117	68		64
ENSDARG00000012649	133	337	161	339	536	184		310
ENSDARG00000012656	682.515	1356.6	713.697	818.344	1317.93	510.176		596.128
ENSDARG00000012671	701.405	1375.47	780.779	1090.57	1687.5	640.753		704.686
ENSDARG00000012672	933.94	2389.99	2480.68	2948.02	3120.15	2264.8		2442.55
ENSDARG00000012674	268	724.052	603	599.12	559.085	262		251
ENSDARG00000012682	6642	15290	8229	12156	12726	6454		7927
ENSDARG00000012684	170	246	107	193	418	210		162
ENSDARG00000012688	3881	8294	7716	7597	12699	7247		6343
ENSDARG00000012699	30	45	16	53	74	17		44
ENSDARG00000012718	19.9482	48.0875	45.1467	79.8616	87.9938	92.4011		49.4648
ENSDARG00000012723	780.018	1722.85	1028.32	1113.35	1377.43	677.613		542.21
ENSDARG00000012726	18	65	71	60	102	76		75
ENSDARG00000012741	206	484	260	416	793	341		412
ENSDARG00000012745	89	209	134	169	265	117		153
ENSDARG00000012747	1386.32	3008.13	2160	2701.04	3108.58	1904.42		1907.11
ENSDARG00000012763	582	1297	1044	1521	2074	1331		1546
ENSDARG00000012776	78	178	106	176	422	283		359
ENSDARG00000012777	1384	3023	2227	2566	3762	2044		2154
ENSDARG00000012789	23	19	15	14	27	10		6
ENSDARG00000012790	470	1157.57	478	832	800	334.39		370
ENSDARG00000012801	204.471	339.242	147.18	215.127	345.563	127.027		139.317
ENSDARG00000012816	43	80	73	61	133	66		65
ENSDARG00000012818	1077	2504	1577	1974	1709	952		799
ENSDARG00000012820	4402	9471	7438	7891	8564	4350		4659
ENSDARG00000012823	36	95	48	125	122	34		56
ENSDARG00000012824	2	16	4	13	8	7		14
ENSDARG00000012827	89	208	152	177	192	100		78
ENSDARG00000012829	11.199	11.2703	3.03624	8.86556	31.2961	15.0153		16.6954
ENSDARG00000012833	37	68	45	52	91.1293	34		75
ENSDARG00000012840	287	649	364	424	669	288		272
ENSDARG00000012848	804	1617	1022	1136	1614	798		790
ENSDARG00000012866	638.584	1237.18	723.383	984.236	1492.93	767.956		709.412
ENSDARG00000012871	1746	3940	3128	3064	4521	2398		2040
ENSDARG00000012874	1374.21	2663.86	2744.26	2618.7	4211.68	2706.19		2882.04
ENSDARG00000012887	242	439	334	424	564	252		291
ENSDARG00000012892	90	243	137	196	258	98		124
ENSDARG00000012899	303	763.183	800	784.038	602.795	336		355.058
ENSDARG00000012914	384	725	329	537	1018	479		624
ENSDARG00000012915	367.067	592.069	772.41	981.005	984.393	580.765		838.758
ENSDARG00000012927	351	785	799	912	1416	1022		1202
ENSDARG00000012929	245	490	323	398	384	192		156
ENSDARG00000012932	343.815	884.211	924.538	1045.46	1134.51	737.522		802.149
ENSDARG00000012942	1821.23	3465.54	1696.37	2399.58	3631.47	1836.2		1580.51
ENSDARG00000012945	16	30	38	23	38	21		13
ENSDARG00000012946	905	1895	1599	1794	2705	1522		1737
ENSDARG00000012949	102.737	245	181.506	180.646	391.856	195.804		213
ENSDARG00000012953	172	400	337	330	678	426		335
ENSDARG00000012968	19	14	19	21	30	10		16
ENSDARG00000012982	402	653	238	551	773	337		481
ENSDARG00000012986	79.8654	163.346	152.733	129.752	153.081	74.3478		112.123
ENSDARG00000012987	3879	7323	6641	5128	9770	5184		4849
ENSDARG00000013000	22	66	12	54	79	21		19
ENSDARG00000013004	396	838	514.989	744	1036	541.954		634.985
ENSDARG00000013005	634	1311	861	1007	1515	859		663
ENSDARG00000013006	264.65	636.298	419.624	516.128	541.285	197.738		234.464
ENSDARG00000013009	230	691.241	487	607	652.228	371		379
ENSDARG00000013016	185.917	349.332	370.193	395.467	375.131	239.662		210.1
ENSDARG00000013022	233.46	348.46	261.13	348.744	959.988	490.816		695.346
ENSDARG00000013023	257.123	646	414	519	577.754	302		297.862
ENSDARG00000013024	515.099	1125.05	647	841.214	1771.27	1096.39		930.081
ENSDARG00000013025	195	407	302	306	437	265		241
ENSDARG00000013031	468.906	916.253	403.435	640.956	777.463	346.114		401.038
ENSDARG00000013044	1054	2443	2792	2876	2572	1613		1862
ENSDARG00000013051	26	54	31	57	62	38		39
ENSDARG00000013057	2240	4741	3492	4348	6699	4326		3669
ENSDARG00000013058	475	987	583	803	1153	572		579
ENSDARG00000013063	221	480	537	562	577	372		362
ENSDARG00000013072	15	30	4	23	11	5		2
ENSDARG00000013075	935.715	2500.74	2462	2814.37	1930.66	1105		1084
ENSDARG00000013076	255	506	296	405	696	382		367
ENSDARG00000013078	13097.8	26311.7	18003.8	19506.3	27046.9	13883.4		13407.6
ENSDARG00000013079	523	1186	807	825	880	433		417
ENSDARG00000013082	19	42	41	34	76	80		96
ENSDARG00000013087	487	956	644	820	1071	455		479
ENSDARG00000013095	867	2016	1889	1669	2970	1258		1563
ENSDARG00000013117	316	622.703	382	488	794	402		388
ENSDARG00000013122	294	811	489	933	1335	821		1155
ENSDARG00000013128	76	220	132	137	250	134		117
ENSDARG00000013144	4249	8739	6770	8601	9308	5107		6630
ENSDARG00000013150	428	1037	709	763	1273	656		630
ENSDARG00000013153	108.179	208.786	72.0436	156.115	351.658	182.884		202.708
ENSDARG00000013161	759.769	1756.65	1457.64	2043.15	2140	1196.23		1279.37
ENSDARG00000013168	199.211	294.961	136.629	177.913	330.388	119.338		175.785
ENSDARG00000013174	102.708	147.229	91.1352	126.1	275.201	87.8826		109.273
ENSDARG00000013207	780	1143	575	792	993	419		275.483
ENSDARG00000013221	87.8537	132.159	55.8827	82.7888	122.532	66.395		89.7653
ENSDARG00000013222	122	217	151	199	299	149		187
ENSDARG00000013224	228	333	263	261	565	282		282
ENSDARG00000013236	835	2210	1463	1763	2224	691		949
ENSDARG00000013240	9	13	3	13.1684	33	12		16
ENSDARG00000013245	14	21	18	35	71	14		36
ENSDARG00000013250	633.875	1279.9	1183.23	1186.58	1419.23	690.703		716.991
ENSDARG00000013274	1169.88	2332.19	1335.56	2289.69	1719.09	820.879		922.239
ENSDARG00000013279	69	165	99	124	174	86		61
ENSDARG00000013295	79	142	76	141	201	128		151
ENSDARG00000013302	466.564	1159.07	1123.27	1333.84	1890.93	1265.12		1444.61
ENSDARG00000013307	12707	34472	46386	48331	74888	56522		69546
ENSDARG00000013310	477.807	1025.26	467.265	666.974	563.496	207.101		280.686
ENSDARG00000013312	21	41	54	104	45	19		19
ENSDARG00000013317	16.4329	30.3355	31.6889	39.6309	70.4994	43.9679		27.942
ENSDARG00000013329	52.8773	161	77.6232	140.763	126.395	139		82.2998
ENSDARG00000013333	1666.42	4239.4	3994.63	4561.57	4000.55	2472.08		2527.07
ENSDARG00000013343	59.2624	79.2002	37.0217	56.021	95.408	41.1882		61.3264
ENSDARG00000013346	66.3771	82.0301	43.2692	79.1274	80.0733	18.0252		14.222
ENSDARG00000013351	25348	59290	47791	52499	60984	34005		37842
ENSDARG00000013360	584.772	1147.09	440.295	1225.36	1673.42	973.77		1342.8
ENSDARG00000013371	251	529	431	607	538	388		378
ENSDARG00000013379	1529	2714	1448	1812	3259	1499		1307
ENSDARG00000013382	641.27	1326.58	1355.46	1443.74	1767.3	1098.07		1093.49
ENSDARG00000013397	559	1171	758	1321	1671	929		1535
ENSDARG00000013415	6754.09	13861	7088	13254	17755.3	8497.01		9295.01
ENSDARG00000013422	8	16	8	18	26	18		26
ENSDARG00000013430	18	22.483	11.0793	20.3074	14.0386	13		12.0766
ENSDARG00000013434	464	1019	589	791	1101	531		579
ENSDARG00000013443	1163.25	2203.18	1635.93	1660.4	2733.47	1553.79		1162.48
ENSDARG00000013457	845	1890.79	1392	1749	1708	986		778
ENSDARG00000013461	44	101	54	104	68	39		42
ENSDARG00000013472	756.111	1649	1031	1277	1460.15	715		596
ENSDARG00000013475	5943.51	15495.6	11825.3	12001.2	13276.2	6162.85		6410.67
ENSDARG00000013476	707.019	1547.52	835.738	1441.38	764.792	313.426		293.414
ENSDARG00000013478	283	564	533	386	534	274		191
ENSDARG00000013492	26	45	20	36	21	9		13
ENSDARG00000013500	234	369	185	389	614	303		409
ENSDARG00000013505	923	1847	1156.69	1291	1484	867		762.982
ENSDARG00000013524	16.3411	31.1925	22	29.0321	45.0384	17.9474		23
ENSDARG00000013526	9	11	9	11	34	10		9
ENSDARG00000013528	120	262	188	291	154	83		82
ENSDARG00000013533	727	1869	1116	1480	1940	1176		940
ENSDARG00000013542	750	1562	682	974.047	1391	667.049		638.092
ENSDARG00000013561	339	792	747	795	1130	722		701
ENSDARG00000013575	189	414	274	300	538	221		258
ENSDARG00000013576	1442	3287	3118	3039	3105	1864		1591
ENSDARG00000013582	995	2311	1312	1573	1750	886		666
ENSDARG00000013596	266.493	539.295	217.433	345.18	825.288	358		432.217
ENSDARG00000013598	16	6	26	13	15	4		8
ENSDARG00000013607	1	8	0	1	24	13		10
ENSDARG00000013613	135	215	194	156	337	166		163
ENSDARG00000013615	106.614	178.316	101	149.582	339.872	178.205		219.352
ENSDARG00000013623	5319	12720	10585	10662	11401	6195		5905
ENSDARG00000013628	1760	3419	1765	2496	5134	3221		2838
ENSDARG00000013647	1	0	0	4	27	10		24
ENSDARG00000013655	3436	7550	5813	8284	12904	8260		10105
ENSDARG00000013659	294.995	525	325	375	840	406		454
ENSDARG00000013667	324	618	342	415	463.459	196		203.949
ENSDARG00000013669	103.296	106.978	78.9338	94.2631	181.546	51.5445		71.7745
ENSDARG00000013670	2017	3682	1784	2338	4174	2122		1612
ENSDARG00000013681	1509	2885	2621	2491	4255	2693		2370
ENSDARG00000013694	130.846	459.629	298.512	376.777	488.56	241.512		296.224
ENSDARG00000013704	213.988	422.551	216.101	350.926	485.696	234.466		246.784
ENSDARG00000013705	138.4	278.857	160.014	226.072	329.136	154.466		166.272
ENSDARG00000013708	1163	2053	906	1665	2457	1016		1344
ENSDARG00000013711	444.289	617.884	598.445	586.542	672.476	241.759		307.904
ENSDARG00000013719	456	1006	667	928	629	193		231
ENSDARG00000013721	50.1356	85.839	65.5819	64.4924	114.851	79.4741		47.9585
ENSDARG00000013726	64	131	104	128	186	87		99
ENSDARG00000013729	1516	3698	2474	2802	3017	1565		1349
ENSDARG00000013732	998	2171.01	1645.79	1698	2943	1638		1364.33
ENSDARG00000013734	122	216	191	178	278	185		109
ENSDARG00000013741	384	818.839	661	769	1010.75	673.065		685.485
ENSDARG00000013750	502	1130	1226	1056	1005	511		601
ENSDARG00000013763	874	1406	697	992	2484	1236		1015
ENSDARG00000013771	31	44	42	70	122	104		94
ENSDARG00000013776	1179	2795	1918	1758	1746	788		653
ENSDARG00000013777	3657	7563	4012	5493	10292	4875		4778
ENSDARG00000013784	922.223	1999.35	1139.33	1803.16	2984.96	1632.35		1702.14
ENSDARG00000013794	461	769	534	668	1803	1025		739
ENSDARG00000013795	202	350.822	329	258	573	326		219
ENSDARG00000013800	373.727	871.541	753.461	933.198	1003.5	500.835		444.365
ENSDARG00000013802	350.446	748.504	582.231	759.366	810.155	344.215		373.001
ENSDARG00000013804	3462	9507	9297	12241	10418	8145		10838
ENSDARG00000013813	49	99.9333	110.45	100.831	71.9512	37		56
ENSDARG00000013822	129	387	518	586	615	483		520
ENSDARG00000013828	39	93	48	89	166	68		137
ENSDARG00000013830	435.039	1258.39	822.142	1305.22	2234.75	1142.05		1666.43
ENSDARG00000013834	15	32	24	36	72	18		32
ENSDARG00000013838	2302.39	4407.74	1792.79	3091.71	6558.56	3440.15		3675.52
ENSDARG00000013839	67	160	128	135	231	109		123
ENSDARG00000013841	1096.53	2413.19	1526	1743.36	1210.25	433		506.313
ENSDARG00000013842	99.1127	215.892	145.371	143.829	238.282	118.849		122.747
ENSDARG00000013843	698	1708	1522	1731	1241	584		706
ENSDARG00000013845	101	225	112.011	160.346	325.047	191		163.244
ENSDARG00000013847	1119.85	2001.87	944.229	1643.29	2475.79	1008.13		1544.58
ENSDARG00000013853	376	970	717	1004	1074	683		629
ENSDARG00000013858	31	66	47	55	67	58		45
ENSDARG00000013860	48	127	133	164	110	67		115
ENSDARG00000013861	130	312	150	238	372	150		224
ENSDARG00000013863	850	1265	1246	1091	2410	1284		1046
ENSDARG00000013880	171.557	388	309	357	645	387		330
ENSDARG00000013881	924	1946	1487	1639	2319	1097		906
ENSDARG00000013892	167	229	109	227	557	273		303
ENSDARG00000013921	365	705	214	409	341	144		191
ENSDARG00000013926	23	21.47	18.011	19.6846	27.3851	20.3122		7.04541
ENSDARG00000013928	139	284	251	288	780	406		513
ENSDARG00000013931	3421	8312	7794	9129	13550	9131		9136
ENSDARG00000013933	19	70	66	83	21	12		8
ENSDARG00000013938	5260	12959	12984	11339	13371	7697		7055
ENSDARG00000013946	324	604	374	417	692	365		321
ENSDARG00000013950	177	424	375	494	352	256		354
ENSDARG00000013961	637.345	1356.64	687	1042.31	1750.23	896.698		990.577
ENSDARG00000013965	418	905	599	626	869	488		502
ENSDARG00000013966	802	2466	2538.02	2564	2437	1499		1604.08
ENSDARG00000013968	8874	16539	14025	11779	26999	14455		12218
ENSDARG00000013973	299	705	419	458	539	372		285
ENSDARG00000013976	52	110.656	52	68.0848	61	22		38
ENSDARG00000013979	2078.26	4301	4065.38	5189.47	7902.32	6031.35		6596.1
ENSDARG00000013990	971.032	1834.99	1052.39	1321.98	2606.57	1402.3		1267.51
ENSDARG00000013997	237.933	466.596	302.771	413.528	615.684	255.294		363.66
ENSDARG00000014003	769.125	1526.61	890.348	1335.66	1661.12	723.669		770.44
ENSDARG00000014004	881.909	2025.44	1508.2	1838.05	2226.61	1301.22		1305.6
ENSDARG00000014005	212	416	239	323	402	190		150
ENSDARG00000014008	437	983	546	674	1093	525		508
ENSDARG00000014013	1429.03	3290.02	1841.04	2827.06	3156.08	1354.02		1695.05
ENSDARG00000014015	1423	3351	1912	3374	4001	2258		2901
ENSDARG00000014017	3424	7347	5078	4241	5133	2153		1833
ENSDARG00000014018	31	70	23	31	102	36		63
ENSDARG00000014024	56.835	113.582	73.3855	87.9609	116.197	69.9719		80.3098
ENSDARG00000014031	8.03501	49.2603	31.535	51.3391	45.6233	18.3307		41.5117
ENSDARG00000014041	428.665	860.728	611.069	694.289	692.18	335.301		259.889
ENSDARG00000014050	471.558	1024.28	833.637	904.026	1369.45	795.444		638.008
ENSDARG00000014053	224	409	418	360	590	364		361
ENSDARG00000014057	13.1184	13.3934	7.17072	7.80192	18.3171	11.3144		10.2668
ENSDARG00000014068	1312.14	3066.37	1854.8	2374.79	2757.29	1318.65		1388.51
ENSDARG00000014081	33.91	70.0995	39.2786	56.0255	185.354	59.1477		82.8079
ENSDARG00000014083	1292	3329	2554	2771	2927	1786		1643
ENSDARG00000014085	867	1739	1361	1837	2780	1838		1684
ENSDARG00000014091	345	721	621	583	1100	627		585
ENSDARG00000014098	362	852	400	911	1413	574		1113
ENSDARG00000014101	81.705	144.46	89	142.008	261.351	147.827		164
ENSDARG00000014103	6	19	0	15	42	35		12
ENSDARG00000014106	2418	5069.64	2243	3138.75	3605.08	1664.53		1433
ENSDARG00000014113	372.698	667.698	322.039	463.403	716.344	314.604		320.363
ENSDARG00000014137	585.465	1192.78	640.058	870.128	1432.16	744.714		680.252
ENSDARG00000014138	128	293	277	376	268	167		246
ENSDARG00000014139	1785	3798	2548	2956	3962	1991		1833
ENSDARG00000014148	426.002	890	614	869	1026	585		807
ENSDARG00000014159	883.103	1930.94	996.811	1689.09	1852.58	967.126		982.836
ENSDARG00000014161	625.399	1206.52	949.057	1052.43	1370.23	687.035		596.064
ENSDARG00000014165	9584	23193	23508	26686	34128	20783		23336
ENSDARG00000014171	88	139	233	194	353	299		309
ENSDARG00000014179	6.65018	12.7024	12	11.2249	17.1044	14.3921		7.27545
ENSDARG00000014180	223	443	306	387	883	438		405
ENSDARG00000014181	34.9979	34.2131	11.1909	54.887	60.0054	31.9318		51.0915
ENSDARG00000014208	7.2596	17.6879	24	21.146	39.1316	19.1081		32.1459
ENSDARG00000014215	19.8574	6.10307	13.6235	5.93366	33.1357	20.6054		24.0913
ENSDARG00000014218	9	41	6	25	34	13		33
ENSDARG00000014222	1397.27	3267.07	2291.63	2848.34	3261.95	1799.57		1664.03
ENSDARG00000014230	611.471	1481.81	1037.28	1232.66	1209.65	548.839		503.984
ENSDARG00000014239	1769.92	3652	1665	3210	6302	2595		3260
ENSDARG00000014244	2215.91	5283.66	4305.59	4867.36	4359.39	2221.96		2506.81
ENSDARG00000014259	53	80.294	47	72	181	89.9752		114
ENSDARG00000014273	13	30	6	21	42	26		11
ENSDARG00000014274	860	2101	1934	1936	1749	877		892
ENSDARG00000014292	320	693	371	402	818	386		366
ENSDARG00000014302	312	561	345	397	1017	457		604
ENSDARG00000014303	485	938.891	756	704	983	607		526.713
ENSDARG00000014311	78	210	123	165	221	117		105
ENSDARG00000014313	2500	6590	7907	7363	5831	3567		3660
ENSDARG00000014321	22.659	32.3742	5.27782	19.5614	28.5862	22.5555		18.3951
ENSDARG00000014324	29	64.0004	47	51	78.1305	48		59
ENSDARG00000014329	4838.58	11500.5	7836.31	9511.62	6209.54	3189.82		2891.61
ENSDARG00000014333	65	130	143	177	262	195		162
ENSDARG00000014348	151.17	351	195.378	292.306	280	116.999		166.992
ENSDARG00000014357	9.66725	7.98661	2.0494	9.36349	15.6746	10.7375		10.603
ENSDARG00000014361	883	1736	1230	1567	2314	1237		1167
ENSDARG00000014366	344	732	515	527	975	449		433
ENSDARG00000014378	375.742	772.59	432.507	671.219	968.881	453.218		513.012
ENSDARG00000014386	31.7076	51	54.0065	51	42.9711	13		12.4501
ENSDARG00000014427	91	130	103	128	784.856	582.965		329.932
ENSDARG00000014428	758.156	1404.16	825.661	843.25	1498.86	754.365		744.097
ENSDARG00000014430	191.251	384.101	195.188	289.593	547.442	230.552		232.634
ENSDARG00000014439	116.746	204.489	111.195	173.228	183.778	111.812		106.016
ENSDARG00000014462	8.59824	17	8	13.9306	26.1757	5.17295		3.47008
ENSDARG00000014463	708.803	1591	1300.02	1756	2497.45	1590.89		1504.9
ENSDARG00000014474	179	375	381	446	712	441		514
ENSDARG00000014498	768.827	1675.57	913.438	1057.95	1861.78	916.121		788.997
ENSDARG00000014499	594	1538	1671	1999	1246	726		902
ENSDARG00000014506	381	1025	914	1228	742	526		522
ENSDARG00000014517	760.752	1326.74	807.025	1033.1	1498.21	786.205		620.326
ENSDARG00000014527	351	678	403	665	887	330		582
ENSDARG00000014531	191.132	427.665	286.798	329.269	721.476	420.415		443.433
ENSDARG00000014532	526	1110	793	1012	1226	666		595
ENSDARG00000014536	517.169	1227.18	1245.38	1398.45	1083.15	704		849.2
ENSDARG00000014545	244	499	333	388	1124	731		667
ENSDARG00000014550	16.0005	25.0036	11	23.1027	35.0398	15.0528		18.0386
ENSDARG00000014554	429	1005	658	941	2321	1398		1470
ENSDARG00000014556	286	923.288	896	887.98	775	374		420.974
ENSDARG00000014565	5.06324	21.8406	11.0737	14.0211	14.1282	8.20554		22.1094
ENSDARG00000014569	1066	2389.04	1911.18	1852.52	2297	1158.01		1053.46
ENSDARG00000014571	4521	9145	5198	6366	13430	6110		5550
ENSDARG00000014572	322	739	430	736	650	396		469
ENSDARG00000014577	453	853	481	682	1226	746		651
ENSDARG00000014582	231.436	565.278	355.102	380.671	637.978	427.048		384.297
ENSDARG00000014587	1614.94	3214.77	1447.42	2330.63	2968.09	1499		1606
ENSDARG00000014588	791.366	1738.53	844.008	1073.22	926.025	343.092		350.145
ENSDARG00000014591	2623	6719	4954	5130	5418	3026		2678
ENSDARG00000014592	153	319	177	235	327	112		169
ENSDARG00000014599	52.0441	74.5267	51.5391	73.609	83.9095	47.8635		58.4881
ENSDARG00000014626	3206	6617	5062	5046	6986	4515		3802
ENSDARG00000014634	742.847	1461.99	777.851	1017.94	2059.67	946.457		995.891
ENSDARG00000014655	92.7187	168.694	88.4548	175.269	236.836	81.8358		133.894
ENSDARG00000014674	1366	2923.08	1149	1764	3226.04	1303		1262.02
ENSDARG00000014676	376	971	906	942	1028	628		530
ENSDARG00000014685	731	1632	1220	1301	1003	366		345
ENSDARG00000014690	41530	98633	100832	98082	160505	109106		110020
ENSDARG00000014692	496	1049.25	975	953.101	1117.56	546		598
ENSDARG00000014704	114	328	168	299	360	174		253
ENSDARG00000014717	161	333	128	521	425	89		328
ENSDARG00000014727	997	2233	1406	1664	2454	1219		1220
ENSDARG00000014731	496	1118	1129	1161	1129	694		955
ENSDARG00000014746	531.76	902.274	513.503	688.2	1273.58	588.644		521.673
ENSDARG00000014763	4632	10139	6030.93	7909	10342.9	5847		5908
ENSDARG00000014770	1977	4238	2424	2978	3876	1861		1850
ENSDARG00000014775	61	144.002	87	107.001	138.031	81.81		108
ENSDARG00000014790	405	684	577	922	1930	1442.01		1638.01
ENSDARG00000014793	1142.97	2054.74	1565.96	1790.5	2482.69	1369.79		1382.41
ENSDARG00000014794	1295	3925.85	3279.55	4122.89	3872.46	1885.54		2172.43
ENSDARG00000014804	227.597	429.783	216.498	372.945	787.302	376.611		466.814
ENSDARG00000014806	499	1051	739	818	1429	737		902
ENSDARG00000014817	7362	19387	17628	20149	17878	10100		11414
ENSDARG00000014825	166	327	190	273	601	289		325
ENSDARG00000014849	12	28	19	16	20	12		7
ENSDARG00000014854	16.0941	12.0038	8.00721	13	12	8		10.0029
ENSDARG00000014866	140	279	206	250	225	93		132
ENSDARG00000014867	15530	39751	41211	38264	79417	57849		52624
ENSDARG00000014871	7	26	22	9	35	18		47
ENSDARG00000014875	931	1870	1179	1425	2698	1425		1472
ENSDARG00000014891	146	228	106	147	277	82		134
ENSDARG00000014898	267	525	579	589	627	420		419
ENSDARG00000014907	4029.31	7190.62	5578.76	10190.1	29197.9	18117		20077.9
ENSDARG00000014910	16	26	29	31	94	35		43
ENSDARG00000014914	1713	3161	1978	2198	4244	2576		2205
ENSDARG00000014915	826	2422	2574	2799	2070	1255		1531
ENSDARG00000014941	128.779	296.611	391.188	381.122	443.912	314.365		319.302
ENSDARG00000014943	1205.59	3265.53	2187.44	2739.43	1516.61	579.157		873.168
ENSDARG00000014945	373	557	422	403	523	262		242
ENSDARG00000014946	11	44	47	46	46	13		33
ENSDARG00000014954	199	339	126	296	416	179		199
ENSDARG00000014956	562	1261.72	1518.42	1739.85	1792.32	1199.02		1338.98
ENSDARG00000014962	442.645	987.957	497.119	837.765	1096.84	528.448		902.382
ENSDARG00000014963	141	259	273	221	243	133		119
ENSDARG00000014966	292	669	431	468	611	289		292
ENSDARG00000014969	2487.18	6189.48	3744.45	5543.44	6346.08	3154.42		3058.8
ENSDARG00000014986	481	1082	548	768	1309	703		653
ENSDARG00000014994	119.145	307	195.383	262.748	279.563	122		105.429
ENSDARG00000014995	351.365	812.859	653.245	721.713	807.179	468.261		506.226
ENSDARG00000015002	31	61	42	35	89	32		44
ENSDARG00000015003	15	18	18	39	150	123		100
ENSDARG00000015006	1713	3517	2269	2653	3296	1516		1360
ENSDARG00000015015	824.988	1414.02	862.009	1097.02	2955.89	1723.04		1548.03
ENSDARG00000015050	2252	5257.8	4451.8	5280.43	5683.56	3327.24		3193.59
ENSDARG00000015053	101	187.149	104	156	266	96		170.037
ENSDARG00000015057	68	97	83	134	117	39		71
ENSDARG00000015059	432.621	684.321	495.702	534.251	878.998	416.337		545.123
ENSDARG00000015065	127.076	239.573	305.333	239.589	857.036	499.741		422.409
ENSDARG00000015070	792	1791	1381	1475	1168	595		519
ENSDARG00000015072	184.631	222.229	217.524	230.395	549.398	320.122		347.631
ENSDARG00000015088	1122.55	2234.38	1635.01	2001.93	2415.07	1526.78		1384.71
ENSDARG00000015111	4595.35	12280.6	10800	11101.7	12371.8	6486.55		7065.22
ENSDARG00000015126	1803	3965	2683	2663	4080	1977		1804
ENSDARG00000015128	8800	21711	28609	25700	41286	31569		32046
ENSDARG00000015153	184	362	275	433	732	377		553
ENSDARG00000015158	40	116	84	111	157	71		82
ENSDARG00000015161	127	209	291	389	510	376		508
ENSDARG00000015164	601	969	598	749	2094	1142		1252
ENSDARG00000015176	615	1010	419	713	1573	721		731
ENSDARG00000015184	17.7612	16.9604	7.03803	40.2498	40.3295	17.0384		24.1308
ENSDARG00000015199	115.21	207.118	105.903	163.538	212.39	80.536		95.6189
[truncated: 15,571 more rows]

## Sheet: S6_TD_TPM-filtered_14574g
Gene ID	Day8_B1	Day8_B2	Day8_B3	Day8_B4	Day14_B1	Day14_B2	Day8_B3	Day14_B4
ENSDARG00000000001	2.36951	2.35489	1.7722	2.22578	1.90108	2.03659		1.88649
ENSDARG00000000002	58.2285	41.8722	22.1221	24.4581	16.1917	9.66811		10.189
ENSDARG00000000018	7.89225	7.67995	4.91129	5.75948	6.70647	5.47785		5.41047
ENSDARG00000000019	14.4247	9.72698	6.14919	7.50769	14.7526	14.1357		12.3381
ENSDARG00000000068	3.68653	3.46221	2.06933	2.84592	2.63478	1.75138		2.24506
ENSDARG00000000069	33.8926	36.9231	57.9662	35.6823	72.4205	78.2583		81.3804
ENSDARG00000000086	9.32826	7.63111	3.60159	6.61825	7.85851	4.5239		8.1184
ENSDARG00000000103	110.826	82.8885	41.5648	53.0254	67.8281	42.2111		44.7635
ENSDARG00000000142	3.25837	2.7665	1.05853	1.94963	1.97913	1.35595		1.98552
ENSDARG00000000151	4.36109	4.50502	2.4913	2.85725	2.61335	2.80146		2.7745
ENSDARG00000000175	12.2342	11.5215	9.73731	9.53672	6.93102	5.66219		5.3293
ENSDARG00000000189	11.8497	8.1252	4.44901	7.36578	7.07121	4.72192		5.85487
ENSDARG00000000229	2.82912	2.13205	0.993318	1.8358	1.3748	0.861912		0.931213
ENSDARG00000000241	1.48332	0.824852	0.947502	1.60686	9.18059	7.86991		5.76992
ENSDARG00000000324	3.37319	3.6389	2.48798	2.26496	4.53595	3.38634		3.57035
ENSDARG00000000370	6.68429	5.24505	2.9617	3.58462	3.20674	1.69455		1.99839
ENSDARG00000000394	57.2258	48.4405	29.1525	30.972	42.4911	33.5237		28.3485
ENSDARG00000000423	4.65646	5.59391	3.83674	3.96941	2.76372	3.48357		3.74901
ENSDARG00000000442	26.1348	26.4973	15.4057	20.3269	24.1257	23.3862		20.1979
ENSDARG00000000476	4.83737	5.96777	3.68491	3.61553	2.75684	1.92828		1.83784
ENSDARG00000000489	37.7984	32.1892	20.1297	22.7655	31.1314	26.973		22.4424
ENSDARG00000000529	7.09492	7.67774	4.33827	6.22356	4.09974	2.45498		2.8329
ENSDARG00000000540	22.9407	24.9515	21.5193	23.8578	16.1409	14.1907		16.3482
ENSDARG00000000542	4.29187	4.28445	2.20955	2.51514	3.16468	2.29281		1.83717
ENSDARG00000000551	22.3227	19.8969	21.4959	22.0139	19.0913	15.4822		15.3805
ENSDARG00000000567	4.34395	3.17106	1.70014	2.35948	2.6631	1.54037		1.70756
ENSDARG00000000568	6.26049	4.86497	2.96451	3.60306	3.44881	2.74265		2.57301
ENSDARG00000000631	3.41115	1.86416	1.7078	0.890556	2.13249	2.24996		0.92413
ENSDARG00000000651	2.85421	3.66311	2.43711	3.25822	2.0942	2.16873		1.23981
ENSDARG00000000656	9.05639	6.25296	11.248	6.80884	13.5409	17.8208		14.2879
ENSDARG00000000666	42.5306	47.6064	25.0504	37.7453	31.5556	31.3481		31.02
ENSDARG00000000690	27.0663	25.9315	21.6836	23.8214	25.5503	24.5239		25.4605
ENSDARG00000000729	12.2661	10.8703	5.89478	5.29577	5.70285	3.43544		3.41472
ENSDARG00000000730	5.15807	4.76642	3.31639	5.10305	4.01801	2.81654		2.60723
ENSDARG00000000747	1.39165	1.51238	1.49592	1.72071	1.21971	0.816123		1.10567
ENSDARG00000000760	71.9887	72.0475	71.1386	95.0477	52.813	60.6404		73.2811
ENSDARG00000000779	50.9983	58.7206	38.4073	38.2142	42.0096	33.7226		25.7117
ENSDARG00000000796	1.51587	1.40349	0.745002	1.84561	0.764951	0.593194		0.656698
ENSDARG00000000804	1.7755	1.72107	1.20275	2.33039	1.54912	1.30812		1.76669
ENSDARG00000000830	4.32967	5.27133	3.66682	3.74435	3.15392	3.01498		2.53221
ENSDARG00000000853	12.9652	12.9222	9.97038	9.15632	10.362	6.34681		5.77028
ENSDARG00000000857	17.3298	20.4117	14.7151	16.1534	12.5009	10.8908		11.6394
ENSDARG00000000861	8.49529	5.03154	5.83108	3.25503	4.1901	2.29745		4.62081
ENSDARG00000000935	1.95392	2.02373	0.69582	2.82415	1.10697	1.12666		1.19756
ENSDARG00000000943	16.16	13.8929	7.87638	10.0941	9.6428	8.05772		6.89509
ENSDARG00000000966	10.6266	7.71336	3.49006	6.05744	8.04465	5.02739		6.65353
ENSDARG00000001014	158.758	132.876	52.1509	87.8518	77.887	39.4327		49.0183
ENSDARG00000001015	5.75758	4.23794	2.53464	3.80994	4.31187	3.41538		4.14232
ENSDARG00000001057	75.7867	94.0626	85.0273	79.2994	43.3595	32.4479		31.0813
ENSDARG00000001129	4.67603	3.2914	1.36188	2.20044	2.27054	1.59917		1.8479
ENSDARG00000001162	22.7385	14.1959	10.9827	9.19369	15.1527	11.4648		9.53048
ENSDARG00000001169	7.05158	6.87687	5.31676	6.20553	4.48544	4.14294		5.35467
ENSDARG00000001210	41.1099	42.5542	41.1272	38.7189	29.1595	29.345		22.3774
ENSDARG00000001234	3.11809	2.53399	1.68647	2.19552	2.58541	2.07617		2.52538
ENSDARG00000001241	38.7351	36.3616	26.2128	25.1583	22.7446	19.2496		20.875
ENSDARG00000001244	61.9128	53.8208	26.2464	33.667	39.2955	28.1504		23.0342
ENSDARG00000001249	26.4084	25.6585	32.5262	28.3361	17.6749	20.3862		22.4191
ENSDARG00000001259	1.84823	0.869099	1.01171	1.17659	1.85623	0.456914		1.16802
ENSDARG00000001303	95.2797	70.8016	64.4242	49.999	92.4645	94.0896		67.3682
ENSDARG00000001313	7.88762	10.491	5.80969	10.3539	4.00113	2.87752		3.63124
ENSDARG00000001442	20.8023	16.0963	9.01599	12.9022	18.1952	16.5406		13.0436
ENSDARG00000001447	7.00162	6.20416	4.07847	5.66959	6.13326	5.72498		6.61875
ENSDARG00000001452	250.643	242.375	143.797	194.989	211.09	212.418		182.506
ENSDARG00000001470	51.3526	65.7244	38.8584	53.9259	26.4542	23.3482		22.5375
ENSDARG00000001549	4.63633	7.6762	2.81153	3.49252	1.64765	1.11343		1.28069
ENSDARG00000001557	81.9944	70.5402	55.8568	56.2491	31.3994	23.4767		19.1006
ENSDARG00000001558	45.1072	55.8099	38.6155	62.1286	26.3848	15.0102		22.5631
ENSDARG00000001578	26.9627	30.3343	27.035	32.0703	25.7097	29.7473		34.0402
ENSDARG00000001621	3.28661	3.40488	3.46894	3.69084	2.25498	2.25789		2.55066
ENSDARG00000001634	12.2779	8.95381	5.00495	6.04258	10.7426	7.63594		9.3246
ENSDARG00000001656	21.927	27.0567	24.4368	16.7064	32.2835	35.934		25.5942
ENSDARG00000001676	18.0789	11.9823	7.37781	13.7483	20.5104	16.6681		26.1278
ENSDARG00000001729	34.4141	29.5796	17.1086	20.2817	17.9874	14.62		14.1027
ENSDARG00000001733	30.3545	23.0282	20.1718	33.5822	43.1018	49.6779		55.9801
ENSDARG00000001734	12.7031	12.9751	11.8494	13.3725	9.15912	8.91778		9.37551
ENSDARG00000001754	34.8219	34.9072	22.1672	26.988	13.7997	9.90683		9.52935
ENSDARG00000001767	15.9219	11.4245	11.1072	7.02653	6.6468	4.06703		2.90437
ENSDARG00000001769	6.69508	6.23908	2.83908	4.5669	6.26708	3.70099		4.92466
ENSDARG00000001776	4.78678	4.51179	3.28307	3.75614	3.10819	2.23716		2.91857
ENSDARG00000001777	17.2895	15.3256	7.72367	9.27323	7.18545	3.89915		4.01218
ENSDARG00000001781	1.90008	2.13017	0.557063	1.62786	3.05185	1.9212		3.13557
ENSDARG00000001782	1.38567	1.17478	1.07555	1.51944	0.577689	1.04001		1.10022
ENSDARG00000001788	658.306	737.279	921.562	880.963	535.256	573.417		635.231
ENSDARG00000001804	1.93121	1.76289	2.80282	1.46138	4.29525	4.52014		4.9843
ENSDARG00000001817	2.46072	2.81063	1.25688	3.91138	2.71253	2.54856		3.72454
ENSDARG00000001825	21.882	19.4118	10.0563	16.5221	11.936	7.53841		7.41105
ENSDARG00000001829	27.7406	18.6826	16.5667	12.8025	17.2118	17.6983		13.426
ENSDARG00000001857	8.62568	6.13788	2.06009	3.98796	5.34676	2.92866		5.01828
ENSDARG00000001873	121.084	123.745	165.872	120.586	128.107	118.144		121.377
ENSDARG00000001879	16.8973	12.339	6.25993	7.73867	10.4622	7.05417		7.5875
ENSDARG00000001888	11.9624	11.0251	7.47415	9.70451	9.72151	6.60552		9.78147
ENSDARG00000001889	120.033	123.813	86.1326	101.784	24.5064	16.9532		23.0656
ENSDARG00000001890	50.3466	49.77	26.9116	37.3365	26.7673	20.6406		18.5453
ENSDARG00000001897	29.8305	27.0904	20.7726	21.4932	27.7142	23.2058		22.7111
ENSDARG00000001898	21.1741	18.0712	15.5462	14.6098	13.1805	11.7731		11.6957
ENSDARG00000001910	1.36166	2.04638	0.834443	1.33063	1.57897	1.42681		1.05433
ENSDARG00000001929	2.38519	2.20767	1.66205	1.93506	2.6054	2.79942		2.87232
ENSDARG00000001930	3.47456	2.61941	2.71553	3.03263	3.13836	3.00894		2.52866
ENSDARG00000001933	2.80894	3.02682	2.23799	1.943	3.32263	2.64662		3.15248
ENSDARG00000001939	5.81357	6.53479	4.88666	6.02708	3.92373	3.89965		2.78002
ENSDARG00000001940	76.1806	63.2158	63.7088	56.117	37.2409	30.9196		32.6759
ENSDARG00000001950	34.7963	29.2411	35.9476	40.2439	35.3606	48.1698		45.0633
ENSDARG00000001953	18.5946	15.1416	17.0784	11.434	9.30752	5.01108		4.57842
ENSDARG00000001969	3.95643	3.87758	3.09829	3.03227	2.63913	1.97566		3.50861
ENSDARG00000002002	26.7342	22.702	27.4873	24.0143	37.2057	47.4535		43.4607
ENSDARG00000002006	9.20095	9.98023	7.24829	9.99426	9.53316	8.68377		9.54507
ENSDARG00000002013	2.99682	3.17852	1.01145	2.02076	1.43192	0.851244		1.75838
ENSDARG00000002016	63.0989	57.5652	43.5268	41.2489	48.1509	44.0837		36.0072
ENSDARG00000002020	5.97165	4.93841	2.66722	4.30032	8.07587	5.67859		6.68657
ENSDARG00000002021	1.89665	1.76429	1.25892	1.42654	1.80102	1.45071		1.59594
ENSDARG00000002026	13.9209	14.6893	4.86033	7.71391	4.42346	1.93334		3.81391
ENSDARG00000002031	13.6195	12.0077	7.93583	7.94421	8.85421	7.77943		6.82376
ENSDARG00000002060	2.46094	2.56407	2.09692	3.00007	2.29965	1.59648		1.63414
ENSDARG00000002077	4.4298	5.54064	4.83879	3.4582	3.73075	3.63617		3.23335
ENSDARG00000002082	152.725	155.034	111.81	108.992	85.5981	65.7905		58.7157
ENSDARG00000002084	2.69571	1.84482	0.868526	1.50706	3.54332	2.88123		1.95908
ENSDARG00000002127	10.1686	8.10922	5.82507	5.43529	7.87242	6.72859		8.18687
ENSDARG00000002128	6.9639	5.51757	3.34979	3.46384	3.25045	2.03584		2.09986
ENSDARG00000002131	4.11031	2.92536	1.25067	2.33707	6.07021	2.7819		3.82129
ENSDARG00000002165	134.098	120.705	108.402	84.1834	121.163	115.112		100.828
ENSDARG00000002167	2.10832	1.05678	0.686143	1.34785	0.639688	0.670331		0.846188
ENSDARG00000002168	31.8265	25.8602	20.6499	20.3509	18.4368	15.9653		12.8524
ENSDARG00000002174	5.51823	4.92543	5.62931	5.03672	5.26453	5.06714		6.10681
ENSDARG00000002184	96.3976	107.751	75.9321	103.022	74.7445	73.7058		76.5866
ENSDARG00000002190	91.8613	84.6674	77.6496	82.5041	79.8993	88.1124		83.6446
ENSDARG00000002192	22.217	12.6697	14.1084	10.6925	18.4491	18.8895		17.8362
ENSDARG00000002196	3.76982	3.05101	1.36532	2.53612	4.55208	4.31314		3.35302
ENSDARG00000002210	27.8602	31.7962	25.8777	24.6984	19.2234	15.0162		16.283
ENSDARG00000002213	4.22451	3.99109	1.91209	2.81397	3.08889	2.28319		2.77986
ENSDARG00000002215	23.9773	21.436	17.2329	18.5609	18.3009	16.4231		18.4171
ENSDARG00000002216	1.05675	1.43777	0.77599	0.893584	1.38882	0.955997		0.601463
ENSDARG00000002217	13.0238	8.83581	4.98681	6.80701	7.21241	6.0053		6.06709
ENSDARG00000002220	49.8643	49.5173	35.3815	39.0211	39.5323	34.3461		31.2444
ENSDARG00000002231	4.17133	4.18458	1.2348	5.38318	8.18328	5.41015		13.9565
ENSDARG00000002235	14.415	10.4254	5.68518	7.99581	14.9858	12.1337		9.68381
ENSDARG00000002240	150.335	173.84	209.002	175.932	121.127	112.218		121.546
ENSDARG00000002249	1.5797	1.53372	2.63827	1.58156	3.22443	3.45697		2.42323
ENSDARG00000002255	2.07859	1.56551	0.762261	0.806459	1.43365	1.48904		0.922757
ENSDARG00000002264	123.86	121.774	169.644	155.643	70.2998	61.9143		82.3343
ENSDARG00000002267	62.4875	65.5594	54.34	54.1158	37.0151	31.9395		29.8548
ENSDARG00000002271	56.7897	52.3688	38.303	40.5233	56.959	50.1244		42.7036
ENSDARG00000002285	4.53741	3.66457	1.48609	2.73755	2.55003	2.24105		2.54132
ENSDARG00000002299	4.95945	6.00604	3.76097	4.86239	4.35141	2.84105		3.24256
ENSDARG00000002304	62.7025	65.1723	84.6848	81.4631	36.9136	44.5729		37.2267
ENSDARG00000002305	35.804	35.4223	24.742	27.9096	32.9356	29.305		24.7843
ENSDARG00000002332	5.15445	4.90687	2.49235	4.01059	2.4143	1.39221		1.96064
ENSDARG00000002333	3.38282	2.84953	1.73611	3.20346	4.88005	3.36662		4.45104
ENSDARG00000002339	5.13865	4.51088	4.64642	4.71444	5.43436	5.33294		3.06577
ENSDARG00000002344	1825.28	2216.56	2031.83	2404.13	1237.04	1083.77		1265.97
ENSDARG00000002362	14.332	15.7724	8.39291	11.3332	13.1116	13.5808		8.49966
ENSDARG00000002365	16.0577	15.9959	10.9924	12.9872	12.7912	9.78962		9.2271
ENSDARG00000002369	165.824	144.211	99.0937	81.4292	141.421	108.753		85.4227
ENSDARG00000002377	3.84606	2.7697	1.48957	3.41433	2.19076	1.30366		1.68163
ENSDARG00000002385	8.67907	7.60606	3.50399	5.41169	4.16646	2.81773		3.34685
ENSDARG00000002396	5.04735	7.73959	12.2148	3.68935	2.92922	1.56312		1.43087
ENSDARG00000002401	58.3009	63.7981	69.4385	66.7782	49.0329	54.7613		58.0505
ENSDARG00000002402	25.9622	22.9089	15.5259	16.9731	15.6768	11.6843		11.5043
ENSDARG00000002403	20.4373	21.9806	14.5184	23.303	9.37402	5.15307		5.60076
ENSDARG00000002405	53.2147	39.8279	24.5556	35.5351	69.7353	57.3851		63.1205
ENSDARG00000002445	10.3763	9.66818	5.22931	5.14635	7.4258	5.50044		3.81729
ENSDARG00000002463	3.25778	2.60521	1.34471	2.03372	2.39841	0.960315		2.2567
ENSDARG00000002467	11.7114	11.2639	11.4428	11.0213	10.2926	10.454		10.0062
ENSDARG00000002479	29.7804	23.2093	14.3159	18.5407	10.1132	6.39355		5.85562
ENSDARG00000002487	30.0408	29.4701	18.928	21.9979	12.3463	9.51216		8.00383
ENSDARG00000002506	18.7747	15.4766	20.3283	18.4502	14.5053	19.2104		17.1412
ENSDARG00000002507	10.5179	10.0408	5.89647	6.89887	6.64453	4.52347		4.37967
ENSDARG00000002523	96.036	82.9751	88.5214	93.7746	61.1261	57.646		64.654
ENSDARG00000002536	45.2147	44.8145	28.7159	32.4623	29.344	23.8322		23.7264
ENSDARG00000002538	71.1471	65.5571	54.7121	51.9513	44.2963	41.2483		40.8786
ENSDARG00000002549	20.3522	24.6357	16.8268	19.7821	15.7333	16.104		18.4683
ENSDARG00000002552	44.4174	43.3947	22.4489	31.6237	29.3187	27.4767		25.286
ENSDARG00000002571	51.9882	48.0833	31.2302	40.4989	27.0708	19.0617		25.903
ENSDARG00000002582	6.68417	5.34951	4.10003	4.41322	6.01302	6.4236		4.60457
ENSDARG00000002587	1.14689	0.990445	0.497199	0.769888	1.47471	1.13809		1.35602
ENSDARG00000002589	2.74665	2.63959	1.69941	1.70516	2.3886	3.75759		4.06856
ENSDARG00000002591	178.923	183.399	148.646	142.089	87.4022	70.8667		75.3428
ENSDARG00000002607	2.72174	1.96351	1.10734	2.05899	2.18138	1.26268		1.54321
ENSDARG00000002613	97.3217	113.439	133.104	143.563	42.6111	43.9659		49.5231
ENSDARG00000002632	89.0099	95.4955	62.1527	77.6817	82.6943	80.2041		70.9273
ENSDARG00000002634	15.6593	11.605	10.7232	11.3279	8.8383	11.2171		10.6467
ENSDARG00000002642	16.5806	14.2739	8.46098	9.19824	14.4969	13.9697		12.001
ENSDARG00000002659	168.063	162.728	90.1304	106.036	87.413	62.4914		64.3596
ENSDARG00000002663	5.57474	4.69894	4.55886	4.72173	8.12783	8.87186		7.6082
ENSDARG00000002670	6.64838	6.5747	3.72874	5.78802	7.97885	6.09901		7.37578
ENSDARG00000002682	4.30819	3.66798	2.48067	5.63072	6.15061	4.00519		6.41655
ENSDARG00000002690	13.9632	17.0432	11.953	12.7359	9.2711	9.20003		9.13136
ENSDARG00000002701	2.92691	1.84827	0.611297	1.04686	1.10303	1.05983		0.705135
ENSDARG00000002710	328.242	293.877	183.916	164.89	151.266	92.921		79.845
ENSDARG00000002720	46.8046	50.5771	41.175	40.5245	24.0063	19.2235		18.4051
ENSDARG00000002731	513.274	413.2	222.483	327.375	302.615	221.177		256.461
ENSDARG00000002745	184.935	171.171	166.46	124.335	145.631	112.017		120.727
ENSDARG00000002748	1.38217	1.33757	0.853751	1.23341	0.456665	0.396606		0.371686
ENSDARG00000002750	3.14046	2.82776	1.31547	1.7311	1.24076	0.821894		1.02001
ENSDARG00000002754	4.79582	5.43784	5.88725	7.3916	4.09231	3.93559		4.17031
ENSDARG00000002758	4.82344	3.03355	3.44853	2.2784	4.24451	4.30723		3.4527
ENSDARG00000002787	10.4773	8.60708	5.0779	5.9063	9.58432	7.38787		7.45973
ENSDARG00000002790	373.926	384.641	298.668	269.31	256.814	225.985		205.568
ENSDARG00000002791	250.228	251.264	140.033	159.427	112.892	84.3892		78.2592
ENSDARG00000002792	100.596	94.9672	64.3256	76.3153	81.6057	66.264		66.2884
ENSDARG00000002798	9.97529	10.3994	5.41638	7.79107	10.2802	9.39153		8.41962
ENSDARG00000002826	7.36082	7.06895	4.16896	4.62279	4.65883	3.81902		4.23384
ENSDARG00000002830	2.46348	1.92336	1.77048	1.50422	1.24616	1.22638		1.47825
ENSDARG00000002840	14.1626	13.2109	7.29668	11.1097	11.6443	8.49471		8.80835
ENSDARG00000002872	6.30438	5.07206	4.33646	5.43461	5.01733	4.28293		5.26309
ENSDARG00000002877	25.1641	20.6238	13.51	17.1351	17.9185	16.0924		11.9745
ENSDARG00000002880	12.2111	8.45424	4.50996	5.57721	9.98558	8.1016		5.44353
ENSDARG00000002894	15.5235	17.1402	16.2761	16.8537	13.0227	11.719		11.816
ENSDARG00000002897	14.7152	13.0793	8.34799	12.8201	7.18531	4.66208		6.02791
ENSDARG00000002912	22.8097	20.058	11.7605	17.2794	21.4417	21.2663		16.6866
ENSDARG00000002916	4.25963	4.2607	1.53742	2.78976	2.86356	2.43625		2.31147
ENSDARG00000002947	16.3979	14.5167	8.75193	11.0059	4.56618	2.88084		3.91537
ENSDARG00000002949	160.689	162.511	128.779	149.865	129.523	125.207		115.71
ENSDARG00000002952	4.75198	4.76247	2.43601	3.88412	4.99113	4.17392		4.00974
ENSDARG00000002967	36.6222	30.0775	28.8078	23.2005	22.1261	22.2088		17.1441
ENSDARG00000002970	43.9024	41.5319	28.7194	31.4252	27.5337	20.0987		20.5007
ENSDARG00000002971	3.04798	2.53592	1.07593	2.01081	2.61346	1.80274		2.15938
ENSDARG00000002991	8.24051	8.03434	4.35144	5.97459	3.20685	1.92047		1.77831
ENSDARG00000002994	12.137	12.8191	7.22095	9.7965	11.236	10.1072		10.9531
ENSDARG00000003008	2.35821	2.03633	1.17973	1.19626	2.01158	1.38941		1.40684
ENSDARG00000003017	19.7081	20.0437	18.3227	20.5538	18.027	19.4043		22.2331
ENSDARG00000003021	25.9459	23.962	19.2284	20.0569	20.8682	15.6166		16.7334
ENSDARG00000003022	1.92976	1.60138	1.92601	2.11809	1.15485	0.683039		1.42461
ENSDARG00000003027	4.31564	4.91357	6.27373	5.71513	3.92977	5.97347		6.11126
ENSDARG00000003032	691.661	722.443	541.523	733.462	779.924	857.656		1082.34
ENSDARG00000003035	100.426	98.6304	66.193	77.634	46.3386	36.6615		40.1826
ENSDARG00000003041	2.47055	2.97503	1.30107	2.28706	0.949819	0.521462		0.674922
ENSDARG00000003058	59.5613	60.5566	58.0211	50.2021	49.532	41.0196		34.4362
ENSDARG00000003061	34.2307	35.7627	26.7127	37.7541	16.6269	13.7765		19.1761
ENSDARG00000003068	3.44394	3.71352	1.28887	2.80285	2.54049	1.67442		2.57258
ENSDARG00000003085	9.75081	9.04477	4.29604	6.35138	3.37984	2.28114		2.35171
ENSDARG00000003087	4.36295	4.77349	2.43998	4.65234	5.32645	3.4146		4.36922
ENSDARG00000003098	7.66044	6.97562	4.52469	4.52968	6.18404	4.89033		5.69515
ENSDARG00000003109	53.6089	52.4118	57.9658	68.0692	86.4207	103.445		127.98
ENSDARG00000003113	193.8	175.739	160.954	194.767	192.084	206.269		232.385
ENSDARG00000003127	28.394	23.1706	17.0946	19.4585	23.9126	21.1244		16.4922
ENSDARG00000003132	154.417	180.763	191.417	192.884	120.463	145.319		137.632
ENSDARG00000003144	11.9286	14.551	14.3176	13.7084	9.4386	11.3551		8.72084
ENSDARG00000003151	347.637	334.266	325.11	276.73	249.841	261.412		215.295
ENSDARG00000003153	72.5404	76.354	76.421	78.4478	54.094	57.2026		57.6565
ENSDARG00000003157	2.41956	2.58049	2.0423	2.38548	1.93893	1.85694		1.86805
ENSDARG00000003165	14.3803	15.2653	9.26009	13.7814	11.1191	11.1618		11.8336
ENSDARG00000003167	15.7404	14.6506	9.84581	12.8705	15.7132	14.2023		15.3019
ENSDARG00000003169	6.27757	4.7105	2.57475	2.11335	3.79617	2.50597		3.31341
ENSDARG00000003175	40.3141	49.735	43.5771	50.0286	36.6863	41.571		42.3041
ENSDARG00000003189	140.999	113.827	75.8445	69.9123	84.3928	59.6921		51.4319
ENSDARG00000003200	7.0879	7.17932	4.4864	5.63486	2.79489	1.52551		1.7402
ENSDARG00000003205	11.5962	10.6628	7.18053	7.40902	6.35482	5.34744		4.61765
ENSDARG00000003206	75.6023	91.4872	79.2388	85.4347	47.2874	41.0869		47.4352
ENSDARG00000003207	23.2202	22.973	17.4986	16.1142	12.1186	11.3015		8.74589
ENSDARG00000003208	3.77597	3.37793	2.49412	3.1594	3.82798	3.03457		3.54377
ENSDARG00000003210	1.15618	0.981209	0.726201	1.45837	0.877701	1.09016		1.18971
ENSDARG00000003213	64.9662	59.081	32.8754	38.2728	30.1306	20.5271		19.8389
ENSDARG00000003216	2095.75	1940.19	1873.07	1856.59	2830.21	2842		3624.75
ENSDARG00000003217	4.39592	2.45461	1.41297	1.91564	1.20141	1.19277		0.811947
ENSDARG00000003235	13.3551	9.96079	7.45244	5.67124	5.658	4.32938		3.16583
ENSDARG00000003244	6.24987	4.84316	3.90392	3.63055	5.00973	4.1951		4.17227
ENSDARG00000003251	1.0739	1.12824	0.892464	0.85865	1.60662	0.983986		1.65522
ENSDARG00000003257	4.28231	3.66449	2.14667	3.79952	4.11553	3.89413		3.5496
ENSDARG00000003259	12.9323	10.4306	9.8263	14.5485	9.29323	9.39672		7.98558
ENSDARG00000003269	3.74624	3.51554	2.56622	3.27369	1.66932	2.13745		1.7939
ENSDARG00000003270	29.4904	32.6651	28.4823	31.972	13.2081	13.4961		13.3425
ENSDARG00000003281	1.72878	1.55983	2.00316	2.62827	4.31801	4.61532		5.87265
ENSDARG00000003287	53.6465	61.0922	49.0915	56.1596	26.9391	22.9265		25.044
ENSDARG00000003293	28.0174	25.4563	12.0873	21.7485	42.3379	30.4246		31.8452
ENSDARG00000003307	20.0048	20.3749	12.1671	21.4187	15.6031	12.4025		17.5879
ENSDARG00000003308	107.217	106.145	78.7493	85.1577	68.255	55.9303		55.2339
ENSDARG00000003311	18.8769	15.5842	15.6144	19.0363	19.7123	20.6336		27.9512
ENSDARG00000003320	7.78122	7.64425	4.07557	5.35534	5.49011	3.77844		4.36532
ENSDARG00000003326	14.4048	16.0994	14.2642	14.1582	12.9824	9.23919		8.37088
ENSDARG00000003328	7.62518	6.12454	4.68972	3.54862	5.79226	2.73898		4.72743
ENSDARG00000003373	25.1077	30.1404	30.2841	29.8726	24.9457	29.779		25.1645
ENSDARG00000003375	140.853	146.971	88.6379	114.527	62.4577	50.6746		52.2535
ENSDARG00000003380	6.74718	4.30164	3.78667	3.08229	10.4825	7.91986		4.6534
ENSDARG00000003382	21.5683	20.2311	15.5715	20.7161	20.3402	18.9927		18.0622
ENSDARG00000003383	9.81154	10.7371	8.63706	8.81218	12.0518	11.4581		8.30349
ENSDARG00000003398	6.07233	5.09646	3.06894	4.1691	4.42387	3.79858		3.636
ENSDARG00000003403	1.92989	1.76353	1.01288	1.42679	1.44475	1.2837		1.03671
ENSDARG00000003421	9.88446	8.05075	5.20115	6.58126	6.25068	4.01083		5.94349
ENSDARG00000003429	142.964	123.563	112.703	98.8355	72.1617	70.0853		55.5836
ENSDARG00000003444	7.19085	8.51853	6.84915	9.11507	6.26284	4.06619		7.23956
ENSDARG00000003446	17.891	14.0824	7.55808	10.4877	13.7615	10.2019		14.0507
ENSDARG00000003449	1.43557	1.00107	0.497573	1.3073	2.34148	1.30711		2.40448
ENSDARG00000003462	4.41538	4.72959	5.60507	2.27715	1.99523	1.13621		1.15944
ENSDARG00000003486	37.6864	34.9416	18.6004	23.7726	23.7956	18.8408		16.1309
ENSDARG00000003487	39.2752	45.0243	28.6174	34.1647	20.9229	13.2976		12.6608
ENSDARG00000003517	36.6043	41.5517	45.9329	41.4431	22.8416	20.4317		23.7702
ENSDARG00000003519	78.4149	92.9362	70.6493	93.3024	54.3525	61.5718		72.1358
ENSDARG00000003520	10.1564	11.8446	9.34955	10.5078	6.39449	7.26624		6.50129
ENSDARG00000003523	2.23571	1.25623	1.58699	1.58228	0.467212	0.468035		0.447956
ENSDARG00000003526	422.814	501.345	523.128	552.356	386.407	425.469		443.37
ENSDARG00000003527	107.327	113.449	79.3277	90.2138	53.8082	49.3913		43.763
ENSDARG00000003531	49.1746	44.6989	42.7586	39.1273	32.3133	30.5616		31.6094
ENSDARG00000003533	114.693	82.7216	49.8318	57.2068	128.709	137.51		91.4922
ENSDARG00000003564	60.6175	69.8544	56.6982	61.0838	38.2257	39.5307		37.9538
ENSDARG00000003570	78.3362	61.2581	41.7556	43.5812	66.2404	56.8267		49.1953
ENSDARG00000003573	71.0693	74.5885	63.6966	69.0807	42.4456	42.9086		43.5236
ENSDARG00000003576	1.30812	1.25417	0.688334	1.01695	0.951265	0.74775		0.824008
ENSDARG00000003584	24.4351	30.6714	23.3011	26.3385	22.6839	20.3833		22.3669
ENSDARG00000003592	82.5408	85.02	90.6374	85.9338	57.3371	55.2233		58.3775
ENSDARG00000003599	1882.88	2052.36	2112.3	2054.89	3274.62	3444.61		4047.32
ENSDARG00000003607	17.4312	15.6581	10.6375	10.617	12.1043	8.8588		11.4628
ENSDARG00000003616	13.07	13.4901	8.34738	10.5856	10.8192	8.59747		8.7497
ENSDARG00000003631	5.68082	4.54768	2.30385	4.6036	3.15177	2.90039		3.85035
ENSDARG00000003635	7.14705	8.56513	5.5915	9.22424	4.14098	4.02186		6.13361
ENSDARG00000003641	70.9548	65.5039	42.6799	37.1528	50.4903	38.0483		27.0224
ENSDARG00000003642	32.9603	32.4173	31.7937	31.4556	28.3105	26.101		27.1784
ENSDARG00000003655	1.52522	1.27063	1.18488	0.961247	2.07348	2.08159		1.48155
ENSDARG00000003675	12.615	16.1219	17.2027	18.5916	9.88861	15.0256		14.9354
ENSDARG00000003680	19.4938	16.535	8.32518	13.332	13.2861	7.492		10.483
ENSDARG00000003681	336.276	348.914	259.448	231.366	225.562	199.491		171.843
ENSDARG00000003693	219.648	205.72	169.202	137.429	105.763	76.3985		66.7393
ENSDARG00000003695	255.916	263.695	211.58	222.053	204.027	178.914		189.362
ENSDARG00000003699	5.82907	4.56478	3.06832	3.13596	5.64134	4.37328		4.8296
ENSDARG00000003701	1.89683	3.17252	1.74622	3.87015	1.01948	1.14112		0.590438
ENSDARG00000003705	24.8191	22.278	13.2538	12.9399	22.2878	16.144		16.2148
ENSDARG00000003749	10.1088	9.53383	9.38308	9.19958	11.6646	13.3772		11.604
ENSDARG00000003750	8.96012	9.50018	3.82059	5.21975	3.29004	1.60796		1.71544
ENSDARG00000003751	2.62876	1.97131	0.974119	1.54851	1.89955	1.00758		1.21139
ENSDARG00000003754	17.5777	15.9574	9.45462	13.177	8.55539	6.74203		10.3602
ENSDARG00000003757	35.5934	33.5388	41.0711	39.8553	29.0287	32.7798		37.8657
ENSDARG00000003776	6.18987	5.41735	2.40803	3.23094	3.4056	2.48706		2.75552
ENSDARG00000003779	9.8784	8.39434	4.11762	4.76985	3.009	1.81801		2.50497
ENSDARG00000003789	2.11515	1.98508	0.308536	0.933523	0.982015	0.725081		0.586576
ENSDARG00000003795	558.29	514.358	390.026	378.619	285.618	219.603		207.426
ENSDARG00000003811	13.8427	11.2655	5.47214	7.42384	9.88902	6.16255		7.34647
ENSDARG00000003818	28.081	25.2489	13.784	18.3566	15.217	11.1896		11.5819
ENSDARG00000003820	2.04486	2.3343	1.41832	2.25712	2.1897	1.99225		2.07687
ENSDARG00000003827	3.24704	4.07895	2.54468	4.8797	3.581	3.4431		3.37092
ENSDARG00000003829	4.86451	4.17146	2.61852	3.39501	4.795	3.65411		2.81762
ENSDARG00000003835	53.0544	39.8276	19.0968	31.5555	39.1128	30.4127		31.6143
ENSDARG00000003841	15.0061	16.7521	15.6874	15.602	10.586	10.6692		9.25736
ENSDARG00000003845	21.9298	20.2426	16.9159	16.1344	16.8211	13.6123		14.222
ENSDARG00000003846	71.5272	66.3277	55.4704	54.0048	28.447	28.4535		18.6127
ENSDARG00000003854	4.303	5.2643	4.10563	5.3794	4.15313	2.72543		6.30924
ENSDARG00000003860	128.517	129.864	133.403	140.325	87.8906	76.1979		102.773
ENSDARG00000003865	3.25856	2.41553	0.999771	1.5242	1.4891	1.1937		1.41649
ENSDARG00000003866	154.266	136.239	83.8442	94.8292	104.778	102.578		94.0901
ENSDARG00000003867	12.476	15.2426	9.82063	9.77506	7.60889	5.62455		6.12429
ENSDARG00000003869	17.7576	17.9715	18.4492	21.7041	13.7577	14.1416		18.8228
ENSDARG00000003872	3.04156	3.53968	1.74925	2.09765	3.8214	2.48198		2.87996
ENSDARG00000003877	2.84057	2.43753	1.39748	1.5621	2.09188	1.5189		1.76611
ENSDARG00000003910	5.49907	3.88905	2.11126	3.46027	3.52658	2.5198		2.28962
ENSDARG00000003920	359.084	375.781	260.323	301.829	209.922	186.792		186.83
ENSDARG00000003927	17.929	15.3873	9.52054	10.2949	10.6408	8.73568		7.60127
ENSDARG00000003931	55.5015	47.0938	49.0182	43.8676	36.4164	34.1483		38.4707
ENSDARG00000003934	8.64776	6.64752	5.90227	6.61252	5.75563	4.27279		7.42674
ENSDARG00000003938	183.385	182.369	123.492	126.877	80.782	57.7177		53.3051
ENSDARG00000003940	34.2259	36.5074	22.3259	28.4623	22.8894	20.6841		18.2853
ENSDARG00000003941	35.7259	33.332	34.5743	33.3304	16.7066	12.0341		16.6131
ENSDARG00000003952	272.019	268.838	145.863	201.417	150.561	117.559		128.691
ENSDARG00000003961	34.3112	32.654	21.7924	32.3983	31.2184	28.8894		33.8283
ENSDARG00000003963	5.79903	4.45606	2.92798	3.32206	4.76631	4.38926		4.17901
ENSDARG00000003973	4.69043	6.82635	4.84864	6.14837	5.06633	3.40066		6.62804
ENSDARG00000003974	38.9316	34.779	32.1432	34.7741	35.5919	36.7158		34.4983
ENSDARG00000003984	5.56925	4.56128	2.597	3.21027	3.16799	2.10005		2.13611
ENSDARG00000003989	2.07151	1.35123	0.554994	1.36273	1.44936	0.76648		0.871052
ENSDARG00000003991	15.1359	10.1751	5.1456	6.2937	5.19349	2.9031		4.12728
ENSDARG00000004017	13.8474	12.7863	13.6031	10.1847	8.2544	8.02937		9.6866
ENSDARG00000004018	11.5379	16.0416	9.95674	12.6499	10.0172	8.72857		13.5062
ENSDARG00000004037	5.06086	4.54714	3.84732	3.68706	4.78171	3.07215		3.70063
ENSDARG00000004046	41.5202	40.2586	44.6446	39.3679	26.9964	29.0484		19.7199
ENSDARG00000004049	11.1483	7.39164	4.73384	5.43411	5.74861	2.65684		3.82469
ENSDARG00000004059	2.22033	1.88118	1.51249	1.79795	1.20747	1.42901		1.37036
ENSDARG00000004060	26.1402	17.0822	14.8416	13.3117	41.3676	30.8319		24.3072
ENSDARG00000004078	53.6588	63.1327	43.298	37.3898	48.3488	26.1939		31.7852
ENSDARG00000004094	29.7145	28.9829	17.049	17.5186	24.2436	13.934		15.6939
ENSDARG00000004114	3.09578	2.46471	1.38402	1.97457	1.58674	1.08883		1.12329
ENSDARG00000004130	11.5739	13.2466	12.0088	9.9345	6.1932	2.97679		2.66479
ENSDARG00000004132	18.3371	14.0451	7.15685	8.76271	10.5266	9.15465		7.91905
ENSDARG00000004151	19.0118	16.9836	10.5861	14.5696	9.30079	6.21456		6.97468
ENSDARG00000004154	1.13278	1.38579	0.943297	1.23594	1.64271	0.739308		0.619072
ENSDARG00000004160	75.403	79.3167	59.7547	92.7028	54.157	55.7336		59.7107
ENSDARG00000004161	52.3069	41.9917	32.4308	32.398	38.8692	31.4283		26.4933
ENSDARG00000004167	33.6389	40.7373	34.01	36.9568	26.4272	24.2761		33.4953
ENSDARG00000004169	190.457	188.71	214.52	184.475	96.0871	83.0212		93.9041
ENSDARG00000004171	17.0627	14.4712	14.0662	15.4327	16.3157	18.5833		19.0273
ENSDARG00000004173	98.6362	87.5631	51.2618	59.1605	64.7107	50.4441		46.5423
ENSDARG00000004174	44.0784	30.5523	20.8597	18.3861	19.8674	15.7218		9.6892
ENSDARG00000004176	1.42094	1.85896	1.04346	1.42958	1.08421	0.794601		0.894863
ENSDARG00000004184	2.58738	2.58081	1.26053	2.07356	1.36033	0.673935		1.2319
ENSDARG00000004189	37.4785	47.2321	36.9429	46.0863	40.11	29.326		25.7387
ENSDARG00000004211	8.21361	8.59733	5.57756	5.79465	6.58685	6.98256		5.938
ENSDARG00000004218	2.9952	2.70613	1.56944	2.00865	4.72967	4.19827		4.99262
ENSDARG00000004246	22.674	17.0943	6.40682	10.615	9.93356	6.85336		7.17447
ENSDARG00000004251	128.463	148.152	126.581	145.668	51.3049	41.2346		41.236
ENSDARG00000004261	157.867	144.878	90.5455	110.228	86.1602	82.7085		68.8844
ENSDARG00000004262	3.65231	3.08684	4.43177	2.64352	3.05263	4.18628		3.62938
ENSDARG00000004270	64.1218	54.7772	47.2281	43.0808	43.9419	34.2416		36.7516
ENSDARG00000004274	9.96296	10.441	15.2123	17.0121	7.79273	6.88014		11.3149
ENSDARG00000004280	36.105	40.4839	24.1728	31.1744	23.2346	17.0849		16.6605
ENSDARG00000004282	3.18399	3.1465	1.93539	2.7657	2.38191	2.00162		2.78361
ENSDARG00000004297	19.2523	18.3071	11.37	15.8623	16.4691	12.5755		12.0075
ENSDARG00000004301	3.01482	2.48503	2.70868	2.99034	1.39226	0.846457		1.13578
ENSDARG00000004305	8.07313	7.81733	4.93603	4.62032	4.39686	2.91005		4.08539
ENSDARG00000004306	3.40699	3.07416	2.13856	3.27637	2.13505	1.8051		1.91405
ENSDARG00000004308	8.67416	7.61274	4.19452	7.3374	6.84509	7.20948		7.19323
ENSDARG00000004311	77.5679	67.5904	51.5747	56.3133	82.4438	88.6475		78.696
ENSDARG00000004318	19.8136	21.7867	15.3116	21.9983	10.853	9.89984		9.46846
ENSDARG00000004325	6.54332	7.00482	6.26728	6.56835	10.263	9.02283		8.01028
ENSDARG00000004336	2.88136	2.68211	1.53867	2.08356	2.83095	1.74566		2.09084
ENSDARG00000004343	7.39653	9.62407	9.46622	11.715	11.1622	9.06269		9.15408
ENSDARG00000004363	90.8272	95.496	64.5292	77.3089	109.132	117.374		105.564
ENSDARG00000004372	10.6294	7.83355	3.79145	5.35078	9.62775	8.59437		9.88863
ENSDARG00000004377	24.2179	22.2974	15.6959	21.6751	13.0898	9.74623		10.1321
ENSDARG00000004378	3.73714	3.26374	2.06002	2.35641	2.38962	1.49099		3.42709
ENSDARG00000004402	73.7087	69.2057	56.0507	58.6961	60.7959	49.1676		48.7763
ENSDARG00000004405	6.28383	6.45695	6.44129	9.11758	7.19934	7.60381		9.96381
ENSDARG00000004406	18.8226	22.6299	11.3789	19.7416	9.44232	8.57564		8.73612
ENSDARG00000004415	15.0585	11.5715	6.5606	9.60516	12.7681	10.3227		10.1861
ENSDARG00000004427	160.708	190.547	258.254	227.646	128.228	126.12		139.923
ENSDARG00000004436	13.4312	11.5357	7.37112	10.5359	7.83933	7.97837		7.97154
ENSDARG00000004451	37.3637	31.6673	17.9795	26.0602	33.6281	25.8823		29.3186
ENSDARG00000004452	69.4732	63.8489	49.5133	52.357	47.103	40.0444		35.767
ENSDARG00000004460	49.8313	50.2181	36.856	37.2722	26.7163	23.6076		18.1206
ENSDARG00000004470	120.113	103.56	98.3119	96.86	99.2275	92.2255		99.6564
ENSDARG00000004492	17.5258	13.3418	9.10592	12.1866	9.66236	8.88324		8.0542
ENSDARG00000004517	6.00713	6.0152	3.66355	3.98805	2.90666	2.30354		1.65812
ENSDARG00000004525	6.34182	5.99134	3.12805	3.79577	2.72797	1.79499		1.87247
ENSDARG00000004527	88.7929	91.7781	116.449	112.928	76.5775	82.1545		95.9842
ENSDARG00000004537	2.44388	1.76978	0.733267	1.83548	1.37113	0.953732		1.64927
ENSDARG00000004574	3.05192	1.91987	2.38275	1.91392	1.18844	0.781492		1.26477
ENSDARG00000004576	8.27938	9.27563	5.56267	6.68509	3.48735	2.25298		1.45406
ENSDARG00000004581	19.9026	16.5727	9.93909	12.2231	17.5452	15.3926		13.9295
ENSDARG00000004587	44.9933	39.3368	33.0568	27.9066	31.19	28.4797		20.4392
ENSDARG00000004588	47.1248	32.989	20.4734	21.9885	33.9768	31.3691		19.7756
ENSDARG00000004594	7.38816	6.06028	2.78158	4.30998	3.32412	2.07692		2.81865
ENSDARG00000004597	1.60388	1.28177	0.919837	0.837123	0.458836	0.40547		0.39094
ENSDARG00000004616	52.0572	55.9518	44.9352	46.2932	38.3793	34.119		35.4398
ENSDARG00000004618	21.7596	22.1527	19.105	25.0101	11.0361	10.994		13.2967
ENSDARG00000004632	27.4966	25.0196	18.3264	16.1876	12.6956	10.3174		9.6708
ENSDARG00000004634	18.0087	11.9887	8.36324	11.5415	11.1909	7.26365		5.71379
ENSDARG00000004635	41.9871	27.925	10.82	15.8765	22.5292	15.2435		15.0774
ENSDARG00000004636	16.8989	14.5956	9.83874	10.9094	9.47373	6.22935		7.88356
ENSDARG00000004672	153.847	141.497	107.058	104.838	134.804	111.947		99.0317
ENSDARG00000004680	38.8583	35.0175	23.5431	28.7723	31.381	26.9925		26.5139
ENSDARG00000004687	6.67169	5.86184	5.56766	6.05112	6.54538	6.33012		5.82938
ENSDARG00000004692	58.8478	51.1344	41.9913	44.3167	30.1379	22.9939		22.9705
ENSDARG00000004695	13.9804	13.8142	13.2602	14.5881	10.9288	10.2907		11.2298
ENSDARG00000004696	17.0808	17.2618	16.1292	14.4069	13.8279	13.6629		13.2833
ENSDARG00000004697	1.26492	1.12279	1.17949	1.14983	1.37545	1.17493		0.870415
ENSDARG00000004702	61.9258	60.825	42.2386	46.5895	62.7546	43.5168		31.9867
ENSDARG00000004706	77.5077	66.9441	82.1451	66.8275	82.5046	95.8043		84.7216
ENSDARG00000004712	10.7442	11.6574	8.02937	10.115	5.95324	4.3433		3.9267
ENSDARG00000004713	215.098	220.202	231.684	276.755	74.8569	49.5672		58.4115
ENSDARG00000004714	44.4064	38.3969	26.6112	30.0249	31.4642	19.737		23.8577
ENSDARG00000004726	20.2665	17.9065	12.7132	13.2295	13.724	11.3781		11.7921
ENSDARG00000004727	42.8813	31.5092	28.5993	34.7036	23.2022	18.9281		18.5119
ENSDARG00000004735	93.7507	79.2833	45.5203	48.9174	43.8694	26.7174		26.0477
ENSDARG00000004745	9.52428	9.5539	5.37445	7.57479	6.14086	4.13274		4.68983
ENSDARG00000004748	3.85963	2.84056	1.41102	2.30356	2.27911	2.18374		1.33
ENSDARG00000004754	51.0175	49.7349	30.1424	30.9231	19.1404	12.953		12.5896
ENSDARG00000004757	1946.36	1874.16	1237.55	1185.79	1430.73	905.536		805.006
ENSDARG00000004763	5.10426	3.57599	3.31695	2.36359	5.63641	4.55141		4.53416
ENSDARG00000004771	13.6029	12.459	13.2402	12.6691	14.8296	12.975		9.80295
ENSDARG00000004774	37.9885	40.1376	29.5659	31.0204	20.9839	16.2403		16.7159
ENSDARG00000004782	106.241	76.0533	31.1685	56.0924	60.9089	43.1077		50.2222
ENSDARG00000004785	75.9329	81.2893	62.2268	77.6757	52.5288	46.5897		49.14
ENSDARG00000004796	9.46419	9.96687	4.07497	6.60695	8.97518	8.1636		7.80939
ENSDARG00000004806	32.9472	29.4479	17.8821	25.0437	14.3449	10.7899		13.2242
ENSDARG00000004830	57.7715	56.6319	36.9203	46.0017	50.1917	45.4625		53.107
ENSDARG00000004836	32.5787	29.6261	11.2741	18.6647	19.7893	10.4536		14.287
ENSDARG00000004840	17.0644	18.5031	19.547	22.5807	6.82874	6.08623		6.24886
ENSDARG00000004843	1.40265	1.64445	0.985015	1.49823	1.05554	0.792083		0.737544
ENSDARG00000004851	7.09471	7.09004	4.59845	5.75421	5.45686	4.92084		5.64129
ENSDARG00000004866	9.81022	9.88733	7.61236	6.43178	10.211	8.76656		7.84024
ENSDARG00000004869	3.73364	3.80458	3.79463	5.53251	4.29422	5.62146		4.65401
ENSDARG00000004870	31.1024	28.9082	19.4892	20.6984	23.7915	19.657		15.3227
ENSDARG00000004874	44.7439	81.7065	76.9287	125.829	34.0547	33.9019		54.6101
ENSDARG00000004875	2.89609	1.50914	1.29929	1.51429	4.22271	4.19703		3.33008
ENSDARG00000004877	1.5465	1.46387	1.5643	1.38322	1.3111	0.452082		0.806266
ENSDARG00000004889	17.0125	19.7987	19.6704	18.4862	13.4876	15.5043		13.4974
ENSDARG00000004891	29.7329	27.7076	23.9843	28.8114	24.6845	27.657		27.2412
ENSDARG00000004906	93.1165	82.4678	55.6745	59.4463	60.8774	51.4572		44.5282
ENSDARG00000004925	21.1533	20.6132	20.9307	18.9011	14.1755	12.9428		15.8223
ENSDARG00000004930	47.8749	42.36	24.8815	21.6193	38.5857	23.0422		26.351
ENSDARG00000004937	15.3533	15.5355	7.37378	13.8902	8.00373	4.57353		8.51873
ENSDARG00000004939	25.3672	25.6437	12.3315	17.5027	11.8889	6.75501		9.30499
ENSDARG00000004948	33.8542	35.9902	34.0921	29.2143	21.7286	18.7903		17.5782
ENSDARG00000004952	1.65613	0.503462	0.697626	0.686943	9.90891	20.472		7.84364
ENSDARG00000004953	0.254131	1.57432	2.40053	0.632865	2.99306	2.95466		0.644357
ENSDARG00000004954	4.21839	1.98843	0.525445	1.45735	5.04724	2.11049		2.52293
ENSDARG00000004956	64.4514	57.9359	60.2931	63.7188	57.3631	63.8387		65.0202
ENSDARG00000004964	2.03397	1.08633	0.5044	1.29335	1.63236	1.17522		1.1818
ENSDARG00000004979	28.2813	32.0222	16.1824	17.4448	34.2559	17.2935		22.023
ENSDARG00000005002	3.19464	2.39198	1.76468	1.69039	2.19233	2.21102		1.95946
ENSDARG00000005004	11.3475	9.84943	9.14931	8.69772	4.68631	4.70651		3.06184
ENSDARG00000005010	5.43239	6.63918	5.46385	8.96559	9.728	10.3541		13.4894
ENSDARG00000005015	8.06092	7.24344	5.21871	5.39516	5.47367	3.76284		4.6867
ENSDARG00000005023	347.271	317.378	209.848	248.521	303.357	271.48		202.074
ENSDARG00000005034	22.3757	20.7999	16.3842	16.9456	14.3214	15.4539		12.2328
ENSDARG00000005049	8.69425	11.2174	11.8873	11.1226	10.5948	8.89448		10.1474
ENSDARG00000005057	16.99	21.38	16.0499	23.7417	9.69036	9.73209		10.9925
ENSDARG00000005058	32.5627	30.3568	19.6546	26.0795	13.6303	7.86292		8.21553
ENSDARG00000005078	30.7355	27.0477	18.9118	27.5728	25.0745	23.984		27.0925
ENSDARG00000005085	5.1487	6.24836	5.63249	5.74705	3.93294	4.33461		4.99348
ENSDARG00000005092	2.8803	3.83395	2.4283	2.46385	1.99486	2.40867		1.69677
ENSDARG00000005098	34.6725	42.4409	32.1737	44.1659	13.7789	7.86117		7.68662
ENSDARG00000005104	57.5544	55.6566	35.7166	53.3463	54.8215	54.9567		62.1838
ENSDARG00000005115	60.6089	59.6974	40.22	57.1217	66.0842	56.7251		67.7133
ENSDARG00000005122	100.189	80.2966	38.7753	48.9225	46.9466	30.1859		30.8312
ENSDARG00000005128	5.15882	6.58546	3.26717	6.38233	3.41957	4.06257		2.67865
ENSDARG00000005134	61.4516	66.2042	50.8667	62.9156	40.1156	38.3258		40.7084
ENSDARG00000005159	7.81606	5.8499	3.04461	3.19927	6.46727	2.75425		2.63934
ENSDARG00000005162	202.896	206.801	147.405	182.03	104.101	80.8738		94.9705
ENSDARG00000005163	1.04807	1.27055	0.826367	1.18118	1.18163	0.873287		1.12422
ENSDARG00000005172	44.1224	40.4774	35.5741	39.7136	27.7731	32.0555		32.9846
ENSDARG00000005179	6.42021	6.92134	4.61863	5.04288	5.7478	5.97218		4.92777
ENSDARG00000005185	72.1805	76.8174	64.1503	93.9684	80.0545	91.0717		101.312
ENSDARG00000005186	5.7369	5.32707	1.98623	3.99544	4.12309	2.61874		3.65256
ENSDARG00000005191	604.62	653.12	515.516	516.148	515.376	403.482		437.691
ENSDARG00000005210	2.56175	3.93692	2.0098	2.17134	1.43309	1.03493		0.897216
ENSDARG00000005218	7.10413	8.41984	4.78393	5.99198	4.86323	3.91237		4.11843
ENSDARG00000005220	49.8954	48.7427	55.7298	50.2378	55.8591	61.6837		73.6022
ENSDARG00000005221	8.19393	6.0975	2.77267	8.0611	4.08874	3.8434		2.92166
ENSDARG00000005230	213.786	216.792	202.592	195.012	183.672	163.296		150.317
ENSDARG00000005232	3.80451	4.12545	1.31108	3.45309	3.1593	2.01532		3.44282
ENSDARG00000005236	5.80678	3.60711	1.57381	3.21573	2.56072	1.61741		2.29446
ENSDARG00000005246	9.26818	9.03298	7.37375	7.72584	6.40982	5.84071		5.838
ENSDARG00000005251	29.5395	35.9013	22.1607	31.7359	21.328	25.4684		18.9727
ENSDARG00000005254	120.399	108.093	69.7935	91.2166	94.1691	82.242		82.2298
ENSDARG00000005274	8.67211	9.04047	7.20865	10.5445	3.02697	1.98672		2.66833
ENSDARG00000005284	1.86347	1.81382	1.35217	2.02291	1.57783	1.21743		1.70247
ENSDARG00000005315	15.1733	12.9723	7.91341	9.13283	8.33367	7.42264		6.26906
ENSDARG00000005318	22.6797	21.9855	13.3232	15.7438	18.0986	17.0511		15.0016
ENSDARG00000005350	9.35406	7.45175	3.41523	5.0237	4.75187	3.36025		3.51155
ENSDARG00000005355	20.1459	19.7011	13.3538	15.4442	10.5912	8.92324		8.23131
ENSDARG00000005359	102.586	105.826	67.9051	80.3309	58.6579	49.7263		46.1108
ENSDARG00000005368	61.0635	52.027	30.7127	39.5222	31.6761	26.1951		22.7542
ENSDARG00000005371	4.71341	4.3783	3.08083	4.78041	3.54393	2.889		1.87473
ENSDARG00000005374	48.2571	47.9143	29.6466	33.6353	29.6921	26.813		23.273
ENSDARG00000005382	12.1442	10.6772	3.94432	8.4421	5.58904	5.68171		6.41948
ENSDARG00000005394	3.54145	5.29926	1.48759	2.79328	1.52403	0.888428		0.792826
ENSDARG00000005397	6.9426	5.25429	3.9985	3.45747	4.34395	3.67009		4.86026
ENSDARG00000005414	1.09375	0.955244	1.07281	0.940685	0.393685	0.259098		0.212878
ENSDARG00000005416	2.24486	2.39542	1.0876	1.70856	1.8426	1.48367		1.59705
ENSDARG00000005423	196.838	187.843	195.207	161.036	88.943	87.39		83.2782
ENSDARG00000005425	8.54429	7.89241	4.03282	7.39929	9.38364	4.63805		9.74509
ENSDARG00000005448	48.5149	53.6997	45.9029	46.7992	25.5805	24.669		25.8687
ENSDARG00000005451	280.564	261.331	167.779	182.907	167.762	141.343		139.511
ENSDARG00000005454	27.0076	27.1498	14.325	21.3928	9.2162	4.24827		6.55903
ENSDARG00000005456	13.6089	12.7496	10.3918	10.2457	9.68361	8.50347		9.07378
ENSDARG00000005458	17.3707	15.9253	8.12387	12.5585	12.409	9.08317		9.26911
ENSDARG00000005462	14.8447	13.2352	6.79753	12.3921	6.8215	4.09517		4.37045
ENSDARG00000005463	35.6388	33.9502	21.6953	23.0924	15.0787	11.7787		11.259
ENSDARG00000005464	8.46887	8.27229	8.22748	11.305	9.38798	10.4466		14.3584
ENSDARG00000005468	18.4229	17.4749	9.83828	11.3	13.4297	9.34235		7.53151
ENSDARG00000005476	5.62271	3.77495	1.55973	3.53506	2.44659	0.940639		1.86141
ENSDARG00000005479	25.0125	20.7274	9.27571	20.0525	14.0808	8.46839		11.1805
ENSDARG00000005481	13.5105	10.1617	12.3824	10.0479	11.05	6.74603		7.6426
ENSDARG00000005482	15.6501	16.1859	6.3029	14.1985	10.0715	6.63038		5.23783
ENSDARG00000005485	0.537333	0.520491	0.65697	0.632531	1.76229	0.777007		0.938204
ENSDARG00000005500	15.4488	18.6248	14.5203	18.8049	13.8876	14.3313		15.0842
ENSDARG00000005513	1394.07	1337.03	1468.61	1405.42	1702.93	1935.98		2248.33
ENSDARG00000005525	6.67027	5.04021	2.81071	4.3055	3.47192	3.13478		3.55731
ENSDARG00000005536	54.9622	52.6991	47.6112	45.3144	31.8326	29.1946		28.0432
ENSDARG00000005540	18.0477	14.5385	7.40394	8.82225	9.37445	6.31771		5.44701
ENSDARG00000005541	278.721	292.068	172.365	187.174	98.2089	70.8897		61.7593
ENSDARG00000005544	2.56362	3.50096	1.34822	2.17715	2.74033	1.94555		4.14003
ENSDARG00000005547	3.39214	3.15555	2.21191	1.76591	2.57291	1.68111		1.84942
ENSDARG00000005549	6.24613	4.47776	3.3171	3.87188	5.33123	4.86808		4.55027
ENSDARG00000005551	113.735	103.302	78.2867	70.9755	63.3758	43.1643		38.3381
ENSDARG00000005560	61.0271	53.6785	31.2082	32.9815	33.6066	26.4872		21.4545
ENSDARG00000005561	18.7842	18.9344	13.679	12.4849	11.2965	9.77479		9.20041
ENSDARG00000005576	11.17	10.0865	6.06146	5.6891	5.96282	5.60085		3.8617
ENSDARG00000005578	6.90237	4.98364	1.42385	3.0505	2.23839	1.28236		1.09714
ENSDARG00000005590	8.87205	9.52951	7.39951	6.22554	2.99484	2.92596		2.96702
ENSDARG00000005606	8.39531	6.17151	4.24004	4.23287	3.85967	2.71371		1.98883
ENSDARG00000005612	35.7133	33.3024	27.5825	28.1024	19.7585	18.5898		18.4627
ENSDARG00000005619	7.67547	8.8661	6.45015	11.0341	3.2939	1.911		2.74996
ENSDARG00000005625	10.5805	10.3176	5.60869	11.2123	11.8563	10.9891		14.0051
ENSDARG00000005640	5.46139	4.92462	6.07314	5.56801	3.41275	3.62578		4.25485
ENSDARG00000005643	29.1399	34.0651	23.5461	25.8373	18.6101	16.2925		16.8858
ENSDARG00000005645	2.07588	1.05469	0.895062	0.911545	1.57943	1.07925		1.04142
ENSDARG00000005651	0.666985	1.46426	1.06905	1.13787	0.714502	0.735463		1.15347
ENSDARG00000005652	6.1283	4.3516	1.80258	2.44668	2.99555	1.83019		2.03528
ENSDARG00000005673	282.79	261.904	256.112	289.362	244.666	141.457		162.328
ENSDARG00000005675	47.1437	50.9924	33.5337	43.0801	34.1991	30.165		31.4049
ENSDARG00000005679	5.32542	4.99915	3.40142	4.24852	4.23305	3.42337		2.92295
ENSDARG00000005690	3.22449	2.78843	1.04689	2.47398	2.46268	1.74362		1.90402
ENSDARG00000005699	29.1147	27.1888	16.1386	19.2607	15.0359	10.1446		11.2856
ENSDARG00000005713	61.2523	63.4305	57.6286	67.0418	44.0403	33.2948		35.9313
ENSDARG00000005738	43.8479	39.271	34.4113	50.5421	26.3403	24.0238		30.748
ENSDARG00000005739	7.84945	7.48676	5.88512	7.66464	6.72807	4.87316		9.6337
ENSDARG00000005749	2.3358	1.9562	1.46812	1.84856	3.83123	3.67096		3.30956
ENSDARG00000005754	27.6719	15.2058	7.27118	8.05568	10.2852	6.11434		7.54574
ENSDARG00000005772	97.0256	121.232	93.1068	88.1795	44.6971	34.8165		47.2443
ENSDARG00000005774	175.368	163.596	84.7331	107.91	102.114	61.7628		59.8153
ENSDARG00000005786	3.4541	3.84307	1.54528	1.51272	1.4015	1.0457		1.13507
ENSDARG00000005789	18.0619	19.9023	10.4465	14.8048	27.1268	28.1254		21.6247
ENSDARG00000005791	4959.25	4969.6	5924.34	5113	6860.02	8203.95		7630.17
ENSDARG00000005799	12.6947	12.3651	8.39834	12.5553	14.2991	16.6917		15.643
ENSDARG00000005823	7.59913	6.14262	2.70793	3.95194	4.05541	3.18787		2.47947
ENSDARG00000005827	179.291	154.043	124.66	125.149	99.9774	85.4399		94.2613
ENSDARG00000005828	6.51922	6.17668	5.08197	8.50165	4.6625	4.71147		5.70962
ENSDARG00000005834	5.7516	5.10935	2.48713	4.84349	5.09527	2.21935		4.23135
ENSDARG00000005840	682.789	716.052	619.002	572.401	243.548	196.585		194.752
ENSDARG00000005842	47.036	44.6333	53.0107	43.9686	69.3782	85.3637		72.925
ENSDARG00000005867	3.82804	2.7292	1.81243	1.63919	2.16936	1.62605		1.86326
ENSDARG00000005870	17.4409	12.7549	14.1301	15.7612	14.5203	16.3824		11.8397
ENSDARG00000005883	1.57418	1.31611	0.680683	1.13343	1.00225	0.551736		0.665511
ENSDARG00000005891	98.1103	97.9347	70.6801	73.2024	81.1053	81.1676		73.3443
ENSDARG00000005897	36.9299	36.5407	20.5193	29.6366	17.0898	11.6056		16.8277
ENSDARG00000005908	20.8912	17.8614	13.5817	13.2054	13.0494	12.7371		9.0028
ENSDARG00000005913	1.62189	1.42647	0.840137	0.904518	1.26406	1.11254		0.881474
ENSDARG00000005915	4.77155	6.48592	3.34659	4.72473	4.05951	2.17432		3.37252
ENSDARG00000005916	1.8422	1.80476	1.10505	0.840125	1.05707	0.772855		0.965701
ENSDARG00000005924	59.0897	54.7492	44.5052	59.7652	80.5929	91.9461		105.123
ENSDARG00000005926	179.091	222.728	281.903	283.905	254.773	303.924		419.637
ENSDARG00000005927	18.8704	17.1583	16.0716	14.7979	24.2688	22.4002		19.6322
ENSDARG00000005941	14.8183	12.1529	6.51395	9.29068	9.41846	6.6577		6.77182
ENSDARG00000005942	3.55161	3.12737	1.50089	2.48268	1.57523	1.40825		1.87216
ENSDARG00000005945	50.8669	44.0591	28.1896	33.0895	34.6927	23.9935		22.132
ENSDARG00000005948	16.6646	15.5952	14.2854	19.7897	13.889	16.0145		18.6489
ENSDARG00000005972	23.1634	19.8228	14.5965	15.254	13.674	13.0262		13.7812
ENSDARG00000005980	12.557	10.4227	6.89673	6.52683	10.0033	7.67492		6.43297
ENSDARG00000005989	12.7101	9.47358	4.29254	6.27487	9.49356	7.57458		9.2663
ENSDARG00000005993	19.507	21.6112	15.2491	24.6015	8.99838	4.06776		6.71333
ENSDARG00000006008	166.68	107.108	217.481	71.5649	169.725	147.497		134.583
ENSDARG00000006010	18.2743	18.6054	13.2977	16.7501	12.0079	10.9166		12.0925
ENSDARG00000006019	268.41	272.819	174.997	176.185	199.696	128.514		127.77
ENSDARG00000006025	5.47797	4.94794	2.9108	4.42358	4.46153	4.21477		5.42414
ENSDARG00000006029	1.89941	2.43833	0.874248	1.83456	1.58375	0.68191		2.25281
ENSDARG00000006031	3.77752	3.54039	1.65138	3.16499	3.50425	2.61557		3.04033
ENSDARG00000006038	3.04216	2.34064	1.603	1.82866	2.17583	2.08036		1.74162
ENSDARG00000006040	67.0895	76.9291	66.1208	71.6002	40.8663	40.4616		42.9607
ENSDARG00000006044	6.81035	6.66801	5.26671	6.23483	6.99744	7.04954		6.19717
ENSDARG00000006060	10.2284	7.81758	3.30576	4.88326	5.09174	3.60287		4.00537
ENSDARG00000006062	26.9724	28.6162	13.7292	18.4704	10.7109	7.3181		8.31421
ENSDARG00000006065	11.8334	5.15144	3.58127	5.77855	9.19651	5.99807		5.68401
ENSDARG00000006074	15.3084	19.8212	16.2294	15.8418	6.83422	5.76294		6.23077
ENSDARG00000006092	152.334	153.817	105.372	116.932	105.811	82.181		77.3989
ENSDARG00000006093	6.1444	4.13726	2.68885	3.82155	4.32997	2.70581		4.49463
ENSDARG00000006094	3.488	3.10567	1.5243	2.32913	1.75727	1.21635		1.78551
ENSDARG00000006112	8.54902	6.49399	3.30969	3.95588	4.47228	2.8652		3.42226
ENSDARG00000006120	29.7889	25.2476	13.7117	18.8034	22.827	18.2861		16.2341
ENSDARG00000006124	12.3211	8.10261	4.96784	5.35638	8.01841	6.14966		5.59462
ENSDARG00000006125	50.0772	42.6041	27.2433	30.8746	31.7483	23.0027		23.5206
ENSDARG00000006128	14.385	10.9381	4.39687	7.73931	7.32429	4.30961		5.4936
ENSDARG00000006151	0.452768	0.294265	0.197387	0.507763	1.03026	2.12015		1.51746
ENSDARG00000006169	2.74356	2.03745	0.986721	1.69255	1.7393	1.3795		1.74072
ENSDARG00000006192	6.37071	4.87315	2.63815	3.55472	4.13749	2.06474		3.15486
ENSDARG00000006196	17.2438	18.9396	12.13	11.8765	11.8162	9.90988		8.81484
ENSDARG00000006200	49.6199	37.8907	18.9344	25.2233	22.0267	12.5708		15.0221
ENSDARG00000006207	45.6722	53.6625	62.5369	58.2328	24.3173	23.0377		22.1739
ENSDARG00000006219	68.0531	67.6647	50.9988	53.4765	26.2473	20.7653		21.548
ENSDARG00000006225	94.8352	115.981	95.6412	95.7335	71.0121	66.9449		65.8246
ENSDARG00000006235	13.8085	10.2937	8.03488	12.9346	10.7808	13.5335		10.2599
ENSDARG00000006240	8.07835	7.51231	3.44716	4.61944	4.31959	4.10789		3.80468
ENSDARG00000006242	99.0329	119.057	94.0494	124.644	57.7217	57.3195		66.8916
ENSDARG00000006251	15.3987	11.0109	6.04106	7.85912	9.54382	6.06518		7.08758
ENSDARG00000006253	7.92767	5.71932	4.44058	4.45816	5.70742	4.22886		4.10504
ENSDARG00000006260	1037.28	1099.04	916.168	754.996	534.224	381.228		309.776
ENSDARG00000006266	13.2254	7.11796	3.79657	6.07604	17.1347	15.7546		13.4739
ENSDARG00000006272	13.5116	10.5247	5.60046	7.59467	10.97	5.46078		7.76821
ENSDARG00000006279	11.6597	11.0009	7.23072	10.5396	8.92209	7.4964		9.04763
ENSDARG00000006283	9.88707	8.77832	5.4138	5.16569	7.211	5.03007		5.4346
ENSDARG00000006288	1.11914	1.95896	1.05318	1.82227	1.75092	1.47874		3.23297
ENSDARG00000006290	164.753	224.993	296.893	294.102	125.363	121.616		149.961
ENSDARG00000006300	69.7328	71.7484	88.3015	78.4779	59.6727	59.1715		65.3336
ENSDARG00000006301	2.64288	2.29317	1.32726	1.22395	1.78753	0.996627		1.03794
ENSDARG00000006307	9.10392	7.33035	2.19015	4.41632	4.08392	3.16616		2.96686
ENSDARG00000006314	33.7561	28.6252	12.5281	19.2421	16.858	10.6127		14.4338
ENSDARG00000006316	4454.91	4520.71	5733.23	4743.14	5414.73	6265.47		6282.32
ENSDARG00000006332	24.8501	24.1576	14.9177	17.4803	18.5733	15.3418		14.5426
ENSDARG00000006345	29.914	30.6693	20.6672	23.624	15.5351	12.6766		11.8897
ENSDARG00000006353	12.0187	7.6234	4.25974	4.76708	3.85091	2.43743		3.60322
ENSDARG00000006370	49.9982	43.2778	45.6338	39.9033	38.3845	35.6361		35.2058
ENSDARG00000006372	26.5624	24.2172	20.6024	28.4402	37.3827	43.3733		46.7786
ENSDARG00000006385	17.9279	17.2651	12.3659	13.4325	12.6619	9.52258		9.15649
ENSDARG00000006389	26.6835	17.1264	9.15983	13.6042	15.6328	9.75879		10.6517
ENSDARG00000006392	40.4967	38.2794	30.415	33.4102	17.9336	17.6637		15.4431
ENSDARG00000006395	28.8623	27.1237	16.8467	18.0351	16.2233	11.138		10.0171
ENSDARG00000006396	2.75168	2.02131	1.15916	1.45516	0.743058	0.29725		0.37757
ENSDARG00000006397	157.29	148.785	102.666	107.571	136.048	130.972		109.812
ENSDARG00000006399	145.195	148.773	97.8276	104.132	85.9692	78.7984		71.5179
ENSDARG00000006408	130.995	112.072	116.669	94.7265	76.373	65.9175		71.3191
ENSDARG00000006413	792.297	812.57	1372.81	1133.43	1103.61	1546.95		1773.77
ENSDARG00000006420	3.18233	2.306	1.29258	2.23601	4.23262	2.85237		3.3307
ENSDARG00000006434	29.9952	48.2211	42.6472	41.6326	19.0672	13.723		16.6585
ENSDARG00000006456	178.319	170.655	136.464	132.621	164.205	155.776		111.537
ENSDARG00000006477	28.936	22.3995	12.2402	14.7001	15.8538	12.2875		10.7996
ENSDARG00000006487	75.392	70.0267	47.5219	64.7486	49.5856	43.7409		43.6185
ENSDARG00000006491	6.14896	4.78775	2.38194	4.03328	2.34541	2.62016		2.74806
ENSDARG00000006494	2.35415	2.31993	1.28425	1.7596	1.70852	0.983621		1.11633
ENSDARG00000006514	23.7411	26.3343	23.3085	17.4056	11.5112	9.22182		7.79805
ENSDARG00000006524	21.3309	17.6358	8.70202	11.6692	14.3212	9.43364		9.77666
ENSDARG00000006526	17.9321	15.8978	6.86009	20.5449	17.4939	26.5112		23.8782
ENSDARG00000006527	54.7814	47.7904	20.9544	33.0217	30.3084	22.2341		19.9217
ENSDARG00000006544	8.65292	4.0659	3.06452	2.89992	4.11665	3.19838		3.56787
ENSDARG00000006545	6.32286	5.57469	3.66354	3.76858	3.82509	3.6209		2.778
ENSDARG00000006546	24.2017	20.6717	16.4227	20.2923	28.0216	22.3864		23.7423
ENSDARG00000006553	92.1542	79.3439	64.1086	60.5952	57.7312	49.5959		53.5257
ENSDARG00000006566	10.9591	9.46433	5.03323	6.70769	6.81477	6.06172		5.61863
ENSDARG00000006567	15.2516	18.4185	23.1159	19.4536	7.99995	9.62499		10.5674
ENSDARG00000006577	26.6454	37.4515	26.035	24.9097	12.6415	7.18121		9.99633
ENSDARG00000006584	8.85417	7.50251	4.07716	7.14495	7.08473	4.89286		5.56349
ENSDARG00000006585	3.0744	3.57023	2.35504	2.09082	1.82544	0.948486		0.927338
ENSDARG00000006600	39.8364	37.1108	16.2281	25.6435	20.6892	14.3379		18.2537
ENSDARG00000006601	14.135	12.9466	6.77328	11.2937	10.5562	7.18524		8.38648
ENSDARG00000006603	304.411	326.891	294.333	297.992	234.046	230.87		227.68
ENSDARG00000006604	28.5262	21.8044	12.7617	17.5897	22.3456	17.1267		16.8523
ENSDARG00000006609	35.978	37.4507	21.4513	29.959	21.062	17.6132		15.5373
ENSDARG00000006617	14.1093	10.4294	6.1419	7.77867	8.79157	6.91565		7.10866
ENSDARG00000006621	16.6083	17.2227	14.1825	13.7303	14.93	14.6508		14.2384
ENSDARG00000006624	47.3184	46.7203	28.9967	28.9908	26.4303	17.1754		16.2215
ENSDARG00000006639	12.4488	13.7635	8.27302	9.12387	11.4007	7.3879		8.10063
ENSDARG00000006642	47.7586	45.9446	39.5529	41.6314	24.7097	22.1924		22.0541
ENSDARG00000006666	14.3059	12.9189	6.03948	10.6237	6.06384	6.19292		5.77774
ENSDARG00000006672	19.4665	17.9332	16.8359	21.3901	11.9028	13.3307		13.8054
ENSDARG00000006677	5.59217	4.69151	2.85446	3.77731	5.37992	3.75067		5.86066
ENSDARG00000006683	16.3872	13.3406	6.13864	12.6549	12.1547	13.3206		11.1767
ENSDARG00000006691	3477.72	3716.33	5515.44	4455.2	6000.34	8084.82		8732.27
ENSDARG00000006712	3.57326	2.98742	1.26158	2.12134	2.42257	2.36959		1.55998
ENSDARG00000006719	2.63617	2.05269	1.27059	1.24762	1.63703	1.24708		1.59371
ENSDARG00000006757	1.76883	1.12006	0.479986	1.05164	0.808481	0.735958		0.858351
ENSDARG00000006758	10.2263	9.26044	4.61662	5.30585	3.99968	2.22748		2.55095
ENSDARG00000006760	9.87032	8.22177	4.71021	8.2248	14.0447	10.5608		13.8341
ENSDARG00000006766	44.9571	42.2278	25.0852	29.6447	31.5713	22.9996		25.2599
ENSDARG00000006782	52.5592	52.6661	29.8068	34.1392	21.8795	16.6525		13.2746
ENSDARG00000006786	9.12078	5.66451	3.35964	4.98893	12.0682	11.3831		13.9055
ENSDARG00000006791	14.1334	16.3252	9.66927	10.9801	11.7861	10.7789		9.73582
ENSDARG00000006797	4.57009	7.20122	3.03602	4.56396	2.80678	1.67683		1.55214
ENSDARG00000006812	12.4218	11.5362	7.48832	8.55841	12.7477	9.38762		10.5368
ENSDARG00000006818	85.0615	88.8088	99.5541	100.944	71.6284	66.3047		107.744
ENSDARG00000006837	9.07189	7.19834	6.37935	4.59566	7.8846	5.61029		7.26522
ENSDARG00000006840	10.9315	8.38154	12.6284	8.82081	9.37851	9.48746		11.2421
ENSDARG00000006848	2.19233	2.20371	2.2211	2.09484	5.34437	5.93262		5.62013
ENSDARG00000006859	31.386	30.4679	28.1854	20.5858	21.0576	20.1635		14.3688
ENSDARG00000006862	3.90671	3.75283	2.83226	3.30839	3.54025	2.60175		2.89595
ENSDARG00000006869	5.17349	3.97811	2.69652	6.04369	4.98901	4.55537		6.34178
ENSDARG00000006878	5.97645	1.26329	1.76039	1.7338	2.48814	4.01866		2.58784
ENSDARG00000006889	2.06659	2.17859	0.681466	1.26747	1.08367	0.743811		0.392791
ENSDARG00000006899	39.9807	32.0927	21.851	20.772	28.9451	19.7214		25.835
ENSDARG00000006900	47.9035	49.9145	33.4149	31.8967	19.6664	14.2629		13.016
ENSDARG00000006901	86.3844	69.6173	41.8586	53.5468	116.075	93.8953		85.1862
ENSDARG00000006915	42.1124	36.4726	29.72	31.4753	33.8647	37.5594		30.0132
ENSDARG00000006921	7.66835	4.52279	2.25548	4.02827	6.09999	3.39367		4.93038
ENSDARG00000006924	5.46338	4.56565	2.76878	3.40322	3.34523	2.96866		2.47127
ENSDARG00000006963	26.9296	27.0838	15.5738	17.066	11.9372	8.90784		7.31237
ENSDARG00000006978	1.41889	0.941352	0.905701	0.902281	0.738969	0.499086		0.742068
ENSDARG00000006990	8.44852	6.01127	4.14817	5.1114	4.58363	4.68782		4.14974
ENSDARG00000007025	14.521	14.972	12.8689	16.2046	11.1511	13.4892		13.5951
ENSDARG00000007034	115.951	105.697	65.4486	82.4574	64.5284	50.3793		53.0233
ENSDARG00000007040	49.9813	54.4659	35.6	44.5173	36.9951	32.8317		35.3957
ENSDARG00000007045	18.3836	13.2279	7.73482	8.58923	9.39119	7.20483		6.64003
ENSDARG00000007065	88.9816	108.431	84.0192	103.114	53.4093	56.8111		48.7898
ENSDARG00000007077	5.32333	5.37502	2.8387	3.69029	2.83738	1.68494		2.20405
ENSDARG00000007080	2.00909	1.70725	1.72225	1.31216	1.73051	1.76823		1.78841
ENSDARG00000007081	10.7311	10.5399	5.46136	7.93142	6.65272	5.73341		6.32786
ENSDARG00000007092	8.12867	9.99949	5.81998	7.72034	8.57526	7.1295		6.85551
ENSDARG00000007098	366.456	294.975	181.926	220.453	338.212	321.988		302.589
ENSDARG00000007099	72.0191	62.5692	47.7412	48.8403	64.269	71.256		51.13
ENSDARG00000007108	22.4039	19.7878	14.2772	16.9051	20.3187	19.1244		18.0263
ENSDARG00000007125	6.28634	6.10781	2.79685	3.51784	2.48503	1.48074		1.67445
ENSDARG00000007127	84.7791	104.435	81.5118	84.3511	81.598	54.5562		61.6284
ENSDARG00000007130	147.421	152.057	121.589	111.093	52.4827	45.0119		40.1137
ENSDARG00000007135	19.0549	13.2569	8.36332	12.0566	11.6278	7.38799		7.60319
ENSDARG00000007141	107.585	116.235	120.622	108.997	85.1066	83.1774		84.0048
ENSDARG00000007169	74.0074	102.579	74.415	109.191	57.008	60.4838		59.5589
ENSDARG00000007172	1.73837	1.39853	0.665033	1.03327	2.16996	1.39929		1.67256
ENSDARG00000007175	6.14735	5.88395	4.27131	5.99789	4.55524	3.13937		5.02885
ENSDARG00000007179	5.216	2.4026	2.03098	2.01714	4.00946	4.10302		2.74614
ENSDARG00000007180	22.401	17.1842	13.7372	14.3143	18.7279	15.1641		15.6614
ENSDARG00000007181	10.1035	12.723	9.83449	10.7217	7.97204	7.29033		6.40281
ENSDARG00000007186	2.27678	2.7324	1.5412	2.27514	1.85079	0.792694		1.99811
ENSDARG00000007196	67.0468	66.166	47.6592	42.6414	35.1912	28.7093		22.9313
ENSDARG00000007198	33.5053	32.3663	19.0796	20.189	22.1278	13.2351		16.826
ENSDARG00000007207	7.80051	7.5384	5.31224	7.43592	4.69661	3.79022		5.38448
ENSDARG00000007216	217.279	242.81	181.635	172.452	85.1929	62.3938		63.1545
ENSDARG00000007217	19.1927	16.9273	10.8435	10.7983	6.75117	4.80732		4.11079
ENSDARG00000007219	75.03	63.7163	33.7593	36.4519	39.9803	27.8096		24.0672
ENSDARG00000007221	59.2661	67.2881	58.7981	67.8734	26.6185	16.2767		20.9097
ENSDARG00000007231	43.5667	40.0005	23.4549	27.459	23.7272	19.6276		16.4553
ENSDARG00000007241	46.221	48.3508	42.3265	41.173	27.1116	17.5822		18.6536
ENSDARG00000007244	14.555	12.965	10.8503	14.0018	18.9698	24.838		26.6507
ENSDARG00000007247	3.67417	2.52997	2.82161	2.12664	2.15936	2.01318		1.36581
ENSDARG00000007250	15.1832	12.8239	8.51561	10.4086	10.1859	9.61335		9.03597
ENSDARG00000007257	31.1409	32.9631	26.1893	33.8838	22.8197	18.241		21.3924
ENSDARG00000007264	176.032	183.348	139.571	153.46	100.724	76.4324		71.656
ENSDARG00000007271	10.0145	10.2803	6.37869	8.81565	6.96787	5.80296		5.92808
ENSDARG00000007275	5.85635	1.60706	7.84733	1.63128	6.56555	5.552		5.96437
ENSDARG00000007277	2.11033	1.17865	2.00419	1.29331	0.958329	0.842761		1.43177
ENSDARG00000007278	13.6039	13.9577	6.80726	11.8871	5.36406	2.65041		2.96811
ENSDARG00000007279	42.3556	41.6543	27.6814	35.3589	32.2938	26.3375		29.3611
ENSDARG00000007285	116.315	113.351	166.302	149.869	63.8339	65.1296		72.2122
ENSDARG00000007289	1.30378	1.96962	1.2191	0.580466	1.24736	0.237885		0.51448
ENSDARG00000007294	254.462	223.594	105.784	132.604	83.318	55.7322		51.0205
ENSDARG00000007302	32.4714	34.2711	22.7657	24.2932	16.6726	14.127		14.5346
ENSDARG00000007315	27.784	29.0997	19.686	26.1407	14.8133	10.4286		9.94013
ENSDARG00000007320	2870.56	2994.53	3719.74	3465.29	4074.26	4954.93		5107.72
ENSDARG00000007323	96.5296	88.6179	73.3224	77.3035	75.4847	79.38		70.9296
ENSDARG00000007347	188.542	199.81	160.909	145.018	105.889	105.504		87.6943
ENSDARG00000007359	39.981	35.2512	31.2682	32.8414	25.4903	23.7931		23.161
ENSDARG00000007362	53.3756	51.9588	25.446	36.5694	35.1572	30.5566		30.4879
ENSDARG00000007366	2.06523	1.67421	1.22243	1.5683	0.550404	0.791372		0.428506
ENSDARG00000007369	24.9856	17.2123	8.30101	12.1636	18.12	14.3306		13.6487
ENSDARG00000007370	2.80341	2.99021	1.00037	2.24743	3.2947	2.39887		2.55618
ENSDARG00000007377	143.813	156.245	102.115	114.64	39.4115	19.4812		19.2801
ENSDARG00000007382	2.37944	2.62757	1.56373	2.00598	2.45093	3.09847		1.81464
ENSDARG00000007383	9.83709	7.39462	4.69487	7.502	8.44019	8.23495		8.22495
ENSDARG00000007385	367.05	394.602	279.208	305.098	245.486	213.383		205.263
ENSDARG00000007387	38.2169	34.0078	40.1581	49.2484	33.0993	37.7087		40.0718
ENSDARG00000007396	101.104	110.395	90.8266	95.9511	78.445	81.7548		82.5689
ENSDARG00000007405	31.4185	35.2529	27.0091	26.1219	21.7615	15.8867		14.6101
ENSDARG00000007409	2.47288	2.9627	3.73215	3.82947	2.36754	3.263		4.57822
ENSDARG00000007412	41.5758	35.0296	20.7505	26.8032	26.3786	15.3035		22.2884
ENSDARG00000007413	2.9485	2.19281	1.12257	1.60119	1.47875	0.868032		1.02662
ENSDARG00000007425	2.14518	2.53016	1.3708	2.0416	2.73023	2.77936		2.28069
ENSDARG00000007429	40.8532	41.4334	32.5886	35.3658	22.03	18.7507		17.4624
ENSDARG00000007438	93.0046	92.4469	79.7603	78.9428	53.5832	49.5677		51.5386
ENSDARG00000007443	2.27549	2.3059	1.69527	1.66727	1.57627	1.15093		1.03499
ENSDARG00000007444	2.46362	2.41144	1.35169	2.14004	1.8692	1.575		1.67753
ENSDARG00000007449	7.79967	9.34666	5.62433	7.26198	5.71095	4.40206		5.5815
ENSDARG00000007461	6.70723	6.6013	2.69819	5.3116	4.5577	3.08948		4.27757
ENSDARG00000007465	6.38441	3.44065	0.844005	1.64414	1.00841	0.658111		0.64426
ENSDARG00000007467	0.0575323	0.100652	0.101536	0	3.1646	5.14243		2.28664
ENSDARG00000007477	7.6084	7.7065	4.83588	5.84522	6.65342	6.64306		5.78721
ENSDARG00000007485	6.39646	5.71723	3.36213	4.20239	3.69335	2.93428		2.40708
ENSDARG00000007494	14.1681	13.6954	9.65146	10.9984	9.90443	8.49389		8.42413
ENSDARG00000007496	16.0105	15.2635	10.2047	9.80951	11.293	7.99744		7.81163
ENSDARG00000007523	6.7138	5.26509	3.1211	3.09835	4.76135	3.27032		4.19737
ENSDARG00000007526	87.9842	87.9164	80.2314	83.3465	47.2585	47.0087		42.7943
ENSDARG00000007531	8.52377	9.33654	9.3212	7.92999	5.85656	4.92272		4.84249
ENSDARG00000007534	1.74934	1.19994	0.562383	0.641859	1.5735	1.35916		1.07398
ENSDARG00000007566	18.406	14.5091	8.77518	11.1945	13.07	9.46335		11.9564
ENSDARG00000007576	1.37542	0.938924	0.288586	0.824074	1.19002	0.87347		1.12846
ENSDARG00000007597	3.91203	2.80877	3.93568	4.17434	4.90317	5.54511		4.83779
ENSDARG00000007601	5.77543	5.18116	3.05069	4.20569	5.00669	3.36303		3.72166
ENSDARG00000007603	24.4521	20.3306	14.9989	16.1223	15.1886	12.3376		11.5054
ENSDARG00000007614	13.5905	15.3655	15.0247	12.3963	9.77766	10.3442		9.31818
ENSDARG00000007624	73.9329	77.186	76.2859	68.6631	34.9375	31.0017		29.4917
ENSDARG00000007630	8.592	7.5938	6.50024	5.6627	4.71187	3.71735		4.59036
ENSDARG00000007639	15.9208	12.3725	5.81249	9.13651	9.65631	7.37978		7.54189
ENSDARG00000007657	7.95983	9.60451	12.2448	11.3533	9.52648	8.85738		9.27377
ENSDARG00000007671	3.84617	3.30082	2.68	3.33666	4.10909	3.60114		2.7169
ENSDARG00000007682	382.526	419.567	352.491	412.814	398.675	374.139		398.072
ENSDARG00000007691	10.4026	9.11201	6.10733	8.85649	8.18316	6.36202		7.29842
ENSDARG00000007693	24.0611	22.6556	25.3716	19.9447	20.237	18.9444		19.8564
ENSDARG00000007697	70.0023	80.2609	73.3023	74.5011	90.2116	87.2971		100.965
ENSDARG00000007708	457.732	456.705	463.994	460.461	664.408	692.609		788.205
ENSDARG00000007709	32.479	25.117	13.5941	22.4276	30.0364	26.4844		27.9674
ENSDARG00000007711	30.3532	27.906	22.1747	18.1319	35.8656	33.1853		25.5449
ENSDARG00000007715	10.2915	7.08617	9.11336	5.94662	23.302	20.6873		14.4695
ENSDARG00000007720	78.2361	88.2087	78.9593	118.117	58.8131	64.4844		73.9972
ENSDARG00000007722	7.36455	6.96797	4.78645	5.1311	5.04826	3.80769		4.22659
ENSDARG00000007727	1.17741	1.30817	0.740448	1.24426	0.877908	0.817839		0.824351
ENSDARG00000007734	24.1458	22.5814	19.436	21.6514	14.3494	13.1672		10.8554
ENSDARG00000007737	22.6701	21.1406	14.0199	15.5601	17.4918	15.6355		14.6919
ENSDARG00000007743	0.965842	1.39458	2.3158	1.11641	1.26843	1.62649		1.23709
ENSDARG00000007744	54.2066	54.4232	33.2936	33.6225	21.9833	15.9804		14.1316
ENSDARG00000007745	25.8536	31.5503	31.3792	29.4515	17.9732	17.0095		16.5863
ENSDARG00000007751	1.07001	0.886575	1.53035	0.580797	1.81268	1.68269		1.59481
ENSDARG00000007753	15.5243	11.1563	12.7323	11.1585	27.2718	27.6758		23.3082
ENSDARG00000007755	100.226	112.669	98.1203	102.961	46.2478	44.4744		47.5451
ENSDARG00000007760	14.5335	14.3774	15.6594	12.3874	12.6614	15.3049		11.2545
ENSDARG00000007764	6.04059	7.00304	3.07887	3.4563	4.44955	2.78725		3.35915
ENSDARG00000007774	9.7147	9.94731	6.56508	10.1564	7.49902	5.76286		8.17411
ENSDARG00000007783	1.75887	1.14611	0.393467	0.698591	1.53037	1.31546		1.02211
ENSDARG00000007786	14.0782	11.9047	5.61254	9.01539	6.43554	4.94911		5.54675
ENSDARG00000007787	1.20629	1.08009	0.722953	2.33664	1.62668	1.7265		1.74527
ENSDARG00000007791	148.629	127.577	67.9837	74.3966	80.7714	67.5143		53.4291
ENSDARG00000007795	56.798	70.4748	67.7807	76.1658	57.8315	61.5917		74.062
ENSDARG00000007804	3.64947	2.95658	2.31818	3.02252	4.78889	4.73072		4.7608
ENSDARG00000007807	2.72422	2.18272	1.92628	1.77325	1.50261	1.30291		1.37997
ENSDARG00000007808	8.94791	8.54891	5.38105	6.84932	6.99516	6.69691		5.56245
ENSDARG00000007812	22.4984	18.166	12.1033	13.2027	15.6239	11.0684		11.2549
ENSDARG00000007813	1.75657	1.22118	0.234878	0.850737	1.0233	1.09869		0.954944
ENSDARG00000007818	93.0546	73.3074	50.0882	56.4453	62.1641	51.3654		49.4081
ENSDARG00000007823	14.0596	9.32489	7.789	8.46295	9.56093	5.50971		5.29687
ENSDARG00000007824	16.2471	11.2309	5.41132	7.17659	6.7465	3.85073		3.57051
ENSDARG00000007825	302.702	311.976	207.249	271.081	318.365	323.962		276.009
ENSDARG00000007836	962.296	683.509	1072.64	746.294	1283.41	1480.71		1325.88
ENSDARG00000007863	52.1689	50.6574	43.3927	50.9684	46.4613	44.2549		44.9319
ENSDARG00000007867	47.6625	42.9829	32.0945	29.2745	49.8747	45.6027		43.8982
ENSDARG00000007869	1.56629	1.13685	1.02058	0.841282	0.970927	0.490276		0.977562
ENSDARG00000007885	31.2108	35.7721	22.2545	26.5552	11.3263	8.11265		5.74633
ENSDARG00000007886	7.94163	9.42017	5.42951	7.27346	5.23573	3.47348		3.97693
ENSDARG00000007891	18.7949	21.0145	17.3346	19.0348	12.2522	10.8923		12.592
ENSDARG00000007892	3.38299	4.99687	6.40534	8.6942	2.83772	2.57303		3.95466
ENSDARG00000007901	24.4011	22.3269	13.2573	15.3905	13.4204	8.13336		6.83886
ENSDARG00000007916	14.5785	16.5362	15.3527	13.6466	10.4339	7.82073		8.97034
ENSDARG00000007918	18.9539	21.8396	14.2662	13.8604	8.00909	4.79503		4.42783
ENSDARG00000007923	21.291	20.5407	12.5126	14.2597	13.0693	10.2328		10.2051
ENSDARG00000007943	11.7732	13.191	7.73677	12.1343	8.99324	7.32533		8.89578
ENSDARG00000007955	48.7575	47.6005	25.452	30.1086	20.8608	13.3275		12.3978
ENSDARG00000007959	76.4126	86.8158	64.7303	78.6036	47.0809	48.6159		44.4095
ENSDARG00000007960	441.524	445.853	289.85	281.342	268.428	189.982		169.387
ENSDARG00000007971	134.732	141.618	137.497	163.922	47.3862	41.0159		47.0417
ENSDARG00000007975	20.7318	22.4683	20.6601	20.2258	21.8555	13.6328		16.5872
ENSDARG00000007976	5.01054	2.72928	1.89964	2.35686	1.95412	2.08423		1.57948
ENSDARG00000007982	16.5201	21.8999	10.564	14.3439	16.6129	11.1976		12.4439
ENSDARG00000007988	5.51872	3.9324	1.58269	4.0865	1.14536	1.07053		0.398843
ENSDARG00000007989	109.77	117.797	145.993	131.785	83.3233	98.2841		98.368
ENSDARG00000007996	19.0759	7.63685	2.5143	29.9062	8.85795	18.2652		26.1357
ENSDARG00000008014	9.76785	9.30572	8.39601	8.42989	8.89016	7.87258		8.0399
ENSDARG00000008020	29.1942	28.0007	29.3298	23.4489	21.1263	25.5627		19.4994
ENSDARG00000008022	2.43188	2.60081	1.19561	2.64524	1.35115	0.721959		0.589955
ENSDARG00000008026	104.331	92.3844	46.3335	70.1813	80.3504	55.1085		74.3899
ENSDARG00000008030	1057.73	918.332	406.682	654.635	699.987	634.439		533.342
ENSDARG00000008032	19.8624	17.7434	9.68015	11.681	10.14	6.60941		6.22641
ENSDARG00000008034	27.4995	25.1253	12.0995	16.9417	26.7905	20.6641		20.8168
ENSDARG00000008049	78.976	69.7248	92.2759	91.863	110.641	139.481		129.736
ENSDARG00000008060	101.808	84.1441	62.652	88.296	82.7023	77.9453		85.8345
ENSDARG00000008068	32.2856	30.3956	29.4948	23.2652	15.3968	13.8955		15.6179
ENSDARG00000008097	42.1974	36.8498	30.4695	32.1043	31.938	27.7379		21.926
ENSDARG00000008098	3.35057	1.69671	2.11157	2.36759	12.361	17.7936		13.755
ENSDARG00000008100	21.0874	17.725	15.1711	14.4135	19.6223	19.0768		15.0045
ENSDARG00000008105	20.9596	28.0679	24.8494	27.5494	17.3423	16.8643		20.2435
ENSDARG00000008107	8.61628	7.25517	6.01027	5.7172	4.86161	2.9592		4.53455
ENSDARG00000008119	31.8875	33.1547	29.408	29.0561	25.8965	23.9031		20.1356
ENSDARG00000008127	2.22417	1.65577	1.72456	1.99566	1.4222	1.29328		2.05419
ENSDARG00000008140	36.9428	38.1301	22.8405	36.1551	33.3937	24.4155		41.6985
ENSDARG00000008141	18.3911	17.3284	10.2195	13.3022	11.3823	7.86707		7.24814
ENSDARG00000008142	14.75	12.3538	8.5438	9.49156	10.2299	10.2218		9.87694
ENSDARG00000008153	24.26	20.7898	9.20112	14.5437	17.0992	14.1093		12.9171
ENSDARG00000008155	23.9774	21.6475	14.827	15.0082	15.6967	13.0404		13.1491
ENSDARG00000008184	19.2197	13.7023	8.44969	9.4384	12.377	9.1011		8.97526
ENSDARG00000008188	41.139	34.8294	20.8004	23.8562	23.4424	15.9727		13.2032
ENSDARG00000008192	1.21916	1.27455	0.804575	0.627987	2.31318	1.101		1.41859
ENSDARG00000008200	100.909	90.5712	85.571	97.6695	123.312	134.194		131.852
ENSDARG00000008218	22.6457	23.7119	16.451	17.5659	19.5136	17.3797		12.7506
ENSDARG00000008224	24.7389	21.5576	11.0745	13.5792	14.8347	12.3302		9.55154
ENSDARG00000008235	1.89216	3.30518	1.96478	2.92574	2.6895	2.57265		2.40589
ENSDARG00000008237	181.177	187.264	142.595	127.8	110.764	99.8538		88.5606
ENSDARG00000008238	6.70914	6.6908	4.78818	6.07466	3.43955	2.77828		3.44213
ENSDARG00000008239	9.3092	11.3377	8.83719	8.90686	5.66425	5.90339		6.56022
ENSDARG00000008243	187.895	195.82	142.939	161.925	126.002	109.461		113.5
ENSDARG00000008247	5.46607	3.5961	2.58427	4.13655	3.54941	2.57422		2.71126
ENSDARG00000008255	22.2485	15.9344	9.38896	10.8757	15.9982	11.2113		12.7509
ENSDARG00000008275	1.84991	1.07472	0.834602	1.07673	2.70311	2.19741		3.23369
ENSDARG00000008278	2.50397	2.46027	1.56344	1.42639	1.82187	0.83669		0.586368
ENSDARG00000008279	1.3183	1.32332	0.524617	1.36815	0.993839	0.646529		1.48175
ENSDARG00000008287	1.36447	0.992153	0.60482	0.774439	1.66712	1.9955		1.63887
ENSDARG00000008292	173.932	183.469	155.986	171.984	193.266	188.53		218.003
ENSDARG00000008310	51.6507	44.2724	33.0839	38.9739	46.7612	46.8029		39.4252
ENSDARG00000008363	51.2576	51.9287	50.5371	53.3264	59.5641	65.9156		71.8961
ENSDARG00000008370	34.7608	29.1275	18.2081	22.1468	21.9743	13.9696		18.6088
ENSDARG00000008372	17.5319	17.7014	9.28262	12.3559	9.42583	5.29374		9.76811
ENSDARG00000008377	7.89022	6.37938	2.97299	4.2319	4.6248	3.36052		5.43127
ENSDARG00000008380	15.7551	13.8318	9.98593	10.54	10.4476	10.2747		8.83101
ENSDARG00000008383	468.109	510.371	437.805	529.602	298.44	274.112		325.634
ENSDARG00000008384	7.80992	6.45881	3.85211	3.65033	5.02531	3.77713		5.64717
ENSDARG00000008388	4.47814	2.93256	1.84288	3.19357	7.96655	7.47437		6.46905
ENSDARG00000008395	31.1247	30.5965	25.3757	27.4133	14.7204	14.2819		11.9316
ENSDARG00000008396	6.93614	6.69412	2.69849	7.30395	7.61655	8.00318		9.90846
ENSDARG00000008407	76.2195	77.1435	34.5377	53.27	42.0139	37.5803		28.5578
ENSDARG00000008413	6.23112	4.78561	2.15239	2.60375	3.39243	2.13425		3.36959
ENSDARG00000008434	14.7243	12.7809	9.38943	9.34716	8.05871	5.69144		7.64696
ENSDARG00000008439	8.49067	11.13	10.3046	9.88926	4.25425	3.76909		5.5789
ENSDARG00000008447	109.782	102.431	70.012	67.2603	58.6516	45.7006		42.58
ENSDARG00000008450	1.76093	1.45159	0.458788	0.960535	1.81699	4.28517		1.8571
ENSDARG00000008457	15.8847	11.8196	7.4056	8.9565	5.30036	5.99015		5.35082
ENSDARG00000008461	8.99209	11.0892	8.2182	8.85839	5.95978	5.10707		4.48985
ENSDARG00000008472	8.49996	7.71292	7.37285	6.05149	5.57765	4.29285		4.27392
ENSDARG00000008473	3.21372	1.35965	0.762034	0.763539	1.31496	0.717621		0.796826
ENSDARG00000008480	54.848	55.1109	50.3473	51.5033	44.6952	41.2814		31.5164
ENSDARG00000008487	22.5814	20.0439	15.0309	16.4364	19.398	19.6934		16.9586
ENSDARG00000008490	34.3811	33.0723	28.3167	29.2679	20.8469	17.3675		14.8026
ENSDARG00000008491	5.15292	5.8763	6.48218	6.10548	5.10335	4.04034		4.70513
ENSDARG00000008494	410.822	417.15	354.838	414.476	193	175.333		198.287
ENSDARG00000008502	164.573	159.615	139.667	121.519	123.738	104.817		98.4564
ENSDARG00000008503	1.53342	2.40696	1.28542	1.80064	1.55671	1.13986		0.76912
ENSDARG00000008542	5.75149	5.31485	3.33936	4.98142	4.04479	4.03037		4.39503
ENSDARG00000008551	126.114	123.663	94.344	106.405	66.0909	61.8998		49.5813
ENSDARG00000008560	8.54819	7.57793	7.54329	8.48853	8.81712	6.92151		8.34471
ENSDARG00000008568	38.4455	40.4879	33.4975	43.6918	35.475	34.5369		41.2509
ENSDARG00000008573	24.073	23.6401	17.1623	14.7849	24.5178	23.5741		20.6303
ENSDARG00000008592	7.47403	5.55264	2.86549	5.44982	7.25083	6.57142		6.48464
ENSDARG00000008593	3.62926	4.14349	1.95742	2.42379	2.84371	1.65786		2.06269
ENSDARG00000008623	113.058	115.843	78.817	78.053	61.0773	55.0536		39.9001
ENSDARG00000008637	2.35656	2.07778	0.410263	0.819885	1.27857	0.68778		0.779431
ENSDARG00000008639	12.8255	12.4055	5.66622	6.89552	7.88647	7.2709		5.96554
ENSDARG00000008660	2.09471	1.64898	0.980963	1.07446	1.04237	0.751139		0.706646
ENSDARG00000008678	152.838	162.075	126.074	131.048	110.637	102.892		98.134
ENSDARG00000008703	19.6754	18.7119	13.1226	13.6773	16.2233	15.496		13.6773
ENSDARG00000008706	82.4565	83.0703	91.3087	86.4615	68.3927	70.9956		72.951
ENSDARG00000008723	3.9807	3.61863	1.55635	2.58513	2.47876	1.76159		3.091
ENSDARG00000008727	1.54726	1.37854	0.606835	0.78598	0.855385	0.428955		0.823846
ENSDARG00000008735	68.3745	61.9672	54.2058	49.3076	40.9876	40.4242		32.7128
ENSDARG00000008740	20.4212	16.9363	9.62101	10.6563	7.40187	5.37038		4.0395
ENSDARG00000008748	144.327	124.543	95.7878	103.223	92.9802	89.0568		94.3244
ENSDARG00000008757	22.265	20.3453	17.5423	17.0621	14.9836	15.9833		15.9369
ENSDARG00000008765	23.6568	25.0772	19.786	24.773	15.5128	15.2335		14.6384
ENSDARG00000008767	1.11695	1.36855	0.944609	1.30774	1.65403	0.430367		1.64991
ENSDARG00000008784	3.25225	2.04566	1.46984	2.09158	2.77389	1.79894		2.21405
ENSDARG00000008785	144.162	142.673	121.881	121.079	86.9766	74.3264		86.9706
ENSDARG00000008803	82.7046	67.5385	52.3602	54.1322	47.0855	37.5478		39.3289
ENSDARG00000008805	31.3854	32.5381	27.632	26.7791	17.5761	16.0016		20.0223
ENSDARG00000008808	111.554	121.816	94.3069	102.039	86.1712	74.065		86.466
ENSDARG00000008811	14.5485	17.0414	13.1263	20.0366	11.2915	12.1656		9.22031
ENSDARG00000008816	56.542	48.9429	25.83	40.2661	30.8069	26.7994		24.3013
ENSDARG00000008818	9.33576	7.88431	4.25659	6.27865	6.79271	4.55221		5.34731
ENSDARG00000008832	11.2867	11.847	9.15486	8.026	7.86171	6.0905		9.25637
ENSDARG00000008840	48.7444	55.2045	43.7205	48.6345	25.4771	21.5776		20.4738
ENSDARG00000008852	18.0878	20.2071	16.7162	16.8831	10.8456	7.77414		8.24146
ENSDARG00000008867	67.0543	66.5871	48.0897	64.2931	48.7789	42.5016		54.2295
ENSDARG00000008880	11.3314	10.47	5.7495	7.44087	11.6178	7.97502		8.43904
ENSDARG00000008884	104.009	107.98	78.2731	102.202	41.2639	36.6446		38.109
ENSDARG00000008886	37.6211	36.663	29.5112	29.5979	28.6455	22.3016		17.1728
ENSDARG00000008890	17.032	15.281	21.2853	20.5203	21.8776	24.3586		25.5117
ENSDARG00000008904	4.87299	2.96595	1.29074	2.94096	3.75687	2.18957		3.53623
ENSDARG00000008906	1.1321	1.67748	1.38653	1.64558	1.54592	1.689		1.43527
ENSDARG00000008920	90.2197	66.8535	75.3958	66.1106	42.0814	37.1959		45.7471
ENSDARG00000008931	2.90939	3.18064	4.49102	3.80225	5.91122	7.41864		8.89028
ENSDARG00000008936	39.0569	36.695	33.8221	49.5432	24.7387	27.8829		35.1134
ENSDARG00000008946	10.5199	9.03797	9.55021	10.6357	7.38073	5.05463		5.9851
ENSDARG00000008947	13.385	12.6954	8.12281	9.72202	8.99133	8.19599		7.20094
ENSDARG00000008953	53.2612	58.788	48.2914	55.5625	39.5977	38.45		47.1057
ENSDARG00000008966	15.1643	12.296	6.07507	7.13574	6.64756	4.39956		5.17233
ENSDARG00000008976	3.2607	2.25162	1.05079	2.12876	0.999451	0.566524		0.87944
ENSDARG00000008979	10.818	9.33479	5.20165	6.45239	10.5196	7.92037		6.97753
ENSDARG00000008983	10.3022	9.42542	4.57987	6.81089	3.24695	2.82915		3.58613
ENSDARG00000008986	3.63466	2.38169	2.39951	1.66909	1.76817	0.996056		1.10431
ENSDARG00000009001	155.974	121.063	82.5494	90.776	122.115	107.244		89.7012
ENSDARG00000009014	26.0883	17.5711	8.2943	11.937	31.2122	21.638		24.1887
ENSDARG00000009023	11.4595	9.91168	6.11333	6.84073	6.70964	4.52578		3.69619
ENSDARG00000009031	11.6296	10.4999	4.43435	7.79058	7.13878	4.28512		6.26459
ENSDARG00000009040	0.910511	2.4244	1.59995	2.4108	1.93094	2.4935		3.03122
ENSDARG00000009046	2.72447	4.50015	2.36691	3.44076	3.31141	2.5352		3.11142
ENSDARG00000009074	13.5836	14.9598	15.623	18.0429	8.6167	9.34523		10.7809
ENSDARG00000009106	56.2334	53.9652	36.8266	44.76	52.7948	55.9169		52.7569
ENSDARG00000009113	6.69445	6.33255	3.72491	4.36257	4.56359	3.36701		4.53408
ENSDARG00000009123	7.55692	6.49334	4.04023	5.93198	5.8539	5.67168		5.76115
ENSDARG00000009136	22.709	18.2331	8.81503	12.5909	12.2581	8.34494		8.88588
ENSDARG00000009142	14.3783	12.3475	6.7958	8.34876	9.55333	6.48091		6.02113
ENSDARG00000009169	35.8687	35.6372	31.9848	35.3113	34.9641	32.5081		39.8604
ENSDARG00000009170	16.5976	14.2398	9.01382	9.37428	11.8827	9.41032		8.26492
ENSDARG00000009178	13.3091	17.6089	15.5163	17.6857	11.5924	16.3865		16.6997
ENSDARG00000009194	3.26295	3.02993	2.3414	2.6876	3.63022	2.14196		0.709809
ENSDARG00000009209	5.29478	4.94502	3.03929	2.82219	2.59673	1.9467		2.07625
ENSDARG00000009212	5213.19	5648.29	5893.04	6001.43	6243.37	7047.04		7305.92
ENSDARG00000009214	7.07892	6.08592	3.89606	4.68672	5.69935	3.89787		5.04065
ENSDARG00000009215	0.352131	1.53468	1.13056	3.04836	0.0964178	0		0.0493346
ENSDARG00000009217	7.57409	8.09621	2.93426	5.73843	5.69312	2.56718		4.6345
ENSDARG00000009218	4.38262	8.65532	6.65641	6.11972	1.63007	4.02765		3.10631
ENSDARG00000009250	112.506	114.76	149.451	151.29	97.278	103.324		142.062
ENSDARG00000009252	5.28303	8.55847	8.20478	7.49296	4.2973	3.17275		3.41598
ENSDARG00000009253	141.577	146.996	144.497	152.671	94.5517	91.2314		102.389
ENSDARG00000009266	7.97447	7.85501	6.22329	7.6462	5.88259	6.01921		6.62061
ENSDARG00000009273	6.47499	6.73098	5.56406	4.00611	4.38368	4.67437		3.7311
ENSDARG00000009281	1.83929	0.512689	0.038025	0.644136	1.96458	1.83273		0.55033
ENSDARG00000009285	2128.83	2638.27	3267.46	3246.24	3089.5	3795.77		4349.59
ENSDARG00000009299	6.08361	4.64608	2.39704	3.16169	4.11061	2.17559		3.36203
ENSDARG00000009313	32.4018	24.0914	23.1224	21.295	18.5625	15.9476		17.5755
ENSDARG00000009315	25.7696	22.0984	14.9596	15.778	10.3336	7.77633		7.47785
ENSDARG00000009336	58.8868	48.6493	39.7498	50.8666	63.7565	62.2084		88.3694
ENSDARG00000009342	81.1791	77.7383	49.0527	53.7653	78.5327	66.3942		71.1369
ENSDARG00000009346	15.7012	13.3862	7.35222	8.52415	10.3158	8.37849		6.76721
ENSDARG00000009350	102.909	91.7172	90.8358	92.1354	81.0267	90.2943		92.5929
ENSDARG00000009390	3.15882	3.5548	3.90934	4.68648	7.25256	7.72802		8.72126
ENSDARG00000009418	5.03739	5.51707	2.51809	4.61987	2.53875	2.9417		1.9538
ENSDARG00000009430	4.36774	2.92873	1.75325	2.09726	2.15786	1.762		1.61884
ENSDARG00000009436	18.4418	17.157	9.21385	12.1505	11.2326	9.59186		8.96063
ENSDARG00000009438	4.5849	3.12032	1.74806	2.90725	2.81243	1.83957		2.13925
ENSDARG00000009447	1507.86	1823.73	1916.26	1794.47	1196.24	1090.76		1077.69
ENSDARG00000009471	6.53943	7.85621	8.13148	9.82876	10.2958	1.21867		2.20722
ENSDARG00000009472	23.5117	21.9161	25.9484	21.1077	14.7777	12.7459		10.9141
ENSDARG00000009473	9.57941	10.6791	6.8526	9.91413	11.1867	7.64686		10.3131
ENSDARG00000009480	46.2559	47.0018	33.0706	35.033	35.1146	31.617		35.8729
ENSDARG00000009482	1.9224	2.62401	3.17141	3.48472	1.10308	0.352436		0.540671
ENSDARG00000009484	49.6641	46.6558	29.2299	38.4057	34.5401	32.017		31.318
ENSDARG00000009494	26.6839	23.2547	20.7785	18.9783	12.7174	9.47181		11.2448
ENSDARG00000009499	24.1638	10.6852	8.07946	10.0273	10.9791	6.93718		5.39913
ENSDARG00000009505	190.139	198.981	181.192	158.962	65.4183	46.0369		46.4278
ENSDARG00000009524	3.0489	2.4941	1.54516	2.18649	2.54959	1.85454		2.4543
ENSDARG00000009525	84.0246	51.3383	38.7198	45.8444	73.657	69.4683		53.2187
ENSDARG00000009534	583.793	606.174	368.969	400.115	199.273	150.304		146.613
ENSDARG00000009549	13.1015	6.43555	3.98457	6.46602	4.93529	2.93744		4.90977
ENSDARG00000009553	0.679237	0.423407	0.596318	0.681891	1.14613	1.02411		1.226
ENSDARG00000009557	16.9911	18.0555	15.0447	21.542	14.1222	14.1597		14.6103
ENSDARG00000009585	69.25	71.2745	47.1271	57.8853	50.8662	43.1486		39.0703
ENSDARG00000009594	28.2629	23.9792	15.5377	18.977	28.5226	19.3904		21.8305
ENSDARG00000009607	9.23137	8.92387	5.56925	8.1403	7.92739	7.98655		8.34266
ENSDARG00000009610	1.21904	2.03853	0.77437	1.19099	0.967337	0.3143		0.473696
ENSDARG00000009626	2.02798	1.77266	1.26299	1.85692	1.63978	1.07726		1.91955
ENSDARG00000009629	23.5991	23.7577	18.0873	22.1058	15.059	13.4713		16.4383
ENSDARG00000009637	2.04537	1.23779	0.711077	0.681644	1.12596	1.13632		0.853869
ENSDARG00000009640	827.54	911.574	1083.08	1017.31	718.78	756.438		757.099
ENSDARG00000009653	16.1903	14.8347	16.9215	13.7839	12.5749	10.9277		11.0842
ENSDARG00000009657	7.33462	12.014	7.40066	11.5288	9.10537	10.3722		9.2495
ENSDARG00000009677	8.90744	8.09698	3.98376	5.1174	6.49199	4.51228		4.95006
ENSDARG00000009681	26.1118	30.9597	23.1792	25.6966	19.6998	18.7617		13.9416
ENSDARG00000009685	22.8358	21.1103	16.2841	18.8668	13.8226	11.2607		12.0823
ENSDARG00000009689	15.9909	16.6475	6.53639	10.431	8.34606	5.95338		5.94655
ENSDARG00000009693	13.1183	10.1652	5.12413	8.68698	8.17354	5.15244		7.61579
ENSDARG00000009702	2.31008	1.70217	1.77548	2.09092	6.47276	6.00923		5.04408
ENSDARG00000009724	293.29	295.784	196.426	212.747	197.464	160.744		135.587
ENSDARG00000009727	0.554176	0.313743	0.456182	0.907443	1.81005	1.06204		0.912714
ENSDARG00000009735	11.0793	7.94048	4.34704	5.40417	6.18411	4.79373		3.94957
ENSDARG00000009740	14.8427	17.5001	14.8259	14.451	15.1967	13.1023		14.3728
ENSDARG00000009745	44.5489	42.8219	30.1798	38.2109	38.6434	35.7357		36.6871
ENSDARG00000009748	6.74381	6.68297	5.72489	5.12748	5.36208	5.1708		4.72368
ENSDARG00000009753	160.567	149.468	179.275	148.619	123.063	135.496		124.604
ENSDARG00000009754	28.4108	23.4283	13.1127	15.4635	19.3498	14.8923		12.5764
ENSDARG00000009764	6.82921	5.1727	3.14624	4.6607	6.08102	5.71801		5.82465
ENSDARG00000009771	65.1442	62.6879	60.7631	62.9033	49.5156	50.8919		61.0333
ENSDARG00000009779	145.238	154.031	168.438	208.162	164.488	188.547		182.118
ENSDARG00000009783	4.12913	3.67681	2.32336	2.57739	4.15098	3.84981		3.55633
ENSDARG00000009796	10.0078	8.803	5.47412	7.07016	8.53481	6.29188		7.49935
ENSDARG00000009806	103.747	106.137	95.0266	94.8317	51.2838	49.4562		51.0335
ENSDARG00000009830	414.743	334.342	165.801	200.26	278.074	197.075		206.96
ENSDARG00000009837	11.1005	10.7093	6.20237	9.01174	4.79353	3.6559		3.34429
ENSDARG00000009851	6.21683	7.67711	8.54719	7.45664	6.48077	6.88025		7.00365
ENSDARG00000009862	15.4306	12.9877	11.9334	10.3993	7.70067	5.40314		5.24421
ENSDARG00000009864	14.5189	15.3271	13.871	15.0438	8.92007	9.5114		7.45407
ENSDARG00000009868	7.3489	6.99118	4.171	5.17804	7.99932	7.84377		6.73803
ENSDARG00000009870	4.95413	4.4316	1.82344	2.34706	2.71759	1.52338		2.1554
ENSDARG00000009871	219.697	239.924	203.145	185.87	127.622	109.34		91.6841
ENSDARG00000009881	61.8031	65.2212	55.9599	50.3823	53.5248	44.0812		36.247
ENSDARG00000009885	2.99061	1.60424	1.60147	1.73676	3.32631	2.85757		4.3523
ENSDARG00000009886	12.9532	12.7808	9.25072	12.8275	22.1996	25.3359		36.7233
ENSDARG00000009901	54.1317	46.0035	20.9624	32.2635	40.964	37.269		30.7903
ENSDARG00000009930	3.89639	2.48711	2.01916	1.88505	2.91577	1.64972		1.99526
ENSDARG00000009939	103.391	95.0754	73.6705	102.595	81.9458	85.9624		106.631
ENSDARG00000009942	11.8007	11.2885	5.34466	6.10896	3.27137	2.2389		1.98106
ENSDARG00000009950	212.083	184.222	177.292	151.913	132.817	133.389		108.673
ENSDARG00000009953	16.6868	17.8056	9.74517	10.5935	7.96586	4.63294		3.71367
ENSDARG00000009958	2.87655	2.17399	1.19248	1.49804	2.5291	1.69821		1.86928
ENSDARG00000009978	9249.81	11039.1	15154.6	14636	9727.68	12465.8		14914.8
ENSDARG00000009982	9.38569	8.72823	4.52149	6.62734	8.12923	6.00134		8.71493
ENSDARG00000010002	16.2751	9.97037	4.65035	9.15773	9.21308	5.94955		10.7257
ENSDARG00000010010	1.38414	1.44388	0.404629	1.20947	1.48012	1.08827		1.08921
ENSDARG00000010018	3.11575	3.1661	1.44466	1.68939	4.14531	2.86021		4.5946
ENSDARG00000010021	30.3433	28.7258	30.0897	33.8602	18.3494	17.1826		22.3831
ENSDARG00000010032	18.1152	19.6839	15.7961	21.7497	11.4052	11.0948		15.7759
ENSDARG00000010035	7.82369	6.49768	4.40598	4.91411	4.87477	4.28297		3.66066
ENSDARG00000010051	82.48	84.7058	79.3031	63.2869	64.5878	66.202		50.6262
ENSDARG00000010052	47.5436	42.1712	28.2276	34.7422	43.465	43.105		41.6528
ENSDARG00000010070	44.639	38.4802	23.6224	31.2385	19.4113	14.9211		16.9775
ENSDARG00000010078	18.3944	17.0356	10.5512	10.0025	6.77118	4.98364		4.04368
ENSDARG00000010085	69.663	57.2585	42.8945	33.9686	58.6744	47.0395		41.2079
ENSDARG00000010098	33.038	24.7018	11.5025	16.826	16.8959	11.2928		12.7896
ENSDARG00000010108	27.9022	24.6765	11.0523	16.3261	10.9396	6.76747		7.68981
ENSDARG00000010113	366.463	379.115	470.194	390.934	232.124	233.937		241.429
ENSDARG00000010137	15.4726	12.681	8.26347	10.161	12.2573	12.0165		9.83423
ENSDARG00000010145	7.49207	7.79239	3.8042	6.14101	5.98228	6.7902		5.42564
ENSDARG00000010146	1.97837	2.19832	0.948249	1.52557	0.692425	0.237328		0.682202
ENSDARG00000010149	1423.21	1431.79	1038.78	902.16	769.841	545.157		486.592
ENSDARG00000010155	18.0671	15.4308	9.30428	12.4111	9.66212	6.39715		7.06244
ENSDARG00000010160	2617.21	2683.75	4056.39	3702.33	3818.71	5067.45		5382.93
ENSDARG00000010169	16.835	14.0796	14.1459	17.6206	18.1524	13.8669		17.0996
ENSDARG00000010181	6.71741	4.17846	2.37436	3.3819	2.75407	1.75209		1.93168
ENSDARG00000010183	3.01644	7.39967	1.29721	4.81269	8.37374	7.64687		8.72535
ENSDARG00000010194	113.987	94.2664	70.1984	63.9597	41.1306	27.3785		26.4997
ENSDARG00000010207	16.1235	15.2919	9.16286	11.2923	13.0365	8.58948		7.98736
ENSDARG00000010238	66.4073	58.8024	43.5455	45.3895	44.156	38.3323		29.3479
ENSDARG00000010244	199.852	244.2	320.435	294.842	174.762	203.773		247.136
ENSDARG00000010246	197.973	234.973	144.734	228.258	98.8828	87.9202		106.707
ENSDARG00000010248	10.9241	10.3946	8.94685	10.6494	8.4315	8.67316		9.40953
ENSDARG00000010250	8.46425	10.1935	10.0225	9.14563	8.08443	6.85697		9.84577
ENSDARG00000010255	15.1867	15.6941	10.4577	12.3504	11.0278	9.34203		6.56683
ENSDARG00000010266	7.66899	6.82135	2.71125	4.22327	4.35869	2.56819		3.5763
ENSDARG00000010279	42.0544	38.6576	30.8916	32.4707	28.9371	31.0018		26.6053
ENSDARG00000010280	4.19089	3.35257	1.40207	2.2243	2.53401	1.8947		2.0371
ENSDARG00000010281	5.65468	5.05545	3.21735	2.88644	3.90525	3.50062		2.43741
ENSDARG00000010300	2.00473	2.23162	1.48299	1.66806	1.57749	1.41267		1.82379
ENSDARG00000010301	11.1982	11.0112	5.28929	8.24173	8.3473	6.16141		7.71338
ENSDARG00000010316	77.4409	79.8099	57.0759	63.4023	39.8512	32.5006		31.5086
ENSDARG00000010318	27.3081	28.0946	14.9733	21.2829	21.204	24.2504		18.4327
ENSDARG00000010331	3.84483	3.0046	1.56257	2.1156	1.26384	0.748402		0.873934
ENSDARG00000010381	37.1126	30.5358	24.5207	24.3859	34.2853	28.6203		23.6822
ENSDARG00000010400	41.0361	31.1063	18.7002	24.696	18.984	16.4959		16.2998
ENSDARG00000010411	20.2199	15.0946	10.0345	10.9818	9.98616	6.73419		5.92258
ENSDARG00000010415	8.7047	13.2872	16.3386	8.52861	7.39519	5.97752		5.2959
ENSDARG00000010432	13.0643	15.4549	12.0009	12.7637	7.59309	8.18843		4.60499
ENSDARG00000010434	7356.77	6734.02	6126.48	6367.31	7048.6	7065.56		6572.99
ENSDARG00000010437	4.02525	4.37244	3.16128	3.76134	2.16237	0.659756		1.46184
ENSDARG00000010442	3.23091	4.0256	2.82989	3.8622	5.90122	6.04789		6.17391
ENSDARG00000010445	49.382	44.0071	30.6557	37.7347	26.0589	22.4917		24.5826
ENSDARG00000010481	211.856	233.471	167.495	194.572	146.786	127.317		147.707
ENSDARG00000010487	97.7828	107.072	93.1458	105.232	55.833	50.9199		49.4323
ENSDARG00000010515	3.1225	2.87808	0.957106	1.803	2.22912	1.11256		2.75249
ENSDARG00000010516	1653.93	1600.61	1789.35	1552.28	1602.79	1723.39		1844.29
ENSDARG00000010519	6.8653	5.27235	2.61283	3.32538	2.33915	1.00982		1.42946
ENSDARG00000010524	19.3735	17.0523	9.598	13.5632	10.773	7.01224		8.12064
ENSDARG00000010531	50.0896	41.9591	19.7734	25.4395	23.7629	18.4605		14.8251
ENSDARG00000010553	65.3614	68.1677	63.5481	83.2852	47.1198	53.3232		54.5693
ENSDARG00000010563	13.7037	15.826	9.87923	15.1474	13.2893	15.068		14.402
ENSDARG00000010571	4.96616	5.12444	3.19444	3.94202	2.64924	1.94694		2.08007
ENSDARG00000010572	17.1572	16.4197	13.7425	13.607	12.7696	6.23867		6.94281
ENSDARG00000010583	3.46963	3.31444	1.33211	2.32086	2.29649	1.23386		1.83631
ENSDARG00000010596	11.2274	8.18627	9.06508	5.46034	7.86938	6.14805		5.23703
ENSDARG00000010601	2.86412	2.59988	1.22095	1.68049	1.84038	1.51075		1.43702
ENSDARG00000010603	2.16323	2.30028	1.84178	2.18335	3.5197	3.45913		3.44022
ENSDARG00000010625	13.2435	16.57	15.7587	19.6381	12.4166	11.4786		14.92
ENSDARG00000010630	121.189	111.574	115.573	136.886	132.602	167.436		155.24
ENSDARG00000010641	72.8685	55.5628	28.6776	30.9938	30.6634	18.6164		16.2253
ENSDARG00000010654	31.2922	34.1789	14.5117	27.4131	19.5133	11.7566		16.4709
ENSDARG00000010655	3.69372	3.4779	2.57085	2.9999	4.46805	3.54901		3.59647
ENSDARG00000010658	35.7457	38.0363	27.9601	28.6607	70.9111	54.2156		62.2501
ENSDARG00000010662	1.13108	1.86202	1.38091	1.41984	1.10384	1.61998		2.2818
ENSDARG00000010673	2.41877	1.14655	0.801135	0.985282	1.92432	1.97516		1.83366
ENSDARG00000010681	9.33155	8.00129	4.17274	5.03706	7.58519	4.48842		4.98544
ENSDARG00000010710	4.42428	4.78909	3.18893	4.56406	3.31607	1.61566		3.94608
ENSDARG00000010717	97.3132	121.881	148.98	151.218	34.9399	25.2021		31.6681
ENSDARG00000010721	56.6902	54.7518	29.2913	45.0133	32.5256	30.4096		30.4618
ENSDARG00000010729	5.70231	3.29032	3.01824	3.31214	41.9039	66.3451		44.6445
ENSDARG00000010732	20.7532	21.1696	14.9833	15.3443	8.94827	8.31692		5.09
ENSDARG00000010738	8.69396	11.2525	12.2626	11.144	5.35306	5.02416		5.55368
ENSDARG00000010745	46.9757	44.7699	29.4681	34.4834	24.4968	20.82		19.4712
ENSDARG00000010752	4.1205	4.00783	3.08832	2.97745	3.74682	2.97863		4.13822
ENSDARG00000010764	5.19381	3.60205	1.91492	2.11822	2.8999	2.26163		1.9102
ENSDARG00000010773	12.0712	6.93419	3.74602	4.70516	2.88058	1.28217		2.21557
ENSDARG00000010779	5.67806	5.3751	3.25626	4.03546	4.7119	3.5133		2.99791
ENSDARG00000010784	9.79831	6.4226	3.31095	3.66095	3.9512	2.14024		2.95515
ENSDARG00000010785	507.138	437.476	211.732	296.188	335.492	246.636		236.092
ENSDARG00000010789	10.8867	9.56883	4.61456	8.20575	10.6345	8.79744		9.81118
ENSDARG00000010792	158.638	148.638	60.5089	100.449	65.4175	35.9991		42.5715
ENSDARG00000010794	5.89609	2.47143	1.48174	3.47316	2.21999	1.84461		1.80533
ENSDARG00000010823	9.87794	8.05077	5.20303	6.85915	6.64305	5.35879		4.08552
ENSDARG00000010831	58.8014	60.1864	59.3744	73.8814	61.2232	67.0359		84.5899
ENSDARG00000010844	27.8311	31.271	20.0732	25.5516	8.8593	6.45753		7.4945
ENSDARG00000010862	3.85131	4.08751	3.22395	3.71959	4.38819	3.59116		3.76008
ENSDARG00000010873	9.27363	6.69719	5.14925	6.29871	10.191	9.49326		8.30305
ENSDARG00000010905	5.36057	6.31164	4.56337	6.08309	3.53347	2.59302		3.42152
ENSDARG00000010918	5.48939	3.61819	2.63899	2.22369	2.68172	2.30182		2.34642
ENSDARG00000010925	232.282	222.065	155.663	202.222	170.807	148.19		132.275
ENSDARG00000010945	1.87536	2.07061	0.820751	0.676493	1.8566	0.924815		1.27169
ENSDARG00000010946	14.9181	11.783	10.5015	9.66192	16.0853	13.2659		15.0517
ENSDARG00000010948	78.2453	80.4369	44.5679	63.1988	36.1716	19.3581		16.3575
ENSDARG00000010953	11.003	9.93556	9.44735	13.1428	19.0511	16.8417		17.1223
ENSDARG00000010956	18.8223	22.5354	17.3742	16.2609	20.1924	20.9586		18.6584
ENSDARG00000010957	1.03615	0.766602	1.29819	1.9143	4.41984	4.68595		2.70996
ENSDARG00000010962	72.7673	67.3578	60.4002	69.7812	74.6727	86.6493		85.2298
ENSDARG00000010965	338.989	367.851	368.795	349.189	256.944	253.13		254.48
ENSDARG00000010977	3.97871	2.63838	1.79168	1.90898	2.69499	1.44541		1.73178
ENSDARG00000010978	10.5445	13.1335	8.48116	11.9212	4.96946	3.23664		3.959
ENSDARG00000010981	12.1091	13.9466	6.9454	10.1583	6.56206	4.11309		4.85176
ENSDARG00000011000	42.8848	47.1168	30.317	38.103	31.2545	26.479		27.0494
ENSDARG00000011020	277.606	256.22	133.592	133.516	123.178	64.8283		68.5747
ENSDARG00000011026	23.2421	29.0174	29.6081	29.1105	21.6641	24.5143		23.3942
ENSDARG00000011027	7.68362	7.15524	2.92745	4.43686	4.37431	3.24503		4.17487
ENSDARG00000011049	35.3684	36.0779	20.5063	30.0308	23.7256	17.4657		25.7946
ENSDARG00000011055	59.0639	56.0957	39.9356	43.6318	52.0832	43.0763		43.4183
ENSDARG00000011065	6.50437	4.90252	2.14325	3.52065	3.72092	1.8726		2.19661
ENSDARG00000011072	5.14523	4.29313	2.84186	3.03343	2.3723	1.43748		1.02959
ENSDARG00000011079	26.8551	25.9358	12.8715	13.125	11.3419	8.34817		5.5632
ENSDARG00000011094	28.2433	31.9373	20.1833	31.174	11.5673	7.72929		8.93042
ENSDARG00000011122	3.07743	2.6469	1.75175	1.9529	2.51874	1.69788		1.90653
ENSDARG00000011125	751.628	970.614	947.378	842.916	576.511	483.434		411.504
ENSDARG00000011141	11.7302	11.573	6.55539	7.41937	5.05083	3.57906		3.35994
ENSDARG00000011146	1031.81	932.75	1036.73	950.305	596.609	569.079		534.089
ENSDARG00000011152	33.8704	34.0567	39.5934	40.5487	20.6636	20.8936		25.7175
ENSDARG00000011157	11.4984	11.313	6.30831	8.07564	6.97886	4.89909		6.98723
ENSDARG00000011170	3.97461	2.72162	1.61038	2.54813	4.12978	3.37039		4.03507
ENSDARG00000011175	47.9721	41.906	38.1407	37.0805	41.4318	39.7506		43.5011
ENSDARG00000011188	5.35259	2.86161	1.37797	2.51412	3.19127	2.48133		2.41491
ENSDARG00000011190	3.25364	3.5758	1.02731	2.84786	4.71776	4.27011		3.95499
ENSDARG00000011196	25.731	25.3839	19	20.0779	12.9008	12.086		11.6617
ENSDARG00000011201	2432.93	3188.04	4190.71	3830.57	2993.3	3627.15		4293.63
ENSDARG00000011219	228.297	219.212	123.032	149.868	125.199	93.1316		91.9507
ENSDARG00000011233	15.4235	15.2355	9.47447	9.92182	12.1997	7.37697		14.2154
ENSDARG00000011239	5.58252	7.95765	5.78817	7.97297	4.18895	3.1256		4.44832
ENSDARG00000011240	25.6002	28.7314	21.5875	24.5125	19.7378	19.8401		15.9531
ENSDARG00000011246	17.029	19.5641	15.712	12.6086	9.14517	9.22354		7.98299
ENSDARG00000011247	9.96749	9.30067	7.97853	6.36122	5.89257	5.89955		3.9073
ENSDARG00000011257	6.30045	5.04344	3.57792	3.86697	5.71901	4.28762		3.97531
ENSDARG00000011262	16.5757	19.7253	18.5515	26.162	8.72771	7.07083		7.97593
ENSDARG00000011272	148.807	150.145	193.462	171.004	96.7862	114.214		115.983
ENSDARG00000011273	2.79058	3.24607	2.11103	3.30021	2.89469	2.23352		2.95786
ENSDARG00000011298	10.3531	9.47208	5.23658	6.10297	10.4415	6.33466		7.61429
ENSDARG00000011299	13.3603	10.4343	5.89635	8.71652	8.12901	5.62825		6.49575
ENSDARG00000011301	18.9196	21.9312	14.5666	19.9322	15.3109	16.1518		17.898
ENSDARG00000011312	15.2051	16.5625	9.44017	11.2114	10.9255	9.6071		7.72377
ENSDARG00000011333	4.18474	3.34278	2.02072	2.34139	1.81982	1.48305		1.74775
ENSDARG00000011360	12.3488	11.3764	12.971	8.87733	8.41098	8.57809		5.22406
ENSDARG00000011370	10.8093	10.7302	5.15881	8.20876	8.7527	6.76386		5.87377
ENSDARG00000011376	15.8709	10.7099	7.10783	7.49015	9.5068	8.58685		3.95203
ENSDARG00000011404	74.0088	75.384	73.0308	60.003	28.4053	21.372		19.3006
ENSDARG00000011405	3042	3266.79	4367.24	4018.06	4263.56	5450.2		6442.65
ENSDARG00000011407	6.25772	3.89072	2.30887	2.42813	11.149	8.00032		6.08018
ENSDARG00000011418	24.5556	24.6568	27.052	22.0057	19.5518	16.287		17.7619
ENSDARG00000011434	30.1354	27.3004	16.3446	19.9089	37.3949	31.7074		34.6238
ENSDARG00000011445	3.05872	2.02679	1.24958	1.74668	3.63165	2.32877		2.73635
ENSDARG00000011449	1.65712	1.46442	0.732075	1.33707	1.94332	2.26596		2.19357
ENSDARG00000011459	198.536	198.561	131.254	141.404	154.133	120.103		112.336
ENSDARG00000011462	17.3245	19.297	19.0423	20.913	16.771	19.4509		20.487
ENSDARG00000011466	12.0372	14.2461	11.3021	13.7823	7.26684	6.89017		7.30753
ENSDARG00000011487	6.89423	7.0708	3.06758	4.45792	2.61661	1.89673		1.65228
ENSDARG00000011488	38.4372	35.7064	29.4056	40.9561	50.4288	57.8114		70.7649
ENSDARG00000011490	24.2124	17.5531	8.55833	11.837	15.5307	8.52066		10.871
ENSDARG00000011493	4.49893	5.40369	3.87856	5.29883	4.66991	3.91927		3.89782
ENSDARG00000011496	26.0443	20.5749	11.216	15.5354	17.2765	12.0928		14.229
ENSDARG00000011498	20.6175	18.4017	10.8285	12.0803	15.0819	12.8162		9.86747
ENSDARG00000011506	5.98739	8.13388	6.87549	5.97589	3.72661	2.70302		3.03322
ENSDARG00000011510	60.8485	61.4939	48.609	56.3464	50.3638	46.0445		44.6402
ENSDARG00000011515	2.48752	1.80666	1.63403	1.39303	1.96621	1.84857		2.31873
ENSDARG00000011519	0.308431	0.448459	0.270576	1.82602	1.6647	1.03967		1.34151
ENSDARG00000011533	249.365	174.48	93.9376	124.055	112.366	72.3031		69.3678
ENSDARG00000011545	6.1429	4.88881	2.97221	3.768	3.38489	3.07717		3.17128
ENSDARG00000011553	495.342	517.828	567.592	560.68	311.274	312.968		316.308
ENSDARG00000011555	58.6706	49.1009	46.1007	48.1766	38.7481	34.7735		35.3581
ENSDARG00000011564	135.368	116.482	85.0018	77.1891	76.107	62.8647		43.4534
ENSDARG00000011570	4.59184	4.8047	1.76034	3.16391	3.16727	2.58432		2.98935
ENSDARG00000011571	3.4501	2.34153	2.10088	1.91786	3.31925	1.54457		2.01427
ENSDARG00000011581	6.68086	3.69089	3.34198	4.79378	6.17579	6.88789		6.81847
ENSDARG00000011582	2.30466	1.49814	0.458144	1.04608	1.70768	1.23889		1.1323
ENSDARG00000011583	4.20472	4.44465	4.0093	2.44764	2.04078	1.37352		1.22872
ENSDARG00000011594	18.6981	15.9268	11.8549	12.8919	17.9131	15.6433		15.2199
ENSDARG00000011597	25.5046	19.8082	12.2537	12.0491	9.13332	4.85935		5.06867
ENSDARG00000011605	1.85259	1.19407	1.23741	1.54468	0.717537	0.708491		0.814712
ENSDARG00000011609	24.4095	23.8072	10.3944	14.6897	11.6976	5.95324		6.45121
ENSDARG00000011611	65.6264	62.3115	37.9876	42.1362	39.0221	35.3883		29.1002
ENSDARG00000011613	94.0696	80.4601	63.8668	64.7879	73.8099	57.6111		43.9215
ENSDARG00000011618	2.56874	2.87733	2.00268	3.372	4.03897	3.34076		4.91445
ENSDARG00000011648	205.439	201.199	226.93	211.601	129.987	135.656		117.831
ENSDARG00000011652	3.4378	3.73335	2.57049	2.96336	3.89381	2.8086		3.11102
ENSDARG00000011661	10.3214	9.40268	5.51752	6.20762	8.64374	6.27587		6.0321
ENSDARG00000011662	38.9044	33.3377	19.9607	27.2868	34.6804	29.1645		32.3469
ENSDARG00000011665	863.376	739.918	635.98	434.516	314.134	232.183		184.743
ENSDARG00000011671	1.23989	1.4136	0.530229	1.25999	1.08319	1.14433		1.02895
ENSDARG00000011672	2.29878	2.18154	1.1085	1.95018	1.17086	0.669531		1.1537
ENSDARG00000011683	1.09506	0.914781	0.52761	0.973331	1.54284	1.64417		0.82144
ENSDARG00000011693	1.59746	0.519683	0.865255	1.24625	10.3111	13.4456		19.0705
ENSDARG00000011723	3.52028	3.8036	2.40028	3.30856	3.68501	2.57289		2.02026
ENSDARG00000011724	319.635	351.316	228.978	383.081	305.526	275.345		382.552
ENSDARG00000011727	32.7075	29.9059	29.824	34.7992	26.7793	29.2179		22.4685
ENSDARG00000011740	65.9743	58.8992	36.6129	39.2215	40.9219	33.3323		29.507
ENSDARG00000011743	7.21765	5.74102	3.10042	3.58177	3.30658	2.35674		1.89993
ENSDARG00000011764	5.65831	6.07345	4.24344	4.22457	4.61077	3.98826		3.19493
ENSDARG00000011770	18.1103	17.9478	22.9106	15.5281	12.5035	9.96907		10.2554
ENSDARG00000011777	64.7269	54.9277	31.6669	32.5429	31.7824	23.5365		23.304
ENSDARG00000011783	9.29537	7.3275	3.74519	5.67247	6.63491	5.35934		5.86335
ENSDARG00000011801	8.63768	9.07939	6.24664	6.93725	3.85493	4.44579		2.97609
ENSDARG00000011809	1.63314	1.49137	0.788333	1.32798	0.942998	0.508117		0.943355
ENSDARG00000011819	1.43663	1.44021	0.838222	1.04569	1.24644	0.739039		1.00917
ENSDARG00000011821	23.1787	20.6883	11.9549	17.4344	18.1154	13.9472		22.5061
ENSDARG00000011824	32.8249	25.0049	10.4552	16.3791	20.7473	12.2655		12.2618
ENSDARG00000011825	23.8214	18.1238	22.6336	16.8846	11.3448	13.3315		10.4124
ENSDARG00000011837	4.72951	4.18016	2.82031	3.30675	2.28878	1.92143		2.87676
ENSDARG00000011841	1835.4	2261.32	3089.78	2892.32	1558.59	1711.97		1825.12
ENSDARG00000011851	2.58048	2.06468	0.870789	1.56153	1.54357	1.28554		1.45165
ENSDARG00000011855	7.4375	7.49001	2.91263	6.58833	2.95269	1.6566		2.15893
ENSDARG00000011863	20.8669	18.2577	8.27056	14.2637	17.694	12.2274		14.8985
ENSDARG00000011876	12.2074	8.64294	4.06987	6.58827	6.66938	6.93758		7.19488
ENSDARG00000011885	53.8189	59.9449	46.2618	48.8926	25.655	20.194		22.7912
ENSDARG00000011890	4.73909	5.75762	4.07444	3.88014	4.70155	3.59701		2.70918
ENSDARG00000011897	10.5341	7.6649	3.87349	6.66097	7.90426	6.7871		8.20848
ENSDARG00000011909	5.21815	4.40653	1.63868	3.90031	3.47302	2.40092		3.73167
ENSDARG00000011921	160.329	141.8	125.919	107.002	62.032	48.7405		45.3468
ENSDARG00000011925	12.7158	12.6493	8.14468	9.03688	11.3642	9.58295		9.01342
ENSDARG00000011926	24.9924	26.4607	23.9457	21.7571	12.8852	13.9695		9.38366
ENSDARG00000011932	10.904	8.13981	5.16946	6.78852	7.91913	5.84821		6.12785
ENSDARG00000011934	57.9669	52.7881	33.5442	41.7547	35.2357	33.5263		33.1493
ENSDARG00000011941	6.16902	5.57727	1.55676	3.55429	5.66369	2.1394		4.7003
ENSDARG00000011945	7.14589	6.20943	3.45328	4.07652	4.78416	3.31491		3.12658
ENSDARG00000011948	8.77854	6.6752	2.83269	3.68689	4.6343	2.69555		3.26082
ENSDARG00000011958	31.5802	36.9833	28.2691	28.6881	19.5003	16.4092		15.9254
ENSDARG00000011961	4.2844	1.99103	0.6095	1.31191	1.85244	1.65771		1.12787
ENSDARG00000011973	74.2667	70.517	49.824	74.9751	62.8138	65.6941		69.9092
ENSDARG00000011999	26.1643	33.764	37.9417	35.2914	17.6786	14.6497		15.5893
ENSDARG00000012002	15.0852	16.5062	13.2241	17.3765	14.8545	16.3515		19.663
ENSDARG00000012005	3.50003	3.92577	2.70355	2.99121	2.846	2.61618		2.22047
ENSDARG00000012013	1.80675	1.63131	0.697088	1.47574	1.00344	0.919885		0.931407
ENSDARG00000012019	2.03267	2.68966	1.71106	2.78738	2.37439	1.16708		2.3426
ENSDARG00000012021	12.1203	11.781	7.49643	9.74363	7.86989	6.77553		8.17682
ENSDARG00000012025	26.2814	26.5856	19.2983	20.6676	19.983	17.7707		14.6831
ENSDARG00000012035	10.6815	10.1299	8.19465	8.4453	11.435	11.5856		11.0268
ENSDARG00000012039	35.4564	39.6176	24.5542	32.7013	22.7943	21.9685		19.6564
ENSDARG00000012040	8.54969	7.97052	4.6271	4.87957	5.58618	4.15833		3.85857
ENSDARG00000012044	3.08721	2.50284	2.98537	4.06905	1.19111	1.03907		0.602296
ENSDARG00000012051	10.1883	9.1405	7.92151	9.58253	6.5942	6.00461		5.38925
ENSDARG00000012072	5.23003	5.42783	8.25979	7.81201	5.36581	6.61935		6.14956
ENSDARG00000012073	16.7086	17.0442	9.25516	10.2198	7.77052	4.92791		3.89248
ENSDARG00000012078	93.4268	70.5334	56.8682	55.5895	78.8227	67.7957		57.5283
ENSDARG00000012113	33.4316	46.5587	45.6583	46.2305	22.1405	21.4562		23.4626
ENSDARG00000012125	1.82111	2.13217	0.865107	1.34566	1.10953	0.922488		0.867297
ENSDARG00000012135	8.10138	6.11662	4.12734	3.67264	7.22672	5.96916		5.22893
ENSDARG00000012138	38.4866	33.3294	28.2753	37.6452	35.6	37.8163		27.9501
ENSDARG00000012140	30.5556	25.6486	19.5566	23.5236	24.794	18.5155		13.9028
ENSDARG00000012141	93.6803	84.6682	54.2648	65.2047	64.6011	57.5237		53.1721
ENSDARG00000012144	83.257	74.3797	55.0289	57.4391	49.6533	44.9386		48.2685
ENSDARG00000012177	4.0441	3.13543	1.34956	2.81528	2.86579	1.64929		2.93635
ENSDARG00000012184	3.91527	4.78732	2.69025	5.1119	2.9171	1.7063		2.55843
ENSDARG00000012192	11.2598	11.6937	11.1996	11.007	10.4898	10.993		12.4847
ENSDARG00000012194	12.1173	12.4993	8.73025	9.60489	11.7535	9.59387		10.7255
ENSDARG00000012199	9.83635	8.40097	4.56188	6.1974	7.4322	6.0803		5.8505
ENSDARG00000012215	23.7603	21.9679	18.8252	16.5095	8.71012	7.26354		7.66394
ENSDARG00000012219	23.243	22.5897	19.5004	22.4371	15.1832	13.0958		15.6585
ENSDARG00000012222	31.3264	34.9356	28.9965	32.8186	13.262	10.0763		9.03345
ENSDARG00000012234	147.499	164.76	128.285	148.534	63.4811	58.8059		53.3848
ENSDARG00000012244	91.7278	74.0769	65.1335	44.0852	51.5059	42.6426		37.2158
ENSDARG00000012248	28.2092	22.5653	13.9166	18.6591	37.1432	38.6974		39.457
ENSDARG00000012261	44.8754	51.8362	29.4428	36.701	29.3903	18.8367		18.4457
ENSDARG00000012271	16.76	12.5287	16.3961	17.0676	10.2175	9.55438		10.3205
ENSDARG00000012274	48.8295	55.9796	35.2999	48.0253	14.2585	16.5946		13.3394
ENSDARG00000012295	24.8134	28.052	22.932	26.1668	14.035	11.0916		13.2789
ENSDARG00000012306	20.9485	29.4298	5.61779	31.2128	3.96122	2.7307		3.54498
ENSDARG00000012314	6.80066	5.47298	3.88231	3.505	5.0765	3.30259		3.7937
ENSDARG00000012325	13.3982	13.2801	10.8303	10.3989	11.033	11.1169		8.58832
ENSDARG00000012340	4.90481	4.06113	2.49792	3.22187	4.24116	3.40479		5.18285
ENSDARG00000012353	12.2836	9.21086	7.76862	9.28229	15.5897	13.012		10.5227
ENSDARG00000012368	6.05086	5.59784	3.46442	4.4804	4.27567	3.63288		3.52804
ENSDARG00000012369	10.2729	9.82979	10.3668	11.267	6.90356	6.57007		7.53452
ENSDARG00000012378	27.0996	26.4062	21.1545	18.5741	18.8816	16.5432		14.3634
ENSDARG00000012387	256.503	244.599	144.719	189.432	138.82	119.905		114.311
ENSDARG00000012389	9.2844	7.35155	4.13403	5.53655	8.68044	6.58327		7.23414
ENSDARG00000012390	7.37574	6.94033	6.32465	7.74197	7.37702	9.43576		8.07814
ENSDARG00000012397	41.3356	37.9775	28.0868	28.9786	36.3461	28.8313		26.6091
ENSDARG00000012399	70.0985	74.1109	50.0538	56.9692	40.7294	31.4164		24.4416
ENSDARG00000012403	1.31326	1.60228	0.889851	0.988885	1.75979	1.58894		1.6056
ENSDARG00000012405	607.026	429.382	202.296	233.715	446.815	281.446		275.186
ENSDARG00000012407	22.0896	23.3065	19.2846	22.2943	21.4997	22.1922		20.4549
ENSDARG00000012432	35.5876	36.548	26.1709	30.6395	19.334	14.779		14.1252
ENSDARG00000012450	94.5851	98.501	95.4672	103.342	59.4553	54.853		76.6407
ENSDARG00000012453	21.6546	18.8318	20.5273	23.1462	18.2903	18.5181		20.6853
ENSDARG00000012458	59.9189	49.8545	31.7161	37.8404	46.9919	42.019		31.5221
ENSDARG00000012460	2.48161	2.14731	2.67926	3.01507	2.13875	2.52583		2.37848
ENSDARG00000012468	42.3121	44.9377	24.2476	29.6835	37.2845	19.4455		27.408
ENSDARG00000012485	41.384	46.5477	36.1711	54.3412	16.5149	9.86148		11.2141
ENSDARG00000012495	10.1391	8.02079	4.36762	5.09104	3.46939	2.24373		2.11345
ENSDARG00000012499	2.84337	1.89312	1.36416	1.54736	1.82375	1.26692		1.10814
ENSDARG00000012505	26.6416	22.5989	12.3668	19.0506	16.6213	13.1763		15.1731
ENSDARG00000012506	15.9433	15.8468	13.2504	11.0063	11.8658	10.172		10.9027
ENSDARG00000012513	209.973	198.242	125.31	161.315	163.995	170.681		117.761
ENSDARG00000012519	6.91288	5.30354	2.49277	4.32594	3.44869	2.29645		2.31449
ENSDARG00000012534	3.13125	2.26457	1.55584	2.04846	2.51416	2.46563		2.40605
ENSDARG00000012553	42.0872	44.2904	38.4975	42.1441	28.6667	25.7593		27.3856
ENSDARG00000012563	11.0187	10.7594	10.015	10.4169	4.73286	4.1745		4.35878
ENSDARG00000012572	17.3475	17.1203	22.3512	21.2889	14.5343	15.4465		19.1234
ENSDARG00000012574	1.80055	0.962321	0.517197	0.738153	1.44545	1.01308		0.990079
ENSDARG00000012577	33.7736	24.7973	14.8015	17.8737	18.6365	15.8724		12.602
ENSDARG00000012586	5.35212	5.37628	2.68865	3.87537	3.23721	1.65795		3.36412
ENSDARG00000012588	8.88972	9.99479	7.29189	7.98198	6.61612	4.8929		4.89149
ENSDARG00000012591	64.8628	61.1217	58.7835	54.3876	52.7752	47.3384		47.5148
ENSDARG00000012593	112.704	76.565	37.3472	52.0378	83.4845	50.5042		74.2949
ENSDARG00000012600	0.61698	0.270526	0.0958005	0.193432	1.61813	1.19013		0.877618
ENSDARG00000012603	105.852	98.1239	57.6663	64.3874	49.0739	42.4839		30.3486
ENSDARG00000012625	9.25697	9.67274	7.77698	10.7996	3.68872	2.72436		3.03404
ENSDARG00000012627	24.5553	21.4775	10.5969	13.9402	18.6071	14.5628		12.7572
ENSDARG00000012632	2.03094	2.65129	2.97072	1.8714	1.57044	1.71961		1.43226
ENSDARG00000012649	18.9617	21.8702	10.5299	20.0124	21.618	11.6426		18.5272
ENSDARG00000012656	17.4557	15.2039	8.0871	8.73677	9.36433	6.06833		7.00787
ENSDARG00000012671	19.5535	16.8006	9.64069	12.6871	13.0647	7.87263		8.33105
ENSDARG00000012672	84.7989	95.8385	103.38	115.038	80.7462	94.2773		99.2298
ENSDARG00000012674	26.375	30.8952	26.4139	24.4732	15.4682	10.733		9.95155
ENSDARG00000012682	319.988	323.713	174.288	244.868	171.438	137.545		163.409
ENSDARG00000012684	3.02527	2.23586	0.841959	1.72358	2.27224	1.80844		1.3387
ENSDARG00000012688	376.269	358.015	344.536	318.167	358.207	302.582		272.263
ENSDARG00000012718	1.19205	1.25669	1.18999	1.98284	1.45294	2.43107		1.24955
ENSDARG00000012723	30.4436	30.8046	19.0211	19.119	15.7962	11.9386		9.52243
ENSDARG00000012726	1.51567	2.39007	2.62868	2.09212	2.36404	2.81538		2.66315
ENSDARG00000012741	10.9529	11.4464	5.71825	9.21121	11.484	7.68371		8.92668
ENSDARG00000012745	3.49186	3.59035	2.32516	2.90381	2.88222	2.0224		2.7321
ENSDARG00000012747	108.703	104.122	83.3564	90.6757	67.6102	67.6716		63.7293
ENSDARG00000012763	31.6178	26.4672	25.9823	28.9112	28.8069	26.6827		28.1257
ENSDARG00000012776	2.48532	2.49586	1.31601	2.5922	3.28504	3.93663		5.27434
ENSDARG00000012777	65.0748	62.2067	46.2634	50.2162	48.9748	42.3315		42.8684
ENSDARG00000012790	11.8569	13.6273	6.20984	9.57924	6.76764	3.71821		4.18413
ENSDARG00000012801	4.57636	3.29697	1.5183	2.00769	2.21861	1.22385		1.29207
ENSDARG00000012816	2.45862	2.00066	1.84168	1.44964	2.1021	1.66162		1.57148
ENSDARG00000012818	52.3346	55.7424	35.8897	41.7783	23.1728	20.3884		17.0512
ENSDARG00000012820	249.756	237.547	187.598	188.906	135.397	108.596		112.426
ENSDARG00000012823	2.50033	2.88379	1.46863	3.60232	2.3377	1.03937		1.64257
ENSDARG00000012827	5.06886	5.18144	3.81983	4.18999	3.02284	2.50778		1.87844
ENSDARG00000012833	1.77577	1.42821	0.954077	1.03858	1.21075	0.718715		1.52342
ENSDARG00000012840	12.4969	12.3702	7.00583	7.68784	8.06984	5.52419		5.01483
ENSDARG00000012848	38.0294	33.3351	21.4147	22.2119	21.0081	17.1913		17.0386
ENSDARG00000012866	37.4327	26.6689	16.3095	20.9099	21.5013	18.4325		15.2799
ENSDARG00000012871	89.6225	88.4873	70.8985	65.4208	64.2078	54.2087		44.3027
ENSDARG00000012874	112.644	89.1428	100.872	89.209	95.9985	93.7764		96.1086
ENSDARG00000012887	12.3473	10.0536	7.52518	8.99899	8.01581	5.66248		6.41739
ENSDARG00000012892	8.20927	9.67505	5.48953	7.39614	6.47027	3.93171		4.76631
ENSDARG00000012899	21.9566	24.9882	25.4056	23.4702	12.3271	10.5808		10.8298
ENSDARG00000012914	7.31712	5.95508	3.36089	3.43278	4.4534	3.67428		3.46812
ENSDARG00000012915	31.8546	20.724	29.7685	33.5389	22.5985	21.6162		28.942
ENSDARG00000012927	23.4973	22.9716	23.5709	25.3415	26.1626	30.1157		33.9912
ENSDARG00000012929	13.7009	15.9891	7.97121	9.25224	5.93715	4.72789		3.68923
ENSDARG00000012932	28.8449	32.5172	34.7044	36.8663	26.5655	27.9429		29.1023
ENSDARG00000012942	57.9812	48.3204	23.8897	32.1497	32.1321	25.7468		21.3301
ENSDARG00000012946	51.2324	50.7542	49.8984	45.2677	47.2423	41.3428		45.9462
ENSDARG00000012949	4.62737	3.17601	2.51635	2.33888	3.96369	2.82494		3.03554
ENSDARG00000012953	9.7524	9.9201	8.43155	7.77735	10.6273	10.6357		8.03197
ENSDARG00000012982	7.97414	5.03911	3.67247	3.89594	2.98298	2.23267		3.82807
ENSDARG00000012986	6.29821	5.62691	5.29954	4.24024	3.32558	2.57983		3.73066
ENSDARG00000012987	208.896	173.118	158.401	115.282	145.765	123.494		110.454
ENSDARG00000013004	15.0804	14.1838	10.3608	13.0718	11.6577	10.0557		10.2428
ENSDARG00000013005	35.1842	31.8248	21.0875	23.2324	23.2469	20.9914		15.5603
ENSDARG00000013006	11.8478	12.4779	8.35868	9.61981	6.71155	3.89934		4.46406
ENSDARG00000013009	11.5785	15.2261	10.8269	12.7123	9.08598	8.22541		8.07296
ENSDARG00000013016	32.6912	28.2477	30.6235	30.1875	18.6286	18.8561		16.3825
ENSDARG00000013022	10.007	4.99564	4.43331	6.09813	9.9525	9.45101		11.7239
ENSDARG00000013023	19.0418	20.3893	13.0143	15.2861	11.7707	9.57763		8.99642
ENSDARG00000013024	16.849	16.1194	9.3678	11.475	16.0781	15.8036		12.8956
ENSDARG00000013025	5.14612	4.70646	3.53069	3.3706	3.20353	3.08236		2.69758
ENSDARG00000013031	17.2196	12.3093	8.23178	11.8239	9.36321	5.7799		5.97143
ENSDARG00000013044	152.738	154.051	176.522	171.177	101.621	102.633		113.109
ENSDARG00000013051	2.18389	1.98071	1.14493	1.98266	1.43346	1.40422		1.38144
ENSDARG00000013057	144.268	133.495	99.1416	116.275	119.127	122.651		99.8455
ENSDARG00000013058	18.6267	17.0187	10.0401	13.531	12.3174	9.74651		9.37815
ENSDARG00000013063	12.1097	9.04103	9.84205	11.3394	7.07801	8.98368		8.06778
ENSDARG00000013075	137.96	160.714	158.586	170.887	77.8049	71.639		67.2348
ENSDARG00000013076	17.1994	13.5044	8.85138	9.61711	13.0579	10.9101		8.86339
ENSDARG00000013078	497.641	458.396	396.352	335.535	304.983	237.383		226.58
ENSDARG00000013079	19.3851	19.7949	13.2325	12.7445	9.04508	8.2226		6.5486
ENSDARG00000013082	1.19279	1.15286	1.13487	1.25498	1.6643	3.0331		2.64642
ENSDARG00000013087	31.1416	28.0377	18.9394	22.8331	19.9398	14.3653		14.0278
ENSDARG00000013095	31.1387	31.7089	30.018	24.9867	29.5857	19.9078		23.7869
ENSDARG00000013117	10.2738	8.8679	5.49753	6.61665	7.16379	5.7594		5.34712
ENSDARG00000013122	9.50092	11.48	6.99518	12.5744	11.9727	11.6915		15.8217
ENSDARG00000013128	5.24629	6.63769	4.01433	3.92429	4.76147	4.07141		3.41102
ENSDARG00000013144	210.264	189.234	147.968	177.089	127.48	111.305		138.835
ENSDARG00000013150	13.481	14.2462	10.0897	10.1223	11.1432	9.0661		8.54026
ENSDARG00000013153	2.2812	1.9298	0.673478	1.42511	2.06163	1.70005		1.81398
ENSDARG00000013161	38.3505	41.4887	34.1879	48.6868	34.7528	26.888		28.5108
ENSDARG00000013168	3.1009	2.01313	0.94349	1.15763	1.43103	0.81902		1.16182
ENSDARG00000013174	10.57	6.59513	4.16455	5.61649	7.52409	3.88116		4.97435
ENSDARG00000013207	15.6113	10.0279	5.10247	6.62203	5.52634	3.69692		2.34007
ENSDARG00000013222	10.875	9.39015	6.59	8.07123	7.27016	6.34922		6.84193
ENSDARG00000013224	6.76122	4.32618	3.45357	3.22906	4.65174	3.68542		3.54576
ENSDARG00000013236	52.517	60.7742	40.5698	46.0971	38.7871	19.1327		25.2235
ENSDARG00000013245	1.45997	0.955175	0.823203	1.50729	2.03151	0.641882		1.57998
ENSDARG00000013250	26.1696	23.1334	21.5987	20.4052	16.2375	12.5623		12.5363
ENSDARG00000013274	87.9676	76.6202	44.2078	71.3832	35.6303	27.163		29.2698
ENSDARG00000013279	4.57406	4.78149	2.89229	3.41224	3.18385	2.50952		1.70829
ENSDARG00000013295	2.31665	1.76482	0.954809	1.66897	1.58332	1.60023		1.8164
ENSDARG00000013302	26.9643	29.2977	28.6414	32.0369	30.2058	32.1934		35.3001
ENSDARG00000013307	2517.23	2962.47	3982.93	3905.24	4011.97	4908.95		5746.71
ENSDARG00000013310	8.00268	7.69522	3.51202	5.01819	2.85756	1.49398		2.0564
ENSDARG00000013312	1.22641	1.58734	1.44548	4.6951	1.30676	0.537007		1.01443
ENSDARG00000013329	3.73619	4.97163	2.41579	4.12622	2.46344	4.32268		2.45554
ENSDARG00000013333	149.068	165.482	156.887	168.788	98.4093	97.2657		95.2822
ENSDARG00000013351	1725.5	1816.8	1472.29	1499.81	1160.83	1016.42		1100.83
ENSDARG00000013360	10.793	8.93469	3.66655	9.08439	8.31791	7.37878		10.0123
ENSDARG00000013371	36.4923	33.528	27.2934	36.2833	21.3993	24.8232		23.1216
ENSDARG00000013379	56.0862	45.0956	26.6571	30.452	37.3922	24.3499		21.5438
ENSDARG00000013382	72.1138	65.0355	66.7769	66.9726	54.4599	54.2759		51.7096
ENSDARG00000013397	32.5296	29.7305	19.7397	32.2274	27.1465	23.8121		38.0157
ENSDARG00000013415	155.774	140.373	77.8039	130.293	120.566	86.4175		102.52
ENSDARG00000013434	13.1219	12.6258	7.37726	9.33435	8.64647	6.69141		6.94365
ENSDARG00000013443	50.6734	42.0116	31.4998	30.1186	32.9866	29.8163		21.4415
ENSDARG00000013457	27.5517	27.0041	20.0903	23.7822	15.4544	14.1669		10.7526
ENSDARG00000013461	3.60083	3.60992	2.05048	3.6255	1.53229	1.40423		1.44979
ENSDARG00000013472	28.7818	27.0819	16.9792	19.978	15.3546	12.0005		9.6044
ENSDARG00000013475	354.972	404.72	311.521	297.805	219.092	162.055		161.852
ENSDARG00000013476	39.1907	37.3605	19.5677	33.8275	11.1203	7.16684		7.25236
ENSDARG00000013478	36.0859	31.3244	29.7166	20.2621	18.6147	15.3495		10.2263
ENSDARG00000013492	1.82823	1.3829	0.619461	1.05023	0.407333	0.278536		0.386014
ENSDARG00000013500	3.21638	2.33393	1.22875	2.37808	2.52985	1.96034		2.44158
ENSDARG00000013505	38.1525	33.4239	21.1398	22.5025	17.0837	15.7879		13.3566
ENSDARG00000013528	3.12077	2.9857	2.16604	3.15891	1.11258	0.951386		0.90453
ENSDARG00000013533	72.1233	80.8965	48.5859	60.676	52.849	51.3016		39.6612
ENSDARG00000013542	24.9675	22.1751	9.91901	13.5054	12.581	9.56518		8.78363
ENSDARG00000013561	19.1893	19.6092	18.6586	18.7054	17.6829	17.9957		16.7793
ENSDARG00000013575	5.1671	5.79584	3.82606	4.25638	4.37638	3.04478		2.99141
ENSDARG00000013576	125.932	124.098	118.702	108.874	74.15	71.2676		57.9671
ENSDARG00000013582	43.3441	44.0675	25.2625	28.5333	21.1184	17.0018		12.2842
ENSDARG00000013596	4.58798	4.3036	1.76255	2.73568	4.06696	2.76082		3.43232
ENSDARG00000013613	13.8346	11.3786	10.7388	7.22056	11.4621	8.33123		7.71976
ENSDARG00000013615	3.84148	3.22132	2.94562	3.29218	3.84449	3.46782		3.67724
ENSDARG00000013623	346.495	357.063	302.239	291.179	202.495	177.46		158.443
ENSDARG00000013628	50.8886	43.3108	22.6004	30.1122	41.2185	41.0446		34.7954
ENSDARG00000013655	176.214	170.29	131.122	176.511	184.624	187.855		220.767
ENSDARG00000013659	17.2118	13.3388	8.29567	9.15376	13.5358	10.3585		11.196
ENSDARG00000013667	11.7151	9.78899	5.47341	6.26451	4.94743	3.12257		3.53866
ENSDARG00000013669	4.40559	1.99733	1.48824	1.6743	2.1453	1.02668		1.29627
ENSDARG00000013670	59.9095	47.8793	28.5655	28.9514	35.7144	29.266		20.2277
ENSDARG00000013681	77.81	65.0875	59.6758	53.4269	60.703	61.1542		51.7026
ENSDARG00000013694	8.10938	12.4558	8.15804	9.69912	8.36358	6.58968		7.75911
ENSDARG00000013704	9.91768	9.10614	4.51405	7.25141	6.19005	4.51143		4.66131
ENSDARG00000013705	11.3607	10.3651	4.91327	7.6393	7.64349	6.71015		5.83967
ENSDARG00000013708	12.5441	9.71191	4.33788	7.51183	7.37984	4.83238		6.15814
ENSDARG00000013711	29.8668	18.1655	17.8543	16.3726	12.3292	7.12001		8.54577
ENSDARG00000013719	22.2526	20.1505	14.1882	17.9821	8.2591	4.58865		5.17497
ENSDARG00000013721	2.42102	1.81396	1.39896	1.29597	1.54531	1.69031		0.980117
ENSDARG00000013726	3.06439	2.74495	2.19983	2.55054	2.46544	1.83475		2.00621
ENSDARG00000013729	114.163	121.671	82.0109	87.4828	62.6226	51.8625		42.877
ENSDARG00000013732	72.7488	69.3685	52.7987	51.0537	58.8756	53.5055		41.7715
ENSDARG00000013734	17.7086	11.2432	11.6163	7.20327	10.3511	8.58452		6.18476
ENSDARG00000013741	20.7728	19.1422	15.0911	17.389	14.601	15.5706		15.1647
ENSDARG00000013750	32.6617	32.1419	35.4531	28.5257	18.0525	14.6357		16.5212
ENSDARG00000013763	20.7924	14.9549	8.45334	9.45134	16.139	12.4794		9.93859
ENSDARG00000013771	3.48205	2.02203	1.8041	2.91939	3.66579	4.80731		4.16898
ENSDARG00000013776	60.6823	60.7465	41.6972	35.3649	23.2419	16.4983		13.1067
ENSDARG00000013777	117.36	106.375	57.2648	73.9702	92.0695	69.2079		65.2546
ENSDARG00000013784	43.0383	41.3702	23.584	35.9492	39.907	34.0938		35.5382
ENSDARG00000013794	33.8594	24.0298	16.5598	18.4305	36.3706	31.0986		21.2017
ENSDARG00000013795	9.28721	6.73979	6.39553	4.7181	7.19337	6.45292		4.20584
ENSDARG00000013800	84.5314	85.3738	73.633	85.7999	61.1378	49.6338		41.8258
ENSDARG00000013802	25.6791	24.9006	19.471	23.1047	17.07	11.6532		11.4495
ENSDARG00000013804	320.963	383.209	388.565	466.429	266.109	332.797		425.311
ENSDARG00000013813	7.23708	6.48159	6.83715	6.39972	2.81684	2.33447		3.6813
ENSDARG00000013822	37.136	48.0746	63.9852	68.0727	47.2526	60.8531		61.9814
ENSDARG00000013828	1.7332	1.97072	0.949748	1.68851	2.12537	1.5655		2.78825
ENSDARG00000013830	21.3108	26.9749	17.7889	26.6041	30.3	24.6397		34.5451
ENSDARG00000013834	1.56278	1.20261	0.972799	1.44482	1.90466	1.03818		1.24587
ENSDARG00000013838	55.7148	45.1097	23.6784	31.7246	45.7563	40.1034		38.8797
ENSDARG00000013839	3.88269	4.18941	4.24818	3.21717	3.94347	2.75797		3.13173
ENSDARG00000013841	50.3002	52.1318	35.0201	35.8463	12.6481	6.70744		7.81636
ENSDARG00000013842	14.9457	15.6355	9.46063	8.47275	10.0401	7.26125		5.87605
ENSDARG00000013843	38.8084	42.1216	33.0953	37.4764	16.9068	14.4238		14.7058
ENSDARG00000013845	2.13956	2.08917	1.05187	1.41877	1.9143	1.78361		1.4675
ENSDARG00000013847	32.338	24.7008	11.7501	19.6591	19.0828	12.8667		19.6185
ENSDARG00000013853	24.6437	27.1417	19.6325	26.2841	19.0476	18.7934		17.2169
ENSDARG00000013858	1.34181	1.25053	0.89925	0.991349	0.803417	1.1059		0.824746
ENSDARG00000013860	5.3741	6.19897	6.65649	7.57477	3.37504	3.33628		5.41457
ENSDARG00000013861	8.07613	8.48351	4.1169	6.15414	6.39245	4.10302		5.88814
ENSDARG00000013863	89.2395	60.4554	59.1361	48.6215	71.3067	60.3132		47.6431
ENSDARG00000013880	6.39134	6.32978	5.09253	5.54298	6.66337	6.35236		5.20878
ENSDARG00000013881	38.601	35.5899	27.4647	28.5186	26.8452	20.1889		16.0286
ENSDARG00000013892	2.0323	1.22216	0.588721	1.15528	1.88718	1.46495		1.56619
ENSDARG00000013921	11.7866	9.23777	2.52574	4.71634	3.34891	1.73669		2.97859
ENSDARG00000013928	5.52377	4.96192	4.4111	4.77763	8.63983	7.10811		8.63514
ENSDARG00000013931	326.664	346.361	326.755	360.418	355.497	383.444		367.467
ENSDARG00000013933	2.48828	3.42988	3.56123	4.20505	0.792278	0.728483		0.463858
ENSDARG00000013938	771.014	826.494	830.174	682.499	534.237	495.36		433.423
ENSDARG00000013946	11.9539	9.74691	6.29773	6.72396	7.2199	5.92632		5.01195
ENSDARG00000013950	24.9402	26.0033	23.0652	28.6047	13.5315	15.8405		20.9176
ENSDARG00000013961	14.9153	13.9141	7.1251	10.1855	11.3831	9.24993		9.83531
ENSDARG00000013965	16.0543	15.4035	9.76627	9.86532	9.45938	8.11044		8.89789
ENSDARG00000013966	115.075	153.982	158.87	151.093	95.3594	94.4015		96.4479
ENSDARG00000013968	479.424	393.783	343.54	271.098	413.988	350.958		292.879
ENSDARG00000013973	17.6098	18.1589	10.886	11.2087	8.77268	9.64647		7.09623
ENSDARG00000013976	1.54428	1.43969	0.683827	0.84356	0.502952	0.287933		0.478491
ENSDARG00000013979	131.36	118.861	113.29	136.218	137.937	167.826		176.182
ENSDARG00000013990	27.8956	23.0731	13.4187	15.8435	20.7768	17.7278		15.4343
ENSDARG00000013997	4.14694	3.32892	2.24748	2.83332	2.95958	1.7552		3.23641
ENSDARG00000014003	17.0857	14.8825	8.77785	12.4071	10.2702	7.0954		7.2714
ENSDARG00000014004	46.1342	47.709	35.3197	39.1098	31.8924	28.8777		29.062
ENSDARG00000014005	9.76091	9.19142	4.93139	6.1905	5.19838	3.85326		2.9235
ENSDARG00000014008	14.7099	14.4582	8.10569	9.27707	10.0511	7.63599		7.16971
ENSDARG00000014013	49.7544	50.2502	27.9169	41.0752	30.3758	20.5172		24.6712
ENSDARG00000014015	51.6539	53.2686	30.7067	51.0496	40.2795	36.1141		44.6197
ENSDARG00000014017	128.264	120.517	84.1482	66.2093	53.3187	35.5348		29.0913
ENSDARG00000014018	1.43966	1.78766	0.471955	0.599247	1.44836	0.781391		1.23845
ENSDARG00000014024	3.83754	3.35228	2.18339	2.46501	2.1652	2.07961		2.2905
ENSDARG00000014041	15.6143	15.923	9.56064	9.7548	10.2525	6.49758		5.8755
ENSDARG00000014050	44.238	41.8388	34.3523	35.314	35.6085	32.9729		25.2538
ENSDARG00000014053	26.8716	19.9599	24.1362	18.0657	19.527	19.3866		17.0819
ENSDARG00000014068	55.5446	56.8236	34.7108	41.8675	32.3403	24.5902		24.8903
ENSDARG00000014081	1.71019	1.17342	0.859867	1.45241	2.58387	1.65566		2.74855
ENSDARG00000014083	66.0856	74.5031	57.6863	58.9584	41.4247	40.2323		35.5563
ENSDARG00000014085	53.0878	46.562	36.7513	46.7251	47.0239	49.5485		43.5828
ENSDARG00000014091	23.3107	21.728	18.2248	16.3916	21.4723	20.9022		16.8147
ENSDARG00000014098	11.7919	12.1565	5.76757	12.3756	12.773	8.23937		15.3679
ENSDARG00000014101	12.8658	11.4665	7.26513	12.3303	12.4566	8.32469		9.06622
ENSDARG00000014106	96.2399	88.3456	39.48	52.0471	39.7731	29.1875		24.1587
ENSDARG00000014113	14.5477	11.3487	5.51478	7.58553	7.70012	5.31544		5.20454
ENSDARG00000014137	25.1386	23.2199	15.5161	16.4835	20.4984	16.3596		12.3232
ENSDARG00000014138	10.1176	10.1166	9.6335	12.3158	5.83549	5.80827		8.20405
ENSDARG00000014139	84.007	78.2265	52.9804	57.9015	51.6258	41.2719		36.5134
ENSDARG00000014148	44.4902	42.1031	35.6955	42.0263	29.7163	27.0106		32.2611
ENSDARG00000014159	29.7108	28.4238	14.7545	23.6115	17.2172	14.3086		13.9002
ENSDARG00000014161	20.6814	17.5559	14.0108	14.5013	12.4537	10.1138		8.28276
ENSDARG00000014165	1520.04	1599.61	1623.76	1735.28	1472.65	1447.03		1549.5
ENSDARG00000014171	25.197	17.1727	28.6264	22.414	26.9764	37.461		36.6297
ENSDARG00000014180	10.9224	9.6012	6.70955	7.9722	12.377	9.90286		8.81791
ENSDARG00000014222	97.5094	96.3509	69.1329	81.4672	61.0841	53.7279		47.4293
ENSDARG00000014230	37.8762	40.0534	28.0325	31.5121	20.8374	15.0568		13.4641
ENSDARG00000014239	36.8651	33.3419	15.3744	27.9279	36.4945	23.8269		28.8159
ENSDARG00000014244	213.439	212.782	176.925	183.17	113.01	92.7935		97.6196
ENSDARG00000014259	2.0028	1.04499	0.76067	1.06162	1.74318	1.43552		1.59769
ENSDARG00000014274	66.3311	70.7933	65.9496	62.0154	37.5292	30.0458		29.033
ENSDARG00000014292	14.4159	15.2472	7.63648	6.7824	9.73413	7.27084		7.83507
ENSDARG00000014302	12.1287	10.1942	6.39969	6.32915	10.5388	8.14022		9.30886
ENSDARG00000014303	16.4679	13.6298	12.5053	9.94897	8.36044	8.20375		7.09562
ENSDARG00000014311	3.56071	4.19584	2.48122	3.13558	2.79387	2.35263		2.02911
ENSDARG00000014313	522.961	573.084	793.265	654.655	337.671	332.497		336.037
ENSDARG00000014324	1.65991	1.54962	1.48244	1.08909	1.11242	1.66248		1.62732
ENSDARG00000014329	351.457	365.069	251.672	287.021	126.109	101.66		89.0569
ENSDARG00000014333	7.45175	7.53307	7.42687	8.9468	6.38949	7.21655		5.26942
ENSDARG00000014348	7.5099	7.63009	4.28682	6.04169	3.84965	2.55989		3.51047
ENSDARG00000014361	65.2523	51.3136	49.069	45.3221	47.4944	42.362		38.0461
ENSDARG00000014366	19.1426	17.8178	12.6475	12.1913	15.0014	11.0021		10.1899
ENSDARG00000014378	9.04836	7.81988	5.67538	6.4731	6.29202	4.61377		5.02683
ENSDARG00000014427	4.86209	3.03866	2.4294	2.84394	11.5987	13.7165		7.45662
ENSDARG00000014428	20.0287	16.2542	9.6628	9.29802	10.9991	8.78353		8.33749
ENSDARG00000014430	5.93829	5.70233	2.85779	4.20822	5.17875	3.17361		4.25068
ENSDARG00000014439	2.11926	1.79683	0.909071	1.4789	0.935179	0.745787		0.816967
ENSDARG00000014463	58.2008	59.9801	47.601	68.1168	61.2002	59.2542		57.7128
ENSDARG00000014474	10.3803	10.0859	11.5313	11.4819	12.3236	11.8308		13.8626
ENSDARG00000014498	38.1404	37.6933	18.1887	21.8174	26.6664	19.1196		18.3997
ENSDARG00000014499	96.8183	108.969	118.549	133.498	55.2135	51.9281		61.5195
ENSDARG00000014506	57.7264	66.9741	61.0533	75.8503	31.6255	34.2277		33.3126
ENSDARG00000014517	25.263	19.3314	11.8906	14.2877	13.8356	11.5024		8.74782
ENSDARG00000014527	27.5939	23.2376	13.9032	21.6369	19.1184	11.3772		19.2346
ENSDARG00000014531	3.27866	3.63091	2.42897	2.56076	4.97857	4.55163		6.06539
ENSDARG00000014532	38.8637	35.8354	25.7964	31.0065	24.9734	21.6554		18.5577
ENSDARG00000014536	69.6956	72.0027	73.3148	77.5065	39.8593	41.6684		48.0178
ENSDARG00000014545	10.9041	9.76079	6.57686	7.21909	13.9125	14.3899		12.6195
ENSDARG00000014554	18.4575	18.7843	13.5708	16.9966	27.3244	27.812		28.8328
ENSDARG00000014556	29.7833	41.5523	41.3131	38.1742	21.6959	16.8453		18.1736
ENSDARG00000014569	56.5892	53.9782	45.0161	40.4121	32.9237	26.1085		23.7166
ENSDARG00000014571	146.659	130.537	77.2313	87.3729	122.726	87.79		77.0029
ENSDARG00000014572	13.9316	13.9962	8.22371	13.2604	7.79105	7.54744		8.59205
ENSDARG00000014577	14.1193	13.0992	7.28603	9.63266	11.9128	11.2211		8.53409
ENSDARG00000014582	15.7873	16.7991	10.618	11.4379	12.5924	12.5073		10.3031
ENSDARG00000014587	50.0376	51.877	24.9418	31.6653	30.3227	22.9852		24.9243
ENSDARG00000014588	21.5397	20.7941	10.3874	11.9705	6.89164	3.94043		3.82819
ENSDARG00000014591	197.671	221.23	164.341	160.284	112.541	100.352		85.1807
ENSDARG00000014592	10.955	9.98158	5.58146	6.9797	6.45733	3.52941		5.10921
ENSDARG00000014626	236.192	213.009	164.196	154.161	141.897	146.385		118.242
ENSDARG00000014634	19.2012	16.5592	8.90764	10.983	14.7899	10.7827		10.9188
ENSDARG00000014674	29.6312	27.8685	10.877	15.5994	19.4471	12.419		11.1636
ENSDARG00000014676	28.3499	32.7845	31.1178	30.1741	22.0362	21.572		17.4476
ENSDARG00000014685	34.9518	34.1487	25.7696	25.8876	13.2763	7.70776		6.98153
ENSDARG00000014690	6019.3	6220.49	6376.12	5838.32	6342.6	6943.27		6684.56
ENSDARG00000014692	26.7394	24.7454	23.2021	21.3653	16.6627	12.9621		13.636
ENSDARG00000014704	3.70518	4.66955	2.43599	4.05278	3.24704	2.51199		3.48555
ENSDARG00000014717	3.22487	2.92381	1.13675	4.35958	2.36711	0.785882		2.78836
ENSDARG00000014727	39.6511	38.8828	24.7284	27.5712	27.0528	21.3585		20.5518
ENSDARG00000014731	58.4885	57.4552	58.2827	56.4327	36.4501	35.9644		47.3301
ENSDARG00000014746	23.1152	18.3478	10.0046	13.4126	15.1476	11.4163		8.91083
ENSDARG00000014763	201.54	199.698	132.491	160.331	130.654	117.288		124.377
ENSDARG00000014770	43.2004	40.5896	23.4789	27.178	23.5441	17.926		17.1539
ENSDARG00000014775	4.83292	5.08826	3.13806	3.55993	3.22633	2.85198		3.81064
ENSDARG00000014790	11.4375	8.45478	7.19845	10.8652	15.1359	17.9187		19.6006
ENSDARG00000014793	45.7781	36.0313	27.7355	29.8759	27.5614	24.1701		23.4517
ENSDARG00000014794	96.5831	123.776	105.463	123.548	77.4367	60.2203		66.7652
ENSDARG00000014804	6.66039	5.54263	2.9321	4.72754	6.3981	4.95724		5.76031
ENSDARG00000014806	26.6343	24.613	17.6149	18.2212	21.2845	17.4752		20.6208
ENSDARG00000014817	334.395	386.305	355.024	380.797	224.95	202.07		219.681
ENSDARG00000014825	2.68398	2.30705	1.36273	1.84051	2.7003	2.06017		2.37401
ENSDARG00000014866	10.5975	9.2271	6.86388	7.84556	4.69423	3.09791		4.21717
ENSDARG00000014867	2581.38	2887.89	2995.64	2622.7	3610.78	4247.5		3684.24
ENSDARG00000014875	60.1154	53.3916	34.1988	38.7335	49.4959	40.7794		41.017
ENSDARG00000014891	3.61254	2.47224	1.16216	1.5185	1.90439	0.894311		1.40653
ENSDARG00000014898	38.0958	32.5999	36.0533	34.5271	24.4	26.3143		25.066
ENSDARG00000014907	115.099	89.9924	70.5769	121.459	231.603	228.081		243.207
ENSDARG00000014914	117.244	101.4	67.6034	67.9851	84.0818	72.9292		64.4878
ENSDARG00000014915	157.432	204.54	217.713	226.089	107.209	105.747		122.558
ENSDARG00000014941	15.6009	15.657	20.738	19.0234	14.7163	16.7347		16.309
ENSDARG00000014943	41.1045	48.5948	32.7545	38.02	14.0899	8.23509		12.2988
ENSDARG00000014945	11.7375	7.67794	5.87893	5.28942	4.56792	3.6332		3.22829
ENSDARG00000014946	0.788165	1.46087	1.48312	1.36719	0.91924	0.446198		0.998353
ENSDARG00000014954	9.23151	6.86329	2.55298	5.62463	5.28936	3.71376		3.86547
ENSDARG00000014956	63.9047	64.1371	76.505	82.2677	56.9967	61.0762		65.3384
ENSDARG00000014962	16.8354	16.4535	8.36326	13.2781	11.5667	8.85524		14.5399
ENSDARG00000014963	18.37	14.6951	15.546	11.8485	8.65108	7.61142		6.50803
ENSDARG00000014966	20.7093	19.511	12.7247	12.9657	10.8958	8.25958		8.09982
ENSDARG00000014969	98.7708	108.306	66.1501	92.1111	69.5896	55.1369		50.5118
ENSDARG00000014986	14.8922	14.675	8.01343	9.91845	11.2497	9.6302		9.48154
ENSDARG00000014994	7.61558	8.73236	5.51052	6.97204	4.89468	3.49423		2.75431
ENSDARG00000014995	24.1172	24.8576	19.8363	20.6352	15.1036	14.645		14.6635
ENSDARG00000015003	0.52622	0.209502	0.257175	0.473023	1.24795	1.66589		1.3188
ENSDARG00000015006	81.3343	76.0915	49.4882	56.3973	49.2757	31.3121		29.4172
ENSDARG00000015015	51.1299	38.9221	26.2248	29.649	52.9007	47.0133		41.348
ENSDARG00000015050	111.527	113.957	97.3666	108.786	77.9093	72.5812		66.9131
ENSDARG00000015053	3.54248	3.56105	1.37927	2.28479	2.78316	1.44315		2.36691
ENSDARG00000015057	4.52248	2.82007	2.4327	3.69934	2.14778	1.14174		1.99478
ENSDARG00000015059	9.90271	6.83746	6.17779	6.01985	5.87016	4.15176		5.55899
ENSDARG00000015065	2.27159	1.96524	4.45788	2.35286	5.09337	3.86927		3.14402
ENSDARG00000015070	44.6332	44.1479	34.3432	34.5525	18.1974	14.7648		12.3683
ENSDARG00000015072	10.2686	5.38552	5.23083	5.19821	8.32826	7.83987		8.15566
ENSDARG00000015088	54.8045	47.7359	35.2592	40.6691	32.6359	32.83		28.6094
ENSDARG00000015111	339.529	396.47	351.324	340.143	252.012	210.914		220.36
ENSDARG00000015126	101.777	97.8987	66.8319	62.4848	63.671	49.1401		43.0621
ENSDARG00000015128	3187.34	3382.91	4422.98	3731.44	3953.77	5008.39		4783.98
ENSDARG00000015153	8.66921	7.89777	7.31639	9.8115	10.8157	9.30414		11.8056
ENSDARG00000015158	3.81594	4.82922	3.51835	4.37829	4.11525	2.97876		3.29514
ENSDARG00000015161	9.47274	6.81131	9.55548	12.0308	10.4863	12.342		15.9939
ENSDARG00000015164	22.5733	15.8695	9.80905	11.6046	21.7245	18.8227		20.5975
ENSDARG00000015176	14.3924	10.3588	4.80255	6.96733	10.2306	7.43751		7.77827
ENSDARG00000015199	1.85631	1.46317	0.756927	1.10137	1.0448	0.642165		0.738558
ENSDARG00000015201	26.7914	25.8321	21.7542	23.8638	18.8237	18.1157		21.5831
ENSDARG00000015206	14.5018	13.1418	6.99163	9.1592	9.43866	7.38746		7.5665
ENSDARG00000015208	110.098	104.279	78.2978	71.6065	62.5404	55.9048		42.2757
ENSDARG00000015221	10.4924	7.84661	4.71157	4.71184	5.99019	5.22872		3.43304
ENSDARG00000015222	8.84223	8.7018	7.99222	4.81184	4.31106	3.04779		3.55471
ENSDARG00000015224	12.9229	12.0015	7.94393	8.41705	8.46583	6.89503		5.86871
ENSDARG00000015228	28.387	18.661	19.9354	13.6601	9.05023	7.65271		7.70602
ENSDARG00000015236	13.0443	12.0239	7.19577	11.3479	5.4165	3.56166		4.87171
ENSDARG00000015239	89.9709	101.175	77.195	72.5782	50.1983	39.7753		38.0148
ENSDARG00000015252	19.9984	19.2379	10.5532	15.0127	8.57552	5.20735		6.36173
ENSDARG00000015254	30.3605	31.7384	15.6107	29.4823	19.8224	14.601		16.2533
ENSDARG00000015263	91.7736	81.7918	66.5677	65.5466	53.6758	49.7541		42.9206
ENSDARG00000015290	11.0243	11.7585	6.3039	8.06365	6.59275	4.72951		5.85759
ENSDARG00000015292	47.5804	42.8957	23.9754	33.7652	26.7062	25.0451		23.9317
ENSDARG00000015310	82.7374	78.2148	78.1625	83.7513	57.6464	55.5334		60.829
ENSDARG00000015312	18.4319	13.0586	7.84958	11.0699	25.0368	25.7446		24.1949
ENSDARG00000015314	9.69372	8.62239	5.88629	8.13224	11.2379	12.7891		9.95627
ENSDARG00000015315	271.698	304.344	310.964	306.123	243.694	256.006		261.707
ENSDARG00000015325	141.944	140.038	127.141	129.241	78.2323	70.7938		62.3381
ENSDARG00000015343	132.325	158.85	132.356	127.704	123.479	95.8667		94.3646
ENSDARG00000015349	9.9281	9.38528	6.37511	5.75629	3.62801	2.84656		3.22549
ENSDARG00000015352	30.5809	31.674	24.5966	29.6661	21.2129	18.8932		18.5634
ENSDARG00000015355	46.5173	32.7147	24.897	23.7793	17.2957	6.14683		6.30991
ENSDARG00000015374	37.2732	40.1282	28.419	28.673	25.2457	20.3284		17.7073
ENSDARG00000015385	55.6854	73.5746	78.4826	81.5084	48.1056	50.2925		53.5669
ENSDARG00000015392	70.2025	65.9003	44.9967	44.679	40.3816	27.467		22.585
ENSDARG00000015394	88.9668	79.6055	92.7742	85.3457	57.6232	62.8106		56.097
ENSDARG00000015399	22.0249	19.0057	13.7592	19.2397	16.8197	17.8136		16.5239
ENSDARG00000015422	90.971	110.009	116.009	119.052	49.3341	45.9268		42.5037
ENSDARG00000015425	3.083	2.58738	1.87484	1.59793	0.895072	0.734539		1.09062
ENSDARG00000015427	198.241	179.907	134.11	150.346	141.48	119.228		116.891
ENSDARG00000015449	36.9496	30.1413	19.2132	21.2621	22.5339	16.8368		15.7176
ENSDARG00000015460	33.1043	37.3657	23.4947	32.8896	13.7828	8.49739		10.6992
ENSDARG00000015471	14.8178	12.9136	8.81913	9.88871	7.39161	5.77739		5.59123
ENSDARG00000015472	138.268	101.933	61.0349	68.5243	95.3373	83.4544		76.0539
ENSDARG00000015474	24.9211	23.2361	12.1755	14.7385	18.0171	13.5581		13.1775
ENSDARG00000015482	6.32219	5.60787	4.78415	5.21425	6.05428	6.23043		4.09199
ENSDARG00000015502	10.6881	10.3811	6.1507	8.02587	12.7947	11.9741		9.68155
ENSDARG00000015506	4.10946	3.1327	1.0145	2.03358	2.6926	1.91375		1.99371
ENSDARG00000015524	50.7151	48.087	29.6856	34.1993	20.8146	17.4081		16.8976
ENSDARG00000015531	4.59234	4.02608	1.72491	2.80648	1.19331	0.724925		0.502156
ENSDARG00000015536	2.96042	1.51276	1.02211	0.966087	1.63072	1.4709		1.39957
ENSDARG00000015538	41.389	36.3563	26.2761	22.6316	23.1359	19.1785		16.036
ENSDARG00000015540	14.5467	13.9494	11.4243	9.98304	8.31135	7.28361		6.27958
ENSDARG00000015546	8.5924	6.91459	3.54355	4.39407	3.70921	3.01891		3.39337
ENSDARG00000015551	818.844	799.775	744.887	707.395	743.595	729.742		646.728
ENSDARG00000015552	2.30761	1.86922	1.11249	1.08133	1.20916	0.887902		0.931287
ENSDARG00000015557	73.8984	66.97	50.7852	56.6121	56.112	53.5856		57.4127
ENSDARG00000015559	54.0325	43.7226	48.9284	49.9712	70.5108	67.5071		92.846
ENSDARG00000015563	6.74485	6.21068	4.17655	4.93994	7.00762	4.83788		5.45634
ENSDARG00000015566	2.46426	2.00429	1.21392	1.88208	2.32369	1.65402		2.08041
ENSDARG00000015576	34.7456	32.3218	29.525	27.8593	18.4336	15.3494		14.377
ENSDARG00000015610	30.6355	27.2805	18.4556	17.8022	16.6244	15.8884		11.0213
ENSDARG00000015611	9.95192	9.38077	10.4109	11.3796	12.2933	18.8333		22.3049
ENSDARG00000015628	19.6838	24.7264	23.697	27.8271	13.1827	17.4343		19.0932
ENSDARG00000015638	35.0984	38.5504	38.0207	47.8983	22.8419	28.8637		28.5696
ENSDARG00000015649	141.068	145.888	105.129	148.641	76.4374	65.9841		81.9875
ENSDARG00000015653	27.1824	18.8995	13.1114	16.931	18.2649	12.1947		19.0888
ENSDARG00000015657	1.44128	1.58671	0.665866	0.937499	0.947772	0.858275		0.765558
ENSDARG00000015676	83.2784	97.2874	74.2402	88.8746	49.1433	42.7664		49.6426
ENSDARG00000015681	20.8965	19.0377	13.162	11.3679	12.2107	9.80397		7.06241
ENSDARG00000015707	20.1529	20.2156	10.6865	13.2369	13.0751	9.87329		9.37148
ENSDARG00000015709	10.392	11.6578	7.7237	13.9417	4.70681	2.83535		3.57732
ENSDARG00000015722	19.5749	18.6373	10.0169	17.8283	14.8797	10.2894		13.4432
ENSDARG00000015731	7.18131	5.61423	3.11018	6.26761	4.69149	2.26949		4.65133
ENSDARG00000015732	2.70559	1.10234	1.45329	1.26398	1.82576	2.33716		2.05294
ENSDARG00000015747	9.44364	11.5733	7.73106	8.71956	6.71243	6.29892		5.32573
ENSDARG00000015749	5.07172	3.98545	2.67944	3.45228	2.24277	1.58606		1.66434
ENSDARG00000015757	100.193	89.3726	92.8366	97.3452	89.5514	102.805		115.297
ENSDARG00000015759	29.9178	25.4314	19.0606	20.0852	24.969	30.4982		20.815
ENSDARG00000015765	31.3299	36.6675	32.3606	41.0269	24.9257	21.2406		23.2137
ENSDARG00000015780	4.75801	4.04853	4.68277	4.72328	3.65777	4.00628		4.15754
ENSDARG00000015793	1.23589	0.962151	0.427502	1.27597	4.73533	1.82305		2.26121
ENSDARG00000015805	68.2523	52.3314	24.972	31.0782	31.2453	19.2794		19.532
ENSDARG00000015807	12.6195	13.0651	7.09791	15.5945	13.5555	12.9387		17.9329
ENSDARG00000015822	3.88889	2.76091	2.23522	2.62695	4.52306	3.93358		4.07341
ENSDARG00000015823	24.9847	22.0001	13.8694	15.0201	16.8147	15.8095		14.1282
ENSDARG00000015824	73.157	74.6664	41.0244	49.0375	30.0566	20.7192		21.0582
ENSDARG00000015829	19.2917	16.5962	9.97744	11.5055	20.9697	18.972		12.9481
ENSDARG00000015835	28.1637	29.8738	23.3093	25.7006	18.1108	17.2698		17.9354
ENSDARG00000015851	49.5353	40.1695	23.6547	23.7083	23.4342	17.5474		16.0892
ENSDARG00000015853	85.5236	70.3925	55.8409	55.8915	49.9418	38.9743		30.7458
ENSDARG00000015856	8.17038	9.84421	8.51501	11.0087	4.9465	4.04688		5.33299
ENSDARG00000015860	8.76138	7.09967	4.73724	5.6186	8.66568	5.42177		7.50984
ENSDARG00000015862	2480.97	2629.31	2865.79	3190.69	3841.64	4412.32		5033.83
ENSDARG00000015863	10.6972	9.29112	4.27406	6.09964	7.69052	8.0711		5.2909
ENSDARG00000015887	163.944	114.852	60.0316	87.0293	163.359	172.617		161.092
ENSDARG00000015889	45.1493	40.9568	24.9245	26.9374	23.9488	17.9227		15.1572
ENSDARG00000015891	5.90061	5.70654	4.42794	5.80502	5.2572	3.82514		6.2084
ENSDARG00000015901	6.03409	4.59967	2.73826	2.27135	4.63073	3.97282		2.87016
ENSDARG00000015902	4.65797	5.13906	4.06446	4.4496	6.73481	4.46486		8.29391
ENSDARG00000015905	54.8125	43.706	31.8242	28.2451	37.3307	39.8853		33.7942
ENSDARG00000015907	2.15873	1.98366	0.925578	1.82697	1.47385	0.88507		1.23535
ENSDARG00000015915	9.72656	9.3709	5.04651	6.8222	7.22629	6.44096		5.57983
ENSDARG00000015917	18.7471	17.7396	9.65728	25.1306	18.1201	15.6153		16.0585
ENSDARG00000015918	104.685	96.9565	47.2084	59.4186	42.7111	29.8208		25.801
ENSDARG00000015921	27.08	26.1177	15.472	13.9794	8.29103	7.56029		4.76281
ENSDARG00000015922	29.7268	29.4215	19.3149	23.086	21.8617	14.3835		20.3596
ENSDARG00000015930	136.816	120.106	95.4332	85.3306	64.4561	57.6386		43.8014
ENSDARG00000015931	0.952782	0.675472	2.05823	0.89993	1.2716	0.577709		1.6567
ENSDARG00000015937	54.3915	55.6338	40.9003	49.5578	45.6228	48.8445		43.3723
ENSDARG00000015946	5.16668	4.78618	3.198	3.51817	5.0307	5.10737		5.65675
ENSDARG00000015966	8.40648	8.65333	5.10016	9.07673	7.63189	7.25238		9.66025
ENSDARG00000015968	2.11292	2.34818	1.09915	1.64001	1.9707	1.40307		2.25384
ENSDARG00000015970	2.03302	1.20431	0.699443	3.11976	1.75669	1.03731		1.5208
ENSDARG00000015971	16.1881	14.7487	8.14228	9.72618	13.2051	8.96066		9.6301
ENSDARG00000015978	920.768	1078.8	1155.49	1046.75	583.461	546.218		498.14
ENSDARG00000015989	9.71451	8.32907	7.06379	9.10641	5.86367	5.02667		5.65788
ENSDARG00000015990	16.6191	12.5035	4.02068	7.14	7.23003	3.69781		3.59655
ENSDARG00000015997	16.1632	18.0453	9.67941	13.271	12.1459	10.0944		8.41688
ENSDARG00000015998	18.6615	14.518	9.56589	9.67708	8.37724	4.50256		3.77851
ENSDARG00000016010	22.5313	24.4306	17.3405	18.7809	12.2903	7.98107		9.97084
ENSDARG00000016011	7.74333	9.15881	6.17733	9.47174	5.83019	3.78639		5.81545
ENSDARG00000016016	14.3527	12.8381	6.2808	10.4584	8.97518	6.34999		7.12791
ENSDARG00000016038	28.1805	26.3129	26.2212	28.6243	19.7516	18.5605		19.895
ENSDARG00000016044	28.7826	32.0896	37.1628	28.1117	14.8356	13.6484		14.8565
ENSDARG00000016048	7.80166	8.81622	5.18008	8.37806	9.10826	8.94562		10.8148
ENSDARG00000016056	7.49474	7.37035	4.52272	7.45513	6.5192	8.04484		7.26124
ENSDARG00000016058	42.3306	41.8219	31.0524	35.3072	32.2115	30.239		24.8084
ENSDARG00000016059	18.5989	15.0275	9.74754	10.9791	10.7677	11.1383		9.45743
ENSDARG00000016065	1.03514	0.982283	0.488625	0.819991	1.48372	1.36836		1.16984
ENSDARG00000016074	27.4461	31.3122	22.5559	30.5171	24.0404	24.7047		27.1122
ENSDARG00000016080	43.6131	45.7216	35.8781	37.5571	27.349	23.7456		23.4988
ENSDARG00000016081	2.38878	3.60849	3.18971	5.8325	3.06705	2.28316		2.71071
ENSDARG00000016084	12.4678	12.8952	6.68073	8.86449	10.8098	10.6132		7.1362
ENSDARG00000016085	19.5256	15.4755	5.52585	9.67204	7.04101	3.98204		4.60004
ENSDARG00000016086	12.103	8.9711	4.2239	5.67086	6.07925	4.42605		4.22902
ENSDARG00000016089	1.26066	1.4358	0.683807	1.14364	1.56728	1.0972		1.01543
ENSDARG00000016093	5.18396	5.38055	3.00505	3.7819	1.58663	0.950142		1.18972
ENSDARG00000016112	2.81112	2.15808	1.37232	2.33928	2.15665	2.17209		2.90091
ENSDARG00000016117	7.63987	5.63602	4.40806	4.95265	5.01469	4.84184		3.65174
ENSDARG00000016122	39.6479	44.8148	47.4816	53.1727	22.9523	20.2736		21.6072
ENSDARG00000016128	67.1475	68.214	46.5351	48.3185	40.5308	37.0857		31.4891
ENSDARG00000016132	7.89087	9.8624	9.20006	7.10309	12.1071	11.0204		9.1523
ENSDARG00000016138	10.4913	10.5175	9.48177	9.99977	5.63497	6.37118		5.14164
ENSDARG00000016139	2.09231	1.49695	1.20198	0.974204	0.612815	0.27912		0.696609
ENSDARG00000016143	21.046	18.3815	15.0061	13.2245	9.44467	8.08891		7.08925
ENSDARG00000016153	36.3937	29.7213	15.8464	21.2453	22.5661	16.2849		16.8835
ENSDARG00000016154	23.9208	18.3127	10.391	16.2212	32.6959	31.5156		21.7512
ENSDARG00000016156	28.8774	20.6571	18.2383	17.2107	15.8371	15.1195		11.8165
ENSDARG00000016160	2.16019	1.79905	0.642102	1.15665	1.16025	0.983954		0.677451
ENSDARG00000016163	22.1746	23.7525	16.1393	17.6572	18.4337	12.5169		16.0662
ENSDARG00000016173	254.752	271.31	195.216	196.517	128.043	97.6114		92.5978
ENSDARG00000016177	10.198	7.8399	4.43449	5.34124	5.97661	4.9661		3.90073
ENSDARG00000016181	13.8495	8.07685	4.06315	4.08436	7.92735	5.81878		4.72386
ENSDARG00000016188	14.3563	11.6116	4.202	8.03792	13.1278	10.3095		11.0146
ENSDARG00000016200	30.7945	21.2499	19.3692	18.4394	19.4269	14.8587		14.93
ENSDARG00000016212	3.69942	3.52495	1.70888	2.71984	2.26577	1.40133		1.35571
ENSDARG00000016231	7.08851	5.85288	3.39352	5.64973	4.18506	3.34309		3.81282
ENSDARG00000016233	120.739	118.815	112.09	89.4883	46.3846	38.0969		36.2537
ENSDARG00000016238	146.894	165.961	152.678	185.202	111.254	121.437		161.157
ENSDARG00000016239	229.263	224.718	233.183	213.961	172.017	162.391		133.521
ENSDARG00000016253	16.7169	21.2457	14.3757	27.1835	13.0755	12.3207		18.3661
ENSDARG00000016255	51.3806	43.6076	40.139	36.7671	53.6644	55.3241		49.9701
ENSDARG00000016256	8.52163	7.84574	3.6048	6.20909	4.85513	3.51444		5.64665
ENSDARG00000016260	9.04439	7.03676	3.7289	4.181	3.87035	2.73053		3.86939
ENSDARG00000016263	9.52093	8.41314	3.54162	4.74674	5.15823	4.17672		3.76518
ENSDARG00000016280	34.6956	32.3464	34.9007	31.3626	25.8474	26.6429		27.4101
ENSDARG00000016302	28.0945	20.3192	11.895	13.1696	15.4608	11.2689		8.95712
ENSDARG00000016304	12.049	12.8956	12.8028	14.642	4.73048	5.21407		4.17333
ENSDARG00000016307	7.29577	6.32491	4.10412	4.46659	2.51864	2.79654		2.09974
ENSDARG00000016311	3.01021	1.87884	1.17715	1.37447	1.68102	1.21483		1.4263
ENSDARG00000016318	54.2985	62.6239	72.6993	73.1615	53.7827	55.3787		60.6882
ENSDARG00000016336	9.20007	7.99058	5.13275	5.19863	4.4942	4.40843		4.31122
ENSDARG00000016345	72.0714	76.2719	62.0681	54.9291	57.0548	43.4605		35.3036
ENSDARG00000016350	46.0354	43.8774	25.5199	28.2045	18.9782	12.2539		8.80395
ENSDARG00000016360	21.2955	19.0707	12.1904	13.0852	13.3338	10.7606		10.5657
ENSDARG00000016364	7.11407	7.91944	6.21455	9.07272	6.16666	6.34558		8.24744
ENSDARG00000016368	46.5026	44.9043	46.5879	48.4471	31.9707	34.2468		29.8736
ENSDARG00000016375	26.9702	27.3193	19.9617	21.6896	17.1186	12.8509		16.9365
ENSDARG00000016393	179.139	174.388	141.607	121.257	88.5272	75.6077		62.9589
ENSDARG00000016396	12.6799	9.91061	8.08163	8.92137	6.99145	5.00172		6.78013
ENSDARG00000016399	27.4116	23.9006	18.8344	17.4747	13.863	9.58997		8.08789
ENSDARG00000016415	14.9496	12.9893	6.46639	7.20419	8.03307	5.0877		6.32475
ENSDARG00000016427	22.1366	21.68	16.7545	18.9901	14.4641	13.0759		12.7886
ENSDARG00000016429	15.7922	11.0551	4.14621	7.24727	15.3254	11.3485		11.6972
ENSDARG00000016443	207.148	181.708	100.157	107.875	117.32	81.1281		74.8917
ENSDARG00000016447	16.7249	12.2376	6.19767	8.74288	10.1083	7.29227		7.23616
ENSDARG00000016454	1.77019	0.914796	0.548296	0.915049	3.00504	1.57557		2.85051
ENSDARG00000016457	42.9542	41.7809	33.272	37.0248	65.5695	64.9685		53.5549
ENSDARG00000016463	48.7496	44.8281	46.7053	46.8419	37.6419	42.578		38.0281
ENSDARG00000016464	4.33764	3.50699	1.92539	3.24393	3.25646	1.72598		3.16317
ENSDARG00000016470	208	213.036	198.119	201.712	133.092	128.947		144.579
ENSDARG00000016474	22.5298	17.6075	14.4278	15.7396	18.7767	19.23		15.211
ENSDARG00000016477	44.2862	35.0157	30.228	35.9873	35.5179	35.9019		37.4769
ENSDARG00000016481	6.00788	4.8435	3.47131	4.9993	5.94132	5.73563		5.80891
ENSDARG00000016484	107.382	105.121	76.9388	73.0575	39.1235	24.6876		23.9567
ENSDARG00000016494	36.5986	31.5164	13.2651	17.4577	11.4449	7.58218		6.59607
ENSDARG00000016496	17.6059	15.4719	10.4383	10.2191	7.19242	6.61381		5.41879
ENSDARG00000016513	27.2524	24.4605	11.042	18.5864	16.824	14.4005		14.4549
ENSDARG00000016514	33.3566	34.1246	28.7709	32.8742	22.2708	20.5528		19.1531
ENSDARG00000016516	182.519	166.365	156.247	131.243	107.228	88.6796		76.5443
ENSDARG00000016519	21.31	23.9469	20.2887	23.6596	16.5376	16.7516		16.4929
ENSDARG00000016526	6.9189	6.18554	3.93724	3.69376	3.30303	2.4262		2.27748
ENSDARG00000016527	1.68998	0.707445	0.73132	0.398406	6.95609	6.9437		4.40038
ENSDARG00000016528	4.26669	3.51354	2.63144	2.31597	2.07262	1.41415		1.84054
ENSDARG00000016532	18.2286	13.6614	6.06438	10.344	23.7064	17.2663		19.6849
ENSDARG00000016543	6.8392	9.87657	8.05394	8.63742	5.37896	4.85986		3.33331
ENSDARG00000016545	10.6653	12.0171	10.6308	13.9583	9.29087	7.8152		9.56207
ENSDARG00000016548	36.2864	26.8495	13.526	19.3875	17.1366	12.0121		11.7646
ENSDARG00000016551	13.2585	12.5524	5.44534	9.05233	10.017	5.33946		7.54562
ENSDARG00000016573	3.93395	2.20946	1.60119	1.81784	4.08152	3.5363		2.97752
ENSDARG00000016584	1.8584	0.425755	0.479656	0.835221	1.59786	1.93839		1.60189
ENSDARG00000016594	22.9846	21.5422	20.8634	17.8058	10.6782	7.87901		7.26818
ENSDARG00000016611	5.44303	3.48339	2.55023	3.13983	5.77458	5.35631		4.3745
ENSDARG00000016613	6.08538	6.49054	6.30473	5.86567	2.77658	2.29453		3.51556
ENSDARG00000016623	3.1713	2.87544	1.79901	3.15648	1.88294	0.969865		1.0907
ENSDARG00000016630	26.2906	18.925	10.3853	10.6474	9.39984	6.65909		6.21779
ENSDARG00000016649	36.3085	42.8929	36.7353	41.0696	32.5894	28.2719		24.4306
ENSDARG00000016651	2.39547	2.04632	0.84718	1.72234	1.48314	1.06728		1.20162
ENSDARG00000016656	6.32139	7.91186	7.7165	9.15092	3.11734	3.59796		2.93757
ENSDARG00000016664	17.213	15.9746	8.12106	8.66129	7.992	6.51893		6.12014
ENSDARG00000016676	17.3271	14.1398	8.05091	8.97705	6.77938	5.46352		6.39751
ENSDARG00000016687	27.6266	24.2096	22.169	19.877	17.8537	15.3279		14.9186
ENSDARG00000016691	258.436	314.927	347.799	359.81	156.839	144.001		212.103
ENSDARG00000016695	2.97799	3.10704	1.87645	3.18115	2.35626	1.63665		1.78664
ENSDARG00000016699	6.62323	6.02809	3.09017	4.87962	7.13723	6.19699		5.6354
ENSDARG00000016706	65.5376	70.918	48.4043	41.9723	58.364	45.4212		39.6444
ENSDARG00000016710	66.1862	74.1624	90.6203	65.1509	48.4189	48.1029		34.2103
ENSDARG00000016721	93.3615	93.7153	82.7503	62.4751	47.841	35.5796		35.1601
ENSDARG00000016724	7.06037	7.74717	6.52815	5.57898	9.50012	7.11501		7.26822
ENSDARG00000016730	16.9997	18.2488	17.1586	22.6943	19.5658	27.4886		24.7271
ENSDARG00000016733	462.282	450.354	386.338	383.057	357.958	335.788		290.237
ENSDARG00000016743	14.4847	16.3447	10.5458	12.0469	12.0127	10.2407		8.74207
ENSDARG00000016745	13.1065	10.5959	7.2281	10.1965	13.195	14.78		12.4048
ENSDARG00000016749	5.40385	3.2576	2.85942	2.19971	2.0318	2.34596		1.19162
ENSDARG00000016753	23.8882	20.9688	11.9799	12.4024	11.2526	7.54008		5.93744
ENSDARG00000016754	267.305	241.181	259.376	208.499	176.962	180.755		145.027
ENSDARG00000016763	2.9773	2.02049	1.01281	1.49374	2.00849	1.83161		1.43895
ENSDARG00000016765	26.4531	18.1633	12.124	13.3976	13.7876	12.005		9.34795
ENSDARG00000016769	14.5208	9.85993	10.1086	8.8784	12.4243	10.633		9.66341
ENSDARG00000016774	4.62801	3.54453	1.60821	2.67692	3.85162	2.87992		3.29743
ENSDARG00000016775	21.5593	19.02	9.19274	11.4479	10.239	7.08627		5.68225
ENSDARG00000016782	12.6693	8.6478	4.29483	7.46526	6.36259	3.49504		5.7561
ENSDARG00000016783	54.811	44.7154	27.086	45.6198	37.4284	33.9942		34.959
ENSDARG00000016788	1.69448	1.66186	0.606181	1.54282	1.371	0.730582		1.50482
ENSDARG00000016794	22.2221	17.9252	14.5264	15.3455	15.599	15.3768		15.4484
ENSDARG00000016809	26.0739	27.7479	16.2201	17.2663	19.2297	15.6137		13.6406
ENSDARG00000016811	6.9385	6.49756	3.40424	4.60194	4.42633	3.70384		4.07676
ENSDARG00000016830	28.3004	22.3531	13.6653	14.7833	11.3615	7.95945		7.17403
ENSDARG00000016837	173.933	155.026	151.429	170.419	196.115	190.103		242.584
ENSDARG00000016855	92.2308	89.8158	105.998	104.739	66.6123	65.9766		66.3211
ENSDARG00000016856	6.99727	4.60812	5.11329	6.69712	7.13851	8.25548		7.21099
ENSDARG00000016858	15.5293	22.894	19.081	19.7449	11.0747	8.72497		9.03924
ENSDARG00000016864	116.398	112.821	77.8793	72.8445	72.6921	61.8787		41.4867
[truncated: 12,575 more rows]

## Sheet: S6_DEGs_z-scores_4449g
Gene Ids	Day8_B1	Day8_B2	Day8_B3	Day8_B4	Day14_B1	Day14_B2	Day14_B3	Day14_B4	Regulation
ENSDARG00000000002	1.7954	0.881257	-0.22256	-0.0920036	-0.554003	-0.918601		-0.889487	Downregulation
ENSDARG00000000019	0.89125	-0.444698	-1.46217	-1.07583	0.984501	0.809083		0.297859	Upregulation
ENSDARG00000000069	-1.07749	-0.933977	0.0625088	-0.992735	0.746982	1.02343		1.17128	Upregulation
ENSDARG00000000175	1.27446	1.0169	0.372153	0.299664	-0.641951	-1.10046		-1.22076	Downregulation
ENSDARG00000000241	-0.692611	-0.877149	-0.842776	-0.657988	1.46456	1.09724		0.508716	Upregulation
ENSDARG00000000324	0.0667622	0.416898	-1.09969	-1.39357	1.59895	0.0840933		0.326561	Upregulation
ENSDARG00000000370	1.72038	0.911012	-0.373037	-0.0227348	-0.235237	-1.08562		-0.914759	Downregulation
ENSDARG00000000476	0.872609	1.62044	0.110182	0.0642816	-0.503796	-1.05194		-1.11178	Downregulation
ENSDARG00000000529	1.03612	1.31901	-0.301925	0.61317	-0.417706	-1.21605		-1.03262	Downregulation
ENSDARG00000000656	-0.528073	-1.19147	-0.00945857	-1.05993	0.533122	1.54591		0.709891	Upregulation
ENSDARG00000001057	0.481954	1.1713	0.830503	0.61445	-0.741172	-1.15275		-1.20429	Downregulation
ENSDARG00000001303	1.06937	-0.313194	-0.673406	-1.48816	0.910365	1.00215		-0.507124	Upregulation
ENSDARG00000001313	0.456196	1.27435	-0.196831	1.23127	-0.765207	-1.11833		-0.881452	Downregulation
ENSDARG00000001414	0.68809	1.2972	1.03804	-0.2456	-0.639872	-0.993657		-1.14419	Downregulation
ENSDARG00000001442	1.43037	0.2228	-1.59402	-0.596819	0.761374	0.336812		-0.560519	Upregulation
ENSDARG00000001447	1.15481	0.304416	-1.96236	-0.265636	0.228812	-0.206564		0.746525	Upregulation
ENSDARG00000001470	0.646163	1.48748	-0.0852392	0.796804	-0.81137	-0.993191		-1.04065	Downregulation
ENSDARG00000001549	0.598772	1.89945	-0.182007	0.109369	-0.679997	-0.908575		-0.837008	Downregulation
ENSDARG00000001557	1.3911	0.917167	0.309619	0.325848	-0.702346	-1.03016		-1.21123	Downregulation
ENSDARG00000001558	0.407631	1.01681	0.0381271	1.37647	-0.658025	-1.30546		-0.875556	Downregulation
ENSDARG00000001634	1.45189	0.150668	-1.39512	-0.988941	0.85091	-0.365216		0.295813	Upregulation
ENSDARG00000001656	-0.681683	0.122201	-0.288372	-1.49981	0.941303	1.51337		-0.107	Upregulation
ENSDARG00000001676	0.282975	-0.718501	-1.47488	-0.428404	0.68241	0.0512271		1.60517	Upregulation
ENSDARG00000001733	-0.459927	-1.00322	-1.21504	-0.220576	0.485363	0.973027		1.44037	Upregulation
ENSDARG00000001754	1.19135	1.19911	0.0396579	0.478395	-0.721859	-1.07615		-1.1105	Downregulation
ENSDARG00000001767	1.62581	0.648185	0.579206	-0.307822	-0.390365	-0.951141		-1.20387	Downregulation
ENSDARG00000001777	1.53791	1.16249	-0.290638	0.00556436	-0.39352	-1.02171		-1.0001	Downregulation
ENSDARG00000001781	-0.166315	0.0954777	-1.69442	-0.476056	1.14417	-0.142288		1.23943	Upregulation
ENSDARG00000001804	-0.802049	-0.916738	-0.20814	-1.12219	0.808788	0.962028		1.2783	Upregulation
ENSDARG00000001825	1.44093	1.0144	-0.600967	0.515462	-0.27641	-1.03571		-1.0577	Downregulation
ENSDARG00000001882	-0.0595929	-0.571292	-1.60263	-0.109485	1.27252	-0.134602		1.20508	Upregulation
ENSDARG00000001889	1.02638	1.10533	0.31823	0.645165	-0.969077	-1.12686		-0.999176	Downregulation
ENSDARG00000001890	1.32593	1.28211	-0.455381	0.337028	-0.466344	-0.932045		-1.0913	Downregulation
ENSDARG00000001929	0.0730051	-0.322791	-1.53933	-0.930617	0.564006	0.996594		1.15913	Upregulation
ENSDARG00000001933	0.150117	0.587016	-0.994709	-1.58621	1.18015	-0.175342		0.838979	Upregulation
ENSDARG00000001940	1.39122	0.662271	0.689989	0.263138	-0.798178	-1.15359		-1.05485	Downregulation
ENSDARG00000001953	1.24606	0.631611	0.976256	-0.0281626	-0.40656	-1.17111		-1.2481	Downregulation
ENSDARG00000002002	-0.602906	-1.00887	-0.527081	-0.876743	0.451365	1.48312		1.08112	Upregulation
ENSDARG00000002020	0.286693	-0.308657	-1.61732	-0.676327	1.49914	0.117834		0.698631	Upregulation
ENSDARG00000002026	1.3006	1.45238	-0.489099	0.0745587	-0.575393	-1.06726		-0.695795	Downregulation
ENSDARG00000002082	1.22573	1.2857	0.163234	0.0900773	-0.517429	-1.0318		-1.21551	Downregulation
ENSDARG00000002084	0.561523	-0.375272	-1.45013	-0.747131	1.49471	0.765774		-0.249475	Upregulation
ENSDARG00000002131	0.509656	-0.262428	-1.35361	-0.645738	1.78668	-0.3559		0.321342	Upregulation
ENSDARG00000002192	1.43684	-0.925043	-0.569118	-1.41417	0.504727	0.613672		0.353099	Upregulation
ENSDARG00000002196	0.449608	-0.20646	-1.745	-0.676406	1.16358	0.945496		0.0691853	Upregulation
ENSDARG00000002231	-0.470734	-0.467458	-1.19693	-0.171043	0.521419	-0.164375		1.94913	Upregulation
ENSDARG00000002235	1.08735	-0.0997704	-1.51022	-0.822689	1.2572	0.408546		-0.320421	Upregulation
ENSDARG00000002249	-0.949812	-1.00664	0.358385	-0.947511	1.08278	1.37016		0.0926449	Upregulation
ENSDARG00000002267	0.989538	1.19794	0.436789	0.421577	-0.73858	-1.08292		-1.22435	Downregulation
ENSDARG00000002271	1.10413	0.532327	-1.28695	-0.999783	1.12602	0.242036		-0.717776	Upregulation
ENSDARG00000002332	1.31872	1.1525	-0.46851	0.550775	-0.520908	-1.2071		-0.825479	Downregulation
ENSDARG00000002333	-0.0262559	-0.542361	-1.61991	-0.199832	1.42274	-0.0419295		1.00755	Upregulation
ENSDARG00000002396	0.0264381	0.721197	1.87608	-0.324007	-0.520169	-0.872704		-0.906832	Downregulation
ENSDARG00000002403	0.785919	0.98478	0.0232199	1.15518	-0.639663	-1.18356		-1.12587	Downregulation
ENSDARG00000002405	0.2564	-0.568447	-1.50948	-0.832957	1.27435	0.513369		0.866765	Upregulation
ENSDARG00000002479	1.60299	0.867519	-0.127874	0.344991	-0.598259	-1.01458		-1.07479	Downregulation
ENSDARG00000002487	1.25844	1.19559	0.0345593	0.372664	-0.690292	-1.00242		-1.16854	Downregulation
ENSDARG00000002571	1.3978	1.07961	-0.293625	0.461615	-0.632546	-1.28516		-0.727699	Downregulation
ENSDARG00000002582	1.27618	-0.0196315	-1.23275	-0.928668	0.624564	1.02319		-0.742888	Upregulation
ENSDARG00000002587	0.278213	-0.186947	-1.65351	-0.842729	1.25291	0.252041		0.900029	Upregulation
ENSDARG00000002591	1.08337	1.17616	0.455663	0.319722	-0.814029	-1.15684		-1.06404	Downregulation
ENSDARG00000002613	0.189791	0.560747	1.01332	1.25404	-1.06939	-1.0382		-0.910306	Downregulation
ENSDARG00000002642	1.30059	0.525168	-1.42888	-1.18105	0.600134	0.422922		-0.238888	Upregulation
ENSDARG00000002659	1.43304	1.31009	-0.363216	0.00340351	-0.425848	-1.00027		-0.957205	Downregulation
ENSDARG00000002663	-0.399339	-0.875731	-0.951928	-0.863335	0.989423	1.39414		0.706769	Upregulation
ENSDARG00000002670	0.246478	0.192275	-1.9015	-0.38649	1.22531	-0.157695		0.78163	Upregulation
ENSDARG00000002682	-0.247342	-0.690259	-1.51168	0.667635	1.02731	-0.456964		1.2113	Upregulation
ENSDARG00000002710	1.51769	1.15359	-0.0114184	-0.212999	-0.357341	-0.975494		-1.11403	Downregulation
ENSDARG00000002720	0.919885	1.19937	0.502815	0.454619	-0.769133	-1.12346		-1.18409	Downregulation
ENSDARG00000002748	1.13756	1.04008	-0.0173603	0.812418	-0.885234	-1.0165		-1.07096	Downregulation
ENSDARG00000002750	1.5573	1.21248	-0.455124	0.00318902	-0.537514	-0.999393		-0.780935	Downregulation
ENSDARG00000002787	1.39665	0.426166	-1.40513	-0.975268	0.933256	-0.206482		-0.169193	Upregulation
ENSDARG00000002791	1.33708	1.35143	-0.190647	0.0782205	-0.566927	-0.962088		-1.04707	Downregulation
ENSDARG00000002798	0.652987	0.890758	-1.90277	-0.571502	0.823939	0.325724		-0.219132	Upregulation
ENSDARG00000002897	1.31125	0.89611	-0.304606	0.830323	-0.599671	-1.24001		-0.893394	Downregulation
ENSDARG00000002912	1.06392	0.341465	-1.83704	-0.388071	0.704752	0.658684		-0.543702	Upregulation
ENSDARG00000002947	1.40717	1.05591	-0.0205747	0.400314	-0.802194	-1.1169		-0.923721	Downregulation
ENSDARG00000002952	0.703886	0.716035	-1.97829	-0.301197	0.980852	0.0344297		-0.155721	Upregulation
ENSDARG00000002991	1.27778	1.2015	-0.161007	0.439486	-0.584455	-1.06036		-1.11295	Downregulation
ENSDARG00000002994	0.833874	1.2063	-1.85063	-0.444214	0.341866	-0.274543		0.187346	Upregulation
ENSDARG00000003032	-0.485521	-0.301135	-1.38485	-0.235129	0.0431803	0.508792		1.85466	Upregulation
ENSDARG00000003035	1.26474	1.19764	-0.0144952	0.413039	-0.756422	-1.11804		-0.986459	Downregulation
ENSDARG00000003041	0.899929	1.41973	-0.305048	0.710877	-0.666961	-1.10832		-0.950203	Downregulation
ENSDARG00000003061	0.804068	0.95923	0.0426717	1.16091	-0.978792	-1.26747		-0.720619	Downregulation
ENSDARG00000003085	1.4223	1.19407	-0.340955	0.323434	-0.637119	-0.992273		-0.969463	Downregulation
ENSDARG00000003109	-0.867382	-0.909001	-0.715905	-0.36464	0.273386	0.865275		1.71827	Upregulation
ENSDARG00000003113	0.00381575	-0.796832	-1.45227	0.046678	-0.0722513	0.556574		1.71429	Upregulation
ENSDARG00000003167	0.803914	0.286728	-1.99345	-0.558053	0.791034	0.0739968		0.595833	Upregulation
ENSDARG00000003200	1.14386	1.18206	0.0570384	0.53683	-0.649623	-1.17993		-1.09024	Downregulation
ENSDARG00000003206	0.422565	1.1848	0.597061	0.894373	-0.936121	-1.23365		-0.929026	Downregulation
ENSDARG00000003207	1.2745	1.23088	0.265096	0.0208566	-0.684057	-0.828201		-1.27907	Downregulation
ENSDARG00000003208	0.98439	0.132064	-1.76039	-0.335851	1.09575	-0.603139		0.487178	Upregulation
ENSDARG00000003213	1.51986	1.1887	-0.285884	0.0178241	-0.440332	-0.980719		-1.01945	Downregulation
ENSDARG00000003216	-0.505029	-0.734916	-0.834109	-0.858454	0.580312	0.597743		1.75445	Upregulation
ENSDARG00000003217	2.03411	0.444235	-0.408842	0.00283131	-0.582101	-0.589176		-0.90106	Downregulation
ENSDARG00000003235	1.777	0.81508	0.104222	-0.400562	-0.404316	-0.780841		-1.11059	Downregulation
ENSDARG00000003251	-0.296927	-0.131262	-0.850029	-0.953111	1.32711	-0.571024		1.47525	Upregulation
ENSDARG00000003257	0.918973	0.0404641	-2.11781	0.232464	0.681823	0.366994		-0.122903	Upregulation
ENSDARG00000003270	0.668446	1.00778	0.56069	0.933696	-1.07192	-1.04114		-1.05755	Downregulation
ENSDARG00000003281	-0.901838	-1.00223	-0.738809	-0.367382	0.636622	0.813277		1.56036	Upregulation
ENSDARG00000003287	0.699033	1.15092	0.42259	0.851555	-0.921853	-1.16538		-1.03687	Downregulation
ENSDARG00000003293	0.0643567	-0.210053	-1.64251	-0.607334	1.59876	0.322285		0.474494	Upregulation
ENSDARG00000003311	-0.181148	-0.973273	-0.966013	-0.142795	0.0198358	0.241483		2.00191	Upregulation
ENSDARG00000003375	1.14958	1.29895	-0.125248	0.50683	-0.764432	-1.05212		-1.01357	Downregulation
ENSDARG00000003380	0.33665	-0.58444	-0.778398	-1.0437	1.74351	0.778331		-0.451953	Upregulation
ENSDARG00000003429	1.45266	0.845355	0.505414	0.0713351	-0.763614	-0.828609		-1.28254	Downregulation
ENSDARG00000003449	-0.0508883	-0.681053	-1.4113	-0.236914	1.26299	-0.237193		1.35436	Upregulation
ENSDARG00000003462	0.747361	0.918778	1.39639	-0.419134	-0.572931	-1.04157		-1.02889	Downregulation
ENSDARG00000003487	0.916164	1.37155	0.0719532	0.511361	-0.537531	-1.14153		-1.19197	Downregulation
ENSDARG00000003523	1.5386	0.151558	0.619946	0.613289	-0.965765	-0.964599		-0.993033	Downregulation
ENSDARG00000003527	1.07725	1.29296	0.0906758	0.474258	-0.808522	-0.964153		-1.16247	Downregulation
ENSDARG00000003533	0.590033	-0.348573	-1.31414	-1.09763	1.00152	1.25988		-0.0910909	Upregulation
ENSDARG00000003599	-0.9334	-0.738746	-0.669905	-0.735846	0.665062	0.860306		1.55253	Upregulation
ENSDARG00000003655	0.0325348	-0.559541	-0.758946	-1.27904	1.30757	1.32643		-0.0690108	Upregulation
ENSDARG00000003693	1.31005	1.0806	0.478966	-0.0444667	-0.566161	-1.04993		-1.20906	Downregulation
ENSDARG00000003699	1.22868	0.0670863	-1.30782	-1.24567	1.0562	-0.108864		0.310391	Upregulation
ENSDARG00000003701	-0.0189796	1.04731	-0.144866	1.63043	-0.75232	-0.650642		-1.11093	Downregulation
ENSDARG00000003749	-0.376211	-0.744691	-0.841299	-0.95889	0.620804	1.71829		0.581991	Upregulation
ENSDARG00000003750	1.26642	1.43378	-0.326268	0.107317	-0.490677	-1.01194		-0.978631	Downregulation
ENSDARG00000003779	1.6144	1.13048	-0.264072	-0.0513908	-0.62557	-1.01392		-0.789921	Downregulation
ENSDARG00000003795	1.41112	1.09064	0.183662	0.100455	-0.57797	-1.05954		-1.14837	Downregulation
ENSDARG00000003846	1.22414	0.973617	0.450497	0.379878	-0.851535	-0.851224		-1.32537	Downregulation
ENSDARG00000003872	0.320912	0.987186	-1.40765	-0.94164	1.364	-0.427572		0.104764	Upregulation
ENSDARG00000003938	1.25189	1.23317	0.148713	0.21105	-0.637967	-1.06279		-1.14407	Downregulation
ENSDARG00000003941	0.933601	0.702734	0.822549	0.702585	-0.900612	-1.35123		-0.909631	Downregulation
ENSDARG00000003963	1.62829	0.20483	-1.41484	-0.997138	0.533671	0.134018		-0.0888264	Upregulation
ENSDARG00000003991	1.91398	0.747483	-0.435186	-0.165216	-0.423925	-0.962499		-0.67464	Downregulation
ENSDARG00000004060	0.215889	-0.690701	-0.914957	-1.06808	1.73996	0.685467		0.032426	Upregulation
ENSDARG00000004130	0.728037	1.10828	0.8269	0.355373	-0.495111	-1.22628		-1.2972	Downregulation
ENSDARG00000004151	1.41927	1.01172	-0.27381	0.526651	-0.532085	-1.15224		-0.9995	Downregulation
ENSDARG00000004169	0.715471	0.684443	1.14279	0.609247	-0.960385	-1.19241		-0.999151	Downregulation
ENSDARG00000004171	0.332582	-1.01422	-1.22469	-0.514514	-0.0556322	1.12286		1.35361	Upregulation
ENSDARG00000004218	-0.237583	-0.452819	-1.29919	-0.972153	1.05387	0.658204		1.24966	Upregulation
ENSDARG00000004251	0.615671	1.00743	0.578238	0.958003	-0.919543	-1.11991		-1.11988	Downregulation
ENSDARG00000004301	1.00716	0.435196	0.676653	0.98072	-0.744535	-1.33377		-1.02142	Downregulation
ENSDARG00000004311	0.415198	-0.307202	-1.46678	-1.1237	0.768224	1.21739		0.496869	Upregulation
ENSDARG00000004318	0.751162	1.1021	-0.0495552	1.13973	-0.842546	-1.01208		-1.08881	Downregulation
ENSDARG00000004325	-0.748421	-0.441465	-0.93202	-0.731768	1.72563	0.900753		0.227287	Upregulation
ENSDARG00000004363	-0.188077	0.0634181	-1.60469	-0.916277	0.797958	1.24191		0.605755	Upregulation
ENSDARG00000004372	1.05775	-0.0498669	-1.65119	-1.03345	0.660928	0.251543		0.764279	Upregulation
ENSDARG00000004377	1.24791	0.929404	-0.165447	0.826196	-0.597665	-1.1522		-1.0882	Downregulation
ENSDARG00000004406	0.773565	1.40926	-0.469287	0.927006	-0.792641	-0.937349		-0.910553	Downregulation
ENSDARG00000004415	1.57329	0.26429	-1.6168	-0.473884	0.713457	-0.204538		-0.255809	Upregulation
ENSDARG00000004451	1.35227	0.448255	-1.72401	-0.441611	0.759424	-0.469842		0.0755136	Upregulation
ENSDARG00000004460	1.21034	1.2412	0.175173	0.208376	-0.633768	-0.881785		-1.31954	Downregulation
ENSDARG00000004517	1.29878	1.30352	-0.0751584	0.115084	-0.518892	-0.872475		-1.25086	Downregulation
ENSDARG00000004525	1.4494	1.25965	-0.290498	0.070999	-0.507096	-1.0122		-0.970253	Downregulation
ENSDARG00000004576	0.99775	1.32974	0.0924274	0.466466	-0.599155	-1.0105		-1.27673	Downregulation
ENSDARG00000004581	1.43937	0.447145	-1.52953	-0.848955	0.73693	0.0954953		-0.340459	Upregulation
ENSDARG00000004597	1.62268	0.936153	0.164727	-0.0115691	-0.817846	-0.931589		-0.962558	Downregulation
ENSDARG00000004598	2.03979	0.485681	-0.389837	-0.0911531	-0.550038	-0.638007		-0.856438	Downregulation
ENSDARG00000004632	1.4856	1.13158	0.174987	-0.130691	-0.62976	-0.969653		-1.06207	Downregulation
ENSDARG00000004692	1.42753	0.875172	0.220426	0.386946	-0.628407	-1.14		-1.14167	Downregulation
ENSDARG00000004712	0.928689	1.21912	0.0652619	0.728595	-0.595037	-1.10707		-1.23956	Downregulation
ENSDARG00000004713	0.564702	0.617913	0.737637	1.20758	-0.897558	-1.16125		-1.06903	Downregulation
ENSDARG00000004735	1.63327	1.06711	-0.254172	-0.121227	-0.318776	-0.990001		-1.01621	Downregulation
ENSDARG00000004754	1.34223	1.26222	0.040062	0.0887632	-0.646227	-1.03219		-1.05486	Downregulation
ENSDARG00000004763	0.841331	-0.512723	-0.742237	-1.58691	1.31281	0.351505		0.336223	Upregulation
ENSDARG00000004774	1.07207	1.29219	0.209368	0.358351	-0.669652	-1.15552		-1.1068	Downregulation
ENSDARG00000004796	0.795076	1.04513	-1.88577	-0.626252	0.55182	0.148102		-0.028101	Upregulation
ENSDARG00000004806	1.43815	1.03301	-0.306078	0.523093	-0.715603	-1.1272		-0.845365	Downregulation
ENSDARG00000004840	0.450445	0.651246	0.796934	1.22035	-0.978138	-1.08177		-1.05907	Downregulation
ENSDARG00000004875	0.145903	-0.940404	-1.10477	-0.936372	1.18497	1.16485		0.485819	Upregulation
ENSDARG00000004939	1.30102	1.33764	-0.425129	0.259627	-0.48373	-1.16355		-0.825885	Downregulation
ENSDARG00000004952	-0.578184	-0.732784	-0.706742	-0.708175	0.52871	1.94547		0.251708	Upregulation
ENSDARG00000004954	1.05967	-0.35914	-1.28997	-0.69704	1.58702	-0.281484		-0.0190646	Upregulation
ENSDARG00000005004	1.26453	0.789826	0.567972	0.424869	-0.846279	-0.839876		-1.36104	Downregulation
ENSDARG00000005010	-1.06876	-0.659231	-1.05808	0.130245	0.388969	0.60143		1.66543	Upregulation
ENSDARG00000005057	0.261215	1.03655	0.0951827	1.45364	-1.02798	-1.02061		-0.798006	Downregulation
ENSDARG00000005058	1.25028	1.03475	-0.0108911	0.616849	-0.599486	-1.16298		-1.12853	Downregulation
ENSDARG00000005098	0.536594	1.0235	0.379975	1.13162	-0.772975	-1.14388		-1.15482	Downregulation
ENSDARG00000005104	0.491077	0.26333	-2.12958	-0.0139147	0.163112	0.179346		1.04663	Upregulation
ENSDARG00000005115	0.255099	0.153949	-2.00744	-0.131875	0.862687	-0.175887		1.04347	Upregulation
ENSDARG00000005162	1.08204	1.15575	0.0344141	0.688103	-0.783146	-1.22165		-0.955515	Downregulation
ENSDARG00000005185	-0.806212	-0.453972	-1.41622	0.848891	-0.208073	0.628845		1.40674	Upregulation
ENSDARG00000005210	0.530873	1.84551	0.00321795	0.157644	-0.548106	-0.928743		-1.06039	Downregulation
ENSDARG00000005220	-0.755628	-0.886802	-0.0917138	-0.716671	-0.0770083	0.58579		1.94203	Upregulation
ENSDARG00000005274	0.712483	0.817123	0.296762	1.24436	-0.891116	-1.18662		-0.992994	Downregulation
ENSDARG00000005355	1.30563	1.21455	-0.0852549	0.342827	-0.650982	-0.992539		-1.13423	Downregulation
ENSDARG00000005359	1.22361	1.35771	-0.211709	0.302548	-0.594413	-0.964058		-1.11369	Downregulation
ENSDARG00000005394	0.733561	1.80008	-0.512579	0.279624	-0.490466	-0.876107		-0.934111	Downregulation
ENSDARG00000005414	0.983321	0.633861	0.93049	0.597127	-0.783009	-1.12259		-1.2392	Downregulation
ENSDARG00000005423	0.996933	0.830569	0.966762	0.334805	-0.998528	-1.02725		-1.10329	Downregulation
ENSDARG00000005448	0.769448	1.17671	0.564273	0.63468	-1.03205	-1.10365		-1.00941	Downregulation
ENSDARG00000005454	1.18106	1.19591	-0.143597	0.594618	-0.677193	-1.19608		-0.954726	Downregulation
ENSDARG00000005462	1.3285	0.966585	-0.481014	0.777005	-0.475624	-1.08867		-1.02677	Downregulation
ENSDARG00000005463	1.38826	1.21906	-0.00896118	0.131032	-0.671988	-1.00266		-1.05474	Downregulation
ENSDARG00000005485	-0.678059	-0.716799	-0.402874	-0.459087	2.13957	-0.126766		0.244016	Upregulation
ENSDARG00000005513	-0.726081	-0.893279	-0.507567	-0.692805	0.179288	0.862436		1.77801	Upregulation
ENSDARG00000005541	1.19389	1.33511	0.0685782	0.225266	-0.716041	-1.0051		-1.1017	Downregulation
ENSDARG00000005549	1.65346	-0.197049	-1.41163	-0.831072	0.696059	0.211395		-0.12117	Upregulation
ENSDARG00000005551	1.44022	1.07114	0.186137	-0.0725208	-0.341384	-1.05643		-1.22717	Downregulation
ENSDARG00000005590	1.04626	1.27349	0.537308	0.131553	-0.985062	-1.00887		-0.994679	Downregulation
ENSDARG00000005606	1.79606	0.766857	-0.127051	-0.130371	-0.303096	-0.833458		-1.16894	Downregulation
ENSDARG00000005619	0.487272	0.832969	0.131501	1.46245	-0.784913	-1.18644		-0.942844	Downregulation
ENSDARG00000005625	-0.028473	-0.132035	-1.9868	0.220385	0.474038	0.132459		1.32043	Upregulation
ENSDARG00000005699	1.46152	1.20101	-0.293688	0.128613	-0.442847	-1.10447		-0.950141	Downregulation
ENSDARG00000005749	-0.309131	-0.705989	-1.21627	-0.818522	1.25428	1.08673		0.708898	Upregulation
ENSDARG00000005772	0.667287	1.40687	0.547554	0.397004	-0.931552	-1.23344		-0.853723	Downregulation
ENSDARG00000005789	-0.307581	-0.0174826	-1.508	-0.820995	1.12131	1.27872		0.254023	Upregulation
ENSDARG00000005791	-0.952606	-0.944891	-0.233205	-0.837997	0.464271	1.46607		1.03836	Upregulation
ENSDARG00000005799	-0.200139	-0.322145	-1.79058	-0.251745	0.393794	1.2795		0.89131	Upregulation
ENSDARG00000005840	0.933227	1.07302	0.665153	0.469305	-0.912754	-1.11012		-1.11783	Downregulation
ENSDARG00000005842	-0.76012	-0.906958	-0.394977	-0.947581	0.605309	1.58225		0.822074	Upregulation
ENSDARG00000005897	1.25484	1.21658	-0.358284	0.537914	-0.695395	-1.23449		-0.721163	Downregulation
ENSDARG00000005924	-0.531114	-0.727561	-1.1912	-0.500538	0.442118	0.955959		1.55234	Upregulation
ENSDARG00000005927	-0.0465005	-0.550059	-0.869684	-1.24432	1.54131	0.991684		0.17757	Upregulation
ENSDARG00000005993	0.644444	0.909583	0.107919	1.28639	-0.679705	-1.30099		-0.967635	Downregulation
ENSDARG00000006044	0.559353	0.331726	-1.90922	-0.361017	0.858541	0.941855		-0.421239	Upregulation
ENSDARG00000006062	1.22828	1.41756	-0.296518	0.249385	-0.644037	-1.03468		-0.91999	Downregulation
ENSDARG00000006074	0.5189	1.29465	0.677219	0.610583	-0.937823	-1.12198		-1.04156	Downregulation
ENSDARG00000006151	-0.586734	-0.80736	-0.942207	-0.510186	0.217092	1.73415		0.895246	Upregulation
ENSDARG00000006200	1.77935	0.899554	-0.522361	-0.0506321	-0.290404	-0.999689		-0.815822	Downregulation
ENSDARG00000006207	0.241585	0.690908	1.18995	0.94792	-0.95929	-1.03125		-1.07983	Downregulation
ENSDARG00000006219	1.14234	1.12381	0.328746	0.44695	-0.852046	-1.11357		-1.07623	Downregulation
ENSDARG00000006260	1.00529	1.20032	0.622798	0.113805	-0.583406	-1.06658		-1.29223	Downregulation
ENSDARG00000006266	0.439177	-0.734411	-1.37264	-0.934626	1.19039	0.925181		0.486934	Upregulation
ENSDARG00000006345	1.18564	1.28295	-0.00562186	0.375302	-0.666797	-1.03505		-1.13643	Downregulation
ENSDARG00000006353	1.98135	0.643637	-0.380105	-0.225693	-0.504533	-0.934732		-0.579919	Downregulation
ENSDARG00000006372	-0.587888	-0.820888	-1.18003	-0.401318	0.487141	1.08233		1.42066	Upregulation
ENSDARG00000006392	1.2218	1.0107	0.261991	0.547139	-0.926277	-0.951971		-1.16338	Downregulation
ENSDARG00000006395	1.45298	1.21334	-0.203199	-0.0393904	-0.289121	-0.990055		-1.14456	Downregulation
ENSDARG00000006396	1.66566	0.85126	-0.110083	0.219974	-0.574057	-1.07116		-0.981594	Downregulation
ENSDARG00000006420	0.431696	-0.499538	-1.57645	-0.573912	1.54778	0.08106		0.589362	Upregulation
ENSDARG00000006434	-0.0200768	1.27453	0.878609	0.806544	-0.796302	-1.17591		-0.967396	Downregulation
ENSDARG00000006514	0.879357	1.21995	0.822548	0.0472593	-0.726916	-1.0276		-1.2146	Downregulation
ENSDARG00000006526	-0.0810262	-0.402099	-1.82854	0.331353	-0.150181	1.27303		0.857461	Upregulation
ENSDARG00000006546	0.536115	-0.432753	-1.59896	-0.536876	1.58456	0.0378711		0.410036	Upregulation
ENSDARG00000006577	0.541598	1.52504	0.48604	0.383634	-0.73288	-1.22982		-0.973618	Downregulation
ENSDARG00000006585	0.965199	1.46305	0.24292	-0.022375	-0.288839	-1.16936		-1.1906	Downregulation
ENSDARG00000006624	1.35665	1.30907	-0.10088	-0.101348	-0.305038	-1.04128		-1.11717	Downregulation
ENSDARG00000006642	1.13016	0.97153	0.41259	0.594353	-0.885423	-1.10556		-1.11765	Downregulation
ENSDARG00000006677	0.917404	0.118358	-1.51143	-0.692696	0.729096	-0.71633		1.1556	Upregulation
ENSDARG00000006691	-1.08518	-0.969274	-0.0953473	-0.610367	0.140192	1.15274		1.46724	Upregulation
ENSDARG00000006758	1.52222	1.21405	-0.2676	-0.0476952	-0.464437	-1.02987		-0.926666	Downregulation
ENSDARG00000006760	-0.01617	-0.514567	-1.5762	-0.513652	1.24584	0.192583		1.18216	Upregulation
ENSDARG00000006782	1.30749	1.31415	-0.109719	0.160141	-0.603496	-0.92908		-1.13948	Downregulation
ENSDARG00000006786	0.11901	-0.739266	-1.31162	-0.907029	0.850927	0.680808		1.30717	Upregulation
ENSDARG00000006797	0.4735	1.79813	-0.298823	0.47041	-0.414235	-0.983103		-1.04588	Downregulation
ENSDARG00000006812	1.02395	0.579295	-1.45307	-0.915802	1.18758	-0.499474		0.0775249	Upregulation
ENSDARG00000006848	-0.790495	-0.784358	-0.774982	-0.843058	0.909012	1.22619		1.0577	Upregulation
ENSDARG00000006900	1.18184	1.31467	0.224853	0.12457	-0.683253	-1.04016		-1.12252	Downregulation
ENSDARG00000006901	0.330022	-0.336351	-1.43956	-0.97504	1.51	0.628529		0.282403	Upregulation
ENSDARG00000006963	1.31468	1.33394	-0.103358	0.0829744	-0.557474	-0.935766		-1.135	Downregulation
ENSDARG00000007077	1.30771	1.34327	-0.401151	0.184548	-0.402054	-1.19468		-0.837644	Downregulation
ENSDARG00000007098	1.17128	0.0831324	-1.6378	-1.05131	0.74132	0.49434		0.199043	Upregulation
ENSDARG00000007099	1.18571	0.276949	-1.14899	-1.0433	0.440416	1.11233		-0.823107	Upregulation
ENSDARG00000007108	1.42106	0.419548	-1.69009	-0.684067	0.622794	0.165574		-0.254824	Upregulation
ENSDARG00000007125	1.41893	1.32871	-0.344427	0.0199117	-0.502	-1.0095		-0.911617	Downregulation
ENSDARG00000007130	1.06037	1.15538	0.530957	0.315857	-0.885321	-1.03843		-1.13882	Downregulation
ENSDARG00000007172	0.608802	-0.0836268	-1.5781	-0.827835	1.48814	-0.0820751		0.474698	Upregulation
ENSDARG00000007179	1.61887	-0.660564	-0.961658	-0.97287	0.64132	0.717128		-0.382224	Upregulation
ENSDARG00000007196	1.3141	1.26314	0.192338	-0.0979937	-0.529064	-0.904105		-1.23842	Downregulation
ENSDARG00000007216	0.941738	1.28104	0.468039	0.345997	-0.813645	-1.11664		-1.10653	Downregulation
ENSDARG00000007217	1.49115	1.10298	0.0605493	0.0527999	-0.640662	-0.973736		-1.09308	Downregulation
ENSDARG00000007221	0.609332	0.959079	0.588929	0.984598	-0.814051	-1.26494		-1.06295	Downregulation
ENSDARG00000007241	0.896817	1.05961	0.599127	0.510954	-0.563864	-1.29227		-1.21038	Downregulation
ENSDARG00000007244	-0.488172	-0.747576	-1.09258	-0.578431	0.232093	1.18946		1.4852	Upregulation
ENSDARG00000007264	1.02672	1.18557	0.235038	0.536604	-0.608439	-1.13589		-1.2396	Downregulation
ENSDARG00000007278	1.10741	1.17959	-0.279488	0.757076	-0.57398	-1.12772		-1.06289	Downregulation
ENSDARG00000007294	1.55443	1.17045	-0.295038	0.0385828	-0.574505	-0.917656		-0.976268	Downregulation
ENSDARG00000007302	1.18029	1.39843	0.00388166	0.189027	-0.734646	-1.04319		-0.993793	Downregulation
ENSDARG00000007315	0.989869	1.15095	-0.00157925	0.788672	-0.598156	-1.13498		-1.19478	Downregulation
ENSDARG00000007320	-1.14476	-1.00471	-0.185409	-0.472872	0.2151	1.21002		1.38263	Upregulation
ENSDARG00000007370	0.450449	0.70296	-1.98677	-0.30108	1.11455	-0.0963724		0.116264	Upregulation
ENSDARG00000007377	1.00875	1.22199	0.293584	0.508403	-0.781871	-1.1237		-1.12715	Downregulation
ENSDARG00000007383	1.32111	-0.233325	-1.95149	-0.164983	0.432096	0.301479		0.295116	Upregulation
ENSDARG00000007425	-0.253476	0.539186	-1.84788	-0.46674	0.951107	1.05227		0.025531	Upregulation
ENSDARG00000007429	1.07949	1.13608	0.273547	0.544377	-0.756093	-1.07589		-1.20152	Downregulation
ENSDARG00000007465	2.01263	0.633274	-0.583432	-0.208512	-0.506398	-0.670536		-0.677026	Downregulation
ENSDARG00000007467	-0.733101	-0.711927	-0.711493	-0.761351	0.792595	1.76379		0.361483	Upregulation
ENSDARG00000007526	0.940646	0.937441	0.574312	0.721505	-0.983718	-0.995523		-1.19466	Downregulation
ENSDARG00000007597	-0.439864	-1.68295	-0.413212	-0.144304	0.676898	1.4002		0.603233	Upregulation
ENSDARG00000007624	0.790374	0.933178	0.893665	0.559037	-0.921472	-1.09425		-1.16053	Downregulation
ENSDARG00000007697	-1.11825	-0.190158	-0.819702	-0.711247	0.710071	0.446403		1.68288	Upregulation
ENSDARG00000007708	-0.787152	-0.794409	-0.742918	-0.767879	0.672866	0.872087		1.5474	Upregulation
ENSDARG00000007709	1.14214	-0.0530427	-1.9237	-0.489649	0.7456	0.168956		0.409703	Upregulation
ENSDARG00000007711	0.445099	0.0502585	-0.87445	-1.52672	1.33447	0.902036		-0.330692	Upregulation
ENSDARG00000007715	-0.398213	-0.872059	-0.572379	-1.04052	1.52514	1.13861		0.219419	Upregulation
ENSDARG00000007744	1.2981	1.31107	0.0462958	0.0659846	-0.630715	-0.99004		-1.1007	Downregulation
ENSDARG00000007751	-0.513878	-0.909509	0.47897	-1.569	1.08789	0.807545		0.61799	Upregulation
ENSDARG00000007753	-0.385871	-0.971186	-0.759998	-0.970894	1.18832	1.24245		0.657184	Upregulation
ENSDARG00000007755	0.687479	1.08847	0.619626	0.775621	-1.05195	-1.1091		-1.01015	Downregulation
ENSDARG00000007804	-0.0950635	-0.772237	-1.39616	-0.707793	1.01852	0.961664		0.991067	Upregulation
ENSDARG00000007825	0.377297	0.60497	-1.96623	-0.399044	0.761832	0.899247		-0.278071	Upregulation
ENSDARG00000007836	-0.388097	-1.31323	-0.0219137	-1.10488	0.677496	1.33221		0.818413	Upregulation
ENSDARG00000007867	0.76783	0.172477	-1.21276	-1.57152	1.04926	0.505772		0.28893	Upregulation
ENSDARG00000007885	0.934529	1.31956	0.17851	0.541543	-0.743953	-1.01522		-1.21497	Downregulation
ENSDARG00000007901	1.45127	1.13695	-0.237424	0.0858438	-0.212703	-1.01389		-1.21005	Downregulation
ENSDARG00000007918	0.97593	1.39966	0.287617	0.228031	-0.631147	-1.10309		-1.157	Downregulation
ENSDARG00000007955	1.36771	1.29014	-0.194822	0.117383	-0.502642	-1.00772		-1.07005	Downregulation
ENSDARG00000007971	0.608901	0.736561	0.660162	1.15006	-1.0104	-1.1285		-1.01679	Downregulation
ENSDARG00000007988	1.53107	0.717449	-0.487706	0.796486	-0.71201	-0.750391		-1.0949	Downregulation
ENSDARG00000008022	0.877532	1.06667	-0.506594	1.11641	-0.332447	-1.03689		-1.18468	Downregulation
ENSDARG00000008032	1.55283	1.14941	-0.385708	-0.00478664	-0.298169	-0.970327		-1.04324	Downregulation
ENSDARG00000008034	1.08791	0.663075	-1.66771	-0.801258	0.961051	-0.135195		-0.107874	Upregulation
ENSDARG00000008049	-0.882563	-1.24008	-0.368592	-0.384551	0.341111	1.45565		1.07903	Upregulation
ENSDARG00000008068	1.18107	0.943045	0.82961	0.0450703	-0.94586	-1.13492		-0.918014	Downregulation
ENSDARG00000008098	-0.632825	-0.877178	-0.815884	-0.778057	0.698449	1.50109		0.904404	Upregulation
ENSDARG00000008192	-0.0591988	0.042847	-0.822978	-1.1483	1.9563	-0.276879		0.308213	Upregulation
ENSDARG00000008200	-0.408531	-0.920741	-1.16849	-0.569038	0.701494	1.24069		1.12462	Upregulation
ENSDARG00000008238	1.11966	1.10864	-0.0348115	0.738346	-0.845321	-1.24274		-0.843772	Downregulation
ENSDARG00000008275	-0.0032555	-0.853026	-1.11624	-0.850823	0.932023	0.377676		1.51365	Upregulation
ENSDARG00000008287	0.142566	-0.580419	-1.33256	-1.00319	0.730273	1.36793		0.675402	Upregulation
ENSDARG00000008292	-0.49441	-0.00649049	-1.41255	-0.59408	0.494726	0.252463		1.76034	Upregulation
ENSDARG00000008310	1.39073	0.205135	-1.59269	-0.646253	0.605052	0.611756		-0.573733	Upregulation
ENSDARG00000008363	-0.78112	-0.700688	-0.867477	-0.533178	0.214414	0.975642		1.69241	Upregulation
ENSDARG00000008388	-0.17856	-0.820332	-1.2728	-0.711952	1.26994	1.06557		0.648132	Upregulation
ENSDARG00000008395	1.07691	1.01312	0.382711	0.628757	-0.903933	-0.956887		-1.24069	Downregulation
ENSDARG00000008396	-0.0398222	-0.150802	-1.983	0.128838	0.272181	0.44947		1.32313	Upregulation
ENSDARG00000008398	0.700019	-0.702202	-1.49221	-0.210696	0.855067	-0.484225		1.33424	Upregulation
ENSDARG00000008439	0.282011	1.14781	0.877062	0.740799	-1.10769	-1.26684		-0.673155	Downregulation
ENSDARG00000008447	1.48548	1.20453	-0.0345794	-0.139755	-0.468793	-0.963803		-1.08308	Downregulation
ENSDARG00000008450	-0.0312017	-0.286543	-1.10604	-0.691877	0.0150725	2.0524		0.0481838	Upregulation
ENSDARG00000008457	1.82987	0.798478	-0.321446	0.0720489	-0.855588	-0.680574		-0.842786	Downregulation
ENSDARG00000008461	0.608377	1.4814	0.286214	0.55272	-0.65394	-1.00891		-1.26585	Downregulation
ENSDARG00000008485	-0.34039	-1.09194	-1.23777	0.315774	0.548173	0.151939		1.65422	Upregulation
ENSDARG00000008490	1.15389	0.985049	0.371559	0.494274	-0.592059	-1.04091		-1.3718	Downregulation
ENSDARG00000008494	0.886969	0.942156	0.39867	0.91884	-1.01289	-1.16698		-0.966771	Downregulation
ENSDARG00000008551	1.17845	1.09909	0.149496	0.54012	-0.765567	-0.901308		-1.30028	Downregulation
ENSDARG00000008573	0.748158	0.635528	-1.04988	-1.66845	0.863878	0.618333		-0.147568	Upregulation
ENSDARG00000008592	0.976796	-0.254549	-1.97664	-0.320444	0.833757	0.398344		0.342734	Upregulation
ENSDARG00000008623	1.24474	1.34195	0.0494566	0.0227891	-0.569802	-0.780078		-1.30906	Downregulation
ENSDARG00000008740	1.62285	1.04494	-0.168192	0.00348888	-0.536199	-0.873088		-1.09379	Downregulation
ENSDARG00000008840	0.753801	1.19433	0.411209	0.746308	-0.832848	-1.09877		-1.17404	Downregulation
ENSDARG00000008852	0.788856	1.20894	0.516988	0.550071	-0.646622	-1.25543		-1.1628	Downregulation
ENSDARG00000008880	1.06238	0.669295	-1.4849	-0.713045	1.19309	-0.469286		-0.257531	Upregulation
ENSDARG00000008884	0.945022	1.06463	0.169695	0.890575	-0.945238	-1.0844		-1.04028	Downregulation
ENSDARG00000008931	-1.02347	-0.903791	-0.325635	-0.629531	0.300979	0.966069		1.61538	Upregulation
ENSDARG00000008976	1.71136	0.677078	-0.553746	0.551152	-0.606367	-1.05011		-0.729375	Downregulation
ENSDARG00000008979	1.24289	0.545415	-1.39812	-0.809983	1.10254	-0.119692		-0.563043	Upregulation
ENSDARG00000008983	1.46309	1.17653	-0.407229	0.321973	-0.842888	-0.979445		-0.73203	Downregulation
ENSDARG00000009014	0.737918	-0.317406	-1.46684	-1.0155	1.37279	0.186495		0.502545	Upregulation
ENSDARG00000009106	0.809776	0.49137	-1.91449	-0.800823	0.32707	0.765336		0.321758	Upregulation
ENSDARG00000009215	-0.477135	0.577071	0.21681	1.92647	-0.705096	-0.79105		-0.74707	Downregulation
ENSDARG00000009281	0.986199	-0.680945	-1.27746	-0.515756	1.14365	0.977956		-0.633642	Upregulation
ENSDARG00000009315	1.546	1.02456	0.0106307	0.126866	-0.646409	-1.00963		-1.05202	Downregulation
ENSDARG00000009336	-0.00257606	-0.663561	-1.23816	-0.520399	0.311838	0.211886		1.90097	Upregulation
ENSDARG00000009342	1.0253	0.752289	-1.52376	-1.14985	0.815324	-0.147808		0.228506	Upregulation
ENSDARG00000009386	-0.0448581	-0.139736	-0.764	-1.37381	1.80599	0.0210842		0.49533	Upregulation
ENSDARG00000009390	-1.06501	-0.890328	-0.733925	-0.391099	0.740905	0.950648		1.38881	Upregulation
ENSDARG00000009482	0.0292568	0.585991	1.02037	1.26898	-0.62089	-1.21653		-1.06717	Downregulation
ENSDARG00000009493	0.652898	1.01987	0.58392	0.900792	-1.2345	-1.02585		-0.897126	Downregulation
ENSDARG00000009494	1.39008	0.865904	0.487389	0.212228	-0.744796	-1.24091		-0.969896	Downregulation
ENSDARG00000009505	0.897169	1.02228	0.770571	0.456	-0.867681	-1.14194		-1.13641	Downregulation
ENSDARG00000009525	1.49193	-0.493863	-1.26048	-0.827634	0.862072	0.607592		-0.379624	Upregulation
ENSDARG00000009534	1.19782	1.31285	0.0936524	0.253735	-0.778565	-1.03026		-1.04924	Downregulation
ENSDARG00000009553	-0.478586	-1.31683	-0.750276	-0.469888	1.05122	0.651422		1.31293	Upregulation
ENSDARG00000009594	1.21169	0.332807	-1.39918	-0.693517	1.26497	-0.608709		-0.108068	Upregulation
ENSDARG00000009702	-0.621767	-0.908292	-0.873737	-0.72506	1.34024	1.12176		0.666856	Upregulation
ENSDARG00000009727	-0.609906	-1.09022	-0.80567	0.0958184	1.89897	0.404661		0.106349	Upregulation
ENSDARG00000009764	1.24884	-0.147331	-1.8553	-0.578866	0.618231	0.312277		0.402156	Upregulation
ENSDARG00000009783	0.907093	0.288129	-1.56398	-1.21636	0.936992	0.524856		0.123261	Upregulation
ENSDARG00000009806	0.934591	1.02409	0.608061	0.600763	-1.0299	-1.09833		-1.03927	Downregulation
ENSDARG00000009837	1.25696	1.13779	-0.235025	0.620718	-0.664161	-1.01068		-1.1056	Downregulation
ENSDARG00000009862	1.42567	0.799189	0.528814	0.135397	-0.556643	-1.14583		-1.18659	Downregulation
ENSDARG00000009868	0.519022	0.267737	-1.71332	-1.00592	0.975918	0.866651		0.0899126	Upregulation
ENSDARG00000009871	0.885729	1.23351	0.601135	0.30411	-0.697414	-1.01175		-1.31532	Downregulation
ENSDARG00000009885	0.337284	-0.990573	-0.993232	-0.86365	0.65881	0.209857		1.6415	Upregulation
ENSDARG00000009886	-0.605309	-0.622949	-0.984257	-0.618174	0.341065	0.662062		1.82756	Upregulation
ENSDARG00000009942	1.4211	1.29551	-0.161882	0.0255186	-0.670239	-0.923392		-0.986613	Downregulation
ENSDARG00000009953	1.19657	1.40178	-0.0767062	0.0788915	-0.403078	-1.01442		-1.18304	Downregulation
ENSDARG00000010008	-0.607187	-0.573515	-0.803106	-1.11789	0.94232	1.38656		0.772816	Upregulation
ENSDARG00000010018	0.0979493	0.141408	-1.3446	-1.13334	0.986698	-0.122648		1.37454	Upregulation
ENSDARG00000010052	1.14373	0.314949	-1.83611	-0.831105	0.514545	0.459005		0.234978	Upregulation
ENSDARG00000010070	1.54715	1.00568	-0.300595	0.369	-0.670828	-1.0656		-0.884806	Downregulation
ENSDARG00000010078	1.44313	1.20223	0.0525837	-0.0446993	-0.617587	-0.934505		-1.10115	Downregulation
ENSDARG00000010108	1.54505	1.15725	-0.480679	0.15335	-0.49423	-0.995816		-0.88493	Downregulation
ENSDARG00000010132	1.89687	0.803079	-0.567506	-0.106389	-0.494736	-0.822006		-0.709309	Downregulation
ENSDARG00000010144	1.15873	1.11955	0.320031	0.331847	-0.661589	-0.833894		-1.43468	Downregulation
ENSDARG00000010146	1.08905	1.38922	-0.316751	0.471119	-0.665872	-1.28694		-0.679824	Downregulation
ENSDARG00000010149	1.2574	1.27984	0.251829	-0.105527	-0.45164	-1.03936		-1.19255	Downregulation
ENSDARG00000010155	1.58684	0.978477	-0.435328	0.281636	-0.35275	-1.1062		-0.952673	Downregulation
ENSDARG00000010183	-0.996659	0.520445	-1.59171	-0.374948	0.857583	0.606005		0.979283	Upregulation
ENSDARG00000010194	1.54023	0.950418	0.230584	0.0439962	-0.638781	-1.05008		-1.07637	Downregulation
ENSDARG00000010246	0.651378	1.24052	-0.196329	1.1336	-0.926397	-1.10095		-0.801821	Downregulation
ENSDARG00000010316	1.12778	1.24431	0.126076	0.437254	-0.721169	-1.08273		-1.13152	Downregulation
ENSDARG00000010331	1.676	0.945809	-0.307364	0.173241	-0.566972	-1.0149		-0.905811	Downregulation
ENSDARG00000010437	0.873023	1.12053	0.257117	0.684882	-0.454993	-1.52618		-0.954382	Downregulation
ENSDARG00000010442	-0.949355	-0.390819	-1.2312	-0.50566	0.92743	1.03051		1.11909	Upregulation
ENSDARG00000010487	0.67346	1.02363	0.498667	0.954244	-0.907842	-1.09304		-1.14912	Downregulation
ENSDARG00000010519	1.70571	0.951039	-0.30892	0.0286533	-0.438578	-1.06835		-0.869546	Downregulation
ENSDARG00000010571	1.19114	1.31266	-0.169157	0.404818	-0.587753	-1.12697		-1.02475	Downregulation
ENSDARG00000010603	-0.731102	-0.544815	-1.16805	-0.703751	1.1127	1.03036		1.00466	Upregulation
ENSDARG00000010630	-0.634419	-1.0976	-0.904967	0.121817	-0.0845398	1.59362		1.00608	Upregulation
ENSDARG00000010641	1.78004	0.939266	-0.366905	-0.254375	-0.270427	-0.855712		-0.971882	Downregulation
ENSDARG00000010655	0.362478	-0.00255459	-1.53674	-0.81105	1.67218	0.117708		0.19798	Upregulation
ENSDARG00000010658	-0.566059	-0.431717	-1.02269	-0.981597	1.49641	0.517213		0.988439	Upregulation
ENSDARG00000010673	1.38224	-0.723223	-1.29486	-0.990109	0.56395	0.64809		0.413918	Upregulation
ENSDARG00000010717	0.17825	0.616233	1.09933	1.13924	-0.933709	-1.10731		-0.992037	Downregulation
ENSDARG00000010729	-0.695097	-0.78657	-0.796888	-0.785742	0.677817	1.60473		0.78175	Upregulation
ENSDARG00000010732	1.15571	1.22221	0.234434	0.292068	-0.729187	-0.829995		-1.34524	Downregulation
ENSDARG00000010738	0.0714383	0.884461	1.20544	0.849975	-0.990183	-1.09469		-0.926433	Downregulation
ENSDARG00000010745	1.39709	1.19798	-0.183216	0.269486	-0.631942	-0.963826		-1.08557	Downregulation
ENSDARG00000010773	1.96649	0.570748	-0.295486	-0.0348872	-0.530631	-0.964923		-0.711315	Downregulation
ENSDARG00000010789	0.920386	0.300079	-2.03177	-0.341489	0.801646	-0.0629975		0.414149	Upregulation
ENSDARG00000010792	1.43057	1.22958	-0.541685	0.261055	-0.443027	-1.0343		-0.902202	Downregulation
ENSDARG00000010844	0.915779	1.24354	0.176601	0.698587	-0.891874	-1.12072		-1.02191	Downregulation
ENSDARG00000010873	0.719109	-0.64473	-1.46414	-0.855665	1.20472	0.835374		0.20533	Upregulation
ENSDARG00000010946	0.763931	-0.51006	-1.03082	-1.37201	1.23824	0.0925132		0.818199	Upregulation
ENSDARG00000010948	1.13455	1.21768	-0.142838	0.563832	-0.461311	-1.09905		-1.21286	Downregulation
ENSDARG00000010953	-0.720122	-0.995735	-1.12179	-0.167609	1.35792	0.78745		0.859888	Upregulation
ENSDARG00000010957	-0.854638	-1.023	-0.690965	-0.306139	1.25885	1.42506		0.190839	Upregulation
ENSDARG00000010962	-0.113299	-0.686282	-1.42327	-0.429588	0.0885273	1.35713		1.20678	Upregulation
ENSDARG00000010978	0.625311	1.27045	0.111159	0.96837	-0.763901	-1.19569		-1.01569	Downregulation
ENSDARG00000010981	0.995213	1.48607	-0.384251	0.474062	-0.486658	-1.14089		-0.943553	Downregulation
ENSDARG00000011020	1.49986	1.24636	-0.207224	-0.20812	-0.330657	-1.02231		-0.977904	Downregulation
ENSDARG00000011072	1.54461	0.963838	-0.0253168	0.105252	-0.345359	-0.982506		-1.26051	Downregulation
ENSDARG00000011079	1.44241	1.33184	-0.239534	-0.209035	-0.423513	-0.783595		-1.11857	Downregulation
ENSDARG00000011094	0.777735	1.12484	0.0203822	1.05312	-0.789217	-1.14986		-1.037	Downregulation
ENSDARG00000011141	1.35068	1.30542	-0.139002	0.109713	-0.572124	-0.995804		-1.05888	Downregulation
ENSDARG00000011170	0.820187	-0.504081	-1.67853	-0.687431	0.984176	0.181596		0.884081	Upregulation
ENSDARG00000011190	-0.102944	0.163292	-1.94284	-0.438293	1.10703	0.737086		0.476664	Upregulation
ENSDARG00000011196	1.25501	1.19777	0.145084	0.322821	-0.860672	-0.995028		-1.06499	Downregulation
ENSDARG00000011262	0.222137	0.657816	0.495448	1.54821	-0.863474	-1.09267		-0.967468	Downregulation
ENSDARG00000011404	0.912535	0.965275	0.875027	0.37539	-0.836437	-1.10617		-1.18562	Downregulation
ENSDARG00000011405	-1.14239	-0.954289	-0.0334493	-0.32564	-0.120211	0.872758		1.70322	Upregulation
ENSDARG00000011407	0.165406	-0.577489	-1.07396	-1.03653	1.70056	0.712332		0.109685	Upregulation
ENSDARG00000011434	0.252404	-0.117745	-1.5482	-1.08281	1.20025	0.457658		0.838444	Upregulation
ENSDARG00000011445	0.814752	-0.455699	-1.41255	-0.80055	1.5201	-0.0839189		0.417864	Upregulation
ENSDARG00000011449	0.00167795	-0.356614	-1.71824	-0.593392	0.533809	1.13368		0.999082	Upregulation
ENSDARG00000011487	1.30083	1.37887	-0.390379	0.22409	-0.589688	-0.907846		-1.01588	Downregulation
ENSDARG00000011488	-0.541944	-0.732202	-1.17119	-0.366452	0.293528	0.807887		1.71037	Upregulation
ENSDARG00000011506	0.377725	1.41411	0.806526	0.372172	-0.713844	-1.20806		-1.04863	Downregulation
ENSDARG00000011581	0.784982	-1.17643	-1.40532	-0.452937	0.453655	0.920794		0.875257	Upregulation
ENSDARG00000011583	1.00619	1.1807	0.864056	-0.271804	-0.567725	-1.05305		-1.15837	Downregulation
ENSDARG00000011594	1.3188	0.193672	-1.45943	-1.03841	1.00008	0.0785971		-0.0932972	Upregulation
ENSDARG00000011597	1.68664	0.938166	-0.0544548	-0.0813439	-0.464454	-1.02603		-0.998525	Downregulation
ENSDARG00000011609	1.38401	1.30459	-0.464237	0.102198	-0.292384	-1.04993		-0.984255	Downregulation
ENSDARG00000011618	-0.76215	-0.441464	-1.3504	0.072605	0.765725	0.0401473		1.67554	Upregulation
ENSDARG00000011662	1.3302	0.415208	-1.78357	-0.579379	0.635914	-0.27074		0.252358	Upregulation
ENSDARG00000011665	1.43036	0.961914	0.567533	-0.196894	-0.653668	-0.964618		-1.14462	Downregulation
ENSDARG00000011683	0.0526796	-0.40203	-1.37856	-0.254354	1.18208	1.43764		-0.637456	Upregulation
ENSDARG00000011693	-0.681204	-0.824464	-0.778529	-0.727887	0.477041	0.893687		1.64136	Upregulation
ENSDARG00000011801	1.10495	1.29179	0.0935803	0.385698	-0.918069	-0.668143		-1.2898	Downregulation
ENSDARG00000011855	1.14879	1.16903	-0.595062	0.821527	-0.579622	-1.07913		-0.885533	Downregulation
ENSDARG00000011885	0.867485	1.24258	0.404762	0.565847	-0.856983	-1.19136		-1.03233	Downregulation
ENSDARG00000011921	1.31549	0.919728	0.580526	0.176496	-0.783993	-1.06788		-1.14036	Downregulation
ENSDARG00000011926	0.870857	1.08626	0.717292	0.396211	-0.905332	-0.746257		-1.41903	Downregulation
ENSDARG00000011958	0.767778	1.43219	0.360617	0.412136	-0.717669	-1.09778		-1.15727	Downregulation
ENSDARG00000011999	0.0296957	0.79248	1.2118	0.945792	-0.822018	-1.12603		-1.03172	Downregulation
ENSDARG00000012035	0.33812	-0.060894	-1.46095	-1.27962	0.883222	0.992174		0.587946	Upregulation
ENSDARG00000012044	0.681916	0.227126	0.602652	1.44603	-0.793718	-0.912044		-1.25196	Downregulation
ENSDARG00000012066	0.2995	-0.045404	-1.76085	-0.538496	1.54581	0.208362		0.29108	Upregulation
ENSDARG00000012073	1.29119	1.35554	-0.13784	0.0471108	-0.422487	-0.967495		-1.16602	Downregulation
ENSDARG00000012135	1.46452	0.213697	-1.03998	-1.32654	0.913297	0.120759		-0.345746	Upregulation
ENSDARG00000012215	1.25455	0.999109	0.551229	0.22122	-0.890286	-1.09644		-1.03938	Downregulation
ENSDARG00000012222	0.727439	1.03981	0.525797	0.856588	-0.835986	-1.11169		-1.20195	Downregulation
ENSDARG00000012234	0.785955	1.14063	0.391141	0.807214	-0.940471	-1.03654		-1.14793	Downregulation
ENSDARG00000012248	-0.0163253	-0.561319	-1.39647	-0.93851	0.84637	0.996452		1.0698	Upregulation
ENSDARG00000012261	0.961829	1.51579	-0.266363	0.311276	-0.270543	-1.11044		-1.14155	Downregulation
ENSDARG00000012274	0.853156	1.24319	0.115118	0.809286	-1.03268	-0.905249		-1.08282	Downregulation
ENSDARG00000012295	0.679251	1.14134	0.410809	0.872346	-0.85863	-1.2786		-0.966509	Downregulation
ENSDARG00000012306	0.547122	1.20741	-0.64641	1.34622	-0.775378	-0.871177		-0.807783	Downregulation
ENSDARG00000012340	1.02101	0.13676	-1.50162	-0.742862	0.325448	-0.551148		1.31242	Upregulation
ENSDARG00000012353	0.441101	-0.699863	-1.23538	-0.673338	1.66868	0.711557		-0.212756	Upregulation
ENSDARG00000012389	1.30826	0.214709	-1.60567	-0.812163	0.966551	-0.219964		0.148279	Upregulation
ENSDARG00000012390	-0.239207	-0.682842	-1.31014	0.133941	-0.237904	1.8597		0.476456	Upregulation
ENSDARG00000012399	1.08639	1.29996	0.0194397	0.387539	-0.476881	-0.972597		-1.34385	Downregulation
ENSDARG00000012403	-0.235039	0.62051	-1.48837	-1.19522	1.08676	0.581032		0.630322	Upregulation
ENSDARG00000012432	1.09046	1.19237	0.0911456	0.565354	-0.634396	-1.11777		-1.18716	Downregulation
ENSDARG00000012485	0.580809	0.865849	0.293061	1.29605	-0.791965	-1.15924		-1.08457	Downregulation
ENSDARG00000012495	1.68891	0.984027	-0.231588	0.00913361	-0.530479	-0.938327		-0.981678	Downregulation
ENSDARG00000012563	0.938765	0.860059	0.634186	0.756125	-0.968727	-1.13816		-1.08224	Downregulation
ENSDARG00000012600	-0.137051	-0.748299	-1.05657	-0.884317	1.62928	0.874157		0.322793	Upregulation
ENSDARG00000012603	1.48398	1.21	-0.224207	0.0140549	-0.528804	-0.762417		-1.19261	Downregulation
ENSDARG00000012625	0.737707	0.85802	0.309438	1.18409	-0.873584	-1.15264		-1.06303	Downregulation
ENSDARG00000012674	0.684122	1.22106	0.688749	0.458214	-0.611452	-1.17393		-1.26675	Downregulation
ENSDARG00000012723	1.30806	1.3513	-0.0598446	-0.0481127	-0.44604	-0.908007		-1.19735	Downregulation
ENSDARG00000012776	-0.449689	-0.44137	-1.37262	-0.365328	0.181526	0.695815		1.75166	Upregulation
ENSDARG00000012790	1.01702	1.48288	-0.468924	0.417696	-0.322145	-1.12457		-1.00197	Downregulation
ENSDARG00000012818	1.10156	1.32056	0.044717	0.423149	-0.772548	-0.95149		-1.16596	Downregulation
ENSDARG00000012820	1.31511	1.10226	0.231516	0.254314	-0.678517	-1.14573		-1.07896	Downregulation
ENSDARG00000012899	0.499381	0.938413	0.998865	0.718573	-0.895161	-1.14806		-1.11201	Downregulation
ENSDARG00000012927	-0.738235	-0.866581	-0.720281	-0.288056	-0.0876214	0.877364		1.82341	Upregulation
ENSDARG00000012929	1.07355	1.56999	-0.16951	0.108412	-0.610799	-0.873151		-1.09849	Downregulation
ENSDARG00000013006	1.08192	1.26867	0.0479089	0.421652	-0.440228	-1.27364		-1.10628	Downregulation
ENSDARG00000013022	0.668456	-1.0831	-1.27965	-0.697763	0.649398	0.474121		1.26854	Upregulation
ENSDARG00000013024	0.965723	0.710888	-1.64728	-0.911276	0.696464	0.600584		-0.415106	Upregulation
ENSDARG00000013075	0.371629	0.861239	0.815439	1.08014	-0.922778	-1.05545		-1.15022	Downregulation
ENSDARG00000013079	1.26683	1.34462	0.099082	0.00645927	-0.695685	-0.851791		-1.16951	Downregulation
ENSDARG00000013082	-0.674557	-0.725109	-0.747882	-0.595824	-0.0776231	1.65527		1.16573	Upregulation
ENSDARG00000013122	-0.710924	0.0169917	-1.63256	0.419526	0.198222	0.0948084		1.61393	Upregulation
ENSDARG00000013207	1.91309	0.674179	-0.418733	-0.0815555	-0.324679	-0.730613		-1.03169	Downregulation
ENSDARG00000013274	1.3957	0.940468	-0.359841	0.730371	-0.703946	-1.04363		-0.959117	Downregulation
ENSDARG00000013310	1.38175	1.26459	-0.329446	0.24449	-0.578832	-1.09843		-0.884118	Downregulation
ENSDARG00000013346	1.89632	0.421632	-0.391515	0.280937	-0.242157	-0.936307		-1.02891	Downregulation
ENSDARG00000013457	1.17229	1.08916	0.039684	0.600091	-0.664025	-0.859462		-1.37774	Downregulation
ENSDARG00000013461	1.03846	1.04679	-0.382213	1.06107	-0.857052	-0.974405		-0.932659	Downregulation
ENSDARG00000013472	1.41322	1.17866	-0.215374	0.198423	-0.439551	-0.90238		-1.233	Downregulation
ENSDARG00000013475	0.864632	1.39031	0.405506	0.260567	-0.57116	-1.17385		-1.176	Downregulation
ENSDARG00000013476	1.18446	1.05678	-0.184493	0.81031	-0.773802	-1.04961		-1.04364	Downregulation
ENSDARG00000013492	1.664	0.906187	-0.392967	0.340077	-0.753947	-0.973122		-0.790226	Downregulation
ENSDARG00000013505	1.61775	1.11077	-0.206289	-0.0601872	-0.641173	-0.780101		-1.04078	Downregulation
ENSDARG00000013528	1.00936	0.881183	0.103355	1.04555	-0.896349	-1.04932		-1.09378	Downregulation
ENSDARG00000013582	1.29404	1.35266	-0.171009	0.0940036	-0.506786	-0.840333		-1.22258	Downregulation
ENSDARG00000013607	-0.758435	0.175582	-1.16138	-0.993742	1.37592	1.02518		0.33687	Upregulation
ENSDARG00000013623	1.03169	1.16103	0.490057	0.354704	-0.730648	-1.03704		-1.26979	Downregulation
ENSDARG00000013628	1.41154	0.599893	-1.61838	-0.813805	0.375779	0.35716		-0.312186	Upregulation
ENSDARG00000013647	-0.57313	-0.845013	-0.845013	-0.520909	0.953907	0.0821901		1.74797	Upregulation
ENSDARG00000013655	-0.0746983	-0.297725	-1.77253	-0.0635002	0.241981	0.363617		1.60285	Upregulation
ENSDARG00000013667	1.65586	1.055	-0.291322	-0.0445244	-0.45541	-1.0247		-0.894898	Downregulation
ENSDARG00000013711	1.85351	0.317085	0.276221	0.0816708	-0.449241	-1.13323		-0.94602	Downregulation
ENSDARG00000013719	1.24144	0.952273	0.132089	0.653982	-0.683536	-1.18845		-1.1078	Downregulation
ENSDARG00000013729	1.12239	1.37186	0.0540526	0.235873	-0.590176	-0.947714		-1.24628	Downregulation
ENSDARG00000013750	0.828286	0.768771	1.14788	0.354742	-0.844384	-1.23559		-1.01971	Downregulation
ENSDARG00000013771	0.196193	-1.1364	-1.33532	-0.317356	0.3639	1.4058		0.823182	Upregulation
ENSDARG00000013776	1.25959	1.26285	0.294442	-0.0274786	-0.643778	-0.986604		-1.15903	Downregulation
ENSDARG00000013794	1.01093	-0.243176	-1.19621	-0.957551	1.33131	0.658692		-0.603991	Upregulation
ENSDARG00000013813	1.01949	0.656945	0.827566	0.617658	-1.10167	-1.33315		-0.686838	Downregulation
ENSDARG00000013828	-0.174908	0.247231	-1.56734	-0.254344	0.522094	-0.472963		1.70023	Upregulation
ENSDARG00000013830	-0.850801	0.171789	-1.48664	0.10485	0.7721	-0.249802		1.5385	Upregulation
ENSDARG00000013838	1.50561	0.480541	-1.59096	-0.813233	0.543044	-0.00336036		-0.121639	Upregulation
ENSDARG00000013841	1.11022	1.2041	0.327073	0.369417	-0.819566	-1.12404		-1.06721	Downregulation
ENSDARG00000013843	0.857082	1.12526	0.394649	0.749267	-0.915705	-1.11669		-1.09386	Downregulation
ENSDARG00000013892	1.2669	-0.400317	-1.7039	-0.537954	0.968257	0.0993354		0.307679	Upregulation
ENSDARG00000013928	-0.423328	-0.732156	-1.03492	-0.833453	1.28946	0.447526		1.28688	Upregulation
ENSDARG00000013933	0.160055	0.76327	0.847416	1.25987	-0.926448	-0.967317		-1.13684	Downregulation
ENSDARG00000013976	1.47286	1.25844	-0.291087	0.0363699	-0.661883	-1.10267		-0.712027	Downregulation
ENSDARG00000013979	-0.376521	-0.906575	-1.1428	-0.170531	-0.0976304	1.16985		1.52421	Upregulation
ENSDARG00000014017	1.38941	1.19155	0.262559	-0.195655	-0.524922	-0.979178		-1.14376	Downregulation
ENSDARG00000014068	1.26375	1.35959	-0.29753	0.238792	-0.47517	-1.05596		-1.03347	Downregulation
ENSDARG00000014081	-0.0435791	-0.813583	-1.26339	-0.413371	1.20974	-0.121801		1.44598	Upregulation
ENSDARG00000014106	1.52565	1.24873	-0.465402	-0.0245664	-0.455118	-0.826447		-1.00285	Downregulation
ENSDARG00000014171	-0.353272	-1.44967	0.11532	-0.733523	-0.110139	1.32243		1.20886	Upregulation
ENSDARG00000014180	0.774344	0.0690404	-1.47465	-0.800593	1.55089	0.230078		-0.349113	Upregulation
ENSDARG00000014230	1.05596	1.2615	0.126698	0.455177	-0.552524	-1.09823		-1.24858	Downregulation
ENSDARG00000014244	1.08675	1.07439	0.399768	0.517267	-0.802749	-1.18311		-1.09231	Downregulation
ENSDARG00000014259	1.41631	-0.755109	-1.39969	-0.717417	0.827738	0.130254		0.497915	Upregulation
ENSDARG00000014274	0.788968	1.02911	0.768438	0.556709	-0.76108	-1.16382		-1.21833	Downregulation
ENSDARG00000014302	1.43769	0.547145	-1.19966	-1.23213	0.705783	-0.398406		0.139578	Upregulation
ENSDARG00000014329	1.07463	1.18992	0.22948	0.528875	-0.834003	-1.04108		-1.14782	Downregulation
ENSDARG00000014348	1.21997	1.27971	-0.382077	0.49019	-0.599374	-1.24045		-0.767965	Downregulation
ENSDARG00000014386	1.42661	0.489113	0.64554	0.381751	-0.552877	-1.17247		-1.21767	Downregulation
ENSDARG00000014427	-0.374967	-0.77678	-0.91104	-0.819689	1.10951	1.5762		0.196768	Upregulation
ENSDARG00000014499	0.220974	0.587812	0.877045	1.32839	-1.03514	-1.13433		-0.844751	Downregulation
ENSDARG00000014506	0.340072	0.848302	0.522909	1.33612	-1.09438	-0.951367		-1.00166	Downregulation
ENSDARG00000014531	-0.486411	-0.222482	-1.12307	-1.02432	0.78728	0.467386		1.60161	Upregulation
ENSDARG00000014545	0.0436127	-0.325313	-1.35267	-1.14544	1.01433	1.16836		0.597121	Upregulation
ENSDARG00000014554	-0.524231	-0.471117	-1.31856	-0.761703	0.91706	0.996312		1.16224	Upregulation
ENSDARG00000014556	0.0124252	1.09484	1.07285	0.784154	-0.731395	-1.17752		-1.05536	Downregulation
ENSDARG00000014569	1.29637	1.09451	0.40166	0.0457246	-0.533198	-1.06008		-1.24499	Downregulation
ENSDARG00000014588	1.38495	1.28375	-0.128756	0.0861172	-0.60323	-1.0038		-1.01903	Downregulation
ENSDARG00000014591	0.95487	1.41516	0.303643	0.224374	-0.708436	-0.946589		-1.24302	Downregulation
ENSDARG00000014685	1.1538	1.0862	0.380804	0.39074	-0.670946	-1.13973		-1.20087	Downregulation
ENSDARG00000014790	-0.319326	-0.951391	-1.21761	-0.440604	0.464387	1.05407		1.41048	Upregulation
ENSDARG00000014804	1.10208	0.20799	-1.88019	-0.444005	0.892278	-0.260271		0.382111	Upregulation
ENSDARG00000014825	1.03213	0.244847	-1.72751	-0.729589	1.06622	-0.270794		0.384698	Upregulation
ENSDARG00000014866	1.42509	0.930468	0.0775324	0.43184	-0.705535	-1.28168		-0.877714	Downregulation
ENSDARG00000014867	-1.04144	-0.551475	-0.379224	-0.975385	0.604086	1.62191		0.721526	Upregulation
ENSDARG00000014907	-0.566718	-0.905114	-1.1668	-0.481001	1.00357	0.956098		1.15997	Upregulation
ENSDARG00000014910	-0.0239452	-0.955495	-0.664297	-0.645985	2.00715	-0.140918		0.423485	Upregulation
ENSDARG00000014943	0.823499	1.2896	0.303886	0.63155	-0.857581	-1.22192		-0.969041	Downregulation
ENSDARG00000014945	1.95604	0.571594	-0.0419318	-0.242973	-0.48903	-0.807803		-0.945893	Downregulation
ENSDARG00000014963	1.44303	0.624659	0.814151	-0.00924165	-0.721282	-0.952802		-1.19852	Downregulation
ENSDARG00000014966	1.46952	1.23154	-0.116113	-0.0682575	-0.479314	-1.00282		-1.03455	Downregulation
ENSDARG00000014994	0.87091	1.38145	-0.0914366	0.576711	-0.372973	-1.0132		-1.35146	Downregulation
ENSDARG00000015003	-0.493264	-1.03598	-0.954288	-0.58442	0.743465	1.45962		0.864863	Upregulation
ENSDARG00000015006	1.4003	1.13814	-0.192155	0.153337	-0.202777	-1.10105		-1.1958	Downregulation
ENSDARG00000015015	0.984407	-0.205079	-1.44226	-1.10862	1.15695	0.583304		0.0312949	Upregulation
ENSDARG00000015070	1.13949	1.10412	0.389411	0.404671	-0.78752	-1.03774		-1.21243	Downregulation
ENSDARG00000015072	1.56039	-0.923471	-1.00216	-1.01875	0.573404	0.324979		0.485609	Upregulation
ENSDARG00000015153	-0.444516	-0.930848	-1.29736	0.275603	0.90865	-0.0442511		1.53272	Upregulation
ENSDARG00000015164	1.05337	-0.282168	-1.48956	-1.13184	0.884275	0.306167		0.659748	Upregulation
ENSDARG00000015222	1.1678	1.11216	0.831049	-0.428927	-0.627322	-1.12779		-0.926967	Downregulation
ENSDARG00000015228	1.72405	0.470785	0.634994	-0.173621	-0.76764	-0.94772		-0.940851	Downregulation
ENSDARG00000015236	1.25308	0.988645	-0.262525	0.813468	-0.723607	-1.20427		-0.864785	Downregulation
ENSDARG00000015239	0.92628	1.37779	0.411401	0.225342	-0.676586	-1.09664		-1.16759	Downregulation
ENSDARG00000015252	1.30732	1.18088	-0.26303	0.478397	-0.59184	-1.15183		-0.959901	Downregulation
ENSDARG00000015312	0.0707567	-0.661035	-1.37047	-0.931885	0.970303	1.06669		0.855637	Upregulation
ENSDARG00000015314	0.0986281	-0.382255	-1.6104	-0.602267	0.791781	1.48804		0.216477	Upregulation
ENSDARG00000015325	0.995699	0.941224	0.572654	0.632648	-0.825131	-1.03772		-1.27938	Downregulation
ENSDARG00000015349	1.3995	1.21194	0.171824	-0.0419971	-0.777389	-1.04741		-0.916471	Downregulation
ENSDARG00000015355	1.66559	0.70747	0.164798	0.0872121	-0.362857	-1.13677		-1.12545	Downregulation
ENSDARG00000015392	1.4054	1.16383	-0.00990569	-0.0277499	-0.269047	-0.994203		-1.26833	Downregulation
ENSDARG00000015422	0.257588	0.802533	0.974289	1.0614	-0.934252	-1.03179		-1.12977	Downregulation
ENSDARG00000015425	1.5698	1.00936	0.203625	-0.109506	-0.904293	-1.08582		-0.683164	Downregulation
ENSDARG00000015460	0.861451	1.21887	0.0554705	0.843444	-0.759102	-1.2024		-1.01773	Downregulation
ENSDARG00000015471	1.56833	1.02572	-0.141083	0.163711	-0.547878	-1.00787		-1.06092	Downregulation
ENSDARG00000015502	0.321154	0.186369	-1.6709	-0.847646	1.24602	0.885756		-0.120754	Upregulation
ENSDARG00000015524	1.39768	1.21027	-0.101952	0.21992	-0.734559	-0.977477		-1.01388	Downregulation
ENSDARG00000015531	1.46301	1.11316	-0.308541	0.359674	-0.636973	-0.92635		-1.06398	Downregulation
ENSDARG00000015559	-0.410986	-1.01272	-0.708887	-0.648024	0.550778	0.375467		1.85437	Upregulation
ENSDARG00000015563	1.05799	0.553406	-1.36809	-0.646974	1.30621	-0.74338		-0.159169	Upregulation
ENSDARG00000015576	1.19775	0.909947	0.577832	0.38004	-0.739214	-1.10544		-1.22091	Downregulation
ENSDARG00000015611	-0.70877	-0.822612	-0.617277	-0.424209	-0.242076	1.06148		1.75346	Upregulation
ENSDARG00000015649	0.891578	1.02686	-0.117216	1.10414	-0.922578	-1.216		-0.766791	Downregulation
ENSDARG00000015676	0.636824	1.27591	0.224506	0.892124	-0.920412	-1.21132		-0.897634	Downregulation
ENSDARG00000015709	0.593865	0.887659	-0.0254929	1.41778	-0.725751	-1.16014		-0.987922	Downregulation
ENSDARG00000015749	1.64714	0.80202	-0.21406	0.387215	-0.55379	-1.06471		-1.00382	Downregulation
ENSDARG00000015793	-0.411018	-0.604533	-0.982494	-0.382687	2.06285	0.00406245		0.313817	Upregulation
ENSDARG00000015807	-0.192582	-0.0581207	-1.85873	0.705124	0.0898545	-0.0962641		1.41072	Upregulation
ENSDARG00000015822	0.519264	-0.769975	-1.37083	-0.923088	1.2441	0.570349		0.730174	Upregulation
ENSDARG00000015824	1.27458	1.34113	-0.142009	0.211256	-0.625535	-1.03718		-1.02224	Downregulation
ENSDARG00000015829	0.826534	0.197203	-1.34807	-0.991322	1.21828	0.751888		-0.654519	Upregulation
ENSDARG00000015856	0.286431	0.916317	0.41612	1.35454	-0.926769	-1.26531		-0.781327	Downregulation
ENSDARG00000015860	1.20263	0.167596	-1.3039	-0.754921	1.14302	-0.877517		0.423084	Upregulation
ENSDARG00000015862	-1.04847	-0.894864	-0.649993	-0.313568	0.36049	0.951421		1.59498	Upregulation
ENSDARG00000015887	0.717848	-0.380075	-1.60612	-1.00233	0.704776	0.911827		0.654072	Upregulation
ENSDARG00000015902	-0.480467	-0.16924	-0.864423	-0.615271	0.863091	-0.605398		1.87171	Upregulation
ENSDARG00000015918	1.48855	1.24166	-0.347468	0.042568	-0.491126	-0.902886		-1.03129	Downregulation
ENSDARG00000015921	1.3848	1.2767	0.0808886	-0.0867685	-0.725739	-0.807822		-1.12206	Downregulation
ENSDARG00000015930	1.49357	1.00025	0.271825	-0.026436	-0.642715	-0.843988		-1.2525	Downregulation
ENSDARG00000015946	0.577088	0.161988	-1.57061	-1.22132	0.428742	0.512388		1.11172	Upregulation
ENSDARG00000015978	0.312812	0.874806	1.14751	0.760818	-0.886699	-1.01914		-1.19011	Downregulation
ENSDARG00000015985	-0.0789506	-1.14196	-0.207486	-1.19062	1.66572	0.471062		0.482234	Upregulation
ENSDARG00000015998	1.66582	0.88082	-0.0573644	-0.0362988	-0.282556	-1.01662		-1.15379	Downregulation
ENSDARG00000016010	1.00816	1.31009	0.182994	0.411972	-0.619825	-1.30485		-0.988545	Downregulation
ENSDARG00000016044	0.476078	0.820572	1.34905	0.406192	-0.976796	-1.10048		-0.974625	Downregulation
ENSDARG00000016048	-0.370594	0.223106	-1.90468	-0.0332967	0.394	0.298826		1.39264	Upregulation
ENSDARG00000016065	-0.0433797	-0.200774	-1.67075	-0.684035	1.29236	0.948859		0.357721	Upregulation
ENSDARG00000016085	1.70098	1.02041	-0.651546	0.0451847	-0.396937	-0.910971		-0.807121	Downregulation
ENSDARG00000016093	1.17482	1.28111	-0.00329046	0.416743	-0.770213	-1.11435		-0.984816	Downregulation
ENSDARG00000016122	0.285657	0.660201	0.853518	1.26606	-0.924586	-1.11876		-1.02209	Downregulation
ENSDARG00000016132	-0.921131	0.224095	-0.160643	-1.37874	1.52803	0.896774		-0.188387	Upregulation
ENSDARG00000016139	1.71058	0.732968	0.248623	-0.125394	-0.718809	-1.26675		-0.581217	Downregulation
ENSDARG00000016143	1.48054	0.978833	0.34327	0.00782004	-0.703894	-0.959171		-1.1474	Downregulation
ENSDARG00000016154	0.22382	-0.471458	-1.45356	-0.730749	1.31172	1.16539		-0.0451606	Upregulation
ENSDARG00000016173	1.07934	1.30795	0.257336	0.275299	-0.670122	-1.09029		-1.15951	Downregulation
ENSDARG00000016188	1.17307	0.363352	-1.82259	-0.690936	0.810655	-0.0207922		0.187236	Upregulation
ENSDARG00000016233	1.04008	0.990634	0.817809	0.236985	-0.870723	-1.08371		-1.13107	Downregulation
ENSDARG00000016255	0.577743	-0.513337	-1.00022	-1.47353	0.898311	1.13128		0.379757	Upregulation
ENSDARG00000016304	0.558522	0.74411	0.723761	1.12693	-1.04573	-0.939727		-1.16786	Downregulation
ENSDARG00000016307	1.55331	1.0615	-0.0634984	0.120116	-0.866668	-0.725889		-1.07887	Downregulation
ENSDARG00000016343	-0.401279	-0.0197807	-0.992317	-0.822247	1.35853	-0.548254		1.42535	Upregulation
ENSDARG00000016350	1.36626	1.21732	-0.0496338	0.135647	-0.501109	-0.965189		-1.20329	Downregulation
ENSDARG00000016363	1.39993	0.532119	0.977107	-0.0491355	-0.798635	-0.893943		-1.16745	Downregulation
ENSDARG00000016393	1.25322	1.15169	0.451125	0.0162271	-0.683246	-0.95935		-1.22967	Downregulation
ENSDARG00000016399	1.45998	0.966538	0.254547	0.0634633	-0.444131	-1.04465		-1.25575	Downregulation
ENSDARG00000016429	1.16819	0.0266451	-1.63827	-0.890971	1.0557	0.0973379		0.18137	Upregulation
ENSDARG00000016454	0.120141	-0.765935	-1.14558	-0.765673	1.39929	-0.0814553		1.23922	Upregulation
ENSDARG00000016457	-0.419674	-0.509331	-1.15952	-0.872756	1.30843	1.2625		0.390355	Upregulation
ENSDARG00000016481	0.821831	-0.454722	-1.9591	-0.283911	0.748859	0.523349		0.603696	Upregulation
ENSDARG00000016484	1.21067	1.1471	0.354692	0.245563	-0.708563	-1.11446		-1.13501	Downregulation
ENSDARG00000016494	1.59757	1.16613	-0.383302	-0.0273708	-0.537825	-0.865744		-0.949458	Downregulation
ENSDARG00000016496	1.56056	1.09694	0.00335323	-0.0442851	-0.701845	-0.827552		-1.08718	Downregulation
ENSDARG00000016526	1.5706	1.16112	-0.09424	-0.23019	-0.448357	-0.937941		-1.02098	Downregulation
ENSDARG00000016527	-0.485353	-0.819253	-0.811139	-0.924274	1.30425	1.30004		0.435732	Upregulation
ENSDARG00000016532	0.445567	-0.318476	-1.5894	-0.873455	1.36196	0.284589		0.689206	Upregulation
ENSDARG00000016573	1.03647	-0.658904	-1.25691	-1.04391	1.18154	0.645531		0.0961862	Upregulation
ENSDARG00000016584	0.939066	-1.26558	-1.18263	-0.635466	0.538123	1.06215		0.544335	Upregulation
ENSDARG00000016594	1.09322	0.880432	0.780281	0.329195	-0.722355	-1.13533		-1.22545	Downregulation
ENSDARG00000016611	0.897594	-0.645485	-1.38028	-0.916011	1.15867	0.829308		0.0562044	Upregulation
ENSDARG00000016613	0.726355	0.948708	0.846739	0.60578	-1.08953	-1.35408		-0.683973	Downregulation
ENSDARG00000016623	1.10353	0.788442	-0.357933	1.08775	-0.268548	-1.24096		-1.11228	Downregulation
ENSDARG00000016630	1.86131	0.856511	-0.308457	-0.272704	-0.442895	-0.816783		-0.876984	Downregulation
ENSDARG00000016656	0.193756	0.81075	0.734966	1.29142	-1.0492	-0.862755		-1.11894	Downregulation
ENSDARG00000016676	1.74134	1.02394	-0.346599	-0.138137	-0.632803	-0.928985		-0.718757	Downregulation
ENSDARG00000016699	0.722828	0.27815	-1.917	-0.579958	1.10688	0.404354		-0.015258	Upregulation
ENSDARG00000016721	1.12144	1.13515	0.710391	-0.0750242	-0.641916	-1.11689		-1.13315	Downregulation
ENSDARG00000016724	-0.163383	0.407701	-0.605937	-1.39519	1.86531	-0.117948		0.00944468	Upregulation
ENSDARG00000016745	0.583896	-0.418323	-1.76273	-0.577758	0.619214	1.25193		0.303775	Upregulation
ENSDARG00000016753	1.57471	1.13538	-0.217353	-0.153765	-0.326803	-0.885497		-1.12668	Downregulation
ENSDARG00000016775	1.58781	1.16458	-0.473293	-0.0974399	-0.298909	-0.824374		-1.05838	Downregulation
ENSDARG00000016830	1.7137	0.942463	-0.184146	-0.0391607	-0.482889	-0.924058		-1.02591	Downregulation
ENSDARG00000016837	-0.285434	-0.893932	-1.00973	-0.398523	0.428498	0.235007		1.92411	Upregulation
ENSDARG00000016856	0.331824	-1.54291	-1.14651	0.0963012	0.44265	1.31912		0.499524	Upregulation
ENSDARG00000016858	0.0661059	1.36832	0.694111	0.811497	-0.721552	-1.13703		-1.08146	Downregulation
ENSDARG00000016875	1.47986	0.300647	-1.59076	-0.976219	0.161963	0.226029		0.398484	Upregulation
ENSDARG00000016904	1.20943	0.598812	-1.37366	-1.35949	0.580772	0.0187247		0.325416	Upregulation
ENSDARG00000016934	1.44369	1.05946	0.297762	-0.155419	-0.404019	-1.06996		-1.17151	Downregulation
ENSDARG00000016939	1.06249	0.626164	-1.72905	-0.800791	0.883201	0.162316		-0.204332	Upregulation
ENSDARG00000016994	1.08914	0.382416	-2.0053	-0.375678	0.693911	0.122753		0.0927567	Upregulation
ENSDARG00000017047	1.37806	0.82658	-0.362909	0.767001	-0.475994	-1.38009		-0.752648	Downregulation
ENSDARG00000017049	0.795873	1.26612	0.613028	0.417051	-0.901721	-1.12586		-1.06449	Downregulation
ENSDARG00000017199	0.994543	1.28194	0.216825	0.422312	-0.549386	-1.32596		-1.04028	Downregulation
ENSDARG00000017242	1.28169	1.32361	-0.261063	0.20386	-0.395785	-0.969565		-1.18275	Downregulation
ENSDARG00000017311	1.30224	0.935615	0.00717334	0.655628	-0.621388	-1.2269		-1.05237	Downregulation
ENSDARG00000017315	1.43549	1.16265	-0.231111	0.242574	-0.507239	-0.987467		-1.11489	Downregulation
ENSDARG00000017316	0.94535	1.3855	-0.298082	0.624455	-0.476417	-1.3173		-0.863508	Downregulation
ENSDARG00000017321	1.51911	1.21477	-0.592488	0.0987026	-0.407957	-0.990385		-0.841756	Downregulation
ENSDARG00000017354	1.44167	1.16167	0.210482	-0.1369	-0.609034	-1.04034		-1.02754	Downregulation
ENSDARG00000017422	1.00719	1.24621	0.110482	0.614541	-0.831062	-1.22601		-0.921356	Downregulation
ENSDARG00000017454	0.928751	1.30768	0.403363	0.289345	-0.522391	-1.12631		-1.28043	Downregulation
ENSDARG00000017489	-0.607958	-0.879021	-0.744672	-0.799162	0.659387	1.64282		0.728608	Upregulation
ENSDARG00000017494	1.45969	1.08582	-0.346888	0.367002	-0.487009	-1.17682		-0.901787	Downregulation
ENSDARG00000017569	-0.0267779	-0.0824779	-1.75904	-0.50447	0.233173	0.682204		1.45739	Upregulation
ENSDARG00000017571	1.18106	1.29521	0.109444	0.266837	-0.6542	-1.09903		-1.09932	Downregulation
ENSDARG00000017602	0.374532	-0.642073	-1.11253	-1.04194	0.0758169	1.60091		0.745283	Upregulation
ENSDARG00000017605	0.855943	1.28624	0.33143	0.581549	-0.835322	-1.06936		-1.15049	Downregulation
ENSDARG00000017624	1.03439	1.22094	0.00536393	0.67026	-0.736644	-1.23845		-0.955859	Downregulation
ENSDARG00000017636	0.459215	-0.176787	-1.65406	-0.564475	1.2771	-0.324412		0.983412	Upregulation
ENSDARG00000017659	0.683242	-0.0687132	-1.74486	-0.960806	0.865746	0.438821		0.78657	Upregulation
ENSDARG00000017675	1.31116	1.27898	0.076644	0.117223	-0.761228	-1.00266		-1.02012	Downregulation
ENSDARG00000017676	-0.381161	-0.719256	-1.20755	-0.762363	0.972531	1.32439		0.77341	Upregulation
ENSDARG00000017696	1.24357	1.35989	0.0937141	0.0353714	-0.648555	-1.07424		-1.00975	Downregulation
ENSDARG00000017728	0.930335	0.97396	0.417543	0.820877	-0.880728	-1.17412		-1.08787	Downregulation
ENSDARG00000017741	1.3629	1.12549	0.258054	-0.0646376	-0.439139	-0.900673		-1.34199	Downregulation
ENSDARG00000017742	1.42014	1.13604	-0.662749	0.505734	-0.680398	-1.02905		-0.689724	Downregulation
ENSDARG00000017744	1.27923	1.41825	0.0349604	-0.252588	-0.438906	-0.943867		-1.09708	Downregulation
ENSDARG00000017781	0.751614	1.03963	0.758241	0.607504	-0.959947	-1.29253		-0.904511	Downregulation
ENSDARG00000017834	1.56593	1.13379	-0.1888	0.0285454	-0.622434	-0.936287		-0.980745	Downregulation
ENSDARG00000017853	0.243267	1.56448	0.24324	0.749096	-0.5503	-1.26507		-0.984719	Downregulation
ENSDARG00000017860	-0.0131586	-0.0847028	-1.26239	-0.916438	1.17849	1.43434		-0.336142	Upregulation
ENSDARG00000017874	1.56056	0.104828	-1.31302	-0.897866	0.864039	-0.495562		0.177027	Upregulation
ENSDARG00000017891	0.89692	1.30985	0.46456	0.344902	-0.732717	-1.11962		-1.16389	Downregulation
ENSDARG00000017905	-0.452756	-0.803184	-0.664022	-0.819238	0.475755	0.341186		1.92226	Upregulation
ENSDARG00000017910	0.228674	0.905695	0.759604	1.16758	-1.01466	-1.20057		-0.846326	Downregulation
ENSDARG00000017988	0.34464	-0.129355	-1.57145	-1.00873	1.36769	0.428884		0.568312	Upregulation
ENSDARG00000018006	0.929538	1.12372	0.155379	0.821976	-0.747737	-1.07603		-1.20685	Downregulation
ENSDARG00000018022	0.973761	1.39192	0.122697	0.383736	-0.636358	-1.27246		-0.963291	Downregulation
ENSDARG00000018047	0.643212	1.25554	-0.0906963	0.977165	-0.539421	-1.46498		-0.780815	Downregulation
ENSDARG00000018069	1.07506	0.911911	0.81468	0.151134	-0.462974	-1.323		-1.16681	Downregulation
ENSDARG00000018073	0.843344	0.681351	0.704016	0.959059	-1.04811	-1.1735		-0.96616	Downregulation
ENSDARG00000018106	0.9812	1.31493	0.389831	0.235808	-0.56447	-1.22105		-1.13625	Downregulation
ENSDARG00000018159	0.989401	0.088144	-1.15566	-1.05688	1.43803	-0.624224		0.321197	Upregulation
ENSDARG00000018165	0.955532	1.00724	0.0731503	0.956723	-0.668117	-1.11945		-1.20508	Downregulation
ENSDARG00000018179	1.26327	1.29028	-0.437007	0.478808	-0.667764	-0.876131		-1.05146	Downregulation
ENSDARG00000018266	0.641112	1.09623	-1.4409	-1.14893	0.694598	-0.419085		0.576979	Upregulation
ENSDARG00000018283	-0.63675	-1.03875	-0.602783	-0.431605	0.0668915	0.837398		1.8056	Upregulation
ENSDARG00000018303	0.815596	1.2239	0.318247	0.734447	-1.08605	-0.956313		-1.04982	Downregulation
ENSDARG00000018399	-0.330779	0.259591	-1.58365	-0.183617	1.34948	1.0633		-0.574321	Upregulation
ENSDARG00000018441	1.11417	0.648515	-1.75756	-0.793183	0.776279	-0.0869027		0.0986803	Upregulation
ENSDARG00000018485	0.355085	-0.234455	-1.43909	-1.13715	0.824624	1.28708		0.343908	Upregulation
ENSDARG00000018492	0.867497	-0.28043	-1.50498	-0.82467	1.28279	0.715956		-0.256156	Upregulation
ENSDARG00000018494	0.70573	0.933552	0.548736	0.969693	-1.0601	-1.22938		-0.868232	Downregulation
ENSDARG00000018529	0.611064	-0.681744	-0.509203	-1.47432	0.0926491	1.61185		0.349701	Upregulation
ENSDARG00000018566	0.838855	0.965622	-0.507266	1.21726	-0.252161	-1.09755		-1.16476	Downregulation
ENSDARG00000018569	-0.243341	-0.928026	-1.23237	-0.562387	0.554365	1.08561		1.32615	Upregulation
ENSDARG00000018574	1.26083	1.21666	0.301682	-0.139075	-0.374951	-0.894179		-1.37097	Downregulation
ENSDARG00000018587	-0.613762	-0.728612	-0.655218	-1.08056	0.980682	1.45744		0.640035	Upregulation
ENSDARG00000018623	0.897157	0.975341	0.545445	0.724069	-0.751738	-1.18466		-1.20562	Downregulation
ENSDARG00000018653	1.11618	1.16063	0.162374	0.443437	-1.04046	-1.37094		-0.47122	Downregulation
ENSDARG00000018658	0.802683	1.37439	0.350401	0.501397	-0.982713	-0.893756		-1.15241	Downregulation
ENSDARG00000018693	1.42365	0.0263964	-1.54517	-0.811361	0.958158	-0.0860901		0.0344212	Upregulation
ENSDARG00000018743	1.62459	0.436377	-0.260211	0.768961	-0.518828	-1.28908		-0.761815	Downregulation
ENSDARG00000018750	1.22887	1.22338	0.640754	-0.514628	-0.612333	-0.911619		-1.05442	Downregulation
ENSDARG00000018809	1.32633	1.06349	-0.361339	0.687049	-0.815842	-1.08624		-0.813452	Downregulation
ENSDARG00000018891	0.707915	0.864437	0.922041	0.679067	-0.857089	-1.05113		-1.26524	Downregulation
ENSDARG00000018902	1.29929	1.24063	0.1098	0.157806	-0.667131	-1.07103		-1.06936	Downregulation
ENSDARG00000018944	-0.789199	-0.355563	-0.222092	-1.2328	1.44138	-0.103966		1.26223	Upregulation
ENSDARG00000018953	0.742885	1.30639	0.236709	0.731914	-0.736399	-1.18987		-1.09163	Downregulation
ENSDARG00000018961	0.563253	0.0324097	-1.51196	-1.26792	0.996359	0.805845		0.382012	Upregulation
ENSDARG00000018966	1.22817	1.08843	-0.327083	0.786343	-0.852881	-0.910212		-1.01277	Downregulation
ENSDARG00000018971	-1.01664	-0.788951	-0.893221	-0.279009	0.445283	1.08858		1.44396	Upregulation
ENSDARG00000018976	1.14513	1.05182	0.366047	0.448575	-0.764713	-1.38626		-0.860604	Downregulation
ENSDARG00000018984	1.54497	0.129756	-1.57839	-0.792625	0.655325	0.172788		-0.131822	Upregulation
ENSDARG00000018985	0.508186	-0.151707	-1.55609	-0.972935	1.19233	0.96374		0.0164779	Upregulation
ENSDARG00000018989	1.52713	1.13714	-0.33547	0.167521	-0.510678	-0.961404		-1.02425	Downregulation
ENSDARG00000019004	1.62206	1.05247	-0.229441	0.00284094	-0.458082	-0.897463		-1.09238	Downregulation
ENSDARG00000019033	-0.0470365	-1.08208	-0.615013	-0.646578	-0.279167	0.894173		1.7757	Upregulation
ENSDARG00000019062	-0.210988	-0.2864	-1.44739	-0.184543	-0.479418	1.06786		1.54087	Upregulation
ENSDARG00000019130	0.996114	1.35219	0.452713	0.0820835	-0.612871	-1.22191		-1.04832	Downregulation
ENSDARG00000019135	-0.662253	-0.870936	-0.870936	-0.577245	0.301263	1.46028		1.21983	Upregulation
ENSDARG00000019137	0.137745	0.676062	-1.86972	0.00923557	-0.688451	1.02366		0.711468	Upregulation
ENSDARG00000019156	0.77254	1.0823	0.487007	0.769629	-0.704599	-1.13512		-1.27175	Downregulation
ENSDARG00000019222	0.444371	0.689709	1.09074	0.913549	-0.946382	-1.14342		-1.04857	Downregulation
ENSDARG00000019223	1.72414	-0.112858	-1.52324	-0.730013	0.340502	0.153379		0.148091	Upregulation
ENSDARG00000019230	-0.635097	-0.7357	-0.253252	-1.28993	0.790686	1.53491		0.588384	Upregulation
ENSDARG00000019250	0.140312	1.22591	0.365318	1.19308	-0.872446	-1.18996		-0.862206	Downregulation
ENSDARG00000019280	1.46205	1.18897	-0.333132	0.239369	-0.597786	-0.938797		-1.02068	Downregulation
ENSDARG00000019302	-0.0318481	-0.0310173	-0.356738	-1.07867	2.08862	-0.00305738		-0.587288	Upregulation
ENSDARG00000019307	0.634319	1.22129	0.506195	0.700733	-0.627436	-1.20526		-1.22984	Downregulation
ENSDARG00000019328	1.81265	0.83977	-0.395844	0.0141798	-0.474814	-0.981691		-0.814255	Downregulation
ENSDARG00000019338	0.750282	1.03862	0.682894	0.706681	-1.051	-0.952111		-1.17537	Downregulation
ENSDARG00000019341	-0.308352	-0.459988	-1.21207	-0.530136	0.435693	0.142765		1.93209	Upregulation
ENSDARG00000019353	-0.707005	-0.974661	-0.775595	-0.728513	0.910015	1.12702		1.14874	Upregulation
ENSDARG00000019355	1.07475	0.905187	0.854912	0.257135	-0.869002	-1.14743		-1.07555	Downregulation
ENSDARG00000019360	1.45761	1.2139	-0.270562	0.0349154	-0.333295	-0.996832		-1.10573	Downregulation
ENSDARG00000019404	0.427171	1.1424	0.988757	0.50673	-0.711403	-1.14462		-1.20904	Downregulation
ENSDARG00000019417	-0.442124	-1.43194	-0.315283	-0.762032	1.31934	0.843979		0.788062	Upregulation
ENSDARG00000019438	-0.391313	-0.630062	-1.30326	-0.617414	0.803371	0.601454		1.53722	Upregulation
ENSDARG00000019444	-1.08026	-0.892641	-0.447151	0.0622361	-0.201516	0.771366		1.78796	Upregulation
ENSDARG00000019459	0.796005	-0.204739	-1.66804	-0.831176	1.28442	0.25213		0.371396	Upregulation
ENSDARG00000019484	0.974613	0.661454	0.189824	1.194	-1.02794	-1.23085		-0.761107	Downregulation
ENSDARG00000019507	1.31721	1.16217	0.290149	0.078542	-0.668524	-1.11973		-1.05982	Downregulation
ENSDARG00000019529	1.4588	1.36009	-0.413698	-0.148701	-0.489172	-0.765696		-1.00162	Downregulation
ENSDARG00000019532	-0.783472	0.0614238	-0.997936	-0.995223	1.68672	0.409028		0.619461	Upregulation
ENSDARG00000019564	0.715179	-0.209519	-1.40524	-1.14914	1.33512	0.593695		0.119905	Upregulation
ENSDARG00000019579	0.524987	-0.115567	-1.77702	-0.765946	1.24264	0.558417		0.33249	Upregulation
ENSDARG00000019596	1.43292	1.25657	-0.26503	0.0337622	-0.413295	-1.15423		-0.890691	Downregulation
ENSDARG00000019601	1.25761	-0.387668	-1.51233	-0.361533	0.604243	-0.638399		1.03808	Upregulation
ENSDARG00000019613	-0.665998	-0.833637	-0.991617	-0.641872	0.846085	1.40338		0.883658	Upregulation
ENSDARG00000019702	1.60217	0.915574	0.277423	-0.162299	-0.530944	-1.06747		-1.03445	Downregulation
ENSDARG00000019707	0.516172	1.13708	0.636434	0.741948	-0.484582	-1.33065		-1.2164	Downregulation
ENSDARG00000019732	1.38993	1.20905	0.0822422	0.0615662	-0.729484	-0.870829		-1.14248	Downregulation
ENSDARG00000019753	1.67142	0.930994	-0.178996	0.0344668	-0.473608	-1.23023		-0.754049	Downregulation
ENSDARG00000019778	-1.35776	-0.78224	-0.429269	-0.29154	0.599829	1.55446		0.706516	Upregulation
ENSDARG00000019791	0.541013	1.14875	0.617036	0.822093	-0.855832	-1.22393		-1.04913	Downregulation
ENSDARG00000019815	1.71446	0.874702	-0.549093	0.24553	-0.437448	-1.05546		-0.792699	Downregulation
ENSDARG00000019907	0.647986	0.743066	0.979499	0.799083	-0.824396	-1.16006		-1.18518	Downregulation
ENSDARG00000019949	-0.431597	-0.969667	-1.09256	-0.517249	0.53866	1.41742		1.05499	Upregulation
ENSDARG00000019963	1.00642	1.55115	-0.396042	0.357726	-0.595219	-1.17531		-0.748722	Downregulation
ENSDARG00000019969	1.06014	0.373537	-1.86136	-0.783005	0.641391	0.0780353		0.491268	Upregulation
ENSDARG00000020007	1.14285	0.0236329	-1.34486	-0.945726	1.39221	-0.0443881		-0.223727	Upregulation
ENSDARG00000020054	0.23905	-1.29481	-0.38496	-1.27469	0.774946	1.04124		0.899218	Upregulation
ENSDARG00000020072	-0.634932	-0.600139	-1.00081	-0.924515	0.877773	1.18959		1.09303	Upregulation
ENSDARG00000020084	-0.70432	-0.458833	-1.30502	-0.450691	1.45269	1.05095		0.415235	Upregulation
ENSDARG00000020085	0.915199	1.4444	-0.311509	0.618982	-0.506747	-1.13322		-1.0271	Downregulation
ENSDARG00000020086	1.15001	1.40628	-0.438324	0.284999	-0.224931	-1.13377		-1.04426	Downregulation
ENSDARG00000020143	1.85344	0.41436	0.314456	0.0372486	-0.827918	-0.930713		-0.860877	Downregulation
ENSDARG00000020197	-1.08815	-0.963947	-0.270524	-0.164961	-0.127484	0.88872		1.72635	Upregulation
ENSDARG00000020228	0.127119	0.022373	-1.80558	0.582288	0.841895	-0.791925		1.02383	Upregulation
ENSDARG00000020232	0.132586	0.521748	0.950426	1.35637	-1.04813	-1.09577		-0.817235	Downregulation
ENSDARG00000020235	1.33377	0.0381174	-1.59736	-0.870467	0.9431	0.00860866		0.14423	Upregulation
ENSDARG00000020239	0.850364	-0.884617	-1.20547	-1.09596	0.787545	0.87761		0.670532	Upregulation
ENSDARG00000020278	1.67602	1.09804	-0.632578	-0.025227	-0.576237	-0.952516		-0.587496	Downregulation
ENSDARG00000020279	-0.535087	1.09727	-1.3412	-0.878562	0.580636	1.2533		-0.176359	Upregulation
ENSDARG00000020289	0.846578	1.16673	0.174785	0.813921	-0.673642	-1.3439		-0.984467	Downregulation
ENSDARG00000020292	-0.250564	-1.05876	-0.910833	-0.82191	0.834811	1.40213		0.805125	Upregulation
ENSDARG00000020328	-0.619354	-0.443463	-1.17589	-0.638077	1.13082	0.229971		1.51599	Upregulation
ENSDARG00000020364	-0.451516	-0.779169	-0.630013	-0.977637	1.30092	0.0751232		1.4623	Upregulation
ENSDARG00000020417	0.372214	0.122744	-1.51869	-0.637043	0.726235	-0.574375		1.50892	Upregulation
ENSDARG00000020509	-0.387897	0.591622	-1.91546	-0.332869	0.81116	0.228759		1.00469	Upregulation
ENSDARG00000020527	0.837232	1.23373	0.386373	0.52283	-0.481069	-1.25865		-1.24044	Downregulation
ENSDARG00000020541	-0.551148	-0.255508	-1.55766	-0.445548	0.722307	1.4346		0.652957	Upregulation
ENSDARG00000020595	1.66023	0.977731	-0.107342	-0.000708781	-0.536111	-1.0204		-0.973407	Downregulation
ENSDARG00000020596	0.87777	1.19722	0.238531	0.748191	-0.880578	-1.20328		-0.977852	Downregulation
ENSDARG00000020623	1.23292	0.810539	0.13484	0.8403	-0.836176	-1.18603		-0.996388	Downregulation
ENSDARG00000020625	0.642351	-0.139004	-1.70858	-0.831333	1.29758	0.347698		0.39128	Upregulation
ENSDARG00000020642	1.5976	1.0102	-0.270133	0.201383	-0.58343	-0.803137		-1.15248	Downregulation
ENSDARG00000020693	-0.569272	-0.550348	-1.29829	-0.561937	0.73083	0.731717		1.5173	Upregulation
ENSDARG00000020711	1.12954	0.708005	0.780436	0.476705	-0.682881	-1.28277		-1.12903	Downregulation
ENSDARG00000020730	1.64139	0.986519	-0.59415	0.268746	-0.537701	-0.707761		-1.05704	Downregulation
ENSDARG00000020761	-0.628699	-0.747333	-1.03256	-0.569683	0.310977	1.30582		1.36148	Upregulation
ENSDARG00000020764	0.714584	-0.914884	-1.60103	0.150812	1.03283	-0.327087		0.944772	Upregulation
ENSDARG00000020785	0.964745	0.349868	-1.77229	-0.461165	1.24082	-0.131922		-0.190055	Upregulation
ENSDARG00000020795	0.153743	-0.39162	-1.7915	-0.447312	0.548493	0.607998		1.3202	Upregulation
ENSDARG00000020850	0.620923	0.324628	-1.37381	-1.16135	1.28372	0.690658		-0.384766	Upregulation
ENSDARG00000020887	0.63814	0.808915	0.440417	1.21709	-0.901458	-1.21045		-0.992647	Downregulation
ENSDARG00000020890	0.778407	1.02221	0.632974	0.697021	-0.700394	-1.31296		-1.11726	Downregulation
ENSDARG00000020913	1.22627	1.35464	0.198566	-0.0487806	-0.638452	-0.938789		-1.15345	Downregulation
ENSDARG00000020924	1.65824	0.993526	-0.363133	0.115357	-0.448397	-0.929038		-1.02655	Downregulation
ENSDARG00000020926	0.607763	-0.733546	-0.64809	-1.33236	0.458635	1.63918		0.00841912	Upregulation
ENSDARG00000020948	-0.706179	-0.455556	-1.1627	0.55822	0.718634	-0.608722		1.6563	Upregulation
ENSDARG00000020976	-0.118014	0.0951024	-1.82181	-0.613862	0.825226	1.18156		0.451794	Upregulation
ENSDARG00000020986	1.33355	0.827324	0.570669	0.28416	-0.849407	-1.26042		-0.905879	Downregulation
ENSDARG00000021059	1.19542	1.25729	0.42824	-0.0522089	-0.640966	-1.09773		-1.09005	Downregulation
ENSDARG00000021082	1.28987	0.222332	-1.60763	-0.691738	1.08561	-0.129865		-0.168579	Upregulation
ENSDARG00000021086	1.5221	0.998176	-0.0818279	0.134892	-0.31543	-1.21083		-1.04707	Downregulation
ENSDARG00000021110	0.654646	1.2837	-0.0371827	0.985826	-0.65287	-0.997857		-1.23627	Downregulation
ENSDARG00000021113	-0.7814	-0.99647	-0.804155	-0.0688943	0.000863713	0.983226		1.66683	Upregulation
ENSDARG00000021115	0.955099	0.658352	0.0942838	1.28611	-0.981737	-1.04674		-0.965367	Downregulation
ENSDARG00000021120	1.08615	1.25635	0.0189913	0.515363	-0.67144	-0.886922		-1.3185	Downregulation
ENSDARG00000021135	1.28771	0.597806	0.364832	0.826369	-0.932396	-1.07398		-1.07034	Downregulation
ENSDARG00000021163	-0.54921	-0.372169	-1.27461	-0.073865	0.0817766	0.219603		1.96847	Upregulation
ENSDARG00000021177	1.3126	1.2842	-0.415128	0.379951	-0.569675	-0.958882		-1.03307	Downregulation
ENSDARG00000021220	1.16933	1.25922	-0.0672285	0.514085	-0.905987	-1.07988		-0.889535	Downregulation
ENSDARG00000021233	-0.609618	-0.0553452	-1.7911	0.0155897	0.905195	0.309856		1.22542	Upregulation
ENSDARG00000021242	0.209899	-0.261013	-1.19667	-1.17266	1.40621	1.04975		-0.0355203	Upregulation
ENSDARG00000021288	-0.607658	0.517348	-1.61051	-0.277396	-0.0180691	0.406731		1.58955	Upregulation
ENSDARG00000021324	1.00131	0.775028	0.460007	0.913076	-1.0981	-1.16992		-0.881403	Downregulation
ENSDARG00000021346	0.890283	1.20827	0.337198	0.572315	-0.639988	-0.968667		-1.39941	Downregulation
ENSDARG00000021366	-0.365758	-0.915307	-0.475003	-0.88987	1.79906	0.879363		-0.0324798	Upregulation
ENSDARG00000021405	0.964895	-0.530175	-1.61089	-0.733392	1.10127	0.163737		0.644558	Upregulation
ENSDARG00000021442	0.71412	0.0697514	-1.84578	-0.863265	0.88088	0.445241		0.599048	Upregulation
ENSDARG00000021556	1.23574	0.227028	-1.47054	-0.321189	1.29813	-0.462391		-0.506772	Upregulation
ENSDARG00000021579	0.927966	1.10973	0.344147	0.719512	-0.8347	-1.1865		-1.08016	Downregulation
ENSDARG00000021584	0.400053	-1.11439	-0.877836	-0.819536	1.6909	0.496287		0.22452	Upregulation
ENSDARG00000021664	0.310771	0.000906638	-1.71967	-0.887546	1.0163	1.03161		0.247622	Upregulation
ENSDARG00000021677	0.664683	-0.672682	-1.19935	-0.916567	1.17321	1.18204		-0.231339	Upregulation
ENSDARG00000021688	-0.0338517	-0.786724	-0.988579	-0.948852	1.22111	1.41272		0.124177	Upregulation
ENSDARG00000021702	0.524218	0.176838	-1.76434	-0.500679	0.65161	-0.406827		1.31918	Upregulation
ENSDARG00000021739	-0.143533	0.418278	-1.48931	-0.628175	1.43662	-0.519934		0.926057	Upregulation
ENSDARG00000021794	1.32813	1.20254	-0.239291	0.361402	-0.491933	-1.19331		-0.967535	Downregulation
ENSDARG00000021805	0.399922	-0.316356	-1.97376	0.119044	1.01939	-0.12829		0.880043	Upregulation
ENSDARG00000021806	0.771627	-0.450492	-1.76966	-0.31175	1.01742	0.946635		-0.203778	Upregulation
ENSDARG00000021811	-0.945503	-0.926261	-0.867529	-0.130379	0.742912	0.486758		1.64	Upregulation
ENSDARG00000021849	-0.197171	0.0980141	-1.40202	-0.626924	1.57702	0.966183		-0.415104	Upregulation
ENSDARG00000021896	-0.136237	-0.652095	-1.51407	-0.618519	1.12848	0.922287		0.870153	Upregulation
ENSDARG00000021938	0.888217	1.32079	0.427163	0.41718	-0.979737	-1.04833		-1.02529	Downregulation
ENSDARG00000021973	1.19423	0.48699	-1.54414	-1.21532	0.598837	0.269316		0.210096	Upregulation
ENSDARG00000021974	0.0281193	0.58003	0.773458	1.49366	-1.02286	-1.11538		-0.737031	Downregulation
ENSDARG00000021975	-0.60557	-0.799447	-1.19126	-0.00421053	0.0543575	0.866434		1.6797	Upregulation
ENSDARG00000022007	-0.17592	-0.925545	-0.761502	-1.04745	1.50468	1.00558		0.400145	Upregulation
ENSDARG00000022213	0.580145	0.975152	0.507933	1.05856	-1.0001	-1.26454		-0.857154	Downregulation
ENSDARG00000022232	1.18732	1.24334	0.351903	0.116877	-0.730825	-0.981102		-1.18752	Downregulation
ENSDARG00000022260	-0.541538	-0.588389	-0.972073	0.35189	0.0104047	-0.308788		2.04849	Upregulation
ENSDARG00000022303	0.778536	0.820908	0.752392	0.842675	-0.988503	-1.23227		-0.973735	Downregulation
ENSDARG00000022378	-0.350217	0.447865	-1.46882	-1.02041	0.18379	1.16368		1.04412	Upregulation
ENSDARG00000022399	0.458815	0.810168	0.391136	1.36897	-0.99014	-1.17278		-0.866175	Downregulation
ENSDARG00000022410	1.32992	1.41974	-0.284313	0.00924573	-0.724575	-0.676919		-1.07309	Downregulation
ENSDARG00000022413	-1.15755	0.168777	-0.729685	-0.401406	0.282487	-0.122998		1.96038	Upregulation
ENSDARG00000022509	-0.618703	-1.1342	-0.581085	-0.564512	0.937424	1.64114		0.319943	Upregulation
ENSDARG00000022525	0.0369753	-0.699984	-0.987037	-1.0386	0.140115	0.967217		1.58132	Upregulation
ENSDARG00000022615	1.64192	1.07765	-0.15703	-0.0981117	-0.595014	-0.994246		-0.875168	Downregulation
ENSDARG00000022650	-0.491499	-0.856709	-0.95494	-0.483894	0.220082	1.80085		0.766114	Upregulation
ENSDARG00000022652	0.261188	-0.130453	-0.373847	-1.56115	1.07609	1.34253		-0.614356	Upregulation
ENSDARG00000022659	1.48979	-0.197123	-1.09143	-1.21743	1.02845	0.066382		-0.0786403	Upregulation
ENSDARG00000022689	-0.369731	-0.921016	-0.27881	-1.33034	1.15858	0.477549		1.26377	Upregulation
ENSDARG00000022712	0.441409	0.415927	-1.96869	-0.281718	1.1265	-0.298291		0.564862	Upregulation
ENSDARG00000022727	0.721091	0.473875	-1.77038	-0.184678	0.948423	-0.858981		0.670648	Upregulation
ENSDARG00000022763	0.518574	0.323258	-1.894	0.181257	0.119644	-0.549023		1.30029	Upregulation
ENSDARG00000022772	1.43451	1.08171	0.378321	-0.154384	-1.14858	-0.697513		-0.894066	Downregulation
ENSDARG00000022807	-0.721157	-0.608962	-0.557095	-0.927953	0.095557	1.6992		1.02041	Upregulation
ENSDARG00000022810	-0.71446	-0.916716	-1.06409	-0.416841	0.76149	1.15825		1.19236	Upregulation
ENSDARG00000022832	-0.478771	-1.17709	-0.476018	-0.900296	0.943751	1.41615		0.672282	Upregulation
ENSDARG00000022891	0.35694	-0.0711103	-1.35574	-0.919777	1.74611	-0.107297		0.350873	Upregulation
ENSDARG00000022944	1.0963	1.37443	-0.179238	0.394613	-0.462544	-0.979211		-1.24435	Downregulation
ENSDARG00000022974	0.822266	1.43486	0.370685	0.352086	-0.830394	-1.03034		-1.11917	Downregulation
ENSDARG00000022978	0.973698	1.26091	0.137428	0.607044	-0.721499	-1.07521		-1.18237	Downregulation
ENSDARG00000022996	0.927773	-0.49242	-1.51874	-0.901753	1.19895	0.269573		0.516619	Upregulation
ENSDARG00000023002	1.08152	1.27225	0.153853	0.363055	-0.516625	-1.08075		-1.2733	Downregulation
ENSDARG00000023028	1.43447	0.940849	0.459242	0.0512021	-0.773597	-1.14123		-0.970936	Downregulation
ENSDARG00000023104	1.15519	1.44166	0.0346946	-0.0264082	-0.413658	-1.17588		-1.0156	Downregulation
ENSDARG00000023214	0.671233	-0.00636683	-1.50191	-0.375165	1.68598	-0.551676		0.0779056	Upregulation
ENSDARG00000023217	0.0628517	0.355536	-2.12174	0.327474	0.73068	-0.186624		0.831818	Upregulation
ENSDARG00000023290	-1.30812	-0.765088	-0.0364393	-0.782548	0.999829	1.3332		0.559169	Upregulation
ENSDARG00000023299	0.389019	0.778916	0.952908	1.02045	-1.00512	-1.08722		-1.04895	Downregulation
ENSDARG00000023443	1.40793	1.13256	0.0380896	0.151621	-0.528692	-1.16294		-1.03858	Downregulation
ENSDARG00000023536	1.58849	1.1651	-0.47861	-0.0331973	-0.369641	-0.936811		-0.935327	Downregulation
ENSDARG00000023537	1.30903	1.27752	0.0647862	0.102606	-0.645346	-1.061		-1.0476	Downregulation
ENSDARG00000023584	1.21252	0.788547	0.490892	0.620982	-0.863962	-1.06976		-1.17922	Downregulation
ENSDARG00000023645	0.0235885	0.14753	-2.02698	0.106778	1.21083	0.620318		-0.0820583	Upregulation
ENSDARG00000023712	1.77166	0.859674	-0.21815	0.00387106	-0.516848	-0.917864		-0.982338	Downregulation
ENSDARG00000023724	0.775565	0.0760822	-2.0757	0.0935849	0.288612	-0.143757		0.985617	Upregulation
ENSDARG00000023766	0.797047	-0.129649	-1.39471	-1.17223	0.886501	1.1105		-0.0974658	Upregulation
ENSDARG00000023797	-0.144782	-0.344995	-1.76825	-0.0434277	0.985228	-0.0106653		1.32689	Upregulation
ENSDARG00000023815	1.38119	0.38713	-0.0680516	1.08577	-0.688272	-1.25491		-0.842852	Downregulation
ENSDARG00000023900	1.28898	1.11334	-0.346009	0.591604	-0.488986	-0.906702		-1.25223	Downregulation
ENSDARG00000023920	1.58171	1.20587	-0.271818	-0.255389	-0.39896	-0.848876		-1.01253	Downregulation
ENSDARG00000024030	1.70614	0.734762	-0.276632	0.43391	-0.780568	-1.01661		-0.801004	Downregulation
ENSDARG00000024109	0.82438	1.10057	0.454442	0.766048	-0.94013	-1.11418		-1.09112	Downregulation
ENSDARG00000024116	-0.0702281	-0.660519	-1.48184	0.382232	-0.139693	0.19231		1.77774	Upregulation
ENSDARG00000024167	1.32964	0.722509	0.0872872	0.760812	-0.725049	-1.42831		-0.746889	Downregulation
ENSDARG00000024189	0.78563	1.01338	0.102265	1.0747	-0.59341	-1.19012		-1.19243	Downregulation
ENSDARG00000024204	1.40757	1.08029	0.0343363	0.227742	-0.491965	-1.06803		-1.18994	Downregulation
ENSDARG00000024277	0.650351	0.984062	1.08242	0.304092	-0.936357	-0.658182		-1.42639	Downregulation
ENSDARG00000024295	1.3051	1.25036	0.103119	0.0952342	-0.574432	-1.02347		-1.15591	Downregulation
ENSDARG00000024311	0.822376	1.27908	0.223135	0.668336	-0.701884	-0.953035		-1.33801	Downregulation
ENSDARG00000024314	0.218082	-0.47776	-1.12255	-1.16475	1.258	1.23361		0.0553695	Upregulation
ENSDARG00000024317	1.37362	1.06649	-0.0779159	0.478745	-0.776079	-1.08892		-0.975938	Downregulation
ENSDARG00000024324	1.05658	1.2242	-0.494418	0.864703	-0.774248	-1.06517		-0.81165	Downregulation
ENSDARG00000024416	1.24726	1.09727	0.287172	0.352772	-0.787948	-1.08896		-1.10757	Downregulation
ENSDARG00000024465	0.774903	0.78775	0.80924	0.820386	-0.898588	-1.22779		-1.0659	Downregulation
ENSDARG00000024471	-0.00831891	0.58564	0.502993	1.68585	-0.904004	-0.857516		-1.00464	Downregulation
ENSDARG00000024488	1.50745	0.972103	-0.0955747	0.348469	-0.583008	-1.04224		-1.10719	Downregulation
ENSDARG00000024561	1.59724	1.07896	-0.116843	-0.0202196	-0.562489	-0.97066		-1.00599	Downregulation
ENSDARG00000024564	-0.684517	-0.694666	-0.94152	-0.697848	0.565007	0.810688		1.64286	Upregulation
ENSDARG00000024619	1.74012	0.905001	-0.381796	0.00616309	-0.32462	-1.04496		-0.899903	Downregulation
ENSDARG00000024631	1.11346	0.134345	-1.70145	-1.01513	0.743718	0.382362		0.342696	Upregulation
ENSDARG00000024681	0.752672	1.02905	0.924656	0.394746	-0.741176	-1.0581		-1.30185	Downregulation
ENSDARG00000024693	-0.3568	-0.630728	-0.614082	-0.855305	-0.269907	1.89988		0.826939	Upregulation
ENSDARG00000024746	1.528	1.12699	-0.0489592	-0.0345712	-0.507407	-1.07615		-0.987908	Downregulation
ENSDARG00000024759	1.44124	0.948246	0.49258	-0.00142182	-0.86319	-0.988169		-1.02929	Downregulation
ENSDARG00000024789	-0.490533	-0.880361	-0.334875	-1.06016	1.81166	0.403509		0.550762	Upregulation
ENSDARG00000024815	-0.469158	-0.526633	-1.07524	-0.910716	0.894156	1.56267		0.524919	Upregulation
ENSDARG00000024844	1.20045	1.01303	0.36553	0.452319	-0.726098	-1.08105		-1.22418	Downregulation
ENSDARG00000024904	1.46576	1.1416	-0.0971043	0.181798	-0.672812	-1.09467		-0.924569	Downregulation
ENSDARG00000024920	-0.236011	0.436112	-1.91611	-0.324732	0.784481	1.16324		0.0930211	Upregulation
ENSDARG00000024940	0.733773	0.54844	-0.980148	-1.70088	1.12087	0.216875		0.0610739	Upregulation
ENSDARG00000024964	0.136695	0.115431	-1.65584	-0.829836	1.3886	0.777687		0.0672644	Upregulation
ENSDARG00000024967	1.09902	1.27737	-0.149128	0.554861	-0.527097	-1.05676		-1.19825	Downregulation
ENSDARG00000025043	0.953916	0.588313	0.342022	1.18777	-0.812949	-1.17186		-1.08721	Downregulation
ENSDARG00000025081	1.02269	0.0802662	-1.68777	-0.585733	1.18511	-0.426459		0.411891	Upregulation
ENSDARG00000025089	1.4245	1.06489	-0.393713	0.485148	-0.477527	-1.10846		-0.994839	Downregulation
ENSDARG00000025091	1.50615	1.09351	0.0892878	-0.00774347	-0.599404	-1.01353		-1.06827	Downregulation
ENSDARG00000025094	0.887842	-0.0517826	-2.06879	-0.243114	0.511433	0.214415		0.750001	Upregulation
ENSDARG00000025106	1.49639	-0.409883	-1.37602	-0.925013	0.887054	0.123394		0.204085	Upregulation
ENSDARG00000025299	1.06337	1.35812	-0.051136	0.485808	-0.768101	-1.1339		-0.954159	Downregulation
ENSDARG00000025301	-0.133646	-1.64491	-0.348991	-0.554964	0.362616	1.05001		1.26989	Upregulation
ENSDARG00000025309	-0.786642	-0.327716	-1.16929	-0.278375	0.93578	-0.0899493		1.71619	Upregulation
ENSDARG00000025372	1.45223	-0.0751265	-1.67676	-0.656305	0.663832	0.428709		-0.136586	Upregulation
ENSDARG00000025375	0.26189	-0.109005	-0.853087	-1.20605	1.86626	0.376014		-0.336023	Upregulation
ENSDARG00000025465	0.13709	-0.622237	-1.20257	-0.924255	1.19805	1.3622		0.0517238	Upregulation
ENSDARG00000025467	1.32596	0.992546	0.194863	0.432169	-0.740785	-0.940019		-1.26473	Downregulation
ENSDARG00000025468	-0.640857	-0.508275	-1.36495	-0.437473	1.28096	0.488764		1.18183	Upregulation
ENSDARG00000025601	-0.648163	-0.785551	-0.798652	-0.81574	0.427054	1.45576		1.16529	Upregulation
ENSDARG00000025671	1.37583	-0.462573	-1.12567	-1.14219	1.01517	0.511183		-0.171741	Upregulation
ENSDARG00000025672	-0.280554	-0.962179	-1.17245	-0.658171	1.13677	0.867654		1.06892	Upregulation
ENSDARG00000025679	1.11316	0.39876	-2.03578	-0.0450652	0.388538	-0.289399		0.469789	Upregulation
ENSDARG00000025757	0.752187	0.849283	0.573136	0.975914	-0.777915	-1.2646		-1.10801	Downregulation
ENSDARG00000025826	0.58858	-0.0537275	-1.85816	-0.736072	0.973873	0.786209		0.299295	Upregulation
ENSDARG00000025854	1.45913	0.859334	0.383974	0.170784	-0.602577	-1.04909		-1.22156	Downregulation
ENSDARG00000025855	1.21883	1.07568	0.446012	0.227656	-0.735688	-1.3078		-0.924688	Downregulation
ENSDARG00000025889	0.960112	1.47564	0.136799	0.23882	-0.581014	-1.10857		-1.12179	Downregulation
ENSDARG00000025902	1.87105	0.757637	-0.595833	0.0622428	-0.440425	-0.786422		-0.868246	Downregulation
ENSDARG00000025972	0.687156	0.98874	0.691756	0.815166	-0.95204	-1.03595		-1.19483	Downregulation
ENSDARG00000026070	-0.0603556	-0.833248	-1.48875	-0.103641	1.3578	0.0187005		1.10949	Upregulation
ENSDARG00000026090	0.231011	1.06724	0.595281	1.14575	-1.1081	-0.810831		-1.12035	Downregulation
ENSDARG00000026109	-0.424112	-0.778169	-1.17268	-0.509877	0.230242	1.36589		1.2887	Upregulation
ENSDARG00000026137	-0.939057	-0.819795	-0.801377	-0.561738	0.691607	1.04679		1.38357	Upregulation
ENSDARG00000026166	1.20791	-0.1212	-1.67824	-0.837209	0.806174	0.0239108		0.598654	Upregulation
ENSDARG00000026224	1.42797	1.10128	0.233875	-0.0128522	-0.595606	-0.984665		-1.17	Downregulation
ENSDARG00000026225	1.42398	1.13573	-0.299411	0.347839	-0.500399	-1.04814		-1.05961	Downregulation
ENSDARG00000026236	-0.701838	-0.53079	-0.733957	0.235661	-0.18727	-0.214924		2.13312	Upregulation
ENSDARG00000026325	-1.28276	-0.83007	-0.406662	-0.0704765	1.74139	0.19768		0.650898	Upregulation
ENSDARG00000026329	1.59404	0.912303	-0.435169	0.414619	-0.500452	-1.14136		-0.843979	Downregulation
ENSDARG00000026400	0.288213	0.8252	0.262801	1.5299	-0.979079	-1.03758		-0.889461	Downregulation
ENSDARG00000026454	0.588347	0.816054	0.465011	1.23435	-0.906081	-1.02088		-1.17681	Downregulation
ENSDARG00000026489	1.33754	1.39442	-0.522822	0.0355556	-0.293745	-1.0113		-0.939652	Downregulation
ENSDARG00000026519	1.0648	0.336731	-1.88197	-0.223572	0.707124	-0.57645		0.573329	Upregulation
ENSDARG00000026569	0.927713	1.14079	0.595032	0.40822	-0.686232	-1.17072		-1.2148	Downregulation
ENSDARG00000026577	0.760844	0.852052	0.615756	0.933045	-1.02128	-0.833895		-1.30652	Downregulation
ENSDARG00000026611	-0.930897	-0.424065	-1.23795	-0.329893	0.460711	1.41681		1.04529	Upregulation
ENSDARG00000026682	1.54165	-0.197396	-1.61769	-0.676774	0.670863	0.0388146		0.240538	Upregulation
ENSDARG00000026701	1.06698	1.41535	0.309171	-0.0950313	-0.431681	-1.16919		-1.09561	Downregulation
ENSDARG00000026704	-0.845473	-0.734579	-0.689649	-0.531244	0.904968	1.77606		0.119917	Upregulation
ENSDARG00000026723	1.65745	0.93834	-0.392911	0.106043	-0.237067	-1.08196		-0.989899	Downregulation
ENSDARG00000026767	0.801327	1.42677	0.0442291	0.633649	-0.714845	-1.1555		-1.03564	Downregulation
ENSDARG00000026811	1.52327	0.379516	-1.59847	-0.713881	0.560414	-0.345087		0.194236	Upregulation
ENSDARG00000026871	0.725035	0.896467	0.974567	0.581366	-0.964549	-1.15183		-1.06106	Downregulation
ENSDARG00000026907	0.447662	-0.0836142	-1.62178	-0.766828	1.49847	-0.0456857		0.571768	Upregulation
ENSDARG00000027016	0.983023	-0.00199624	-1.5644	-0.830628	1.15986	-0.382237		0.636383	Upregulation
ENSDARG00000027112	1.32009	0.593656	-1.20428	-1.06261	1.04235	-0.317163		-0.37204	Upregulation
ENSDARG00000027140	1.19696	1.43733	-0.384809	0.28561	-0.555119	-0.948541		-1.03143	Downregulation
ENSDARG00000027234	1.64338	0.9348	-0.0992405	0.0833021	-0.535387	-0.829116		-1.19774	Downregulation
ENSDARG00000027316	0.162992	-0.4319	-1.78043	-0.514279	1.13009	0.562002		0.871518	Upregulation
ENSDARG00000027322	0.434464	-0.0800428	-1.92027	-0.542671	0.817634	0.244701		1.04618	Upregulation
ENSDARG00000027360	0.561294	-1.21671	-0.999648	-0.694549	1.22571	0.0193029		1.10459	Upregulation
ENSDARG00000027381	1.28496	1.23517	0.145985	0.0280083	-0.4594	-0.901611		-1.33311	Downregulation
ENSDARG00000027428	0.687895	0.669187	0.819965	1.00227	-1.08231	-1.17495		-0.922059	Downregulation
ENSDARG00000027501	0.716996	-0.274663	-1.68793	-0.736338	1.3203	0.4998		0.161836	Upregulation
ENSDARG00000027529	-0.831777	-1.01708	-0.644297	-0.468141	0.335336	1.51189		1.11407	Upregulation
ENSDARG00000027572	0.594239	-1.26254	-1.40952	-0.317042	0.666563	0.746274		0.982027	Upregulation
ENSDARG00000027600	1.25655	1.32635	0.0895629	-0.00640927	-0.48047	-0.961258		-1.22432	Downregulation
ENSDARG00000027602	-0.364742	0.40662	-1.0207	-0.687286	1.93542	-0.584827		0.315518	Upregulation
ENSDARG00000027611	1.35967	1.16887	-0.13261	0.302853	-0.609282	-0.798251		-1.29125	Downregulation
ENSDARG00000027689	1.38146	1.06953	0.287628	0.0411634	-0.488788	-1.14962		-1.14137	Downregulation
ENSDARG00000027744	0.368998	0.207951	-1.13537	-1.55657	0.290126	1.33631		0.48856	Upregulation
ENSDARG00000027749	1.63432	0.937673	0.0727173	-0.0720485	-0.480848	-0.945285		-1.14653	Downregulation
ENSDARG00000027803	1.43255	0.785974	0.59849	0.147243	-0.869159	-1.04422		-1.05088	Downregulation
ENSDARG00000027851	0.0755968	-0.752774	-0.783475	-1.14793	0.858754	0.0914524		1.65838	Upregulation
ENSDARG00000027887	0.423204	-1.20486	-1.1503	-0.491155	0.350627	0.519402		1.55308	Upregulation
ENSDARG00000027916	-0.579668	-0.791142	-1.14611	0.269198	0.26698	0.0906242		1.89012	Upregulation
ENSDARG00000027933	1.34266	-0.081179	-1.26765	-0.812935	1.13495	0.382849		-0.698695	Upregulation
ENSDARG00000027938	1.39853	1.01263	0.337969	0.0918633	-0.605036	-0.995019		-1.24093	Downregulation
ENSDARG00000027984	-1.29599	-0.588978	-0.29571	-0.192162	-0.31472	1.08055		1.60702	Upregulation
ENSDARG00000028000	1.60935	1.02895	0.0309694	-0.0800273	-0.59538	-1.02589		-0.967967	Downregulation
ENSDARG00000028017	0.265314	-1.18374	-0.729862	-0.894185	1.63554	0.687826		0.219101	Upregulation
ENSDARG00000028067	0.400443	-0.669551	-1.34904	-0.912105	1.00982	1.29122		0.22922	Upregulation
ENSDARG00000028071	1.27003	0.201436	-1.51111	-0.495738	1.24759	-0.296305		-0.415901	Upregulation
ENSDARG00000028131	0.331595	0.98432	1.02786	0.77747	-1.05058	-1.11488		-0.955782	Downregulation
ENSDARG00000028228	-0.316605	-0.236834	-1.04781	-0.36099	0.522564	-0.565865		2.00554	Upregulation
ENSDARG00000028335	1.21982	1.23784	0.231973	0.231197	-0.835345	-1.04944		-1.03605	Downregulation
ENSDARG00000028517	-0.566538	-0.905687	-0.931925	-0.694574	0.848064	1.48303		0.767629	Upregulation
ENSDARG00000028614	-0.761595	-1.11166	-0.265514	-0.941893	0.863944	1.00064		1.21608	Upregulation
ENSDARG00000028688	0.674477	0.960435	0.632703	0.910882	-0.936522	-1.08686		-1.15511	Downregulation
ENSDARG00000028786	0.258226	-0.660355	-0.914575	-0.995737	1.0739	-0.315892		1.55444	Upregulation
ENSDARG00000028824	0.18897	0.246479	-1.54676	-0.954371	1.5515	0.431608		0.0825813	Upregulation
ENSDARG00000028900	0.923827	1.49548	-0.407081	0.530019	-0.467363	-1.25245		-0.822427	Downregulation
ENSDARG00000028971	1.41967	1.17981	0.039908	0.0502718	-0.56329	-0.990809		-1.13555	Downregulation
ENSDARG00000028976	0.86197	0.814204	0.179905	1.19968	-0.989228	-1.09889		-0.967642	Downregulation
ENSDARG00000028982	1.04734	1.34398	0.0342891	0.357443	-0.426563	-1.10974		-1.24675	Downregulation
ENSDARG00000029003	1.35295	0.908432	0.625675	0.0620014	-0.802085	-1.05277		-1.09421	Downregulation
ENSDARG00000029018	1.04677	0.691456	-1.35663	-1.229	0.737387	0.567598		-0.457575	Upregulation
ENSDARG00000029058	1.29244	1.13586	0.3032	0.111959	-0.627058	-0.901396		-1.315	Downregulation
ENSDARG00000029072	1.37577	0.990336	0.196683	0.305204	-0.549321	-1.20831		-1.11036	Downregulation
ENSDARG00000029100	0.685367	0.458159	0.620153	1.31082	-1.07696	-1.1757		-0.821826	Downregulation
ENSDARG00000029168	0.193228	0.386871	-0.212189	1.97994	-0.704751	-0.796351		-0.846744	Downregulation
ENSDARG00000029215	0.951493	1.40399	0.011709	0.458788	-0.53856	-1.20151		-1.08591	Downregulation
ENSDARG00000029219	-0.438497	-0.815426	-1.0027	-0.808882	1.09814	0.57021		1.39715	Upregulation
ENSDARG00000029252	0.953073	1.05159	0.332622	0.741065	-0.765245	-1.33704		-0.976068	Downregulation
ENSDARG00000029381	0.0109402	0.150311	-1.70975	-0.207627	1.3026	-0.55148		1.005	Upregulation
ENSDARG00000029476	0.995149	0.122497	-1.76805	-0.764958	1.08018	-0.00637813		0.341561	Upregulation
ENSDARG00000029500	-0.654781	-1.13356	0.129464	-0.946488	0.216373	1.68093		0.708063	Upregulation
ENSDARG00000029501	1.40696	1.30816	-0.372295	0.10341	-0.493017	-1.04479		-0.908429	Downregulation
ENSDARG00000029510	0.672969	0.926196	0.764394	0.820164	-0.963127	-0.970355		-1.25024	Downregulation
ENSDARG00000029524	-0.527184	-0.768686	-1.08944	-0.739976	0.766095	1.06352		1.29567	Upregulation
ENSDARG00000029533	-1.00615	-0.906697	-0.107832	-0.80836	0.302018	1.59241		0.934609	Upregulation
ENSDARG00000029544	0.726514	-0.132908	0.728496	1.48897	-1.01598	-0.719555		-1.07554	Downregulation
ENSDARG00000029621	1.1229	1.15355	0.485889	0.175451	-0.573019	-1.27493		-1.08983	Downregulation
ENSDARG00000029639	1.39962	1.14156	-0.275393	0.431993	-0.826803	-1.07964		-0.791334	Downregulation
ENSDARG00000029688	1.57359	0.588415	0.193368	0.529883	-0.765496	-1.17552		-0.944237	Downregulation
ENSDARG00000029720	-0.7298	-0.806776	-0.730212	-0.744929	0.430454	1.61592		0.965342	Upregulation
ENSDARG00000029729	-0.496778	-0.518141	-1.58282	-0.238491	0.601322	0.939188		1.29572	Upregulation
ENSDARG00000029795	0.667538	1.0507	1.13196	0.164622	-0.765742	-1.23956		-1.00951	Downregulation
ENSDARG00000029856	0.555323	-0.269306	-1.81801	-0.560635	1.20571	0.719655		0.167265	Upregulation
ENSDARG00000029874	-0.762477	-0.468291	-1.3121	-0.00705351	1.21501	-0.0776646		1.41258	Upregulation
ENSDARG00000029928	0.562537	0.277641	-2.03616	-0.429536	0.402395	1.03939		0.183737	Upregulation
ENSDARG00000029931	1.39617	1.23981	-0.240922	0.0910391	-0.331558	-0.987004		-1.16754	Downregulation
ENSDARG00000029944	0.170504	1.05717	0.278687	1.38475	-0.747618	-1.10259		-1.04091	Downregulation
ENSDARG00000030022	1.3662	1.1733	-0.0877939	0.254788	-0.500748	-1.12358		-1.08216	Downregulation
ENSDARG00000030038	0.603175	1.17926	0.576252	0.770191	-0.863669	-1.19883		-1.06638	Downregulation
ENSDARG00000030053	-0.940813	-0.651229	-0.299884	-1.07095	1.30687	1.26091		0.39509	Upregulation
ENSDARG00000030173	1.19827	-0.0312628	-1.88495	-0.42277	0.531855	-0.121716		0.730566	Upregulation
ENSDARG00000030237	1.1321	0.465882	-1.76958	-0.907284	0.614237	0.0569606		0.407686	Upregulation
ENSDARG00000030267	0.986466	1.20673	0.352813	0.504388	-0.797266	-1.22111		-1.03201	Downregulation
ENSDARG00000030307	-0.213065	-0.406708	-1.50164	-0.165538	0.524134	-0.0346714		1.79749	Upregulation
ENSDARG00000030326	0.247852	-0.234793	-1.86069	-0.570131	1.11719	0.684559		0.616012	Upregulation
ENSDARG00000030340	1.65555	0.938688	-0.226168	0.153188	-0.562367	-1.16455		-0.79434	Downregulation
ENSDARG00000030357	1.27487	1.06365	0.399777	0.23685	-0.803436	-1.19488		-0.976834	Downregulation
ENSDARG00000030364	0.735953	-0.0235088	-1.51441	-0.929696	1.4187	0.501708		-0.188752	Upregulation
ENSDARG00000030368	1.45653	1.24122	-0.187572	-0.0780697	-0.376371	-0.883099		-1.17264	Downregulation
ENSDARG00000030402	-1.00489	-0.828131	-0.425746	-0.219374	-0.335329	1.35793		1.45554	Upregulation
ENSDARG00000030440	1.56443	-0.445934	-0.618146	-1.27259	1.01416	0.262655		-0.504573	Upregulation
ENSDARG00000030441	1.15042	1.10448	0.346693	0.387364	-0.625058	-1.15269		-1.21121	Downregulation
ENSDARG00000030448	1.40984	0.450256	-1.67101	-0.615728	0.760942	-0.126403		-0.207902	Upregulation
ENSDARG00000030449	0.126184	0.267184	-1.82801	-0.42834	-0.0112229	0.375357		1.49885	Upregulation
ENSDARG00000030465	-0.197699	-0.582449	-1.5251	-0.401914	0.682084	0.456442		1.56864	Upregulation
ENSDARG00000030478	-0.839475	0.0421221	-1.41545	-0.642575	1.04049	1.1791		0.63579	Upregulation
ENSDARG00000030547	1.01946	1.5291	-0.350246	0.351423	-0.663787	-1.2235		-0.662446	Downregulation
ENSDARG00000030598	-0.914699	-0.502951	-1.20489	0.107695	0.913971	-0.015126		1.616	Upregulation
ENSDARG00000030632	1.23233	-0.863149	-1.37051	-0.613321	1.13223	0.445628		0.0368052	Upregulation
ENSDARG00000030636	-0.25841	0.869984	0.957993	1.2532	-1.07161	-0.932417		-0.81874	Downregulation
ENSDARG00000030641	1.19916	1.05312	0.0850225	0.632552	-1.07794	-1.16274		-0.729165	Downregulation
ENSDARG00000030700	1.11997	1.19956	0.414724	0.270285	-0.819376	-1.13033		-1.05483	Downregulation
ENSDARG00000030723	1.2679	1.16722	-0.156121	0.526054	-0.702211	-1.16294		-0.939896	Downregulation
ENSDARG00000030743	1.47309	0.767927	0.756738	-0.199242	-0.867921	-1.0396		-0.890995	Downregulation
ENSDARG00000030756	1.5528	1.01535	-0.0116904	0.0955754	-0.515171	-1.06104		-1.07583	Downregulation
ENSDARG00000030759	0.722827	0.832499	0.132053	1.3055	-0.804004	-1.19616		-0.992708	Downregulation
ENSDARG00000030781	1.04714	0.869465	0.840845	0.295068	-0.667311	-1.01434		-1.37086	Downregulation
ENSDARG00000030789	1.06321	1.21584	0.413792	0.34574	-0.889857	-1.06427		-1.08445	Downregulation
ENSDARG00000030803	0.11319	-0.60401	-1.23114	-0.67407	0.793124	-0.130911		1.73381	Upregulation
ENSDARG00000030824	1.79129	0.916156	-0.346929	-0.180338	-0.367323	-1.00869		-0.804165	Downregulation
ENSDARG00000030830	0.29057	0.734024	-1.92497	-0.66447	1.04341	0.210339		0.3111	Upregulation
ENSDARG00000030832	0.0754039	-0.642242	-1.41751	-0.687016	0.417089	0.687998		1.56627	Upregulation
ENSDARG00000030871	0.567148	-0.198178	-1.38893	-1.15521	1.45224	0.310801		0.412121	Upregulation
ENSDARG00000030887	1.50202	1.2584	-0.332546	0.00196718	-0.577357	-0.909354		-0.943133	Downregulation
ENSDARG00000030905	0.725689	-0.0816806	-1.24946	-1.52125	0.648427	0.541357		0.936921	Upregulation
ENSDARG00000030913	1.40327	1.26452	-0.374598	0.12218	-0.396425	-1.21116		-0.807781	Downregulation
ENSDARG00000030949	0.728687	0.669787	1.03918	0.746245	-1.00649	-1.09448		-1.08293	Downregulation
ENSDARG00000030954	-0.703075	-0.79001	-0.860285	-0.770419	0.734901	1.47235		0.916541	Upregulation
ENSDARG00000030981	0.530816	-0.117176	-1.7062	-0.75989	0.370233	0.264938		1.41728	Upregulation
ENSDARG00000031048	0.0589219	-0.591396	-1.49571	-0.588487	0.182688	1.03286		1.40112	Upregulation
ENSDARG00000031075	0.111145	0.28103	-1.43346	-0.921441	1.72245	0.0526603		0.187621	Upregulation
ENSDARG00000031098	0.566472	0.928237	0.832356	0.846591	-0.87447	-1.15766		-1.14152	Downregulation
ENSDARG00000031100	-0.297879	-0.396906	-1.13466	-1.15996	1.24717	1.02545		0.716787	Upregulation
ENSDARG00000031150	1.36712	0.454126	0.724429	0.509394	-1.04043	-0.887757		-1.12688	Downregulation
ENSDARG00000031240	1.30877	-0.0663226	-1.74713	-0.468467	0.832126	-0.322198		0.463221	Upregulation
ENSDARG00000031317	-0.509893	-1.22601	-0.61262	-0.234507	0.135619	0.593909		1.85351	Upregulation
ENSDARG00000031359	-0.377892	-0.904098	-0.774945	-0.910822	0.986321	1.57115		0.41029	Upregulation
ENSDARG00000031366	0.47228	1.3342	0.662913	0.601331	-0.899651	-1.20734		-0.963733	Downregulation
ENSDARG00000031382	-0.42277	-0.968607	-0.739039	-0.860112	0.612203	0.745268		1.63306	Upregulation
ENSDARG00000031426	-0.659664	-0.413224	-1.10635	-0.72648	0.225977	1.32053		1.35921	Upregulation
ENSDARG00000031427	0.778546	1.11817	-0.0188446	1.084	-0.904315	-1.15839		-0.899161	Downregulation
ENSDARG00000031438	-0.198186	-0.701649	-0.088902	-1.53769	1.61981	0.628305		0.27831	Upregulation
ENSDARG00000031495	1.01913	0.952442	0.486839	0.686263	-0.895247	-1.21085		-1.03858	Downregulation
ENSDARG00000031548	0.530398	0.108128	-1.70273	-0.736292	1.45977	0.366083		-0.0253533	Upregulation
ENSDARG00000031560	1.48028	1.26799	-0.268763	-0.074816	-0.446893	-1.03778		-0.920022	Downregulation
ENSDARG00000031587	1.33358	1.47697	-0.319848	-0.230069	-0.407512	-0.95649		-0.896632	Downregulation
ENSDARG00000031598	-0.691879	0.376463	-1.55528	-0.396367	1.48389	0.00754348		0.775623	Upregulation
ENSDARG00000031647	-0.621119	-0.812678	-0.896725	-0.857782	1.13365	0.932729		1.12192	Upregulation
ENSDARG00000031678	1.15837	-0.176567	-1.43607	-1.11085	1.09022	0.358586		0.11632	Upregulation
ENSDARG00000031749	-0.0223463	0.971995	0.818156	1.16494	-1.14153	-0.649694		-1.14153	Downregulation
ENSDARG00000031751	-0.390891	-0.660535	-0.172486	-1.37902	1.73576	0.220737		0.646431	Upregulation
ENSDARG00000031768	1.05271	-0.888067	-0.740698	-1.3827	0.822693	0.167709		0.968346	Upregulation
ENSDARG00000031770	1.29088	1.17861	0.164348	0.196599	-0.625296	-0.934478		-1.27067	Downregulation
ENSDARG00000031774	0.82479	1.41702	0.395796	0.292933	-0.615356	-1.08468		-1.2305	Downregulation
ENSDARG00000031782	1.50342	1.06918	-0.200178	0.24427	-0.516977	-1.16204		-0.937677	Downregulation
ENSDARG00000031885	-0.758471	-0.991665	-0.445912	-0.851027	0.672277	1.53843		0.836368	Upregulation
ENSDARG00000031891	0.880567	-0.488535	-1.15378	-1.14619	1.09022	1.04842		-0.230695	Upregulation
ENSDARG00000031911	0.105588	-0.262083	-1.66308	-0.690756	1.36142	0.860572		0.288332	Upregulation
ENSDARG00000031915	1.13262	1.05393	0.182549	0.621964	-0.646667	-1.27211		-1.07228	Downregulation
ENSDARG00000031954	-0.401445	-0.953431	-0.724569	-1.01168	1.38358	0.786078		0.921464	Upregulation
ENSDARG00000032037	-0.615735	-0.737379	-1.1093	-0.61277	0.585512	1.36532		1.12436	Upregulation
ENSDARG00000032043	0.508084	-0.3151	-1.89291	-0.504861	0.42218	0.754383		1.02822	Upregulation
ENSDARG00000032072	1.31679	1.30435	-0.244797	0.232446	-0.602046	-1.19676		-0.809983	Downregulation
ENSDARG00000032083	1.34138	1.24163	-0.0674796	0.205182	-0.598723	-1.02565		-1.09634	Downregulation
ENSDARG00000032087	0.26509	-0.346967	-1.40403	-0.657068	0.914138	1.56721		-0.33838	Upregulation
ENSDARG00000032129	1.80988	0.863658	-0.341409	-0.117234	-0.37785	-0.823634		-1.01341	Downregulation
ENSDARG00000032221	0.125927	-0.233053	-1.24996	-1.15898	1.43116	0.102308		0.982604	Upregulation
ENSDARG00000032238	-1.29202	-0.0524435	-1.20865	0.359962	1.03193	-0.125946		1.28717	Upregulation
ENSDARG00000032264	1.55998	1.04296	-0.193175	0.17704	-0.518281	-1.06606		-1.00247	Downregulation
ENSDARG00000032298	-0.637236	-0.47127	-1.55302	-0.00715843	0.812192	0.391138		1.46536	Upregulation
ENSDARG00000032317	-0.123823	-0.81699	-0.958937	-1.12406	1.24657	0.867354		0.90989	Upregulation
ENSDARG00000032369	-0.721226	-0.824865	-0.906105	-0.705994	0.784435	1.34063		1.03312	Upregulation
ENSDARG00000032373	0.793584	0.0989601	-1.73121	-0.616656	0.557729	1.24541		-0.34781	Upregulation
ENSDARG00000032535	-0.91329	0.0847434	-1.79687	0.528717	0.349641	0.905676		0.841384	Upregulation
ENSDARG00000032552	0.491923	0.579015	-1.88651	-0.326149	1.16387	-0.459742		0.437601	Upregulation
ENSDARG00000032553	1.87776	0.517541	0.357907	-0.349291	-0.661273	-0.857141		-0.885499	Downregulation
ENSDARG00000032565	-0.118105	-1.37633	-0.541105	-0.820308	1.38573	0.484851		0.985269	Upregulation
ENSDARG00000032584	-0.859055	-0.791757	-0.895689	-0.556199	0.96278	1.46172		0.678197	Upregulation
ENSDARG00000032614	0.818948	1.56602	0.100761	0.138763	-0.35897	-1.40875		-0.856778	Downregulation
ENSDARG00000032619	1.05871	-0.11904	-1.32595	-1.10304	1.3153	0.356252		-0.182229	Upregulation
ENSDARG00000032623	0.0740893	0.755014	-0.628097	1.88437	-0.555109	-0.757278		-0.772986	Downregulation
ENSDARG00000032653	1.83399	0.367446	-0.306586	0.4951	-0.401984	-0.882741		-1.10523	Downregulation
ENSDARG00000032704	0.928144	1.20224	0.498276	0.443995	-0.777717	-1.07844		-1.2165	Downregulation
ENSDARG00000032708	-0.767475	-0.745071	-0.539774	-0.918651	1.24325	1.44798		0.279738	Upregulation
ENSDARG00000032795	0.195435	-0.273516	-0.830525	-0.752687	1.63569	-0.975853		1.00145	Upregulation
ENSDARG00000032849	0.866317	-1.3885	-0.104463	-1.18703	1.30226	0.449304		0.0621135	Upregulation
ENSDARG00000032856	1.12858	-0.321078	-1.85885	-0.461885	0.663136	0.702065		0.148035	Upregulation
ENSDARG00000032868	-0.164942	-0.439971	-1.59509	-0.63557	0.857907	0.724825		1.25284	Upregulation
ENSDARG00000032876	1.6465	0.633189	0.0707227	0.367883	-0.476775	-1.05657		-1.18495	Downregulation
ENSDARG00000032933	0.0898514	0.00307653	-2.00142	0.562191	1.29132	0.0037371		0.0512451	Upregulation
ENSDARG00000032985	0.638006	1.05154	0.968186	0.465801	-0.859299	-1.00749		-1.25675	Downregulation
ENSDARG00000033144	-0.425714	-0.591139	-0.867793	-1.11322	0.644845	1.55913		0.793891	Upregulation
ENSDARG00000033182	-0.792226	-0.818835	-0.642124	-0.828756	0.5952	1.52312		0.963621	Upregulation
ENSDARG00000033307	0.954922	-0.0795368	-1.74033	-0.828865	0.988462	0.617463		0.0878821	Upregulation
ENSDARG00000033345	1.58778	0.835535	-0.317308	0.524778	-0.675108	-1.11322		-0.84246	Downregulation
ENSDARG00000033370	0.72048	0.378053	0.919599	1.09552	-1.1142	-0.8388		-1.16066	Downregulation
ENSDARG00000033376	0.560765	0.911997	1.19143	0.435339	-0.86706	-1.09364		-1.13883	Downregulation
ENSDARG00000033436	0.898893	0.97519	0.339726	0.88552	-0.985553	-1.31775		-0.796026	Downregulation
ENSDARG00000033443	0.704503	0.486306	-0.0698688	1.6231	-0.634546	-1.06458		-1.04492	Downregulation
ENSDARG00000033466	0.926503	0.838947	0.813762	0.576624	-0.775511	-1.12433		-1.25599	Downregulation
ENSDARG00000033537	-0.444441	-0.594563	-1.18144	-0.651745	0.890868	0.33039		1.65093	Upregulation
ENSDARG00000033587	1.29618	0.210959	0.50513	0.990602	-1.0227	-0.862618		-1.11755	Downregulation
ENSDARG00000033597	1.29517	1.31215	-0.293805	0.261326	-0.461674	-1.04409		-1.06907	Downregulation
ENSDARG00000033599	1.15948	0.510474	0.573486	0.843628	-1.22851	-0.686297		-1.17226	Downregulation
ENSDARG00000033609	-0.197649	-0.975863	-1.07183	-0.800712	0.778233	1.27798		0.989846	Upregulation
ENSDARG00000033610	0.772413	0.865035	0.503761	0.965792	-0.746218	-1.43047		-0.930316	Downregulation
ENSDARG00000033614	0.211868	0.0756234	-1.81271	-0.366773	1.14569	1.05794		-0.311643	Upregulation
ENSDARG00000033616	-0.619975	-0.0802248	-1.74814	-0.224065	0.991025	0.608987		1.07239	Upregulation
ENSDARG00000033662	-0.366633	0.250523	-0.792578	-1.31662	1.81558	0.0303817		0.379349	Upregulation
ENSDARG00000033707	0.346059	0.448351	-1.87554	-0.838738	0.655766	0.970485		0.293619	Upregulation
ENSDARG00000033757	1.22756	0.883539	0.226743	0.676324	-0.672798	-1.24133		-1.10004	Downregulation
ENSDARG00000033760	0.511496	1.24783	1.23829	-0.372102	-1.06054	-1.06545		-0.499522	Downregulation
ENSDARG00000033832	-0.951606	-0.362852	-1.27372	0.00594182	1.52974	0.998693		0.053797	Upregulation
ENSDARG00000033840	-0.0521557	-0.555521	-0.986063	-0.218305	0.68815	-0.77289		1.89678	Upregulation
ENSDARG00000033852	1.42444	1.05878	-0.205955	0.486264	-0.798723	-0.944349		-1.02046	Downregulation
ENSDARG00000033855	1.26818	1.12462	0.028479	0.469396	-0.702913	-0.997451		-1.1903	Downregulation
ENSDARG00000033861	1.49344	0.536695	0.4686	0.467265	-0.739426	-1.01809		-1.20848	Downregulation
ENSDARG00000033871	0.71091	1.07827	0.655643	0.731255	-1.00259	-1.07846		-1.09502	Downregulation
ENSDARG00000033899	1.48521	1.15866	0.0304051	-0.0608803	-0.536352	-1.00447		-1.07257	Downregulation
ENSDARG00000033901	0.893845	-0.0235464	-1.91454	-0.618308	0.84619	0.18073		0.635628	Upregulation
ENSDARG00000033928	1.54269	0.577329	-1.46846	-0.821534	0.601554	-0.23172		-0.19985	Upregulation
ENSDARG00000033956	2.04036	0.299334	-0.0391848	-0.0956326	-0.502225	-0.983457		-0.719193	Downregulation
ENSDARG00000033965	1.29536	1.31206	-0.345403	0.337368	-0.595052	-0.953949		-1.05039	Downregulation
ENSDARG00000033973	0.616958	0.721785	0.980369	0.86469	-1.02896	-1.14504		-1.0098	Downregulation
ENSDARG00000034001	1.12331	1.3995	0.323905	-0.0833694	-0.635586	-1.05966		-1.06811	Downregulation
ENSDARG00000034013	1.21271	-0.28132	-1.61144	-0.955109	0.564944	0.377965		0.692245	Upregulation
ENSDARG00000034043	0.0992623	-0.82862	-0.742633	-0.96643	1.58173	1.11727		-0.260572	Upregulation
ENSDARG00000034060	1.05746	1.25243	0.123214	0.400051	-0.400167	-1.12131		-1.31168	Downregulation
ENSDARG00000034117	0.889444	-0.436272	-1.45572	-0.816752	0.830781	-0.231538		1.22006	Upregulation
ENSDARG00000034174	1.0866	1.07028	0.138228	0.69903	-0.8901	-0.768919		-1.33512	Downregulation
ENSDARG00000034270	1.60164	1.06795	-0.433289	0.066838	-0.296055	-0.994544		-1.01254	Downregulation
ENSDARG00000034300	1.66991	0.930752	-0.426152	0.136979	-0.359864	-1.21121		-0.740415	Downregulation
ENSDARG00000034309	1.55272	1.13656	-0.182047	0.0466013	-0.645355	-0.843873		-1.0646	Downregulation
ENSDARG00000034313	1.27256	1.22682	0.0619695	0.290199	-0.724045	-1.05965		-1.06786	Downregulation
ENSDARG00000034396	1.38797	1.21064	0.0699231	-0.137605	-0.337098	-0.918079		-1.27575	Downregulation
ENSDARG00000034409	1.46732	0.544702	0.429677	0.438759	-0.571196	-1.45506		-0.85421	Downregulation
ENSDARG00000034423	-0.665033	-0.713802	-0.68061	-0.263576	0.130663	0.0726497		2.11971	Upregulation
ENSDARG00000034470	-0.544298	-0.338492	-1.42424	-0.584589	0.728568	1.4991		0.66396	Upregulation
ENSDARG00000034504	-0.636901	-0.748024	-0.778549	-0.732458	0.115542	1.30789		1.4725	Upregulation
ENSDARG00000034541	1.46821	1.16742	-0.150482	0.122434	-0.5259	-1.02339		-1.05828	Downregulation
ENSDARG00000034588	-0.705736	-0.839669	-0.868094	-0.611172	0.573008	1.63578		0.815885	Upregulation
ENSDARG00000034605	-0.271396	0.198709	-1.16651	-1.21079	0.13	0.740481		1.57951	Upregulation
ENSDARG00000034610	-0.563803	-1.09697	-0.64577	-0.766016	1.41659	1.04837		0.607598	Upregulation
ENSDARG00000034624	0.561003	0.910868	0.429948	1.17426	-0.730598	-1.11173		-1.23375	Downregulation
ENSDARG00000034667	-0.608337	-0.359573	-1.11796	-0.665017	1.02659	0.0658966		1.65841	Upregulation
ENSDARG00000034700	1.29673	0.929157	0.566802	0.166074	-0.638159	-1.21711		-1.10349	Downregulation
ENSDARG00000034714	0.648114	1.62523	-0.491374	0.68062	-0.451369	-1.06751		-0.94371	Downregulation
ENSDARG00000034753	-0.778583	-0.936953	-0.753635	-0.4948	0.328728	1.06981		1.56543	Upregulation
ENSDARG00000034771	0.643535	0.272165	-1.95501	-0.732334	0.712134	0.323603		0.735907	Upregulation
ENSDARG00000034773	0.752951	1.38445	0.0942686	0.692515	-0.648099	-1.04429		-1.2318	Downregulation
ENSDARG00000034801	0.0346561	-0.800391	-1.22912	-0.855737	1.38446	0.981725		0.484402	Upregulation
ENSDARG00000034895	1.27023	0.982983	0.226543	0.503841	-0.683845	-1.11105		-1.1887	Downregulation
ENSDARG00000034933	1.04552	1.47368	-0.212189	0.320943	-0.483343	-0.908298		-1.23632	Downregulation
ENSDARG00000034941	-0.0988614	-0.452745	-1.2279	-1.06284	1.43513	0.482071		0.925148	Upregulation
ENSDARG00000034956	-0.131449	-0.902898	-0.472216	-0.79192	0.508743	-0.2135		2.00324	Upregulation
ENSDARG00000034975	-0.95032	-0.943877	-1.13597	0.163014	0.934126	1.23865		0.694374	Upregulation
ENSDARG00000035028	0.362441	1.29157	1.02797	0.282348	-0.76306	-1.27237		-0.928894	Downregulation
ENSDARG00000035056	0.891356	1.31259	-0.286486	0.699794	-0.243624	-1.05571		-1.31793	Downregulation
ENSDARG00000035074	1.42193	1.0384	-0.202559	0.427816	-0.475108	-1.16421		-1.04627	Downregulation
ENSDARG00000035120	1.36754	1.26401	0.0729337	-0.0926511	-0.476637	-0.991739		-1.14345	Downregulation
ENSDARG00000035131	1.41772	0.304966	-1.12908	-1.11176	0.243267	-0.665451		0.940335	Upregulation
ENSDARG00000035147	1.14745	1.32541	0.0637969	0.269005	-0.56004	-1.0357		-1.20992	Downregulation
ENSDARG00000035149	1.21226	1.23392	0.203282	0.240693	-0.716969	-0.957788		-1.2154	Downregulation
ENSDARG00000035161	0.17388	-0.878361	-1.46304	-0.3786	1.17905	0.140484		1.22659	Upregulation
ENSDARG00000035185	-0.0474622	-0.92866	-1.09718	-0.926876	1.01027	0.805317		1.18459	Upregulation
ENSDARG00000035187	1.32549	0.317486	-1.49671	-0.737756	1.09375	-0.384251		-0.118014	Upregulation
ENSDARG00000035282	0.271161	1.24776	0.595371	0.906595	-0.700559	-1.08794		-1.23239	Downregulation
ENSDARG00000035325	1.26287	1.33619	0.0928365	-0.0408256	-0.500591	-0.922571		-1.22791	Downregulation
ENSDARG00000035327	-1.2316	-0.602198	-0.792651	-0.211211	1.21809	0.238663		1.38091	Upregulation
ENSDARG00000035329	-0.688477	-0.54705	-0.759362	-0.217227	-0.313655	0.452091		2.07368	Upregulation
ENSDARG00000035333	0.38204	0.567699	0.684351	1.39467	-0.879761	-1.20723		-0.941767	Downregulation
ENSDARG00000035400	-1.05302	-0.495641	-0.700523	-0.179616	-0.0683519	0.541496		1.95566	Upregulation
ENSDARG00000035415	0.378175	0.0803068	-1.36027	-1.05759	0.942591	-0.350754		1.36755	Upregulation
ENSDARG00000035422	1.70087	0.824819	-0.680619	0.439654	-0.625517	-0.864474		-0.79473	Downregulation
ENSDARG00000035427	1.17488	1.12507	0.395275	0.302237	-0.786325	-0.958173		-1.25296	Downregulation
ENSDARG00000035459	0.583865	0.829947	-0.462417	1.59113	-0.677615	-0.816952		-1.04795	Downregulation
ENSDARG00000035468	1.35043	1.22336	-0.227215	0.257425	-0.422678	-1.136		-1.04532	Downregulation
ENSDARG00000035507	1.17513	1.26702	0.0118327	0.421476	-0.736606	-1.01472		-1.12414	Downregulation
ENSDARG00000035549	0.748076	1.0261	0.539586	0.849603	-0.915477	-1.0535		-1.19439	Downregulation
ENSDARG00000035552	0.0923679	-0.500925	-0.69784	-0.531872	1.44681	1.29137		-1.09991	Upregulation
ENSDARG00000035557	0.241606	-0.277114	-1.78444	-0.628405	0.590266	1.2539		0.604184	Upregulation
ENSDARG00000035562	0.955469	-0.922608	-1.39753	-0.762403	0.406708	0.692386		1.02797	Upregulation
ENSDARG00000035596	-1.09724	-1.09001	-0.368229	0.197063	-0.179544	0.96844		1.56952	Upregulation
ENSDARG00000035618	0.516191	0.867693	0.836158	0.954163	-1.00823	-1.1494		-1.01658	Downregulation
ENSDARG00000035622	-0.124907	-0.825716	-1.09323	-0.995675	1.16193	0.898246		0.979356	Upregulation
ENSDARG00000035629	0.950958	1.59208	-0.0405898	0.205938	-0.699174	-0.935303		-1.07391	Downregulation
ENSDARG00000035630	0.574157	-0.757982	-1.53106	-0.51244	1.48291	0.291726		0.452691	Upregulation
ENSDARG00000035634	0.657117	1.09844	0.735585	0.666414	-0.864505	-1.14948		-1.14357	Downregulation
ENSDARG00000035650	1.12688	1.24406	0.206768	0.170255	-0.300375	-1.11166		-1.33593	Downregulation
ENSDARG00000035655	1.13951	0.109549	-1.63839	-0.601422	1.16332	0.284718		-0.457281	Upregulation
ENSDARG00000035660	-0.350145	0.779384	-1.91677	-0.0995993	0.755258	-0.162684		0.994557	Upregulation
ENSDARG00000035692	-1.14052	-0.904211	-0.120429	-0.536366	0.057472	1.12129		1.52276	Upregulation
ENSDARG00000035715	1.55576	1.0502	0.0876083	-0.128034	-0.457643	-0.950114		-1.15778	Downregulation
ENSDARG00000035741	1.36168	1.1012	0.0982416	0.288664	-0.659445	-1.03792		-1.15241	Downregulation
ENSDARG00000035809	0.742952	-0.0684915	-1.3077	-0.981233	1.66406	-0.0174378		-0.0321406	Upregulation
ENSDARG00000035819	-0.617386	-1.27842	-1.08256	0.249329	0.841714	0.582462		1.30486	Upregulation
ENSDARG00000035835	1.57547	0.363325	-1.61953	-0.546133	0.298417	-0.467716		0.396158	Upregulation
ENSDARG00000035837	-1.36666	-0.51669	-1.1847	0.674001	0.546486	0.955861		0.891709	Upregulation
ENSDARG00000035859	1.03317	0.0131255	0.581052	1.29276	-1.08249	-0.740865		-1.09676	Downregulation
ENSDARG00000035869	1.0196	1.3493	-0.158862	0.593791	-0.751375	-1.2397		-0.812752	Downregulation
ENSDARG00000035887	-0.376659	-0.339014	-1.51144	-0.666021	0.890949	0.671703		1.33048	Upregulation
ENSDARG00000035891	0.526368	1.35377	-0.484054	1.18849	-0.796296	-0.966139		-0.82214	Downregulation
ENSDARG00000035895	-0.360407	-0.235178	-1.63144	-0.616891	1.13885	0.95753		0.747532	Upregulation
ENSDARG00000035904	-1.26329	-0.426656	0.0902069	-1.2048	0.699243	0.883392		1.22191	Upregulation
ENSDARG00000035907	1.41382	1.24413	-0.394772	0.272668	-0.666663	-0.808685		-1.0605	Downregulation
ENSDARG00000035909	0.125857	-0.277585	-1.14677	-1.23471	1.25012	1.22531		0.0577877	Upregulation
ENSDARG00000035913	1.52537	1.17351	-0.334048	0.0898868	-0.571385	-0.746072		-1.13726	Downregulation
ENSDARG00000035978	0.713021	0.469478	-1.68316	-1.04202	0.507802	1.04612		-0.011239	Upregulation
ENSDARG00000035990	-0.806994	-0.114712	-1.12961	-0.759078	0.205489	1.45804		1.14686	Upregulation
ENSDARG00000036028	0.8127	-0.618367	-1.61688	-0.655035	1.25433	0.439504		0.383745	Upregulation
ENSDARG00000036060	0.406019	1.01427	1.3219	0.219922	-0.962245	-0.793786		-1.20608	Downregulation
ENSDARG00000036070	0.332233	0.962936	1.1738	0.60507	-1.18618	-0.822606		-1.06525	Downregulation
ENSDARG00000036073	-0.410847	-0.4816	-1.39003	-0.734692	1.1502	0.758045		1.10892	Upregulation
ENSDARG00000036080	1.01223	0.221206	-1.84915	-0.799929	0.753735	0.530984		0.13092	Upregulation
ENSDARG00000036086	0.103713	-1.06925	-1.01519	-0.828957	1.40724	0.414501		0.987947	Upregulation
ENSDARG00000036090	1.15923	0.740184	-1.28368	-1.03897	1.05052	-0.112786		-0.514502	Upregulation
ENSDARG00000036147	1.52549	1.13366	-0.502479	0.215886	-0.426597	-1.05432		-0.891642	Downregulation
ENSDARG00000036162	1.10193	1.36478	0.116547	0.170721	-0.436675	-1.10979		-1.20751	Downregulation
[truncated: 3,156 more rows]

## Sheet: S6_TD_Volcano_plot_4449g
Day8_B1	Day8_B2	Day8_B3	Day8_B4	Day14_B1	Day14_B2	Day14_B3	Day14_B4	T: Gene ID	Symbol color	-Log Student's T-test p-value Day8_Day14	LOG2 fold change
[truncated: 4,449 more rows]
