# Supplementary material for: Multiomics profiling of zebrafish embryonic cell line PAC2 across growth phases to assess its relevance for toxicological studies
Source: PLoS One. 2026 Apr 17;21(4):e0346109. doi: 10.1371/journal.pone.0346109 (PMC13089740; doi:10.1371/journal.pone.0346109)
Supplement: S7 Table — (XLSX) [file pone.0346109.s014.xlsx]

## Sheet: READ ME
S7 Table for manuscript "Multiomics profiling of zebrafish embryonic cell line PAC2 to assess its relevance for toxicological studies" by Degeratu et al.
S Table number	S Table name	Worksheet name	Short description of content
S7 Table	Supporting Data for Transcriptomics Dataset (TD) lists of differentially expressed genes (DEGs)	S7_TD_FAcluster_down	2306 DEGs from the downregulated cluster of TD (S6 Table, Worksheet "S6_TD_DEGs_z-scores_4449g") were converted from Ensembl gene IDs to gene symbols (2037) and submited for functional annotation in DAVID Bioinformatics. Background of 12172 gene symbols (converted the the total of 14574 transcripts) was applied beforehand. Classification stringency was set to "Low" in DAVID Bioinformatics.
S7 Table	Supporting Data for Transcriptomics Dataset (TD) lists of differentially expressed genes (DEGs)	S7_TD_FAcluster_up	2143 DEGs from the downregulated cluster of TD (S6 Table, Worksheet "S6_TD_DEGs_z-scores_4449g") were converted from Ensembl gene IDs to gene symbols (1854) and submited for functional annotation in DAVID Bioinformatics. Background of 12172 gene symbols (converted the the total of 14574 transcripts) was applied beforehand. Classification stringency was set to "Low" in DAVID Bioinformatics.

## Sheet: S7_TD_FAcluster_down
Annotation Cluster 1	Enrichment Score: 27.149361850438606
Category	Term		Count	Genes	FDR
GOTERM_BP_FAT	GO:0090304	nucleic acid metabolic process	412	POP4, RRP1, RRP8, ALKBH8, LSM11, DIMT1L, ALKBH1, DDX18, WDHD1, ENDOG, DDX11, NGDN, DNTTIP2, WDR75, LARS2, PLEX9.2, TDRD7B, ADPRS, PIF1, SLBP, PARPBP, CDCA5, RRP7A, TERT, RRS1, GAR1, MCMBP, ATRIP, CTC1, ACD, MTERF3, LARP7, CDC7, CDC6, WDR55, HNRNPM, TBL3, EIF6, TDP1, CDK12, FARSA, HROB, RAD18, TRMU, KRI1, WDR46, WDR43, SPOUT1, CHAF1A, RIOK1, TK1, ZNF365, LRRC47, RMI2, WDR36, NSUN4, NSUN5, RMI1, GN…	2.44596e-57
GOTERM_BP_FAT	GO:0042254	ribosome biogenesis	126	LTV1, POP4, RRP1, PPAN, FCF1, MPV17L2, NOC2L, PWP1, RRP8, FBL, GTF3AA, DIMT1L, MTREX, ABT1, DDX18, IMP3, NGDN, WDR74, WDR75, IMP4, FTSJ3, EBNA1BP2, DKC1, GRWD1, NCL, MRTO4, NHP2, SBDS, UTP25, NOP2, NMD3, NPM1A, RPF2, NOP9, RRP7A, DHX30, EMG1, YBEY, PDCD11, ERI1, DHX37, GAR1, RRS1, NUP88, LYAR, MDN1, NOP16, MTERF3, RPP40, ERAL1, WDR55, RCL1, TBL3, GNL3L, EIF6, MPHOSPH10, NOL11, NOP10, DDX49, WDR3,…	1.18376e-41
GOTERM_BP_FAT	GO:0016072	rRNA metabolic process	108	LTV1, POP4, RRP1, PPAN, FCF1, PWP1, RRP8, FBL, DIMT1L, MTREX, ABT1, DDX18, IMP3, DDX11, NGDN, WDR75, IMP4, FTSJ3, EBNA1BP2, DKC1, NCL, MRTO4, NHP2, UTP25, NOP2, RPF2, NOP9, RRP7A, EMG1, YBEY, PDCD11, ERI1, DHX37, GAR1, RRS1, LYAR, RPP40, WDR55, RCL1, TBL3, GNL3L, EIF6, MPHOSPH10, NOL11, NOP10, DDX49, WDR3, PAK1IP1, CHD7, NAT10, TFB1M, KRI1, WDR46, WDR43, RIOK1, RBM34, UTP15, WDR36, UTP11, NSUN4, …	7.14851e-41
GOTERM_CC_FAT	GO:0005730	nucleolus	142	POP4, RPP30, PPAN, FCF1, GPATCH4, NOC2L, RRP8, RDM1, FBL, SSRP1A, DIMT1L, NUSAP1, ILF3B, RPP38, ABT1, DDX18, IMP3, DDX11, NGDN, WDR74, WDR75, DNTTIP2, IMP4, ILF2, FTSJ3, EBNA1BP2, DKC1, GRWD1, NCL, MRTO4, NHP2, RPP21, CCDC86, UTP25, RPS19BP1, NOP2, NOLC1, NPM1A, RPF2, NOP9, RRP7A, DHX33, PDCD11, ERI1, DHX37, GAR1, RRS1, ZGC:162895, UTP20, LLPH, LYAR, MDN1, PLK4, NOP16, PUM3, WDR55, RCL1, TBL3, GN…	3.45842e-40
GOTERM_BP_FAT	GO:0006364	rRNA processing	102	LTV1, POP4, RRP1, PPAN, FCF1, PWP1, RRP8, FBL, DIMT1L, MTREX, ABT1, DDX18, IMP3, NGDN, WDR75, IMP4, FTSJ3, EBNA1BP2, DKC1, NCL, MRTO4, NHP2, UTP25, NOP2, RPF2, NOP9, RRP7A, EMG1, YBEY, PDCD11, ERI1, DHX37, GAR1, RRS1, LYAR, RPP40, WDR55, RCL1, TBL3, GNL3L, EIF6, MPHOSPH10, NOL11, NOP10, DDX49, WDR3, PAK1IP1, NAT10, TFB1M, KRI1, WDR46, WDR43, RIOK1, RBM34, UTP15, WDR36, UTP11, NSUN4, DIS3, NSUN5, …	1.37803e-39
GOTERM_BP_FAT	GO:0022613	ribonucleoprotein complex biogenesis	149	LTV1, SRPK1B, POP4, RRP1, PPAN, FCF1, MPV17L2, NOC2L, PWP1, RRP8, FBL, GTF3AA, DIMT1L, RUVBL2, RUVBL1, MTREX, EIF2D, DENR, ABT1, DDX18, IMP3, NGDN, WDR74, WDR75, IMP4, CRNKL1, FTSJ3, EBNA1BP2, DKC1, GRWD1, NCL, MRTO4, NHP2, SBDS, SNRPG, GEMIN5, GEMIN6, SNRPF, SNRPC, UTP25, NOP2, NMD3, NPM1A, RPF2, NOP9, RRP7A, DHX30, EMG1, YBEY, PDCD11, ERI1, DHX37, GAR1, RRS1, NUP88, SMN1, LYAR, AAR2, MDN1, MCTS…	4.03208e-38
GOTERM_BP_FAT	GO:0010467	gene expression	388	NUP107, POP4, RRP1, RPL9, RRP8, ALKBH8, GLE1, LSM11, DIMT1L, DDX18, DDX11, NGDN, DNTTIP2, WDR75, GTPBP1, NUP93, LARS2, TDRD7B, SLBP, MRPL18, MRPL19, MRPL16, PPIFB, MRPL14, MRPL15, MRPL12, MRPL13, MRPL10, MRPL11, RRP7A, MRPL20, RRS1, GAR1, HSPA4B, NUP88, HSPA4A, MCTS1, MTERF3, MRPL27, LARP7, MRPL24, MRPL22, WDR55, HNRNPM, TBL3, EIF6, CDK12, FARSA, TRMU, MRPL37, KRI1, WDR46, MRPL35, WDR43, SPOUT1, …	3.64607e-37
GOTERM_BP_FAT	GO:0009059	macromolecule biosynthetic process	421	NUP107, POP4, RRP1, RPL9, RRP8, ALKBH8, GLE1, LSM11, DIMT1L, DDX18, DDX11, NGDN, DNTTIP2, WDR75, GTPBP1, NUP93, LARS2, TDRD7B, SLBP, MRPL18, LOC100536819, MRPL19, MRPL16, PPIFB, MRPL14, MRPL15, MRPL12, MRPL13, MRPL10, MRPL11, RRP7A, MRPL20, TERT, RRS1, GAR1, HSPA4B, NUP88, HSPA4A, MCTS1, ACD, MTERF3, MRPL27, LARP7, MRPL24, MRPL22, WDR55, HNRNPM, TBL3, EIF6, SFXN1, CDK12, FARSA, TRMU, MRPL37, KRI1…	4.75834e-32
GOTERM_BP_FAT	GO:0034654	nucleobase-containing compound biosynthetic process	293	SRPK1B, LTV1, TP53RK, POP4, RRP1, PPAN, FCF1, THUMPD1, PWP1, RRP8, ALKBH8, LSM11, DIMT1L, PPAT, MAGOH, ABT1, DDX18, PDHX, AQR, IMP3, METTL1, DDX11, NGDN, DNTTIP2, WDR75, IMP4, CRNKL1, ATP5FA1, TDRD7B, HPRT1, UCK2B, UCK2A, SLBP, RRP7A, TERT, PDCD11, ERI1, GAR1, DHX37, RRS1, LYAR, AAR2, SCAI, ACD, MTERF3, INTS1, LOC110438480, KTI12, LARP7, MRPL24, HPRT1L, WDR55, HNRNPM, TBL3, EIF6, MPHOSPH10, NOL11…	6.18447e-31
GOTERM_BP_FAT	GO:0141187	nucleic acid biosynthetic process	252	SRPK1B, LTV1, TP53RK, POP4, RRP1, PPAN, FCF1, THUMPD1, PWP1, RRP8, ALKBH8, LSM11, DIMT1L, MAGOH, ABT1, DDX18, AQR, IMP3, METTL1, DDX11, NGDN, DNTTIP2, WDR75, IMP4, CRNKL1, TDRD7B, SLBP, RRP7A, TERT, PDCD11, ERI1, GAR1, DHX37, RRS1, LYAR, AAR2, SCAI, ACD, MTERF3, INTS1, KTI12, LARP7, WDR55, HNRNPM, TBL3, EIF6, MPHOSPH10, NOL11, CDK12, TRMU, FASTKD1, FASTKD2, PAK1IP1, NAT10, PRPF19, TFB1M, KRI1, WD…	3.46686e-29
GOTERM_BP_FAT	GO:0016070	RNA metabolic process	267	SRPK1B, LTV1, TP53RK, POP4, PARS2, RRP1, PPAN, FCF1, THUMPD1, PWP1, RRP8, ALKBH8, LSM11, DIMT1L, ALKBH1, MAGOH, ABT1, DDX18, AQR, IMP3, METTL1, DDX11, NGDN, DNTTIP2, WDR75, IMP4, CRNKL1, LARS2, TDRD7B, SLBP, AARS2, LARS1B, RRP7A, PDCD11, ERI1, GAR1, DHX37, RRS1, LYAR, AAR2, SCAI, MTERF3, INTS1, KTI12, LARP7, WDR55, HNRNPM, TBL3, EIF6, MPHOSPH10, NOL11, CDK12, FARSA, TRMU, FEN1, FASTKD1, FASTKD2, …	5.83118e-29
GOTERM_BP_FAT	GO:0006396	RNA processing	207	SRPK1B, LTV1, TP53RK, POP4, RRP1, PPAN, FCF1, THUMPD1, PWP1, RRP8, ALKBH8, LSM11, DIMT1L, MAGOH, ABT1, DDX18, AQR, IMP3, METTL1, NGDN, DNTTIP2, WDR75, IMP4, CRNKL1, TDRD7B, SLBP, RRP7A, PDCD11, ERI1, GAR1, DHX37, RRS1, LYAR, AAR2, INTS1, KTI12, LARP7, WDR55, HNRNPM, TBL3, EIF6, MPHOSPH10, NOL11, CDK12, TRMU, FASTKD1, FASTKD2, PAK1IP1, NAT10, PRPF19, TFB1M, KRI1, WDR46, WDR43, SPOUT1, COIL, RBM25B…	9.61521e-29
GOTERM_BP_FAT	GO:0032774	RNA biosynthetic process	239	SRPK1B, LTV1, TP53RK, POP4, RRP1, PPAN, FCF1, THUMPD1, PWP1, RRP8, ALKBH8, LSM11, DIMT1L, MAGOH, ABT1, DDX18, AQR, IMP3, METTL1, DDX11, NGDN, DNTTIP2, WDR75, IMP4, CRNKL1, TDRD7B, SLBP, RRP7A, PDCD11, ERI1, GAR1, DHX37, RRS1, LYAR, AAR2, SCAI, MTERF3, INTS1, KTI12, LARP7, WDR55, HNRNPM, TBL3, EIF6, MPHOSPH10, NOL11, CDK12, TRMU, FASTKD1, FASTKD2, PAK1IP1, NAT10, PRPF19, TFB1M, KRI1, WDR46, WDR43,…	1.19695e-26
GOTERM_MF_FAT	GO:0003723	RNA binding	230	POP4, PPAN, HNRNPR, THUMPD1, RPL9, ALKBH8, RRP9, LOC103911967, LSM11, RAVER1, DIMT1L, DHX57, MAGOH, EIF2D, SI:CH211-196C10.15, ABT1, DDX18, AQR, IMP3, METTL1, DDX11, MRPS18A, WDR75, IMP4, MRPS18C, TDRD7B, NUP98, SLBP, AARS2, MRPL18, EIF5A2, MRPL16, NPM1A, MRPL12, MRPL13, MRPL11, RRP7A, MRPL20, DHX30, DHX33, TERT, PDCD11, PCBP2, GAR1, DHX37, PPARGC1B, MCTS1, ZFR2, LARP7, ERAL1, MRPL24, PUM3, SNUPN…	1.77666e-22
GOTERM_CC_FAT	GO:0030684	preribosome	53	LTV1, WDR3, RRP1, PPAN, FCF1, NOC2L, KRI1, WDR46, RRP9, FBL, RIOK1, UTP15, WDR36, UTP11, IMP3, NGDN, WDR74, WDR75, IMP4, FTSJ3, PWP2H, EBNA1BP2, MRTO4, UTP25, NIP7, MAK16, HEATR1, SI:DKEY-251I10.3, NOC4L, NOP9, NOL6, RRP7A, SNU13A, EMG1, SNU13B, PDCD11, RRS1, UTP20, SLX9, DCAF13, MDN1, NOP56, UTP6, NOP58, UTP4, RIOK3, UTP3, WDR12, BYSL, BOP1, TBL3, MPHOSPH10, PES	2.15145e-22
GOTERM_BP_FAT	GO:0044085	cellular component biogenesis	320	SRPK1B, MT-ND6, LTV1, CYFIP2, MT-ND4, NUP107, TMEM41B, POP4, RRP1, PPAN, FCF1, ZGC:153405, NOC2L, MT-ND2, PWP1, RRP8, MT-ND1, GTF3AA, DIMT1L, SI:CH211-241E1.3, LONP1, SETA, DENR, EIF2D, ANLN2, RHOAB, ABT1, DDX18, IMP3, TANGO2, NGDN, COX7A2A, CLDNG, WDR74, WDR75, IMP4, BCS1L, CRNKL1, ATP5IF1A, NUP93, IFT88, COX7A2L, SCO1, TDRD7B, GRWD1, TMEM126A, LLGL2, ABCB7, ABLIM1B, NMD3, NPM1A, IQGAP3, RRP7A, …	2.25275e-19
GOTERM_CC_FAT	GO:0031981	nuclear lumen	248	POP4, PPAN, FCF1, GPATCH4, NOC2L, RRP8, SI:DKEY-92I17.2, DIMT1L, MAGOH, BRMS1LB, FAAP100, ABT1, DDX18, WDHD1, IMP3, DDX11, NGDN, WDR74, DNTTIP2, WDR75, IMP4, HCFC2, NUP93, GRWD1, PSME3, CCDC86, FAM76B, NOLC1, NPM1A, RRP7A, MRNIP, DHX33, PDCD11, ERI1, PCBP2, SWI5, GAR1, DHX37, RRS1, LYAR, PLK4, ZRANB3, TASORB, LARP7, PUM3, WDR55, POLA1, POLA2, TBL3, EIF6, SAP130B, MPHOSPH10, NOL11, CDK12, NOL12, E…	3.70385e-19
KEGG_PATHWAY	dre03008:Ribosome biogenesis in eukaryotes		46	SMFN, RPP30, WDR3, POP4, HEATR1, FCF1, NAT10, NMD3, SI:DKEY-251I10.3, WDR43, NOL6, RRP7A, SNU13A, FBL, SNU13B, EMG1, BMS1, GAR1, RIOK1, MDN1, RPP38, NOP56, UTP15, NOP58, WDR36, UTP6, CSNK2A1, UTP4, IMP3, RPP40, WDR75, IMP4, CSNK2A2B, GNL2, CSNK2A2A, PWP2H, GNL3, RCL1, TBL3, GNL3L, EIF6, DKC1, SBDS, NHP2, MPHOSPH10, NOP10	8.68677e-18
GOTERM_CC_FAT	GO:1990904	ribonucleoprotein complex	172	LTV1, POP4, RPP30, RRP1, PPAN, FCF1, HNRNPR, NOC2L, RPL9, RRP9, EFTUD2, FBL, LSM11, LARP6A, RAVER1, MAGOH, SI:CH211-196C10.15, RPP38, AQR, IMP3, NGDN, WDR74, MRPS18A, WDR75, IMP4, HNRNPH1L, CRNKL1, FTSJ3, MRPS18C, EBNA1BP2, RBMS1A, DKC1, NCL, MRTO4, NHP2, SNRPG, RPP21, SNRPF, SNRPC, DAP3, UTP25, SLBP, MRPL18, MRPL19, MRPL16, MRPL14, MRPL15, NPM1A, MRPL12, MRPL13, MRPL10, NOP9, MRPL11, RRP7A, MRPL…	4.08578e-17
GOTERM_CC_FAT	GO:0032040	small-subunit processome	31	UTP25, WDR3, HEATR1, FCF1, SI:DKEY-251I10.3, NOC4L, WDR46, NOL6, RRP9, SNU13A, FBL, SNU13B, EMG1, PDCD11, UTP20, DCAF13, NOP56, UTP15, NOP58, WDR36, UTP6, UTP11, UTP4, IMP3, UTP3, NGDN, WDR75, IMP4, PWP2H, TBL3, MPHOSPH10	6.12703e-13
GOTERM_BP_FAT	GO:0030490	maturation of SSU-rRNA	29	UTP25, WDR3, HEATR1, NAT10, KRI1, WDR46, WDR43, NOP9, SNU13A, SNU13B, BMS1, DHX37, RRS1, RIOK1, SLX9, DCAF13, ABT1, UTP6, UTP4, RIOK3, UTP3, RPP40, NGDN, DDX52, PWP2H, TBL3, TSR2, TSR1, NOL11	5.46173e-12
GOTERM_CC_FAT	GO:0030686	90S preribosome	21	WDR36, UTP6, UTP4, IMP3, WDR3, HEATR1, IMP4, NOC4L, WDR12, KRI1, NOC2L, NOP9, PWP2H, NOL6, RRP7A, BOP1, TBL3, MPHOSPH10, UTP20, SLX9, PES	2.19839e-11
GOTERM_BP_FAT	GO:0042274	ribosomal small subunit biogenesis	36	LTV1, UTP25, WDR3, HEATR1, NAT10, NPM1A, KRI1, WDR46, WDR43, NOP9, RRP7A, SNU13A, SNU13B, BMS1, DHX37, RRS1, RIOK1, SLX9, DCAF13, ABT1, UTP15, UTP6, UTP4, IMP3, RIOK3, UTP3, RPP40, NGDN, WDR75, DDX52, ERAL1, PWP2H, TBL3, TSR2, TSR1, NOL11	2.02332e-10
GOTERM_BP_FAT	GO:0000462	maturation of SSU-rRNA from tricistronic rRNA transcript (SSU-rRNA, 5.8S rRNA, LSU-rRNA)	21	ABT1, UTP25, UTP6, UTP4, UTP3, RPP40, HEATR1, NGDN, KRI1, WDR46, WDR43, NOP9, PWP2H, TBL3, BMS1, TSR2, RRS1, DHX37, TSR1, SLX9, DCAF13	9.34526e-10
GOTERM_MF_FAT	GO:0030515	snoRNA binding	16	NOP56, UTP25, NOP58, UTP6, IMP3, WDR3, HEATR1, IMP4, BYSL, RRP9, TBL3, BMS1, GAR1, NHP2, TSR1, NOP10	1.49843e-07
GOTERM_MF_FAT	GO:0003676	nucleic acid binding	441	RB1, POP4, HNRNPR, GPATCH4, RPL9, ALKBH8, RRP9, LSM11, RAVER1, DIMT1L, DDX18, WDHD1, ENDOG, DDX11, WDR75, WDR76, TOMM20A, HMGA1A, PLEX9.2, TDRD7B, NUP98, PIF1, SLBP, PARPBP, FOXO1B, MRPL18, MRPL16, NFE2L2B, GATA3, MRPL12, MRPL13, MRPL11, RRP7A, MRPL20, TERT, GAR1, PPARGC1B, CTC1, MCTS1, ACD, MTERF3, LARP7, NFATC1, CDC6, TBR1B, MRPL24, SNUPN, HNRNPM, TBL3, TDP1, FARSA, RAD18, LIN54, TRMU, SMFN, SP…	6.62356e-07
Annotation Cluster 2	Enrichment Score: 18.149790709078044
Category	Term		Count	Genes	FDR
GOTERM_BP_FAT	GO:0007049	cell cycle	183	CEP126, ZWILCH, DSCC1, CCNF, SMC4, SMC2, TUBB6, EME1, CHEK1, NUSAP1, PPP2R5CA, NEK2, OIP5, BANF1, KNTC1, FBXO5, ANLN2, RHOAB, WDHD1, CEP135, DDX11, AFG2B, KNL1, ESCO2, HASPIN, KNSTRN, CDC25B, SGO1, SGO2, SEPTIN5A, IFT88, SI:CH211-161H7.4, CCNE2, FANCD2, TUBA4L, MAD1L1, ANAPC1, LLGL2, BLM, TUBGCP2, CDCA5, TUBA8L3, CDCA8, NCAPG, ZGC:55461, SKA3, IQGAP3, SKA1, NCAPH, CCNB2, DSN1, CCNB1, CHTF8, MRNIP…	4.75225e-38
GOTERM_BP_FAT	GO:0000278	mitotic cell cycle	131	CEP126, ZWILCH, CCNF, SMC4, SMC2, TUBB6, EME1, CHEK1, NUSAP1, BANF1, KNTC1, FBXO5, ANLN2, RHOAB, WDHD1, AFG2B, ESCO2, HASPIN, KNSTRN, CDC25B, IFT88, SI:CH211-161H7.4, CCNE2, FANCD2, TUBA4L, MAD1L1, ANAPC1, TUBGCP2, CDCA5, TUBA8L3, CDCA8, NCAPG, ZGC:55461, SKA3, IQGAP3, SKA1, NCAPH, CCNB2, CCNB1, MRNIP, RACGAP1, BMB, ZGC:86764, ZGC:162895, ECT2, STIL, NCAPH2, PLK1, CDC6, NDC80, POLA1, ANLN, CDK8, …	9.54931e-33
GOTERM_BP_FAT	GO:0022402	cell cycle process	157	CEP126, ZWILCH, DSCC1, CCNF, SMC4, SMC2, EME1, CHEK1, NUSAP1, PPP2R5CA, NEK2, OIP5, BANF1, KNTC1, FBXO5, ANLN2, RHOAB, CEP135, DDX11, AFG2B, KNL1, ESCO2, KNSTRN, CDC25B, SGO1, SGO2, SEPTIN5A, IFT88, SI:CH211-161H7.4, CCNE2, FANCD2, MAD1L1, ANAPC1, LLGL2, TUBGCP2, CDCA5, CDCA8, NCAPG, SKA3, IQGAP3, SKA1, NCAPH, CCNB2, DSN1, CCNB1, CHTF8, MRNIP, RACGAP1, BMB, MAPRE1B, ZGC:86764, CEP72, ZGC:162895, …	5.43781e-31
GOTERM_BP_FAT	GO:0051276	chromosome organization	90	TOP2A, NUP107, DSCC1, NCAPG2, ZGC:153405, KIF11, SMC4, H1-10, SMC2, TOP1MT, NUF2, NUSAP1, PPP2R5CA, OIP5, KNTC1, BANF1, SPDL1, FBXO5, DLGAP5, ZNF365, RMI2, NUP133, DDX11, TOP3A, KIF23, ESCO2, TERF1, KNSTRN, MSH6, SGO2, RAD51D, SI:CH211-161H7.4, PTGES3B, MSH2, FANCD2, KIFC1, NHP2, POT1, NUP98, TERFA, MAD1L1, ITGB3BP, SI:DKEY-225F5.4, PIF1, RTEL1, BLM, CDCA5, MIS12, CDCA8, NCAPG, SKA3, SKA1, NCAPH,…	5.04877e-28
GOTERM_BP_FAT	GO:1903047	mitotic cell cycle process	103	CEP126, ZWILCH, CCNF, SMC4, SMC2, EME1, CHEK1, NUSAP1, BANF1, KNTC1, FBXO5, ANLN2, RHOAB, AFG2B, KNSTRN, CDC25B, IFT88, SI:CH211-161H7.4, CCNE2, FANCD2, MAD1L1, ANAPC1, CDCA5, CDCA8, NCAPG, SKA3, IQGAP3, SKA1, NCAPH, CCNB2, CCNB1, MRNIP, RACGAP1, BMB, ZGC:86764, ZGC:162895, ECT2, STIL, NCAPH2, PLK1, CDC6, NDC80, POLA1, ANLN, CDK8, KIF18A, CDK6, CDK2, CDK1, SASS6, GPSM2, USP37, NUMA1, NCAPG2, KIF1…	6.32117e-25
GOTERM_BP_FAT	GO:0007059	chromosome segregation	72	TOP2A, NCAPG2, KIF11, SMC4, SMC2, NTMT1, TOP1MT, NUF2, NUSAP1, NEK2, OIP5, KNTC1, SPDL1, DLGAP5, HAUS4, KIF23, HAUS6, KNL1, HAUS5, KNSTRN, HAUS2, HAUS1, KIF4, SGO1, SGO2, SI:CH211-161H7.4, ESPL1, FANCD2, INCENP, KIFC1, KIF2C, MAD1L1, SI:DKEY-225F5.4, TUBGCP2, CDCA5, MIS12, CDCA8, NCAPG, TTK, SKA3, SKA1, NCAPH, NSL1, AURKB, PSMC3IP, DSN1, CCNB1, HAUS8, RACGAP1, HAUS7, MAPRE1B, ZGC:86764, CENPT, ST…	1.92768e-20
GOTERM_BP_FAT	GO:0000280	nuclear division	59	TOP2A, NCAPG2, KIF11, SMC4, SMC2, ZGC:85936, EME1, NUF2, NUSAP1, KNTC1, BANF1, SPDL1, RMI1, KIF23, KNSTRN, GCNA, SGO1, SGO2, RAD51D, SI:CH211-161H7.4, RAD51C, ESPL1, FANCD2, INCENP, KIFC1, MAD1L1, SI:DKEY-225F5.4, USP16, CDCA5, MIS12, CDCA8, NCAPG, TMPOA, TTK, SKA3, SKA1, NCAPH, NSL1, AURKB, AURKA, RAD54B, PSMC3IP, CCNB1, RACGAP1, BMB, ZGC:86764, RAD54L, NCAPH2, NDC80, KIF18A, RAD51, CENPI, SASS6…	5.44884e-18
GOTERM_CC_FAT	GO:0000793	condensed chromosome	54	ERCC6L, ZWILCH, SPOUT1, SMC2, NUF2, KNTC1, BANF1, SPDL1, NUP133, NSMCE2, NSMCE1, KNSTRN, CKAP5, SGO2, SI:CH211-161H7.4, NSMCE4A, FANCD2, INCENP, KIF2C, MAD1L1, SI:DKEY-225F5.4, SI:DKEY-119F1.1, MIS12, NCAPG, TMPOA, TTK, SKA3, SKA1, NSL1, AURKB, AURKA, PSMC3IP, DSN1, PLK2B, ZGC:162895, BUB3, BUB1, CENPT, PLK1, LRWD1, BUB1BA, NDC80, RAD50, RAD51, CENPH, SI:DKEY-6I22.5, CENPI, RAD1, NCAPD2, CENPO, N…	5.76743e-17
GOTERM_BP_FAT	GO:0048285	organelle fission	62	TOP2A, NCAPG2, KIF11, SMC4, SMC2, ZGC:85936, EME1, OPA1, NUF2, NUSAP1, KNTC1, BANF1, SPDL1, DNM1L, RMI1, KIF23, KNSTRN, GCNA, SGO1, SGO2, RAD51D, SI:CH211-161H7.4, RAD51C, ESPL1, FANCD2, INCENP, KIFC1, MTFR2, MAD1L1, SI:DKEY-225F5.4, USP16, CDCA5, MIS12, CDCA8, NCAPG, TMPOA, TTK, SKA3, SKA1, NCAPH, NSL1, AURKB, AURKA, RAD54B, PSMC3IP, CCNB1, RACGAP1, BMB, ZGC:86764, RAD54L, NCAPH2, NDC80, KIF18A,…	1.25541e-16
GOTERM_BP_FAT	GO:0098813	nuclear chromosome segregation	46	TOP2A, CDCA5, MIS12, NCAPG2, CDCA8, NCAPG, TTK, KIF11, SKA3, SMC4, NCAPH, SKA1, NSL1, AURKB, SMC2, PSMC3IP, CCNB1, RACGAP1, NUF2, NUSAP1, ZGC:86764, KNTC1, SPDL1, NCAPH2, KIF23, KNL1, KNSTRN, NDC80, KIF4, SGO1, SGO2, SI:CH211-161H7.4, CENPF, KIF18A, ESPL1, FANCD2, INCENP, CENPI, KIFC1, NCAPD2, NCAPD3, TRIP13, PRC1A, MAD1L1, SI:DKEY-225F5.4, PRC1B	9.20187e-16
GOTERM_CC_FAT	GO:0098687	chromosomal region	67	ERCC6L, SUV39H1B, ZWILCH, DSCC1, SPOUT1, MIS18BP1, NUF2, OIP5, KNTC1, SPDL1, NUP133, NGDN, NSMCE1, TERF1, KNSTRN, CKAP5, SGO1, SGO2, SI:CH211-161H7.4, NSMCE4A, INCENP, POT1, KIF2C, TERFA, MAD1L1, SI:DKEY-225F5.4, MIS12, CDCA8, TTK, SKA3, CENPA, SKA1, NSL1, AURKB, PANE1, AURKA, DSN1, TERT, RBBP4, PLK2B, BUB3, BUB1, CENPT, CTC1, CENPU, ACD, PLK1, RPA2, LRWD1, BUB1BA, NDC80, RAD50, CENPF, MIS18A, TE…	1.09187e-15
GOTERM_CC_FAT	GO:0000775	chromosome, centromeric region	55	ERCC6L, SUV39H1B, ZWILCH, DSCC1, SPOUT1, MIS18BP1, NUF2, OIP5, KNTC1, SPDL1, NUP133, NGDN, KNSTRN, CKAP5, SGO1, SGO2, SI:CH211-161H7.4, INCENP, KIF2C, MAD1L1, SI:DKEY-225F5.4, MIS12, CDCA8, TTK, SKA3, CENPA, SKA1, NSL1, AURKB, PANE1, AURKA, DSN1, PLK2B, BUB3, BUB1, CENPT, CENPU, PLK1, LRWD1, BUB1BA, NDC80, CENPF, MIS18A, CENPH, SI:DKEY-6I22.5, CENPI, CENPL, NCAPD2, CENPN, CENPO, NCAPD3, CENPQ, SP…	3.28196e-13
GOTERM_BP_FAT	GO:0000819	sister chromatid segregation	35	TOP2A, CDCA5, MIS12, NCAPG2, CDCA8, NCAPG, KIF11, SKA3, SMC4, NCAPH, SKA1, NSL1, AURKB, SMC2, CCNB1, RACGAP1, NUF2, NUSAP1, ZGC:86764, KNTC1, SPDL1, NCAPH2, KIF23, KNSTRN, NDC80, SI:CH211-161H7.4, KIF18A, CENPI, KIFC1, NCAPD2, NCAPD3, PRC1A, MAD1L1, SI:DKEY-225F5.4, PRC1B	1.55799e-12
GOTERM_BP_FAT	GO:0140014	mitotic nuclear division	40	USP16, CDCA5, MIS12, NCAPG2, CDCA8, NCAPG, TMPOA, KIF11, SKA3, SMC4, NCAPH, SKA1, NSL1, AURKB, SMC2, AURKA, CCNB1, RACGAP1, BMB, NUF2, NUSAP1, ZGC:86764, KNTC1, BANF1, SPDL1, NCAPH2, KIF23, KNSTRN, GCNA, NDC80, SI:CH211-161H7.4, KIF18A, CENPI, KIFC1, NCAPD2, NCAPD3, PRC1A, MAD1L1, SI:DKEY-225F5.4, PRC1B	2.66566e-12
GOTERM_BP_FAT	GO:0000070	mitotic sister chromatid segregation	34	CDCA5, MIS12, NCAPG2, CDCA8, NCAPG, KIF11, SKA3, SMC4, NCAPH, SKA1, NSL1, AURKB, SMC2, CCNB1, RACGAP1, NUF2, NUSAP1, ZGC:86764, KNTC1, SPDL1, NCAPH2, KIF23, KNSTRN, NDC80, SI:CH211-161H7.4, KIF18A, CENPI, KIFC1, NCAPD2, NCAPD3, PRC1A, MAD1L1, SI:DKEY-225F5.4, PRC1B	2.83761e-12
GOTERM_BP_FAT	GO:0051301	cell division	92	USP37, ERCC6L, ZWILCH, NCAPG2, CCNF, KIF11, CKS1B, SMC2, CDC20, CDC23, CDH1, NUF2, NUSAP1, CDCA7B, RCC1, OIP5, SPDL1, CDCA7A, FBXO5, ANLN2, DCHS1B, NUDC, BORA, VRK1, KIF23, HAUS6, KNL1, MASTL, SI:DKEY-25O16.4, HAUS1, CDC25B, CCNA2, SGO1, SGO2, ASPM, SEPTIN5A, KIF2A, CCNE2, INCENP, CKS2, ANAPC5, KIF2C, MAD1L1, ANAPC1, USP16, CDCA3, SI:CH211-244O22.2, CDCA5, MIS12, CDCA8, NCAPG, TTK, ARL8BB, SKA3, …	1.6586e-11
GOTERM_CC_FAT	GO:0000779	condensed chromosome, centromeric region	40	ERCC6L, ZWILCH, MIS12, TTK, SKA3, SKA1, NSL1, SPOUT1, AURKB, AURKA, DSN1, PLK2B, NUF2, KNTC1, BUB3, SPDL1, BUB1, CENPT, NUP133, PLK1, LRWD1, CKAP5, KNSTRN, BUB1BA, NDC80, SGO2, SI:CH211-161H7.4, CENPH, INCENP, SI:DKEY-6I22.5, CENPI, NCAPD2, KIF2C, NCAPD3, CENPO, MAD1L1, SPC24, SI:DKEY-225F5.4, SPC25, MAD2L1	1.32872e-11
GOTERM_CC_FAT	GO:0000776	kinetochore	38	ERCC6L, ZWILCH, MIS12, TTK, SKA3, SKA1, NSL1, SPOUT1, AURKB, AURKA, DSN1, PLK2B, NUF2, KNTC1, BUB3, SPDL1, BUB1, CENPT, NUP133, PLK1, LRWD1, CKAP5, KNSTRN, BUB1BA, NDC80, SGO2, SI:CH211-161H7.4, CENPH, INCENP, SI:DKEY-6I22.5, CENPI, KIF2C, CENPO, MAD1L1, SPC24, SI:DKEY-225F5.4, SPC25, MAD2L1	1.19286e-10
GOTERM_BP_FAT	GO:0030261	chromosome condensation	12	TOP2A, NCAPH2, NCAPG2, NUSAP1, NCAPG, NCAPD2, NCAPD3, ZGC:153405, SMC4, NCAPH, H1-10, SMC2	0.000150704
GOTERM_CC_FAT	GO:0000796	condensin complex	8	NCAPH2, NCAPG2, NCAPG, NCAPD2, NCAPD3, SMC4, NCAPH, SMC2	0.000553272
GOTERM_CC_FAT	GO:0099080	supramolecular complex	121	ERCC6L, ZWILCH, TUBB6, RASSF1, STMN1A, NUSAP1, KNTC1, GTSE1, MID1IP1A, KRT4, TPM3, TMOD4, TMOD2, KNSTRN, ATXN2L, SGO2, SI:CH211-161H7.4, TDRD7B, SNRPG, KIF20A, TUBA4L, KLHL40A, MAD1L1, TUBGCP2, TUBA8L3, ZGC:55461, SKA3, SKA1, KIF20BB, DSN1, KIF20BA, G3BP1, MAPRE1B, ODF2A, SMN1, MYO9AA, FHL2B, MAPRE1A, PLK1, TNNC2.1, NDC80, TDRD1, TPX2, TUBA5, KIF18A, DIAPH3, TUBA8L4, SI:CH211-114N24.6, TUBGCP5, C…	0.015963
Annotation Cluster 3	Enrichment Score: 16.972720472297755
Category	Term		Count	Genes	FDR
GOTERM_BP_FAT	GO:0007049	cell cycle	183	CEP126, ZWILCH, DSCC1, CCNF, SMC4, SMC2, TUBB6, EME1, CHEK1, NUSAP1, PPP2R5CA, NEK2, OIP5, BANF1, KNTC1, FBXO5, ANLN2, RHOAB, WDHD1, CEP135, DDX11, AFG2B, KNL1, ESCO2, HASPIN, KNSTRN, CDC25B, SGO1, SGO2, SEPTIN5A, IFT88, SI:CH211-161H7.4, CCNE2, FANCD2, TUBA4L, MAD1L1, ANAPC1, LLGL2, BLM, TUBGCP2, CDCA5, TUBA8L3, CDCA8, NCAPG, ZGC:55461, SKA3, IQGAP3, SKA1, NCAPH, CCNB2, DSN1, CCNB1, CHTF8, MRNIP…	4.75225e-38
GOTERM_BP_FAT	GO:0022402	cell cycle process	157	CEP126, ZWILCH, DSCC1, CCNF, SMC4, SMC2, EME1, CHEK1, NUSAP1, PPP2R5CA, NEK2, OIP5, BANF1, KNTC1, FBXO5, ANLN2, RHOAB, CEP135, DDX11, AFG2B, KNL1, ESCO2, KNSTRN, CDC25B, SGO1, SGO2, SEPTIN5A, IFT88, SI:CH211-161H7.4, CCNE2, FANCD2, MAD1L1, ANAPC1, LLGL2, TUBGCP2, CDCA5, CDCA8, NCAPG, SKA3, IQGAP3, SKA1, NCAPH, CCNB2, DSN1, CCNB1, CHTF8, MRNIP, RACGAP1, BMB, MAPRE1B, ZGC:86764, CEP72, ZGC:162895, …	5.43781e-31
GOTERM_BP_FAT	GO:0006996	organelle organization	331	MT-ND6, MT-ND4, ARPC5A, NUP107, TMEM41B, RHOT1B, EMC10, ZGC:153405, MT-ND2, SMC4, RRP8, MT-ND1, SMC2, LONP1, NAV1A, ANLN2, FBXO5, RHOAB, ABT1, ESYT2A, KRT4, DDX11, TANGO2, COX7A2A, ESCO2, BCS1L, KNSTRN, NUP93, IFT88, COX7A2L, SCO1, TDRD7B, TMEM126A, TAGLN2, NUP98, LLGL2, ESYT1A, PIF1, RTEL1, CDCA5, ABLIM1B, NCAPG, CDCA8, PPIFB, ZGC:55461, SKA3, IQGAP3, SKA1, NCAPH, RRP7A, CHTF8, RACGAP1, TERT, CE…	2.21559e-08
GOTERM_BP_FAT	GO:0007010	cytoskeleton organization	115	CEP126, ARPC5A, RND1A, TUBB6, STMN1A, CFL2, RUVBL2, RUVBL1, NUSAP1, NAV1A, ANLN2, RHOAB, CEP135, MYO1CA, KRT4, TPM3, TMOD4, TANGO2, AFG2B, TMOD2, KNSTRN, IFT88, TAGLN2, TUBA4L, LLGL2, TUBGCP2, ABLIM1B, TUBA8L3, ZGC:55461, IQGAP3, RACGAP1, PACSIN2, MAPRE1B, FLNCA, ZGC:86764, CEP72, PRPS1A, CNTLN, PLK4, STIL, MAPRE1A, PLK1, CCSER2A, CHCHD10, SI:CH73-281I18.6, MARCKSL1B, NDC80, ANLN, TUBA5, KIF18A, …	0.522699
GOTERM_BP_FAT	GO:0070925	organelle assembly	87	CEP126, TMEM41B, EZRB, CEP120, MPV17L2, AUP1, KIF11, C1QBP, RUVBL2, RUVBL1, KNTC1, CFAP43, BBS5, DLGAP5, ABT1, NUDC, MKKS, ADSL, CEP135, TPM3, TMOD4, TANGO2, TMOD2, HAUS4, KIF23, HAUS6, HAUS5, HAUS2, HAUS1, PWP2H, ATXN2L, IFT88, SI:CH211-161H7.4, INCENP, KIFC1, BXDC2, MRTO4, SBDS, LLGL2, POPDC1, TUBGCP2, NIP7, ABLIM1B, MIS12, RPF2, AURKB, RRP7A, ORC4, HAUS8, RACGAP1, HAUS7, RAB23, G3BP1, CEP70, M…	0.830997
Annotation Cluster 4	Enrichment Score: 16.029959446370817
Category	Term		Count	Genes	FDR
GOTERM_MF_FAT	GO:0140640	catalytic activity, acting on a nucleic acid	176	N6AMT1, DCLRE1A, ERCC6L, MTFMT, DBR1, PUS10, POP4, PARS2, RPP30, TTF2, YARS1, TSEN2, RPL9, YARS2, THG1L, ALKBH8, FBL, EME1, DIMT1L, RUVBL2, ALKBH1, DHX57, NARS2, RUVBL1, MTREX, RPP38, DDX18, AQR, ENDOG, RARS1, SLX1B, METTL1, DDX11, PUS1, TRNT1, CHD1L, FTSJ1, FTSJ3, MSH6, LARS2, MSH2, PLEX9.2, RPP21, PIF1, BLM, RTEL1, DNMT1, AARS2, RNASEH2A, NOP2, LARS1B, DHX30, EMG1, DHX33, TERT, ERI1, G3BP1, DHX…	1.08466e-29
GOTERM_BP_FAT	GO:0016070	RNA metabolic process	267	SRPK1B, LTV1, TP53RK, POP4, PARS2, RRP1, PPAN, FCF1, THUMPD1, PWP1, RRP8, ALKBH8, LSM11, DIMT1L, ALKBH1, MAGOH, ABT1, DDX18, AQR, IMP3, METTL1, DDX11, NGDN, DNTTIP2, WDR75, IMP4, CRNKL1, LARS2, TDRD7B, SLBP, AARS2, LARS1B, RRP7A, PDCD11, ERI1, GAR1, DHX37, RRS1, LYAR, AAR2, SCAI, MTERF3, INTS1, KTI12, LARP7, WDR55, HNRNPM, TBL3, EIF6, MPHOSPH10, NOL11, CDK12, FARSA, TRMU, FEN1, FASTKD1, FASTKD2, …	5.83118e-29
GOTERM_BP_FAT	GO:0006399	tRNA metabolic process	74	TRMU, MTFMT, PUS10, TP53RK, RPP30, POP4, PARS2, WDR4, NAT10, GTDC1, THUMPD1, TSEN2, YARS1, YARS2, THG1L, ALKBH8, DTWD2, QARS1, NARS2, WDR6, RPP38, LRRC47, PUS3, RARS1, METTL1, ELAC2, PUS1, MARS1, DARS2, TRNT1, QRSL1, PUS7, FTSJ1, QTRT1, DUS2, RPUSD4, LARS2, QTRT2, CTU2, CTU1, SARS2, RPP21, AARS2, LARS1B, EXOSC7, EXOSC10, EXOSC9, EXOSC8, POLR2F, IARS2, IARS1, HARS, EXOSC2, DTD1, VARS1, TRMT10C, SS…	1.20532e-17
GOTERM_MF_FAT	GO:0140098	catalytic activity, acting on RNA	106	MTFMT, DBR1, PUS10, POP4, PARS2, RPP30, YARS1, TSEN2, YARS2, THG1L, ALKBH8, FBL, DIMT1L, ALKBH1, NARS2, MTREX, RPP38, DDX18, ENDOG, RARS1, METTL1, PUS1, TRNT1, FTSJ1, FTSJ3, LARS2, RPP21, AARS2, RNASEH2A, NOP2, LARS1B, DHX30, EMG1, DHX33, ERI1, G3BP1, DHX37, VARS1, SLC52A2, RPP40, PTRHD1, ISG20, RCL1, SEPSECS, DUS1L, FARSA, TRMU, FEN1, DDX49, SMFN, GTDC1, TFB1M, DTWD2, QARS1, DHX15, LRRC47, NSUN4…	1.71767e-16
GOTERM_MF_FAT	GO:0140101	catalytic activity, acting on a tRNA	54	TRMU, MTFMT, PUS10, RPP30, POP4, PARS2, GTDC1, TSEN2, YARS1, YARS2, THG1L, ALKBH8, DTWD2, QARS1, NARS2, RPP38, LRRC47, RARS1, METTL1, ELAC2, PUS1, MARS1, DARS2, TRNT1, QRSL1, FTSJ1, QTRT1, DUS2, RPUSD4, LARS2, QTRT2, SARS2, RPP21, PTRH1, AARS2, MRPL58, LARS1B, IARS2, IARS1, HARS, DTD1, VARS1, TRMT10C, RPP40, TRMT1, PTRHD1, WARS1, TRIT1, TARBP1, WARS2, SEPSECS, DUS1L, FARSA, TRMT61B	4.93785e-14
GOTERM_BP_FAT	GO:0008033	tRNA processing	44	TRMU, MTFMT, PUS10, TP53RK, RPP30, POP4, WDR4, NAT10, GTDC1, THUMPD1, TSEN2, ALKBH8, THG1L, DTWD2, WDR6, RPP38, PUS3, SSB, TRMT10C, METTL1, ELAC2, PUS1, RPP40, ELP2, KTI12, TRMT1, TRNT1, ELP4, ELP5, PUS7, FTSJ1, ELP6, TRIT1, TARBP1, QTRT1, DUS2, RPUSD4, SEPSECS, QTRT2, CTU2, CTU1, TRMT6, RPP21, TRMT61B	5.7405e-09
GOTERM_BP_FAT	GO:0006400	tRNA modification	30	TRMU, MTFMT, PUS10, WDR4, NAT10, GTDC1, THUMPD1, ALKBH8, THG1L, WDR6, PUS3, METTL1, PUS1, ELP2, KTI12, TRMT1, ELP4, ELP5, FTSJ1, ELP6, TRIT1, TARBP1, QTRT1, DUS2, SEPSECS, QTRT2, CTU2, CTU1, TRMT6, TRMT61B	2.27181e-06
GOTERM_MF_FAT	GO:0000049	tRNA binding	23	TRMU, TRMT10C, AARS2, METTL1, NAT10, EIF1AXA, TRMT1, TRNT1, ELP5, YARS1, EIF1AXB, ALKBH8, DUS2, SEPSECS, QTRT2, CTU2, CTU1, SARS2, LOC103911967, IARS2, IARS1, FARSA, DTD1	7.96969e-06
GOTERM_BP_FAT	GO:0002097	tRNA wobble base modification	10	TRMU, CTU2, CTU1, KTI12, NAT10, ELP2, ELP4, ELP5, ELP6, ALKBH8	0.0113269
Annotation Cluster 5	Enrichment Score: 14.776215980260382
Category	Term		Count	Genes	FDR
GOTERM_BP_FAT	GO:0006259	DNA metabolic process	157	DCLRE1A, ERCC6L, ETAA1A, DSCC1, TTF2, EME1, SSRP1A, HMCES, RUVBL2, ALKBH1, RUVBL1, FAAP100, WDHD1, SUPT16H, ENDOG, SLX1B, DDX11, NSMCE2, NSMCE1, CHD1L, TRAIP, MSH6, MSH2, FANCD2, PLEX9.2, NHP2, TIMELESS, ADPRS, PIF1, BLM, RTEL1, PAXIP1, PARPBP, RNASEH2A, CDCA5, PHB, ORC5, ORC4, CHTF8, MRNIP, TERT, SWI5, GAR1, ZGC:162895, MCMBP, ATRIP, ZRANB3, FANCI, CTC1, ACD, XRCC4, FANCL, XRCC2, XRCC1, FANCC, C…	1.87234e-29
GOTERM_BP_FAT	GO:0006281	DNA repair	114	DCLRE1A, ERCC6L, TTF2, EME1, SSRP1A, HMCES, RUVBL2, ALKBH1, RUVBL1, FAAP100, WDHD1, SUPT16H, SLX1B, DDX11, NSMCE2, NSMCE1, CHD1L, MSH6, MSH2, FANCD2, TIMELESS, ADPRS, PIF1, BLM, RTEL1, PAXIP1, PARPBP, RNASEH2A, CDCA5, MRNIP, SWI5, ZGC:162895, ATRIP, ZRANB3, FANCI, XRCC4, FANCL, XRCC2, XRCC1, FANCC, CDC7, FANCG, FANCF, TDP1, UBE2T, HROB, RAD18, ATR, SWSAP1, FEN1, MCM8, MCM9, PRPF19, ZGC:85936, CRY…	7.63603e-20
GOTERM_BP_FAT	GO:0006974	DNA damage response	137	DCLRE1A, ERCC6L, ETAA1A, TTF2, YARS1, SMC2, EME1, SSRP1A, HMCES, RUVBL2, ALKBH1, CHEK1, RUVBL1, FAAP100, WDHD1, SUPT16H, CSNK2A1, SLX1B, DDX11, NSMCE2, NSMCE1, VRK1, CHD1L, MSH6, MSH2, FANCD2, TIMELESS, ADPRS, PIF1, BLM, RTEL1, PAXIP1, PARPBP, RNASEH2A, CDCA5, SI:DKEY-74K8.3, MRNIP, SWI5, ZGC:162895, ATRIP, ZRANB3, FANCI, XRCC4, FANCL, XRCC2, XRCC1, CSNK2A2B, FANCC, CDC7, CSNK2A2A, FANCG, FANCF, …	4.28536e-19
GOTERM_BP_FAT	GO:0006310	DNA recombination	54	TOP2A, SWSAP1, MCM8, MCM9, ZGC:85936, EME1, SFR1, EXO1, RUVBL2, RUVBL1, RMI1, SLX1B, NSMCE2, TOP3A, NSMCE1, RAD51B, MMS22L, RAD51D, RAD51C, NSMCE4A, MSH2, FANCD2, MCM3, MCM4, MCM5, MCM6, MCM2, UBE2NB, PIF1, RTEL1, BLM, SI:DKEY-119F1.1, SAMHD1, RAD54B, PSMC3IP, CDC45, SWI5, RAD54L, ZGC:162895, ZSWIM7, XRCC4, XRCC2, GINS4, RPA1, RPA2, CDC7, RAD52, RAD50, RAD51, RPA3, TRIP13, NABP1A, HROB, CENPS	1.39038e-12
GOTERM_MF_FAT	GO:0003697	single-stranded DNA binding	34	SWSAP1, MCM8, SI:DKEY-119F1.1, MCM9, MCM10, SAMHD1, CDC45, HMCES, PCBP2, LONP1, CTC1, TWNK, RPA1, RPA2, RAD51B, MMS22L, POLA1, RAD51D, RAD50, RAD51, TEN1, POLR3C, TDP1, RPA3, MCM3, POT1, MCM4, MCM5, MCM6, NABP1A, CNBPA, TERFA, RAD18, MCM2	1.15387e-11
GOTERM_MF_FAT	GO:0140097	catalytic activity, acting on DNA	74	TOP2A, N6AMT1, DCLRE1A, FEN1, ERCC6L, MCM8, MCM9, CHD7, TTF2, CHTF18, RPL9, ZGC:85936, CRY-DASH, EME1, EXO1, RUVBL2, ALKBH1, TOP1MT, RUVBL1, POLE, POLH, RFC5, HELLS, ENDOG, RFC4, RFC1, SLX1B, RFC2, DDX11, TWNK, TOP3A, DDX51, CHD1L, TERF1, RAD51B, MSH6, RAD51D, RAD51C, MSH2, PLEX9.2, MCM3, MCM4, MCM5, MCM6, TERFA, MCM2, PIF1, RTEL1, DNMT1, BLM, RAD54B, DHX30, TERT, RBBP4, POLD1, G3BP1, RAD54L, ATR…	2.50261e-11
GOTERM_BP_FAT	GO:0000725	recombinational repair	38	UBE2NB, SWSAP1, BLM, MCM8, SI:DKEY-119F1.1, MCM9, SAMHD1, RAD54B, ZGC:85936, CDC45, SFR1, SWI5, RAD54L, ZGC:162895, ZSWIM7, SLX1B, RMI1, XRCC2, GINS4, NSMCE2, RPA1, NSMCE1, RPA2, CDC7, RAD51B, RAD52, MMS22L, RAD51D, RAD51, RAD51C, RPA3, MCM3, MCM4, MCM5, MCM6, NABP1A, HROB, MCM2	5.29056e-11
GOTERM_BP_FAT	GO:0000724	double-strand break repair via homologous recombination	37	UBE2NB, SWSAP1, BLM, MCM8, SI:DKEY-119F1.1, MCM9, SAMHD1, RAD54B, ZGC:85936, CDC45, SFR1, SWI5, RAD54L, ZGC:162895, ZSWIM7, SLX1B, RMI1, XRCC2, GINS4, NSMCE2, RPA1, NSMCE1, RPA2, CDC7, RAD51B, RAD52, MMS22L, RAD51D, RAD51, RAD51C, RPA3, MCM3, MCM4, MCM5, MCM6, NABP1A, MCM2	1.03432e-10
GOTERM_BP_FAT	GO:0006302	double-strand break repair	49	SWSAP1, DCLRE1A, MCM8, MCM9, ZGC:85936, HPF1, EME1, SFR1, PARP1, RMI1, SLX1B, NSMCE2, NSMCE1, RAD51B, MMS22L, RAD51D, RAD51C, FANCD2, MCM3, MCM4, MCM5, MCM6, MCM2, UBE2NB, BLM, CDCA5, SI:DKEY-119F1.1, SAMHD1, RAD54B, CDC45, SWI5, RBBP8, RAD54L, ZGC:162895, ZSWIM7, POLQ, XRCC4, XRCC2, GINS4, RPA1, XRCC1, RPA2, CDC7, RAD52, RAD50, RAD51, RPA3, TRIP13, NABP1A	1.01401e-09
GOTERM_BP_FAT	GO:0033554	cellular response to stress	163	DCLRE1A, ERCC6L, ETAA1A, AUP1, TTF2, YARS1, RRP8, SMC2, CLGN, ZGC:85858, EME1, SSRP1A, HMCES, RUVBL2, ALKBH1, CHEK1, RUVBL1, LONP1, FAAP100, EGLN1B, WDHD1, SUPT16H, CSNK2A1, SLX1B, DDX11, AFG2B, NSMCE2, NSMCE1, VRK1, CHD1L, PDIA8, MSH6, MSH2, FANCD2, TIMELESS, ADPRS, PIF1, BLM, RTEL1, PAXIP1, PARPBP, RNASEH2A, CDCA5, SI:DKEY-74K8.3, PPIFB, NFE2L2B, MRNIP, SWI5, ZGC:162895, ATRIP, ANKZF1, GCN1, ZR…	6.94282e-09
GOTERM_BP_FAT	GO:0006950	response to stress	215	CYBC1, RRP8, CD44A, SMC2, ALKBH1, CHEK1, LONP1, C3AR1, FAAP100, RHOAB, WDHD1, CSNK2A1, DDX11, NSMCE2, NSMCE1, ATP5FA1, IL11A, ADPRS, PIF1, RTEL1, PAXIP1, PARPBP, ABCB7, CDCA5, SI:DKEY-74K8.3, HBEGFA, PPIFB, NFE2L2B, LDHA, MRNIP, SWI5, ATRIP, LOC571470, ZRANB3, HSP70.1, XRCC4, XRCC2, XRCC1, CDC7, CCL20B, TDP1, HROB, SLC30A1B, RAD18, SLC30A1A, ATR, ACVRL1, FEN1, CDKN1A, HSP90AA1.2, PRPF19, ECSIT, C…	0.00872644
Annotation Cluster 6	Enrichment Score: 9.79068344929132
Category	Term		Count	Genes	FDR
GOTERM_CC_FAT	GO:0005739	mitochondrion	301	MT-ND6, MT-ND4, RHOT1B, PARS2, ECI2, MT-ND2, MT-ND3, MT-ND1, LONP1, PRELID1A, LOC101884755, MCCC2, PDHX, ENDOG, CMC2, COX7A2A, MRPS18A, BCS1L, ATP5IF1A, PISD, MRPS18C, AFG3L1, LARS2, COX7A2L, TOMM20A, SCO1, MTHFD2, TMEM126A, VDAC2, ADPRS, AURKAIP1, LETMD1, PIF1, AARS2, FAM210AB, ABCB7, CYCSB, MRPL18, SHMT1, MRPL19, MRPL16, PPIFB, MRPL14, MRPL15, MRPL12, MRPL13, MRPL10, MRPL11, CYB5R2, MRPL20, CYB…	7.38466e-22
GOTERM_CC_FAT	GO:0031967	organelle envelope	162	MT-ND6, MTCH2, TIGARB, MT-ND4, TIGARA, ITPRIP, NUP107, NUP188, RHOT1B, TAMM41, CSE1L, MPV17L2, MT-ND2, MT-ND3, MT-ND1, GLE1, CHCHD5, TMEM147, IPO9, FPGS, PRELID1A, CHCHD3B, SLC25A40, BANF1, MIX23, ENDOG, MIGA1, NUP210, PAM16, COX7A2A, LEMD3, SDHA, BCS1L, PISD, AFG3L1, NUP93, COX7A2L, TOMM20A, TMEM126A, VDAC2, MAO, NUP98, LETMD1, KPNB1, MAD1L1, OSBPL3B, POM121, FECH, CYCSB, COX15, ABCB7, COX18, MT…	3.39604e-11
GOTERM_BP_FAT	GO:0007005	mitochondrion organization	62	MT-ND6, MT-ND4, RHOT1B, NDUFS8A, MT-ND2, MT-ND1, TMEM223, PHB2B, AIFM1, OPA1, LONP1, CHCHD3B, DNM1L, COA5, RAB5IF, SI:CH211-11K18.4, ATPAF2, DNAJC11A, MIGA1, TWNK, COX7A2A, TIMM22, BCS1L, COX7A2L, SDHAF2, SCO1, CHCHD6A, TMEM126A, SDHAF4, MTFR2, PIF1, ATP23, COX18, TIMM13, DLST, PPIFB, PHB, TIMM10, HIGD1A, FOXRED1, TIMM50, HSPD1, SAMM50, CLUHA, MGME1, COA1, APOOL, AGK, UQCC1, CHCHD10, IMMT, UQCC6,…	3.18506e-07
GOTERM_CC_FAT	GO:0019866	organelle inner membrane	79	MT-ND6, MT-ND4, ALAS1, TAMM41, MPV17L2, MT-ND2, MT-ND3, MT-ND1, TMEM223, PHB2B, OPA1, FPGS, TIMM17A, SLC25A40, CHCHD3B, COX5BA, SUN2, ENDOG, PAM16, COX7A2A, TIMM22, LEMD3, SDHA, BCS1L, PISD, AFG3L1, SLC25A16, IMMP1L, COX7A2L, CHCHD6A, SLC25A19, NDUFS4, SLC25A12, NEMP1, LETMD1, FECH, COX15, ABCB7, COX18, TIMM13, PHB, TIMM10, UQCR10, TIMM50, TMEM242, HSPD1, SLC25A38B, RCC1L, SLC25A26, TMEM201, HCCS…	5.87635e-06
GOTERM_CC_FAT	GO:0005743	mitochondrial inner membrane	75	MT-ND6, MT-ND4, ALAS1, TAMM41, MPV17L2, MT-ND2, MT-ND3, MT-ND1, TMEM223, PHB2B, OPA1, FPGS, TIMM17A, SLC25A40, CHCHD3B, COX5BA, ENDOG, PAM16, COX7A2A, TIMM22, SDHA, BCS1L, PISD, AFG3L1, SLC25A16, IMMP1L, COX7A2L, CHCHD6A, SLC25A19, NDUFS4, SLC25A12, LETMD1, FECH, COX15, ABCB7, COX18, TIMM13, PHB, TIMM10, UQCR10, TIMM50, TMEM242, HSPD1, SLC25A38B, RCC1L, SLC25A26, HCCSA.1, CYC1, NDUFV1, TIMM8B, HC…	6.18422e-06
GOTERM_CC_FAT	GO:0005740	mitochondrial envelope	111	MT-ND6, MTCH2, TIGARB, MT-ND4, TIGARA, RHOT1B, TAMM41, MPV17L2, MT-ND2, MT-ND3, MT-ND1, CHCHD5, FPGS, PRELID1A, CHCHD3B, SLC25A40, MIX23, ENDOG, MIGA1, PAM16, COX7A2A, SDHA, BCS1L, PISD, AFG3L1, COX7A2L, TOMM20A, TMEM126A, VDAC2, MAO, LETMD1, FECH, CYCSB, COX15, ABCB7, COX18, TMX2A, PHB, HIGD1A, TMEM242, SLC25A38B, TIMM50, RCC1L, CYC1, NDUFV1, COX10, PRELID3B, TRAP1, COA1, APOOL, UQCC6, TIMM44, A…	1.62618e-05
GOTERM_CC_FAT	GO:0031966	mitochondrial membrane	102	MT-ND6, MTCH2, TIGARB, MT-ND4, TIGARA, RHOT1B, TAMM41, MPV17L2, MT-ND2, MT-ND3, MT-ND1, FPGS, CHCHD3B, SLC25A40, ENDOG, MIGA1, PAM16, COX7A2A, SDHA, BCS1L, PISD, AFG3L1, COX7A2L, TOMM20A, TMEM126A, VDAC2, MAO, LETMD1, FECH, COX15, ABCB7, COX18, TMX2A, PHB, HIGD1A, TMEM242, SLC25A38B, TIMM50, RCC1L, CYC1, NDUFV1, COX10, TRAP1, COA1, APOOL, UQCC6, TIMM44, APOOA, UQCC4, ERAL1, SLC25A25B, COQ5, TIMM1…	0.000127881
Annotation Cluster 7	Enrichment Score: 9.618568239883244
Category	Term		Count	Genes	FDR
GOTERM_CC_FAT	GO:0098798	mitochondrial protein-containing complex	64	MRPS17, MRPS15, MRPS16, MRPS11, MRPL38, MRPS10, HADHAA, HADHAB, MRPL4, MRPL2, MRPL40, TIMM17A, CHCHD3B, MRPS28, MRPS26, NSUN4, MRPS22, PAM16, MRPS18A, MRPS2, TIMM22, MRPL47, MRPS6, MRPL46, TOMM40L, MRPS5, MRPL43, MRPS18C, MRPL52, AFG3L1, IMMP1L, TOMM20A, CHCHD6A, DAP3, TOMM40, MRPS35, MRPS34, MRPL19, TIMM13, MRPL16, MRPS31, MRPL14, MRPL58, MRPL15, MRPS30, MRPL12, MRPL13, MRPL10, MRPL54, TIMM50, M…	2.21665e-18
GOTERM_CC_FAT	GO:0005761	mitochondrial ribosome	45	MRPS17, MRPS15, MRPS16, MRPS35, MRPS11, MRPS34, MRPL19, MRPS31, MRPL16, MRPL38, MRPS10, MRPL58, MRPL14, MRPL15, MRPS30, MRPL12, MRPL13, MRPL54, MRPL10, MRPL11, MRPL4, MRPL20, MRPL2, MRPL40, CHCHD1, MRPS28, MRPS26, NSUN4, ZGC:171480, MRPS22, MRPL27, MRPS18A, MRPS2, MRPL28, MRPL47, MRPL24, MRPS6, MRPL46, MRPS5, MRPL43, MRPL21, MRPL22, MRPS18C, MRPL52, DAP3	2.35563e-18
GOTERM_CC_FAT	GO:0000313	organellar ribosome	45	MRPS17, MRPS15, MRPS16, MRPS35, MRPS11, MRPS34, MRPL19, MRPS31, MRPL16, MRPL38, MRPS10, MRPL58, MRPL14, MRPL15, MRPS30, MRPL12, MRPL13, MRPL54, MRPL10, MRPL11, MRPL4, MRPL20, MRPL2, MRPL40, CHCHD1, MRPS28, MRPS26, NSUN4, ZGC:171480, MRPS22, MRPL27, MRPS18A, MRPS2, MRPL28, MRPL47, MRPL24, MRPS6, MRPL46, MRPS5, MRPL43, MRPL21, MRPL22, MRPS18C, MRPL52, DAP3	2.35563e-18
GOTERM_CC_FAT	GO:0005759	mitochondrial matrix	76	MRPS17, MRPS15, MRPS16, ALAS1, FASTKD1, FASTKD2, MRPS11, MRPL38, MRPS10, TFB1M, HADHAA, HADHAB, MRPL4, MRPL2, MRPL40, C1QBP, FPGS, LONP1, PMPCA, DLAT, CHCHD1, MRPS28, PDHX, MRPS26, NSUN4, MRPS22, ELAC2, MRPS18A, MRPS2, MRPL47, TFB2M, MRPS6, MRPL46, MRPS5, MRPL43, MRPS18C, RPUSD4, MRPL52, SDHAF2, PCCA, ADPRS, DAP3, MRPS35, MRPS34, MRPL19, MRPL16, MRPS31, DLST, MRPL14, MRPL58, MRPL15, MRPS30, MRPL1…	3.47334e-15
GOTERM_BP_FAT	GO:0006412	translation	97	MTFMT, PARS2, RPP30, YARS1, RPL9, YARS2, NARS2, EIF2D, DENR, CHCHD1, RARS1, MRPS18A, GTPBP1, FTSJ1, TUFM, MRPS18C, LARS2, GTPBP1L, EIF4E1C, SLBP, AARS2, MRPL18, EIF5A2, MRPL19, MRPL16, MRPL14, MRPL15, MRPL12, MRPL13, LARS1B, MRPL10, MRPL11, MRPL20, CTIF, VARS1, MCTS1, EIF2B3, EIF2B2, ZGC:171480, MRPL27, MRPL24, MRPL22, SEPSECS, EIF6, FARSA, MRPS17, MRPS15, GFM1, MRPS16, MRPS11, MRPS12, MRPS10, MR…	8.68968e-10
GOTERM_CC_FAT	GO:0005762	mitochondrial large ribosomal subunit	26	MRPL19, MRPL16, MRPL38, MRPL58, MRPL14, MRPL15, MRPS30, MRPL12, MRPL13, MRPL54, MRPL10, MRPL11, MRPL4, MRPL2, MRPL40, NSUN4, ZGC:171480, MRPL27, MRPL28, MRPL47, MRPL24, MRPL46, MRPL43, MRPL21, MRPL22, MRPL52	1.19356e-09
GOTERM_CC_FAT	GO:0000315	organellar large ribosomal subunit	26	MRPL19, MRPL16, MRPL38, MRPL58, MRPL14, MRPL15, MRPS30, MRPL12, MRPL13, MRPL54, MRPL10, MRPL11, MRPL4, MRPL2, MRPL40, NSUN4, ZGC:171480, MRPL27, MRPL28, MRPL47, MRPL24, MRPL46, MRPL43, MRPL21, MRPL22, MRPL52	1.19356e-09
GOTERM_CC_FAT	GO:0005763	mitochondrial small ribosomal subunit	17	MRPS17, MRPS28, MRPS15, MRPS26, MRPS16, MRPS35, MRPS22, MRPS11, MRPS34, MRPS31, MRPS2, MRPS18A, MRPS10, MRPS6, MRPS5, MRPS18C, DAP3	1.34283e-07
GOTERM_CC_FAT	GO:0000314	organellar small ribosomal subunit	17	MRPS17, MRPS28, MRPS15, MRPS26, MRPS16, MRPS35, MRPS22, MRPS11, MRPS34, MRPS31, MRPS2, MRPS18A, MRPS10, MRPS6, MRPS5, MRPS18C, DAP3	1.34283e-07
GOTERM_MF_FAT	GO:0005198	structural molecule activity	91	MRPS17, MRPS15, NUP107, MRPS16, NUP188, RPP30, MRPS11, MRPS12, MRPS10, MRPL37, ZGC:153405, TPRB, MRPL35, RPL9, H1-10, LMNB2, LMNB1, MRPL4, ACTB2, MRPL2, TUBB6, TUBA1B, TUBA1A, SI:CH211-241E1.3, CLDN29, MRPL9, COL5A3A, NUP133, KRT4, MRPS22, COL10A1B, MRPS23, CLDNG, MRPS18A, MRPS2, MRPL47, MRPS6, MRPL46, MRPS5, MRPL43, MRPS18C, MRPL52, NUP93, MYL6, NUP54, RIMS2A, NUP98, TUBA4L, NUP58, DAP3, POM121,…	3.61462e-06
GOTERM_CC_FAT	GO:0005840	ribosome	58	MRPS17, MRPS15, MRPS16, RPP30, MRPS11, MRPS12, MRPL38, MRPS10, MRPL39, MRPL37, MRPL35, RPL9, MRPL4, MRPL2, MRPL40, MRPL9, CHCHD1, MRPS28, MRPS26, NSUN4, MRPS22, MRPS23, MRPS18A, MRPS2, MRPL47, MRPS6, MRPL46, MRPS5, MRPL43, MRPS18C, MRPL52, DAP3, MRPS35, MRPL18, MRPS34, MRPL19, MRPL16, MRPS31, MRPL14, MRPL58, MRPL15, MRPS30, HSPA14, MRPL12, MRPL13, MRPL10, MRPL54, MRPL11, MRPL20, PTCD3, GADD45GIP1…	9.09187e-06
GOTERM_MF_FAT	GO:0003735	structural constituent of ribosome	46	MRPS17, MRPS15, MRPS16, MRPS35, RPP30, MRPL18, MRPS11, MRPS34, MRPL19, MRPS12, MRPS31, MRPL16, MRPS10, MRPL14, MRPL37, MRPL15, MRPS30, MRPL12, MRPL35, MRPL13, RPL9, MRPL54, MRPL10, MRPL11, MRPL4, MRPL20, MRPL2, MRPL9, ZGC:171480, MRPS22, MRPS23, MRPL27, MRPS18A, MRPS2, MRPL28, MRPL47, MRPL24, MRPS6, MRPL46, MRPS5, MRPL43, MRPL21, MRPL22, MRPS18C, MRPL52, DAP3	6.55097e-05
GOTERM_CC_FAT	GO:0044391	ribosomal subunit	44	MRPS17, MRPS15, MRPS16, MRPS35, MRPS11, MRPS34, MRPL19, MRPS12, MRPS31, MRPL16, MRPL38, MRPS10, MRPL58, MRPL14, MRPL15, MRPS30, MRPL12, MRPL13, MRPL54, MRPL10, MRPL11, MRPL4, MRPL2, MRPL40, MRPS28, MRPS26, NSUN4, ZGC:171480, MRPS22, MRPL27, MRPS18A, MRPS2, MRPL28, MRPL47, MRPL24, MRPS6, MRPL46, MRPS5, MRPL43, MRPL21, MRPL22, MRPS18C, MRPL52, DAP3	0.00110855
GOTERM_CC_FAT	GO:0015934	large ribosomal subunit	26	MRPL19, MRPL16, MRPL38, MRPL58, MRPL14, MRPL15, MRPS30, MRPL12, MRPL13, MRPL54, MRPL10, MRPL11, MRPL4, MRPL2, MRPL40, NSUN4, ZGC:171480, MRPL27, MRPL28, MRPL47, MRPL24, MRPL46, MRPL43, MRPL21, MRPL22, MRPL52	0.0431634
GOTERM_CC_FAT	GO:0015935	small ribosomal subunit	18	MRPS17, MRPS28, MRPS15, MRPS26, MRPS16, MRPS35, MRPS22, MRPS11, MRPS34, MRPS12, MRPS31, MRPS2, MRPS18A, MRPS10, MRPS6, MRPS5, MRPS18C, DAP3	0.0910695
KEGG_PATHWAY	dre03010:Ribosome		31	MRPS17, MRPS15, MRPS16, MRPL18, MRPS11, MRPL19, MRPS12, MRPL16, MRPS10, MRPL14, MRPL15, MRPL12, MRPL35, MRPL13, RPL9, MRPL10, MRPL11, MRPL4, MRPL20, MRPL2, MRPL9, MRPL27, MRPS18A, MRPS2, MRPL28, MRPL24, MRPS6, MRPS5, MRPL21, MRPL22, MRPS18C	0.22496
Annotation Cluster 8	Enrichment Score: 8.473920762641654
Category	Term		Count	Genes	FDR
GOTERM_BP_FAT	GO:0044085	cellular component biogenesis	320	SRPK1B, MT-ND6, LTV1, CYFIP2, MT-ND4, NUP107, TMEM41B, POP4, RRP1, PPAN, FCF1, ZGC:153405, NOC2L, MT-ND2, PWP1, RRP8, MT-ND1, GTF3AA, DIMT1L, SI:CH211-241E1.3, LONP1, SETA, DENR, EIF2D, ANLN2, RHOAB, ABT1, DDX18, IMP3, TANGO2, NGDN, COX7A2A, CLDNG, WDR74, WDR75, IMP4, BCS1L, CRNKL1, ATP5IF1A, NUP93, IFT88, COX7A2L, SCO1, TDRD7B, GRWD1, TMEM126A, LLGL2, ABCB7, ABLIM1B, NMD3, NPM1A, IQGAP3, RRP7A, …	2.25275e-19
GOTERM_BP_FAT	GO:0022607	cellular component assembly	209	SRPK1B, MT-ND6, CYFIP2, MT-ND4, NUP107, TMEM41B, ZGC:153405, MT-ND2, MT-ND1, SI:CH211-241E1.3, LONP1, SETA, DENR, EIF2D, ANLN2, RHOAB, ABT1, TANGO2, COX7A2A, CLDNG, BCS1L, CRNKL1, ATP5IF1A, NUP93, IFT88, COX7A2L, SCO1, TDRD7B, TMEM126A, LLGL2, ABCB7, ABLIM1B, IQGAP3, RRP7A, RACGAP1, CEP70, ZGC:86764, MAPRE1B, TRPM7, AAR2, PLK4, MCTS1, MTERF3, MAPRE1A, ERAL1, ANLN, EIF6, NDUFAF6, NDUFAF4, SASS6, F…	0.00725001
GOTERM_BP_FAT	GO:0070925	organelle assembly	87	CEP126, TMEM41B, EZRB, CEP120, MPV17L2, AUP1, KIF11, C1QBP, RUVBL2, RUVBL1, KNTC1, CFAP43, BBS5, DLGAP5, ABT1, NUDC, MKKS, ADSL, CEP135, TPM3, TMOD4, TANGO2, TMOD2, HAUS4, KIF23, HAUS6, HAUS5, HAUS2, HAUS1, PWP2H, ATXN2L, IFT88, SI:CH211-161H7.4, INCENP, KIFC1, BXDC2, MRTO4, SBDS, LLGL2, POPDC1, TUBGCP2, NIP7, ABLIM1B, MIS12, RPF2, AURKB, RRP7A, ORC4, HAUS8, RACGAP1, HAUS7, RAB23, G3BP1, CEP70, M…	0.830997
Annotation Cluster 9	Enrichment Score: 7.401562009873793
Category	Term		Count	Genes	FDR
GOTERM_BP_FAT	GO:0006399	tRNA metabolic process	74	TRMU, MTFMT, PUS10, TP53RK, RPP30, POP4, PARS2, WDR4, NAT10, GTDC1, THUMPD1, TSEN2, YARS1, YARS2, THG1L, ALKBH8, DTWD2, QARS1, NARS2, WDR6, RPP38, LRRC47, PUS3, RARS1, METTL1, ELAC2, PUS1, MARS1, DARS2, TRNT1, QRSL1, PUS7, FTSJ1, QTRT1, DUS2, RPUSD4, LARS2, QTRT2, CTU2, CTU1, SARS2, RPP21, AARS2, LARS1B, EXOSC7, EXOSC10, EXOSC9, EXOSC8, POLR2F, IARS2, IARS1, HARS, EXOSC2, DTD1, VARS1, TRMT10C, SS…	1.20532e-17
GOTERM_MF_FAT	GO:0140101	catalytic activity, acting on a tRNA	54	TRMU, MTFMT, PUS10, RPP30, POP4, PARS2, GTDC1, TSEN2, YARS1, YARS2, THG1L, ALKBH8, DTWD2, QARS1, NARS2, RPP38, LRRC47, RARS1, METTL1, ELAC2, PUS1, MARS1, DARS2, TRNT1, QRSL1, FTSJ1, QTRT1, DUS2, RPUSD4, LARS2, QTRT2, SARS2, RPP21, PTRH1, AARS2, MRPL58, LARS1B, IARS2, IARS1, HARS, DTD1, VARS1, TRMT10C, RPP40, TRMT1, PTRHD1, WARS1, TRIT1, TARBP1, WARS2, SEPSECS, DUS1L, FARSA, TRMT61B	4.93785e-14
KEGG_PATHWAY	dre00970:Aminoacyl-tRNA biosynthesis		23	MTFMT, RARS1, AARS2, PARS2, MARS1, DARS2, QRSL1, YARS1, YARS2, LARS1B, WARS1, WARS2, SEPSECS, LARS2, SARS2, LOC103911967, QARS1, NARS2, IARS2, HARS, IARS1, FARSA, VARS1	1.89949e-06
GOTERM_MF_FAT	GO:0004812	aminoacyl-tRNA ligase activity	20	LRRC47, RARS1, AARS2, PARS2, MARS1, DARS2, YARS1, YARS2, LARS1B, WARS1, WARS2, LARS2, SARS2, QARS1, NARS2, IARS2, HARS, IARS1, FARSA, VARS1	3.90413e-05
GOTERM_MF_FAT	GO:0016875	ligase activity, forming carbon-oxygen bonds	20	LRRC47, RARS1, AARS2, PARS2, MARS1, DARS2, YARS1, YARS2, LARS1B, WARS1, WARS2, LARS2, SARS2, QARS1, NARS2, IARS2, HARS, IARS1, FARSA, VARS1	3.90413e-05
GOTERM_BP_FAT	GO:0006418	tRNA aminoacylation for protein translation	20	LRRC47, RARS1, AARS2, PARS2, MARS1, DARS2, YARS1, YARS2, LARS1B, WARS1, WARS2, LARS2, SARS2, QARS1, NARS2, IARS2, HARS, IARS1, FARSA, VARS1	4.97823e-05
GOTERM_BP_FAT	GO:0043039	tRNA aminoacylation	21	LRRC47, RARS1, AARS2, PARS2, MARS1, DARS2, QRSL1, YARS1, YARS2, LARS1B, WARS1, WARS2, LARS2, SARS2, QARS1, NARS2, IARS2, HARS, IARS1, FARSA, VARS1	5.8809e-05
GOTERM_BP_FAT	GO:0043038	amino acid activation	21	LRRC47, RARS1, AARS2, PARS2, MARS1, DARS2, QRSL1, YARS1, YARS2, LARS1B, WARS1, WARS2, LARS2, SARS2, QARS1, NARS2, IARS2, HARS, IARS1, FARSA, VARS1	8.83395e-05
GOTERM_BP_FAT	GO:0006520	amino acid metabolic process	45	DDC, AARS2, OAT, LOC110438534, SHMT1, PARS2, ODC1, DLST, YARS1, PFAS, YARS2, LARS1B, AZIN1B, HMGCL, QARS1, NARS2, IARS2, HARS, IARS1, PSPH, VARS1, MCCC2, LRRC47, PYCR1B, ARG2, RARS1, MARS1, CAD, DARS2, MTHFR, PYCR3, QRSL1, WARS1, WARS2, ALDH4A1, GOT2B, HPDL, LARS2, CBSA, SARS2, DDAH1, PAH, FARSA, CTPS1A, OTC	0.00372079
GOTERM_MF_FAT	GO:0016874	ligase activity	43	AARS2, PARS2, YARS1, PFAS, YARS2, LARS1B, ATP5F1B, QARS1, NARS2, FPGS, DPH6, IARS2, HARS, IARS1, RIMKLA, ADSSL, VARS1, MCCC2, LRRC47, RANBP2, RARS1, MARS1, NSMCE2, CAD, DARS2, QRSL1, ATP5F1D, ACSF3, WARS1, WARS2, TTLL6, LARS2, ATP5FA1, SUCLA2, TTLL4, SARS2, PCCA, UBA2, GCLM, FARSA, SAE1, CTPS1A, SLC27A4	0.0136314
GOTERM_MF_FAT	GO:0002161	aminoacyl-tRNA editing activity	7	LARS2, AARS2, IARS2, IARS1, DTD1, LARS1B, VARS1	0.137423
Annotation Cluster 10	Enrichment Score: 6.74043361979002
Category	Term		Count	Genes	FDR
GOTERM_BP_FAT	GO:0000819	sister chromatid segregation	35	TOP2A, CDCA5, MIS12, NCAPG2, CDCA8, NCAPG, KIF11, SKA3, SMC4, NCAPH, SKA1, NSL1, AURKB, SMC2, CCNB1, RACGAP1, NUF2, NUSAP1, ZGC:86764, KNTC1, SPDL1, NCAPH2, KIF23, KNSTRN, NDC80, SI:CH211-161H7.4, KIF18A, CENPI, KIFC1, NCAPD2, NCAPD3, PRC1A, MAD1L1, SI:DKEY-225F5.4, PRC1B	1.55799e-12
GOTERM_BP_FAT	GO:0000070	mitotic sister chromatid segregation	34	CDCA5, MIS12, NCAPG2, CDCA8, NCAPG, KIF11, SKA3, SMC4, NCAPH, SKA1, NSL1, AURKB, SMC2, CCNB1, RACGAP1, NUF2, NUSAP1, ZGC:86764, KNTC1, SPDL1, NCAPH2, KIF23, KNSTRN, NDC80, SI:CH211-161H7.4, KIF18A, CENPI, KIFC1, NCAPD2, NCAPD3, PRC1A, MAD1L1, SI:DKEY-225F5.4, PRC1B	2.83761e-12
GOTERM_CC_FAT	GO:0005819	spindle	51	NUMA1, KIF11, SPOUT1, CEP128, NUSAP1, KNTC1, SPDL1, FBXO5, DLGAP5, NUDC, CKAP2L, DDX11, HAUS6, KNSTRN, CKAP5, HAUS2, HAUS1, ASPM, KIF2A, ESPL1, INCENP, KIFC1, ANAPC5, KIF2C, MAD1L1, DCUN1D5, TUBGCP2, CDCA8, HMMR, ARL8BB, SKA3, SKA1, AURKB, AURKA, PLK2B, RACGAP1, MAPRE1B, ZGC:86764, ODF2A, RAE1, MAPRE1A, PLK1, SHCBP1, NEDD1, TPX2, CENPF, KIF18A, TUBGCP5, CLTCB, PRC1A, PRC1B	6.97928e-05
GOTERM_CC_FAT	GO:0072686	mitotic spindle	18	CKAP2L, HAUS6, KIF11, SKA3, KNSTRN, SKA1, SPOUT1, HAUS2, KIF18A, ESPL1, RACGAP1, KIFC1, ZGC:86764, NUSAP1, PRC1A, RAE1, MAD1L1, PRC1B	0.00453587
GOTERM_CC_FAT	GO:0005876	spindle microtubule	11	KIF18A, NUMA1, NUSAP1, HAUS6, KNTC1, KIF11, SKA3, SKA1, AURKB, HAUS2, AURKA	0.035442
GOTERM_BP_FAT	GO:0090307	mitotic spindle assembly	8	RACGAP1, KIFC1, ZGC:86764, KIF23, KIF11, PRC1A, AURKB, PRC1B	0.486057
Annotation Cluster 11	Enrichment Score: 6.5758004395800045
Category	Term		Count	Genes	FDR
GOTERM_BP_FAT	GO:0098813	nuclear chromosome segregation	46	TOP2A, CDCA5, MIS12, NCAPG2, CDCA8, NCAPG, TTK, KIF11, SKA3, SMC4, NCAPH, SKA1, NSL1, AURKB, SMC2, PSMC3IP, CCNB1, RACGAP1, NUF2, NUSAP1, ZGC:86764, KNTC1, SPDL1, NCAPH2, KIF23, KNL1, KNSTRN, NDC80, KIF4, SGO1, SGO2, SI:CH211-161H7.4, CENPF, KIF18A, ESPL1, FANCD2, INCENP, CENPI, KIFC1, NCAPD2, NCAPD3, TRIP13, PRC1A, MAD1L1, SI:DKEY-225F5.4, PRC1B	9.20187e-16
GOTERM_BP_FAT	GO:0000819	sister chromatid segregation	35	TOP2A, CDCA5, MIS12, NCAPG2, CDCA8, NCAPG, KIF11, SKA3, SMC4, NCAPH, SKA1, NSL1, AURKB, SMC2, CCNB1, RACGAP1, NUF2, NUSAP1, ZGC:86764, KNTC1, SPDL1, NCAPH2, KIF23, KNSTRN, NDC80, SI:CH211-161H7.4, KIF18A, CENPI, KIFC1, NCAPD2, NCAPD3, PRC1A, MAD1L1, SI:DKEY-225F5.4, PRC1B	1.55799e-12
GOTERM_BP_FAT	GO:0140014	mitotic nuclear division	40	USP16, CDCA5, MIS12, NCAPG2, CDCA8, NCAPG, TMPOA, KIF11, SKA3, SMC4, NCAPH, SKA1, NSL1, AURKB, SMC2, AURKA, CCNB1, RACGAP1, BMB, NUF2, NUSAP1, ZGC:86764, KNTC1, BANF1, SPDL1, NCAPH2, KIF23, KNSTRN, GCNA, NDC80, SI:CH211-161H7.4, KIF18A, CENPI, KIFC1, NCAPD2, NCAPD3, PRC1A, MAD1L1, SI:DKEY-225F5.4, PRC1B	2.66566e-12
GOTERM_BP_FAT	GO:0000070	mitotic sister chromatid segregation	34	CDCA5, MIS12, NCAPG2, CDCA8, NCAPG, KIF11, SKA3, SMC4, NCAPH, SKA1, NSL1, AURKB, SMC2, CCNB1, RACGAP1, NUF2, NUSAP1, ZGC:86764, KNTC1, SPDL1, NCAPH2, KIF23, KNSTRN, NDC80, SI:CH211-161H7.4, KIF18A, CENPI, KIFC1, NCAPD2, NCAPD3, PRC1A, MAD1L1, SI:DKEY-225F5.4, PRC1B	2.83761e-12
GOTERM_CC_FAT	GO:0000940	outer kinetochore	11	DSN1, SI:DKEY-6I22.5, MIS12, NUF2, SPDL1, SKA3, NSL1, SKA1, SPC24, NDC80, SPC25	2.20284e-05
GOTERM_BP_FAT	GO:0007080	mitotic metaphase chromosome alignment	10	SI:CH211-161H7.4, CCNB1, CDCA5, NUF2, SPDL1, SKA3, SKA1, MAD1L1, AURKB, NDC80	0.000183019
GOTERM_BP_FAT	GO:0051310	metaphase chromosome alignment	13	CDCA5, KNL1, SKA3, SKA1, NDC80, AURKB, SI:CH211-161H7.4, CCNB1, CENPF, INCENP, NUF2, SPDL1, MAD1L1	0.000996726
GOTERM_BP_FAT	GO:0050000	chromosome localization	14	CDCA5, KNL1, SKA3, SKA1, NDC80, AURKB, SI:CH211-161H7.4, CCNB1, CENPF, INCENP, NUF2, SPDL1, NUP98, MAD1L1	0.00211073
GOTERM_BP_FAT	GO:0051303	establishment of chromosome localization	13	CDCA5, KNL1, SKA3, SKA1, NDC80, AURKB, SI:CH211-161H7.4, CCNB1, CENPF, INCENP, NUF2, SPDL1, MAD1L1	0.00585024
GOTERM_BP_FAT	GO:0051315	attachment of mitotic spindle microtubules to kinetochore	7	SI:CH211-161H7.4, NUF2, SKA3, SKA1, MAD1L1, AURKB, NDC80	0.0137848
GOTERM_BP_FAT	GO:0008608	attachment of spindle microtubules to kinetochore	8	SI:CH211-161H7.4, NUF2, KNL1, SKA3, SKA1, MAD1L1, AURKB, NDC80	0.0395289
GOTERM_BP_FAT	GO:0051656	establishment of organelle localization	40	LTV1, GPSM2, NUMA1, RHOT1B, CDCA5, CEP120, NMD3, NPM1A, SDAD1, SKA3, SKA1, AURKB, NOP9, LMNB2, LMNB1, CCNB1, TMEM201, DTNBP1B, NUF2, NUSAP1, NUP88, SPDL1, BBS5, MDN1, RHOAB, CCT2, MKKS, RAB3IP, KIF23, KNL1, NDC80, ASPM, SI:CH211-161H7.4, IFT88, CENPF, EIF6, INCENP, TACC3, MAD1L1, LLGL2	0.157095
GOTERM_BP_FAT	GO:0051640	organelle localization	49	LTV1, GPSM2, NUMA1, RHOT1B, CEP120, SPOUT1, LMNB2, LMNB1, OPA1, NUF2, NUSAP1, SPDL1, DNM1L, BBS5, RHOAB, ESYT2A, CCT2, MKKS, KIF23, KNL1, ASPM, IFT88, SI:CH211-161H7.4, INCENP, RIMS2A, NUP98, MAD1L1, LLGL2, ESYT1A, CDCA5, NMD3, NPM1A, SDAD1, SKA3, SKA1, AURKB, NOP9, CCNB1, TMEM201, DTNBP1B, BLOC1S2, CLUHA, NUP88, MDN1, RAB3IP, NDC80, CENPF, EIF6, TACC3	0.239525
GOTERM_CC_FAT	GO:0072687	meiotic spindle	3	INCENP, SKA3, SKA1	0.924577
Annotation Cluster 12	Enrichment Score: 6.330488045750023
Category	Term		Count	Genes	FDR
GOTERM_BP_FAT	GO:0006259	DNA metabolic process	157	DCLRE1A, ERCC6L, ETAA1A, DSCC1, TTF2, EME1, SSRP1A, HMCES, RUVBL2, ALKBH1, RUVBL1, FAAP100, WDHD1, SUPT16H, ENDOG, SLX1B, DDX11, NSMCE2, NSMCE1, CHD1L, TRAIP, MSH6, MSH2, FANCD2, PLEX9.2, NHP2, TIMELESS, ADPRS, PIF1, BLM, RTEL1, PAXIP1, PARPBP, RNASEH2A, CDCA5, PHB, ORC5, ORC4, CHTF8, MRNIP, TERT, SWI5, GAR1, ZGC:162895, MCMBP, ATRIP, ZRANB3, FANCI, CTC1, ACD, XRCC4, FANCL, XRCC2, XRCC1, FANCC, C…	1.87234e-29
GOTERM_BP_FAT	GO:0006260	DNA replication	67	FEN1, ETAA1A, MCM8, DSCC1, MCM10, CHTF18, CHAF1A, EME1, SSRP1A, TOP1MT, TOPBP1, POLE, RFC5, WDHD1, SUPT16H, RFC4, PARP1, RFC1, RMI1, RFC2, DDX11, TWNK, TRAIP, MMS22L, MCM3, TIMELESS, MCM4, MCM5, MCM6, DTL, MCM2, PIF1, PRIM2, RTEL1, BLM, PCNA, RNASEH2A, PRIM1, SAMHD1, ORC5, ORC4, CDC45, CHTF8, RBBP4, POLD1, FAM111.2, POLD2, MCMBP, GINS1, ZRANB3, MGME1, POLQ, GINS3, WDR18, GINS4, RPA1, RPA2, NOC3L,…	1.37508e-23
GOTERM_BP_FAT	GO:0006261	DNA-templated DNA replication	43	PRIM2, ETAA1A, PCNA, PRIM1, MCM10, SAMHD1, ORC5, ORC4, CDC45, EME1, POLD1, POLD2, MCMBP, TOPBP1, POLE, GINS1, RFC5, ZRANB3, WDHD1, MGME1, POLQ, RFC4, PARP1, RFC2, GINS3, WDR18, GINS4, TWNK, NOC3L, CDC6, TRAIP, MMS22L, POLA1, POLA2, RAD51, POLE3, MCM3, TIMELESS, MCM4, MCM5, MCM6, MCM2, CENPS	8.55166e-16
GOTERM_CC_FAT	GO:0005657	replication fork	27	PIF1, PRIM2, ETAA1A, UHRF1, PRIM1, MCM10, POLD1, POLD2, POLH, RFC5, ZRANB3, WDHD1, RFC4, PARP1, RFC1, RFC2, XRCC2, RPA1, RPA2, RAD51B, MMS22L, POLA1, RAD51D, POLA2, RAD51C, RPA3, TIMELESS	1.33637e-10
KEGG_PATHWAY	dre03030:DNA replication		24	RFC5, PRIM2, RNASEH2C, FEN1, RFC4, RNASEH2A, PCNA, RFC1, RFC2, PRIM1, RPA1, RPA2, POLA1, POLA2, POLD1, RPA3, POLD2, POLE3, MCM3, MCM4, MCM5, MCM6, POLE, MCM2	8.5425e-10
GOTERM_CC_FAT	GO:0000228	nuclear chromosome	39	PRIM2, ETAA1A, PRIM1, MCM10, ORC5, PSMC3IP, ORC4, SFR1, POLD1, RUVBL2, SWI5, POLD2, RUVBL1, ZGC:162895, BRMS1LB, POLE, GINS1, ZRANB3, WDHD1, PARP1, SLX1B, ACTR5, GINS3, GINS4, RPA1, RPA2, LRWD1, SINHCAFL, MMS22L, POLA1, RAD50, POLA2, RAD51, RPA3, POLE3, TIMELESS, SAP130B, RAD1, SINHCAF	3.83825e-08
GOTERM_CC_FAT	GO:0043596	nuclear replication fork	16	ZRANB3, WDHD1, PRIM2, ETAA1A, PARP1, PRIM1, RPA1, RPA2, MCM10, POLA1, MMS22L, POLA2, POLD1, RPA3, POLD2, TIMELESS	4.33112e-06
KEGG_PATHWAY	dre03430:Mismatch repair		13	RFC5, RFC4, PCNA, RFC1, RFC2, RPA1, RPA2, MSH6, MSH2, EXO1, POLD1, RPA3, POLD2	0.0008644
GOTERM_BP_FAT	GO:0045005	DNA-templated DNA replication maintenance of fidelity	12	ZRANB3, MMS22L, RAD51, ETAA1A, EME1, PARP1, POLD1, TIMELESS, SAMHD1, POLE, TRAIP, CENPS	0.00312618
GOTERM_CC_FAT	GO:0032993	protein-DNA complex	24	GINS1, CTC1, PRIM2, ACD, PRIM1, GINS3, WDR18, GINS4, RPA1, RPA2, ZGC:153405, TERF1, H3C13A, CENPA, H1-10, POLA1, POLA2, CDC45, TEN1, POLD1, RPA3, POLD2, POT1, TERFA	0.00228204
GOTERM_CC_FAT	GO:0043601	nuclear replisome	9	PRIM2, POLA1, POLA2, POLD1, PRIM1, RPA3, POLD2, RPA1, RPA2	0.00301439
GOTERM_CC_FAT	GO:0030894	replisome	9	PRIM2, POLA1, POLA2, POLD1, PRIM1, RPA3, POLD2, RPA1, RPA2	0.00301439
GOTERM_BP_FAT	GO:0006271	DNA strand elongation involved in DNA replication	8	GINS1, POLA1, PCNA, POLD2, POLE3, MCM3, MCM4, POLE	0.0145255
GOTERM_BP_FAT	GO:0022616	DNA strand elongation	8	GINS1, POLA1, PCNA, POLD2, POLE3, MCM3, MCM4, POLE	0.0252818
GOTERM_CC_FAT	GO:0042575	DNA polymerase complex	8	PRIM2, POLA1, POLA2, POLD1, PRIM1, POLD2, POLE3, POLE	0.0564976
GOTERM_BP_FAT	GO:0006272	leading strand elongation	4	POLA1, PCNA, POLE3, POLE	0.154952
GOTERM_MF_FAT	GO:0034061	DNA polymerase activity	9	POLQ, POLA1, TERT, POLD1, POLE3, TERF1, TERFA, POLE, POLH	0.25569
GOTERM_CC_FAT	GO:0005658	alpha DNA polymerase:primase complex	4	PRIM2, POLA1, POLA2, PRIM1	0.152731
KEGG_PATHWAY	dre03410:Base excision repair		15	RFC5, FEN1, RFC4, PCNA, RFC1, PARP1, RFC2, XRCC1, POLD1, TDP1, POLD2, POLE3, ADPRS, POLE, MUTYH	0.167905
GOTERM_CC_FAT	GO:0005663	DNA replication factor C complex	4	RFC5, RFC4, RFC1, RFC2	0.284626
KEGG_PATHWAY	dre03420:Nucleotide excision repair		15	RFC5, RFC4, PCNA, RFC1, RFC2, RPA1, RPA2, GTF2H1, POLD1, RPA3, POLD2, POLE3, POLR2F, POLR2H, POLE	0.508484
GOTERM_CC_FAT	GO:0005662	DNA replication factor A complex	3	RPA3, RPA1, RPA2	0.771873
GOTERM_MF_FAT	GO:0003887	DNA-directed DNA polymerase activity	6	POLQ, POLA1, POLD1, POLE3, POLE, POLH	0.967232
GOTERM_BP_FAT	GO:0006289	nucleotide-excision repair	8	POLD1, RPA3, RPA1, RPA2, ZGC:162895, FANCC, GTF2H1, POLE	0.94847
Annotation Cluster 13	Enrichment Score: 5.878156226740232
Category	Term		Count	Genes	FDR
GOTERM_BP_FAT	GO:0000280	nuclear division	59	TOP2A, NCAPG2, KIF11, SMC4, SMC2, ZGC:85936, EME1, NUF2, NUSAP1, KNTC1, BANF1, SPDL1, RMI1, KIF23, KNSTRN, GCNA, SGO1, SGO2, RAD51D, SI:CH211-161H7.4, RAD51C, ESPL1, FANCD2, INCENP, KIFC1, MAD1L1, SI:DKEY-225F5.4, USP16, CDCA5, MIS12, CDCA8, NCAPG, TMPOA, TTK, SKA3, SKA1, NCAPH, NSL1, AURKB, AURKA, RAD54B, PSMC3IP, CCNB1, RACGAP1, BMB, ZGC:86764, RAD54L, NCAPH2, NDC80, KIF18A, RAD51, CENPI, SASS6…	5.44884e-18
GOTERM_BP_FAT	GO:0048285	organelle fission	62	TOP2A, NCAPG2, KIF11, SMC4, SMC2, ZGC:85936, EME1, OPA1, NUF2, NUSAP1, KNTC1, BANF1, SPDL1, DNM1L, RMI1, KIF23, KNSTRN, GCNA, SGO1, SGO2, RAD51D, SI:CH211-161H7.4, RAD51C, ESPL1, FANCD2, INCENP, KIFC1, MTFR2, MAD1L1, SI:DKEY-225F5.4, USP16, CDCA5, MIS12, CDCA8, NCAPG, TMPOA, TTK, SKA3, SKA1, NCAPH, NSL1, AURKB, AURKA, RAD54B, PSMC3IP, CCNB1, RACGAP1, BMB, ZGC:86764, RAD54L, NCAPH2, NDC80, KIF18A,…	1.25541e-16
GOTERM_BP_FAT	GO:0006310	DNA recombination	54	TOP2A, SWSAP1, MCM8, MCM9, ZGC:85936, EME1, SFR1, EXO1, RUVBL2, RUVBL1, RMI1, SLX1B, NSMCE2, TOP3A, NSMCE1, RAD51B, MMS22L, RAD51D, RAD51C, NSMCE4A, MSH2, FANCD2, MCM3, MCM4, MCM5, MCM6, MCM2, UBE2NB, PIF1, RTEL1, BLM, SI:DKEY-119F1.1, SAMHD1, RAD54B, PSMC3IP, CDC45, SWI5, RAD54L, ZGC:162895, ZSWIM7, XRCC4, XRCC2, GINS4, RPA1, RPA2, CDC7, RAD52, RAD50, RAD51, RPA3, TRIP13, NABP1A, HROB, CENPS	1.39038e-12
GOTERM_BP_FAT	GO:0051321	meiotic cell cycle	34	TOP2A, BLM, TUBGCP2, TTK, RAD54B, AURKA, ZGC:85936, PSMC3IP, EME1, NUF2, RBBP8, RAD54L, ZGC:162895, BUB3, RMI1, NCAPH2, RPA1, SGO1, TDRD1, SGO2, ASPM, RAD51D, RAD50, SI:CH211-161H7.4, RAD51, RAD51C, ESPL1, FANCD2, INCENP, TUBGCP5, NCAPD2, NCAPD3, TRIP13, CENPS	5.21412e-08
GOTERM_BP_FAT	GO:1903046	meiotic cell cycle process	27	TOP2A, TTK, RAD54B, AURKA, ZGC:85936, PSMC3IP, EME1, NUF2, RAD54L, ZGC:162895, RMI1, NCAPH2, SGO1, SGO2, ASPM, RAD51D, RAD50, SI:CH211-161H7.4, RAD51, RAD51C, ESPL1, FANCD2, INCENP, NCAPD2, NCAPD3, TRIP13, CENPS	1.26601e-07
GOTERM_BP_FAT	GO:0019953	sexual reproduction	57	TOP2A, DAZAP1, TRPC6A, ZGC:85936, EME1, CDH1, NUF2, LEPR, CFAP43, DCHS1B, PRMT7, RMI1, SPACA4L, VRK1, SGO1, SGO2, ASPM, RAD51D, SI:CH211-161H7.4, RAD51C, ESPL1, FANCD2, INCENP, TDRD7B, SINHCAF, NEMP1, BLM, TUBGCP2, TTK, SPATA6, AURKA, RAD54B, PSMC3IP, CCNB1, TERT, BMB, RBBP8, RAD54L, ZGC:162895, ODF2A, BUB3, DCAF13, IFTAP, FANCL, NCAPH2, RPA1, LARP7, PUM3, TDRD1, RAD50, RAD51, SASS6, TUBGCP5, NCA…	4.83053e-06
GOTERM_BP_FAT	GO:0140013	meiotic nuclear division	20	TOP2A, RMI1, TTK, RAD54B, ZGC:85936, PSMC3IP, SGO1, SGO2, SI:CH211-161H7.4, RAD51D, RAD51C, RAD51, EME1, ESPL1, FANCD2, INCENP, NUF2, RAD54L, TRIP13, CENPS	3.36188e-05
GOTERM_BP_FAT	GO:0022414	reproductive process	59	TOP2A, DAZAP1, TRPC6A, ZGC:85936, EME1, CDH1, NUF2, LEPR, CFAP43, DCHS1B, PRMT7, RMI1, SPACA4L, SRD5A2A, VRK1, SGO1, SGO2, ASPM, RAD51D, SI:CH211-161H7.4, RAD51C, ESPL1, FANCD2, INCENP, TDRD7B, SINHCAF, NEMP1, BLM, TUBGCP2, TTK, SPATA6, AURKA, RAD54B, PSMC3IP, CCNB1, TERT, BMB, RBBP8, RAD54L, ZGC:162895, ODF2A, BUB3, DCAF13, IFTAP, FANCL, NCAPH2, RPA1, LARP7, PUM3, TDRD1, RAD50, RAD51, OXTRA, SAS…	4.29916e-05
KEGG_PATHWAY	dre03440:Homologous recombination		19	BLM, XRCC2, TOP3A, RPA1, RPA2, RAD54B, RAD51B, RAD52, RAD51D, RAD50, RAD51C, RAD51, EME1, POLD1, RPA3, POLD2, RBBP8, RAD54L, TOPBP1	3.66913e-05
GOTERM_BP_FAT	GO:0140527	reciprocal homologous recombination	13	TOP2A, RMI1, RAD54B, ZGC:85936, PSMC3IP, RAD51D, RAD51C, RAD51, EME1, FANCD2, RAD54L, TRIP13, CENPS	0.0016741
GOTERM_BP_FAT	GO:0007131	reciprocal meiotic recombination	13	TOP2A, RMI1, RAD54B, ZGC:85936, PSMC3IP, RAD51D, RAD51C, RAD51, EME1, FANCD2, RAD54L, TRIP13, CENPS	0.0016741
GOTERM_BP_FAT	GO:0035825	homologous recombination	13	TOP2A, RMI1, RAD54B, ZGC:85936, PSMC3IP, RAD51D, RAD51C, RAD51, EME1, FANCD2, RAD54L, TRIP13, CENPS	0.00261834
GOTERM_BP_FAT	GO:0007127	meiosis I	14	TOP2A, RMI1, RAD54B, ZGC:85936, PSMC3IP, SI:CH211-161H7.4, RAD51D, RAD51C, RAD51, EME1, FANCD2, RAD54L, TRIP13, CENPS	0.0091033
GOTERM_BP_FAT	GO:0061982	meiosis I cell cycle process	14	TOP2A, RMI1, RAD54B, ZGC:85936, PSMC3IP, SI:CH211-161H7.4, RAD51D, RAD51C, RAD51, EME1, FANCD2, RAD54L, TRIP13, CENPS	0.0227444
GOTERM_BP_FAT	GO:0045132	meiotic chromosome segregation	9	PSMC3IP, SGO1, SGO2, SI:CH211-161H7.4, ESPL1, FANCD2, NUF2, TTK, TRIP13	0.0323042
GOTERM_BP_FAT	GO:0070192	chromosome organization involved in meiotic cell cycle	8	PSMC3IP, RAD50, RAD51, FANCD2, NCAPH2, NCAPD2, TRIP13, NCAPD3	0.0568429
GOTERM_BP_FAT	GO:0045003	double-strand break repair via synthesis-dependent strand annealing	4	RAD52, RAD51, RAD51C, RAD54L	0.298993
GOTERM_BP_FAT	GO:0042148	DNA strand invasion	3	PSMC3IP, RAD51D, RAD51	0.565429
GOTERM_BP_FAT	GO:0000712	resolution of meiotic recombination intermediates	5	TOP2A, ZGC:85936, EME1, RMI1, CENPS	0.629094
GOTERM_BP_FAT	GO:0045143	homologous chromosome segregation	4	PSMC3IP, SI:CH211-161H7.4, FANCD2, TRIP13	0.94847
GOTERM_BP_FAT	GO:0007129	homologous chromosome pairing at meiosis	3	PSMC3IP, FANCD2, TRIP13	0.94847
Annotation Cluster 14	Enrichment Score: 5.8162414684118735
Category	Term		Count	Genes	FDR
GOTERM_MF_FAT	GO:1901363	heterocyclic compound binding	375	SRPK1B, TP53RK, RHOT1B, P4HTMA, PARS2, ECI2, SMC4, SMC2, LOC103911967, LOC103911725, DHX57, CHEK1, LONP1, KDR, GUK1A, RHOAB, DDX18, CSNK2A1, ENTPD4, DDX11, GTPBP6, AAK1A, PASK, HASPIN, BCS1L, GTPBP1, SI:CH73-308M11.1, AFG3L1, LARS2, SEPTIN5A, ATP5FA1, GNA11B, UPRT, HPRT1, KIF20A, RABL2, UCK2B, PIF1, UCK2A, ITPK1B, RTEL1, AARS2, ABCB7, SHMT1, ZGC:55461, LARS1B, CYB5R2, CYB5R1, DGUOK, DHX30, KIF20B…	1.21403e-11
GOTERM_MF_FAT	GO:0000166	nucleotide binding	358	SRPK1B, TP53RK, RHOT1B, PARS2, SMC4, SMC2, LOC103911967, LOC103911725, DHX57, CHEK1, LONP1, KDR, GUK1A, RHOAB, DDX18, CSNK2A1, ENTPD4, DDX11, GTPBP6, AAK1A, PASK, HASPIN, BCS1L, GTPBP1, SI:CH73-308M11.1, AFG3L1, LARS2, SEPTIN5A, ATP5FA1, GNA11B, UPRT, HPRT1, KIF20A, RABL2, UCK2B, PIF1, UCK2A, ITPK1B, RTEL1, AARS2, ABCB7, ZGC:55461, LARS1B, CYB5R2, CYB5R1, DGUOK, DHX30, KIF20BB, KIF20BA, DHX33, TR…	3.26766e-11
GOTERM_MF_FAT	GO:1901265	nucleoside phosphate binding	359	SRPK1B, TP53RK, RHOT1B, PARS2, ECI2, SMC4, SMC2, LOC103911967, LOC103911725, DHX57, CHEK1, LONP1, KDR, GUK1A, RHOAB, DDX18, CSNK2A1, ENTPD4, DDX11, GTPBP6, AAK1A, PASK, HASPIN, BCS1L, GTPBP1, SI:CH73-308M11.1, AFG3L1, LARS2, SEPTIN5A, ATP5FA1, GNA11B, UPRT, HPRT1, KIF20A, RABL2, UCK2B, PIF1, UCK2A, ITPK1B, RTEL1, AARS2, ABCB7, ZGC:55461, LARS1B, CYB5R2, CYB5R1, DGUOK, DHX30, KIF20BB, KIF20BA, DHX…	3.90429e-11
GOTERM_MF_FAT	GO:0140657	ATP-dependent activity	117	ERCC6L, TTF2, RPL9, SMC4, ATP6V0CB, SMC2, RUVBL2, DHX57, RUVBL1, LONP1, MTREX, NAV1A, DDX18, AQR, MYO1CA, DDX11, AFG2B, CHD1L, BCS1L, AFG3L1, MSH6, MSH2, KIF20A, SLC27A4, ABCF2A, PIF1, BLM, RTEL1, ABCB7, DHX30, ORC4, KIF20BB, KIF20BA, DHX33, G3BP1, DHX37, HSPA4B, HSPA4A, MDN1, ZRANB3, HSPA9, TRAP1, HSP70.1, MYO9AA, XRCC2, SMARCA5, CDC6, ATAD5A, ACSF3, KIF18A, UBA2, SAE1, TOP2A, DDX49, MCM8, MCM9,…	2.90926e-09
GOTERM_MF_FAT	GO:0017076	purine nucleotide binding	325	SRPK1B, TP53RK, RHOT1B, PARS2, SMC4, SMC2, LOC103911967, DHX57, CHEK1, LONP1, KDR, GUK1A, RHOAB, DDX18, CSNK2A1, ENTPD4, DDX11, GTPBP6, AAK1A, PASK, HASPIN, BCS1L, GTPBP1, SI:CH73-308M11.1, AFG3L1, LARS2, SEPTIN5A, ATP5FA1, GNA11B, UPRT, KIF20A, RABL2, UCK2B, PIF1, UCK2A, ITPK1B, RTEL1, AARS2, ABCB7, ZGC:55461, LARS1B, DGUOK, DHX30, KIF20BB, KIF20BA, DHX33, TRIOB, DHX37, HSPA4B, TRPM7, DPH6, HSPA…	1.55843e-08
GOTERM_MF_FAT	GO:0032553	ribonucleotide binding	315	SRPK1B, TP53RK, RHOT1B, PARS2, SMC4, SMC2, LOC103911967, DHX57, CHEK1, LONP1, KDR, GUK1A, RHOAB, DDX18, CSNK2A1, ENTPD4, DDX11, GTPBP6, AAK1A, PASK, HASPIN, BCS1L, GTPBP1, SI:CH73-308M11.1, AFG3L1, LARS2, SEPTIN5A, ATP5FA1, GNA11B, UPRT, KIF20A, RABL2, UCK2B, PIF1, UCK2A, ITPK1B, RTEL1, AARS2, ABCB7, ZGC:55461, LARS1B, DGUOK, DHX30, KIF20BB, KIF20BA, DHX33, TRIOB, DHX37, HSPA4B, TRPM7, DPH6, HSPA…	2.13438e-08
GOTERM_MF_FAT	GO:0035639	purine ribonucleoside triphosphate binding	311	SRPK1B, TP53RK, RHOT1B, PARS2, SMC4, SMC2, LOC103911967, DHX57, CHEK1, LONP1, KDR, GUK1A, RHOAB, DDX18, CSNK2A1, ENTPD4, DDX11, GTPBP6, AAK1A, PASK, HASPIN, BCS1L, GTPBP1, SI:CH73-308M11.1, AFG3L1, LARS2, SEPTIN5A, ATP5FA1, GNA11B, UPRT, KIF20A, RABL2, UCK2B, PIF1, UCK2A, ITPK1B, RTEL1, AARS2, ABCB7, ZGC:55461, LARS1B, DGUOK, DHX30, KIF20BB, KIF20BA, DHX33, TRIOB, DHX37, HSPA4B, TRPM7, DPH6, HSPA…	2.20455e-08
GOTERM_MF_FAT	GO:0043168	anion binding	355	SRPK1B, TP53RK, RHOT1B, P4HTMA, PARS2, ECI2, SMC4, SMC2, GLE1, LOC103911967, DHX57, CHEK1, LONP1, KDR, GUK1A, RHOAB, DDX18, CSNK2A1, ENTPD4, DDX11, GTPBP6, AAK1A, PASK, HASPIN, BCS1L, GTPBP1, CRABP2A, SI:CH73-308M11.1, AFG3L1, LARS2, SEPTIN5A, ATP5FA1, GNA11B, UPRT, KIF20A, RABL2, UCK2B, PIF1, UCK2A, ITPK1B, RTEL1, AARS2, ABCB7, SHMT1, ZGC:55461, LARS1B, CYB5R2, CYB5R1, DGUOK, DHX30, KIF20BB, KIF…	2.38785e-08
GOTERM_MF_FAT	GO:0032555	purine ribonucleotide binding	313	SRPK1B, TP53RK, RHOT1B, PARS2, SMC4, SMC2, LOC103911967, DHX57, CHEK1, LONP1, KDR, GUK1A, RHOAB, DDX18, CSNK2A1, ENTPD4, DDX11, GTPBP6, AAK1A, PASK, HASPIN, BCS1L, GTPBP1, SI:CH73-308M11.1, AFG3L1, LARS2, SEPTIN5A, ATP5FA1, GNA11B, UPRT, KIF20A, RABL2, UCK2B, PIF1, UCK2A, ITPK1B, RTEL1, AARS2, ABCB7, ZGC:55461, LARS1B, DGUOK, DHX30, KIF20BB, KIF20BA, DHX33, TRIOB, DHX37, HSPA4B, TRPM7, DPH6, HSPA…	2.39353e-08
GOTERM_MF_FAT	GO:0030554	adenyl nucleotide binding	264	SRPK1B, TP53RK, PARS2, SMC4, SMC2, LOC103911967, DHX57, CHEK1, LONP1, KDR, GUK1A, DDX18, CSNK2A1, ENTPD4, DDX11, AAK1A, PASK, HASPIN, BCS1L, AFG3L1, LARS2, ATP5FA1, KIF20A, UCK2B, PIF1, UCK2A, ITPK1B, RTEL1, AARS2, ABCB7, LARS1B, DGUOK, DHX30, KIF20BB, KIF20BA, DHX33, TRIOB, DHX37, HSPA4B, TRPM7, DPH6, HSPA4A, RIMKLA, PLK4, ZRANB3, TRAP1, HSP70.1, XRCC2, PLK1, SMARCA5, KTI12, CDC7, CDC6, DHFR, EP…	2.51871e-08
GOTERM_MF_FAT	GO:0005524	ATP binding	250	SRPK1B, TP53RK, PARS2, SMC4, SMC2, LOC103911967, DHX57, CHEK1, LONP1, KDR, GUK1A, DDX18, CSNK2A1, ENTPD4, DDX11, AAK1A, PASK, HASPIN, BCS1L, AFG3L1, LARS2, ATP5FA1, KIF20A, UCK2B, PIF1, UCK2A, ITPK1B, RTEL1, AARS2, ABCB7, LARS1B, DGUOK, DHX30, KIF20BB, KIF20BA, DHX33, TRIOB, DHX37, HSPA4B, TRPM7, DPH6, HSPA4A, RIMKLA, PLK4, ZRANB3, TRAP1, HSP70.1, XRCC2, PLK1, SMARCA5, KTI12, CDC7, CDC6, EPHA2A, …	3.82949e-08
GOTERM_MF_FAT	GO:0032559	adenyl ribonucleotide binding	252	SRPK1B, TP53RK, PARS2, SMC4, SMC2, LOC103911967, DHX57, CHEK1, LONP1, KDR, GUK1A, DDX18, CSNK2A1, ENTPD4, DDX11, AAK1A, PASK, HASPIN, BCS1L, AFG3L1, LARS2, ATP5FA1, KIF20A, UCK2B, PIF1, UCK2A, ITPK1B, RTEL1, AARS2, ABCB7, LARS1B, DGUOK, DHX30, KIF20BB, KIF20BA, DHX33, TRIOB, DHX37, HSPA4B, TRPM7, DPH6, HSPA4A, RIMKLA, PLK4, ZRANB3, TRAP1, HSP70.1, XRCC2, PLK1, SMARCA5, KTI12, CDC7, CDC6, EPHA2A, …	3.91663e-08
GOTERM_MF_FAT	GO:0097367	carbohydrate derivative binding	328	SRPK1B, TP53RK, RHOT1B, PARS2, SMC4, CD44A, SMC2, LOC103911967, DHX57, CHEK1, LONP1, KDR, GUK1A, RHOAB, DDX18, COL5A3A, CSNK2A1, ENTPD4, DDX11, GTPBP6, AAK1A, PASK, HASPIN, BCS1L, GTPBP1, SI:CH73-308M11.1, AFG3L1, LARS2, SEPTIN5A, ATP5FA1, GNA11B, UPRT, KIF20A, RABL2, UCK2B, PIF1, UCK2A, ITPK1B, RTEL1, AARS2, ABCB7, HBEGFA, ZGC:55461, LARS1B, DGUOK, DHX30, KIF20BB, KIF20BA, DHX33, TRIOB, DHX37, H…	5.25695e-08
GOTERM_MF_FAT	GO:0016887	ATP hydrolysis activity	68	ERCC6L, MCM8, MCM9, CHD7, KIF14, ATP2A3, HSP90AA1.2, CHTF18, SMC4, SMC2, ATP7B, RUVBL2, RUVBL1, LONP1, NAV1A, ABCD3B, ATP1A1A.1, CCT3, RFC5, CCT2, RFC4, RFC1, RFC2, AFG2B, DDX11, KIF23, DDX51, CHD1L, KIF22, BCS1L, AFG3L1, RAD51B, RAD51C, KIF2A, KIFC1, TCP1, MCM3, MCM4, KIF2C, KIF20A, ABCF2A, PIF1, RTEL1, DNAH2, ABCB7, HSPA14, ORC4, KIF20BB, KIF20BA, ATP5F1B, DHX37, ABCF3, MDN1, CCT5, PMS1, CCT4, …	1.20529e-05
GOTERM_MF_FAT	GO:0016462	pyrophosphatase activity	119	ERCC6L, RHOT1B, SMC4, SMC2, EFTUD2, RND1A, RAB42B, TUBB6, RUVBL2, RUVBL1, LONP1, HRASA, NAV1A, NUDT14, RHOAB, ENTPD4, DDX11, AFG2B, CHD1L, BCS1L, GTPBP1, TUFM, AFG3L1, SEPTIN5A, GTPBP1L, GNA11B, KIF20A, RABL2, ADPRM, ABCF2A, PIF1, RTEL1, ABCB7, ZGC:55461, FHIT, ORC4, KIF20BB, KIF20BA, DHX37, MDN1, HSPA9, TRAP1, HSP70.1, LOC110438480, RAB27A, CDC6, ATAD5A, KIF18A, CBWD, GNAQ, ARF6A, ITPA, GFM1, MC…	0.00201465
GOTERM_MF_FAT	GO:0016817	hydrolase activity, acting on acid anhydrides	120	ERCC6L, RHOT1B, SMC4, SMC2, EFTUD2, RND1A, RAB42B, TUBB6, RUVBL2, RUVBL1, LONP1, HRASA, NAV1A, NUDT14, RHOAB, ENTPD4, DDX11, AFG2B, CHD1L, BCS1L, GTPBP1, TUFM, AFG3L1, SEPTIN5A, GTPBP1L, GNA11B, KIF20A, RABL2, ADPRM, ABCF2A, PIF1, BLM, RTEL1, ABCB7, ZGC:55461, FHIT, ORC4, KIF20BB, KIF20BA, DHX37, MDN1, HSPA9, TRAP1, HSP70.1, LOC110438480, RAB27A, CDC6, ATAD5A, KIF18A, CBWD, GNAQ, ARF6A, ITPA, GFM…	0.00210924
GOTERM_MF_FAT	GO:0016818	hydrolase activity, acting on acid anhydrides, in phosphorus-containing anhydrides	120	ERCC6L, RHOT1B, SMC4, SMC2, EFTUD2, RND1A, RAB42B, TUBB6, RUVBL2, RUVBL1, LONP1, HRASA, NAV1A, NUDT14, RHOAB, ENTPD4, DDX11, AFG2B, CHD1L, BCS1L, GTPBP1, TUFM, AFG3L1, SEPTIN5A, GTPBP1L, GNA11B, KIF20A, RABL2, ADPRM, ABCF2A, PIF1, BLM, RTEL1, ABCB7, ZGC:55461, FHIT, ORC4, KIF20BB, KIF20BA, DHX37, MDN1, HSPA9, TRAP1, HSP70.1, LOC110438480, RAB27A, CDC6, ATAD5A, KIF18A, CBWD, GNAQ, ARF6A, ITPA, GFM…	0.00210924
GOTERM_MF_FAT	GO:0017111	ribonucleoside triphosphate phosphatase activity	109	ERCC6L, RHOT1B, SMC4, SMC2, EFTUD2, RND1A, RAB42B, TUBB6, RUVBL2, RUVBL1, LONP1, HRASA, NAV1A, RHOAB, ENTPD4, DDX11, AFG2B, CHD1L, BCS1L, GTPBP1, TUFM, AFG3L1, SEPTIN5A, GTPBP1L, GNA11B, KIF20A, RABL2, ABCF2A, PIF1, RTEL1, ABCB7, ZGC:55461, ORC4, KIF20BB, KIF20BA, DHX37, MDN1, HSPA9, TRAP1, HSP70.1, RAB27A, CDC6, ATAD5A, KIF18A, CBWD, GNAQ, ARF6A, GFM1, MCM8, RAC1A, MCM9, CHD7, ATP2A3, KIF14, HSP…	0.0046199
GOTERM_MF_FAT	GO:0005525	GTP binding	63	GFM1, RHOT1B, RAC1A, THG1L, EFTUD2, RND1A, RAB42B, GUCY2CB, TUBB6, TUBA1B, TUBA1A, OPA1, MTG2, HRASA, DNM1L, RHOAB, SI:CH211-11K18.4, GTPBP6, GNL2, GTPBP1, SI:CH73-308M11.1, TUFM, GNL3, RAP2C, SEPTIN5A, GTPBP1L, NOA1, GNA11B, UPRT, RABL2, TUBA4L, TUBA8L3, RRAGCB, ZGC:55461, RRAGCA, ARL8BB, SAMHD1, RHOGB, GNAO1A, BMS1, RAB23, ADSSL, RAB27A, TUBE1, ERAL1, RAB35B, NPR1B, MFHAS1, TUBA5, CBWD, GNL3L, …	0.967232
GOTERM_MF_FAT	GO:0019001	guanyl nucleotide binding	63	GFM1, RHOT1B, RAC1A, THG1L, EFTUD2, RND1A, RAB42B, GUCY2CB, TUBB6, TUBA1B, TUBA1A, OPA1, MTG2, HRASA, DNM1L, RHOAB, SI:CH211-11K18.4, GTPBP6, GNL2, GTPBP1, SI:CH73-308M11.1, TUFM, GNL3, RAP2C, SEPTIN5A, GTPBP1L, NOA1, GNA11B, UPRT, RABL2, TUBA4L, TUBA8L3, RRAGCB, ZGC:55461, RRAGCA, ARL8BB, SAMHD1, RHOGB, GNAO1A, BMS1, RAB23, ADSSL, RAB27A, TUBE1, ERAL1, RAB35B, NPR1B, MFHAS1, TUBA5, CBWD, GNL3L, …	0.967232
GOTERM_MF_FAT	GO:0032561	guanyl ribonucleotide binding	63	GFM1, RHOT1B, RAC1A, THG1L, EFTUD2, RND1A, RAB42B, GUCY2CB, TUBB6, TUBA1B, TUBA1A, OPA1, MTG2, HRASA, DNM1L, RHOAB, SI:CH211-11K18.4, GTPBP6, GNL2, GTPBP1, SI:CH73-308M11.1, TUFM, GNL3, RAP2C, SEPTIN5A, GTPBP1L, NOA1, GNA11B, UPRT, RABL2, TUBA4L, TUBA8L3, RRAGCB, ZGC:55461, RRAGCA, ARL8BB, SAMHD1, RHOGB, GNAO1A, BMS1, RAB23, ADSSL, RAB27A, TUBE1, ERAL1, RAB35B, NPR1B, MFHAS1, TUBA5, CBWD, GNL3L, …	0.967232
GOTERM_MF_FAT	GO:0016301	kinase activity	113	SRPK1B, MAPKBP1, DGKE, TP53RK, SGMS1B, CAMK2N1A, CAMK2G2, FGFRL1B, MAP2K2B, GUCY2CB, LOC103911967, CHEK1, KDR, NEK2, SI:DKEY-174M14.3, PIK3R3B, GUK1A, CSNK2A1, SI:CH211-45C16.2, AAK1A, DYRK1B, VRK1, HASPIN, PASK, MELK, TYROBP, AURKAIP1, UCK2B, CERKL, UCK2A, ITPK1B, PFKFB3, MTMR8, CITA, PIP4K2AB, PFKPA, DGUOK, FGGY, PACSIN2, PGK1, TRIOB, ABL2, PRPS1A, TRPM7, PRPS1B, GCN1, PLK4, CHKB, PLK1, CSNK2A2…	0.967232
GOTERM_MF_FAT	GO:0003924	GTPase activity	40	GFM1, RHOT1B, RAC1A, RRAGCB, ZGC:55461, RRAGCA, ARL8BB, EFTUD2, RND1A, RHOGB, RAB42B, TUBB6, GNAO1A, OPA1, MTG2, BMS1, RAB23, HRASA, DNM1L, RHOAB, SI:CH211-11K18.4, RAB27A, GTPBP1, RAB35B, TUFM, RAP2C, SEPTIN5A, CBWD, GSPT1L, GTPBP1L, RAB12, GNAQ, DRG1, DRG2, TSR1, GNA11B, KRAS, ARF6A, RABL2, ARF2B	0.967232
GOTERM_BP_FAT	GO:0016310	phosphorylation	105	SRPK1B, MAPKBP1, DGKE, TP53RK, CAMK2N1A, CAMK2G2, MAP2K2B, GUCY2CB, CHEK1, KDR, NEK2, SI:DKEY-174M14.3, PIK3R3B, GUK1A, CSNK2A1, SI:CH211-45C16.2, AAK1A, DYRK1B, VRK1, HASPIN, PASK, MELK, TYROBP, AURKAIP1, UCK2B, CERKL, UCK2A, ITPK1B, PFKFB3, CITA, PIP4K2AB, PFKPA, DGUOK, FGGY, PACSIN2, PGK1, TRIOB, ABL2, PRPS1A, TRPM7, PRPS1B, GCN1, PLK4, CHKB, PLK1, CSNK2A2B, CDC7, CSNK2A2A, KDRL, CDK8, TBCK, N…	0.94847
GOTERM_MF_FAT	GO:0036094	small molecule binding	611	MT-ND4, P4HTMA, SMC4, SMC2, GLE1, ALKBH1, GUK1A, DDX18, CAPN2B, ENDOG, CSNK2A1, CAPN2A, OSBPL10B, DDX11, GTPBP6, AAK1A, PASK, CRABP2A, GTPBP1, SI:CH73-308M11.1, LARS2, ATP5FA1, MYL6, SCO1, ADPRS, RABL2, HPRT1, ADPRM, PIF1, ITPK1B, CYP2AA11, ABCB7, SHMT1, ZGC:55461, GATA3, CYB5R2, CYB5R1, RNF214, TERT, TIMP2B, TRIOB, HSPA4B, HSPA4A, PLK4, ACE, FHL2B, PLK1, LOC110438480, MTHFR, TNNC2.1, CDC7, CDC6,…	0.993133
GOTERM_MF_FAT	GO:0043167	ion binding	592	P4HTMA, SMC4, SMC2, GLE1, ALKBH1, GUK1A, DDX18, CAPN2B, ENDOG, CSNK2A1, CAPN2A, DDX11, GTPBP6, AAK1A, PASK, CRABP2A, GTPBP1, SI:CH73-308M11.1, LARS2, ATP5FA1, MYL6, SCO1, ADPRS, RABL2, HPRT1, ADPRM, PIF1, ITPK1B, CYP2AA11, ABCB7, SHMT1, ZGC:55461, GATA3, CYB5R2, CYB5R1, RNF214, TERT, TIMP2B, TRIOB, HSPA4B, HSPA4A, PLK4, ACE, FHL2B, PLK1, LOC110438480, MTHFR, TNNC2.1, CDC7, CDC6, PPP5C, PAH, ARHGA…	0.996475
GOTERM_MF_FAT	GO:0046872	metal ion binding	305	RHOT1B, P4HTMA, RASSF1, GTF3AA, PPAT, ALKBH1, DHX57, FBXO5, SCAPER, ESYT2A, CAPN2B, ENDOG, CAPN2A, DDX11, NSMCE2, GTPBP6, NSMCE1, ESCO2, AFG3L1, MYL6, SCO1, GNA11B, ADPRS, LAP3, HPRT1, ADPRM, CBLL1, LRP1BB, ESYT1A, ITPK1B, RTEL1, AARS2, CYP2AA11, CYCSB, ABLIM1B, GATA3, ZGC:112083, RNF214, RACGAP1, TERT, DPH1, TIMP2B, TRPM7, RIMKLA, LYAR, ZRANB3, TRAP1, ACE, ZFR2, FHL2B, LOC110438480, TNNC2.1, HPR…	1
GOTERM_MF_FAT	GO:0043169	cation binding	309	RHOT1B, P4HTMA, RASSF1, GTF3AA, PPAT, ALKBH1, DHX57, FBXO5, SCAPER, ESYT2A, CAPN2B, ENDOG, CAPN2A, DDX11, NSMCE2, GTPBP6, NSMCE1, ESCO2, AFG3L1, MYL6, SCO1, GNA11B, ADPRS, LAP3, HPRT1, ADPRM, CBLL1, LRP1BB, ESYT1A, ITPK1B, RTEL1, AARS2, CYP2AA11, CYCSB, ABLIM1B, GATA3, ZGC:112083, RNF214, RACGAP1, TERT, DPH1, TIMP2B, TRPM7, RIMKLA, LYAR, ZRANB3, TRAP1, ACE, ZFR2, FHL2B, LOC110438480, TNNC2.1, HPR…	1
Annotation Cluster 15	Enrichment Score: 5.6968595401411255
Category	Term		Count	Genes	FDR
GOTERM_BP_FAT	GO:1903047	mitotic cell cycle process	103	CEP126, ZWILCH, CCNF, SMC4, SMC2, EME1, CHEK1, NUSAP1, BANF1, KNTC1, FBXO5, ANLN2, RHOAB, AFG2B, KNSTRN, CDC25B, IFT88, SI:CH211-161H7.4, CCNE2, FANCD2, MAD1L1, ANAPC1, CDCA5, CDCA8, NCAPG, SKA3, IQGAP3, SKA1, NCAPH, CCNB2, CCNB1, MRNIP, RACGAP1, BMB, ZGC:86764, ZGC:162895, ECT2, STIL, NCAPH2, PLK1, CDC6, NDC80, POLA1, ANLN, CDK8, KIF18A, CDK6, CDK2, CDK1, SASS6, GPSM2, USP37, NUMA1, NCAPG2, KIF1…	6.32117e-25
GOTERM_BP_FAT	GO:0010564	regulation of cell cycle process	81	RB1, CDKN1A, ETAA1A, ZWILCH, CEP120, CCNF, TPRB, MKI67, AREG, CDC23, EME1, CHEK1, RCC1, KNTC1, SPDL1, FBXO5, TOPBP1, RMI2, BORA, MASTL, SI:DKEY-25O16.4, GNL2, INSM1A, KNSTRN, GCNA, WDR76, CDC25B, GNL3, DBF4, CCNE2, FANCD2, PSME3, TIMELESS, ANAPC5, DTL, MAD1L1, SI:DKEY-225F5.4, ANAPC1, SI:CH211-244O22.2, CDCA5, PPP1R35, TTK, DBF4B, NPM1A, AURKB, CCND2B, AURKA, MRNIP, SI:CH211-63O20.7, ZGC:162895, …	6.88263e-15
GOTERM_BP_FAT	GO:0051726	regulation of cell cycle	101	RB1, ETAA1A, ZWILCH, CEP120, CCNF, MKI67, CDC23, EME1, SSRP1A, CHEK1, RCC1, KNTC1, FBXO5, BORA, CSNK2A1, SI:DKEY-25O16.4, KNSTRN, WDR76, CDC25B, CCNE2, FANCD2, PSME3, TIMELESS, ANAPC5, MAD1L1, ANAPC1, CDCA5, PPP1R35, NPM1A, MRNIP, ZGC:162895, TRPM7, ECT2, ATRIP, PLK4, STIL, CSNK2A2B, CDC6, CSNK2A2A, NDC80, TPX2, TBL3, CDK6, CDK2, CDK1, MDM2, SASS6, TFDP1B, CDK16, ATR, CDKN1A, ETV5B, TPRB, KIF11, …	2.80939e-11
GOTERM_CC_FAT	GO:0000779	condensed chromosome, centromeric region	40	ERCC6L, ZWILCH, MIS12, TTK, SKA3, SKA1, NSL1, SPOUT1, AURKB, AURKA, DSN1, PLK2B, NUF2, KNTC1, BUB3, SPDL1, BUB1, CENPT, NUP133, PLK1, LRWD1, CKAP5, KNSTRN, BUB1BA, NDC80, SGO2, SI:CH211-161H7.4, CENPH, INCENP, SI:DKEY-6I22.5, CENPI, NCAPD2, KIF2C, NCAPD3, CENPO, MAD1L1, SPC24, SI:DKEY-225F5.4, SPC25, MAD2L1	1.32872e-11
GOTERM_CC_FAT	GO:0000776	kinetochore	38	ERCC6L, ZWILCH, MIS12, TTK, SKA3, SKA1, NSL1, SPOUT1, AURKB, AURKA, DSN1, PLK2B, NUF2, KNTC1, BUB3, SPDL1, BUB1, CENPT, NUP133, PLK1, LRWD1, CKAP5, KNSTRN, BUB1BA, NDC80, SGO2, SI:CH211-161H7.4, CENPH, INCENP, SI:DKEY-6I22.5, CENPI, KIF2C, CENPO, MAD1L1, SPC24, SI:DKEY-225F5.4, SPC25, MAD2L1	1.19286e-10
GOTERM_BP_FAT	GO:1901987	regulation of cell cycle phase transition	54	RB1, CDKN1A, ETAA1A, ZWILCH, CDC23, EME1, CHEK1, KNTC1, SPDL1, TOPBP1, MASTL, GNL2, WDR76, CDC25B, GNL3, DBF4, CCNE2, FANCD2, PSME3, TIMELESS, ANAPC5, DTL, MAD1L1, SI:DKEY-225F5.4, CDCA5, TTK, DBF4B, AURKB, CCND2B, MRNIP, SI:CH211-63O20.7, ZGC:162895, BUB3, ATRIP, BUB1, STIL, MIIP, CDC6, BUB1BA, NDC80, BUB1BB, TICRR, WEE1, CENPF, CDK6, CDK2, CDK1, SASS6, RAD1, TRIP13, NABP1A, CDK16, MAD2L1, ATR	1.19229e-09
GOTERM_BP_FAT	GO:0007346	regulation of mitotic cell cycle	59	RB1, CDKN1A, ZWILCH, ETV5B, MKI67, AREG, CKS1B, CDC23, EME1, CHEK1, RCC1, KNTC1, SPDL1, FBXO5, TOPBP1, DLGAP5, BORA, YWHAE1, MASTL, GNL2, CDC25B, GNL3, CCNE2, FANCD2, PSME3, CKS2, ANAPC5, DTL, MAD1L1, SI:DKEY-225F5.4, SI:CH211-244O22.2, CDCA5, TTK, AURKB, CCND2B, MRNIP, SI:CH211-63O20.7, ZGC:162895, TRPM7, BUB3, CDKN1CB, BUB1, STIL, MIIP, CDC6, BUB1BA, NDC80, BUB1BB, TICRR, WEE1, CENPF, CDK6, CDK…	7.44255e-09
GOTERM_BP_FAT	GO:1901990	regulation of mitotic cell cycle phase transition	42	RB1, CDKN1A, ZWILCH, CDCA5, TTK, AURKB, CCND2B, MRNIP, CDC23, CHEK1, SI:CH211-63O20.7, ZGC:162895, KNTC1, BUB3, SPDL1, TOPBP1, BUB1, STIL, MIIP, CDC6, MASTL, GNL2, BUB1BA, NDC80, BUB1BB, CDC25B, TICRR, GNL3, WEE1, CENPF, CDK6, CCNE2, PSME3, CDK2, CDK1, SASS6, ANAPC5, NABP1A, DTL, MAD1L1, SI:DKEY-225F5.4, MAD2L1	1.38127e-08
KEGG_PATHWAY	dre04110:Cell cycle		61	RB1, TGFB1B, CDKN1A, CDC20, CDC23, CHEK1, PPP2R5CA, FBXO5, DDX11, YWHAE1, KNL1, ESCO2, YWHAQA, MYCB, CDC25B, CCNA2, SGO1, DBF4, TFDP2, CCNE2, ESPL1, MCM3, MCM4, MCM5, ANAPC5, MCM6, MAD1L1, ANAPC1, MCM2, PCNA, CDCA5, TTK, DBF4B, AURKB, CCND2B, ORC5, ORC4, CCNB2, CCNB1, CDC45, BUB3, E2F4, CDKN1CB, BUB1, PLK1, YWHAG2, CDC7, CDC6, NDC80, BUB1BB, TICRR, WEE1, CDK6, GADD45AA, CDK2, MDM2, CDK1, TRIP13, …	4.81249e-08
GOTERM_BP_FAT	GO:0051983	regulation of chromosome segregation	23	RMI2, SI:CH211-244O22.2, ZWILCH, TTK, CSNK2A2B, MKI67, MASTL, BUB1BA, CSNK2A2A, GCNA, NDC80, BUB1BB, AURKB, CDC23, ANAPC5, KNTC1, SPDL1, BUB3, BUB1, SI:DKEY-225F5.4, ANAPC1, MAD1L1, MAD2L1	9.76895e-08
GOTERM_BP_FAT	GO:2001251	negative regulation of chromosome organization	15	ACD, ZWILCH, TTK, TERF1, BUB1BA, BUB1BB, TEN1, KNTC1, SPDL1, BUB3, TERFA, BUB1, SI:DKEY-225F5.4, MAD1L1, MAD2L1	3.18506e-07
GOTERM_BP_FAT	GO:0033044	regulation of chromosome organization	25	RTEL1, ZWILCH, TTK, AURKB, CDC23, KNTC1, BUB3, SPDL1, BUB1, RMI2, ACD, YLPM1, MASTL, TERF1, BUB1BA, NDC80, BUB1BB, TEN1, POT1, ANAPC5, TERFA, ANAPC1, MAD1L1, SI:DKEY-225F5.4, MAD2L1	7.97705e-07
GOTERM_BP_FAT	GO:0051783	regulation of nuclear division	20	BORA, SI:CH211-244O22.2, ZWILCH, TTK, MKI67, AREG, BUB1BA, NDC80, BUB1BB, CDC23, ANAPC5, KNTC1, SPDL1, BUB3, TRIP13, FBXO5, BUB1, SI:DKEY-225F5.4, MAD1L1, MAD2L1	2.41202e-06
GOTERM_BP_FAT	GO:0007088	regulation of mitotic nuclear division	19	BORA, SI:CH211-244O22.2, ZWILCH, TTK, MKI67, AREG, BUB1BA, NDC80, BUB1BB, CDC23, ANAPC5, KNTC1, SPDL1, BUB3, FBXO5, BUB1, SI:DKEY-225F5.4, MAD1L1, MAD2L1	2.41561e-06
GOTERM_BP_FAT	GO:0010948	negative regulation of cell cycle process	35	RB1, ZWILCH, CCNF, TTK, AURKB, MRNIP, EME1, CHEK1, SI:CH211-63O20.7, ZGC:162895, KNTC1, BUB3, FBXO5, SPDL1, TOPBP1, ATRIP, BUB1, E2F8, MIIP, CDC6, BUB1BA, BUB1BB, TICRR, WEE1, FANCD2, CDK1, TIMELESS, RAD1, TRIP13, NABP1A, DTL, MAD1L1, SI:DKEY-225F5.4, ATR, MAD2L1	3.92254e-06
GOTERM_BP_FAT	GO:1905818	regulation of chromosome separation	16	ZWILCH, TTK, CSNK2A2B, BUB1BA, CSNK2A2A, NDC80, BUB1BB, CDC23, ANAPC5, KNTC1, SPDL1, BUB3, BUB1, SI:DKEY-225F5.4, MAD1L1, MAD2L1	7.8029e-06
GOTERM_BP_FAT	GO:0033045	regulation of sister chromatid segregation	18	RMI2, ZWILCH, TTK, MASTL, BUB1BA, NDC80, BUB1BB, AURKB, CDC23, ANAPC5, KNTC1, SPDL1, BUB3, BUB1, SI:DKEY-225F5.4, ANAPC1, MAD1L1, MAD2L1	1.56503e-05
GOTERM_BP_FAT	GO:0000075	cell cycle checkpoint signaling	28	ZWILCH, TTK, AURKB, MRNIP, EME1, CHEK1, ZGC:162895, KNTC1, BUB3, SPDL1, TOPBP1, ATRIP, BUB1, CDC6, BUB1BA, BUB1BB, TICRR, FANCD2, CDK1, TIMELESS, RAD1, TRIP13, NABP1A, DTL, MAD1L1, SI:DKEY-225F5.4, ATR, MAD2L1	1.56503e-05
GOTERM_BP_FAT	GO:1901988	negative regulation of cell cycle phase transition	32	RB1, ZWILCH, TTK, AURKB, MRNIP, EME1, CHEK1, SI:CH211-63O20.7, ZGC:162895, KNTC1, BUB3, SPDL1, TOPBP1, ATRIP, BUB1, MIIP, CDC6, BUB1BA, BUB1BB, TICRR, WEE1, FANCD2, CDK1, TIMELESS, RAD1, TRIP13, NABP1A, DTL, MAD1L1, SI:DKEY-225F5.4, ATR, MAD2L1	2.33081e-05
GOTERM_BP_FAT	GO:0007093	mitotic cell cycle checkpoint signaling	23	ZWILCH, TTK, CDC6, BUB1BA, BUB1BB, AURKB, TICRR, MRNIP, EME1, FANCD2, CHEK1, CDK1, ZGC:162895, KNTC1, SPDL1, BUB3, TOPBP1, NABP1A, DTL, BUB1, SI:DKEY-225F5.4, MAD1L1, MAD2L1	4.03347e-05
GOTERM_BP_FAT	GO:0045786	negative regulation of cell cycle	36	RB1, ZWILCH, CCNF, TTK, AURKB, MRNIP, EME1, CHEK1, SI:CH211-63O20.7, ZGC:162895, KNTC1, BUB3, FBXO5, SPDL1, TOPBP1, CDKN1CB, ATRIP, BUB1, E2F8, MIIP, CDC6, BUB1BA, BUB1BB, TICRR, WEE1, FANCD2, CDK1, TIMELESS, RAD1, TRIP13, NABP1A, DTL, MAD1L1, SI:DKEY-225F5.4, ATR, MAD2L1	4.29916e-05
GOTERM_BP_FAT	GO:0051784	negative regulation of nuclear division	13	ZWILCH, TTK, BUB1BA, BUB1BB, KNTC1, SPDL1, BUB3, TRIP13, FBXO5, BUB1, SI:DKEY-225F5.4, MAD1L1, MAD2L1	4.42484e-05
GOTERM_BP_FAT	GO:1901991	negative regulation of mitotic cell cycle phase transition	25	RB1, ZWILCH, TTK, AURKB, MRNIP, CHEK1, SI:CH211-63O20.7, ZGC:162895, KNTC1, BUB3, SPDL1, TOPBP1, BUB1, MIIP, CDC6, BUB1BA, BUB1BB, TICRR, WEE1, CDK1, NABP1A, DTL, MAD1L1, SI:DKEY-225F5.4, MAD2L1	4.79846e-05
GOTERM_BP_FAT	GO:0045839	negative regulation of mitotic nuclear division	12	ZWILCH, KNTC1, TTK, SPDL1, BUB3, FBXO5, BUB1BA, BUB1, BUB1BB, MAD1L1, SI:DKEY-225F5.4, MAD2L1	7.24449e-05
GOTERM_BP_FAT	GO:0033047	regulation of mitotic sister chromatid segregation	13	ZWILCH, TTK, BUB1BA, NDC80, BUB1BB, AURKB, KNTC1, SPDL1, BUB3, BUB1, SI:DKEY-225F5.4, MAD1L1, MAD2L1	8.98855e-05
GOTERM_BP_FAT	GO:0045930	negative regulation of mitotic cell cycle	29	RB1, ZWILCH, TTK, AURKB, MRNIP, EME1, CHEK1, SI:CH211-63O20.7, ZGC:162895, KNTC1, BUB3, FBXO5, SPDL1, TOPBP1, CDKN1CB, BUB1, MIIP, CDC6, BUB1BA, BUB1BB, TICRR, WEE1, FANCD2, CDK1, NABP1A, DTL, MAD1L1, SI:DKEY-225F5.4, MAD2L1	8.98855e-05
GOTERM_BP_FAT	GO:1902099	regulation of metaphase/anaphase transition of cell cycle	15	ZWILCH, TTK, MASTL, BUB1BA, NDC80, BUB1BB, CDC23, ANAPC5, KNTC1, SPDL1, BUB3, BUB1, SI:DKEY-225F5.4, MAD1L1, MAD2L1	9.46209e-05
GOTERM_BP_FAT	GO:0030071	regulation of mitotic metaphase/anaphase transition	15	ZWILCH, TTK, MASTL, BUB1BA, NDC80, BUB1BB, CDC23, ANAPC5, KNTC1, SPDL1, BUB3, BUB1, SI:DKEY-225F5.4, MAD1L1, MAD2L1	9.46209e-05
GOTERM_BP_FAT	GO:0010965	regulation of mitotic sister chromatid separation	14	ZWILCH, TTK, BUB1BA, NDC80, BUB1BB, CDC23, ANAPC5, KNTC1, SPDL1, BUB3, BUB1, SI:DKEY-225F5.4, MAD1L1, MAD2L1	9.5085e-05
GOTERM_BP_FAT	GO:0045841	negative regulation of mitotic metaphase/anaphase transition	11	ZWILCH, KNTC1, TTK, SPDL1, BUB3, BUB1BA, BUB1, BUB1BB, MAD1L1, SI:DKEY-225F5.4, MAD2L1	0.000110792
GOTERM_BP_FAT	GO:0007094	mitotic spindle assembly checkpoint signaling	11	ZWILCH, KNTC1, TTK, SPDL1, BUB3, BUB1BA, BUB1, BUB1BB, MAD1L1, SI:DKEY-225F5.4, MAD2L1	0.000110792
GOTERM_BP_FAT	GO:1902100	negative regulation of metaphase/anaphase transition of cell cycle	11	ZWILCH, KNTC1, TTK, SPDL1, BUB3, BUB1BA, BUB1, BUB1BB, MAD1L1, SI:DKEY-225F5.4, MAD2L1	0.000110792
GOTERM_BP_FAT	GO:0031577	spindle checkpoint signaling	11	ZWILCH, KNTC1, TTK, SPDL1, BUB3, BUB1BA, BUB1, BUB1BB, MAD1L1, SI:DKEY-225F5.4, MAD2L1	0.000110792
GOTERM_BP_FAT	GO:0051985	negative regulation of chromosome segregation	11	ZWILCH, KNTC1, TTK, SPDL1, BUB3, BUB1BA, BUB1, BUB1BB, MAD1L1, SI:DKEY-225F5.4, MAD2L1	0.000110792
GOTERM_BP_FAT	GO:0071173	spindle assembly checkpoint signaling	11	ZWILCH, KNTC1, TTK, SPDL1, BUB3, BUB1BA, BUB1, BUB1BB, MAD1L1, SI:DKEY-225F5.4, MAD2L1	0.000110792
GOTERM_BP_FAT	GO:0071174	mitotic spindle checkpoint signaling	11	ZWILCH, KNTC1, TTK, SPDL1, BUB3, BUB1BA, BUB1, BUB1BB, MAD1L1, SI:DKEY-225F5.4, MAD2L1	0.000110792
GOTERM_BP_FAT	GO:1905819	negative regulation of chromosome separation	11	ZWILCH, KNTC1, TTK, SPDL1, BUB3, BUB1BA, BUB1, BUB1BB, MAD1L1, SI:DKEY-225F5.4, MAD2L1	0.000110792
GOTERM_BP_FAT	GO:0033046	negative regulation of sister chromatid segregation	11	ZWILCH, KNTC1, TTK, SPDL1, BUB3, BUB1BA, BUB1, BUB1BB, MAD1L1, SI:DKEY-225F5.4, MAD2L1	0.000110792
GOTERM_BP_FAT	GO:0033048	negative regulation of mitotic sister chromatid segregation	11	ZWILCH, KNTC1, TTK, SPDL1, BUB3, BUB1BA, BUB1, BUB1BB, MAD1L1, SI:DKEY-225F5.4, MAD2L1	0.000110792
GOTERM_BP_FAT	GO:2000816	negative regulation of mitotic sister chromatid separation	11	ZWILCH, KNTC1, TTK, SPDL1, BUB3, BUB1BA, BUB1, BUB1BB, MAD1L1, SI:DKEY-225F5.4, MAD2L1	0.000110792
GOTERM_BP_FAT	GO:0010389	regulation of G2/M transition of mitotic cell cycle	17	MIIP, CDC6, AURKB, CDC25B, TICRR, WEE1, CENPF, MRNIP, CDK6, CHEK1, CDK2, CDK1, SI:CH211-63O20.7, ZGC:162895, TOPBP1, NABP1A, DTL	0.00288953
GOTERM_BP_FAT	GO:0034502	protein localization to chromosome	12	ACD, MRNIP, ZWILCH, RPA1, TASORB, KNTC1, TTK, SPDL1, LRWD1, KNL1, TERFA, AURKB	0.00312618
GOTERM_BP_FAT	GO:1902749	regulation of cell cycle G2/M phase transition	17	MIIP, CDC6, AURKB, CDC25B, TICRR, WEE1, CENPF, MRNIP, CDK6, CHEK1, CDK2, CDK1, SI:CH211-63O20.7, ZGC:162895, TOPBP1, NABP1A, DTL	0.00694162
GOTERM_BP_FAT	GO:1902750	negative regulation of cell cycle G2/M phase transition	13	MIIP, CDC6, AURKB, TICRR, WEE1, MRNIP, CHEK1, CDK1, SI:CH211-63O20.7, ZGC:162895, TOPBP1, NABP1A, DTL	0.0289647
GOTERM_BP_FAT	GO:0010972	negative regulation of G2/M transition of mitotic cell cycle	13	MIIP, CDC6, AURKB, TICRR, WEE1, MRNIP, CHEK1, CDK1, SI:CH211-63O20.7, ZGC:162895, TOPBP1, NABP1A, DTL	0.0289647
GOTERM_BP_FAT	GO:0010639	negative regulation of organelle organization	23	ACD, TMOD4, ZWILCH, CCNF, TMOD2, PHF23A, TTK, TERF1, BUB1BA, BUB1BB, ADD2, TEN1, KNTC1, SPDL1, BUB3, TRIP13, FBXO5, TERFA, SI:CH211-266I6.3, BUB1, SI:DKEY-225F5.4, MAD1L1, MAD2L1	0.0414254
GOTERM_BP_FAT	GO:0034501	protein localization to kinetochore	6	ZWILCH, KNTC1, TTK, SPDL1, KNL1, AURKB	0.0471916
GOTERM_BP_FAT	GO:1903083	protein localization to condensed chromosome	6	ZWILCH, KNTC1, TTK, SPDL1, KNL1, AURKB	0.0471916
GOTERM_BP_FAT	GO:0071459	protein localization to chromosome, centromeric region	6	ZWILCH, KNTC1, TTK, SPDL1, KNL1, AURKB	0.0471916
GOTERM_BP_FAT	GO:0031570	DNA integrity checkpoint signaling	14	CDC6, TICRR, MRNIP, EME1, FANCD2, CHEK1, CDK1, TIMELESS, ZGC:162895, RAD1, TOPBP1, ATRIP, DTL, ATR	0.0544837
GOTERM_BP_FAT	GO:0044774	mitotic DNA integrity checkpoint signaling	10	MRNIP, EME1, FANCD2, CHEK1, CDK1, ZGC:162895, TOPBP1, CDC6, DTL, TICRR	0.114267
GOTERM_BP_FAT	GO:0044818	mitotic G2/M transition checkpoint	9	MRNIP, CHEK1, CDK1, ZGC:162895, TOPBP1, CDC6, NABP1A, DTL, TICRR	0.118537
GOTERM_BP_FAT	GO:0033043	regulation of organelle organization	78	CYFIP2, C2CD5, ARPC5A, ZWILCH, EZRB, RAC1A, CEP120, CCNF, PHF23A, GSK3AA, TPRB, MKI67, AREG, MAP2K2B, RND1A, CDC23, STMN1A, RCC1, MAP1SB, KNTC1, SPDL1, FBXO5, SI:CH211-266I6.3, RHOAB, RMI2, BORA, TMOD4, TMOD2, MASTL, TERF1, LRRC4BA, POT1, ANAPC5, ARHGEF15B, TERFA, MAD1L1, SI:DKEY-225F5.4, ANAPC1, MCM2, RTEL1, SI:CH211-244O22.2, EVLA, PPP1R35, TTK, CITA, SKA3, SKA1, AURKB, ADD2, HSPD1, RHOGB, FAM4…	0.119476
GOTERM_BP_FAT	GO:0000077	DNA damage checkpoint signaling	12	MRNIP, EME1, FANCD2, CHEK1, CDK1, ZGC:162895, RAD1, TOPBP1, DTL, ATRIP, ATR, TICRR	0.148134
GOTERM_BP_FAT	GO:0044773	mitotic DNA damage checkpoint signaling	9	MRNIP, EME1, FANCD2, CHEK1, CDK1, ZGC:162895, TOPBP1, DTL, TICRR	0.152216
GOTERM_BP_FAT	GO:0042770	signal transduction in response to DNA damage	13	USP10, TICRR, MRNIP, EME1, FANCD2, CHEK1, CDK1, ZGC:162895, RAD1, TOPBP1, ATRIP, DTL, ATR	0.154952
GOTERM_BP_FAT	GO:0007095	mitotic G2 DNA damage checkpoint signaling	6	MRNIP, CHEK1, CDK1, TOPBP1, DTL, TICRR	0.198496
GOTERM_BP_FAT	GO:0033314	mitotic DNA replication checkpoint signaling	4	ZGC:162895, TOPBP1, CDC6, TICRR	0.48931
GOTERM_BP_FAT	GO:0000076	DNA replication checkpoint signaling	5	TIMELESS, ZGC:162895, TOPBP1, CDC6, TICRR	0.629094
GOTERM_BP_FAT	GO:0051129	negative regulation of cellular component organization	24	ACD, RTEL1, TMOD4, ZWILCH, CCNF, TMOD2, PHF23A, TTK, TERF1, BUB1BA, BUB1BB, ADD2, TEN1, KNTC1, SPDL1, BUB3, TRIP13, FBXO5, TERFA, SI:CH211-266I6.3, BUB1, SI:DKEY-225F5.4, MAD1L1, MAD2L1	0.706509
GOTERM_BP_FAT	GO:0051128	regulation of cellular component organization	102	CYFIP2, ARPC5A, ZWILCH, CEP120, CCNF, SI:CH211-159I8.4, MKI67, CAMK2G2, MAP2K2B, RND1A, CDC23, SSRP1A, STMN1A, RCC1, ABHD17AA, KNTC1, FBXO5, RHOAB, BORA, TMOD4, TMOD2, AAK1A, TYROBP, LRRC4BA, ANAPC5, ARHGEF15B, MAD1L1, ANAPC1, CERKL, RTEL1, PPP1R35, EIF5A2, NPM1A, SKA3, CITA, SKA1, BAG5, FAM49AL, CEP70, PACSIN2, MAPRE1B, ABL2, ODF2A, SMN1, ECT2, PLXNA4, PLK4, ACD, STIL, MAPRE1A, TBR1B, NDC80, TPX…	0.94847
GOTERM_BP_FAT	GO:0031573	mitotic intra-S DNA damage checkpoint signaling	3	EME1, FANCD2, ZGC:162895	0.94847
GOTERM_BP_FAT	GO:0035556	intracellular signal transduction	95	SRPK1B, TGFB1B, CDKN1A, SI:CH211-195B13.1, DGKE, RHOT1B, ZWILCH, RAC1A, ARHGAP1, MAP2K2B, RND1A, PIDD1, ZGC:85858, GUCY2CB, RASSF1, EME1, CHEK1, PBK, HRASA, KNTC1, SPDL1, TOPBP1, PDE8A, RHOAB, CAP1, ADCY2B, KALRNB, SI:CH211-265O23.1, SI:CH211-45C16.2, NRG1, MASTL, HASPIN, PASK, ADCY6A, RAP2C, SI:CH73-286H23.3, DEPDC1B, DEPDC1A, TYROBP, CISHA, RAPGEF2A, FANCD2, PLEKHG5A, TIMELESS, DTL, MAD1L1, SI:…	0.99978
Annotation Cluster 16	Enrichment Score: 4.965949971398638
Category	Term		Count	Genes	FDR
GOTERM_BP_FAT	GO:0000460	maturation of 5.8S rRNA	20	ABT1, RPP40, MAK16, WDR12, GNL2, KRI1, NOP9, GNL3, FTSJ3, EXOSC7, BOP1, EXOSC10, EIF6, ERI1, EXOSC9, EXOSC8, RRS1, MTREX, EXOSC2, PES	3.18506e-07
GOTERM_BP_FAT	GO:0042273	ribosomal large subunit biogenesis	25	PAK1IP1, NIP7, NOP2, MAK16, PPAN, NPM1A, NOC2L, SDAD1, RPF2, TMA16, RRS1, RBM34, MDN1, DDX18, NOP16, WDR74, WDR12, GNL2, FTSJ3, BOP1, EBNA1BP2, EIF6, BXDC2, MRTO4, PES	3.23681e-06
GOTERM_CC_FAT	GO:0030687	preribosome, large subunit precursor	13	NIP7, MAK16, PPAN, WDR74, WDR12, NOC2L, FTSJ3, BOP1, EBNA1BP2, MRTO4, RRS1, MDN1, PES	3.48031e-05
GOTERM_BP_FAT	GO:0000470	maturation of LSU-rRNA	13	DDX18, PAK1IP1, NOP2, MAK16, PPAN, WDR12, GNL2, RPF2, FTSJ3, BOP1, EIF6, RBM34, PES	0.00394482
GOTERM_BP_FAT	GO:0000463	maturation of LSU-rRNA from tricistronic rRNA transcript (SSU-rRNA, 5.8S rRNA, LSU-rRNA)	10	BOP1, DDX18, PAK1IP1, PPAN, WDR12, GNL2, RBM34, RPF2, PES, FTSJ3	0.00694162
GOTERM_CC_FAT	GO:0070545	PeBoW complex	3	BOP1, WDR12, PES	0.479844
Annotation Cluster 17	Enrichment Score: 4.60472858220431
Category	Term		Count	Genes	FDR
KEGG_PATHWAY	dre03460:Fanconi anemia pathway		27	HER6, BLM, HER9, FAAP24, EME1, USP1, ATRIP, POLH, FAAP100, FANCI, RMI2, SLX1B, FANCL, RMI1, TOP3A, RPA1, RPA2, FANCC, FANCG, FANCF, RAD51, RAD51C, FANCD2, UBE2T, RPA3, ATR, CENPS	1.35791e-08
GOTERM_CC_FAT	GO:0043240	Fanconi anaemia nuclear complex	6	FANCL, FAAP24, FANCC, FANCG, FANCF, FAAP100	0.0592302
GOTERM_BP_FAT	GO:0036297	interstrand cross-link repair	9	DCLRE1A, FANCD2, FANCL, RFWD3, FAAP24, FANCC, FANCG, FANCF, FAAP100	0.152216
Annotation Cluster 18	Enrichment Score: 4.293395687660504
Category	Term		Count	Genes	FDR
GOTERM_BP_FAT	GO:0006310	DNA recombination	54	TOP2A, SWSAP1, MCM8, MCM9, ZGC:85936, EME1, SFR1, EXO1, RUVBL2, RUVBL1, RMI1, SLX1B, NSMCE2, TOP3A, NSMCE1, RAD51B, MMS22L, RAD51D, RAD51C, NSMCE4A, MSH2, FANCD2, MCM3, MCM4, MCM5, MCM6, MCM2, UBE2NB, PIF1, RTEL1, BLM, SI:DKEY-119F1.1, SAMHD1, RAD54B, PSMC3IP, CDC45, SWI5, RAD54L, ZGC:162895, ZSWIM7, XRCC4, XRCC2, GINS4, RPA1, RPA2, CDC7, RAD52, RAD50, RAD51, RPA3, TRIP13, NABP1A, HROB, CENPS	1.39038e-12
GOTERM_MF_FAT	GO:0140097	catalytic activity, acting on DNA	74	TOP2A, N6AMT1, DCLRE1A, FEN1, ERCC6L, MCM8, MCM9, CHD7, TTF2, CHTF18, RPL9, ZGC:85936, CRY-DASH, EME1, EXO1, RUVBL2, ALKBH1, TOP1MT, RUVBL1, POLE, POLH, RFC5, HELLS, ENDOG, RFC4, RFC1, SLX1B, RFC2, DDX11, TWNK, TOP3A, DDX51, CHD1L, TERF1, RAD51B, MSH6, RAD51D, RAD51C, MSH2, PLEX9.2, MCM3, MCM4, MCM5, MCM6, TERFA, MCM2, PIF1, RTEL1, DNMT1, BLM, RAD54B, DHX30, TERT, RBBP4, POLD1, G3BP1, RAD54L, ATR…	2.50261e-11
GOTERM_MF_FAT	GO:0008094	ATP-dependent activity, acting on DNA	43	TOP2A, PIF1, ERCC6L, RTEL1, BLM, MCM8, MCM9, CHD7, TTF2, CHTF18, RPL9, RAD54B, DHX30, RBBP4, RUVBL2, G3BP1, RUVBL1, RAD54L, PMS1, RFC5, ZRANB3, HELLS, RFC4, RFC1, RFC2, DDX11, XRCC2, TWNK, SMARCA5, DDX51, CHD1L, ATAD5A, RAD51B, MSH6, RAD51D, RAD51, RAD51C, MSH2, MCM3, MCM4, MCM5, MCM6, MCM2	4.4301e-08
GOTERM_MF_FAT	GO:0004386	helicase activity	40	PIF1, ERCC6L, RTEL1, BLM, DDX49, DDX27, DDX24, MCM8, MCM9, CHD7, CHTF18, RAD54B, DHX30, DHX33, RUVBL2, DHX57, G3BP1, RUVBL1, DHX15, DHX37, RAD54L, MTREX, ZRANB3, DDX18, HELLS, AQR, DDX11, DDX56, TWNK, DDX31, DDX54, DDX51, CHD1L, DDX52, DDX19B, MCM3, MCM4, MCM5, MCM6, MCM2	5.21392e-05
GOTERM_MF_FAT	GO:0017116	single-stranded DNA helicase activity	19	PIF1, RTEL1, BLM, ERCC6L, MCM8, DDX11, MCM9, TWNK, CHD7, CHD1L, CHTF18, RUVBL2, RUVBL1, MCM3, RAD54L, MCM4, MCM5, MCM6, MCM2	0.000883771
GOTERM_MF_FAT	GO:0036121	double-stranded DNA helicase activity	18	PIF1, RTEL1, BLM, ERCC6L, MCM8, DDX11, MCM9, TWNK, CHD7, CHD1L, RUVBL2, RUVBL1, MCM3, RAD54L, MCM4, MCM5, MCM6, MCM2	0.00106204
GOTERM_MF_FAT	GO:0061749	forked DNA-dependent helicase activity	18	PIF1, RTEL1, BLM, ERCC6L, MCM8, DDX11, MCM9, TWNK, CHD7, CHD1L, RUVBL2, RUVBL1, MCM3, RAD54L, MCM4, MCM5, MCM6, MCM2	0.00106204
GOTERM_MF_FAT	GO:1990518	single-stranded 3'-5' DNA helicase activity	18	PIF1, RTEL1, BLM, ERCC6L, MCM8, DDX11, MCM9, TWNK, CHD7, CHD1L, RUVBL2, RUVBL1, MCM3, RAD54L, MCM4, MCM5, MCM6, MCM2	0.00106204
GOTERM_MF_FAT	GO:0003678	DNA helicase activity	21	PIF1, RTEL1, BLM, ERCC6L, MCM8, DDX11, MCM9, TWNK, CHD7, CHD1L, CHTF18, DHX30, RUVBL2, RUVBL1, G3BP1, MCM3, RAD54L, MCM4, MCM5, MCM6, MCM2	0.00146752
GOTERM_MF_FAT	GO:0009378	four-way junction helicase activity	18	PIF1, RTEL1, BLM, ERCC6L, MCM8, DDX11, MCM9, TWNK, CHD7, CHD1L, RUVBL2, RUVBL1, MCM3, RAD54L, MCM4, MCM5, MCM6, MCM2	0.00146752
GOTERM_MF_FAT	GO:0043138	3'-5' DNA helicase activity	18	PIF1, RTEL1, BLM, ERCC6L, MCM8, DDX11, MCM9, TWNK, CHD7, CHD1L, RUVBL2, RUVBL1, MCM3, RAD54L, MCM4, MCM5, MCM6, MCM2	0.00201465
GOTERM_MF_FAT	GO:0003689	DNA clamp loader activity	14	RFC5, PIF1, RTEL1, ERCC6L, RFC4, RFC1, RFC2, DDX11, MCM9, DDX51, CHD1L, CHTF18, RUVBL2, RUVBL1	0.00678573
GOTERM_MF_FAT	GO:0140104	molecular carrier activity	22	PIF1, RTEL1, ERCC6L, COX18, DDX11, MCM9, CSE1L, NUTF2, EMC10, DDX51, CHD1L, SNUPN, IPO4, NDUFAB1A, CBWD, RUVBL2, RUVBL1, EMC6, KPNB3, NUTF2L, KPNA2, KPNB1	0.0482831
GOTERM_MF_FAT	GO:0015616	DNA translocase activity	11	PIF1, RTEL1, ERCC6L, MCM9, DDX11, RUVBL2, RUVBL1, RAD54L, DDX51, CHD1L, RAD54B	0.0619477
GOTERM_MF_FAT	GO:0140658	ATP-dependent chromatin remodeler activity	16	ZRANB3, PIF1, HELLS, RTEL1, ERCC6L, DDX11, MCM9, CHD7, SMARCA5, DDX51, CHD1L, TTF2, RAD54B, RUVBL2, RUVBL1, RAD54L	0.190465
GOTERM_MF_FAT	GO:0140597	protein carrier chaperone	12	PIF1, RTEL1, ERCC6L, COX18, MCM9, DDX11, RUVBL2, RUVBL1, EMC10, DDX51, EMC6, CHD1L	0.233734
GOTERM_MF_FAT	GO:0140584	chromatin extrusion motor activity	9	PIF1, RTEL1, ERCC6L, MCM9, DDX11, RUVBL2, RUVBL1, DDX51, CHD1L	0.25569
GOTERM_MF_FAT	GO:0140665	ATP-dependent H3-H4 histone complex chaperone activity	9	PIF1, RTEL1, ERCC6L, MCM9, DDX11, RUVBL2, RUVBL1, DDX51, CHD1L	0.25569
GOTERM_MF_FAT	GO:0061775	cohesin loader activity	9	PIF1, RTEL1, ERCC6L, MCM9, DDX11, RUVBL2, RUVBL1, DDX51, CHD1L	0.25569
GOTERM_MF_FAT	GO:0000510	H3-H4 histone complex chaperone activity	9	PIF1, RTEL1, ERCC6L, MCM9, DDX11, RUVBL2, RUVBL1, DDX51, CHD1L	0.25569
GOTERM_MF_FAT	GO:0140674	ATP-dependent histone chaperone activity	9	PIF1, RTEL1, ERCC6L, MCM9, DDX11, RUVBL2, RUVBL1, DDX51, CHD1L	0.371294
GOTERM_MF_FAT	GO:0140849	ATP-dependent H2AZ histone chaperone activity	9	PIF1, RTEL1, ERCC6L, MCM9, DDX11, RUVBL2, RUVBL1, DDX51, CHD1L	0.371294
GOTERM_MF_FAT	GO:0140713	histone chaperone activity	9	PIF1, RTEL1, ERCC6L, MCM9, DDX11, RUVBL2, RUVBL1, DDX51, CHD1L	0.519798
Annotation Cluster 19	Enrichment Score: 4.291849934279607
Category	Term		Count	Genes	FDR
GOTERM_BP_FAT	GO:0051169	nuclear transport	45	LTV1, POM121, NUP107, NUP188, POLDIP3, CSE1L, NMD3, TPRB, NPM1A, AAAS, SDAD1, SI:DKEYP-20G2.1, IPO4, NOP9, NUP160, NOL6, GLE1, IPO9, NUP88, KPNA2, RAE1, TNPO3, MDN1, RANBP2, NUP133, NUP155, ALYREF, THOC1, NUTF2, NUP62L, SNUPN, THOC6, NUP93, RANGAP1A, DDX19B, EIF6, NUP50, NUP35, NUP54, NUP98, NUTF2L, KPNB3, KPNB1, RANGAP1B, NUP58	3.008e-09
GOTERM_BP_FAT	GO:0006913	nucleocytoplasmic transport	45	LTV1, POM121, NUP107, NUP188, POLDIP3, CSE1L, NMD3, TPRB, NPM1A, AAAS, SDAD1, SI:DKEYP-20G2.1, IPO4, NOP9, NUP160, NOL6, GLE1, IPO9, NUP88, KPNA2, RAE1, TNPO3, MDN1, RANBP2, NUP133, NUP155, ALYREF, THOC1, NUTF2, NUP62L, SNUPN, THOC6, NUP93, RANGAP1A, DDX19B, EIF6, NUP50, NUP35, NUP54, NUP98, NUTF2L, KPNB3, KPNB1, RANGAP1B, NUP58	3.008e-09
GOTERM_CC_FAT	GO:0005643	nuclear pore	25	POM121, NUP107, NUP188, TPRB, AAAS, NUP160, GLE1, NUP43, NUP88, RAE1, NDC1, RANBP2, NUP133, NUP210, NUP155, NUTF2, NUP62L, NUP93, NUP50, NUP35, NUP54, NUP98, NUTF2L, NUP58, NUP37	4.38964e-08
KEGG_PATHWAY	dre03013:Nucleocytoplasmic transport		41	AHCTF1, POM121, NUP107, NUP188, CSE1L, NMD3, TPRB, AAAS, IPO4, NUP160, GLE1, IPO9, MAGOH, NUP43, NUP88, KPNA2, RAE1, TNPO3, NDC1, RANBP2, NUP133, NUP210, NUP155, ALYREF, THOC1, NUP62L, SNUPN, THOC6, NUP93, RANGAP1A, DDX19B, TMEM33, NUP50, NUP35, NUP54, NUP98, KPNB3, KPNB1, RANGAP1B, NUP58, NUP37	5.04073e-08
GOTERM_BP_FAT	GO:0034504	protein localization to nucleus	30	UTP25, POM121, NUP107, NUP188, CSE1L, HEATR1, NOL8, TPRB, IPO4, LMNB2, LMNB1, IPO9, TMEM147, NUP88, KPNA2, TNPO3, RANBP2, NUP133, NUP155, NUTF2, NUP62L, SNUPN, NUP93, NUP50, NUP35, NUP54, NUP98, NUTF2L, KPNB3, KPNB1	1.24231e-07
GOTERM_MF_FAT	GO:0017056	structural constituent of nuclear pore	14	POM121, NUP107, NUP155, NUP133, NUP188, NUP62L, TPRB, NUP160, NUP93, NUP35, NUP54, NUP88, NUP98, NUP58	1.17504e-06
GOTERM_BP_FAT	GO:0006606	protein import into nucleus	24	RANBP2, POM121, NUP107, NUP155, NUP133, NUP188, CSE1L, NUTF2, NUP62L, TPRB, SNUPN, IPO4, NUP93, IPO9, NUP50, NUP35, NUP54, NUP88, NUP98, KPNB3, NUTF2L, KPNA2, KPNB1, TNPO3	1.55828e-06
GOTERM_BP_FAT	GO:0051170	import into nucleus	24	RANBP2, POM121, NUP107, NUP155, NUP133, NUP188, CSE1L, NUTF2, NUP62L, TPRB, SNUPN, IPO4, NUP93, IPO9, NUP50, NUP35, NUP54, NUP88, NUP98, KPNB3, NUTF2L, KPNA2, KPNB1, TNPO3	2.47004e-06
GOTERM_BP_FAT	GO:0051168	nuclear export	29	LTV1, POM121, NUP107, NUP188, POLDIP3, CSE1L, NMD3, TPRB, NPM1A, SDAD1, SI:DKEYP-20G2.1, NOP9, NOL6, GLE1, NUP88, RAE1, MDN1, NUP133, NUP155, ALYREF, THOC1, NUP62L, THOC6, NUP93, RANGAP1A, DDX19B, EIF6, NUP98, RANGAP1B	8.35109e-06
GOTERM_CC_FAT	GO:0005635	nuclear envelope	51	ITPRIP, NUP107, NUP188, CSE1L, TPRB, LMNB2, LMNB1, GLE1, TMEM147, SMPD4, IPO9, SLC22A18, NSMFB, BANF1, NDC1, SUN2, NUP133, NUP210, NUTF2, LEMD3, NUP93, NUP50, NUP54, NUP98, NEMP1, MAD1L1, KPNB1, NUP58, OSBPL3B, POM121, MTMR8, TMPOB, TMPOA, NOC4L, AAAS, NUP160, CCND2B, CEPT1B, TMEM201, BMB, NUP43, NUP88, MGST3A, RAE1, RANBP2, NUP155, NUP62L, GNAQ, NUP35, NUTF2L, NUP37	9.09187e-06
GOTERM_BP_FAT	GO:0033365	protein localization to organelle	81	NUP107, NUP188, ZWILCH, CCDC47, CSE1L, EMC10, AUP1, TPRB, IPO4, LMNB2, LMNB1, TMEM147, IPO9, TIMM17A, PMPCA, KNTC1, SPDL1, KPNA2, TNPO3, NUP133, PAM16, TOMM34, NUTF2, TIMM22, KNL1, BCS1L, TOMM40L, NUP93, IMMP1L, NUP50, NUP54, NUP98, TERFA, KPNB3, KPNB1, UTP25, POM121, PRKAA2, TOMM40, SCARB2B, COX18, HEATR1, TIMM13, NOL8, TTK, TIMM10, AURKB, TIMM50, HSPD1, MRNIP, SAMM50, NCLN, MAPRE1B, ODF2A, NUP8…	4.27955e-05
GOTERM_BP_FAT	GO:0050657	nucleic acid transport	28	SLBP, POM121, NUP107, NUP188, POLDIP3, TPRB, EIF4EB, NOL6, GLE1, MAGOH, NUP88, RAE1, NDC1, NUP133, NUP155, ALYREF, THOC1, NUTF2, NUP62L, SNUPN, THOC6, NUP93, DDX19B, NUP50, NUP35, NUP98, NUTF2L, NUP58	5.20033e-05
GOTERM_BP_FAT	GO:0050658	RNA transport	28	SLBP, POM121, NUP107, NUP188, POLDIP3, TPRB, EIF4EB, NOL6, GLE1, MAGOH, NUP88, RAE1, NDC1, NUP133, NUP155, ALYREF, THOC1, NUTF2, NUP62L, SNUPN, THOC6, NUP93, DDX19B, NUP50, NUP35, NUP98, NUTF2L, NUP58	5.20033e-05
GOTERM_BP_FAT	GO:0051236	establishment of RNA localization	28	SLBP, POM121, NUP107, NUP188, POLDIP3, TPRB, EIF4EB, NOL6, GLE1, MAGOH, NUP88, RAE1, NDC1, NUP133, NUP155, ALYREF, THOC1, NUTF2, NUP62L, SNUPN, THOC6, NUP93, DDX19B, NUP50, NUP35, NUP98, NUTF2L, NUP58	5.20033e-05
GOTERM_BP_FAT	GO:0006403	RNA localization	28	SLBP, POM121, NUP107, NUP188, POLDIP3, TPRB, EIF4EB, NOL6, GLE1, MAGOH, NUP88, RAE1, NDC1, NUP133, NUP155, ALYREF, THOC1, NUTF2, NUP62L, SNUPN, THOC6, NUP93, DDX19B, NUP50, NUP35, NUP98, NUTF2L, NUP58	0.000252279
GOTERM_BP_FAT	GO:0051028	mRNA transport	23	NDC1, SLBP, NUP107, NUP155, NUP133, NUP188, POLDIP3, ALYREF, THOC1, NUTF2, TPRB, EIF4EB, THOC6, GLE1, NUP93, DDX19B, NUP50, MAGOH, NUP35, NUP88, NUP98, NUTF2L, NUP58	0.000504058
GOTERM_BP_FAT	GO:0072594	establishment of protein localization to organelle	49	NUP107, NUP188, CSE1L, TPRB, IPO4, IPO9, TIMM17A, PMPCA, KPNA2, TNPO3, NUP133, PAM16, TOMM34, NUTF2, TIMM22, BCS1L, TOMM40L, NUP93, IMMP1L, NUP50, NUP54, NUP98, KPNB3, KPNB1, POM121, TOMM40, SCARB2B, COX18, TIMM13, TIMM10, TIMM50, HSPD1, SAMM50, NUP88, RANBP2, LAMP1B, NUP155, AGK, TIMM44, NUP62L, LRWD1, PEX12, SNUPN, SPCS3, TOMM70A, CHCHD4A, NUP35, SRPRB, NUTF2L	0.000632748
GOTERM_BP_FAT	GO:0006405	RNA export from nucleus	18	POM121, NUP107, NUP155, NUP133, NUP188, POLDIP3, ALYREF, THOC1, NUP62L, TPRB, THOC6, NOL6, GLE1, NUP93, DDX19B, NUP88, NUP98, RAE1	0.00111716
GOTERM_BP_FAT	GO:0015931	nucleobase-containing compound transport	33	SLBP, POM121, NUP107, NUP188, POLDIP3, TPRB, EIF4EB, NOL6, GLE1, MAGOH, NUP88, RAE1, NDC1, NUP133, NUP155, ALYREF, SLC33A1, THOC1, NUTF2, NUP62L, SLC25A25B, SNUPN, THOC6, NUP93, SLC25A16, DDX19B, NUP50, NUP35, NUP98, NUTF2L, SLC25A33, NUP58, SLC29A2	0.00301286
GOTERM_BP_FAT	GO:0000972	transcription-dependent tethering of RNA polymerase II gene DNA at nuclear periphery	5	NUP107, NUP155, NUP133, NUP98, RAE1	0.0870085
GOTERM_BP_FAT	GO:0006406	mRNA export from nucleus	11	GLE1, NUP93, DDX19B, NUP107, NUP133, POLDIP3, ALYREF, THOC1, NUP88, TPRB, THOC6	0.13416
GOTERM_BP_FAT	GO:0016973	poly(A)+ mRNA export from nucleus	5	GLE1, NUP93, DDX19B, NUP133, POLDIP3	0.629094
GOTERM_BP_FAT	GO:0051641	cellular localization	195	LTV1, NUP107, RHOT1B, EMC10, ZDHHC7, GLE1, AP1S1, RHOAB, WLS, TANGO6, PACS1A, TANGO2, KNL1, YWHAQA, BCS1L, NUP93, SEPTIN5A, IFT88, TOMM20A, NUP98, RABL2, LLGL2, POM121, CDCA5, NMD3, NPM1A, AAAS, SKA3, SKA1, MRNIP, BLOC1S2, MAPRE1B, NUP88, ACD, MYRIPA, RAB3IP, MAPRE1A, TASORB, SNUPN, EIF6, CCDC88C, ARF6A, C2CD5, SI:DKEYP-20G2.1, SPOUT1, TFR1A, TFR1B, ARV1, CRB2A, NUF2, ZGC:63863, TMED7, BBS5, ABCD…	0.94847
GOTERM_BP_FAT	GO:0051649	establishment of localization in cell	125	LTV1, NUP107, NUP188, RHOT1B, CSE1L, CEP120, IPO4, GLE1, AP2M1B, IPO9, NUSAP1, AP1S1, KPNA2, RHOAB, WLS, AFG2B, THOC1, KNL1, BCS1L, THOC6, NUP93, IFT88, SI:CH211-161H7.4, TOMM20A, ZFYVE9A, RIMS2A, NUP98, RABL2, KPNB3, KPNB1, MAD1L1, LLGL2, POM121, SCARB2B, CDCA5, COX18, NMD3, NPM1A, AAAS, SKA3, SKA1, NUP160, NOP9, CCNB1, DTNBP1B, BLOC1S2, NUP88, MDN1, NLGN2B, NUP155, MYRIPA, ALYREF, RAB3IP, SNUPN…	0.94847
GOTERM_BP_FAT	GO:0006886	intracellular protein transport	50	C2CD5, NUP107, NUP188, CSE1L, TPRB, SI:DKEYP-20G2.1, IPO4, SNX8A, AP2M1B, IPO9, AP1S1, TMED7, KPNA2, TNPO3, WLS, NUP133, AFG2B, NUTF2, TIMM22, NUP93, TOMM20A, NUP50, NUP54, RIMS2A, NUP98, RABL2, KPNB3, KPNB1, RAMP2, POM121, SCARB2B, TIMM13, TIMM10, SAMM50, RAB23, NUP88, SEC23B, RANBP2, SEC24A, NUP155, MYRIPA, AGK, NUP62L, PEX12, SNUPN, TOMM70A, NUP35, CLTCB, ARF6A, NUTF2L	0.94847
GOTERM_BP_FAT	GO:0033036	macromolecule localization	161	NUP107, TMEM41B, NUP188, ZWILCH, CSE1L, EMC10, NMT1A, ZDHHC7, AUP1, IPO4, GLE1, AP2M1B, RAB42B, TMEM147, IPO9, ZDHHC3A, MAGOH, PRELID1A, AP1S1, PMPCA, KNTC1, KPNA2, WLS, ESYT2A, TANGO6, OSBPL10B, SPNS3, TANGO2, AFG2B, PACS1A, PAM16, TOMM34, THOC1, KNL1, YWHAQA, BCS1L, CRABP2A, THOC6, NUP93, SEPTIN5A, TOMM20A, RIMS2A, NUP98, RABL2, KPNB3, KPNB1, SLC27A4, OSBPL3B, ESYT1A, UTP25, SLBP, POM121, SCARB…	0.94847
GOTERM_BP_FAT	GO:0008104	protein localization	133	NUP107, NUP188, ZWILCH, CSE1L, EMC10, NMT1A, ZDHHC7, AUP1, IPO4, GLE1, AP2M1B, RAB42B, TMEM147, IPO9, ZDHHC3A, AP1S1, PMPCA, KNTC1, KPNA2, WLS, TANGO6, TANGO2, AFG2B, PACS1A, PAM16, TOMM34, KNL1, YWHAQA, BCS1L, NUP93, SEPTIN5A, TOMM20A, RIMS2A, NUP98, RABL2, KPNB3, KPNB1, UTP25, POM121, SCARB2B, COX18, NMD3, TIMM50, PALS1B, MRNIP, MAPRE1B, ODF2A, NPHP4, NUP88, CNTLN, AKIRIN2, LAMP1B, ACD, STIL, N…	0.94847
GOTERM_BP_FAT	GO:0070727	cellular macromolecule localization	133	NUP107, NUP188, ZWILCH, CSE1L, EMC10, NMT1A, ZDHHC7, AUP1, IPO4, GLE1, AP2M1B, RAB42B, TMEM147, IPO9, ZDHHC3A, AP1S1, PMPCA, KNTC1, KPNA2, WLS, TANGO6, TANGO2, AFG2B, PACS1A, PAM16, TOMM34, KNL1, YWHAQA, BCS1L, NUP93, SEPTIN5A, TOMM20A, RIMS2A, NUP98, RABL2, KPNB3, KPNB1, UTP25, POM121, SCARB2B, COX18, NMD3, TIMM50, PALS1B, MRNIP, MAPRE1B, ODF2A, NPHP4, NUP88, CNTLN, AKIRIN2, LAMP1B, ACD, STIL, N…	0.94847
GOTERM_BP_FAT	GO:0045184	establishment of protein localization	95	C2CD5, NUP107, NUP188, CCDC47, CSE1L, ZDHHC7, EMC10, TPRB, SI:DKEYP-20G2.1, IPO4, TFR1A, SNX8A, GLE1, TFR1B, AP2M1B, RAB42B, TMEM147, IPO9, ZDHHC3A, TIMM17A, AP1S1, PMPCA, WASH1, TMED7, KPNA2, TNPO3, WLS, NDC1, TANGO6, NUP133, TANGO2, AFG2B, PAM16, TOMM34, NUTF2, TIMM22, BCS1L, TOMM40L, NUP93, IMMP1L, SCAMP5A, TOMM20A, NUP50, NUP54, SYBL1, RIMS2A, NUP98, RABL2, KPNB3, KPNB1, NUP58, RAMP2, POM121,…	0.94847
GOTERM_BP_FAT	GO:0046907	intracellular transport	94	LTV1, C2CD5, NUP107, NUP188, RHOT1B, CSE1L, CEP120, TPRB, SI:DKEYP-20G2.1, IPO4, LMNB2, LMNB1, SNX8A, GLE1, AP2M1B, ARV1, IPO9, AP1S1, ZGC:63863, WASH1, TMED7, KPNA2, BBS5, ABCD3B, TNPO3, WLS, SI:CH211-11K18.4, MKKS, NUP133, AFG2B, THOC1, KIF23, NUTF2, TIMM22, THOC6, NUP93, IFT88, DDX19B, TOMM20A, NUP50, ZFYVE9A, NUP54, SYBL1, RIMS2A, NUP98, RABL2, KPNB3, KPNB1, ERGIC1, NUP58, RAMP2, POM121, POLD…	0.94847
GOTERM_BP_FAT	GO:0071705	nitrogen compound transport	104	NUP107, NUP188, CSE1L, IPO4, GLE1, AP2M1B, RAB42B, IPO9, MAGOH, AP1S1, KPNA2, WLS, TANGO6, TANGO2, AFG2B, PAM16, THOC1, THOC6, NUP93, TOMM20A, RIMS2A, NUP98, RABL2, KPNB3, KPNB1, SLBP, POM121, SCARB2B, NMD3, SLC25A38B, TIMM50, NUP88, AKIRIN2, NUP155, MYRIPA, ALYREF, SLC52A2, SLC33A1, TIMM44, SLC25A25B, SNUPN, TIMM10B, CLTCB, ARF6A, SFXN1, CCDC22, NUTF2L, C2CD5, TPRB, EIF4EB, SI:DKEYP-20G2.1, TFR1…	0.94847
GOTERM_BP_FAT	GO:0015031	protein transport	77	C2CD5, NUP107, NUP188, CSE1L, TPRB, SI:DKEYP-20G2.1, IPO4, TFR1A, SNX8A, GLE1, TFR1B, AP2M1B, RAB42B, IPO9, TIMM17A, AP1S1, WASH1, TMED7, KPNA2, TNPO3, WLS, NDC1, TANGO6, NUP133, TANGO2, AFG2B, PAM16, NUTF2, TIMM22, TOMM40L, NUP93, SCAMP5A, TOMM20A, NUP50, NUP54, SYBL1, RIMS2A, NUP98, RABL2, KPNB3, KPNB1, NUP58, RAMP2, POM121, TOMM40, SCARB2B, TIMM13, NMD3, TIMM10, ARL8BB, SDAD1, TIMM50, HSPD1, S…	0.94847
Annotation Cluster 20	Enrichment Score: 3.8999688673415274
Category	Term		Count	Genes	FDR
GOTERM_BP_FAT	GO:0007059	chromosome segregation	72	TOP2A, NCAPG2, KIF11, SMC4, SMC2, NTMT1, TOP1MT, NUF2, NUSAP1, NEK2, OIP5, KNTC1, SPDL1, DLGAP5, HAUS4, KIF23, HAUS6, KNL1, HAUS5, KNSTRN, HAUS2, HAUS1, KIF4, SGO1, SGO2, SI:CH211-161H7.4, ESPL1, FANCD2, INCENP, KIFC1, KIF2C, MAD1L1, SI:DKEY-225F5.4, TUBGCP2, CDCA5, MIS12, CDCA8, NCAPG, TTK, SKA3, SKA1, NCAPH, NSL1, AURKB, PSMC3IP, DSN1, CCNB1, HAUS8, RACGAP1, HAUS7, MAPRE1B, ZGC:86764, CENPT, ST…	1.92768e-20
GOTERM_BP_FAT	GO:0007051	spindle organization	38	CEP126, TUBGCP2, KIF11, AURKB, AURKA, PLK2B, HAUS8, RACGAP1, HAUS7, NTMT1, NUF2, MAPRE1B, ZGC:86764, CEP72, DLGAP5, STIL, AFG2B, PLK1, MAPRE1A, HAUS4, HAUS6, KIF23, HAUS5, CKAP5, KNSTRN, NDC80, HAUS2, KIF4, HAUS1, ASPM, CENPH, INCENP, KIFC1, TACC3, SASS6, TUBGCP5, PRC1A, PRC1B	1.58254e-09
GOTERM_BP_FAT	GO:0000226	microtubule cytoskeleton organization	79	GPSM2, CEP126, NUMA1, KIF11, TUBB6, TUBA1B, TUBA1A, STMN1A, NTMT1, RUVBL2, NUF2, RUVBL1, NUSAP1, MAP1SB, NAV1A, SPDL1, CFAP43, NINL, DLGAP5, RHOAB, DCHS1B, CEP135, AFG2B, HAUS4, KIF23, HAUS6, HAUS5, KNSTRN, CKAP5, HAUS2, HAUS1, KIF4, ASPM, IFT88, MAP7D1A, INCENP, KIFC1, MAP7D1B, TUBA4L, LLGL2, TUBGCP2, TUBA8L3, ZGC:55461, AURKB, AURKA, PLK2B, HAUS8, RACGAP1, HAUS7, MAPRE1B, ZGC:86764, CEP72, POC1…	3.27582e-07
GOTERM_CC_FAT	GO:0015630	microtubule cytoskeleton	143	CEP126, CEP120, CCNF, CEP128, TUBB6, RASSF1, STMN1A, WDR90, NUSAP1, NAV1A, NEK2, KNTC1, FBXO5, GTSE1, MID1IP1A, CEP135, DDX11, KNSTRN, SEPTIN5A, IFT88, CCNE2, ANAPC5, KIF20A, TUBA4L, MAD1L1, DCUN1D5, TUBGCP2, PPP1R35, TUBA8L3, CDCA8, ZGC:55461, HMMR, NPM1A, SKA3, SKA1, CCNB2, KIF20BB, CCNB1, KIF20BA, RACGAP1, BLOC1S2, CEP70, MAPRE1B, ZGC:86764, CEP72, ODF2A, NPHP4, PIBF1, CEP78, CNTLN, PLK4, STIL…	3.67125e-06
GOTERM_BP_FAT	GO:0140694	membraneless organelle assembly	57	MPV17L2, AUP1, KIF11, C1QBP, KNTC1, DLGAP5, ABT1, CEP135, TPM3, TMOD4, TANGO2, TMOD2, HAUS4, KIF23, HAUS6, HAUS5, HAUS2, HAUS1, PWP2H, ATXN2L, SI:CH211-161H7.4, INCENP, KIFC1, BXDC2, MRTO4, SBDS, POPDC1, TUBGCP2, NIP7, MIS12, RPF2, AURKB, RRP7A, HAUS8, RACGAP1, HAUS7, G3BP1, MAPRE1B, ZGC:86764, POC1B, MDN1, CCT5, PLK4, CENPT, STIL, MTERF3, CEP152, MAPRE1A, CHCHD10, ERAL1, EIF6, CENPH, SASS6, TUBG…	2.10844e-05
GOTERM_BP_FAT	GO:1902850	microtubule cytoskeleton organization involved in mitosis	28	GPSM2, CEP126, NUMA1, KIF11, AURKB, AURKA, PLK2B, RACGAP1, NUF2, NUSAP1, ZGC:86764, SPDL1, DLGAP5, RHOAB, STIL, AFG2B, PLK1, KIF23, CKAP5, NDC80, KIF4, IFT88, CENPH, KIFC1, TACC3, SASS6, PRC1A, PRC1B	3.04892e-05
GOTERM_BP_FAT	GO:0007052	mitotic spindle organization	22	CEP126, STIL, AFG2B, PLK1, KIF23, KIF11, CKAP5, NDC80, AURKB, KIF4, AURKA, PLK2B, CENPH, RACGAP1, KIFC1, NUF2, TACC3, ZGC:86764, SASS6, PRC1A, DLGAP5, PRC1B	3.41599e-05
GOTERM_BP_FAT	GO:0007017	microtubule-based process	96	GPSM2, CEP126, NUMA1, RHOT1B, KIF14, KIF11, KIF15, GLE1, TUBB6, TUBA1B, TUBA1A, STMN1A, NTMT1, RUVBL2, NUF2, RUVBL1, NUSAP1, MAP1SB, NAV1A, SPDL1, CFAP43, NINL, DLGAP5, RHOAB, OFD1, DCHS1B, CEP135, AFG2B, HAUS4, KIF23, HAUS6, KIF22, HAUS5, KNSTRN, CKAP5, HAUS2, HAUS1, KIF4, ASPM, IFT88, KIF2A, MAP7D1A, INCENP, KIFC1, MAP7D1B, KIF2C, KIF20A, TUBA4L, LLGL2, DNAH2, TUBGCP2, TUBA8L3, ZGC:55461, ARL8B…	4.82383e-05
GOTERM_CC_FAT	GO:0005819	spindle	51	NUMA1, KIF11, SPOUT1, CEP128, NUSAP1, KNTC1, SPDL1, FBXO5, DLGAP5, NUDC, CKAP2L, DDX11, HAUS6, KNSTRN, CKAP5, HAUS2, HAUS1, ASPM, KIF2A, ESPL1, INCENP, KIFC1, ANAPC5, KIF2C, MAD1L1, DCUN1D5, TUBGCP2, CDCA8, HMMR, ARL8BB, SKA3, SKA1, AURKB, AURKA, PLK2B, RACGAP1, MAPRE1B, ZGC:86764, ODF2A, RAE1, MAPRE1A, PLK1, SHCBP1, NEDD1, TPX2, CENPF, KIF18A, TUBGCP5, CLTCB, PRC1A, PRC1B	6.97928e-05
GOTERM_MF_FAT	GO:0008017	microtubule binding	44	NUMA1, TUBGCP2, KIF14, KIF11, JAKMIP1, SKA3, SKA1, KIF15, KIF20BB, KIF20BA, HAUS8, OPA1, HAUS7, NUF2, MAPRE1B, NUSAP1, ZGC:86764, MAP1SB, FSD1, DNM1L, GTSE1, DLGAP5, MAPRE1A, CCSER2A, HAUS4, HAUS6, KIF23, KIF22, CKAP5, NDC80, KIF4, CENPE, CENPF, KIF18A, KIF2A, KIFC1, CCDC88C, MTUS2A, TUBGCP5, KIF2C, KIF20A, PRC1A, SPC24, PRC1B	0.00055255
GOTERM_BP_FAT	GO:0051225	spindle assembly	21	STIL, TUBGCP2, MAPRE1A, HAUS4, KIF23, HAUS6, KIF11, HAUS5, AURKB, HAUS2, HAUS1, HAUS8, RACGAP1, HAUS7, INCENP, KIFC1, MAPRE1B, TUBGCP5, ZGC:86764, PRC1A, PRC1B	0.000489176
GOTERM_MF_FAT	GO:0015631	tubulin binding	51	NUMA1, KIF14, KIF11, KIF15, OPA1, STMN1A, NUF2, NUSAP1, MAP1SB, WASH1, DNM1L, GTSE1, DLGAP5, HAUS4, KIF23, HAUS6, KIF22, CKAP5, KIF4, KIF2A, KIFC1, MTUS2A, KIF2C, KIF20A, TUBGCP2, JAKMIP1, SKA3, SKA1, KIF20BB, KIF20BA, HAUS8, HAUS7, BLOC1S2, CEP70, MAPRE1B, ZGC:86764, FSD1, MAPRE1A, CCSER2A, NDC80, CENPE, NEDD1, TTLL6, CENPF, KIF18A, TTLL4, CCDC88C, TUBGCP5, PRC1A, SPC24, PRC1B	0.000971013
GOTERM_CC_FAT	GO:0005815	microtubule organizing center	79	CEP126, NUMA1, CEP120, CCNF, SI:DKEYP-20G2.1, SPOUT1, CEP128, WDR90, NEK2, NINL, BBS5, DLGAP5, LRRCC1, OFD1, MKKS, CEP135, CKAP2L, DDX11, HAUS6, HAUS5, MASTL, KNSTRN, CKAP5, TENT5C, HAUS2, CCNA2, RAD51D, IFT88, KAT2A, KIF2A, POC5, CCNE2, ESPL1, NME7, KIFC1, KIF2C, DTL, CSTPP1, TUBGCP2, PPP1R35, SSNA1, NPM1A, AURKB, CCND2B, AURKA, CCNB2, CCNB1, PLK2B, HAUS8, BLOC1S2, CEP70, MAPRE1B, CEP72, ODF2A, …	0.000827845
GOTERM_CC_FAT	GO:0005813	centrosome	59	CEP126, NUMA1, CEP120, SPOUT1, NEK2, NINL, BBS5, DLGAP5, LRRCC1, OFD1, CEP135, CKAP2L, DDX11, HAUS6, HAUS5, MASTL, KNSTRN, CKAP5, TENT5C, HAUS2, KAT2A, KIF2A, POC5, ESPL1, NME7, KIF2C, DTL, CSTPP1, TUBGCP2, PPP1R35, SSNA1, NPM1A, AURKB, AURKA, PLK2B, HAUS8, CEP70, MAPRE1B, CEP72, ODF2A, CCDC77, FSD1, CEP78, CNTLN, PLK4, CALM2A, CCDC14, CEP152, MAPRE1A, PLK1, LRWD1, NEDD1, CCDC88C, CEP55L, CDK1, S…	0.00293514
GOTERM_CC_FAT	GO:0005874	microtubule	58	NUMA1, KIF14, KIF11, TUBB6, RASSF1, TUBA1B, TUBA1A, OPA1, STMN1A, NUSAP1, MAP1SB, KNTC1, DNM1L, NINL, GTSE1, MID1IP1A, NUDC, KIF23, HAUS6, KIF22, KNSTRN, CKAP5, HAUS2, HAUS1, KIF2A, NME7, INCENP, KIFC1, KIF2C, KIF20A, TUBA4L, CSTPP1, DNAH2, TUBGCP2, TUBA8L3, ZGC:55461, SKA3, SKA1, AURKB, AURKA, KIF20BB, KIF20BA, HAUS8, MAPRE1B, ODF2A, FSD1, FGF13A, MAPRE1A, TUBE1, CENPE, TPX2, TTLL6, TUBA5, KIF18…	0.00390844
GOTERM_MF_FAT	GO:0003777	microtubule motor activity	15	DNAH2, KIF14, KIF23, KIF11, KIF22, KIF4, KIF15, CENPE, KIF20BB, KIF18A, KIF20BA, KIF2A, KIFC1, KIF2C, KIF20A	0.00962978
GOTERM_BP_FAT	GO:0051231	spindle elongation	8	RACGAP1, ZGC:86764, KIF23, KIF11, PRC1A, AURKB, KIF4, PRC1B	0.00750456
GOTERM_CC_FAT	GO:0051233	spindle midzone	11	KIF18A, RACGAP1, INCENP, MAPRE1A, ZGC:86764, MAPRE1B, CDCA8, PRC1A, AURKB, PRC1B, AURKA	0.00657402
GOTERM_CC_FAT	GO:0099080	supramolecular complex	121	ERCC6L, ZWILCH, TUBB6, RASSF1, STMN1A, NUSAP1, KNTC1, GTSE1, MID1IP1A, KRT4, TPM3, TMOD4, TMOD2, KNSTRN, ATXN2L, SGO2, SI:CH211-161H7.4, TDRD7B, SNRPG, KIF20A, TUBA4L, KLHL40A, MAD1L1, TUBGCP2, TUBA8L3, ZGC:55461, SKA3, SKA1, KIF20BB, DSN1, KIF20BA, G3BP1, MAPRE1B, ODF2A, SMN1, MYO9AA, FHL2B, MAPRE1A, PLK1, TNNC2.1, NDC80, TDRD1, TPX2, TUBA5, KIF18A, DIAPH3, TUBA8L4, SI:CH211-114N24.6, TUBGCP5, C…	0.015963
GOTERM_CC_FAT	GO:0070652	HAUS complex	6	HAUS7, HAUS4, HAUS6, HAUS5, HAUS2, HAUS1	0.0296293
GOTERM_BP_FAT	GO:0031023	microtubule organizing center organization	16	PLK4, STIL, CEP135, CEP152, HAUS4, HAUS6, HAUS5, CKAP5, HAUS2, HAUS1, AURKA, HAUS8, HAUS7, SASS6, POC1B, CNTLN	0.0549554
GOTERM_MF_FAT	GO:0003774	cytoskeletal motor activity	20	MYO1CA, DNAH2, MYO1EA, MYO9AA, KIF14, KIF23, KIF11, KIF22, KIF4, KIF15, CENPE, KIF20BB, KIF18A, KIF20BA, OPA1, KIF2A, KIFC1, KIF2C, KIF20A, DNM1L	0.0882341
GOTERM_BP_FAT	GO:0000022	mitotic spindle elongation	6	RACGAP1, ZGC:86764, KIF23, PRC1A, AURKB, PRC1B	0.0849321
GOTERM_BP_FAT	GO:0051256	mitotic spindle midzone assembly	6	RACGAP1, ZGC:86764, KIF23, PRC1A, AURKB, PRC1B	0.0849321
GOTERM_CC_FAT	GO:0000922	spindle pole	20	NUMA1, TUBGCP2, DDX11, PLK1, MAPRE1A, CKAP5, SPOUT1, AURKB, AURKA, CEP128, NEDD1, ASPM, CENPF, PLK2B, MAPRE1B, TUBGCP5, ODF2A, SPDL1, RAE1, DLGAP5	0.0704923
GOTERM_BP_FAT	GO:0051255	spindle midzone assembly	7	RACGAP1, INCENP, ZGC:86764, KIF23, PRC1A, AURKB, PRC1B	0.108504
GOTERM_CC_FAT	GO:0099513	polymeric cytoskeletal fiber	67	NUMA1, KIF14, KIF11, LMNB2, LMNB1, ACTB2, TUBB6, RASSF1, TUBA1B, TUBA1A, OPA1, STMN1A, NUSAP1, MAP1SB, KNTC1, DNM1L, NINL, GTSE1, MID1IP1A, NUDC, KRT4, TPM3, KIF23, HAUS6, KIF22, KNSTRN, CKAP5, HAUS2, HAUS1, KIF2A, NME7, INCENP, KIFC1, KIF2C, KIF20A, TUBA4L, CSTPP1, DNAH2, TUBGCP2, TUBA8L3, ZGC:55461, SKA3, SKA1, AURKB, AURKA, KIF20BB, KIF20BA, HAUS8, MAPRE1B, ODF2A, FSD1, PDLIM5B, MYO9AA, FGF13A…	0.105722
KEGG_PATHWAY	dre04814:Motor proteins		33	DNAH2, KIF14, TUBA8L3, ZGC:55461, KIF11, KIF15, ACTB2, KIF20BB, TUBA1B, TUBB6, KIF20BA, TUBA1A, MYO1CA, TPM3, MYO1EA, MYO9AA, TNNC2.1, KIF23, TUBE1, KIF22, KIF4, CENPE, TUBA5, MYL6, KIF18A, KIF2A, KIFC1, TUBA8L4, SI:CH211-114N24.6, KIF2C, KIF20A, TUBA4L, ACTA1A	0.211995
GOTERM_CC_FAT	GO:0005875	microtubule associated complex	23	DNAH2, KIF14, HAUS4, CDCA8, KIF23, HAUS6, KIF22, HAUS5, AURKB, HAUS2, KIF4, HAUS1, AURKA, KIF20BB, KIF18A, KIF20BA, KIF2A, HAUS7, INCENP, KIFC1, MAP1SB, KIF2C, KIF20A	0.220516
GOTERM_CC_FAT	GO:1990023	mitotic spindle midzone	4	KIF18A, ZGC:86764, PRC1A, PRC1B	0.284626
GOTERM_BP_FAT	GO:0090307	mitotic spindle assembly	8	RACGAP1, KIFC1, ZGC:86764, KIF23, KIF11, PRC1A, AURKB, PRC1B	0.486057
GOTERM_BP_FAT	GO:0007010	cytoskeleton organization	115	CEP126, ARPC5A, RND1A, TUBB6, STMN1A, CFL2, RUVBL2, RUVBL1, NUSAP1, NAV1A, ANLN2, RHOAB, CEP135, MYO1CA, KRT4, TPM3, TMOD4, TANGO2, AFG2B, TMOD2, KNSTRN, IFT88, TAGLN2, TUBA4L, LLGL2, TUBGCP2, ABLIM1B, TUBA8L3, ZGC:55461, IQGAP3, RACGAP1, PACSIN2, MAPRE1B, FLNCA, ZGC:86764, CEP72, PRPS1A, CNTLN, PLK4, STIL, MAPRE1A, PLK1, CCSER2A, CHCHD10, SI:CH73-281I18.6, MARCKSL1B, NDC80, ANLN, TUBA5, KIF18A, …	0.522699
GOTERM_CC_FAT	GO:0005871	kinesin complex	10	KIF20BB, KIF18A, KIF20BA, KIF2A, KIFC1, KIF14, KIF23, KIF2C, KIF22, KIF20A	0.397184
GOTERM_BP_FAT	GO:0070925	organelle assembly	87	CEP126, TMEM41B, EZRB, CEP120, MPV17L2, AUP1, KIF11, C1QBP, RUVBL2, RUVBL1, KNTC1, CFAP43, BBS5, DLGAP5, ABT1, NUDC, MKKS, ADSL, CEP135, TPM3, TMOD4, TANGO2, TMOD2, HAUS4, KIF23, HAUS6, HAUS5, HAUS2, HAUS1, PWP2H, ATXN2L, IFT88, SI:CH211-161H7.4, INCENP, KIFC1, BXDC2, MRTO4, SBDS, LLGL2, POPDC1, TUBGCP2, NIP7, ABLIM1B, MIS12, RPF2, AURKB, RRP7A, ORC4, HAUS8, RACGAP1, HAUS7, RAB23, G3BP1, CEP70, M…	0.830997
GOTERM_CC_FAT	GO:0099081	supramolecular polymer	75	ABRAA, NUMA1, KIF14, KIF11, LMNB2, LMNB1, ACTB2, TUBB6, RASSF1, TUBA1B, TUBA1A, OPA1, STMN1A, NUSAP1, MAP1SB, KNTC1, DNM1L, NINL, GTSE1, MID1IP1A, NUDC, KRT4, TPM3, TMOD4, TMOD2, KIF23, HAUS6, KIF22, KNSTRN, CKAP5, HAUS2, HAUS1, KIF2A, NME7, INCENP, KIFC1, KIF2C, KIF20A, TUBA4L, KLHL40A, CSTPP1, DNAH2, TUBGCP2, TUBA8L3, ZGC:55461, SKA3, SKA1, AURKB, AURKA, KIF20BB, KIF20BA, HAUS8, MAPRE1B, ODF2A,…	0.86307
GOTERM_CC_FAT	GO:0099512	supramolecular fiber	75	ABRAA, NUMA1, KIF14, KIF11, LMNB2, LMNB1, ACTB2, TUBB6, RASSF1, TUBA1B, TUBA1A, OPA1, STMN1A, NUSAP1, MAP1SB, KNTC1, DNM1L, NINL, GTSE1, MID1IP1A, NUDC, KRT4, TPM3, TMOD4, TMOD2, KIF23, HAUS6, KIF22, KNSTRN, CKAP5, HAUS2, HAUS1, KIF2A, NME7, INCENP, KIFC1, KIF2C, KIF20A, TUBA4L, KLHL40A, CSTPP1, DNAH2, TUBGCP2, TUBA8L3, ZGC:55461, SKA3, SKA1, AURKB, AURKA, KIF20BB, KIF20BA, HAUS8, MAPRE1B, ODF2A,…	0.86307
GOTERM_MF_FAT	GO:0008092	cytoskeletal protein binding	81	ABRAA, ARPC5A, NUMA1, EZRB, KIF14, KIF11, KIF15, OPA1, STMN1A, CFL2, NUF2, NUSAP1, MAP1SB, WASH1, DNM1L, GTSE1, DLGAP5, CAP1, MYO1CA, TPM3, TMOD4, TMOD2, HAUS4, KIF23, HAUS6, KIF22, CKAP5, KIF4, CORO2AA, IFT88, KIF2A, KIFC1, MTUS2A, KIF2C, TAGLN2, KIF20A, LLGL2, TUBGCP2, EVLA, ABLIM1B, JAKMIP1, SKA3, IQGAP3, SPATA6, SKA1, ADD2, KIF20BB, KIF20BA, TMEM201, HAUS8, HAUS7, BLOC1S2, CEP70, MAPRE1B, FLN…	0.967232
GOTERM_BP_FAT	GO:0007018	microtubule-based movement	28	DNAH2, RHOT1B, KIF14, KIF11, ARL8BB, KIF15, GLE1, KIF20BB, TMEM201, KIF20BA, DTNBP1B, RUVBL2, RUVBL1, CEP70, POC1B, CFAP43, OFD1, KIF23, KIF22, KIF4, CENPE, TTLL6, IFT88, KIF18A, KIF2A, KIFC1, KIF2C, KIF20A	0.94847
Annotation Cluster 21	Enrichment Score: 3.7981454363432716
Category	Term		Count	Genes	FDR
GOTERM_BP_FAT	GO:0006270	DNA replication initiation	16	PRIM2, GINS3, MCM10, NOC3L, CDC6, ORC5, POLA1, ORC4, POLA2, CDC45, MCM3, MCM4, MCM5, MCM6, TOPBP1, MCM2	6.76734e-08
GOTERM_CC_FAT	GO:0042555	MCM complex	9	MMS22L, MCM8, MCM9, MCM3, MCMBP, MCM4, MCM5, MCM6, MCM2	0.000462481
GOTERM_BP_FAT	GO:1902969	mitotic DNA replication	9	GINS1, POLA1, RAD51, CDC45, GINS3, MCM3, MCM4, MCM6, MCM2	0.000828291
GOTERM_BP_FAT	GO:0033260	nuclear DNA replication	9	GINS1, POLA1, RAD51, CDC45, GINS3, MCM3, MCM4, MCM6, MCM2	0.00199598
GOTERM_BP_FAT	GO:0044786	cell cycle DNA replication	9	GINS1, POLA1, RAD51, CDC45, GINS3, MCM3, MCM4, MCM6, MCM2	0.00199598
GOTERM_BP_FAT	GO:0000727	double-strand break repair via break-induced replication	8	CDC45, GINS4, MCM3, MCM4, CDC7, MCM5, MCM6, MCM2	0.0034702
GOTERM_BP_FAT	GO:0006271	DNA strand elongation involved in DNA replication	8	GINS1, POLA1, PCNA, POLD2, POLE3, MCM3, MCM4, POLE	0.0145255
GOTERM_BP_FAT	GO:0022616	DNA strand elongation	8	GINS1, POLA1, PCNA, POLD2, POLE3, MCM3, MCM4, POLE	0.0252818
GOTERM_BP_FAT	GO:1902975	mitotic DNA replication initiation	5	POLA1, GINS3, MCM3, MCM4, MCM2	0.0395289
GOTERM_BP_FAT	GO:1902292	cell cycle DNA replication initiation	5	POLA1, GINS3, MCM3, MCM4, MCM2	0.0395289
GOTERM_BP_FAT	GO:1902315	nuclear cell cycle DNA replication initiation	5	POLA1, GINS3, MCM3, MCM4, MCM2	0.0395289
GOTERM_CC_FAT	GO:0031261	DNA replication preinitiation complex	4	GINS1, CDC45, GINS3, GINS4	0.430288
Annotation Cluster 22	Enrichment Score: 3.7542930976020776
Category	Term		Count	Genes	FDR
GOTERM_CC_FAT	GO:0005732	sno(s)RNA-containing ribonucleoprotein complex	14	NOP56, NOP58, POP4, RPP40, SNU13A, FBL, SNU13B, DKC1, GAR1, NHP2, MPHOSPH10, NAF1, NOP10, RPP38	9.09187e-06
GOTERM_CC_FAT	GO:0031428	box C/D methylation guide snoRNP complex	5	NOP56, SNU13A, FBL, SNU13B, NOP58	0.0442864
GOTERM_CC_FAT	GO:0170049	box C/D RNP complex	5	NOP56, SNU13A, FBL, SNU13B, NOP58	0.0442864
Annotation Cluster 23	Enrichment Score: 3.7504054881988944
Category	Term		Count	Genes	FDR
GOTERM_BP_FAT	GO:0140053	mitochondrial gene expression	30	TRMU, GFM1, MRPS35, FASTKD1, FASTKD2, MRPS34, MRPL16, MRPL58, TFB1M, TBRG4, MRPL2, IARS2, HARS, CHCHD1, PTCD3, TSFM, TRMT10C, MTERF3, ELAC2, MRPL47, TRNT1, TFB2M, QRSL1, MRPL43, WARS2, TUFM, MRPL52, LARS2, SARS2, MTRF1L	5.93749e-09
GOTERM_BP_FAT	GO:0000959	mitochondrial RNA metabolic process	9	TRMU, TRMT10C, SARS2, MTERF3, ELAC2, TFB2M, TRNT1, TFB1M, WARS2	0.0870085
GOTERM_BP_FAT	GO:0000963	mitochondrial RNA processing	7	TRMU, TRMT10C, FASTKD1, FASTKD2, ELAC2, TRNT1, TBRG4	0.206578
GOTERM_BP_FAT	GO:0090646	mitochondrial tRNA processing	4	TRMU, TRMT10C, ELAC2, TRNT1	0.94847
Annotation Cluster 24	Enrichment Score: 3.4319276243688575
Category	Term		Count	Genes	FDR
GOTERM_BP_FAT	GO:0030261	chromosome condensation	12	TOP2A, NCAPH2, NCAPG2, NUSAP1, NCAPG, NCAPD2, NCAPD3, ZGC:153405, SMC4, NCAPH, H1-10, SMC2	0.000150704
GOTERM_CC_FAT	GO:0000796	condensin complex	8	NCAPH2, NCAPG2, NCAPG, NCAPD2, NCAPD3, SMC4, NCAPH, SMC2	0.000553272
GOTERM_BP_FAT	GO:0007076	mitotic chromosome condensation	7	NUSAP1, NCAPG, NCAPD2, NCAPD3, SMC4, NCAPH, SMC2	0.00585024
GOTERM_BP_FAT	GO:0070192	chromosome organization involved in meiotic cell cycle	8	PSMC3IP, RAD50, RAD51, FANCD2, NCAPH2, NCAPD2, TRIP13, NCAPD3	0.0568429
GOTERM_BP_FAT	GO:0010032	meiotic chromosome condensation	3	NCAPH2, NCAPD2, NCAPD3	0.565429
Annotation Cluster 25	Enrichment Score: 3.2260730881299073
Category	Term		Count	Genes	FDR
GOTERM_BP_FAT	GO:0034508	centromere complex assembly	13	CENPT, MIS12, SI:CH211-161H7.4, MIS18A, CENPH, NASP, CENPI, OIP5, KNTC1, CENPN, CENPO, ITGB3BP, DLGAP5	1.9206e-05
GOTERM_BP_FAT	GO:0065004	protein-DNA complex assembly	25	MIS12, ZGC:153405, H1-10, CHAF1B, CHAF1A, CDC45, SART3, SETA, OIP5, KNTC1, DLGAP5, CENPT, NAP1L1, RAD52, SI:CH211-161H7.4, RAD51, MIS18A, RAD51C, NASP, CENPH, CENPI, POLR1E, CENPN, CENPO, ITGB3BP	0.000203004
GOTERM_BP_FAT	GO:0071824	protein-DNA complex organization	25	MIS12, ZGC:153405, H1-10, CHAF1B, CHAF1A, CDC45, SART3, SETA, OIP5, KNTC1, DLGAP5, CENPT, NAP1L1, RAD52, SI:CH211-161H7.4, RAD51, MIS18A, RAD51C, NASP, CENPH, CENPI, POLR1E, CENPN, CENPO, ITGB3BP	0.000489176
GOTERM_BP_FAT	GO:0034080	CENP-A containing chromatin assembly	6	MIS18A, NASP, CENPI, OIP5, CENPN, ITGB3BP	0.0252484
GOTERM_BP_FAT	GO:0031055	chromatin remodeling at centromere	6	MIS18A, NASP, CENPI, OIP5, CENPN, ITGB3BP	0.0252484
GOTERM_BP_FAT	GO:0051383	kinetochore organization	7	CENPT, SI:CH211-161H7.4, CENPH, MIS12, NUF2, KNTC1, DLGAP5	0.0267053
GOTERM_BP_FAT	GO:0051382	kinetochore assembly	6	CENPT, SI:CH211-161H7.4, CENPH, MIS12, KNTC1, DLGAP5	0.0849321
GOTERM_BP_FAT	GO:0006334	nucleosome assembly	7	CHAF1B, CHAF1A, SART3, SETA, NAP1L1, ZGC:153405, H1-10	0.892586
GOTERM_BP_FAT	GO:0034728	nucleosome organization	7	CHAF1B, CHAF1A, SART3, SETA, NAP1L1, ZGC:153405, H1-10	0.94847
Annotation Cluster 26	Enrichment Score: 3.1176348298662795
Category	Term		Count	Genes	FDR
GOTERM_MF_FAT	GO:0004386	helicase activity	40	PIF1, ERCC6L, RTEL1, BLM, DDX49, DDX27, DDX24, MCM8, MCM9, CHD7, CHTF18, RAD54B, DHX30, DHX33, RUVBL2, DHX57, G3BP1, RUVBL1, DHX15, DHX37, RAD54L, MTREX, ZRANB3, DDX18, HELLS, AQR, DDX11, DDX56, TWNK, DDX31, DDX54, DDX51, CHD1L, DDX52, DDX19B, MCM3, MCM4, MCM5, MCM6, MCM2	5.21392e-05
GOTERM_MF_FAT	GO:0008186	ATP-dependent activity, acting on RNA	16	DDX18, DDX49, DDX27, DDX24, DDX56, DDX31, DDX54, DDX51, DDX52, DHX30, DDX19B, DHX33, G3BP1, DHX15, DHX37, MTREX	0.325056
GOTERM_MF_FAT	GO:0003724	RNA helicase activity	16	DDX18, DDX49, DDX27, DDX24, DDX56, DDX31, DDX54, DDX51, DDX52, DHX30, DDX19B, DHX33, G3BP1, DHX15, DHX37, MTREX	0.325056
Annotation Cluster 27	Enrichment Score: 3.074764662558604
Category	Term		Count	Genes	FDR
GOTERM_BP_FAT	GO:0006606	protein import into nucleus	24	RANBP2, POM121, NUP107, NUP155, NUP133, NUP188, CSE1L, NUTF2, NUP62L, TPRB, SNUPN, IPO4, NUP93, IPO9, NUP50, NUP35, NUP54, NUP88, NUP98, KPNB3, NUTF2L, KPNA2, KPNB1, TNPO3	1.55828e-06
GOTERM_BP_FAT	GO:0051170	import into nucleus	24	RANBP2, POM121, NUP107, NUP155, NUP133, NUP188, CSE1L, NUTF2, NUP62L, TPRB, SNUPN, IPO4, NUP93, IPO9, NUP50, NUP35, NUP54, NUP88, NUP98, KPNB3, NUTF2L, KPNA2, KPNB1, TNPO3	2.47004e-06
GOTERM_MF_FAT	GO:0008139	nuclear localization sequence binding	7	POM121, NUP98, KPNB3, KPNA2, IPO4, KPNB1, NUP58	0.239367
GOTERM_MF_FAT	GO:0061608	nuclear import signal receptor activity	7	NUTF2, NUTF2L, KPNB3, KPNA2, IPO4, SNUPN, KPNB1	0.239367
GOTERM_MF_FAT	GO:0140142	nucleocytoplasmic carrier activity	8	CSE1L, NUTF2, NUTF2L, KPNB3, KPNA2, IPO4, SNUPN, KPNB1	0.51402
GOTERM_MF_FAT	GO:0005048	signal sequence binding	9	POM121, TOMM70A, TIMM22, NUP98, KPNB3, KPNA2, IPO4, KPNB1, NUP58	0.67095
GOTERM_MF_FAT	GO:0042277	peptide binding	10	POM121, TOMM70A, LOC556532, TIMM22, NUP98, KPNB3, KPNA2, IPO4, KPNB1, NUP58	0.967232
Annotation Cluster 28	Enrichment Score: 2.8089437584233816
Category	Term		Count	Genes	FDR
GOTERM_BP_FAT	GO:0006400	tRNA modification	30	TRMU, MTFMT, PUS10, WDR4, NAT10, GTDC1, THUMPD1, ALKBH8, THG1L, WDR6, PUS3, METTL1, PUS1, ELP2, KTI12, TRMT1, ELP4, ELP5, FTSJ1, ELP6, TRIT1, TARBP1, QTRT1, DUS2, SEPSECS, QTRT2, CTU2, CTU1, TRMT6, TRMT61B	2.27181e-06
GOTERM_BP_FAT	GO:0002097	tRNA wobble base modification	10	TRMU, CTU2, CTU1, KTI12, NAT10, ELP2, ELP4, ELP5, ELP6, ALKBH8	0.0113269
GOTERM_BP_FAT	GO:0002098	tRNA wobble uridine modification	9	TRMU, CTU2, CTU1, KTI12, ELP2, ELP4, ELP5, ELP6, ALKBH8	0.0134433
GOTERM_CC_FAT	GO:0033588	elongator holoenzyme complex	4	ELP2, ELP4, ELP5, ELP6	0.430288
GOTERM_BP_FAT	GO:0002143	tRNA wobble position uridine thiolation	3	TRMU, CTU2, CTU1	0.831918
GOTERM_BP_FAT	GO:0034227	tRNA thio-modification	3	TRMU, CTU2, CTU1	0.94847
Annotation Cluster 29	Enrichment Score: 2.6573422405766465
Category	Term		Count	Genes	FDR
GOTERM_BP_FAT	GO:0000154	rRNA modification	15	NSUN4, NSUN5, NOP2, NAT10, TFB2M, TFB1M, FTSJ3, FBL, EMG1, DIMT1L, DKC1, RPUSD2, GAR1, NHP2, NOP10	0.000156244
GOTERM_BP_FAT	GO:0043414	macromolecule methylation	27	SETD6, WDR4, NOP2, TFB1M, ALKBH8, FBL, EMG1, DIMT1L, NTMT1, WDR6, PRMT6, PRMT5, PRMT7, NSUN4, NSUN5, PRMT1, METTL1, PRMT3, LARP7, TRMT1, TFB2M, FTSJ1, TARBP1, FTSJ3, TRMT6, EEF1AKMT1, TRMT61B	0.000923516
GOTERM_BP_FAT	GO:0001510	RNA methylation	19	NSUN4, NSUN5, METTL1, WDR4, NOP2, LARP7, TRMT1, TFB2M, TFB1M, FTSJ1, ALKBH8, TARBP1, FTSJ3, FBL, EMG1, DIMT1L, TRMT6, WDR6, TRMT61B	0.0103567
GOTERM_BP_FAT	GO:0031167	rRNA methylation	9	FBL, EMG1, NSUN4, NSUN5, DIMT1L, NOP2, TFB2M, TFB1M, FTSJ3	0.0323042
GOTERM_MF_FAT	GO:0008173	RNA methyltransferase activity	18	TRMT10C, NSUN4, NSUN5, METTL1, RNMT, NOP2, TRMT1, TFB2M, TFB1M, FTSJ1, ALKBH8, TARBP1, FTSJ3, FBL, EMG1, MRM3B, DIMT1L, TRMT61B	0.0876844
GOTERM_MF_FAT	GO:0008649	rRNA methyltransferase activity	7	FBL, EMG1, DIMT1L, NOP2, TFB2M, TFB1M, FTSJ3	0.190465
GOTERM_MF_FAT	GO:0140102	catalytic activity, acting on a rRNA	7	FBL, EMG1, DIMT1L, NOP2, TFB2M, TFB1M, FTSJ3	0.239367
GOTERM_MF_FAT	GO:0000179	rRNA (adenine-N6,N6-)-dimethyltransferase activity	3	DIMT1L, TFB2M, TFB1M	0.967232
GOTERM_MF_FAT	GO:0016433	rRNA (adenine) methyltransferase activity	3	DIMT1L, TFB2M, TFB1M	0.967232
Annotation Cluster 30	Enrichment Score: 2.646226418097789
Category	Term		Count	Genes	FDR
GOTERM_BP_FAT	GO:0051168	nuclear export	29	LTV1, POM121, NUP107, NUP188, POLDIP3, CSE1L, NMD3, TPRB, NPM1A, SDAD1, SI:DKEYP-20G2.1, NOP9, NOL6, GLE1, NUP88, RAE1, MDN1, NUP133, NUP155, ALYREF, THOC1, NUP62L, THOC6, NUP93, RANGAP1A, DDX19B, EIF6, NUP98, RANGAP1B	8.35109e-06
GOTERM_BP_FAT	GO:0033750	ribosome localization	8	LTV1, EIF6, NUP88, NMD3, NPM1A, SDAD1, MDN1, NOP9	0.0252818
GOTERM_BP_FAT	GO:0000054	ribosomal subunit export from nucleus	8	LTV1, EIF6, NUP88, NMD3, NPM1A, SDAD1, MDN1, NOP9	0.0252818
GOTERM_BP_FAT	GO:0000055	ribosomal large subunit export from nucleus	5	NUP88, NMD3, NPM1A, SDAD1, MDN1	0.250144
GOTERM_BP_FAT	GO:0000056	ribosomal small subunit export from nucleus	4	LTV1, NUP88, NPM1A, NOP9	0.651666
GOTERM_BP_FAT	GO:0031503	protein-containing complex localization	14	LTV1, UTP3, NMD3, NPM1A, SDAD1, LMNB2, NOP9, LMNB1, IFT88, EIF6, DLG3, CEP72, NUP88, MDN1	0.94847
Annotation Cluster 31	Enrichment Score: 2.5615772412077655
Category	Term		Count	Genes	FDR
GOTERM_CC_FAT	GO:0005732	sno(s)RNA-containing ribonucleoprotein complex	14	NOP56, NOP58, POP4, RPP40, SNU13A, FBL, SNU13B, DKC1, GAR1, NHP2, MPHOSPH10, NAF1, NOP10, RPP38	9.09187e-06
GOTERM_BP_FAT	GO:0032200	telomere organization	19	CTC1, PIF1, ACD, RTEL1, BLM, RPA1, TERF1, RAD51D, RAD50, PTGES3B, TERT, GAR1, NHP2, ZGC:162895, POT1, TERFA, NOP10, ATR, ZNF365	5.83109e-05
GOTERM_BP_FAT	GO:0000723	telomere maintenance	19	CTC1, PIF1, ACD, RTEL1, BLM, RPA1, TERF1, RAD51D, RAD50, PTGES3B, TERT, GAR1, NHP2, ZGC:162895, POT1, TERFA, NOP10, ATR, ZNF365	5.83109e-05
GOTERM_BP_FAT	GO:0006278	RNA-templated DNA biosynthetic process	10	ACD, RAD50, PTGES3B, TERT, RPA1, GAR1, NHP2, TERF1, TERFA, NOP10	6.43579e-05
GOTERM_BP_FAT	GO:0007004	telomere maintenance via telomerase	9	ACD, RAD50, PTGES3B, TERT, RPA1, GAR1, NHP2, TERF1, NOP10	0.000283138
GOTERM_BP_FAT	GO:0010833	telomere maintenance via telomere lengthening	10	CTC1, ACD, RAD50, PTGES3B, TERT, RPA1, GAR1, NHP2, TERF1, NOP10	0.000489176
GOTERM_BP_FAT	GO:0001522	pseudouridine synthesis	11	PUS3, RPUSD4, PUS10, DKC1, RPUSD2, PUS1, GAR1, NHP2, NAF1, PUS7, NOP10	0.00115926
GOTERM_BP_FAT	GO:0071897	DNA biosynthetic process	16	ACD, PCNA, RPA1, PHB, TERF1, RAD50, PTGES3B, TERT, POLD1, GAR1, NHP2, TK1, TERFA, DTL, NOP10, POLH	0.00195617
GOTERM_BP_FAT	GO:0051052	regulation of DNA metabolic process	27	UBE2NB, FH, RTEL1, BLM, PCNA, PARPBP, DSCC1, ZGC:153405, DBF4B, H1-10, MRNIP, USP1, E2F8, ZNF365, CTC1, RMI2, ACD, PARP1, YLPM1, ESCO2, TERF1, TICRR, DBF4, TEN1, TIMELESS, POT1, TERFA	0.00224391
GOTERM_BP_FAT	GO:0051053	negative regulation of DNA metabolic process	11	RTEL1, ACD, BLM, RMI2, PARPBP, TEN1, TIMELESS, ZGC:153405, TERF1, TERFA, H1-10	0.021075
GOTERM_CC_FAT	GO:0000781	chromosome, telomeric region	13	CTC1, ACD, NSMCE1, RPA2, LRWD1, TERF1, RAD50, NSMCE4A, TEN1, TERT, RBBP4, POT1, TERFA	0.024641
GOTERM_MF_FAT	GO:0042162	telomeric DNA binding	10	CTC1, ACD, RAD50, TEN1, TERT, RPA1, POT1, RPA2, TERF1, TERFA	0.087551
GOTERM_BP_FAT	GO:0016180	snRNA processing	12	EXOSC7, EXOSC6, EXOSC5, INTS1, DKC1, EXOSC9, EXOSC8, NHP2, LARP7, TUT1, EXOSC2, NOP10	0.0798463
GOTERM_BP_FAT	GO:0032205	negative regulation of telomere maintenance	4	ACD, TEN1, TERF1, TERFA	0.154952
GOTERM_BP_FAT	GO:0031118	rRNA pseudouridine synthesis	5	DKC1, RPUSD2, GAR1, NHP2, NOP10	0.154952
GOTERM_BP_FAT	GO:0032204	regulation of telomere maintenance	7	RTEL1, ACD, TEN1, YLPM1, POT1, TERF1, TERFA	0.206578
GOTERM_CC_FAT	GO:0000782	telomere cap complex	6	CTC1, ACD, TEN1, POT1, TERF1, TERFA	0.152731
GOTERM_CC_FAT	GO:0000783	nuclear telomere cap complex	6	CTC1, ACD, TEN1, POT1, TERF1, TERFA	0.152731
GOTERM_CC_FAT	GO:0072588	box H/ACA RNP complex	4	DKC1, GAR1, NHP2, NOP10	0.152731
GOTERM_CC_FAT	GO:0031429	box H/ACA snoRNP complex	4	DKC1, GAR1, NHP2, NOP10	0.152731
GOTERM_MF_FAT	GO:0043047	single-stranded telomeric DNA binding	4	RAD50, RPA1, POT1, TERFA	0.349178
GOTERM_MF_FAT	GO:0098847	sequence-specific single stranded DNA binding	4	RAD50, RPA1, POT1, TERFA	0.349178
GOTERM_BP_FAT	GO:2000278	regulation of DNA biosynthetic process	4	ACD, TEN1, POT1, TERFA	0.298993
GOTERM_BP_FAT	GO:0032210	regulation of telomere maintenance via telomerase	4	ACD, TEN1, POT1, TERFA	0.298993
GOTERM_BP_FAT	GO:0016073	snRNA metabolic process	13	INTS1, LARP7, EXOSC7, EXOSC6, EXOSC5, EXOSC10, DKC1, EXOSC9, EXOSC8, NHP2, TUT1, EXOSC2, NOP10	0.336587
GOTERM_CC_FAT	GO:0005697	telomerase holoenzyme complex	5	ACD, TERT, GAR1, NHP2, NOP10	0.261506
GOTERM_CC_FAT	GO:0140445	chromosome, telomeric repeat region	6	CTC1, ACD, TEN1, POT1, TERF1, TERFA	0.298309
GOTERM_MF_FAT	GO:0003720	telomerase activity	3	TERT, TERF1, TERFA	0.650788
GOTERM_BP_FAT	GO:0031120	snRNA pseudouridine synthesis	3	DKC1, NHP2, NOP10	0.565429
GOTERM_BP_FAT	GO:0040031	snRNA modification	4	DKC1, NHP2, LARP7, NOP10	0.651666
GOTERM_BP_FAT	GO:1904356	regulation of telomere maintenance via telomere lengthening	4	ACD, TEN1, POT1, TERFA	0.651666
GOTERM_MF_FAT	GO:0003964	RNA-directed DNA polymerase activity	3	TERT, TERF1, TERFA	0.967232
GOTERM_MF_FAT	GO:0003691	double-stranded telomeric DNA binding	3	RAD50, TERF1, TERFA	0.967232
GOTERM_BP_FAT	GO:0016233	telomere capping	3	ACD, POT1, TERFA	0.94847
Annotation Cluster 32	Enrichment Score: 2.3104095356161327
Category	Term		Count	Genes	FDR
GOTERM_BP_FAT	GO:0000466	maturation of 5.8S rRNA from tricistronic rRNA transcript (SSU-rRNA, 5.8S rRNA, LSU-rRNA)	17	ABT1, RPP40, WDR12, GNL2, KRI1, NOP9, GNL3, FTSJ3, EXOSC7, BOP1, EXOSC10, ERI1, EXOSC9, EXOSC8, RRS1, EXOSC2, PES	1.33642e-07
GOTERM_BP_FAT	GO:0000460	maturation of 5.8S rRNA	20	ABT1, RPP40, MAK16, WDR12, GNL2, KRI1, NOP9, GNL3, FTSJ3, EXOSC7, BOP1, EXOSC10, EIF6, ERI1, EXOSC9, EXOSC8, RRS1, MTREX, EXOSC2, PES	3.18506e-07
GOTERM_BP_FAT	GO:0000479	endonucleolytic cleavage of tricistronic rRNA transcript (SSU-rRNA, 5.8S rRNA, LSU-rRNA)	10	ABT1, RCL1, TBL3, BMS1, RPP40, RRS1, TSR1, GNL2, KRI1, NOP9	0.000489176
GOTERM_BP_FAT	GO:0031123	RNA 3'-end processing	20	SLBP, INTS1, ELAC2, CPSF2, LARP7, TRNT1, GNL3, EXOSC7, FBL, EXOSC6, EXOSC5, LSM11, EXOSC10, ERI1, DKC1, EXOSC9, EXOSC8, TUT1, MTPAP, EXOSC2	0.00957646
GOTERM_BP_FAT	GO:0000467	exonucleolytic trimming to generate mature 3'-end of 5.8S rRNA from tricistronic rRNA transcript (SSU-rRNA, 5.8S rRNA, LSU-rRNA)	7	EXOSC7, EXOSC10, ERI1, EXOSC9, EXOSC8, EXOSC2, GNL3	0.0137848
GOTERM_BP_FAT	GO:0071027	nuclear RNA surveillance	8	EXOSC7, EXOSC6, EXOSC5, EXOSC10, DIS3, EXOSC9, EXOSC8, EXOSC2	0.0252818
GOTERM_BP_FAT	GO:0031126	sno(s)RNA 3'-end processing	7	FBL, EXOSC6, EXOSC5, EXOSC10, DKC1, LARP7, EXOSC2	0.0267053
GOTERM_CC_FAT	GO:0000176	nuclear exosome (RNase complex)	8	EXOSC7, EXOSC6, EXOSC5, EXOSC10, DIS3, EXOSC9, EXOSC8, EXOSC2	0.0210329
GOTERM_BP_FAT	GO:0031125	rRNA 3'-end processing	7	EXOSC7, EXOSC10, ERI1, EXOSC9, EXOSC8, EXOSC2, GNL3	0.0457296
GOTERM_BP_FAT	GO:0043144	sno(s)RNA processing	7	FBL, EXOSC6, EXOSC5, EXOSC10, DKC1, LARP7, EXOSC2	0.0457296
GOTERM_BP_FAT	GO:0071028	nuclear mRNA surveillance	6	EXOSC7, EXOSC6, EXOSC5, DIS3, EXOSC9, EXOSC8	0.0471916
GOTERM_BP_FAT	GO:0071025	RNA surveillance	8	EXOSC7, EXOSC6, EXOSC5, EXOSC10, DIS3, EXOSC9, EXOSC8, EXOSC2	0.0568429
GOTERM_BP_FAT	GO:0016180	snRNA processing	12	EXOSC7, EXOSC6, EXOSC5, INTS1, DKC1, EXOSC9, EXOSC8, NHP2, LARP7, TUT1, EXOSC2, NOP10	0.0798463
GOTERM_BP_FAT	GO:0034475	U4 snRNA 3'-end processing	6	EXOSC7, EXOSC6, EXOSC5, EXOSC9, EXOSC8, EXOSC2	0.0849321
GOTERM_BP_FAT	GO:0000447	endonucleolytic cleavage in ITS1 to separate SSU-rRNA from 5.8S rRNA and LSU-rRNA from tricistronic rRNA transcript (SSU-rRNA, 5.8S rRNA, LSU-rRNA)	5	ABT1, RPP40, RRS1, KRI1, NOP9	0.0870085
GOTERM_BP_FAT	GO:0016074	sno(s)RNA metabolic process	7	FBL, EXOSC6, EXOSC5, EXOSC10, DKC1, LARP7, EXOSC2	0.108504
GOTERM_CC_FAT	GO:0000178	exosome (RNase complex)	8	EXOSC7, EXOSC6, EXOSC5, EXOSC10, DIS3, EXOSC9, EXOSC8, EXOSC2	0.0835602
GOTERM_CC_FAT	GO:0000177	cytoplasmic exosome (RNase complex)	7	EXOSC7, EXOSC6, EXOSC5, DIS3, EXOSC9, EXOSC8, EXOSC2	0.0929206
GOTERM_BP_FAT	GO:0016075	rRNA catabolic process	6	EXOSC7, EXOSC6, EXOSC5, DIS3, EXOSC9, EXOSC8	0.198496
GOTERM_BP_FAT	GO:0106354	tRNA surveillance	5	EXOSC7, EXOSC10, EXOSC9, EXOSC8, EXOSC2	0.250144
GOTERM_BP_FAT	GO:0016078	tRNA decay	5	EXOSC7, EXOSC10, EXOSC9, EXOSC8, EXOSC2	0.250144
GOTERM_BP_FAT	GO:0071035	nuclear polyadenylation-dependent rRNA catabolic process	5	EXOSC7, EXOSC10, EXOSC9, EXOSC8, EXOSC2	0.250144
GOTERM_BP_FAT	GO:0071038	TRAMP-dependent tRNA surveillance pathway	5	EXOSC7, EXOSC10, EXOSC9, EXOSC8, EXOSC2	0.250144
GOTERM_BP_FAT	GO:0016073	snRNA metabolic process	13	INTS1, LARP7, EXOSC7, EXOSC6, EXOSC5, EXOSC10, DKC1, EXOSC9, EXOSC8, NHP2, TUT1, EXOSC2, NOP10	0.336587
GOTERM_CC_FAT	GO:1905354	exoribonuclease complex	8	EXOSC7, EXOSC6, EXOSC5, EXOSC10, DIS3, EXOSC9, EXOSC8, EXOSC2	0.256104
GOTERM_BP_FAT	GO:0034473	U1 snRNA 3'-end processing	3	EXOSC7, EXOSC9, EXOSC8	0.565429
GOTERM_BP_FAT	GO:0034476	U5 snRNA 3'-end processing	3	EXOSC7, EXOSC9, EXOSC8	0.565429
GOTERM_BP_FAT	GO:0071051	poly(A)-dependent snoRNA 3'-end processing	4	EXOSC6, EXOSC5, EXOSC10, EXOSC2	0.651666
GOTERM_BP_FAT	GO:0034472	snRNA 3'-end processing	7	EXOSC7, EXOSC6, EXOSC5, INTS1, EXOSC9, EXOSC8, EXOSC2	0.713033
GOTERM_BP_FAT	GO:0141188	nucleic acid catabolic process	21	RNASEH2C, FEN1, ENDOG, RNASEH2A, TBP, DIS3, SAMD4A, AGO3B, EXOSC7, EXOSC6, EXOSC5, EXOSC10, EXOSC9, PLEX9.2, MRTO4, EXOSC8, MAGOH, MTREX, DCPS, CNOT9, EXOSC2	0.715722
GOTERM_BP_FAT	GO:0006401	RNA catabolic process	19	RNASEH2C, FEN1, RNASEH2A, TBP, DIS3, SAMD4A, AGO3B, EXOSC7, EXOSC6, EXOSC5, EXOSC10, EXOSC9, MRTO4, EXOSC8, MAGOH, MTREX, DCPS, CNOT9, EXOSC2	0.73891
GOTERM_MF_FAT	GO:0035925	mRNA 3'-UTR AU-rich region binding	5	EXOSC7, KHSRP, EXOSC9, EXOSC8, ILF3B	0.967232
GOTERM_BP_FAT	GO:0006402	mRNA catabolic process	15	TBP, DIS3, SAMD4A, AGO3B, EXOSC7, EXOSC6, EXOSC5, EXOSC10, EXOSC9, MRTO4, EXOSC8, MAGOH, DCPS, CNOT9, EXOSC2	0.94847
KEGG_PATHWAY	dre03018:RNA degradation		16	HSPA9, SI:DKEY-79D12.5, DIS3, ENO1B, PFKPA, HSPD1, EXOSC7, EXOSC6, EXOSC5, EXOSC10, EXOSC9, EXOSC8, MTREX, DCPS, CNOT9, EXOSC2	0.935294
GOTERM_BP_FAT	GO:0000956	nuclear-transcribed mRNA catabolic process	12	EXOSC7, EXOSC6, EXOSC5, EXOSC10, DIS3, EXOSC9, MAGOH, MRTO4, EXOSC8, SAMD4A, EXOSC2, DCPS	0.94847
Annotation Cluster 33	Enrichment Score: 2.1890402090859817
Category	Term		Count	Genes	FDR
KEGG_PATHWAY	dre03440:Homologous recombination		19	BLM, XRCC2, TOP3A, RPA1, RPA2, RAD54B, RAD51B, RAD52, RAD51D, RAD50, RAD51C, RAD51, EME1, POLD1, RPA3, POLD2, RBBP8, RAD54L, TOPBP1	3.66913e-05
GOTERM_MF_FAT	GO:0140612	DNA damage sensor activity	8	MSH6, RAD51B, RAD51D, RAD51, RAD51C, MSH2, XRCC2, PMS1	0.0288338
GOTERM_MF_FAT	GO:0140664	ATP-dependent DNA damage sensor activity	8	MSH6, RAD51B, RAD51D, RAD51, RAD51C, MSH2, XRCC2, PMS1	0.0288338
GOTERM_BP_FAT	GO:0006298	mismatch repair	8	MSH6, PCNA, RNASEH2A, MSH2, EXO1, RPA3, PMS1, MUTYH	0.0252818
GOTERM_CC_FAT	GO:0033061	DNA recombinase mediator complex	6	RAD51B, RAD51D, RAD51C, SFR1, XRCC2, SWI5	0.0296293
GOTERM_MF_FAT	GO:0140299	molecular sensor activity	9	MSH6, RAD51B, RAD51D, RAD51, RAD51C, MSH2, XRCC2, SYT13, PMS1	0.25569
GOTERM_CC_FAT	GO:0033063	Rad51B-Rad51C-Rad51D-XRCC2 complex	4	RAD51B, RAD51D, RAD51C, XRCC2	0.152731
GOTERM_MF_FAT	GO:0000400	four-way junction DNA binding	3	RAD51B, RAD51D, RAD51C	0.967232
GOTERM_MF_FAT	GO:0030983	mismatched DNA binding	4	MSH6, MSH2, PMS1, MUTYH	0.967232
GOTERM_MF_FAT	GO:0000217	DNA secondary structure binding	3	RAD51B, RAD51D, RAD51C	0.967232
GOTERM_CC_FAT	GO:0032300	mismatch repair complex	3	MSH6, MSH2, PMS1	0.924577
Annotation Cluster 34	Enrichment Score: 2.1373408543078094
Category	Term		Count	Genes	FDR
GOTERM_BP_FAT	GO:0000479	endonucleolytic cleavage of tricistronic rRNA transcript (SSU-rRNA, 5.8S rRNA, LSU-rRNA)	10	ABT1, RCL1, TBL3, BMS1, RPP40, RRS1, TSR1, GNL2, KRI1, NOP9	0.000489176
GOTERM_BP_FAT	GO:0000966	RNA 5'-end processing	9	ABT1, TBL3, TRMT10C, RNMT, POP4, RPP40, RPP21, RPP38, NOP9	0.0870085
GOTERM_BP_FAT	GO:0000967	rRNA 5'-end processing	3	ABT1, TBL3, NOP9	0.565429
GOTERM_BP_FAT	GO:0000472	endonucleolytic cleavage to generate mature 5'-end of SSU-rRNA from (SSU-rRNA, 5.8S rRNA, LSU-rRNA)	3	ABT1, TBL3, NOP9	0.565429
GOTERM_BP_FAT	GO:0000480	endonucleolytic cleavage in 5'-ETS of tricistronic rRNA transcript (SSU-rRNA, 5.8S rRNA, LSU-rRNA)	3	ABT1, TBL3, NOP9	0.565429
Annotation Cluster 35	Enrichment Score: 2.1202581962754166
Category	Term		Count	Genes	FDR
GOTERM_BP_FAT	GO:0007007	inner mitochondrial membrane organization	16	DNAJC11A, APOOL, AGK, COX18, TIMM13, IMMT, TIMM22, APOOA, TIMM10, BCS1L, SAMM50, OPA1, CHCHD6A, TMEM11, TOMM70A, CHCHD3B	0.000584238
GOTERM_BP_FAT	GO:0072655	establishment of protein localization to mitochondrion	19	TOMM40, AGK, COX18, PAM16, TIMM13, TOMM34, TIMM44, TIMM22, TIMM10, BCS1L, TOMM40L, TIMM50, HSPD1, IMMP1L, SAMM50, TOMM70A, CHCHD4A, TIMM17A, PMPCA	0.000844225
GOTERM_BP_FAT	GO:0070585	protein localization to mitochondrion	19	TOMM40, AGK, COX18, PAM16, TIMM13, TOMM34, TIMM44, TIMM22, TIMM10, BCS1L, TOMM40L, TIMM50, HSPD1, IMMP1L, SAMM50, TOMM70A, CHCHD4A, TIMM17A, PMPCA	0.000844225
GOTERM_BP_FAT	GO:0006626	protein targeting to mitochondrion	17	TOMM40, AGK, PAM16, TIMM13, TOMM34, TIMM44, TIMM22, TIMM10, TOMM40L, TIMM50, HSPD1, IMMP1L, SAMM50, TOMM70A, CHCHD4A, TIMM17A, PMPCA	0.00207911
GOTERM_BP_FAT	GO:0007006	mitochondrial membrane organization	18	DNAJC11A, APOOL, AGK, COX18, TIMM13, IMMT, PPIFB, TIMM22, APOOA, TIMM10, BCS1L, TIMM50, SAMM50, OPA1, CHCHD6A, TMEM11, TOMM70A, CHCHD3B	0.00389644
GOTERM_BP_FAT	GO:0006839	mitochondrial transport	26	TOMM40, ABCB7, TIMM13, PPIFB, TIMM10, TIMM50, HSPD1, SLC25A38B, SLC25A26, SAMM50, TIMM17A, FLVCR1, SLC25A40, AGK, PAM16, TIMM44, TIMM22, TOMM40L, SLC25A16, TOMM70A, CHCHD4A, VDAC2, SFXN4, SFXN1, SLC25A33, MCU	0.013699
GOTERM_BP_FAT	GO:0090151	establishment of protein localization to mitochondrial membrane	8	SAMM50, AGK, COX18, TOMM70A, TIMM13, TIMM22, TIMM10, BCS1L	0.0568429
GOTERM_CC_FAT	GO:0098800	inner mitochondrial membrane protein complex	14	APOOL, AGK, PAM16, IMMT, TIMM22, APOOA, TIMM50, AFG3L1, TIMM10B, IMMP1L, CHCHD6A, TIMM17A, CHCHD3B, MCU	0.0570389
GOTERM_BP_FAT	GO:0042407	cristae formation	6	SAMM50, DNAJC11A, APOOL, CHCHD6A, IMMT, APOOA	0.198496
GOTERM_BP_FAT	GO:0045039	protein insertion into mitochondrial inner membrane	5	AGK, TOMM70A, TIMM13, TIMM22, TIMM10	0.250144
GOTERM_CC_FAT	GO:0061617	MICOS complex	5	APOOL, CHCHD6A, IMMT, CHCHD3B, APOOA	0.479844
GOTERM_BP_FAT	GO:0051205	protein insertion into membrane	7	TMEM147, NCLN, COX18, CCDC47, EMC10, EMC6, BCS1L	0.94847
GOTERM_BP_FAT	GO:0006605	protein targeting	23	TOMM40, SCARB2B, AGK, PAM16, TIMM13, TOMM34, TIMM44, TIMM22, ZDHHC7, TIMM10, TOMM40L, TIMM50, HSPD1, SPCS3, IMMP1L, TOMM20A, SAMM50, ZDHHC3A, TOMM70A, CHCHD4A, TIMM17A, SRPRB, PMPCA	0.94847
GOTERM_BP_FAT	GO:0061024	membrane organization	43	COX18, CCDC47, TIMM13, PPIFB, EMC10, TMPOA, TIMM10, TRIAP1, AURKB, LMNB2, TIMM50, LMNB1, ARV1, NCLN, SAMM50, TMEM147, OPA1, BMB, PACSIN2, CHCHD3B, BANF1, EMC6, SH3GLB2A, SEC23B, NLGN2B, DCHS1B, UVRAG, DNAJC11A, SEC24A, APOOL, AGK, IMMT, TIMM22, KIF23, APOOA, LEMD3, BCS1L, CHCHD6A, TMEM11, TMEM33, TOMM70A, SYBL1, TLCD2	0.94847
GOTERM_BP_FAT	GO:0090150	establishment of protein localization to membrane	16	ATP13A1, AGK, COX18, CCDC47, TIMM13, TIMM22, EMC10, ZDHHC7, TIMM10, BCS1L, NCLN, SAMM50, TMEM147, ZDHHC3A, TOMM70A, EMC6	0.94847
GOTERM_BP_FAT	GO:0072657	protein localization to membrane	25	RAMP2, C2CD5, COX18, CCDC47, TIMM13, EMC10, ZDHHC7, NMT1A, TIMM10, PALS1B, NCLN, SAMM50, TMEM147, ZDHHC3A, EMC6, NUP155, ATP13A1, AGK, PACS1A, TIMM22, BCS1L, DLG3, TOMM70A, NUP54, AGRN	0.94847
GOTERM_BP_FAT	GO:0051668	localization within membrane	31	RAMP2, C2CD5, COX18, CCDC47, TIMM13, EMC10, ZDHHC7, NMT1A, TIMM10, LMNB2, LMNB1, PALS1B, NCLN, SAMM50, TMEM147, ZDHHC3A, WASH1, EMC6, NUP155, ATP13A1, AGK, PACS1A, TIMM22, BCS1L, RAB35B, DLG3, TOMM70A, RAB12, NUP54, AGRN, LLGL2	0.94847
Annotation Cluster 36	Enrichment Score: 2.0066575767342267
Category	Term		Count	Genes	FDR
GOTERM_MF_FAT	GO:0044183	protein folding chaperone	17	CCT3, HSPA9, CCT2, TRAP1, HSP70.1, CCDC47, HSP90AA1.2, HSPA14, HSPE1, HSPD1, DNAJB2, TCP1, LYRM7, HSPA4B, HSPA4A, CCT5, CCT4	0.00918284
GOTERM_MF_FAT	GO:0140662	ATP-dependent protein folding chaperone	13	CCT3, HSPA9, CCT2, TRAP1, HSP70.1, HSP90AA1.2, HSPA14, HSPD1, TCP1, HSPA4B, HSPA4A, CCT5, CCT4	0.0234942
GOTERM_BP_FAT	GO:0006457	protein folding	36	ERO1A, HSPB9, DNAJA2B, PPIFB, HSP90AA1.2, HSPA14, CLGN, HSPD1, DNAJB2, DNAJB5, HSPA4B, HSPA4A, CCT5, CCT4, CCT3, HSPA9, RANBP2, CCT2, TRAP1, PPIL1, HSP70.1, NUDC, MKKS, DNAJB1A, PDIA8, HSPE1, AHSA1B, DNAJC2, PTGES3B, DNAJC5AA, TCP1, CHCHD4A, PPIH, PPIL3, FKBP4, PPID	0.0257958
GOTERM_MF_FAT	GO:0051082	unfolded protein binding	18	CCT3, HSPA9, HSPB9, CCT2, TRAP1, NUDC, MKKS, DNAJA2B, DNAJB1A, HSP90AA1.2, HSPE1, CLGN, DNAJB2, DNAJB5, TCP1, UGGT1, CCT5, CCT4	0.233734
GOTERM_CC_FAT	GO:0005832	chaperonin-containing T-complex	5	CCT3, CCT2, TCP1, CCT5, CCT4	0.261506
GOTERM_CC_FAT	GO:0101031	protein folding chaperone complex	5	CCT3, CCT2, TCP1, CCT5, CCT4	0.367972
GOTERM_BP_FAT	GO:0051604	protein maturation	51	ERO1A, HSPB9, ERCC6L, HSP90AA1.2, CLGN, PMPCA, CCT3, CCT2, NUDC, MKKS, DHPS, DNAJB1A, PDIA8, AHSA1B, PISD, AFG3L1, DNAJC2, IMMP1L, PTGES3B, DNAJC5AA, TCP1, PIGM, PPIH, FKBP4, FURINB, PPID, ATP23, DNAJA2B, HM13, METAP2B, PPIFB, HSPA14, HSPD1, DNAJB2, PITRM1, DNAJB5, HSPA4B, HSPA4A, CCT5, CCT4, HSPA9, RANBP2, TRAP1, PPIL1, HSP70.1, NAA10, HSPE1, SPCS3, CHCHD4A, TLL1, PPIL3	0.773501
GOTERM_BP_FAT	GO:0061077	chaperone-mediated protein folding	9	HSPA9, DNAJB2, HSP70.1, DNAJB5, DNAJC5AA, DNAJB1A, FKBP4, HSPA14, HSPE1	0.94847
Annotation Cluster 37	Enrichment Score: 1.987071414905552
Category	Term		Count	Genes	FDR
GOTERM_BP_FAT	GO:0072655	establishment of protein localization to mitochondrion	19	TOMM40, AGK, COX18, PAM16, TIMM13, TOMM34, TIMM44, TIMM22, TIMM10, BCS1L, TOMM40L, TIMM50, HSPD1, IMMP1L, SAMM50, TOMM70A, CHCHD4A, TIMM17A, PMPCA	0.000844225
GOTERM_BP_FAT	GO:0070585	protein localization to mitochondrion	19	TOMM40, AGK, COX18, PAM16, TIMM13, TOMM34, TIMM44, TIMM22, TIMM10, BCS1L, TOMM40L, TIMM50, HSPD1, IMMP1L, SAMM50, TOMM70A, CHCHD4A, TIMM17A, PMPCA	0.000844225
GOTERM_BP_FAT	GO:0006626	protein targeting to mitochondrion	17	TOMM40, AGK, PAM16, TIMM13, TOMM34, TIMM44, TIMM22, TIMM10, TOMM40L, TIMM50, HSPD1, IMMP1L, SAMM50, TOMM70A, CHCHD4A, TIMM17A, PMPCA	0.00207911
GOTERM_BP_FAT	GO:0006839	mitochondrial transport	26	TOMM40, ABCB7, TIMM13, PPIFB, TIMM10, TIMM50, HSPD1, SLC25A38B, SLC25A26, SAMM50, TIMM17A, FLVCR1, SLC25A40, AGK, PAM16, TIMM44, TIMM22, TOMM40L, SLC25A16, TOMM70A, CHCHD4A, VDAC2, SFXN4, SFXN1, SLC25A33, MCU	0.013699
GOTERM_BP_FAT	GO:1990542	mitochondrial transmembrane transport	19	TOMM40, ABCB7, PAM16, TIMM44, TOMM40L, TIMM50, HSPD1, SLC25A38B, SLC25A16, SLC25A26, TOMM70A, CHCHD4A, TIMM17A, VDAC2, SFXN4, SLC25A40, SFXN1, SLC25A33, MCU	0.103641
GOTERM_BP_FAT	GO:0170036	import into the mitochondrion	13	TOMM40, PAM16, TIMM44, TOMM40L, TIMM50, SLC25A38B, TOMM70A, TIMM17A, VDAC2, SLC25A40, SFXN1, SLC25A33, MCU	0.154952
GOTERM_BP_FAT	GO:0044743	protein transmembrane import into intracellular organelle	10	TOMM40, TOMM70A, PAM16, CHCHD4A, TIMM17A, TIMM44, PEX12, TOMM40L, HSPD1, TIMM50	0.510156
GOTERM_BP_FAT	GO:0030150	protein import into mitochondrial matrix	7	TOMM40, TOMM70A, PAM16, TIMM17A, TIMM44, TOMM40L, TIMM50	0.532612
GOTERM_MF_FAT	GO:0140318	protein transporter activity	6	TOMM40, ATP13A1, TOMM70A, TIMM17A, TIMM22, TOMM40L	0.744711
GOTERM_BP_FAT	GO:0071806	protein transmembrane transport	11	C2CD5, TOMM40, TOMM70A, PAM16, CHCHD4A, TIMM17A, TIMM44, PEX12, TOMM40L, HSPD1, TIMM50	0.826025
GOTERM_MF_FAT	GO:0008320	protein transmembrane transporter activity	5	TOMM40, TOMM70A, TIMM17A, TIMM22, TOMM40L	0.967232
GOTERM_MF_FAT	GO:0022884	macromolecule transmembrane transporter activity	5	TOMM40, TOMM70A, TIMM17A, TIMM22, TOMM40L	0.967232
GOTERM_BP_FAT	GO:0006605	protein targeting	23	TOMM40, SCARB2B, AGK, PAM16, TIMM13, TOMM34, TIMM44, TIMM22, ZDHHC7, TIMM10, TOMM40L, TIMM50, HSPD1, SPCS3, IMMP1L, TOMM20A, SAMM50, ZDHHC3A, TOMM70A, CHCHD4A, TIMM17A, SRPRB, PMPCA	0.94847
GOTERM_CC_FAT	GO:0005744	TIM23 mitochondrial import inner membrane translocase complex	3	PAM16, TIMM17A, TIMM50	0.924577
Annotation Cluster 38	Enrichment Score: 1.8823899961570394
Category	Term		Count	Genes	FDR
GOTERM_BP_FAT	GO:0043414	macromolecule methylation	27	SETD6, WDR4, NOP2, TFB1M, ALKBH8, FBL, EMG1, DIMT1L, NTMT1, WDR6, PRMT6, PRMT5, PRMT7, NSUN4, NSUN5, PRMT1, METTL1, PRMT3, LARP7, TRMT1, TFB2M, FTSJ1, TARBP1, FTSJ3, TRMT6, EEF1AKMT1, TRMT61B	0.000923516
GOTERM_MF_FAT	GO:0016741	transferase activity, transferring one-carbon groups	50	N6AMT1, MTFMT, SUV39H1B, SETD6, TFB1M, RRP8, SPOUT1, ALKBH8, FBL, DIMT1L, NTMT1, PRMT6, PRMT5, PRMT7, NSUN4, NSUN5, PRMT1, METTL1, PRMT3, CAD, TFB2M, FTSJ1, CAMKMT, FTSJ3, LOC101883617, METTL27, DNMT1, SMYD5, RNMT, SHMT1, NOP2, TYMS, EMG1, MRM3B, NSD2, DPH5, NSD1B, TRMT10C, DNMT3AA, DNMT3BB.3, TRMT1, DNMT3BB.2, TARBP1, COQ5, KMT5AB, KMT5AA, EEF1AKMT1, TRMT61B, EZH2, OTC	0.00469075
GOTERM_BP_FAT	GO:0032259	methylation	50	N6AMT1, SUV39H1B, SETD6, WDR4, TFB1M, RRP8, SPOUT1, ALKBH8, FBL, DIMT1L, NTMT1, WDR6, PRMT6, PRMT5, PRMT7, NSUN4, NSUN5, PRMT1, METTL1, PRMT3, TFB2M, FTSJ1, CAMKMT, FTSJ3, LOC101883617, DNMT1, SMYD5, RNMT, SHMT1, NOP2, TYMS, EMG1, MRM3B, NSD2, DPH5, NSD1B, TRMT10C, DNMT3AA, LARP7, DNMT3BB.3, TRMT1, DNMT3BB.2, TARBP1, COQ5, TRMT6, KMT5AB, KMT5AA, EEF1AKMT1, TRMT61B, EZH2	0.00397661
GOTERM_MF_FAT	GO:0008168	methyltransferase activity	47	N6AMT1, DNMT1, SUV39H1B, SMYD5, RNMT, SHMT1, SETD6, NOP2, TYMS, TFB1M, RRP8, SPOUT1, ALKBH8, FBL, EMG1, MRM3B, DIMT1L, NTMT1, NSD2, DPH5, PRMT6, PRMT5, NSD1B, PRMT7, TRMT10C, NSUN4, NSUN5, PRMT1, METTL1, PRMT3, DNMT3AA, DNMT3BB.3, TRMT1, DNMT3BB.2, TFB2M, FTSJ1, CAMKMT, TARBP1, FTSJ3, COQ5, LOC101883617, KMT5AB, KMT5AA, METTL27, EEF1AKMT1, TRMT61B, EZH2	0.0145044
GOTERM_BP_FAT	GO:0001510	RNA methylation	19	NSUN4, NSUN5, METTL1, WDR4, NOP2, LARP7, TRMT1, TFB2M, TFB1M, FTSJ1, ALKBH8, TARBP1, FTSJ3, FBL, EMG1, DIMT1L, TRMT6, WDR6, TRMT61B	0.0103567
GOTERM_MF_FAT	GO:0008757	S-adenosylmethionine-dependent methyltransferase activity	38	N6AMT1, DNMT1, SUV39H1B, SMYD5, RNMT, SETD6, NOP2, TFB1M, ALKBH8, FBL, EMG1, DIMT1L, NTMT1, NSD2, DPH5, PRMT6, PRMT5, NSD1B, PRMT7, TRMT10C, PRMT1, METTL1, PRMT3, DNMT3AA, DNMT3BB.3, TRMT1, DNMT3BB.2, TFB2M, FTSJ1, CAMKMT, TARBP1, FTSJ3, KMT5AB, KMT5AA, METTL27, EEF1AKMT1, TRMT61B, EZH2	0.0225072
GOTERM_MF_FAT	GO:0008173	RNA methyltransferase activity	18	TRMT10C, NSUN4, NSUN5, METTL1, RNMT, NOP2, TRMT1, TFB2M, TFB1M, FTSJ1, ALKBH8, TARBP1, FTSJ3, FBL, EMG1, MRM3B, DIMT1L, TRMT61B	0.0876844
GOTERM_MF_FAT	GO:0140939	histone H4 methyltransferase activity	7	PRMT6, PRMT5, PRMT7, PRMT1, SMYD5, KMT5AB, KMT5AA	0.0934635
GOTERM_MF_FAT	GO:0008170	N-methyltransferase activity	21	PRMT6, NSD1B, PRMT5, SUV39H1B, PRMT7, SMYD5, PRMT1, RNMT, SETD6, PRMT3, TRMT1, TFB2M, TFB1M, CAMKMT, FBL, DIMT1L, NSD2, KMT5AB, KMT5AA, EEF1AKMT1, EZH2	0.198438
GOTERM_MF_FAT	GO:0042054	histone methyltransferase activity	15	PRMT6, NSD1B, PRMT5, SUV39H1B, PRMT7, SMYD5, PRMT1, PRMT3, FBL, NTMT1, NSD2, KMT5AB, KMT5AA, EEF1AKMT1, EZH2	0.371294
GOTERM_MF_FAT	GO:0008276	protein methyltransferase activity	19	N6AMT1, PRMT6, NSD1B, PRMT5, SUV39H1B, PRMT7, SMYD5, PRMT1, SETD6, PRMT3, CAMKMT, FBL, NTMT1, NSD2, DPH5, KMT5AB, KMT5AA, EEF1AKMT1, EZH2	0.470044
GOTERM_BP_FAT	GO:0030488	tRNA methylation	9	METTL1, WDR4, TRMT6, WDR6, TRMT1, FTSJ1, TRMT61B, ALKBH8, TARBP1	0.565429
GOTERM_CC_FAT	GO:0043527	tRNA methyltransferase complex	4	METTL1, WDR4, TRMT6, TRMT61B	0.430288
GOTERM_MF_FAT	GO:0016423	tRNA (guanine) methyltransferase activity	5	TRMT10C, METTL1, TRMT1, FTSJ1, TARBP1	0.868512
GOTERM_MF_FAT	GO:0016278	lysine N-methyltransferase activity	13	PRMT6, NSD1B, PRMT5, SUV39H1B, SMYD5, PRMT1, SETD6, CAMKMT, NSD2, KMT5AB, KMT5AA, EEF1AKMT1, EZH2	0.967232
GOTERM_MF_FAT	GO:0016279	protein-lysine N-methyltransferase activity	13	PRMT6, NSD1B, PRMT5, SUV39H1B, SMYD5, PRMT1, SETD6, CAMKMT, NSD2, KMT5AB, KMT5AA, EEF1AKMT1, EZH2	0.967232
GOTERM_MF_FAT	GO:0008175	tRNA methyltransferase activity	7	TRMT10C, METTL1, TRMT1, FTSJ1, TRMT61B, ALKBH8, TARBP1	0.967232
GOTERM_MF_FAT	GO:0042799	histone H4K20 methyltransferase activity	3	SMYD5, KMT5AB, KMT5AA	0.967232
GOTERM_MF_FAT	GO:0140938	histone H3 methyltransferase activity	8	PRMT6, NSD1B, PRMT5, SUV39H1B, PRMT1, SMYD5, NSD2, EZH2	0.967232
GOTERM_MF_FAT	GO:0046975	histone H3K36 methyltransferase activity	3	NSD1B, SMYD5, NSD2	0.967232
KEGG_PATHWAY	dre00310:Lysine degradation		10	NSD1B, SUV39H1B, NSD2, DLST, KMT5AB, KMT5AA, HADHAA, HADHAB, CAMKMT, EZH2	0.935294
Annotation Cluster 39	Enrichment Score: 1.8659822727330309
Category	Term		Count	Genes	FDR
GOTERM_BP_FAT	GO:0009303	rRNA transcription	7	POLR1A, DDX11, NCL, CHD7, POLR1D, POLR1E, POLR1F	0.0267053
GOTERM_BP_FAT	GO:0006360	transcription by RNA polymerase I	11	RRN3, TAF1C, TAF1A, POLR1D, POLR2F, POLR1E, GTF2H1, POLR1F, POLR1G, POLR2H, POLR1H	0.0282656
KEGG_PATHWAY	dre03020:RNA polymerase		14	POLR3B, POLR1A, POLR3C, POLR1B, POLR3D, POLR1D, POLR3GLA, POLR1E, POLR2F, POLR3H, POLR1F, POLR1G, POLR2H, POLR1H	0.0241299
GOTERM_CC_FAT	GO:0005736	RNA polymerase I complex	8	POLR1A, POLR1B, POLR1D, POLR2F, POLR1E, POLR1F, POLR2H, POLR1H	0.035442
GOTERM_BP_FAT	GO:0006362	transcription elongation by RNA polymerase I	3	POLR1D, POLR1E, POLR1F	0.831918
GOTERM_BP_FAT	GO:0042790	nucleolar large rRNA transcription by RNA polymerase I	3	POLR1D, POLR1E, POLR1F	0.94847
GOTERM_BP_FAT	GO:0006354	DNA-templated transcription elongation	6	SUPT16H, SART3, PBRM1L, POLR1D, POLR1E, POLR1F	0.94847
Annotation Cluster 40	Enrichment Score: 1.8279901673216832
Category	Term		Count	Genes	FDR
GOTERM_BP_FAT	GO:0090068	positive regulation of cell cycle process	17	PLK4, STIL, CDCA5, PPP1R35, CEP120, DBF4B, AREG, NDC80, AURKB, CDC25B, CCND2B, DBF4, CDC23, CCNE2, SASS6, ANAPC5, E2F8	0.00207911
GOTERM_BP_FAT	GO:0045787	positive regulation of cell cycle	18	PLK4, STIL, CDCA5, PPP1R35, CEP120, DBF4B, AREG, NDC80, AURKB, CDC25B, CCND2B, DBF4, CDC23, CCNE2, MDM2, SASS6, ANAPC5, E2F8	0.00294088
GOTERM_BP_FAT	GO:0045931	positive regulation of mitotic cell cycle	9	STIL, CDC23, CCNE2, CDCA5, SASS6, MDM2, ANAPC5, CDC25B, CCND2B	0.0323042
GOTERM_BP_FAT	GO:1901992	positive regulation of mitotic cell cycle phase transition	8	STIL, CDC23, CCNE2, CDCA5, SASS6, ANAPC5, CDC25B, CCND2B	0.0568429
GOTERM_BP_FAT	GO:1901989	positive regulation of cell cycle phase transition	8	STIL, CDC23, CCNE2, CDCA5, SASS6, ANAPC5, CDC25B, CCND2B	0.154952
GOTERM_BP_FAT	GO:1900087	positive regulation of G1/S transition of mitotic cell cycle	4	STIL, CCNE2, SASS6, CCND2B	0.831918
GOTERM_BP_FAT	GO:1902808	positive regulation of cell cycle G1/S phase transition	4	STIL, CCNE2, SASS6, CCND2B	0.94847
GOTERM_BP_FAT	GO:2000045	regulation of G1/S transition of mitotic cell cycle	7	RB1, CDKN1A, STIL, CCNE2, PSME3, SASS6, CCND2B	0.94847
GOTERM_BP_FAT	GO:1902806	regulation of cell cycle G1/S phase transition	7	RB1, CDKN1A, STIL, CCNE2, PSME3, SASS6, CCND2B	0.94847
GOTERM_BP_FAT	GO:0010638	positive regulation of organelle organization	13	PLK4, C2CD5, STIL, EVLA, PPP1R35, CEP120, SYT13, AREG, AURKB, CDC23, SASS6, ANAPC5, ZGC:154093	0.94847
Annotation Cluster 41	Enrichment Score: 1.785459490087657
Category	Term		Count	Genes	FDR
GOTERM_BP_FAT	GO:0009124	nucleoside monophosphate biosynthetic process	18	UCK2B, UCK2A, DUT, ADSL, ADKB, CAD, LOC110438480, TYMS, PFAS, HPRT1L, DHODH, PPAT, IMPDH2, PRPS1A, PRPS1B, HPRT1, UMPS, ADSSL	0.000793023
GOTERM_BP_FAT	GO:0006220	pyrimidine nucleotide metabolic process	13	UCK2B, UCK2A, DUT, DTYMK, ENTPD4, CAD, LOC110438480, TYMS, DHODH, NME7, UMPS, DCTPP1, CTPS1A	0.00585024
GOTERM_BP_FAT	GO:0009123	nucleoside monophosphate metabolic process	18	UCK2B, UCK2A, DUT, ADSL, ADKB, CAD, LOC110438480, TYMS, PFAS, HPRT1L, DHODH, PPAT, IMPDH2, PRPS1A, PRPS1B, HPRT1, UMPS, ADSSL	0.00677169
GOTERM_BP_FAT	GO:0009156	ribonucleoside monophosphate biosynthetic process	15	UCK2B, UCK2A, ADSL, ADKB, CAD, PFAS, HPRT1L, DHODH, PPAT, IMPDH2, PRPS1A, PRPS1B, HPRT1, UMPS, ADSSL	0.00925099
KEGG_PATHWAY	dre01232:Nucleotide metabolism		26	UCK2B, UCK2A, DTYMK, LOC100330864, TYMS, DGUOK, TK1, ADSSL, GUK1A, RRM1, ADSL, DUT, ADKB, ENTPD4, LOC110438480, DCK, ZGC:110540, HPRT1L, PNP5A, PNP5B, NME7, IMPDH2, HPRT1, DCTPP1, ITPA, CTPS1A	0.0167446
GOTERM_BP_FAT	GO:0009129	pyrimidine nucleoside monophosphate metabolic process	8	UCK2B, UCK2A, DUT, CAD, LOC110438480, UMPS, TYMS, DHODH	0.0252818
GOTERM_BP_FAT	GO:0009130	pyrimidine nucleoside monophosphate biosynthetic process	8	UCK2B, UCK2A, DUT, CAD, LOC110438480, UMPS, TYMS, DHODH	0.0252818
GOTERM_BP_FAT	GO:0009147	pyrimidine nucleoside triphosphate metabolic process	10	UCK2B, UCK2A, DUT, DTYMK, ENTPD4, NME7, LOC110438480, TYMS, DCTPP1, CTPS1A	0.0262073
GOTERM_BP_FAT	GO:0072527	pyrimidine-containing compound metabolic process	14	UCK2B, UCK2A, DUT, DTYMK, ENTPD4, CAD, LOC110438480, TYMS, DHODH, NME7, TK1, UMPS, DCTPP1, CTPS1A	0.0282656
GOTERM_BP_FAT	GO:0009260	ribonucleotide biosynthetic process	26	UCK2B, UCK2A, DLST, PFAS, PAPSS1, ATP5MC1, GUCY2CB, ATP5F1B, PPAT, ADSSL, ADCY2B, ADSL, ADKB, CAD, MRPL24, ADCY6A, ATP5F1D, HPRT1L, DHODH, NPR1B, ATP5FA1, NME7, IMPDH2, HPRT1, UMPS, CTPS1A	0.0387564
GOTERM_BP_FAT	GO:0006221	pyrimidine nucleotide biosynthetic process	11	UCK2B, UCK2A, DUT, DTYMK, NME7, CAD, LOC110438480, UMPS, TYMS, CTPS1A, DHODH	0.0388574
GOTERM_BP_FAT	GO:0009161	ribonucleoside monophosphate metabolic process	15	UCK2B, UCK2A, ADSL, ADKB, CAD, PFAS, HPRT1L, DHODH, PPAT, IMPDH2, PRPS1A, PRPS1B, HPRT1, UMPS, ADSSL	0.0414254
GOTERM_BP_FAT	GO:0046112	nucleobase biosynthetic process	7	PPAT, CAD, HPRT1, UMPS, CTPS1A, DHODH, HPRT1L	0.0457296
GOTERM_BP_FAT	GO:0009262	deoxyribonucleotide metabolic process	9	RRM1, DUT, DTYMK, LOC100330864, LOC110438480, SAMHD1, TYMS, DCTPP1, DERA	0.0460778
GOTERM_BP_FAT	GO:0072528	pyrimidine-containing compound biosynthetic process	11	UCK2B, UCK2A, DUT, DTYMK, NME7, CAD, LOC110438480, UMPS, TYMS, CTPS1A, DHODH	0.0493183
KEGG_PATHWAY	dre00240:Pyrimidine metabolism		18	UCK2B, UCK2A, DUT, RRM1, DTYMK, LOC100330864, ENTPD4, CAD, LOC110438480, TYMS, DCK, ZGC:110540, DHODH, NME7, TK1, UMPS, DCTPP1, CTPS1A	0.0407505
GOTERM_BP_FAT	GO:0009211	pyrimidine deoxyribonucleoside triphosphate metabolic process	5	DUT, DTYMK, LOC110438480, TYMS, DCTPP1	0.0870085
GOTERM_BP_FAT	GO:0009112	nucleobase metabolic process	9	ADKB, PPAT, CAD, URAHA, HPRT1, UMPS, CTPS1A, DHODH, HPRT1L	0.0870085
GOTERM_BP_FAT	GO:0009263	deoxyribonucleotide biosynthetic process	6	RRM1, DUT, DTYMK, LOC100330864, LOC110438480, TYMS	0.13684
GOTERM_BP_FAT	GO:0019692	deoxyribose phosphate metabolic process	7	DUT, DTYMK, LOC110438480, SAMHD1, TYMS, DCTPP1, DERA	0.153239
GOTERM_BP_FAT	GO:0006244	pyrimidine nucleotide catabolic process	4	DUT, ENTPD4, LOC110438480, DCTPP1	0.154952
GOTERM_BP_FAT	GO:0009219	pyrimidine deoxyribonucleotide metabolic process	5	DUT, DTYMK, LOC110438480, TYMS, DCTPP1	0.154952
GOTERM_BP_FAT	GO:0009218	pyrimidine ribonucleotide metabolic process	8	UCK2B, UCK2A, ENTPD4, NME7, CAD, UMPS, CTPS1A, DHODH	0.255441
GOTERM_BP_FAT	GO:0019856	pyrimidine nucleobase biosynthetic process	4	CAD, UMPS, CTPS1A, DHODH	0.298993
GOTERM_BP_FAT	GO:0009143	nucleoside triphosphate catabolic process	5	DUT, LOC110438480, SAMHD1, DCTPP1, ITPA	0.366383
GOTERM_BP_FAT	GO:0046049	UMP metabolic process	5	UCK2B, UCK2A, CAD, UMPS, DHODH	0.366383
GOTERM_BP_FAT	GO:0009173	pyrimidine ribonucleoside monophosphate metabolic process	5	UCK2B, UCK2A, CAD, UMPS, DHODH	0.366383
GOTERM_BP_FAT	GO:0009174	pyrimidine ribonucleoside monophosphate biosynthetic process	5	UCK2B, UCK2A, CAD, UMPS, DHODH	0.366383
GOTERM_BP_FAT	GO:0046386	deoxyribose phosphate catabolic process	5	DUT, LOC110438480, SAMHD1, DCTPP1, DERA	0.366383
GOTERM_BP_FAT	GO:0009264	deoxyribonucleotide catabolic process	5	DUT, LOC110438480, SAMHD1, DCTPP1, DERA	0.366383
GOTERM_BP_FAT	GO:0006222	UMP biosynthetic process	5	UCK2B, UCK2A, CAD, UMPS, DHODH	0.366383
GOTERM_BP_FAT	GO:0009394	2'-deoxyribonucleotide metabolic process	6	DUT, DTYMK, LOC110438480, SAMHD1, TYMS, DCTPP1	0.367963
GOTERM_BP_FAT	GO:0009142	nucleoside triphosphate biosynthetic process	13	UCK2B, UCK2A, DTYMK, DLST, TYMS, MRPL24, ATP5F1D, ATP5MC1, ATP5FA1, ATP5F1B, NME7, IMPDH2, CTPS1A	0.378837
GOTERM_BP_FAT	GO:0046385	deoxyribose phosphate biosynthetic process	4	DUT, DTYMK, LOC110438480, TYMS	0.48931
GOTERM_BP_FAT	GO:0009221	pyrimidine deoxyribonucleotide biosynthetic process	4	DUT, DTYMK, LOC110438480, TYMS	0.48931
GOTERM_BP_FAT	GO:0009265	2'-deoxyribonucleotide biosynthetic process	4	DUT, DTYMK, LOC110438480, TYMS	0.48931
GOTERM_BP_FAT	GO:0009220	pyrimidine ribonucleotide biosynthetic process	7	UCK2B, UCK2A, NME7, CAD, UMPS, CTPS1A, DHODH	0.532612
GOTERM_BP_FAT	GO:0009149	pyrimidine nucleoside triphosphate catabolic process	3	DUT, LOC110438480, DCTPP1	0.565429
GOTERM_BP_FAT	GO:0009213	pyrimidine deoxyribonucleoside triphosphate catabolic process	3	DUT, LOC110438480, DCTPP1	0.565429
GOTERM_BP_FAT	GO:0009223	pyrimidine deoxyribonucleotide catabolic process	3	DUT, LOC110438480, DCTPP1	0.565429
GOTERM_BP_FAT	GO:0044205	'de novo' UMP biosynthetic process	3	CAD, UMPS, DHODH	0.565429
GOTERM_BP_FAT	GO:0009201	ribonucleoside triphosphate biosynthetic process	11	UCK2B, UCK2A, ATP5FA1, ATP5F1B, NME7, IMPDH2, DLST, MRPL24, ATP5F1D, CTPS1A, ATP5MC1	0.618713
GOTERM_MF_FAT	GO:0019205	nucleobase-containing compound kinase activity	10	UCK2B, UCK2A, DGUOK, DTYMK, ADKB, NME7, TK1, DCK, GUK1A, ZGC:110540	0.723933
GOTERM_MF_FAT	GO:0047429	nucleoside triphosphate diphosphatase activity	4	DUT, LOC110438480, DCTPP1, ITPA	0.723933
GOTERM_BP_FAT	GO:0009148	pyrimidine nucleoside triphosphate biosynthetic process	6	UCK2B, UCK2A, DTYMK, NME7, TYMS, CTPS1A	0.689845
GOTERM_BP_FAT	GO:0006206	pyrimidine nucleobase metabolic process	4	CAD, UMPS, CTPS1A, DHODH	0.831918
GOTERM_BP_FAT	GO:0009157	deoxyribonucleoside monophosphate biosynthetic process	3	DUT, LOC110438480, TYMS	0.831918
GOTERM_BP_FAT	GO:0009176	pyrimidine deoxyribonucleoside monophosphate metabolic process	3	DUT, LOC110438480, TYMS	0.831918
GOTERM_BP_FAT	GO:0009177	pyrimidine deoxyribonucleoside monophosphate biosynthetic process	3	DUT, LOC110438480, TYMS	0.831918
GOTERM_BP_FAT	GO:0006207	'de novo' pyrimidine nucleobase biosynthetic process	3	CAD, UMPS, DHODH	0.831918
GOTERM_BP_FAT	GO:0046036	CTP metabolic process	5	UCK2B, UCK2A, ENTPD4, NME7, CTPS1A	0.94847
GOTERM_BP_FAT	GO:0009208	pyrimidine ribonucleoside triphosphate metabolic process	5	UCK2B, UCK2A, ENTPD4, NME7, CTPS1A	0.94847
GOTERM_BP_FAT	GO:0009162	deoxyribonucleoside monophosphate metabolic process	3	DUT, LOC110438480, TYMS	0.94847
GOTERM_BP_FAT	GO:0072529	pyrimidine-containing compound catabolic process	4	DUT, ENTPD4, LOC110438480, DCTPP1	0.94847
GOTERM_BP_FAT	GO:0009209	pyrimidine ribonucleoside triphosphate biosynthetic process	4	UCK2B, UCK2A, NME7, CTPS1A	0.94847
GOTERM_BP_FAT	GO:0006241	CTP biosynthetic process	4	UCK2B, UCK2A, NME7, CTPS1A	0.94847
Annotation Cluster 42	Enrichment Score: 1.754013045742027
Category	Term		Count	Genes	FDR
GOTERM_BP_FAT	GO:0048732	gland development	42	UTP25, AHCTF1, DNMT1, MTCH2, UHRF1, CHD7, USP39, LARS1B, SELENOH, SMC2, CEP128, SAMM50, SART3, KLF6A, BMS1, RAB23, FN1A, ENC3, TRPM7, NPHP4, CDCA7A, E2F8, EED, FGL1B, DHPS, DNMT3BB.2, NUP62L, ILF2, WDR55, RCL1, KDRL, TBL3, POLR3B, DKK1B, ZFYVE9A, OXTRA, SBDS, NUP54, ARF6A, ITGA5, MCM2, PES	0.0210843
GOTERM_BP_FAT	GO:0035272	exocrine system development	12	UTP25, DNMT1, SART3, POLR3B, EED, DHPS, SBDS, NUP54, TRPM7, DNMT3BB.2, NUP62L, PES	0.0798463
GOTERM_BP_FAT	GO:0031017	exocrine pancreas development	12	UTP25, DNMT1, SART3, POLR3B, EED, DHPS, SBDS, NUP54, TRPM7, DNMT3BB.2, NUP62L, PES	0.0798463
GOTERM_BP_FAT	GO:0055123	digestive system development	28	LTV1, UTP25, AHCTF1, DNMT1, MTCH2, CHD7, SELENOH, SART3, KLF6A, RUVBL2, DHX15, FLNA, TRPM7, NPHP4, UTP3, EED, RBM19, DHPS, DNMT3BB.2, NUP62L, WDR55, PWP2H, POLR3B, SBDS, MPHOSPH10, NUP54, EZH2, PES	0.095382
GOTERM_BP_FAT	GO:0031016	pancreas development	22	UTP25, DNMT1, EED, DHPS, DNMT3BB.2, NUP62L, INSM1A, SELENOH, CEP128, RCL1, SART3, KLF6A, POLR3B, BMS1, RAB23, LEPR, SBDS, NPHP4, NUP54, TRPM7, ATR, PES	0.565429
GOTERM_BP_FAT	GO:0001889	liver development	24	AHCTF1, DNMT1, MTCH2, UHRF1, EED, FGL1B, NUP62L, ILF2, LARS1B, SMC2, SELENOH, CEP128, RCL1, SAMM50, KLF6A, DKK1B, BMS1, RAB23, ZFYVE9A, ENC3, NPHP4, NUP54, ARF6A, E2F8	0.629094
GOTERM_BP_FAT	GO:0061008	hepaticobiliary system development	24	AHCTF1, DNMT1, MTCH2, UHRF1, EED, FGL1B, NUP62L, ILF2, LARS1B, SMC2, SELENOH, CEP128, RCL1, SAMM50, KLF6A, DKK1B, BMS1, RAB23, ZFYVE9A, ENC3, NPHP4, NUP54, ARF6A, E2F8	0.797822
GOTERM_BP_FAT	GO:0048565	digestive tract development	18	UTP25, AHCTF1, DNMT1, MTCH2, EED, RBM19, CHD7, NUP62L, WDR55, SELENOH, KLF6A, POLR3B, RUVBL2, DHX15, FLNA, NPHP4, NUP54, EZH2	0.94847
Annotation Cluster 43	Enrichment Score: 1.7183101753689805
Category	Term		Count	Genes	FDR
GOTERM_MF_FAT	GO:0016779	nucleotidyltransferase activity	32	TAMM41, PRIM1, UAP1, PAPSS1, THG1L, TERT, POLD1, POLR2F, POLR2H, MTPAP, POLE, POLH, POLQ, PCYT2, PARP1, TRNT1, TERF1, TENT5C, POLA1, CTU2, CTU1, POLR3B, POLR1A, POLR1B, POLR3D, POLE3, POLR1D, TUT1, POLR3H, POLR1H, TERFA, GDPGP1	0.00094549
GOTERM_BP_FAT	GO:0006360	transcription by RNA polymerase I	11	RRN3, TAF1C, TAF1A, POLR1D, POLR2F, POLR1E, GTF2H1, POLR1F, POLR1G, POLR2H, POLR1H	0.0282656
KEGG_PATHWAY	dre03020:RNA polymerase		14	POLR3B, POLR1A, POLR3C, POLR1B, POLR3D, POLR1D, POLR3GLA, POLR1E, POLR2F, POLR3H, POLR1F, POLR1G, POLR2H, POLR1H	0.0241299
GOTERM_CC_FAT	GO:0005736	RNA polymerase I complex	8	POLR1A, POLR1B, POLR1D, POLR2F, POLR1E, POLR1F, POLR2H, POLR1H	0.035442
GOTERM_MF_FAT	GO:0097747	RNA polymerase activity	10	POLR3B, POLR1A, POLR1B, PRIM1, POLR3D, POLR1D, POLR2F, POLR3H, POLR2H, POLR1H	0.137423
GOTERM_MF_FAT	GO:0003899	DNA-directed 5'-3' RNA polymerase activity	10	POLR3B, POLR1A, POLR1B, PRIM1, POLR3D, POLR1D, POLR2F, POLR3H, POLR2H, POLR1H	0.137423
GOTERM_MF_FAT	GO:0034062	5'-3' RNA polymerase activity	10	POLR3B, POLR1A, POLR1B, PRIM1, POLR3D, POLR1D, POLR2F, POLR3H, POLR2H, POLR1H	0.137423
GOTERM_CC_FAT	GO:0005666	RNA polymerase III complex	8	POLR3B, POLR3C, POLR3D, POLR1D, POLR3GLA, POLR2F, POLR3H, POLR2H	0.306643
GOTERM_CC_FAT	GO:0055029	nuclear DNA-directed RNA polymerase complex	20	PRIM2, TBP, PRIM1, GTF2H1, GTF2F1, POLA1, POLA2, POLR3B, POLR1A, POLR3C, POLR1B, POLR3D, POLR1D, POLR3GLA, POLR1E, POLR2F, POLR3H, POLR1F, POLR2H, POLR1H	0.397184
GOTERM_BP_FAT	GO:0006351	DNA-templated transcription	35	RRN3, GTF3C4, GTF3C6, CHD7, TFB1M, SART3, TAF1C, TAF1A, POLR3GLA, POLR2F, POLR2H, SCAI, SUPT16H, TBP, PBRM1L, MTERF3, DDX11, GTF2H1, TFB2M, GTF2F1, CBFA2T2, POLR3B, POLR1A, POLR3C, POLR1B, NCL, POLR3D, POLR1D, POLR1E, POLR3H, MAFK, POLR1F, POLR1G, POLR1H, RBMX	0.629094
GOTERM_CC_FAT	GO:0000428	DNA-directed RNA polymerase complex	20	PRIM2, TBP, PRIM1, GTF2H1, GTF2F1, POLA1, POLA2, POLR3B, POLR1A, POLR3C, POLR1B, POLR3D, POLR1D, POLR3GLA, POLR1E, POLR2F, POLR3H, POLR1F, POLR2H, POLR1H	0.545027
GOTERM_CC_FAT	GO:0030880	RNA polymerase complex	20	PRIM2, TBP, PRIM1, GTF2H1, GTF2F1, POLA1, POLA2, POLR3B, POLR1A, POLR3C, POLR1B, POLR3D, POLR1D, POLR3GLA, POLR1E, POLR2F, POLR3H, POLR1F, POLR2H, POLR1H	0.545027
GOTERM_BP_FAT	GO:0006383	transcription by RNA polymerase III	9	GTF3C4, TBP, GTF3C6, POLR3D, POLR1D, POLR3GLA, POLR2F, POLR3H, POLR2H	0.801019
KEGG_PATHWAY	dre04623:Cytosolic DNA-sensing pathway		11	POLR3B, CASP3B, POLR3C, POLR3D, G3BP1, POLR1D, POLR3GLA, POLR2F, POLR3H, POLR2H, SAMHD1	0.935294
GOTERM_BP_FAT	GO:0009304	tRNA transcription	3	POLR3B, POLR3D, POLR2F	0.94847
GOTERM_CC_FAT	GO:0016591	RNA polymerase II, holoenzyme	5	TBP, POLR2F, GTF2H1, POLR2H, GTF2F1	0.985432
Annotation Cluster 44	Enrichment Score: 1.6500468526786984
Category	Term		Count	Genes	FDR
GOTERM_BP_FAT	GO:0001522	pseudouridine synthesis	11	PUS3, RPUSD4, PUS10, DKC1, RPUSD2, PUS1, GAR1, NHP2, NAF1, PUS7, NOP10	0.00115926
GOTERM_MF_FAT	GO:0009982	pseudouridine synthase activity	7	PUS3, RPUSD4, PUS10, DKC1, RPUSD2, PUS1, PUS7	0.0934635
GOTERM_MF_FAT	GO:0016866	intramolecular transferase activity	9	PUS3, RPUSD4, PUS10, DKC1, RPUSD2, PUS1, PGAM1A, PUS7, PGAM1B	0.229299
GOTERM_BP_FAT	GO:0031119	tRNA pseudouridine synthesis	3	PUS3, PUS10, PUS1	0.831918
GOTERM_MF_FAT	GO:0106029	tRNA pseudouridine synthase activity	3	RPUSD4, PUS10, PUS1	0.967232
GOTERM_BP_FAT	GO:1990481	mRNA pseudouridine synthesis	3	PUS3, DKC1, PUS1	0.94847
GOTERM_BP_FAT	GO:0016556	mRNA modification	3	PUS3, DKC1, PUS1	0.94847
Annotation Cluster 45	Enrichment Score: 1.647206065676718
Category	Term		Count	Genes	FDR
GOTERM_BP_FAT	GO:0090224	regulation of spindle organization	8	TPX2, STIL, BORA, SASS6, RCC1, FSD1, TPRB, RAE1	0.0395289
GOTERM_BP_FAT	GO:0060236	regulation of mitotic spindle organization	8	TPX2, STIL, BORA, SASS6, RCC1, FSD1, TPRB, RAE1	0.0395289
GOTERM_BP_FAT	GO:0032886	regulation of microtubule-based process	25	PPP1R35, CEP120, CCNF, GSK3AA, TPRB, NPM1A, SKA3, SKA1, CNGK, GLE1, STMN1A, CEP70, MAPRE1B, RCC1, MAP1SB, FSD1, SI:CH211-266I6.3, RAE1, PLK4, STIL, BORA, MAPRE1A, TPX2, TTLL6, SASS6	0.0547016
GOTERM_BP_FAT	GO:0070507	regulation of microtubule cytoskeleton organization	17	STIL, BORA, MAPRE1A, GSK3AA, TPRB, SKA3, SKA1, TPX2, STMN1A, CEP70, MAPRE1B, SASS6, RCC1, MAP1SB, FSD1, SI:CH211-266I6.3, RAE1	0.281865
GOTERM_BP_FAT	GO:0090169	regulation of spindle assembly	4	STIL, SASS6, RCC1, TPRB	0.831918
GOTERM_BP_FAT	GO:1902115	regulation of organelle assembly	13	PLK4, STIL, EZRB, PPP1R35, CEP120, PHF23A, TPRB, LRRC4BA, SASS6, ODF2A, RCC1, MSNA, MCM2	0.94847
GOTERM_BP_FAT	GO:0031110	regulation of microtubule polymerization or depolymerization	7	STMN1A, MAPRE1A, MAPRE1B, MAP1SB, SKA3, SI:CH211-266I6.3, SKA1	0.94847
Annotation Cluster 46	Enrichment Score: 1.636793202192935
Category	Term		Count	Genes	FDR
GOTERM_BP_FAT	GO:0017004	cytochrome complex assembly	10	TMEM223, COA1, SCO1, COX18, UQCC1, LYRM7, UQCC6, UQCC4, BCS1L, COA5	0.144873
GOTERM_BP_FAT	GO:0034551	mitochondrial respiratory chain complex III assembly	5	UQCC1, LYRM7, UQCC6, UQCC4, BCS1L	0.366383
GOTERM_BP_FAT	GO:0017062	respiratory chain complex III assembly	5	UQCC1, LYRM7, UQCC6, UQCC4, BCS1L	0.366383
Annotation Cluster 47	Enrichment Score: 1.6186481996731343
Category	Term		Count	Genes	FDR
GOTERM_BP_FAT	GO:0009117	nucleotide metabolic process	61	ENO1B, PFAS, HK2, HK1, GUCY2CB, OPA1, NNT, PPAT, PDE8A, GUK1A, OGDHA, ADCY2B, ADSL, ADKB, ENTPD4, MDH1AB, CAD, ALDOAA, ADCY6A, ATP5FA1, NME7, GAPDHS, HPRT1, SLC25A12, UMPS, DCTPP1, UCK2B, UCK2A, DTYMK, LOC100330864, DLST, TYMS, SAMHD1, FHIT, PFKPA, PAPSS1, ATP5MC1, ATP5F1B, PGK1, PGAM1A, PRPS1A, PRPS1B, ADSSL, EXOSC2, PGAM1B, RRM1, DUT, IDH2, LOC110438480, PKMA, MRPL24, ATP5F1D, DERA, ALDOCB, HPR…	0.000165665
GOTERM_BP_FAT	GO:0019693	ribose phosphate metabolic process	45	UCK2B, UCK2A, ENO1B, DLST, PFAS, HK2, PFKPA, HK1, PAPSS1, ATP5MC1, GUCY2CB, ATP5F1B, OPA1, PPAT, PGK1, PRPS1A, PGAM1A, PRPS1B, EXOSC2, PDE8A, NUDT14, ADSSL, PGAM1B, OGDHA, ADCY2B, ADSL, ADKB, ENTPD4, CAD, PKMA, ALDOAA, MRPL24, ADCY6A, ATP5F1D, ALDOCB, HPRT1L, DHODH, NPR1B, ATP5FA1, NME7, IMPDH2, GAPDHS, HPRT1, UMPS, CTPS1A	0.000581113
GOTERM_BP_FAT	GO:0009141	nucleoside triphosphate metabolic process	32	UCK2B, UCK2A, DTYMK, ENO1B, DLST, TYMS, SAMHD1, HK2, PFKPA, HK1, ATP5MC1, ATP5F1B, OPA1, PGK1, PGAM1A, PGAM1B, OGDHA, DUT, ENTPD4, LOC110438480, PKMA, ALDOAA, MRPL24, ATP5F1D, ALDOCB, ATP5FA1, NME7, IMPDH2, GAPDHS, DCTPP1, ITPA, CTPS1A	0.000759712
GOTERM_BP_FAT	GO:0009124	nucleoside monophosphate biosynthetic process	18	UCK2B, UCK2A, DUT, ADSL, ADKB, CAD, LOC110438480, TYMS, PFAS, HPRT1L, DHODH, PPAT, IMPDH2, PRPS1A, PRPS1B, HPRT1, UMPS, ADSSL	0.000793023
GOTERM_BP_FAT	GO:0009259	ribonucleotide metabolic process	42	UCK2B, UCK2A, ENO1B, DLST, PFAS, HK2, PFKPA, HK1, PAPSS1, ATP5MC1, GUCY2CB, ATP5F1B, OPA1, PPAT, PGK1, PGAM1A, EXOSC2, PDE8A, ADSSL, PGAM1B, OGDHA, ADCY2B, ADSL, ADKB, ENTPD4, CAD, PKMA, ALDOAA, MRPL24, ADCY6A, ATP5F1D, ALDOCB, HPRT1L, DHODH, NPR1B, ATP5FA1, NME7, IMPDH2, GAPDHS, HPRT1, UMPS, CTPS1A	0.00211226
GOTERM_BP_FAT	GO:0055086	nucleobase-containing small molecule metabolic process	75	ENO1B, PFAS, HK2, HK1, GUCY2CB, OPA1, NNT, PPAT, GNPNAT1, TK1, DLAT, NUDT14, PDE8A, GUK1A, OGDHA, ADCY2B, PDHX, ADSL, ADKB, ENTPD4, MDH1AB, CAD, HMGCRB, ALDOAA, ADCY6A, ATP5FA1, PNP5A, PNP5B, NME7, GAPDHS, HPRT1, SLC25A12, UMPS, DCTPP1, UCK2B, UCK2A, DTYMK, MVK, LOC100330864, DLST, UAP1, PDHB, TYMS, SAMHD1, FHIT, PFKPA, PAPSS1, ATP5MC1, ATP5F1B, PGK1, PGAM1A, PRPS1A, PRPS1B, ADSSL, EXOSC2, PGAM1B…	0.00422409
GOTERM_BP_FAT	GO:0006753	nucleoside phosphate metabolic process	71	ENO1B, PFAS, HK2, HK1, GUCY2CB, OPA1, NNT, PPAT, GNPNAT1, DLAT, NUDT14, PDE8A, GUK1A, OGDHA, ADCY2B, PDHX, ADSL, ADKB, ENTPD4, MDH1AB, CAD, HMGCRB, ALDOAA, ADCY6A, ATP5FA1, NME7, GAPDHS, HPRT1, SLC25A12, UMPS, DCTPP1, UCK2B, UCK2A, DTYMK, MVK, LOC100330864, DLST, UAP1, PDHB, TYMS, SAMHD1, FHIT, PFKPA, PAPSS1, ATP5MC1, ATP5F1B, PGK1, PGAM1A, PRPS1A, PRPS1B, ADSSL, EXOSC2, PGAM1B, RRM1, DUT, IDH2, …	0.00492399
GOTERM_BP_FAT	GO:0006220	pyrimidine nucleotide metabolic process	13	UCK2B, UCK2A, DUT, DTYMK, ENTPD4, CAD, LOC110438480, TYMS, DHODH, NME7, UMPS, DCTPP1, CTPS1A	0.00585024
GOTERM_BP_FAT	GO:0009123	nucleoside monophosphate metabolic process	18	UCK2B, UCK2A, DUT, ADSL, ADKB, CAD, LOC110438480, TYMS, PFAS, HPRT1L, DHODH, PPAT, IMPDH2, PRPS1A, PRPS1B, HPRT1, UMPS, ADSSL	0.00677169
GOTERM_BP_FAT	GO:0006091	generation of precursor metabolites and energy	46	MT-ND6, FH, MT-ND4, CYCSB, ENO1B, DLST, NDUFS8A, UQCR10, MT-ND2, MT-ND3, HK2, PFKPA, HK1, MT-ND1, HMGCL, CHCHD5, ATP5F1B, NNT, IDH3B, PGK1, PGAM1A, CYC1, NDUFV1, COX5BA, PGAM1B, OGDHA, NDUFA8, MDH1AB, IDH2, COX7A2A, PKMA, SDHA, ALDOAA, MRPL24, ALDOCB, RPIA, COX7A2L, SUCLA2, SDHAF2, NDUFS4, GAPDHS, NDUFS2, SFXN4, MTFR2, ACO2, COX5AA	0.00871514
GOTERM_BP_FAT	GO:0009165	nucleotide biosynthetic process	34	UCK2B, UCK2A, DTYMK, LOC100330864, DLST, TYMS, PFAS, PAPSS1, ATP5MC1, GUCY2CB, ATP5F1B, PPAT, PRPS1A, PRPS1B, ADSSL, ADCY2B, RRM1, ADSL, DUT, ADKB, CAD, LOC110438480, MRPL24, ADCY6A, ATP5F1D, HPRT1L, DHODH, NPR1B, ATP5FA1, NME7, IMPDH2, HPRT1, UMPS, CTPS1A	0.00913663
GOTERM_BP_FAT	GO:0009156	ribonucleoside monophosphate biosynthetic process	15	UCK2B, UCK2A, ADSL, ADKB, CAD, PFAS, HPRT1L, DHODH, PPAT, IMPDH2, PRPS1A, PRPS1B, HPRT1, UMPS, ADSSL	0.00925099
GOTERM_BP_FAT	GO:0009166	nucleotide catabolic process	20	DUT, ENTPD4, ENO1B, LOC110438480, PKMA, SAMHD1, ALDOAA, FHIT, HK2, PFKPA, HK1, ALDOCB, DERA, PGK1, GAPDHS, PGAM1A, PDE8A, DCTPP1, PGAM1B, OGDHA	0.0149309
GOTERM_BP_FAT	GO:0046390	ribose phosphate biosynthetic process	28	UCK2B, UCK2A, DLST, PFAS, PAPSS1, ATP5MC1, GUCY2CB, ATP5F1B, PPAT, PRPS1A, PRPS1B, ADSSL, ADCY2B, ADSL, ADKB, CAD, MRPL24, ADCY6A, ATP5F1D, HPRT1L, DHODH, NPR1B, ATP5FA1, NME7, IMPDH2, HPRT1, UMPS, CTPS1A	0.0173818
KEGG_PATHWAY	dre01232:Nucleotide metabolism		26	UCK2B, UCK2A, DTYMK, LOC100330864, TYMS, DGUOK, TK1, ADSSL, GUK1A, RRM1, ADSL, DUT, ADKB, ENTPD4, LOC110438480, DCK, ZGC:110540, HPRT1L, PNP5A, PNP5B, NME7, IMPDH2, HPRT1, DCTPP1, ITPA, CTPS1A	0.0167446
GOTERM_BP_FAT	GO:0009129	pyrimidine nucleoside monophosphate metabolic process	8	UCK2B, UCK2A, DUT, CAD, LOC110438480, UMPS, TYMS, DHODH	0.0252818
GOTERM_BP_FAT	GO:0009130	pyrimidine nucleoside monophosphate biosynthetic process	8	UCK2B, UCK2A, DUT, CAD, LOC110438480, UMPS, TYMS, DHODH	0.0252818
GOTERM_BP_FAT	GO:0009147	pyrimidine nucleoside triphosphate metabolic process	10	UCK2B, UCK2A, DUT, DTYMK, ENTPD4, NME7, LOC110438480, TYMS, DCTPP1, CTPS1A	0.0262073
GOTERM_BP_FAT	GO:0072527	pyrimidine-containing compound metabolic process	14	UCK2B, UCK2A, DUT, DTYMK, ENTPD4, CAD, LOC110438480, TYMS, DHODH, NME7, TK1, UMPS, DCTPP1, CTPS1A	0.0282656
GOTERM_BP_FAT	GO:0009199	ribonucleoside triphosphate metabolic process	25	UCK2B, UCK2A, ENO1B, DLST, HK2, PFKPA, HK1, ATP5MC1, ATP5F1B, OPA1, PGK1, PGAM1A, PGAM1B, OGDHA, ENTPD4, PKMA, ALDOAA, MRPL24, ATP5F1D, ALDOCB, ATP5FA1, NME7, IMPDH2, GAPDHS, CTPS1A	0.0327081
KEGG_PATHWAY	dre01230:Biosynthesis of amino acids		23	PYCR1B, ARG2, SHMT1, ENO1B, IDH2, PKMA, PYCR3, ALDOAA, PFKPA, ALDOCB, RPIA, GOT2B, CBSA, PAH, IDH3B, PGK1, PGAM1A, PRPS1A, PRPS1B, ACO2, PSPH, PGAM1B, OTC	0.0241299
GOTERM_BP_FAT	GO:0006163	purine nucleotide metabolic process	44	ENO1B, DLST, SAMHD1, PFAS, FHIT, HK2, PFKPA, HK1, PAPSS1, ATP5MC1, GUCY2CB, ATP5F1B, OPA1, NNT, PPAT, PGK1, PRPS1A, PGAM1A, PRPS1B, PDE8A, ADSSL, GUK1A, PGAM1B, OGDHA, ADCY2B, ADSL, ADKB, MDH1AB, IDH2, PKMA, ALDOAA, MRPL24, ADCY6A, ATP5F1D, ALDOCB, HPRT1L, RPIA, NPR1B, ATP5FA1, NME7, IMPDH2, GAPDHS, HPRT1, SLC25A12	0.0349091
GOTERM_BP_FAT	GO:0034655	nucleobase-containing compound catabolic process	42	RNASEH2C, FEN1, RNASEH2A, ENO1B, SAMHD1, FHIT, HK2, PFKPA, HK1, EXOSC7, EXOSC6, EXOSC5, EXOSC10, EXOSC9, EXOSC8, MAGOH, PGK1, PGAM1A, MTREX, EXOSC2, DCPS, PDE8A, PGAM1B, OGDHA, DUT, ENDOG, TBP, ENTPD4, DIS3, LOC110438480, SAMD4A, PKMA, ALDOAA, AGO3B, DERA, ALDOCB, PLEX9.2, MRTO4, GAPDHS, DCTPP1, CNOT9, ITPA	0.0373788
GOTERM_BP_FAT	GO:0009260	ribonucleotide biosynthetic process	26	UCK2B, UCK2A, DLST, PFAS, PAPSS1, ATP5MC1, GUCY2CB, ATP5F1B, PPAT, ADSSL, ADCY2B, ADSL, ADKB, CAD, MRPL24, ADCY6A, ATP5F1D, HPRT1L, DHODH, NPR1B, ATP5FA1, NME7, IMPDH2, HPRT1, UMPS, CTPS1A	0.0387564
GOTERM_BP_FAT	GO:0006221	pyrimidine nucleotide biosynthetic process	11	UCK2B, UCK2A, DUT, DTYMK, NME7, CAD, LOC110438480, UMPS, TYMS, CTPS1A, DHODH	0.0388574
GOTERM_BP_FAT	GO:0009161	ribonucleoside monophosphate metabolic process	15	UCK2B, UCK2A, ADSL, ADKB, CAD, PFAS, HPRT1L, DHODH, PPAT, IMPDH2, PRPS1A, PRPS1B, HPRT1, UMPS, ADSSL	0.0414254
GOTERM_BP_FAT	GO:1901292	nucleoside phosphate catabolic process	21	DUT, ENTPD4, ENO1B, LOC110438480, PKMA, SAMHD1, ALDOAA, FHIT, HK2, PFKPA, HK1, ALDOCB, DERA, PGK1, GAPDHS, PGAM1A, PDE8A, DCTPP1, ITPA, PGAM1B, OGDHA	0.0457296
GOTERM_BP_FAT	GO:0046112	nucleobase biosynthetic process	7	PPAT, CAD, HPRT1, UMPS, CTPS1A, DHODH, HPRT1L	0.0457296
GOTERM_BP_FAT	GO:0006090	pyruvate metabolic process	16	PDHX, ENO1B, PKMA, PDHB, ALDOAA, HK2, PFKPA, HK1, ALDOCB, LDHA, PGK1, GAPDHS, PGAM1A, DLAT, PGAM1B, OGDHA	0.0460778
GOTERM_BP_FAT	GO:1901293	nucleoside phosphate biosynthetic process	40	UCK2B, UCK2A, DTYMK, LOC100330864, DLST, UAP1, PDHB, TYMS, PFAS, PAPSS1, ATP5MC1, GUCY2CB, ATP5F1B, PPAT, PRPS1A, GNPNAT1, PRPS1B, DLAT, ADSSL, ADCY2B, PDHX, RRM1, ADSL, DUT, ADKB, CAD, LOC110438480, GFUS.1, MRPL24, ADCY6A, ATP5F1D, HPRT1L, DHODH, NPR1B, ATP5FA1, NME7, IMPDH2, HPRT1, UMPS, CTPS1A	0.0462272
GOTERM_BP_FAT	GO:0009150	purine ribonucleotide metabolic process	34	ENO1B, DLST, PFAS, HK2, PFKPA, HK1, PAPSS1, ATP5MC1, GUCY2CB, ATP5F1B, OPA1, PPAT, PGK1, PGAM1A, PDE8A, ADSSL, PGAM1B, OGDHA, ADCY2B, ADSL, ADKB, PKMA, ALDOAA, MRPL24, ADCY6A, ATP5F1D, ALDOCB, HPRT1L, NPR1B, ATP5FA1, NME7, IMPDH2, GAPDHS, HPRT1	0.0486007
GOTERM_BP_FAT	GO:0072528	pyrimidine-containing compound biosynthetic process	11	UCK2B, UCK2A, DUT, DTYMK, NME7, CAD, LOC110438480, UMPS, TYMS, CTPS1A, DHODH	0.0493183
KEGG_PATHWAY	dre00240:Pyrimidine metabolism		18	UCK2B, UCK2A, DUT, RRM1, DTYMK, LOC100330864, ENTPD4, CAD, LOC110438480, TYMS, DCK, ZGC:110540, DHODH, NME7, TK1, UMPS, DCTPP1, CTPS1A	0.0407505
GOTERM_BP_FAT	GO:0009191	ribonucleoside diphosphate catabolic process	13	ENTPD4, ENO1B, PKMA, ALDOAA, HK2, PFKPA, HK1, ALDOCB, PGK1, GAPDHS, PGAM1A, PGAM1B, OGDHA	0.0574878
KEGG_PATHWAY	dre01200:Carbon metabolism		30	FH, SHMT1, ENO1B, DLST, PDHB, HK2, PFKPA, HK1, IDH3B, PGK1, PRPS1A, PGAM1A, PRPS1B, DLAT, ACADS, PSPH, PGAM1B, OGDHA, MDH1AB, IDH2, PKMA, SDHA, ALDOAA, ALDOCB, RPIA, GOT2B, SUCLA2, PCCA, ACOX3, ACO2	0.0519734
GOTERM_BP_FAT	GO:0009112	nucleobase metabolic process	9	ADKB, PPAT, CAD, URAHA, HPRT1, UMPS, CTPS1A, DHODH, HPRT1L	0.0870085
GOTERM_BP_FAT	GO:0046032	ADP catabolic process	12	ENO1B, GAPDHS, PGK1, PGAM1A, PKMA, ALDOAA, HK2, PFKPA, PGAM1B, OGDHA, HK1, ALDOCB	0.0983307
GOTERM_BP_FAT	GO:0006096	glycolytic process	12	ENO1B, GAPDHS, PGK1, PGAM1A, PKMA, ALDOAA, HK2, PFKPA, PGAM1B, OGDHA, HK1, ALDOCB	0.0983307
GOTERM_BP_FAT	GO:0009137	purine nucleoside diphosphate catabolic process	12	ENO1B, GAPDHS, PGK1, PGAM1A, PKMA, ALDOAA, HK2, PFKPA, PGAM1B, OGDHA, HK1, ALDOCB	0.121327
GOTERM_BP_FAT	GO:0009181	purine ribonucleoside diphosphate catabolic process	12	ENO1B, GAPDHS, PGK1, PGAM1A, PKMA, ALDOAA, HK2, PFKPA, PGAM1B, OGDHA, HK1, ALDOCB	0.121327
KEGG_PATHWAY	dre00230:Purine metabolism		30	LOC100330864, PFAS, FHIT, PAPSS1, DGUOK, GUCY2CB, PPAT, PRPS1A, PRPS1B, PDE8A, ADSSL, GUK1A, ADCY2B, RRM1, ADSL, ADKB, ENTPD4, URAHA, DCK, ADCY6A, ZGC:110540, HPRT1L, NPR1B, PNP5A, PNP5B, NME7, IMPDH2, HPRT1, ADPRM, ITPA	0.106779
GOTERM_BP_FAT	GO:0019364	pyridine nucleotide catabolic process	12	ENO1B, GAPDHS, PGK1, PGAM1A, PKMA, ALDOAA, HK2, PFKPA, PGAM1B, OGDHA, HK1, ALDOCB	0.148134
GOTERM_BP_FAT	GO:0072526	pyridine-containing compound catabolic process	12	ENO1B, GAPDHS, PGK1, PGAM1A, PKMA, ALDOAA, HK2, PFKPA, PGAM1B, OGDHA, HK1, ALDOCB	0.148134
GOTERM_BP_FAT	GO:0009144	purine nucleoside triphosphate metabolic process	22	ENO1B, DLST, PKMA, SAMHD1, ALDOAA, MRPL24, ATP5F1D, HK2, PFKPA, HK1, ALDOCB, ATP5MC1, ATP5FA1, ATP5F1B, OPA1, NME7, IMPDH2, PGK1, GAPDHS, PGAM1A, PGAM1B, OGDHA	0.149924
GOTERM_BP_FAT	GO:0009134	nucleoside diphosphate catabolic process	13	ENTPD4, ENO1B, PKMA, ALDOAA, HK2, PFKPA, HK1, ALDOCB, PGK1, GAPDHS, PGAM1A, PGAM1B, OGDHA	0.154952
GOTERM_BP_FAT	GO:0046434	organophosphate catabolic process	24	DUT, ENTPD4, ENO1B, LOC110438480, PKMA, PLA2G4F.1, SAMHD1, ALDOAA, FHIT, HK2, PFKPA, HK1, ALDOCB, DERA, SMPD4, ABHD16A, PGK1, GAPDHS, PGAM1A, PDE8A, DCTPP1, ITPA, PGAM1B, OGDHA	0.154952
GOTERM_BP_FAT	GO:0009205	purine ribonucleoside triphosphate metabolic process	21	ENO1B, DLST, PKMA, ALDOAA, MRPL24, ATP5F1D, HK2, PFKPA, HK1, ALDOCB, ATP5MC1, ATP5FA1, ATP5F1B, OPA1, NME7, IMPDH2, PGK1, GAPDHS, PGAM1A, PGAM1B, OGDHA	0.16576
GOTERM_BP_FAT	GO:0009185	ribonucleoside diphosphate metabolic process	13	ENTPD4, ENO1B, PKMA, ALDOAA, HK2, PFKPA, HK1, ALDOCB, PGK1, GAPDHS, PGAM1A, PGAM1B, OGDHA	0.184864
GOTERM_BP_FAT	GO:0009261	ribonucleotide catabolic process	14	ENTPD4, ENO1B, PKMA, ALDOAA, HK2, PFKPA, HK1, ALDOCB, PGK1, GAPDHS, PGAM1A, PDE8A, PGAM1B, OGDHA	0.192291
GOTERM_BP_FAT	GO:0046031	ADP metabolic process	12	ENO1B, GAPDHS, PGK1, PGAM1A, PKMA, ALDOAA, HK2, PFKPA, PGAM1B, OGDHA, HK1, ALDOCB	0.206578
GOTERM_BP_FAT	GO:0072521	purine-containing compound metabolic process	52	ENO1B, PFAS, HK2, HK1, GUCY2CB, OPA1, NNT, PPAT, DLAT, PDE8A, GUK1A, OGDHA, ADCY2B, PDHX, ADSL, ADKB, MDH1AB, HMGCRB, ALDOAA, ADCY6A, ATP5FA1, PNP5B, NME7, GAPDHS, HPRT1, SLC25A12, MVK, DLST, PDHB, SAMHD1, FHIT, PFKPA, PAPSS1, ATP5MC1, ATP5F1B, PGK1, PGAM1A, PRPS1A, PRPS1B, ADSSL, PGAM1B, IDH2, URAHA, PKMA, MRPL24, ATP5F1D, ALDOCB, HPRT1L, RPIA, NPR1B, SUCLA2, IMPDH2	0.24795
GOTERM_BP_FAT	GO:0009135	purine nucleoside diphosphate metabolic process	12	ENO1B, GAPDHS, PGK1, PGAM1A, PKMA, ALDOAA, HK2, PFKPA, PGAM1B, OGDHA, HK1, ALDOCB	0.24795
GOTERM_BP_FAT	GO:0009179	purine ribonucleoside diphosphate metabolic process	12	ENO1B, GAPDHS, PGK1, PGAM1A, PKMA, ALDOAA, HK2, PFKPA, PGAM1B, OGDHA, HK1, ALDOCB	0.24795
GOTERM_BP_FAT	GO:0046034	ATP metabolic process	18	ENO1B, DLST, PKMA, ALDOAA, MRPL24, ATP5F1D, HK2, PFKPA, HK1, ALDOCB, ATP5MC1, ATP5FA1, ATP5F1B, PGK1, GAPDHS, PGAM1A, PGAM1B, OGDHA	0.250144
GOTERM_BP_FAT	GO:0009132	nucleoside diphosphate metabolic process	14	DTYMK, ENTPD4, ENO1B, PKMA, ALDOAA, HK2, PFKPA, HK1, ALDOCB, PGK1, GAPDHS, PGAM1A, PGAM1B, OGDHA	0.253528
GOTERM_BP_FAT	GO:0009218	pyrimidine ribonucleotide metabolic process	8	UCK2B, UCK2A, ENTPD4, NME7, CAD, UMPS, CTPS1A, DHODH	0.255441
GOTERM_BP_FAT	GO:0009152	purine ribonucleotide biosynthetic process	20	ADCY2B, ADSL, ADKB, DLST, MRPL24, PFAS, ADCY6A, ATP5F1D, PAPSS1, HPRT1L, ATP5MC1, NPR1B, ATP5FA1, GUCY2CB, ATP5F1B, NME7, PPAT, IMPDH2, HPRT1, ADSSL	0.292908
GOTERM_BP_FAT	GO:0009154	purine ribonucleotide catabolic process	13	ENO1B, PKMA, ALDOAA, HK2, PFKPA, HK1, ALDOCB, PGK1, GAPDHS, PGAM1A, PDE8A, PGAM1B, OGDHA	0.336587
GOTERM_BP_FAT	GO:0019637	organophosphate metabolic process	99	TAMM41, SGMS1B, GUCY2CB, LOC103911725, PPAT, NUDT14, PDE8A, GUK1A, OGDHA, ADCY2B, PDHX, PCYT2, ENTPD4, PISD, ATP5FA1, GAPDHS, HPRT1, UCK2B, UCK2A, ITPK1B, PFKFB3, ABHD3, MTMR8, SI:CH211-160O17.2, UAP1, PIP4K2AB, FHIT, PFKPA, ATP5MC1, PTDSS2, PGK1, PGAM1A, PRPS1A, PRPS1B, ADSSL, PGAM1B, CHKB, IDH2, LOC110438480, GFUS.1, CRLS1, MRPL24, DERA, HPRT1L, NPR1B, ITPA, CTPS1A, MOCS2, ENO1B, LPCAT1, PFAS, …	0.366383
GOTERM_BP_FAT	GO:0006195	purine nucleotide catabolic process	14	ENO1B, PKMA, SAMHD1, ALDOAA, HK2, PFKPA, HK1, ALDOCB, PGK1, GAPDHS, PGAM1A, PDE8A, PGAM1B, OGDHA	0.374909
GOTERM_BP_FAT	GO:0009142	nucleoside triphosphate biosynthetic process	13	UCK2B, UCK2A, DTYMK, DLST, TYMS, MRPL24, ATP5F1D, ATP5MC1, ATP5FA1, ATP5F1B, NME7, IMPDH2, CTPS1A	0.378837
GOTERM_BP_FAT	GO:0006164	purine nucleotide biosynthetic process	22	ADCY2B, ADSL, ADKB, DLST, MRPL24, PFAS, ADCY6A, ATP5F1D, PAPSS1, HPRT1L, ATP5MC1, NPR1B, ATP5FA1, GUCY2CB, ATP5F1B, NME7, PPAT, IMPDH2, PRPS1A, PRPS1B, HPRT1, ADSSL	0.478026
GOTERM_BP_FAT	GO:0072523	purine-containing compound catabolic process	15	ENO1B, URAHA, PKMA, SAMHD1, ALDOAA, HK2, PFKPA, HK1, ALDOCB, PGK1, GAPDHS, PGAM1A, PDE8A, PGAM1B, OGDHA	0.51861
GOTERM_BP_FAT	GO:0090407	organophosphate biosynthetic process	59	MOCS2, TAMM41, SGMS1B, LPCAT1, PFAS, GUCY2CB, LOC103911725, PPAT, GNPNAT1, DLAT, ADCY2B, PDHX, ADSL, PCYT2, ADKB, CAD, ADCY6A, PISD, ATP5FA1, NME7, ITPKA, PIGM, HPRT1, UMPS, UCK2B, UCK2A, DTYMK, MVK, LOC100330864, DLST, UAP1, SI:CH211-160O17.2, PDHB, TYMS, PIP4K2AB, PAPSS1, ATP5MC1, AGPAT4, PTDSS2, CEPT1B, ATP5F1B, PRPS1A, PRPS1B, ADSSL, RRM1, DUT, CHKB, MBOAT7, LOC110438480, GFUS.1, MRPL24, ATP5…	0.522699
GOTERM_BP_FAT	GO:0046496	nicotinamide nucleotide metabolic process	17	MDH1AB, ENO1B, IDH2, PKMA, ALDOAA, HK2, PFKPA, HK1, ALDOCB, RPIA, NNT, PGK1, GAPDHS, PGAM1A, SLC25A12, PGAM1B, OGDHA	0.529886
GOTERM_BP_FAT	GO:0019362	pyridine nucleotide metabolic process	17	MDH1AB, ENO1B, IDH2, PKMA, ALDOAA, HK2, PFKPA, HK1, ALDOCB, RPIA, NNT, PGK1, GAPDHS, PGAM1A, SLC25A12, PGAM1B, OGDHA	0.529886
GOTERM_BP_FAT	GO:0009220	pyrimidine ribonucleotide biosynthetic process	7	UCK2B, UCK2A, NME7, CAD, UMPS, CTPS1A, DHODH	0.532612
GOTERM_BP_FAT	GO:0009127	purine nucleoside monophosphate biosynthetic process	8	ADSL, ADKB, PPAT, IMPDH2, HPRT1, ADSSL, PFAS, HPRT1L	0.560548
GOTERM_BP_FAT	GO:0009168	purine ribonucleoside monophosphate biosynthetic process	8	ADSL, ADKB, PPAT, IMPDH2, HPRT1, ADSSL, PFAS, HPRT1L	0.560548
GOTERM_BP_FAT	GO:0009201	ribonucleoside triphosphate biosynthetic process	11	UCK2B, UCK2A, ATP5FA1, ATP5F1B, NME7, IMPDH2, DLST, MRPL24, ATP5F1D, CTPS1A, ATP5MC1	0.618713
GOTERM_BP_FAT	GO:0046040	IMP metabolic process	6	ADSL, PPAT, HPRT1, ADSSL, PFAS, HPRT1L	0.689845
GOTERM_BP_FAT	GO:0072524	pyridine-containing compound metabolic process	17	MDH1AB, ENO1B, IDH2, PKMA, ALDOAA, HK2, PFKPA, HK1, ALDOCB, RPIA, NNT, PGK1, GAPDHS, PGAM1A, SLC25A12, PGAM1B, OGDHA	0.697982
GOTERM_BP_FAT	GO:0032787	monocarboxylic acid metabolic process	44	HACD1, PRKAA2, ACAA2, ABHD3, ENO1B, CPT1AB, PDHB, HSD17B10, HADHAA, HK2, HADHAB, PFKPA, HK1, HACD4, NDUFAB1A, CYP26B1, LDHA, AUH, HSD17B12A, PGK1, PGAM1A, DLAT, LOC101884755, ABCD3B, ACADS, PGAM1B, OGDHA, PRKAG2A, PDHX, IDH2, PKMA, PEDS1, ALDOAA, ACADSB, MCAT, ACSF3, ALDOCB, PTGES3B, PRXL2B, ELOVL8B, GAPDHS, ACOX3, PTGESL, SLC27A4	0.7616
GOTERM_BP_FAT	GO:0006144	purine nucleobase metabolic process	5	ADKB, PPAT, URAHA, HPRT1, HPRT1L	0.773501
GOTERM_BP_FAT	GO:0006188	IMP biosynthetic process	5	ADSL, PPAT, HPRT1, PFAS, HPRT1L	0.887309
GOTERM_BP_FAT	GO:0072522	purine-containing compound biosynthetic process	26	DLST, PDHB, PFAS, PAPSS1, ATP5MC1, GUCY2CB, ATP5F1B, PPAT, PRPS1A, PRPS1B, DLAT, ADSSL, ADCY2B, PDHX, ADSL, ADKB, MRPL24, ADCY6A, ATP5F1D, HPRT1L, NPR1B, ATP5FA1, PNP5B, NME7, IMPDH2, HPRT1	0.94847
GOTERM_BP_FAT	GO:0009126	purine nucleoside monophosphate metabolic process	8	ADSL, ADKB, PPAT, IMPDH2, HPRT1, ADSSL, PFAS, HPRT1L	0.94847
GOTERM_BP_FAT	GO:0009167	purine ribonucleoside monophosphate metabolic process	8	ADSL, ADKB, PPAT, IMPDH2, HPRT1, ADSSL, PFAS, HPRT1L	0.94847
GOTERM_BP_FAT	GO:0006793	phosphorus metabolic process	198	SRPK1B, MAPKBP1, TP53RK, CAMK2N1A, LOC103911725, PPAT, CHEK1, KDR, GUK1A, PDHX, CSNK2A1, ENTPD4, AAK1A, PASK, HASPIN, PISD, ATP5FA1, HPRT1, AURKAIP1, UCK2B, UCK2A, CERKL, ITPK1B, MTMR8, PTDSS2, DGUOK, TRIOB, TRPM7, PLK4, CHKB, PLK1, LOC110438480, CDC7, MRPL24, DERA, HPRT1L, EPHA2A, CDK12, CTPS1A, ITPA, CDK16, ATR, ACVRL1, SI:CH211-195B13.1, MOCS2, FASTKD1, FASTKD2, ENO1B, LPCAT1, PFAS, SMPD4, NNT…	0.94847
GOTERM_BP_FAT	GO:0006796	phosphate-containing compound metabolic process	198	SRPK1B, MAPKBP1, TP53RK, CAMK2N1A, LOC103911725, PPAT, CHEK1, KDR, GUK1A, PDHX, CSNK2A1, ENTPD4, AAK1A, PASK, HASPIN, PISD, ATP5FA1, HPRT1, AURKAIP1, UCK2B, UCK2A, CERKL, ITPK1B, MTMR8, PTDSS2, DGUOK, TRIOB, TRPM7, PLK4, CHKB, PLK1, LOC110438480, CDC7, MRPL24, DERA, HPRT1L, EPHA2A, CDK12, CTPS1A, ITPA, CDK16, ATR, ACVRL1, SI:CH211-195B13.1, MOCS2, FASTKD1, FASTKD2, ENO1B, LPCAT1, PFAS, SMPD4, NNT…	0.94847
KEGG_PATHWAY	dre00010:Glycolysis / Gluconeogenesis		14	ENO1B, PKMA, PDHB, ALDOAA, HK2, PFKPA, HK1, ALDOCB, LDHA, PGK1, GAPDHS, PGAM1A, DLAT, PGAM1B	0.935294
GOTERM_BP_FAT	GO:1901136	carbohydrate derivative catabolic process	21	DUT, MANBA, ENTPD4, ENO1B, LOC110438480, PKMA, SAMHD1, ALDOAA, GBA3, HK2, PFKPA, HK1, ALDOCB, DERA, PGK1, GAPDHS, PGAM1A, PDE8A, DCTPP1, PGAM1B, OGDHA	0.94847
GOTERM_BP_FAT	GO:0009113	purine nucleobase biosynthetic process	3	PPAT, HPRT1, HPRT1L	0.94847
GOTERM_BP_FAT	GO:0006177	GMP biosynthetic process	3	IMPDH2, HPRT1, HPRT1L	0.94847
GOTERM_BP_FAT	GO:0006189	'de novo' IMP biosynthetic process	3	ADSL, PPAT, PFAS	0.94847
GOTERM_BP_FAT	GO:0009145	purine nucleoside triphosphate biosynthetic process	8	ATP5FA1, ATP5F1B, NME7, IMPDH2, DLST, MRPL24, ATP5F1D, ATP5MC1	0.94847
GOTERM_BP_FAT	GO:0009206	purine ribonucleoside triphosphate biosynthetic process	8	ATP5FA1, ATP5F1B, NME7, IMPDH2, DLST, MRPL24, ATP5F1D, ATP5MC1	0.94847
GOTERM_BP_FAT	GO:0043173	nucleotide salvage	5	UCK2B, UCK2A, ADKB, HPRT1, HPRT1L	0.94847
GOTERM_BP_FAT	GO:0016052	carbohydrate catabolic process	13	ENO1B, PKMA, ALDOAA, HK2, PFKPA, HK1, ALDOCB, DERA, PGK1, GAPDHS, PGAM1A, PGAM1B, OGDHA	0.94847
KEGG_PATHWAY	dre00983:Drug metabolism - other enzymes		14	UCK2B, UCK2A, DUT, RRM1, LOC100330864, LOC110438480, HPRT1L, NME7, IMPDH2, TK1, HPRT1, UMPS, MGST3A, ITPA	0.935294
KEGG_PATHWAY	dre01100:Metabolic pathways		227	MT-ND6, MT-ND4, HPSE2, GBA3, MT-ND2, MT-ND3, ATP6V0CB, MT-ND1, LOC103911725, PPAT, LOC101884755, GUK1A, MCCC2, PDHX, ENTPD4, COX7A2A, ALG3, PISD, ATP5FA1, COX7A2L, MTHFD2, LAP3, HPRT1, ADPRM, UCK2B, UCK2A, ITPK1B, HACD1, CYCSB, SHMT1, LOC100536819, MTMR8, HACD4, PTDSS2, DGUOK, LDHA, MOGAT3A, RDH12, RIMKLA, MGST3A, TMEM86B, CHKB, SLC33A1, LOC110438480, MTHFR, PYCR3, ACADSB, MCAT, DERA, HPRT1L, DHF…	0.935294
KEGG_PATHWAY	dre00051:Fructose and mannose metabolism		9	TIGARB, TIGARA, PFKFB3, GFUS.1, ALDOAA, HK2, PFKPA, HK1, ALDOCB	0.935294
GOTERM_BP_FAT	GO:0006754	ATP biosynthetic process	6	ATP5FA1, ATP5F1B, DLST, MRPL24, ATP5F1D, ATP5MC1	0.94847
KEGG_PATHWAY	dre00250:Alanine, aspartate and glutamate metabolism		7	ALDH4A1, GOT2B, ADSL, PPAT, CAD, RIMKLA, ADSSL	0.935294
GOTERM_BP_FAT	GO:0046037	GMP metabolic process	3	IMPDH2, HPRT1, HPRT1L	0.94847
GOTERM_BP_FAT	GO:0006167	AMP biosynthetic process	3	ADSL, ADKB, ADSSL	0.94847
GOTERM_MF_FAT	GO:0015078	proton transmembrane transporter activity	14	MT-ND6, MT-ND4, MT-ND2, MT-ND3, ATP5F1D, ATP6V0CB, MT-ND1, ATP5MC1, ATP5FA1, ATP5F1B, NNT, CYC1, NDUFV1, COX5AA	0.967232
GOTERM_BP_FAT	GO:0006006	glucose metabolic process	7	GAPDHS, PGK1, PDHB, HK2, GDPGP1, PFKPA, HK1	0.94847
GOTERM_MF_FAT	GO:0019200	carbohydrate kinase activity	5	FGGY, PFKFB3, HK2, PFKPA, HK1	0.967232
GOTERM_BP_FAT	GO:1901135	carbohydrate derivative metabolic process	80	ENO1B, GBA3, PFAS, HK2, HK1, NANP, GUCY2CB, OPA1, ACP6, PPAT, GNPNAT1, TK1, NUDT14, PDE8A, OGDHA, ADCY2B, MANBA, ADSL, CHST6, ADKB, ENTPD4, CAD, ALG3, ALDOAA, ADCY6A, DCK, CSGALNACT1A, CTU1, ATP5FA1, PNP5A, PNP5B, NME7, GAPDHS, PIGM, HPRT1, UMPS, DCTPP1, UCK2B, UCK2A, DTYMK, AARS2, PFKFB3, LOC100330864, LOC100536819, DLST, UAP1, TYMS, TMTC2A, SAMHD1, PFKPA, PAPSS1, ATP5MC1, ATP5F1B, PGK1, PGAM1A,…	0.94847
GOTERM_BP_FAT	GO:0043094	metabolic compound salvage	6	UCK2B, UCK2A, PNP5B, ADKB, HPRT1, HPRT1L	0.94847
GOTERM_BP_FAT	GO:0030388	fructose 1,6-bisphosphate metabolic process	3	ALDOAA, PFKPA, ALDOCB	0.94847
GOTERM_MF_FAT	GO:0016763	pentosyltransferase activity	9	QTRT1, QTRT2, PNP5A, PNP5B, PARP1, PPAT, HPRT1, UMPS, HPRT1L	0.967232
GOTERM_MF_FAT	GO:0046933	proton-transporting ATP synthase activity, rotational mechanism	3	ATP5FA1, ATP5F1B, ATP5F1D	0.967232
GOTERM_BP_FAT	GO:0015986	proton motive force-driven ATP synthesis	4	ATP5FA1, ATP5F1B, ATP5F1D, ATP5MC1	0.94847
GOTERM_BP_FAT	GO:1901137	carbohydrate derivative biosynthetic process	51	PFAS, NANP, GUCY2CB, PPAT, GNPNAT1, ADCY2B, ADSL, ADKB, CAD, ALG3, ADCY6A, CSGALNACT1A, CTU1, ATP5FA1, PNP5B, NME7, PIGM, HPRT1, UMPS, UCK2B, UCK2A, DTYMK, AARS2, LOC100330864, LOC100536819, DLST, UAP1, TYMS, TMTC2A, PAPSS1, ATP5MC1, ATP5F1B, PRPS1A, PRPS1B, ADSSL, UGGT1, GALNT6, RRM1, DUT, LOC110438480, GFUS.1, MRPL24, ATP5F1D, HPRT1L, DHODH, NPR1B, ST3GAL3B, IMPDH2, STT3B, CHS1, CTPS1A	0.94847
GOTERM_MF_FAT	GO:0015252	proton channel activity	3	ATP5FA1, ATP5F1B, ATP5F1D	0.967232
GOTERM_BP_FAT	GO:0046033	AMP metabolic process	3	ADSL, ADKB, ADSSL	0.94847
GOTERM_CC_FAT	GO:0045259	proton-transporting ATP synthase complex	4	ATP5FA1, ATP5F1B, ATP5F1D, ATP5MC1	0.924577
GOTERM_BP_FAT	GO:0005996	monosaccharide metabolic process	10	RPIA, FGGY, PFKFB3, GAPDHS, PGK1, PDHB, HK2, GDPGP1, PFKPA, HK1	0.94847
GOTERM_BP_FAT	GO:0019318	hexose metabolic process	8	PFKFB3, GAPDHS, PGK1, PDHB, HK2, GDPGP1, PFKPA, HK1	0.94847
KEGG_PATHWAY	dre00620:Pyruvate metabolism		6	LDHA, FH, MDH1AB, PKMA, PDHB, DLAT	0.935294
GOTERM_BP_FAT	GO:1902600	proton transmembrane transport	7	ATP5FA1, MT-ND4, ATP5F1B, NNT, ATP1A1A.1, ATP6V0CB, ATP5MC1	0.94847
KEGG_PATHWAY	dre00052:Galactose metabolism		3	HK2, PFKPA, HK1	0.935294
GOTERM_CC_FAT	GO:0016469	proton-transporting two-sector ATPase complex	5	ATP5FA1, ATP5F1B, ATP5F1D, ATP6V0CB, ATP5MC1	0.967541
GOTERM_CC_FAT	GO:0034703	cation channel complex	9	KCNH1A, ATP5FA1, TRPC6A, ATP5F1B, CACNA2D2B, KCNQ5A, ATP5F1D, MCU, ATP5MC1	0.969256
GOTERM_BP_FAT	GO:0005975	carbohydrate metabolic process	25	PFKFB3, ENO1B, PDHB, GBA3, HK2, PFKPA, HK1, MOGAT3A, FGGY, PGK1, PGAM1A, PGAM1B, OGDHA, CHST6, MANBA, IDH2, PKMA, CASD1, ALDOAA, DERA, ALDOCB, RPIA, GAPDHS, AMY2AL1, GDPGP1	0.986732
GOTERM_CC_FAT	GO:0034702	monoatomic ion channel complex	13	CLCN2A, KCNJ20, TRPC6A, TTYH2, SHISA9B, CACNA2D2B, ATP5F1D, ATP5MC1, KCNH1A, ATP5FA1, ATP5F1B, KCNQ5A, MCU	0.999511
Annotation Cluster 48	Enrichment Score: 1.6095810872520726
Category	Term		Count	Genes	FDR
KEGG_PATHWAY	dre01232:Nucleotide metabolism		26	UCK2B, UCK2A, DTYMK, LOC100330864, TYMS, DGUOK, TK1, ADSSL, GUK1A, RRM1, ADSL, DUT, ADKB, ENTPD4, LOC110438480, DCK, ZGC:110540, HPRT1L, PNP5A, PNP5B, NME7, IMPDH2, HPRT1, DCTPP1, ITPA, CTPS1A	0.0167446
GOTERM_MF_FAT	GO:0019206	nucleoside kinase activity	7	UCK2B, UCK2A, DGUOK, ADKB, TK1, DCK, ZGC:110540	0.137423
GOTERM_MF_FAT	GO:0019136	deoxynucleoside kinase activity	4	DGUOK, TK1, DCK, ZGC:110540	0.531283
GOTERM_MF_FAT	GO:0019205	nucleobase-containing compound kinase activity	10	UCK2B, UCK2A, DGUOK, DTYMK, ADKB, NME7, TK1, DCK, GUK1A, ZGC:110540	0.723933
GOTERM_BP_FAT	GO:0043094	metabolic compound salvage	6	UCK2B, UCK2A, PNP5B, ADKB, HPRT1, HPRT1L	0.94847
Annotation Cluster 49	Enrichment Score: 1.586735179283778
Category	Term		Count	Genes	FDR
GOTERM_MF_FAT	GO:0004518	nuclease activity	38	DCLRE1A, FEN1, DBR1, RNASEH2A, SMFN, RPP30, POP4, SAMHD1, TSEN2, ZGC:85936, EXOSC10, EME1, YBEY, ERI1, EXO1, POLD1, RBBP8, ATRIP, POLE, ANKZF1, RPP38, ZRANB3, MGME1, ENDOG, SLX1B, DIS3, ELAC2, SLC52A2, RPP40, AGO3B, RCL1, ISG20, RAD51C, NME7, TDP1, PLEX9.2, RPP21, RAD1	0.0107279
GOTERM_MF_FAT	GO:0004536	DNA nuclease activity	15	ZRANB3, DCLRE1A, MGME1, FEN1, ENDOG, SLX1B, ZGC:85936, RAD51C, EME1, EXO1, POLD1, PLEX9.2, RAD1, ATRIP, POLE	0.0225072
GOTERM_MF_FAT	GO:0016796	exonuclease activity, active with either ribo- or deoxyribonucleic acids and producing 5'-phosphomonoesters	14	DCLRE1A, MGME1, SMFN, DIS3, SLC52A2, ISG20, EXOSC10, ERI1, EXO1, POLD1, PLEX9.2, RAD1, ATRIP, POLE	0.095402
GOTERM_MF_FAT	GO:0004519	endonuclease activity	23	ZRANB3, DBR1, FEN1, ENDOG, RNASEH2A, SLX1B, DIS3, RPP30, ELAC2, POP4, RPP40, TSEN2, AGO3B, ZGC:85936, RCL1, RAD51C, EME1, YBEY, EXO1, RPP21, RBBP8, ANKZF1, RPP38	0.137423
GOTERM_MF_FAT	GO:0004527	exonuclease activity	17	DCLRE1A, MGME1, FEN1, SMFN, DIS3, SLC52A2, ISG20, EXOSC10, ERI1, NME7, EXO1, POLD1, TDP1, PLEX9.2, RAD1, ATRIP, POLE	0.174563
GOTERM_MF_FAT	GO:0004540	RNA nuclease activity	20	DBR1, FEN1, ENDOG, RNASEH2A, SMFN, DIS3, RPP30, ELAC2, POP4, SLC52A2, RPP40, SAMHD1, TSEN2, AGO3B, RCL1, ISG20, EXOSC10, ERI1, RPP21, RPP38	0.190465
GOTERM_MF_FAT	GO:0004529	DNA exonuclease activity	8	DCLRE1A, MGME1, EXO1, POLD1, PLEX9.2, RAD1, POLE, ATRIP	0.190465
GOTERM_MF_FAT	GO:0016895	DNA exonuclease activity, producing 5'-phosphomonoesters	8	DCLRE1A, MGME1, EXO1, POLD1, PLEX9.2, RAD1, POLE, ATRIP	0.190465
GOTERM_MF_FAT	GO:0008408	3'-5' exonuclease activity	12	ISG20, EXOSC10, SMFN, ERI1, DIS3, NME7, POLD1, PLEX9.2, SLC52A2, RAD1, POLE, ATRIP	0.233734
GOTERM_MF_FAT	GO:0008296	3'-5'-DNA exonuclease activity	5	POLD1, PLEX9.2, RAD1, POLE, ATRIP	0.704592
GOTERM_MF_FAT	GO:0000175	3'-5'-RNA exonuclease activity	6	ISG20, EXOSC10, SMFN, ERI1, DIS3, SLC52A2	0.967232
GOTERM_MF_FAT	GO:0008297	single-stranded DNA exodeoxyribonuclease activity	3	MGME1, EXO1, POLE	0.967232
GOTERM_MF_FAT	GO:0008309	double-stranded DNA exodeoxyribonuclease activity	3	PLEX9.2, RAD1, ATRIP	0.967232
GOTERM_MF_FAT	GO:0008311	double-stranded DNA 3'-5' DNA exonuclease activity	3	PLEX9.2, RAD1, ATRIP	0.967232
GOTERM_MF_FAT	GO:0004532	RNA exonuclease activity	6	ISG20, EXOSC10, SMFN, ERI1, DIS3, SLC52A2	0.967232
GOTERM_MF_FAT	GO:0016896	RNA exonuclease activity, producing 5'-phosphomonoesters	6	ISG20, EXOSC10, SMFN, ERI1, DIS3, SLC52A2	0.967232
GOTERM_MF_FAT	GO:0016788	hydrolase activity, acting on ester bonds	92	DCLRE1A, FEN1, DBR1, TIGARB, TIGARA, SMFN, RPP30, POP4, PPTC7B, TSEN2, ZGC:85936, DUSP12, NANP, SMPD4, EME1, APMAP, ABHD16A, EXO1, ACP6, ABHD17AA, POLE, ACP1, PDE8A, RPP38, PSPH, DUSP4, DUSP5, ENDOG, DIS3, SLX1B, DUSP1, DESI2, ELAC2, PTPRGA, PLA2G4F.1, ABHD10B, AGO3B, DUSP6, CDC25B, LARS2, RAD51C, NME7, PLEX9.2, RPP21, PTRH1, ADPRS, ADPRM, AARS2, PFKFB3, RNASEH2A, ABHD3, MTMR8, PPM1H, MRPL58, SI:…	0.967232
Annotation Cluster 50	Enrichment Score: 1.5727980530366956
Category	Term		Count	Genes	FDR
GOTERM_BP_FAT	GO:0006999	nuclear pore organization	6	NDC1, NUP93, AHCTF1, NUP107, NUP35, NUP54	0.0471916
GOTERM_BP_FAT	GO:0051292	nuclear pore complex assembly	3	NUP93, AHCTF1, NUP107	0.565429
GOTERM_BP_FAT	GO:0046931	pore complex assembly	3	NUP93, AHCTF1, NUP107	0.831918
Annotation Cluster 51	Enrichment Score: 1.5575492724403144
Category	Term		Count	Genes	FDR
GOTERM_MF_FAT	GO:0004518	nuclease activity	38	DCLRE1A, FEN1, DBR1, RNASEH2A, SMFN, RPP30, POP4, SAMHD1, TSEN2, ZGC:85936, EXOSC10, EME1, YBEY, ERI1, EXO1, POLD1, RBBP8, ATRIP, POLE, ANKZF1, RPP38, ZRANB3, MGME1, ENDOG, SLX1B, DIS3, ELAC2, SLC52A2, RPP40, AGO3B, RCL1, ISG20, RAD51C, NME7, TDP1, PLEX9.2, RPP21, RAD1	0.0107279
GOTERM_MF_FAT	GO:0016893	endonuclease activity, active with either ribo- or deoxyribonucleic acids and producing 5'-phosphomonoesters	13	DBR1, FEN1, ENDOG, RNASEH2A, SLX1B, RPP30, ELAC2, POP4, RPP40, AGO3B, EXO1, RPP21, RPP38	0.0882341
GOTERM_BP_FAT	GO:0000966	RNA 5'-end processing	9	ABT1, TBL3, TRMT10C, RNMT, POP4, RPP40, RPP21, RPP38, NOP9	0.0870085
GOTERM_MF_FAT	GO:0004519	endonuclease activity	23	ZRANB3, DBR1, FEN1, ENDOG, RNASEH2A, SLX1B, DIS3, RPP30, ELAC2, POP4, RPP40, TSEN2, AGO3B, ZGC:85936, RCL1, RAD51C, EME1, YBEY, EXO1, RPP21, RBBP8, ANKZF1, RPP38	0.137423
GOTERM_MF_FAT	GO:0004540	RNA nuclease activity	20	DBR1, FEN1, ENDOG, RNASEH2A, SMFN, DIS3, RPP30, ELAC2, POP4, SLC52A2, RPP40, SAMHD1, TSEN2, AGO3B, RCL1, ISG20, EXOSC10, ERI1, RPP21, RPP38	0.190465
GOTERM_MF_FAT	GO:0016891	RNA endonuclease activity, producing 5'-phosphomonoesters	10	DBR1, FEN1, RNASEH2A, RPP30, POP4, ELAC2, RPP40, RPP21, AGO3B, RPP38	0.209189
GOTERM_MF_FAT	GO:0004549	tRNA-specific ribonuclease activity	6	RPP30, POP4, RPP40, RPP21, TSEN2, RPP38	0.237859
GOTERM_MF_FAT	GO:0004526	ribonuclease P activity	5	RPP30, POP4, RPP40, RPP21, RPP38	0.411302
GOTERM_CC_FAT	GO:1905348	endonuclease complex	9	EME1, PRKRA, RPP30, POP4, WDR18, RPP40, RPP21, TSEN2, RPP38	0.299422
GOTERM_MF_FAT	GO:0004521	RNA endonuclease activity	13	DBR1, FEN1, ENDOG, RNASEH2A, RPP30, ELAC2, POP4, RPP40, TSEN2, AGO3B, RCL1, RPP21, RPP38	0.53392
GOTERM_BP_FAT	GO:0099116	tRNA 5'-end processing	5	TRMT10C, POP4, RPP40, RPP21, RPP38	0.510261
GOTERM_CC_FAT	GO:0030677	ribonuclease P complex	5	RPP30, POP4, RPP40, RPP21, RPP38	0.367972
GOTERM_CC_FAT	GO:1902555	endoribonuclease complex	8	PRKRA, RPP30, POP4, WDR18, RPP40, RPP21, TSEN2, RPP38	0.378738
GOTERM_CC_FAT	GO:0030681	multimeric ribonuclease P complex	4	RPP30, RPP40, RPP21, RPP38	0.430288
GOTERM_BP_FAT	GO:0001682	tRNA 5'-leader removal	4	POP4, RPP40, RPP21, RPP38	0.94847
GOTERM_CC_FAT	GO:0005655	nucleolar ribonuclease P complex	3	RPP30, RPP21, RPP38	0.924577
GOTERM_CC_FAT	GO:0000172	ribonuclease MRP complex	3	POP4, RPP40, RPP38	0.924577
GOTERM_MF_FAT	GO:0016788	hydrolase activity, acting on ester bonds	92	DCLRE1A, FEN1, DBR1, TIGARB, TIGARA, SMFN, RPP30, POP4, PPTC7B, TSEN2, ZGC:85936, DUSP12, NANP, SMPD4, EME1, APMAP, ABHD16A, EXO1, ACP6, ABHD17AA, POLE, ACP1, PDE8A, RPP38, PSPH, DUSP4, DUSP5, ENDOG, DIS3, SLX1B, DUSP1, DESI2, ELAC2, PTPRGA, PLA2G4F.1, ABHD10B, AGO3B, DUSP6, CDC25B, LARS2, RAD51C, NME7, PLEX9.2, RPP21, PTRH1, ADPRS, ADPRM, AARS2, PFKFB3, RNASEH2A, ABHD3, MTMR8, PPM1H, MRPL58, SI:…	0.967232
Annotation Cluster 52	Enrichment Score: 1.5560361918108538
Category	Term		Count	Genes	FDR
GOTERM_MF_FAT	GO:0043021	ribonucleoprotein complex binding	21	PTCD3, CCDC47, DERL3, EIF5A2, GTPBP6, NMD3, ERAL1, WDR12, TMA16, EIF4BB, DNAJC2, BOP1, TMEM223, NCLN, TMEM147, EIF6, LETMD1, ABCE1, MRRF, ZNF598, PES	0.0882341
GOTERM_MF_FAT	GO:0043022	ribosome binding	16	PTCD3, CCDC47, EIF5A2, GTPBP6, NMD3, ERAL1, EIF4BB, DNAJC2, TMEM223, NCLN, TMEM147, EIF6, LETMD1, ABCE1, MRRF, ZNF598	0.190465
GOTERM_MF_FAT	GO:0044877	protein-containing complex binding	63	CCN1L1, ARPC5A, CCDC47, ZGC:153405, H1-10, CNGK, CDC20, TMEM223, TMEM147, SSRP1A, CFL2, NUF2, TGFBR1A, SUPT16H, MYO1CA, PARP1, EED, TPM3, GTPBP6, AAK1A, CHD1L, GTF2F1, DNAJC2, CORO2AA, GNA11B, TAGLN2, ITGA5, LETMD1, ZNF598, MRRF, USP14, DERL3, ABLIM1B, EIF5A2, NMD3, IQGAP3, TMA16, ADD2, TMEM201, NCLN, GNAO1A, FN1A, FLNCA, FLNA, FSTB, PTCD3, IFTAP, MYO1EA, MYO9AA, ADRM1, SMARCA5, ERAL1, WDR12, MAR…	0.967232
Annotation Cluster 53	Enrichment Score: 1.543056676570259
Category	Term		Count	Genes	FDR
GOTERM_BP_FAT	GO:0009060	aerobic respiration	28	MT-ND6, FH, MT-ND4, CYCSB, DLST, NDUFS8A, UQCR10, MT-ND2, MT-ND3, MT-ND1, ATP5F1B, IDH3B, CYC1, NDUFV1, COX5BA, OGDHA, NDUFA8, MDH1AB, IDH2, COX7A2A, SDHA, COX7A2L, SUCLA2, SDHAF2, NDUFS2, MTFR2, ACO2, COX5AA	0.00371292
GOTERM_BP_FAT	GO:0045333	cellular respiration	31	MT-ND6, FH, MT-ND4, CYCSB, DLST, NDUFS8A, UQCR10, MT-ND2, MT-ND3, MT-ND1, CHCHD5, ATP5F1B, IDH3B, CYC1, NDUFV1, COX5BA, OGDHA, NDUFA8, MDH1AB, IDH2, COX7A2A, SDHA, MRPL24, COX7A2L, SUCLA2, SDHAF2, NDUFS2, SFXN4, MTFR2, ACO2, COX5AA	0.00446591
GOTERM_BP_FAT	GO:0006091	generation of precursor metabolites and energy	46	MT-ND6, FH, MT-ND4, CYCSB, ENO1B, DLST, NDUFS8A, UQCR10, MT-ND2, MT-ND3, HK2, PFKPA, HK1, MT-ND1, HMGCL, CHCHD5, ATP5F1B, NNT, IDH3B, PGK1, PGAM1A, CYC1, NDUFV1, COX5BA, PGAM1B, OGDHA, NDUFA8, MDH1AB, IDH2, COX7A2A, PKMA, SDHA, ALDOAA, MRPL24, ALDOCB, RPIA, COX7A2L, SUCLA2, SDHAF2, NDUFS4, GAPDHS, NDUFS2, SFXN4, MTFR2, ACO2, COX5AA	0.00871514
GOTERM_MF_FAT	GO:0016651	oxidoreductase activity, acting on NAD(P)H	13	MT-ND6, MT-ND4, COX15, NDUFS8A, MT-ND2, MT-ND3, MT-ND1, CYB5R2, CYB5R1, NDOR1, AIFM1, NDUFS2, NDUFV1	0.0310478
GOTERM_BP_FAT	GO:0019646	aerobic electron transport chain	18	MT-ND6, NDUFA8, MT-ND4, CYCSB, COX7A2A, NDUFS8A, UQCR10, MT-ND2, SDHA, MT-ND3, MT-ND1, COX7A2L, SDHAF2, NDUFS2, CYC1, NDUFV1, COX5BA, COX5AA	0.0267053
GOTERM_BP_FAT	GO:0042775	mitochondrial ATP synthesis coupled electron transport	18	MT-ND6, NDUFA8, MT-ND4, CYCSB, COX7A2A, NDUFS8A, UQCR10, MT-ND2, SDHA, MT-ND3, MT-ND1, COX7A2L, SDHAF2, NDUFS2, CYC1, NDUFV1, COX5BA, COX5AA	0.0267053
GOTERM_BP_FAT	GO:0042773	ATP synthesis coupled electron transport	18	MT-ND6, NDUFA8, MT-ND4, CYCSB, COX7A2A, NDUFS8A, UQCR10, MT-ND2, SDHA, MT-ND3, MT-ND1, COX7A2L, SDHAF2, NDUFS2, CYC1, NDUFV1, COX5BA, COX5AA	0.0457296
GOTERM_BP_FAT	GO:0006119	oxidative phosphorylation	19	MT-ND6, NDUFA8, MT-ND4, CYCSB, COX7A2A, NDUFS8A, UQCR10, MT-ND2, SDHA, MT-ND3, MT-ND1, COX7A2L, ATP5F1B, SDHAF2, NDUFS2, CYC1, NDUFV1, COX5BA, COX5AA	0.0656052
GOTERM_CC_FAT	GO:1990204	oxidoreductase complex	28	MT-ND4, DLST, NDUFS8A, PDHB, UQCR10, MT-ND2, HADHAA, MT-ND3, HADHAB, MT-ND1, NDUFAB1A, CYC1, DLAT, NDUFV1, COX5BA, OGDHA, NDUFA8, PDHX, RRM1, COX7A2A, SDHA, KGD4, COX6B1, COX7A2L, KAT2A, NDUFS4, NDUFS2, COX5AA	0.0835602
GOTERM_BP_FAT	GO:0006120	mitochondrial electron transport, NADH to ubiquinone	9	MT-ND6, NDUFA8, MT-ND4, NDUFS2, NDUFS8A, MT-ND2, MT-ND3, NDUFV1, MT-ND1	0.118537
GOTERM_BP_FAT	GO:0022900	electron transport chain	19	MT-ND6, NDUFA8, MT-ND4, CYCSB, COX7A2A, NDUFS8A, UQCR10, MT-ND2, SDHA, MT-ND3, MT-ND1, COX7A2L, SDHAF2, NDUFS4, NDUFS2, CYC1, NDUFV1, COX5BA, COX5AA	0.13684
GOTERM_BP_FAT	GO:0006099	tricarboxylic acid cycle	10	FH, SUCLA2, SDHAF2, MDH1AB, IDH2, IDH3B, DLST, ACO2, SDHA, OGDHA	0.144873
GOTERM_BP_FAT	GO:0022904	respiratory electron transport chain	18	MT-ND6, NDUFA8, MT-ND4, CYCSB, COX7A2A, NDUFS8A, UQCR10, MT-ND2, SDHA, MT-ND3, MT-ND1, COX7A2L, SDHAF2, NDUFS2, CYC1, NDUFV1, COX5BA, COX5AA	0.153239
GOTERM_MF_FAT	GO:0009055	electron transfer activity	11	MT-ND6, MT-ND4, NDOR1, CYCSB, CYC1, MT-ND2, SDHA, MT-ND3, NDUFV1, MT-ND1, COX5AA	0.25569
GOTERM_BP_FAT	GO:0015980	energy derivation by oxidation of organic compounds	31	MT-ND6, FH, MT-ND4, CYCSB, DLST, NDUFS8A, UQCR10, MT-ND2, MT-ND3, MT-ND1, CHCHD5, ATP5F1B, IDH3B, CYC1, NDUFV1, COX5BA, OGDHA, NDUFA8, MDH1AB, IDH2, COX7A2A, SDHA, MRPL24, COX7A2L, SUCLA2, SDHAF2, NDUFS2, SFXN4, MTFR2, ACO2, COX5AA	0.198773
GOTERM_MF_FAT	GO:0003954	NADH dehydrogenase activity	7	MT-ND6, MT-ND4, NDUFS8A, MT-ND2, MT-ND3, NDUFV1, MT-ND1	0.305945
GOTERM_MF_FAT	GO:0008137	NADH dehydrogenase (ubiquinone) activity	6	MT-ND6, MT-ND4, MT-ND2, MT-ND3, NDUFV1, MT-ND1	0.313985
GOTERM_BP_FAT	GO:0010257	NADH dehydrogenase complex assembly	10	MT-ND6, MT-ND4, COA1, NDUFAF6, NDUFAF4, TMEM126A, NDUFS8A, MT-ND2, FOXRED1, MT-ND1	0.256402
GOTERM_BP_FAT	GO:0032981	mitochondrial respiratory chain complex I assembly	10	MT-ND6, MT-ND4, COA1, NDUFAF6, NDUFAF4, TMEM126A, NDUFS8A, MT-ND2, FOXRED1, MT-ND1	0.256402
KEGG_PATHWAY	dre00020:Citrate cycle (TCA cycle)		11	FH, SUCLA2, MDH1AB, IDH2, IDH3B, DLST, PDHB, ACO2, DLAT, SDHA, OGDHA	0.211995
GOTERM_MF_FAT	GO:0015453	oxidoreduction-driven active transmembrane transporter activity	9	MT-ND6, MT-ND4, NNT, CYC1, MT-ND2, MT-ND3, NDUFV1, MT-ND1, COX5AA	0.371294
GOTERM_MF_FAT	GO:0022853	active monoatomic ion transmembrane transporter activity	16	MT-ND6, MT-ND4, ATP13A1, ATP2A3, ATP2B4, MT-ND2, MT-ND3, ATP6V0CB, MT-ND1, ATP7B, ATP5F1B, NNT, CYC1, NDUFV1, ATP1A1A.1, COX5AA	0.444257
GOTERM_MF_FAT	GO:0016655	oxidoreductase activity, acting on NAD(P)H, quinone or similar compound as acceptor	6	MT-ND6, MT-ND4, MT-ND2, MT-ND3, NDUFV1, MT-ND1	0.519798
KEGG_PATHWAY	dre00190:Oxidative phosphorylation		28	MT-ND6, MT-ND4, COX15, CYCSB, NDUFS8A, UQCR10, MT-ND2, MT-ND3, ATP6V0CB, ATP5MC1, MT-ND1, NDUFAB1A, ATP5F1B, CYC1, NDUFV1, COX5BA, COX10, NDUFA8, COX7A2A, SDHA, ATP5F1D, COX6B1, COX7A2L, ATP5FA1, NDUFS4, NDUFS2, PPA1B, COX5AA	0.664036
GOTERM_CC_FAT	GO:0098803	respiratory chain complex	22	NDUFA8, MT-ND4, COX7A2A, NDUFS8A, UQCR10, MT-ND2, SDHA, MT-ND3, ATP5F1D, COX6B1, MT-ND1, ATP5MC1, NDUFAB1A, COX7A2L, ATP5FA1, ATP5F1B, NDUFS4, NDUFS2, CYC1, NDUFV1, COX5BA, COX5AA	0.694299
GOTERM_CC_FAT	GO:0045271	respiratory chain complex I	10	NDUFAB1A, NDUFA8, MT-ND4, NDUFS4, NDUFS2, NDUFS8A, MT-ND2, MT-ND3, NDUFV1, MT-ND1	0.924577
GOTERM_CC_FAT	GO:0030964	NADH dehydrogenase complex	10	NDUFAB1A, NDUFA8, MT-ND4, NDUFS4, NDUFS2, NDUFS8A, MT-ND2, MT-ND3, NDUFV1, MT-ND1	0.924577
GOTERM_BP_FAT	GO:0006123	mitochondrial electron transport, cytochrome c to oxygen	5	COX7A2L, CYCSB, COX7A2A, COX5BA, COX5AA	0.94847
GOTERM_MF_FAT	GO:0015399	primary active transmembrane transporter activity	18	MT-ND6, MT-ND4, ATP13A1, ABCB7, ATP2A3, ATP2B4, MT-ND2, MT-ND3, ATP6V0CB, MT-ND1, ATP7B, ATP5F1B, NNT, CYC1, ABCD3B, NDUFV1, ATP1A1A.1, COX5AA	0.967232
GOTERM_CC_FAT	GO:0070069	cytochrome complex	7	COX7A2L, COX7A2A, UQCR10, CYC1, COX5BA, COX5AA, COX6B1	0.924577
GOTERM_MF_FAT	GO:0015078	proton transmembrane transporter activity	14	MT-ND6, MT-ND4, MT-ND2, MT-ND3, ATP5F1D, ATP6V0CB, MT-ND1, ATP5MC1, ATP5FA1, ATP5F1B, NNT, CYC1, NDUFV1, COX5AA	0.967232
KEGG_PATHWAY	dre04260:Cardiac muscle contraction		14	TPM3, CACNA2D2B, COX7A2A, ATP2A3, UQCR10, COX6B1, COX7A2L, ATP1B2A, ATP1B3B, CYC1, ACTA1A, ATP1A1A.1, COX5BA, COX5AA	0.935294
GOTERM_CC_FAT	GO:0045277	respiratory chain complex IV	5	COX7A2L, COX7A2A, COX5BA, COX5AA, COX6B1	0.924577
GOTERM_MF_FAT	GO:0022890	inorganic cation transmembrane transporter activity	41	MT-ND6, KCNJ20, MT-ND4, TRPC6A, SLC41A3, ATP2A3, SLC41A1, SLC5A12, SLC24A4A, MT-ND2, MT-ND3, ATP6V0CB, ATP5MC1, MT-ND1, CNGK, KCNH1A, ATP7B, ATP5F1B, NNT, KCNQ5A, SLC39A6, TRPM7, KCNN3, CYC1, NDUFV1, ATP1A1A.1, SLC4A10A, CACNA2D2B, SLC11A2, ATP2B4, ATP5F1D, SLC39A14, SLC4A8, ATP5FA1, SLC1A3A, SLC6A4A, CNNM2A, SLC30A1B, MCU, SLC30A1A, COX5AA	0.967232
GOTERM_MF_FAT	GO:0008324	monoatomic cation transmembrane transporter activity	42	MT-ND6, KCNJ20, MT-ND4, TRPC6A, SLC41A3, ATP2A3, SLC41A1, SLC5A12, SLC24A4A, MT-ND2, MT-ND3, ATP6V0CB, ATP5MC1, MT-ND1, CNGK, KCNH1A, ATP7B, ATP5F1B, NNT, KCNQ5A, SLC39A6, TRPM7, KCNN3, CYC1, NDUFV1, ATP1A1A.1, SLC4A10A, ATP13A1, CACNA2D2B, SLC11A2, ATP2B4, ATP5F1D, SLC39A14, SLC4A8, ATP5FA1, SLC1A3A, SLC6A4A, CNNM2A, SLC30A1B, MCU, SLC30A1A, COX5AA	0.967232
GOTERM_CC_FAT	GO:1990351	transporter complex	36	CLCN2A, KCNJ20, MT-ND4, TRPC6A, TTYH2, TIMM13, NDUFS8A, UQCR10, MT-ND2, MT-ND3, ATP6V0CB, ATP5MC1, MT-ND1, NDUFAB1A, KCNH1A, ATP5F1B, ATP1B3B, KCNQ5A, CYC1, NDUFV1, COX5BA, NDUFA8, SHISA9B, CACNA2D2B, COX7A2A, PEX12, ATP5F1D, COX6B1, TIMM10B, COX7A2L, ATP5FA1, ATP1B2A, NDUFS4, NDUFS2, MCU, COX5AA	0.924577
GOTERM_CC_FAT	GO:1902495	transmembrane transporter complex	33	CLCN2A, KCNJ20, MT-ND4, TRPC6A, TTYH2, NDUFS8A, UQCR10, MT-ND2, MT-ND3, ATP6V0CB, ATP5MC1, MT-ND1, NDUFAB1A, KCNH1A, ATP5F1B, ATP1B3B, KCNQ5A, CYC1, NDUFV1, COX5BA, NDUFA8, SHISA9B, CACNA2D2B, COX7A2A, ATP5F1D, COX6B1, COX7A2L, ATP5FA1, ATP1B2A, NDUFS4, NDUFS2, MCU, COX5AA	0.964726
Annotation Cluster 54	Enrichment Score: 1.4738224024277218
Category	Term		Count	Genes	FDR
GOTERM_BP_FAT	GO:0007098	centrosome cycle	14	PLK4, CEP135, CEP152, HAUS4, HAUS6, HAUS5, CKAP5, HAUS2, HAUS1, AURKA, HAUS8, SASS6, POC1B, CNTLN	0.0544837
GOTERM_BP_FAT	GO:0031023	microtubule organizing center organization	16	PLK4, STIL, CEP135, CEP152, HAUS4, HAUS6, HAUS5, CKAP5, HAUS2, HAUS1, AURKA, HAUS8, HAUS7, SASS6, POC1B, CNTLN	0.0549554
GOTERM_CC_FAT	GO:0005814	centriole	17	PLK4, OFD1, STIL, CEP135, PPP1R35, CCNF, SI:DKEYP-20G2.1, CEP128, NEDD1, IFT88, POC5, WDR90, CEP55L, SASS6, POC1B, ODF2A, CNTLN	0.167138
GOTERM_BP_FAT	GO:0051298	centrosome duplication	6	PLK4, CEP135, CEP152, SASS6, POC1B, CKAP5	0.94847
GOTERM_BP_FAT	GO:0007099	centriole replication	5	PLK4, CEP135, CEP152, SASS6, POC1B	0.94847
GOTERM_BP_FAT	GO:0098534	centriole assembly	5	PLK4, CEP135, CEP152, SASS6, POC1B	0.94847
Annotation Cluster 55	Enrichment Score: 1.396403310678776
Category	Term		Count	Genes	FDR
GOTERM_CC_FAT	GO:0031966	mitochondrial membrane	102	MT-ND6, MTCH2, TIGARB, MT-ND4, TIGARA, RHOT1B, TAMM41, MPV17L2, MT-ND2, MT-ND3, MT-ND1, FPGS, CHCHD3B, SLC25A40, ENDOG, MIGA1, PAM16, COX7A2A, SDHA, BCS1L, PISD, AFG3L1, COX7A2L, TOMM20A, TMEM126A, VDAC2, MAO, LETMD1, FECH, COX15, ABCB7, COX18, TMX2A, PHB, HIGD1A, TMEM242, SLC25A38B, TIMM50, RCC1L, CYC1, NDUFV1, COX10, TRAP1, COA1, APOOL, UQCC6, TIMM44, APOOA, UQCC4, ERAL1, SLC25A25B, COQ5, TIMM1…	0.000127881
GOTERM_CC_FAT	GO:0005741	mitochondrial outer membrane	23	TIGARB, MTCH2, TOMM40, TIGARA, MIGA1, RHOT1B, TOMM40L, HK2, HK1, AGPAT4, QTRT1, ARMC1L, QTRT2, TOMM20A, SAMM50, TMEM11, BAXA, TOMM70A, VDAC2, MAO, RTN4IP1, DNM1L, TOMM6	0.924577
GOTERM_CC_FAT	GO:0019867	outer membrane	24	TIGARB, MTCH2, ITPRIP, TOMM40, TIGARA, MIGA1, RHOT1B, TOMM40L, HK2, HK1, AGPAT4, QTRT1, ARMC1L, QTRT2, TOMM20A, SAMM50, TMEM11, BAXA, TOMM70A, VDAC2, MAO, RTN4IP1, DNM1L, TOMM6	0.924577
GOTERM_CC_FAT	GO:0031968	organelle outer membrane	24	TIGARB, MTCH2, ITPRIP, TOMM40, TIGARA, MIGA1, RHOT1B, TOMM40L, HK2, HK1, AGPAT4, QTRT1, ARMC1L, QTRT2, TOMM20A, SAMM50, TMEM11, BAXA, TOMM70A, VDAC2, MAO, RTN4IP1, DNM1L, TOMM6	0.924577
GOTERM_CC_FAT	GO:0098588	bounding membrane of organelle	86	MTCH2, TIGARB, ITPRIP, TIGARA, RHOT1B, SGMS1B, CCDC47, LPCAT1, ATP2A3, ZDHHC7, ATP6V0CB, HK2, HK1, SNX8A, ARMC1L, AP2M1B, SMPD4, ZDHHC3A, HRASA, AP1S1, WASH1, ABHD17AA, DNM1L, TMED7, BBS5, SLC37A3, ABCD3B, WLS, CHST6, MIGA1, SLC11A2, HMGCRB, CASD1, SLC39A14, TOMM40L, QTRT1, RAP2C, QTRT2, SCAMP5A, TOMM20A, ZFYVE9A, DNAJC5AA, TMEM35, VDAC2, ACAP3B, SYBL1, MAO, FURINB, ERGIC1, RTN3, OCA2, TOMM40, AA…	1
Annotation Cluster 56	Enrichment Score: 1.374505054575743
Category	Term		Count	Genes	FDR
GOTERM_CC_FAT	GO:0090734	site of DNA damage	12	MMS22L, HPF1, PARP1, RPA3, SI:DKEY-119F1.1, RPA2, ZGC:162895, ADPRS, CHD1L, SAMHD1, POLH, TRAIP	0.0886441
GOTERM_MF_FAT	GO:0003684	damaged DNA binding	10	DCLRE1A, CRY-DASH, PARP1, RPA3, SI:DKEY-119F1.1, RBBP8, RPA1, XRCC1, POLH, MUTYH	0.519798
GOTERM_CC_FAT	GO:0035861	site of double-strand break	7	RPA3, SI:DKEY-119F1.1, RPA2, ZGC:162895, CHD1L, SAMHD1, POLH	0.924577
Annotation Cluster 57	Enrichment Score: 1.3652864199160528
Category	Term		Count	Genes	FDR
GOTERM_BP_FAT	GO:0006275	regulation of DNA replication	9	CTC1, PCNA, DBF4, DSCC1, TIMELESS, ESCO2, DBF4B, TICRR, E2F8	0.0323042
GOTERM_BP_FAT	GO:0045740	positive regulation of DNA replication	4	CTC1, DBF4, DBF4B, E2F8	0.48931
GOTERM_BP_FAT	GO:0090329	regulation of DNA-templated DNA replication	5	DBF4, TIMELESS, DBF4B, TICRR, E2F8	0.510261
GOTERM_BP_FAT	GO:2000105	positive regulation of DNA-templated DNA replication	3	DBF4, DBF4B, E2F8	0.94847
GOTERM_BP_FAT	GO:0051054	positive regulation of DNA metabolic process	8	UBE2NB, CTC1, FH, MRNIP, DBF4, PARP1, DBF4B, E2F8	0.94847
Annotation Cluster 58	Enrichment Score: 1.3436715148612395
Category	Term		Count	Genes	FDR
GOTERM_BP_FAT	GO:1901796	regulation of signal transduction by p53 class mediator	9	SART3, MDM2, URB2, KMT5AB, PLRG1, NUP62L, TOPBP1, KMT5AA, PRPF19	0.0460778
GOTERM_BP_FAT	GO:0043516	regulation of DNA damage response, signal transduction by p53 class mediator	4	KMT5AB, PLRG1, KMT5AA, PRPF19	0.831918
GOTERM_BP_FAT	GO:0080135	regulation of cellular response to stress	19	UBE2NB, USP14, RTEL1, FH, RMI2, PARPBP, ETAA1A, PARP1, PLRG1, PRPF19, WDR76, MAP2K2B, DHX30, MRNIP, USP1, KMT5AB, TOPBP1, KMT5AA, ZNF365	0.94847
Annotation Cluster 59	Enrichment Score: 1.3348692203803239
Category	Term		Count	Genes	FDR
GOTERM_BP_FAT	GO:0045003	double-strand break repair via synthesis-dependent strand annealing	4	RAD52, RAD51, RAD51C, RAD54L	0.298993
GOTERM_BP_FAT	GO:0000730	DNA recombinase assembly	3	RAD52, RAD51, RAD51C	0.565429
GOTERM_BP_FAT	GO:0090735	DNA repair complex assembly	3	RAD52, RAD51, RAD51C	0.565429
Annotation Cluster 60	Enrichment Score: 1.29860060446608
Category	Term		Count	Genes	FDR
GOTERM_BP_FAT	GO:0017004	cytochrome complex assembly	10	TMEM223, COA1, SCO1, COX18, UQCC1, LYRM7, UQCC6, UQCC4, BCS1L, COA5	0.144873
GOTERM_BP_FAT	GO:0033617	mitochondrial cytochrome c oxidase assembly	6	TMEM223, COA1, SCO1, COX18, UQCC6, COA5	0.818265
GOTERM_BP_FAT	GO:0008535	respiratory chain complex IV assembly	6	TMEM223, COA1, SCO1, COX18, UQCC6, COA5	0.895355
Annotation Cluster 61	Enrichment Score: 1.2968039809318102
Category	Term		Count	Genes	FDR
GOTERM_BP_FAT	GO:0090068	positive regulation of cell cycle process	17	PLK4, STIL, CDCA5, PPP1R35, CEP120, DBF4B, AREG, NDC80, AURKB, CDC25B, CCND2B, DBF4, CDC23, CCNE2, SASS6, ANAPC5, E2F8	0.00207911
GOTERM_BP_FAT	GO:0045787	positive regulation of cell cycle	18	PLK4, STIL, CDCA5, PPP1R35, CEP120, DBF4B, AREG, NDC80, AURKB, CDC25B, CCND2B, DBF4, CDC23, CCNE2, MDM2, SASS6, ANAPC5, E2F8	0.00294088
GOTERM_BP_FAT	GO:0046601	positive regulation of centriole replication	5	PLK4, STIL, PPP1R35, CEP120, SASS6	0.0870085
GOTERM_CC_FAT	GO:0005814	centriole	17	PLK4, OFD1, STIL, CEP135, PPP1R35, CCNF, SI:DKEYP-20G2.1, CEP128, NEDD1, IFT88, POC5, WDR90, CEP55L, SASS6, POC1B, ODF2A, CNTLN	0.167138
GOTERM_BP_FAT	GO:0010824	regulation of centrosome duplication	7	PLK4, STIL, PPP1R35, CCNF, CEP120, SASS6, NPM1A	0.532612
GOTERM_BP_FAT	GO:0046605	regulation of centrosome cycle	7	PLK4, STIL, PPP1R35, CCNF, CEP120, SASS6, NPM1A	0.532612
GOTERM_BP_FAT	GO:0046599	regulation of centriole replication	5	PLK4, STIL, PPP1R35, CEP120, SASS6	0.629094
GOTERM_CC_FAT	GO:0120099	procentriole replication complex	3	PLK4, STIL, SASS6	0.771873
GOTERM_BP_FAT	GO:1902115	regulation of organelle assembly	13	PLK4, STIL, EZRB, PPP1R35, CEP120, PHF23A, TPRB, LRRC4BA, SASS6, ODF2A, RCC1, MSNA, MCM2	0.94847
GOTERM_BP_FAT	GO:1902117	positive regulation of organelle assembly	5	PLK4, STIL, PPP1R35, CEP120, SASS6	0.94847
GOTERM_BP_FAT	GO:0010638	positive regulation of organelle organization	13	PLK4, C2CD5, STIL, EVLA, PPP1R35, CEP120, SYT13, AREG, AURKB, CDC23, SASS6, ANAPC5, ZGC:154093	0.94847
GOTERM_BP_FAT	GO:0051495	positive regulation of cytoskeleton organization	7	PLK4, STIL, EVLA, PPP1R35, CEP120, SASS6, ZGC:154093	0.94847
GOTERM_BP_FAT	GO:0044089	positive regulation of cellular component biogenesis	9	PLK4, STIL, LRRC4BA, EVLA, PPP1R35, CEP120, SASS6, SI:CH211-159I8.4, ZGC:154093	0.972596
GOTERM_BP_FAT	GO:0051130	positive regulation of cellular component organization	20	PLK4, C2CD5, STIL, EVLA, PPP1R35, EIF5A2, CEP120, SI:CH211-159I8.4, SYT13, AREG, AURKB, NTRK3B, TYROBP, CDC23, LRRC4BA, NSMFB, SASS6, ANAPC5, ZGC:154093, PLXNA4	0.982932
Annotation Cluster 62	Enrichment Score: 1.2226544292171424
Category	Term		Count	Genes	FDR
GOTERM_BP_FAT	GO:0051052	regulation of DNA metabolic process	27	UBE2NB, FH, RTEL1, BLM, PCNA, PARPBP, DSCC1, ZGC:153405, DBF4B, H1-10, MRNIP, USP1, E2F8, ZNF365, CTC1, RMI2, ACD, PARP1, YLPM1, ESCO2, TERF1, TICRR, DBF4, TEN1, TIMELESS, POT1, TERFA	0.00224391
GOTERM_BP_FAT	GO:0051053	negative regulation of DNA metabolic process	11	RTEL1, ACD, BLM, RMI2, PARPBP, TEN1, TIMELESS, ZGC:153405, TERF1, TERFA, H1-10	0.021075
GOTERM_BP_FAT	GO:0045910	negative regulation of DNA recombination	7	RTEL1, BLM, RMI2, PARPBP, ZGC:153405, TERFA, H1-10	0.206578
GOTERM_BP_FAT	GO:0000018	regulation of DNA recombination	9	RTEL1, BLM, RMI2, MRNIP, PARPBP, ZGC:153405, TERFA, H1-10, ZNF365	0.357426
GOTERM_BP_FAT	GO:0010569	regulation of double-strand break repair via homologous recombination	5	RTEL1, RMI2, MRNIP, PARPBP, ZNF365	0.94847
GOTERM_BP_FAT	GO:0051054	positive regulation of DNA metabolic process	8	UBE2NB, CTC1, FH, MRNIP, DBF4, PARP1, DBF4B, E2F8	0.94847
GOTERM_BP_FAT	GO:0006282	regulation of DNA repair	9	UBE2NB, RTEL1, FH, RMI2, MRNIP, PARPBP, PARP1, USP1, ZNF365	0.94847
GOTERM_BP_FAT	GO:2000779	regulation of double-strand break repair	6	RTEL1, FH, RMI2, MRNIP, PARPBP, ZNF365	0.94847
GOTERM_BP_FAT	GO:0080135	regulation of cellular response to stress	19	UBE2NB, USP14, RTEL1, FH, RMI2, PARPBP, ETAA1A, PARP1, PLRG1, PRPF19, WDR76, MAP2K2B, DHX30, MRNIP, USP1, KMT5AB, TOPBP1, KMT5AA, ZNF365	0.94847
GOTERM_BP_FAT	GO:0045739	positive regulation of DNA repair	4	UBE2NB, FH, MRNIP, PARP1	0.94847
GOTERM_BP_FAT	GO:0080134	regulation of response to stress	27	UBE2NB, USP14, FH, RTEL1, ETAA1A, PARPBP, SETD6, SERPINE1, PRPF19, SAMHD1, MAP2K2B, DHX30, MRNIP, USP1, TOPBP1, ZNF365, AKIRIN2, EGLN3, RMI2, PARP1, NR1H4, PLRG1, ATP5IF1A, WDR76, KMT5AB, KMT5AA, CNBPA	0.97816
Annotation Cluster 63	Enrichment Score: 1.2153959361899374
Category	Term		Count	Genes	FDR
GOTERM_MF_FAT	GO:0140939	histone H4 methyltransferase activity	7	PRMT6, PRMT5, PRMT7, PRMT1, SMYD5, KMT5AB, KMT5AA	0.0934635
GOTERM_MF_FAT	GO:0008170	N-methyltransferase activity	21	PRMT6, NSD1B, PRMT5, SUV39H1B, PRMT7, SMYD5, PRMT1, RNMT, SETD6, PRMT3, TRMT1, TFB2M, TFB1M, CAMKMT, FBL, DIMT1L, NSD2, KMT5AB, KMT5AA, EEF1AKMT1, EZH2	0.198438
GOTERM_BP_FAT	GO:0018193	peptidyl-amino acid modification	30	SETD6, METAP2B, PPIFB, ZDHHC7, TPGS2, ZDHHC3A, DPH1, NTMT1, DPH5, DPH6, PRMT6, RANBP2, PRMT5, PPIL1, PRMT7, PRMT1, PRMT3, NSMCE2, DHPS, SENP1, KDRL, HMBSA, TTLL6, KAT2A, UBA2, PPIH, PPIL3, SAE1, EEF1AKMT1, PPID	0.148134
GOTERM_MF_FAT	GO:0042054	histone methyltransferase activity	15	PRMT6, NSD1B, PRMT5, SUV39H1B, PRMT7, SMYD5, PRMT1, PRMT3, FBL, NTMT1, NSD2, KMT5AB, KMT5AA, EEF1AKMT1, EZH2	0.371294
GOTERM_BP_FAT	GO:0018216	peptidyl-arginine methylation	5	PRMT6, PRMT5, PRMT7, PRMT1, PRMT3	0.366383
GOTERM_MF_FAT	GO:0008276	protein methyltransferase activity	19	N6AMT1, PRMT6, NSD1B, PRMT5, SUV39H1B, PRMT7, SMYD5, PRMT1, SETD6, PRMT3, CAMKMT, FBL, NTMT1, NSD2, DPH5, KMT5AB, KMT5AA, EEF1AKMT1, EZH2	0.470044
GOTERM_MF_FAT	GO:0044020	histone H4R3 methyltransferase activity	4	PRMT6, PRMT5, PRMT7, PRMT1	0.531283
GOTERM_MF_FAT	GO:0140940	histone H2A methyltransferase activity	4	PRMT6, FBL, PRMT5, PRMT1	0.531283
GOTERM_MF_FAT	GO:1990259	histone H2AQ104 methyltransferase activity	4	PRMT6, FBL, PRMT5, PRMT1	0.531283
GOTERM_MF_FAT	GO:0016273	arginine N-methyltransferase activity	5	PRMT6, PRMT5, PRMT7, PRMT1, PRMT3	0.53392
GOTERM_MF_FAT	GO:0016274	protein-arginine N-methyltransferase activity	5	PRMT6, PRMT5, PRMT7, PRMT1, PRMT3	0.53392
GOTERM_BP_FAT	GO:0018195	peptidyl-arginine modification	5	PRMT6, PRMT5, PRMT7, PRMT1, PRMT3	0.510261
GOTERM_MF_FAT	GO:0035241	protein-arginine omega-N monomethyltransferase activity	3	PRMT6, PRMT7, PRMT1	0.650788
GOTERM_BP_FAT	GO:0006479	protein methylation	8	PRMT6, PRMT5, PRMT7, PRMT1, SETD6, NTMT1, PRMT3, EEF1AKMT1	0.560548
GOTERM_BP_FAT	GO:0008213	protein alkylation	8	PRMT6, PRMT5, PRMT7, PRMT1, SETD6, NTMT1, PRMT3, EEF1AKMT1	0.560548
GOTERM_MF_FAT	GO:0036009	protein-glutamine N-methyltransferase activity	4	PRMT6, FBL, PRMT5, PRMT1	0.723933
GOTERM_MF_FAT	GO:0016278	lysine N-methyltransferase activity	13	PRMT6, NSD1B, PRMT5, SUV39H1B, SMYD5, PRMT1, SETD6, CAMKMT, NSD2, KMT5AB, KMT5AA, EEF1AKMT1, EZH2	0.967232
GOTERM_MF_FAT	GO:0016279	protein-lysine N-methyltransferase activity	13	PRMT6, NSD1B, PRMT5, SUV39H1B, SMYD5, PRMT1, SETD6, CAMKMT, NSD2, KMT5AB, KMT5AA, EEF1AKMT1, EZH2	0.967232
GOTERM_MF_FAT	GO:0140592	histone H3R8 methyltransferase activity	3	PRMT6, PRMT5, PRMT1	0.967232
GOTERM_MF_FAT	GO:0140759	histone H3K56 methyltransferase activity	3	PRMT6, PRMT5, PRMT1	0.967232
GOTERM_MF_FAT	GO:0062122	histone H3K37 methyltransferase activity	3	PRMT6, PRMT5, PRMT1	0.967232
GOTERM_MF_FAT	GO:0070611	histone H3R2 methyltransferase activity	3	PRMT6, PRMT5, PRMT1	0.967232
GOTERM_MF_FAT	GO:0140903	histone H3R26 methyltransferase activity	3	PRMT6, PRMT5, PRMT1	0.967232
GOTERM_MF_FAT	GO:0140984	histone H4K12 methyltransferase activity	3	PRMT6, PRMT5, PRMT1	0.967232
GOTERM_MF_FAT	GO:0035642	histone H3R17 methyltransferase activity	3	PRMT6, PRMT5, PRMT1	0.967232
GOTERM_MF_FAT	GO:0140938	histone H3 methyltransferase activity	8	PRMT6, NSD1B, PRMT5, SUV39H1B, PRMT1, SMYD5, NSD2, EZH2	0.967232
Annotation Cluster 64	Enrichment Score: 1.1874558251681369
Category	Term		Count	Genes	FDR
GOTERM_CC_FAT	GO:0000307	cyclin-dependent protein kinase holoenzyme complex	14	CDKN1A, CCNF, CCND2B, CKS1B, CCNA2, CCNB2, CCNB1, CDK6, CCNE2, ZGC:86839, CDK2, CKS2, CDK12, CCNT2B	0.0146346
GOTERM_BP_FAT	GO:0044772	mitotic cell cycle phase transition	16	USP37, CCNF, CDC6, MASTL, FOXM1, CDC25B, CCND2B, CCNA2, CDK8, CCNB2, CCNB1, CDK6, CCNE2, CDK2, CDK1, ANAPC1	0.0549554
GOTERM_BP_FAT	GO:0044770	cell cycle phase transition	16	USP37, CCNF, CDC6, MASTL, FOXM1, CDC25B, CCND2B, CCNA2, CDK8, CCNB2, CCNB1, CDK6, CCNE2, CDK2, CDK1, ANAPC1	0.0660978
GOTERM_MF_FAT	GO:0016538	cyclin-dependent protein serine/threonine kinase regulator activity	12	CCNA2, CCNB2, CDKN1A, CCNB1, CCNE2, CCNF, ZGC:86839, CKS2, CDKN1CB, CCND2B, CKS1B, CCNT2B	0.233734
GOTERM_BP_FAT	GO:0044843	cell cycle G1/S phase transition	10	CCNA2, CDK8, CCNB2, USP37, CCNB1, CDK6, CCNE2, CCNF, CDK2, CCND2B	0.256402
GOTERM_BP_FAT	GO:0000082	G1/S transition of mitotic cell cycle	10	CCNA2, CDK8, CCNB2, USP37, CCNB1, CDK6, CCNE2, CCNF, CDK2, CCND2B	0.256402
GOTERM_CC_FAT	GO:1902554	serine/threonine protein kinase complex	22	CDKN1A, CSNK2A1, CCNF, CSNK2A2B, GTF2H1, DBF4B, CSNK2A2A, CCND2B, CKS1B, CCNA2, CCNB2, CCNB1, DBF4, CDK6, CCNE2, ZGC:86839, CDK2, CKS2, CDK12, TGFBR1A, TGFBR2B, CCNT2B	0.190595
KEGG_PATHWAY	dre04115:p53 signaling pathway		20	CDKN1A, SIVA1, CASP3B, LOC100330864, CYCSB, SERPINE1, CCND2B, PIDD1, CCNB2, CCNB1, GADD45AA, CDK6, CCNE2, BAXA, CHEK1, CDK2, CDK1, MDM2, GTSE1, ATR	0.211995
GOTERM_CC_FAT	GO:1902911	protein kinase complex	24	PRKAG2A, CDKN1A, PRKAA2, CSNK2A1, CCNF, CSNK2A2B, GTF2H1, DBF4B, CSNK2A2A, CCND2B, CKS1B, CCNA2, CCNB2, CCNB1, DBF4, CDK6, CCNE2, ZGC:86839, CDK2, CKS2, CDK12, TGFBR1A, TGFBR2B, CCNT2B	0.253258
GOTERM_MF_FAT	GO:0019887	protein kinase regulator activity	22	PRKAG2A, CDKN1A, ETAA1A, PAK1IP1, CCNF, CAMK2N1A, NRG1, DBF4B, ELP4, CCND2B, CKS1B, CCNA2, CCNB2, CCNB1, DBF4, CCNE2, ZGC:86839, CKS2, CDKN1CB, GCN1, CDKN3, CCNT2B	0.716564
GOTERM_MF_FAT	GO:0019207	kinase regulator activity	23	PRKAG2A, CDKN1A, ETAA1A, PAK1IP1, CCNF, CAMK2N1A, NRG1, DBF4B, ELP4, CCND2B, CKS1B, CCNA2, CCNB2, CCNB1, DBF4, CCNE2, ZGC:86839, CKS2, CDKN1CB, PIK3R3B, GCN1, CDKN3, CCNT2B	0.799688
GOTERM_MF_FAT	GO:0097472	cyclin-dependent protein kinase activity	6	CDK8, CDK6, CDK2, CDK1, CDK12, CDK16	0.904872
GOTERM_MF_FAT	GO:0004693	cyclin-dependent protein serine/threonine kinase activity	6	CDK8, CDK6, CDK2, CDK1, CDK12, CDK16	0.904872
GOTERM_MF_FAT	GO:0061575	cyclin-dependent protein serine/threonine kinase activator activity	4	ZGC:86839, CKS2, CKS1B, CCNT2B	0.967232
KEGG_PATHWAY	dre04914:Progesterone-mediated oocyte maturation		21	ADCY2B, PLK1, HSP90AA1.2, KIF22, ADCY6A, CDC25B, AKT3A, AURKA, CCNA2, CCNB2, CCNB1, CDC23, CDK2, CDK1, ANAPC5, KRAS, PIK3R3B, BUB1, ANAPC1, MAD1L1, MAD2L1	0.664036
GOTERM_BP_FAT	GO:0044839	cell cycle G2/M phase transition	4	CDK1, MASTL, FOXM1, CDC25B	0.831918
GOTERM_BP_FAT	GO:0000086	G2/M transition of mitotic cell cycle	4	CDK1, MASTL, FOXM1, CDC25B	0.831918
GOTERM_MF_FAT	GO:0043539	protein serine/threonine kinase activator activity	7	DBF4, ETAA1A, ZGC:86839, CKS2, DBF4B, CKS1B, CCNT2B	0.967232
GOTERM_MF_FAT	GO:0030332	cyclin binding	3	CDK6, CDK2, CDK12	0.967232
GOTERM_MF_FAT	GO:0030295	protein kinase activator activity	8	DBF4, ETAA1A, ZGC:86839, CKS2, NRG1, DBF4B, CKS1B, CCNT2B	0.967232
GOTERM_MF_FAT	GO:0019209	kinase activator activity	8	DBF4, ETAA1A, ZGC:86839, CKS2, NRG1, DBF4B, CKS1B, CCNT2B	0.967232
GOTERM_MF_FAT	GO:0043130	ubiquitin binding	9	UBE2NB, USP16, ZGC:86839, CKS2, PLAA, BUB3, AUP1, RAE1, CKS1B	0.967232
GOTERM_MF_FAT	GO:0032182	ubiquitin-like protein binding	10	UBE2NB, USP16, DCUN1D5, ZGC:86839, CKS2, PLAA, BUB3, AUP1, RAE1, CKS1B	0.967232
GOTERM_CC_FAT	GO:0019005	SCF ubiquitin ligase complex	6	SI:DKEY-23N7.10, CCNF, ZGC:86839, CKS2, FBXO45, CKS1B	0.966845
Annotation Cluster 65	Enrichment Score: 1.1713954341388086
Category	Term		Count	Genes	FDR
GOTERM_BP_FAT	GO:0043542	endothelial cell migration	8	ACVRL1, KLF6A, PLEKHG5A, FN1A, VEGFC, TAGLN2, ITGA5, PXNA	0.202704
GOTERM_BP_FAT	GO:0043534	blood vessel endothelial cell migration	5	ACVRL1, PLEKHG5A, FN1A, VEGFC, ITGA5	0.773501
GOTERM_BP_FAT	GO:0007492	endoderm development	9	DUSP4, DUSP5, DUSP1, CDH1, FN1A, DYRK1B, VEGFC, ITGA5, MSNA	0.94847
Annotation Cluster 66	Enrichment Score: 1.1677545567516445
Category	Term		Count	Genes	FDR
GOTERM_BP_FAT	GO:0043467	regulation of generation of precursor metabolites and energy	8	PRKAG2A, COX7A2L, TIGARB, TIGARA, COX7A2A, PGK1, SMN1, PASK	0.392631
GOTERM_BP_FAT	GO:0002082	regulation of oxidative phosphorylation	4	COX7A2L, COX7A2A, PGK1, SMN1	0.651666
GOTERM_BP_FAT	GO:1903715	regulation of aerobic respiration	4	COX7A2L, COX7A2A, PGK1, SMN1	0.651666
GOTERM_BP_FAT	GO:0043457	regulation of cellular respiration	4	COX7A2L, COX7A2A, PGK1, SMN1	0.831918
Annotation Cluster 67	Enrichment Score: 1.132881831469575
Category	Term		Count	Genes	FDR
GOTERM_BP_FAT	GO:0019953	sexual reproduction	57	TOP2A, DAZAP1, TRPC6A, ZGC:85936, EME1, CDH1, NUF2, LEPR, CFAP43, DCHS1B, PRMT7, RMI1, SPACA4L, VRK1, SGO1, SGO2, ASPM, RAD51D, SI:CH211-161H7.4, RAD51C, ESPL1, FANCD2, INCENP, TDRD7B, SINHCAF, NEMP1, BLM, TUBGCP2, TTK, SPATA6, AURKA, RAD54B, PSMC3IP, CCNB1, TERT, BMB, RBBP8, RAD54L, ZGC:162895, ODF2A, BUB3, DCAF13, IFTAP, FANCL, NCAPH2, RPA1, LARP7, PUM3, TDRD1, RAD50, RAD51, SASS6, TUBGCP5, NCA…	4.83053e-06
GOTERM_BP_FAT	GO:0022414	reproductive process	59	TOP2A, DAZAP1, TRPC6A, ZGC:85936, EME1, CDH1, NUF2, LEPR, CFAP43, DCHS1B, PRMT7, RMI1, SPACA4L, SRD5A2A, VRK1, SGO1, SGO2, ASPM, RAD51D, SI:CH211-161H7.4, RAD51C, ESPL1, FANCD2, INCENP, TDRD7B, SINHCAF, NEMP1, BLM, TUBGCP2, TTK, SPATA6, AURKA, RAD54B, PSMC3IP, CCNB1, TERT, BMB, RBBP8, RAD54L, ZGC:162895, ODF2A, BUB3, DCAF13, IFTAP, FANCL, NCAPH2, RPA1, LARP7, PUM3, TDRD1, RAD50, RAD51, OXTRA, SAS…	4.29916e-05
GOTERM_BP_FAT	GO:0048609	multicellular organismal reproductive process	25	BLM, DAZAP1, TTK, SPATA6, CCNB1, TERT, CDH1, LEPR, ODF2A, CFAP43, DCAF13, IFTAP, PRMT7, FANCL, SPACA4L, LARP7, VRK1, PUM3, TDRD1, TDRD7B, OXTRA, SASS6, TRIP13, SINHCAF, NEMP1	0.565429
GOTERM_BP_FAT	GO:0007276	gamete generation	24	BLM, DAZAP1, IFTAP, PRMT7, FANCL, SPACA4L, LARP7, VRK1, TTK, SPATA6, PUM3, TDRD1, CCNB1, TERT, CDH1, TDRD7B, LEPR, SASS6, ODF2A, TRIP13, SINHCAF, CFAP43, NEMP1, DCAF13	0.66379
GOTERM_BP_FAT	GO:0048872	homeostasis of number of cells	27	ALAS1, FECH, CHD7, SLC25A38B, TFR1A, SART3, TERT, KLF6A, FLVCR1, SEC23B, CASP3B, ATP5IF1A, EIF1AXB, SGO1, IFT88, MELK, CDAN1, RAD51C, NR4A3, KLF9, SFXN4, POLR3H, SFXN1, KIF2C, CDIN1, NEMP1, SAE1	0.773501
GOTERM_BP_FAT	GO:0043249	erythrocyte maturation	7	FECH, TERT, KLF6A, KLF9, SFXN1, NEMP1, EIF1AXB	0.822015
GOTERM_BP_FAT	GO:0048599	oocyte development	7	TDRD1, CCNB1, FANCL, TDRD7B, LEPR, NEMP1, DCAF13	0.822015
GOTERM_BP_FAT	GO:0009994	oocyte differentiation	7	TDRD1, CCNB1, FANCL, TDRD7B, LEPR, NEMP1, DCAF13	0.822015
GOTERM_BP_FAT	GO:0007292	female gamete generation	9	TDRD1, CCNB1, FANCL, TDRD7B, LEPR, TTK, TRIP13, NEMP1, DCAF13	0.838686
GOTERM_BP_FAT	GO:0048469	cell maturation	13	RB1, FECH, NUP210, EIF1AXB, TDRD1, CCNB1, TERT, KLF6A, TDRD7B, KLF9, LEPR, SFXN1, NEMP1	0.925446
GOTERM_BP_FAT	GO:0071695	anatomical structure maturation	15	RB1, FECH, NUP210, CHD7, HMGCRB, EIF1AXB, TDRD1, CCNB1, TERT, KLF6A, TDRD7B, KLF9, LEPR, SFXN1, NEMP1	0.94847
GOTERM_BP_FAT	GO:0030097	hemopoiesis	62	TGFB1B, ETV5A, LTV1, SUV39H1B, ALAS1, RTKN2, CHD7, KRI1, WDR43, TFR1A, SART3, DHX15, FLVCR1, SLC39A6, FBXO5, TOPBP1, TNPO3, DDX18, KALRNB, SLC11A2, MASTL, ATP5IF1A, EIF1AXB, MYCB, MELK, DKC1, SBDS, GEMIN5, NEMP1, TLE3B, SMARCD1, DNMT1, FECH, MAX, SMYD5, METAP2B, DLST, NPM1A, SLC25A38B, TERT, KLF6A, GAR1, MTA3, SEC23B, HSPA9, MYEF2, CASP3B, SPRY4, SMAD9, TBL3, CDAN1, RAD51, KLF9, AGGF1, SFXN4, SFX…	0.94847
GOTERM_BP_FAT	GO:0048821	erythrocyte development	10	ALAS1, MELK, FECH, TERT, KLF6A, KLF9, SFXN1, NEMP1, SEC23B, EIF1AXB	0.94847
GOTERM_BP_FAT	GO:0048477	oogenesis	8	TDRD1, CCNB1, FANCL, TDRD7B, LEPR, TRIP13, NEMP1, DCAF13	0.94847
GOTERM_BP_FAT	GO:0003006	developmental process involved in reproduction	22	BLM, DAZAP1, IFTAP, PRMT7, FANCL, SPACA4L, LARP7, SRD5A2A, VRK1, SPATA6, TDRD1, CCNB1, TERT, TDRD7B, LEPR, SASS6, ODF2A, TRIP13, SINHCAF, CFAP43, NEMP1, DCAF13	0.94847
GOTERM_BP_FAT	GO:0048232	male gamete generation	14	DAZAP1, IFTAP, SPACA4L, LARP7, VRK1, TTK, SPATA6, TDRD1, TERT, TDRD7B, SASS6, ODF2A, TRIP13, CFAP43	0.94847
GOTERM_BP_FAT	GO:0034101	erythrocyte homeostasis	20	ALAS1, FECH, CASP3B, CHD7, EIF1AXB, ATP5IF1A, SLC25A38B, TFR1A, MELK, RAD51C, CDAN1, TERT, KLF6A, KLF9, FLVCR1, SFXN4, SFXN1, CDIN1, NEMP1, SEC23B	0.94847
GOTERM_BP_FAT	GO:0007283	spermatogenesis	13	DAZAP1, IFTAP, SPACA4L, LARP7, VRK1, SPATA6, TDRD1, TERT, TDRD7B, SASS6, ODF2A, TRIP13, CFAP43	0.94847
GOTERM_BP_FAT	GO:0002262	myeloid cell homeostasis	21	ALAS1, FECH, CASP3B, CHD7, EIF1AXB, ATP5IF1A, SLC25A38B, TFR1A, MELK, RAD51C, CDAN1, NR4A3, TERT, KLF6A, KLF9, FLVCR1, SFXN4, SFXN1, CDIN1, NEMP1, SEC23B	0.94847
GOTERM_BP_FAT	GO:0048871	multicellular organismal-level homeostasis	37	ALAS1, FECH, HER9, UHRF1, CHD7, TTK, SLC25A38B, TFR1A, SART3, TERT, KLF6A, FLVCR1, POC1B, SLC7A10B, SEC23B, PPARGC1B, GLRX3, CASP3B, TJP2B, PPRC1, ATP5IF1A, EIF1AXB, SGO1, IFT88, MELK, CDAN1, RAD51C, NR4A3, KLF9, SFXN4, POLR3H, SFXN1, KIF2C, CDIN1, NEMP1, SAE1, EZH2	0.94847
GOTERM_BP_FAT	GO:0030218	erythrocyte differentiation	19	ALAS1, FECH, CASP3B, CHD7, EIF1AXB, ATP5IF1A, SLC25A38B, TFR1A, MELK, CDAN1, TERT, KLF6A, KLF9, FLVCR1, SFXN4, SFXN1, CDIN1, NEMP1, SEC23B	0.94847
GOTERM_BP_FAT	GO:0007281	germ cell development	13	BLM, PRMT7, FANCL, SPACA4L, TDRD1, CCNB1, TDRD7B, LEPR, TRIP13, SINHCAF, CFAP43, NEMP1, DCAF13	0.94847
GOTERM_BP_FAT	GO:0021700	developmental maturation	15	RB1, FECH, NUP210, CHD7, HMGCRB, EIF1AXB, TDRD1, CCNB1, TERT, KLF6A, TDRD7B, KLF9, LEPR, SFXN1, NEMP1	0.94847
GOTERM_BP_FAT	GO:0022412	cellular process involved in reproduction in multicellular organism	13	BLM, PRMT7, FANCL, SPACA4L, TDRD1, CCNB1, TDRD7B, LEPR, TRIP13, SINHCAF, CFAP43, NEMP1, DCAF13	0.94847
GOTERM_BP_FAT	GO:0061515	myeloid cell development	11	ALAS1, MELK, FECH, TERT, KLF6A, KLF9, SMAD9, SFXN1, NEMP1, SEC23B, EIF1AXB	0.94847
GOTERM_BP_FAT	GO:0030099	myeloid cell differentiation	25	DNMT1, ALAS1, FECH, CHD7, SLC25A38B, TFR1A, TERT, KLF6A, FLVCR1, SEC23B, DDX18, CASP3B, SMAD9, MASTL, ATP5IF1A, EIF1AXB, MELK, CDAN1, KLF9, SBDS, SFXN4, SFXN1, CDIN1, NEMP1, TLE3B	0.94847
GOTERM_BP_FAT	GO:0001556	oocyte maturation	3	CCNB1, LEPR, NEMP1	0.94847
GOTERM_BP_FAT	GO:0002376	immune system process	63	CYBC1, ALAS1, RAC1A, CHD7, CXCL19, BTR02, ECSIT, ZGC:194627, HK1, TFR1A, SART3, C1QBP, C3AR1, FLVCR1, SLC39A6, CDCA7A, TNPO3, WU:FA26C03, PARP1, SI:DKEY-239J18.2, CNPY3, ATP5IF1A, EIF1AXB, MELK, TYROBP, RAD51C, MSH2, IL11A, GEMIN5, MASP2, NEMP1, MCM2, UBE2NB, DNMT1, FECH, MHC1ZEA, HMGB2B, GATA3, SAMHD1, HSPD1, SLC25A38B, TERT, KLF6A, CCL34B.8, SI:DKEY-269I1.4, SEC23B, CD276, XRCC4, CASP3B, IRF2B,…	0.995038
Annotation Cluster 68	Enrichment Score: 1.0617406001686398
Category	Term		Count	Genes	FDR
GOTERM_MF_FAT	GO:0016893	endonuclease activity, active with either ribo- or deoxyribonucleic acids and producing 5'-phosphomonoesters	13	DBR1, FEN1, ENDOG, RNASEH2A, SLX1B, RPP30, ELAC2, POP4, RPP40, AGO3B, EXO1, RPP21, RPP38	0.0882341
GOTERM_MF_FAT	GO:0004520	DNA endonuclease activity	8	ZGC:85936, ZRANB3, FEN1, ENDOG, RAD51C, EME1, SLX1B, EXO1	0.578576
GOTERM_MF_FAT	GO:0017108	5'-flap endonuclease activity	3	FEN1, SLX1B, EXO1	0.967232
GOTERM_MF_FAT	GO:0048256	flap endonuclease activity	3	FEN1, SLX1B, EXO1	0.967232
GOTERM_MF_FAT	GO:0016888	endodeoxyribonuclease activity, producing 5'-phosphomonoesters	3	FEN1, SLX1B, EXO1	0.967232
Annotation Cluster 69	Enrichment Score: 1.0069777969638183
Category	Term		Count	Genes	FDR
GOTERM_MF_FAT	GO:0003682	chromatin binding	55	CHD7, ZGC:153405, H1-10, SMC2, HPF1, SSRP1A, SALL4, KAT7B, SCMH1, SETA, WDHD1, HELLS, SUPT16H, PARP1, EED, CHD1L, LEMD3, INSM1A, DNAJC2, KAT2A, MTF2, MCM3, MCM4, CNBPA, MCM2, DNMT1, WBP2, ING5B, FAAP24, TMPOA, NPM1A, NCAPH, SBNO1, MRNIP, CDC45, KLF6A, HNRNPUB, MCMBP, MTA3, PBRM1L, NCAPH2, SMARCA5, TASORB, NAP1L1, NOC3L, LRWD1, WDR13, TICRR, POLA1, SUZ12A, UBE2T, POLE3, RBMX, EZH2, CENPS	0.0234942
GOTERM_BP_FAT	GO:0006325	chromatin organization	60	SUV39H1B, CHD7, ZGC:153405, RRP8, H1-10, LMNB2, LMNB1, CHAF1B, HPF1, CHAF1A, SART3, RUVBL2, RUVBL1, SETA, OIP5, BANF1, PRMT6, HELLS, PRMT7, PRMT1, EED, DDX11, PRMT3, CHD1L, HCFC2, BAZ1B, DNAJC2, MMS22L, KAT2A, MTF2, ITGB3BP, ASF1BB, ASF1BA, DNMT1, USP16, SMYD5, UHRF1, ING5B, NPM1A, RBBP4, NSD2, NSD1B, PBRM1L, SMARCA5, TASORB, NAP1L1, DNMT3BB.2, LRWD1, TDRD1, SUZ12A, MIS18A, CDAN1, RIOX1, NASP, KA…	0.666972
GOTERM_BP_FAT	GO:0006338	chromatin remodeling	44	DNMT1, SMYD5, UHRF1, CHD7, ZGC:153405, NPM1A, RRP8, H1-10, LMNB2, LMNB1, CHAF1B, HPF1, CHAF1A, SART3, RBBP4, RUVBL2, RUVBL1, SETA, OIP5, PRMT6, HELLS, NSD1B, PRMT7, PBRM1L, PRMT1, EED, PRMT3, SMARCA5, TASORB, NAP1L1, DNMT3BB.2, CHD1L, BAZ1B, HCFC2, TDRD1, KAT2A, MIS18A, NASP, CENPI, MTF2, POLE3, CENPN, ITGB3BP, EZH2	0.697465
GOTERM_BP_FAT	GO:0045814	negative regulation of gene expression, epigenetic	15	HELLS, NSD1B, DNMT1, SMYD5, UHRF1, EED, SMARCA5, TASORB, RRP8, LMNB2, LMNB1, TDRD1, POLE3, MTF2, EZH2	0.94847
GOTERM_BP_FAT	GO:0031507	heterochromatin formation	12	TDRD1, HELLS, NSD1B, DNMT1, EED, UHRF1, POLE3, SMARCA5, RRP8, LMNB2, LMNB1, EZH2	0.94847
GOTERM_BP_FAT	GO:0040029	epigenetic regulation of gene expression	18	HELLS, NSD1B, DNMT1, PRMT7, SMYD5, UHRF1, EED, SMARCA5, TASORB, DNMT3BB.2, RRP8, LMNB2, LMNB1, TDRD1, KAT2A, POLE3, MTF2, EZH2	0.94847
GOTERM_BP_FAT	GO:0010629	negative regulation of gene expression	41	DNMT1, SMYD5, UHRF1, SERPINE1, MRPL13, RRP8, SPOUT1, LMNB2, LMNB1, EXOSC7, EXOSC6, EXOSC5, EXOSC10, ERI1, EXOSC9, EXOSC8, MAGOH, BANF1, PLEKHN1, EXOSC2, DCPS, HELLS, NSD1B, TBP, DIS3, EED, SAMD4A, SMARCA5, TASORB, AGO3B, TDRD1, TYROBP, PRKRA, CNOT11, TDRD7B, MRTO4, MTF2, POLE3, RBMX, CNOT9, EZH2	0.94847
GOTERM_CC_FAT	GO:0000785	chromatin	62	RB1, DSCC1, CHD7, ZGC:153405, RRP8, H1-10, SMC2, HPF1, SSRP1A, SFR1, KAT7B, RUVBL2, RUVBL1, SETA, OIP5, BANF1, BRMS1LB, HELLS, SUPT16H, PARP1, ACTR5, HER8A, ESCO2, BAZ1B, SUPT7L, PHF20A, MMS22L, KAT2A, HMGA1A, SINHCAF, ASF1BB, SMARCD1, ASF1BA, PARPBP, UHRF1, CENPA, HNRNPDL, RBBP4, KLF6A, FAM111.2, NSD2, SWI5, KANSL1L, MTA3, AKIRIN2, NSD1B, PBRM1L, SMARCA5, TASORB, HMGA2, NAP1L1, TBR1B, LRWD1, SIN…	0.924577
Annotation Cluster 70	Enrichment Score: 0.9986675518675107
Category	Term		Count	Genes	FDR
GOTERM_MF_FAT	GO:0009008	DNA-methyltransferase activity	5	N6AMT1, DNMT1, DNMT3AA, DNMT3BB.3, DNMT3BB.2	0.411302
GOTERM_MF_FAT	GO:0051719	DNA (cytosine-5-)-methyltransferase activity, acting on CpN substrates	4	DNMT1, DNMT3AA, DNMT3BB.3, DNMT3BB.2	0.723933
GOTERM_MF_FAT	GO:0003886	DNA (cytosine-5-)-methyltransferase activity	4	DNMT1, DNMT3AA, DNMT3BB.3, DNMT3BB.2	0.723933
GOTERM_MF_FAT	GO:0051720	DNA (cytosine-5-)-methyltransferase activity, acting on CpNpG substrates	4	DNMT1, DNMT3AA, DNMT3BB.3, DNMT3BB.2	0.723933
GOTERM_MF_FAT	GO:0051718	DNA (cytosine-5-)-methyltransferase activity, acting on CpG substrates	3	DNMT1, DNMT3BB.3, DNMT3BB.2	0.967232
KEGG_PATHWAY	dre00270:Cysteine and methionine metabolism		8	GOT2B, LDHA, CBSA, DNMT1, MDH1AB, DNMT3AA, DNMT3BB.2, GCLM	0.935294
Annotation Cluster 71	Enrichment Score: 0.9778302991225131
Category	Term		Count	Genes	FDR
GOTERM_BP_FAT	GO:1901796	regulation of signal transduction by p53 class mediator	9	SART3, MDM2, URB2, KMT5AB, PLRG1, NUP62L, TOPBP1, KMT5AA, PRPF19	0.0460778
GOTERM_BP_FAT	GO:1902253	regulation of intrinsic apoptotic signaling pathway by p53 class mediator	4	SART3, MDM2, NUP62L, TOPBP1	0.831918
GOTERM_BP_FAT	GO:2001242	regulation of intrinsic apoptotic signaling pathway	5	CERKL, SART3, MDM2, NUP62L, TOPBP1	0.94847
GOTERM_BP_FAT	GO:2001233	regulation of apoptotic signaling pathway	10	WU:FA26C03, CERKL, SART3, SI:DKEY-239J18.2, ING5B, MDM2, SI:DKEY-269I1.4, NUP62L, TOPBP1, SI:DKEY-26G8.4	0.94847
Annotation Cluster 72	Enrichment Score: 0.9697854514373314
Category	Term		Count	Genes	FDR
GOTERM_MF_FAT	GO:0004520	DNA endonuclease activity	8	ZGC:85936, ZRANB3, FEN1, ENDOG, RAD51C, EME1, SLX1B, EXO1	0.578576
GOTERM_MF_FAT	GO:0008821	crossover junction DNA endonuclease activity	3	RAD51C, EME1, SLX1B	0.967232
GOTERM_MF_FAT	GO:0016889	DNA endonuclease activity, producing 3'-phosphomonoesters	3	RAD51C, EME1, SLX1B	0.967232
GOTERM_MF_FAT	GO:0016894	endonuclease activity, active with either ribo- or deoxyribonucleic acids and producing 3'-phosphomonoesters	4	RAD51C, EME1, SLX1B, TSEN2	0.967232
Annotation Cluster 73	Enrichment Score: 0.9426358131972828
Category	Term		Count	Genes	FDR
GOTERM_BP_FAT	GO:0048934	peripheral nervous system neuron differentiation	5	RTN4A, CHD7, NRG1, SMN1, DPYSL2B	0.773501
GOTERM_BP_FAT	GO:0048935	peripheral nervous system neuron development	5	RTN4A, CHD7, NRG1, SMN1, DPYSL2B	0.773501
GOTERM_BP_FAT	GO:0007422	peripheral nervous system development	8	GLE1, RTN4A, CHD7, NRG1, SMN1, AGRN, ADCY6A, DPYSL2B	0.94847
Annotation Cluster 74	Enrichment Score: 0.9165007924275035
Category	Term		Count	Genes	FDR
GOTERM_BP_FAT	GO:0006457	protein folding	36	ERO1A, HSPB9, DNAJA2B, PPIFB, HSP90AA1.2, HSPA14, CLGN, HSPD1, DNAJB2, DNAJB5, HSPA4B, HSPA4A, CCT5, CCT4, CCT3, HSPA9, RANBP2, CCT2, TRAP1, PPIL1, HSP70.1, NUDC, MKKS, DNAJB1A, PDIA8, HSPE1, AHSA1B, DNAJC2, PTGES3B, DNAJC5AA, TCP1, CHCHD4A, PPIH, PPIL3, FKBP4, PPID	0.0257958
GOTERM_BP_FAT	GO:0006458	'de novo' protein folding	8	HSPA9, DNAJC2, HSP70.1, DNAJB5, CHCHD4A, DNAJB1A, HSPA14, HSPE1	0.818265
GOTERM_BP_FAT	GO:0061077	chaperone-mediated protein folding	9	HSPA9, DNAJB2, HSP70.1, DNAJB5, DNAJC5AA, DNAJB1A, FKBP4, HSPA14, HSPE1	0.94847
GOTERM_BP_FAT	GO:0051084	'de novo' post-translational protein folding	7	HSPA9, HSP70.1, DNAJB5, CHCHD4A, DNAJB1A, HSPA14, HSPE1	0.94847
GOTERM_MF_FAT	GO:0051087	protein-folding chaperone binding	11	DNAJB2, DNAJC2, PTGES3B, BAG5, DNAJB5, DNAJA2B, DNAJB1A, TIMM44, HSPE1, AHSA1B, HSPD1	0.967232
GOTERM_BP_FAT	GO:0042026	protein refolding	6	HSPA9, HSPB9, HSP70.1, DNAJA2B, HSPA14, HSPD1	0.94847
GOTERM_BP_FAT	GO:0051085	chaperone cofactor-dependent protein refolding	6	HSPA9, HSP70.1, DNAJB5, DNAJB1A, HSPA14, HSPE1	0.94847
GOTERM_MF_FAT	GO:0031072	heat shock protein binding	9	HSPA9, DNAJB2, DNAJC2, HSP70.1, PTGES3B, DNAJA2B, DNAJB1A, TOMM34, HSPA14	0.967232
GOTERM_MF_FAT	GO:0030544	Hsp70 protein binding	4	DNAJB2, DNAJC2, DNAJA2B, DNAJB1A	0.967232
Annotation Cluster 75	Enrichment Score: 0.8932949961949
Category	Term		Count	Genes	FDR
GOTERM_MF_FAT	GO:0051539	4 iron, 4 sulfur cluster binding	11	PRIM2, RTEL1, DPH1, POLD1, DDX11, NDUFS2, ACO2, NDUFS8A, POLE, NDUFV1, MUTYH	0.519798
GOTERM_MF_FAT	GO:0051536	iron-sulfur cluster binding	13	PRIM2, RTEL1, GLRX3, DDX11, NDUFS8A, DPH1, POLD1, PPAT, NDUFS2, ACO2, NDUFV1, POLE, MUTYH	0.967232
GOTERM_MF_FAT	GO:0051540	metal cluster binding	13	PRIM2, RTEL1, GLRX3, DDX11, NDUFS8A, DPH1, POLD1, PPAT, NDUFS2, ACO2, NDUFV1, POLE, MUTYH	0.967232
Annotation Cluster 76	Enrichment Score: 0.873298121006731
Category	Term		Count	Genes	FDR
GOTERM_MF_FAT	GO:0003727	single-stranded RNA binding	12	EIF4BB, DAZAP1, EXOSC10, ZFR2, RBMS1A, KHDRBS1B, KHDRBS1A, ILF3A, ILF3B, CNBPA, AGO3B, SI:CH211-196C10.15	0.303065
GOTERM_MF_FAT	GO:0070717	poly-purine tract binding	4	DAZAP1, RBMS1A, KHDRBS1B, KHDRBS1A	0.967232
GOTERM_MF_FAT	GO:0008143	poly(A) binding	3	RBMS1A, KHDRBS1B, KHDRBS1A	0.967232
Annotation Cluster 77	Enrichment Score: 0.8694643469629664
Category	Term		Count	Genes	FDR
GOTERM_BP_FAT	GO:0006783	heme biosynthetic process	7	HMBSA, ALAS1, FECH, COX15, CPOX, ATP5IF1A, COX10	0.532612
GOTERM_BP_FAT	GO:0006779	porphyrin-containing compound biosynthetic process	7	HMBSA, ALAS1, FECH, COX15, CPOX, ATP5IF1A, COX10	0.618713
GOTERM_BP_FAT	GO:0033014	tetrapyrrole biosynthetic process	7	HMBSA, ALAS1, FECH, COX15, CPOX, ATP5IF1A, COX10	0.618713
GOTERM_BP_FAT	GO:0042168	heme metabolic process	8	HMBSA, ALAS1, FECH, COX15, FLVCR1, CPOX, ATP5IF1A, COX10	0.629094
GOTERM_BP_FAT	GO:0033013	tetrapyrrole metabolic process	9	HMBSA, ALAS1, FECH, COX15, FLVCR1, CPOX, MMACHC, ATP5IF1A, COX10	0.629094
GOTERM_BP_FAT	GO:0042440	pigment metabolic process	10	OCA2, HMBSA, ALAS1, FECH, COX15, FLVCR1, CPOX, TRPM7, ATP5IF1A, COX10	0.697465
GOTERM_BP_FAT	GO:0006778	porphyrin-containing compound metabolic process	8	HMBSA, ALAS1, FECH, COX15, FLVCR1, CPOX, ATP5IF1A, COX10	0.715722
GOTERM_BP_FAT	GO:0046148	pigment biosynthetic process	8	OCA2, HMBSA, ALAS1, FECH, COX15, CPOX, ATP5IF1A, COX10	0.818265
GOTERM_BP_FAT	GO:0006782	protoporphyrinogen IX biosynthetic process	3	HMBSA, ALAS1, CPOX	0.94847
GOTERM_BP_FAT	GO:0046501	protoporphyrinogen IX metabolic process	3	HMBSA, ALAS1, CPOX	0.94847
KEGG_PATHWAY	dre01240:Biosynthesis of cofactors		24	ADSL, ALAS1, FECH, COX15, SHMT1, CAD, CPOX, SPRA, SDR16C5A, DHODH, COQ5, DHFR, HMBSA, COQ2, LOC103911725, RDH12, MTHFD2, NME7, FPGS, UMPS, GCLM, ADSSL, COX10, CTPS1A	0.935294
KEGG_PATHWAY	dre00860:Porphyrin metabolism		8	HCCSB, HMBSA, ALAS1, FECH, COX15, HCCSA.1, CPOX, COX10	0.935294
Annotation Cluster 78	Enrichment Score: 0.8502947089980667
Category	Term		Count	Genes	FDR
GOTERM_BP_FAT	GO:0071826	protein-RNA complex organization	34	SRPK1B, NUFIP1, USP39, RPF2, COIL, RRP7A, SART3, RUVBL2, RUVBL1, EIF2D, DENR, SMN1, AAR2, MDN1, ABT1, MCTS1, PRMT7, EIF3JA, ERAL1, CRNKL1, DNAJC17, PWP2H, EIF4BB, PRPF39, PTGES3B, EIF6, BXDC2, MRTO4, SNRPG, GEMIN5, NAF1, GEMIN6, SNRPF, SNRPC	0.0185258
GOTERM_BP_FAT	GO:0022618	protein-RNA complex assembly	33	SRPK1B, NUFIP1, USP39, RPF2, COIL, RRP7A, SART3, RUVBL2, RUVBL1, EIF2D, DENR, SMN1, AAR2, MDN1, ABT1, MCTS1, PRMT7, EIF3JA, ERAL1, CRNKL1, PWP2H, EIF4BB, PRPF39, PTGES3B, EIF6, BXDC2, MRTO4, SNRPG, GEMIN5, NAF1, GEMIN6, SNRPF, SNRPC	0.0211948
GOTERM_BP_FAT	GO:0000387	spliceosomal snRNP assembly	10	COIL, PRMT7, SART3, SNRPG, GEMIN5, GEMIN6, SMN1, SNRPF, SNRPC, AAR2	0.175053
KEGG_PATHWAY	dre03040:Spliceosome		34	SF3B4, TCERG1A, U2AF1, USP39, PRPF19, EFTUD2, SRSF7A, SNU13A, RBM25B, SNU13B, MAGOH, DHX15, HNRNPUB, SNRPB2, CTNNBL1, PPIL1, AQR, HSP70.1, SF3A1, TAF15, ALYREF, THOC1, PRPF40A, PLRG1, CRNKL1, SRSF6A, HNRNPM, SNRPG, PPIH, SNRPF, HNRNPA1A, SNRPC, HNRNPA1B, RBMX	0.139129
GOTERM_BP_FAT	GO:0016071	mRNA metabolic process	72	SRPK1B, DBR1, KHDRBS1B, KHDRBS1A, USP39, PRPF19, EFTUD2, SRSF7A, COIL, RBM25B, LSM11, SART3, MAGOH, DHX15, ILF3B, FIP1L1B, TNPO3, PUS3, AQR, PRMT7, TBP, DIS3, PUS1, THOC1, PRPF40A, PLRG1, CRNKL1, AGO3B, THOC6, RPUSD4, DKC1, NCL, MRTO4, SNRPG, TUT1, GEMIN5, GEMIN6, SNRPF, SNRPC, SF3B4, SLBP, RNMT, U2AF1, EXOSC7, EXOSC6, SNU13A, EXOSC5, SNU13B, EXOSC10, EXOSC9, EXOSC8, HNRNPUB, SNRPB2, SMN1, DCPS, …	0.250144
GOTERM_MF_FAT	GO:0017069	snRNA binding	8	COIL, EFTUD2, LSM11, SART3, LARP7, SNRPB2, SNRPC, RBMX	0.75855
GOTERM_BP_FAT	GO:0006397	mRNA processing	56	SRPK1B, DBR1, KHDRBS1B, KHDRBS1A, USP39, PRPF19, EFTUD2, SRSF7A, COIL, RBM25B, LSM11, SART3, MAGOH, DHX15, ILF3B, FIP1L1B, TNPO3, AQR, PRMT7, THOC1, PRPF40A, PLRG1, CRNKL1, THOC6, RPUSD4, NCL, SNRPG, TUT1, GEMIN5, GEMIN6, SNRPF, SNRPC, SF3B4, SLBP, RNMT, U2AF1, SNU13A, SNU13B, HNRNPUB, SNRPB2, SMN1, DCPS, AAR2, PPIL1, SF3A1, ALYREF, CPSF2, LARP7, TARDBPB, DNAJC17, HNRNPM, PRPF39, CDK12, HNRNPA1A,…	0.703528
GOTERM_CC_FAT	GO:0120114	Sm-like protein family complex	16	SF3B4, SF3A1, PRPF40A, EFTUD2, SNU13A, PRPF39, SNU13B, LSM11, SART3, SNRPG, GEMIN5, GEMIN6, SNRPB2, SMN1, SNRPF, SNRPC	0.771873
GOTERM_CC_FAT	GO:0071013	catalytic step 2 spliceosome	13	SF3A1, PPIL1, AQR, PLRG1, CRNKL1, EFTUD2, MAGOH, SNRPG, SNRPF, HNRNPA1A, PPIL3, HNRNPA1B, RBMX	0.771873
GOTERM_BP_FAT	GO:0008380	RNA splicing	45	SRPK1B, SF3B4, DBR1, U2AF1, USP39, PRPF19, TSEN2, EFTUD2, SRSF7A, COIL, SNU13A, SNU13B, SART3, MAGOH, DHX15, HNRNPUB, ILF3B, SNRPB2, SMN1, TNPO3, AAR2, PPIL1, AQR, SF3A1, PRMT7, ALYREF, THOC1, LARP7, PRPF40A, PLRG1, TARDBPB, CRNKL1, DNAJC17, THOC6, RPUSD4, PRPF39, SNRPG, GEMIN5, GEMIN6, SNRPF, CDK12, HNRNPA1A, SNRPC, HNRNPA1B, RBMX	0.94847
GOTERM_BP_FAT	GO:0000375	RNA splicing, via transesterification reactions	34	SRPK1B, SF3B4, DBR1, U2AF1, USP39, PRPF19, EFTUD2, SRSF7A, COIL, SNU13A, SNU13B, SART3, HNRNPUB, ILF3B, SNRPB2, SMN1, AAR2, PPIL1, AQR, SF3A1, PRMT7, PRPF40A, PLRG1, CRNKL1, DNAJC17, PRPF39, SNRPG, GEMIN5, GEMIN6, SNRPF, HNRNPA1A, SNRPC, HNRNPA1B, RBMX	0.94847
GOTERM_BP_FAT	GO:0000377	RNA splicing, via transesterification reactions with bulged adenosine as nucleophile	34	SRPK1B, SF3B4, DBR1, U2AF1, USP39, PRPF19, EFTUD2, SRSF7A, COIL, SNU13A, SNU13B, SART3, HNRNPUB, ILF3B, SNRPB2, SMN1, AAR2, PPIL1, AQR, SF3A1, PRMT7, PRPF40A, PLRG1, CRNKL1, DNAJC17, PRPF39, SNRPG, GEMIN5, GEMIN6, SNRPF, HNRNPA1A, SNRPC, HNRNPA1B, RBMX	0.94847
GOTERM_BP_FAT	GO:0000398	mRNA splicing, via spliceosome	34	SRPK1B, SF3B4, DBR1, U2AF1, USP39, PRPF19, EFTUD2, SRSF7A, COIL, SNU13A, SNU13B, SART3, HNRNPUB, ILF3B, SNRPB2, SMN1, AAR2, PPIL1, AQR, SF3A1, PRMT7, PRPF40A, PLRG1, CRNKL1, DNAJC17, PRPF39, SNRPG, GEMIN5, GEMIN6, SNRPF, HNRNPA1A, SNRPC, HNRNPA1B, RBMX	0.94847
GOTERM_CC_FAT	GO:0005685	U1 snRNP	6	PRPF39, SNRPG, SNRPB2, PRPF40A, SNRPF, SNRPC	0.924577
GOTERM_CC_FAT	GO:0030532	small nuclear ribonucleoprotein complex	13	SF3B4, SF3A1, PRPF40A, EFTUD2, SNU13A, PRPF39, SNU13B, LSM11, SART3, SNRPG, SNRPB2, SNRPF, SNRPC	0.924577
GOTERM_CC_FAT	GO:0071010	prespliceosome	5	PRPF39, SF3A1, SNRPG, PRPF40A, SNRPC	0.924577
GOTERM_CC_FAT	GO:0071004	U2-type prespliceosome	5	PRPF39, SF3A1, SNRPG, PRPF40A, SNRPC	0.924577
GOTERM_CC_FAT	GO:0097525	spliceosomal snRNP complex	12	SF3B4, EFTUD2, SNU13A, PRPF39, SF3A1, SNU13B, SART3, SNRPG, SNRPB2, PRPF40A, SNRPF, SNRPC	0.924577
GOTERM_BP_FAT	GO:0045292	mRNA cis splicing, via spliceosome	5	SRSF7A, PRPF39, SF3A1, PRPF40A, SNRPC	0.94847
GOTERM_BP_FAT	GO:0000245	spliceosomal complex assembly	7	SRPK1B, PRPF39, SART3, GEMIN6, USP39, SNRPC, CRNKL1	0.94847
GOTERM_CC_FAT	GO:0032797	SMN complex	3	GEMIN5, GEMIN6, SMN1	0.924577
GOTERM_CC_FAT	GO:0034719	SMN-Sm protein complex	4	SNRPG, GEMIN5, GEMIN6, SMN1	0.924577
GOTERM_CC_FAT	GO:0005681	spliceosomal complex	27	SF3B4, U2AF1, USP39, PRPF19, EFTUD2, SNU13A, SNU13B, MAGOH, DHX15, SMN1, CTNNBL1, PPIL1, AQR, SF3A1, PRPF40A, PLRG1, CRNKL1, DNAJC17, PRPF39, CIRBPA, SNRPG, SNRPF, HNRNPA1A, PPIL3, SNRPC, HNRNPA1B, RBMX	0.924577
GOTERM_CC_FAT	GO:0005684	U2-type spliceosomal complex	8	EFTUD2, PRPF39, SF3A1, SNRPG, PRPF40A, SNRPC, PRPF19, CRNKL1	0.924577
GOTERM_CC_FAT	GO:0071011	precatalytic spliceosome	4	SF3B4, SNU13A, SNU13B, SNRPG	0.924577
GOTERM_CC_FAT	GO:0097526	spliceosomal tri-snRNP complex	4	EFTUD2, SNU13A, SNU13B, SNRPG	0.924577
GOTERM_CC_FAT	GO:0005686	U2 snRNP	3	SF3B4, SF3A1, SNRPG	0.924577
GOTERM_CC_FAT	GO:0046540	U4/U6 x U5 tri-snRNP complex	3	EFTUD2, SNU13A, SNU13B	0.924577
Annotation Cluster 79	Enrichment Score: 0.8236849605352278
Category	Term		Count	Genes	FDR
GOTERM_BP_FAT	GO:0072698	protein localization to microtubule cytoskeleton	6	NEDD1, STIL, CCDC14, MAPRE1A, MAPRE1B, ODF2A	0.818265
GOTERM_BP_FAT	GO:1905508	protein localization to microtubule organizing center	4	NEDD1, STIL, CCDC14, ODF2A	0.94847
GOTERM_BP_FAT	GO:0071539	protein localization to centrosome	4	NEDD1, STIL, CCDC14, ODF2A	0.94847
GOTERM_BP_FAT	GO:0044380	protein localization to cytoskeleton	6	NEDD1, STIL, CCDC14, MAPRE1A, MAPRE1B, ODF2A	0.94847
Annotation Cluster 80	Enrichment Score: 0.8200223646368505
Category	Term		Count	Genes	FDR
GOTERM_BP_FAT	GO:0020027	hemoglobin metabolic process	8	TFR1A, TFR1B, ALAS1, GLRX3, SLC11A2, CPOX, SFXN1, SLC25A38B	0.0568429
GOTERM_BP_FAT	GO:0042541	hemoglobin biosynthetic process	7	TFR1A, TFR1B, ALAS1, SLC11A2, CPOX, SFXN1, SLC25A38B	0.153239
GOTERM_BP_FAT	GO:0034755	iron ion transmembrane transport	3	ABCB7, SLC11A2, SLC39A14	0.94847
GOTERM_BP_FAT	GO:0000041	transition metal ion transport	10	TFR1A, TFR1B, ATP7B, ABCB7, SLC11A2, SLC39A6, FLVCR1, SLC39A14, SLC30A1B, SLC30A1A	0.94847
GOTERM_BP_FAT	GO:0006826	iron ion transport	6	TFR1A, TFR1B, ABCB7, SLC11A2, FLVCR1, SLC39A14	0.94847
KEGG_PATHWAY	dre04216:Ferroptosis		8	TFR1A, TFR1B, PCBP2, SLC11A2, VDAC2, GCLM, SAT1A.2, SLC39A14	0.935294
GOTERM_BP_FAT	GO:0006879	intracellular iron ion homeostasis	5	TFR1A, TFR1B, GLRX3, ABCB7, SLC39A14	0.94847
Annotation Cluster 81	Enrichment Score: 0.8182005822936623
Category	Term		Count	Genes	FDR
GOTERM_MF_FAT	GO:0043015	gamma-tubulin binding	6	NEDD1, TUBGCP2, BLOC1S2, CEP70, TUBGCP5, WASH1	0.237859
GOTERM_BP_FAT	GO:0031109	microtubule polymerization or depolymerization	9	DCHS1B, NEDD1, KIF18A, STMN1A, TUBGCP2, KANSL2, TUBGCP5, CKAP5, HAUS2	0.629094
GOTERM_BP_FAT	GO:0046785	microtubule polymerization	5	NEDD1, TUBGCP2, TUBGCP5, CKAP5, HAUS2	0.94847
GOTERM_BP_FAT	GO:0007020	microtubule nucleation	4	NEDD1, TUBGCP2, TUBGCP5, HAUS2	0.94847
GOTERM_BP_FAT	GO:0051258	protein polymerization	6	NEDD1, DIAPH3, TUBGCP2, TUBGCP5, CKAP5, HAUS2	0.94847
Annotation Cluster 82	Enrichment Score: 0.7984180792752046
Category	Term		Count	Genes	FDR
GOTERM_BP_FAT	GO:0006413	translational initiation	19	MCTS1, SLBP, EIF2B3, EIF2B2, RRN3, EIF5A2, EIF1AXA, EIF3JA, EIF4EB, EIF1AXB, CTIF, EIF4BB, EIF6, EIF4G1A, EIF4E1C, EIF4G2B, DENR, EIF2D, ABCE1	0.24795
GOTERM_MF_FAT	GO:0003743	translation initiation factor activity	16	EIF2B3, EIF2B2, RRN3, EIF5A2, EIF1AXA, EIF3JA, EIF4EB, EIF1AXB, CTIF, EIF4BB, EIF6, EIF4G1A, EIF4E1C, EIF4G2B, DENR, EIF2D	0.723933
GOTERM_BP_FAT	GO:0001731	formation of translation preinitiation complex	4	MCTS1, EIF4BB, DENR, EIF2D	0.831918
GOTERM_BP_FAT	GO:0002183	cytoplasmic translational initiation	7	MCTS1, SLBP, EIF4BB, EIF2B3, DENR, EIF2D, EIF3JA	0.94847
GOTERM_CC_FAT	GO:0016281	eukaryotic translation initiation factor 4F complex	4	EIF4G1A, EIF4E1C, EIF4G2B, EIF4EB	0.924577
GOTERM_CC_FAT	GO:0034518	RNA cap binding complex	4	EIF4G1A, EIF4E1C, EIF4G2B, EIF4EB	0.924577
GOTERM_BP_FAT	GO:0002181	cytoplasmic translation	11	MCTS1, RWDD1, SLBP, EIF4BB, EIF2B3, DRG1, DRG2, DENR, EIF2D, EIF3JA, FTSJ1	0.94847
Annotation Cluster 83	Enrichment Score: 0.7858693637454898
Category	Term		Count	Genes	FDR
GOTERM_BP_FAT	GO:0008334	histone mRNA metabolic process	4	SLBP, EXOSC10, LSM11, CPSF2	0.48931
GOTERM_BP_FAT	GO:0006398	mRNA 3'-end processing by stem-loop binding and cleavage	3	SLBP, LSM11, CPSF2	0.94847
GOTERM_BP_FAT	GO:0031124	mRNA 3'-end processing	4	SLBP, LSM11, CPSF2, TUT1	0.94847
Annotation Cluster 84	Enrichment Score: 0.7749374178905509
Category	Term		Count	Genes	FDR
GOTERM_MF_FAT	GO:0180051	translation factor activity	24	TSFM, EIF2B3, GFM1, EIF2B2, RRN3, EIF5A2, MRPL58, EIF1AXA, EIF3JA, EIF4EB, EIF1AXB, GTPBP1, TUFM, CTIF, EIF4BB, GSPT1L, EIF6, GTPBP1L, EIF4G1A, EIF4E1C, EIF4G2B, DENR, EIF2D, MTRF1L	0.642179
GOTERM_MF_FAT	GO:0008135	translation factor activity, RNA binding	24	TSFM, EIF2B3, GFM1, EIF2B2, RRN3, EIF5A2, MRPL58, EIF1AXA, EIF3JA, EIF4EB, EIF1AXB, GTPBP1, TUFM, CTIF, EIF4BB, GSPT1L, EIF6, GTPBP1L, EIF4G1A, EIF4E1C, EIF4G2B, DENR, EIF2D, MTRF1L	0.642179
GOTERM_BP_FAT	GO:0070125	mitochondrial translational elongation	3	TSFM, GFM1, TUFM	0.831918
GOTERM_MF_FAT	GO:0003746	translation elongation factor activity	6	TSFM, GFM1, GTPBP1L, EIF5A2, GTPBP1, TUFM	0.967232
GOTERM_BP_FAT	GO:0006414	translational elongation	8	TSFM, SEPSECS, GFM1, GTPBP1L, EIF5A2, GTPBP1, ZNF598, TUFM	0.94847
Annotation Cluster 85	Enrichment Score: 0.7679845419474544
Category	Term		Count	Genes	FDR
GOTERM_BP_FAT	GO:0019627	urea metabolic process	3	ARG2, FH, OTC	0.831918
GOTERM_BP_FAT	GO:0000050	urea cycle	3	ARG2, FH, OTC	0.831918
GOTERM_BP_FAT	GO:0071941	nitrogen cycle metabolic process	3	ARG2, FH, OTC	0.94847
GOTERM_BP_FAT	GO:0043604	amide biosynthetic process	14	PDHX, ARG2, FH, SGMS1B, AGK, PDHB, SPTLC2A, NANP, SPTLC2B, SMPD4, SPTLC3, DLAT, GCLM, OTC	0.94847
Annotation Cluster 86	Enrichment Score: 0.7289927855046993
Category	Term		Count	Genes	FDR
GOTERM_BP_FAT	GO:2000242	negative regulation of reproductive process	5	DCHS1B, SI:CH211-63O20.7, TTK, TRIP13, FBXO5	0.773501
GOTERM_BP_FAT	GO:0051445	regulation of meiotic cell cycle	5	SI:CH211-63O20.7, TTK, TRIP13, FBXO5, CDC25B	0.887309
GOTERM_BP_FAT	GO:0051447	negative regulation of meiotic cell cycle	4	SI:CH211-63O20.7, TTK, TRIP13, FBXO5	0.94847
GOTERM_BP_FAT	GO:1901993	regulation of meiotic cell cycle phase transition	3	SI:CH211-63O20.7, TTK, CDC25B	0.94847
GOTERM_BP_FAT	GO:2000241	regulation of reproductive process	7	CNGK, DCHS1B, SI:CH211-63O20.7, TTK, TRIP13, FBXO5, CDC25B	0.94847
Annotation Cluster 87	Enrichment Score: 0.7142491496208929
Category	Term		Count	Genes	FDR
GOTERM_BP_FAT	GO:0043436	oxoacid metabolic process	77	ACAA2, LOC110438534, ENO1B, HADHAA, PFAS, HK2, HADHAB, HK1, NDUFAB1A, NANP, CYP26B1, AUH, HSD17B12A, IDH3B, DLAT, LOC101884755, ABCD3B, ACADS, PSPH, OGDHA, MCCC2, PDHX, ARG2, MDH1AB, CAD, ALDOAA, HPDL, GOT2B, PTGES3B, DDAH1, GAPDHS, ACOX3, SLC27A4, FH, HACD1, DDC, PRKAA2, OAT, ABHD3, SHMT1, ODC1, DLST, CPT1AB, PDHB, HSD17B10, PFKPA, AZIN1B, PAPSS1, HACD4, HMGCL, LDHA, PGK1, PGAM1A, D2HGDH, MGST3A…	0.118861
GOTERM_BP_FAT	GO:0006082	organic acid metabolic process	79	ACAA2, LOC110438534, ENO1B, HADHAA, PFAS, HK2, HADHAB, HK1, NDUFAB1A, NANP, CYP26B1, AUH, HSD17B12A, IDH3B, DLAT, LOC101884755, ABCD3B, ACADS, PSPH, OGDHA, MCCC2, PDHX, CYP2AA6, ARG2, MDH1AB, CAD, ALDOAA, HPDL, GOT2B, PTGES3B, DDAH1, GAPDHS, ACOX3, SLC27A4, FH, HACD1, DDC, PRKAA2, OAT, CYP2AA11, ABHD3, SHMT1, ODC1, DLST, CPT1AB, PDHB, HSD17B10, PFKPA, AZIN1B, PAPSS1, HACD4, HMGCL, LDHA, PGK1, PGA…	0.120141
GOTERM_BP_FAT	GO:0019752	carboxylic acid metabolic process	76	ACAA2, LOC110438534, ENO1B, HADHAA, PFAS, HK2, HADHAB, HK1, NDUFAB1A, NANP, CYP26B1, AUH, HSD17B12A, IDH3B, DLAT, LOC101884755, ABCD3B, ACADS, PSPH, OGDHA, MCCC2, PDHX, ARG2, MDH1AB, CAD, ALDOAA, HPDL, GOT2B, PTGES3B, DDAH1, GAPDHS, ACOX3, SLC27A4, FH, HACD1, DDC, PRKAA2, OAT, ABHD3, SHMT1, ODC1, DLST, CPT1AB, PDHB, HSD17B10, PFKPA, AZIN1B, HACD4, HMGCL, LDHA, PGK1, PGAM1A, D2HGDH, MGST3A, PGAM1B…	0.123262
GOTERM_BP_FAT	GO:0044283	small molecule biosynthetic process	43	HACD1, PRKAA2, OAT, MVK, ABHD3, SHMT1, MSMO1, HSD17B7, HACD4, NDUFAB1A, HMGCL, NANP, SPTLC3, HSD17B12A, PGK1, PDSS2, PDSS1, LOC101884755, PSPH, PYCR1B, PRKAG2A, ADKB, AGK, MTHFR, SPRA, PYCR3, MCAT, ACSF3, HPRT1L, COQ5, SPTLC2A, COQ2, SPTLC2B, CBSA, PTGES3B, PNP5B, PRXL2B, PAH, ITPKA, ELOVL8B, HPRT1, PTGESL, OTC	0.511433
GOTERM_BP_FAT	GO:0009064	glutamine family amino acid metabolic process	11	ALDH4A1, PYCR1B, ARG2, OAT, CAD, ODC1, PYCR3, PFAS, AZIN1B, CTPS1A, OTC	0.565429
GOTERM_BP_FAT	GO:0006560	proline metabolic process	4	ALDH4A1, PYCR1B, OAT, PYCR3	0.651666
GOTERM_BP_FAT	GO:0170033	L-amino acid metabolic process	20	MCCC2, PYCR1B, ARG2, OAT, SHMT1, CAD, ODC1, DLST, MTHFR, PYCR3, PFAS, AZIN1B, ALDH4A1, GOT2B, HMGCL, CBSA, PAH, CTPS1A, PSPH, OTC	0.653691
GOTERM_BP_FAT	GO:0170039	proteinogenic amino acid metabolic process	20	MCCC2, PYCR1B, ARG2, OAT, SHMT1, CAD, ODC1, DLST, MTHFR, PYCR3, PFAS, AZIN1B, ALDH4A1, GOT2B, HMGCL, CBSA, PAH, CTPS1A, PSPH, OTC	0.653691
GOTERM_BP_FAT	GO:0046394	carboxylic acid biosynthetic process	24	PYCR1B, PRKAG2A, HACD1, PRKAA2, OAT, ABHD3, SHMT1, MTHFR, PYCR3, MCAT, ACSF3, HACD4, NDUFAB1A, NANP, CBSA, PTGES3B, PRXL2B, PAH, HSD17B12A, ELOVL8B, LOC101884755, PSPH, OTC, PTGESL	0.831918
KEGG_PATHWAY	dre00330:Arginine and proline metabolism		12	ALDH4A1, PYCR1B, GOT2B, PAOX1, ARG2, OAT, ODC1, MAO, PYCR3, LAP3, P4HA1B, SAT1A.2	0.664036
GOTERM_BP_FAT	GO:0006633	fatty acid biosynthetic process	14	PRKAG2A, HACD1, PRKAA2, ABHD3, MCAT, ACSF3, HACD4, NDUFAB1A, PTGES3B, PRXL2B, HSD17B12A, ELOVL8B, LOC101884755, PTGESL	0.831918
GOTERM_BP_FAT	GO:0016053	organic acid biosynthetic process	24	PYCR1B, PRKAG2A, HACD1, PRKAA2, OAT, ABHD3, SHMT1, MTHFR, PYCR3, MCAT, ACSF3, HACD4, NDUFAB1A, NANP, CBSA, PTGES3B, PRXL2B, PAH, HSD17B12A, ELOVL8B, LOC101884755, PSPH, OTC, PTGESL	0.835692
GOTERM_BP_FAT	GO:0072330	monocarboxylic acid biosynthetic process	14	PRKAG2A, HACD1, PRKAA2, ABHD3, MCAT, ACSF3, HACD4, NDUFAB1A, PTGES3B, PRXL2B, HSD17B12A, ELOVL8B, LOC101884755, PTGESL	0.94847
GOTERM_BP_FAT	GO:0055129	L-proline biosynthetic process	3	PYCR1B, OAT, PYCR3	0.94847
GOTERM_BP_FAT	GO:0006561	proline biosynthetic process	3	PYCR1B, OAT, PYCR3	0.94847
GOTERM_BP_FAT	GO:1901605	alpha-amino acid metabolic process	21	MCCC2, PYCR1B, ARG2, OAT, SHMT1, CAD, ODC1, DLST, MTHFR, PYCR3, PFAS, AZIN1B, ALDH4A1, GOT2B, HMGCL, CBSA, DDAH1, PAH, CTPS1A, PSPH, OTC	0.94847
GOTERM_BP_FAT	GO:1901607	alpha-amino acid biosynthetic process	9	PYCR1B, CBSA, OAT, SHMT1, PAH, MTHFR, PYCR3, PSPH, OTC	0.94847
GOTERM_BP_FAT	GO:0170038	proteinogenic amino acid biosynthetic process	8	PYCR1B, OAT, SHMT1, PAH, MTHFR, PYCR3, PSPH, OTC	0.94847
GOTERM_BP_FAT	GO:0009084	glutamine family amino acid biosynthetic process	4	PYCR1B, OAT, PYCR3, OTC	0.94847
GOTERM_BP_FAT	GO:0008652	amino acid biosynthetic process	9	PYCR1B, CBSA, OAT, SHMT1, PAH, MTHFR, PYCR3, PSPH, OTC	0.94847
GOTERM_BP_FAT	GO:0008610	lipid biosynthetic process	48	HACD1, PRKAA2, MVK, ABHD3, TAMM41, SGMS1B, LPCAT1, MSMO1, SI:CH211-160O17.2, HSD17B7, PIP4K2AB, HACD4, AGPAT4, CYB5R2, NDUFAB1A, HMGCL, PTDSS2, CEPT1B, SMPD4, MOGAT3A, SPTLC3, HSD17B12A, PDSS2, PDSS1, LOC101884755, PRKAG2A, CHKB, PCYT2, AGK, MBOAT7, SRD5A2A, HMGCRB, MCAT, CRLS1, ACSF3, PISD, SPTLC2A, ERG28, COQ2, SPTLC2B, PTGES3B, LPCAT4, PRXL2B, ITPKA, ELOVL8B, AGPS, PIGM, PTGESL	0.94847
GOTERM_BP_FAT	GO:0170035	L-amino acid catabolic process	8	MCCC2, ALDH4A1, GOT2B, HMGCL, ARG2, OAT, PAH, DLST	0.94847
GOTERM_BP_FAT	GO:0170034	L-amino acid biosynthetic process	7	PYCR1B, OAT, PAH, MTHFR, PYCR3, PSPH, OTC	0.94847
GOTERM_BP_FAT	GO:0170040	proteinogenic amino acid catabolic process	8	MCCC2, ALDH4A1, GOT2B, HMGCL, ARG2, OAT, PAH, DLST	0.94847
GOTERM_BP_FAT	GO:0006631	fatty acid metabolic process	26	HACD1, PRKAA2, ACAA2, ABHD3, CPT1AB, HSD17B10, HADHAA, HADHAB, HACD4, NDUFAB1A, AUH, HSD17B12A, LOC101884755, ABCD3B, ACADS, PRKAG2A, PEDS1, ACADSB, MCAT, ACSF3, PTGES3B, PRXL2B, ELOVL8B, ACOX3, PTGESL, SLC27A4	0.94847
GOTERM_BP_FAT	GO:0016054	organic acid catabolic process	18	MCCC2, ARG2, OAT, ACAA2, ABHD3, DLST, CPT1AB, HADHAA, HADHAB, ALDH4A1, GOT2B, HMGCL, CYP26B1, AUH, PAH, ACOX3, ABCD3B, ACADS	0.94847
GOTERM_BP_FAT	GO:0046395	carboxylic acid catabolic process	18	MCCC2, ARG2, OAT, ACAA2, ABHD3, DLST, CPT1AB, HADHAA, HADHAB, ALDH4A1, GOT2B, HMGCL, CYP26B1, AUH, PAH, ACOX3, ABCD3B, ACADS	0.94847
GOTERM_BP_FAT	GO:1901606	alpha-amino acid catabolic process	8	MCCC2, ALDH4A1, GOT2B, HMGCL, ARG2, OAT, PAH, DLST	0.94847
GOTERM_BP_FAT	GO:0009063	amino acid catabolic process	8	MCCC2, ALDH4A1, GOT2B, HMGCL, ARG2, OAT, PAH, DLST	0.94847
GOTERM_BP_FAT	GO:0044248	cellular catabolic process	18	MCCC2, ARG2, OAT, ACAA2, ABHD3, DLST, CPT1AB, HADHAA, HADHAB, ALDH4A1, GOT2B, HMGCL, CYP26B1, AUH, PAH, ACOX3, ABCD3B, ACADS	0.94847
GOTERM_BP_FAT	GO:0044282	small molecule catabolic process	20	MCCC2, ARG2, OAT, ACAA2, ABHD3, DLST, CPT1AB, URAHA, HADHAA, HADHAB, PFKPA, ALDH4A1, GOT2B, HMGCL, CYP26B1, AUH, PAH, ACOX3, ABCD3B, ACADS	0.94847
GOTERM_BP_FAT	GO:0046486	glycerolipid metabolic process	23	DGKE, PCYT2, CHKB, TAMM41, ABHD3, AGK, MBOAT7, MTMR8, SI:CH211-160O17.2, PLA2G4F.1, CRLS1, PIP4K2AB, PISD, CEPT1B, PTDSS2, SMPD4, MOGAT3A, ABHD16A, ACP6, ITPKA, PIGM, PNPLA6, PNPLA2	0.94847
GOTERM_BP_FAT	GO:0006650	glycerophospholipid metabolic process	19	PCYT2, CHKB, TAMM41, ABHD3, MBOAT7, MTMR8, SI:CH211-160O17.2, PLA2G4F.1, CRLS1, PIP4K2AB, PISD, CEPT1B, PTDSS2, SMPD4, ABHD16A, ACP6, ITPKA, PIGM, PNPLA6	0.94847
GOTERM_BP_FAT	GO:0006644	phospholipid metabolic process	25	MVK, ABHD3, TAMM41, SGMS1B, LPCAT1, MTMR8, SI:CH211-160O17.2, PIP4K2AB, AGPAT4, PTDSS2, CEPT1B, SMPD4, ABHD16A, ACP6, CHKB, PCYT2, MBOAT7, PLA2G4F.1, PLPPR3A, CRLS1, PISD, LPCAT4, ITPKA, PIGM, PNPLA6	0.948761
Annotation Cluster 88	Enrichment Score: 0.7108670797111183
Category	Term		Count	Genes	FDR
GOTERM_BP_FAT	GO:0002520	immune system development	10	TBL3, SART3, XRCC4, MSH2, CHD7, CDCA7A, GATA3, SAMHD1, MCM2, WDR55	0.144873
GOTERM_BP_FAT	GO:0048534	hematopoietic or lymphoid organ development	6	TBL3, SART3, CHD7, CDCA7A, MCM2, WDR55	0.572259
GOTERM_BP_FAT	GO:0048538	thymus development	6	TBL3, SART3, CHD7, CDCA7A, MCM2, WDR55	0.572259
GOTERM_BP_FAT	GO:0042110	T cell activation	7	DNMT1, KLF9, CHD7, SLC39A6, GEMIN5, TNPO3, HSPD1	0.94847
GOTERM_BP_FAT	GO:0046649	lymphocyte activation	9	TBL3, DNMT1, SART3, KLF9, CHD7, SLC39A6, GEMIN5, TNPO3, HSPD1	0.94847
GOTERM_BP_FAT	GO:0030098	lymphocyte differentiation	7	TBL3, DNMT1, SART3, CHD7, SLC39A6, GEMIN5, TNPO3	0.94847
GOTERM_BP_FAT	GO:0001775	cell activation	13	DCHS1B, DNMT1, FGL1B, CHD7, HSPD1, TBL3, TYROBP, SART3, KLF9, SLC39A6, GEMIN5, TNPO3, WLS	0.94847
GOTERM_BP_FAT	GO:0045321	leukocyte activation	10	TBL3, DNMT1, TYROBP, SART3, KLF9, CHD7, SLC39A6, GEMIN5, TNPO3, HSPD1	0.94847
GOTERM_BP_FAT	GO:0030217	T cell differentiation	5	DNMT1, CHD7, SLC39A6, GEMIN5, TNPO3	0.94847
GOTERM_BP_FAT	GO:1903131	mononuclear cell differentiation	7	TBL3, DNMT1, SART3, CHD7, SLC39A6, GEMIN5, TNPO3	0.94847
GOTERM_BP_FAT	GO:0033077	T cell differentiation in thymus	3	DNMT1, SLC39A6, TNPO3	0.94847
GOTERM_BP_FAT	GO:0002521	leukocyte differentiation	9	TBL3, DNMT1, ALAS1, SART3, CHD7, SBDS, SLC39A6, GEMIN5, TNPO3	0.94847
Annotation Cluster 89	Enrichment Score: 0.6731923024289866
Category	Term		Count	Genes	FDR
GOTERM_BP_FAT	GO:0043467	regulation of generation of precursor metabolites and energy	8	PRKAG2A, COX7A2L, TIGARB, TIGARA, COX7A2A, PGK1, SMN1, PASK	0.392631
GOTERM_BP_FAT	GO:1900543	negative regulation of purine nucleotide metabolic process	3	TIGARB, TIGARA, ATP5IF1A	0.831918
GOTERM_BP_FAT	GO:1903579	negative regulation of ATP metabolic process	3	TIGARB, TIGARA, ATP5IF1A	0.831918
GOTERM_BP_FAT	GO:0045912	negative regulation of carbohydrate metabolic process	3	TIGARB, TIGARA, PASK	0.831918
GOTERM_BP_FAT	GO:0045980	negative regulation of nucleotide metabolic process	3	TIGARB, TIGARA, ATP5IF1A	0.831918
GOTERM_BP_FAT	GO:0010563	negative regulation of phosphorus metabolic process	5	TIGARB, TIGARA, PPP1R35, CAMK2N1A, ATP5IF1A	0.887309
GOTERM_BP_FAT	GO:0045936	negative regulation of phosphate metabolic process	5	TIGARB, TIGARA, PPP1R35, CAMK2N1A, ATP5IF1A	0.887309
GOTERM_BP_FAT	GO:0006140	regulation of nucleotide metabolic process	4	PRKAG2A, TIGARB, TIGARA, ATP5IF1A	0.94847
GOTERM_BP_FAT	GO:1900542	regulation of purine nucleotide metabolic process	4	PRKAG2A, TIGARB, TIGARA, ATP5IF1A	0.94847
GOTERM_BP_FAT	GO:1903578	regulation of ATP metabolic process	4	PRKAG2A, TIGARB, TIGARA, ATP5IF1A	0.94847
GOTERM_BP_FAT	GO:0062014	negative regulation of small molecule metabolic process	3	TIGARB, TIGARA, ATP5IF1A	0.94847
GOTERM_BP_FAT	GO:0062012	regulation of small molecule metabolic process	11	PRKAG2A, FH, TIGARB, TIGARA, ACAA2, SI:DKEYP-120H9.1, PPTC7B, CPT1AB, SAMHD1, FGFR4, ATP5IF1A	0.94847
GOTERM_BP_FAT	GO:0033121	regulation of purine nucleotide catabolic process	3	PRKAG2A, TIGARB, TIGARA	0.94847
GOTERM_BP_FAT	GO:0030811	regulation of nucleotide catabolic process	3	PRKAG2A, TIGARB, TIGARA	0.94847
GOTERM_BP_FAT	GO:0043470	regulation of carbohydrate catabolic process	3	PRKAG2A, TIGARB, TIGARA	0.94847
GOTERM_BP_FAT	GO:0006110	regulation of glycolytic process	3	PRKAG2A, TIGARB, TIGARA	0.94847
GOTERM_BP_FAT	GO:0051174	regulation of phosphorus metabolic process	8	PRKAG2A, TPX2, TIGARB, MRNIP, TIGARA, PPP1R35, CAMK2N1A, ATP5IF1A	0.94847
GOTERM_BP_FAT	GO:0019220	regulation of phosphate metabolic process	8	PRKAG2A, TPX2, TIGARB, MRNIP, TIGARA, PPP1R35, CAMK2N1A, ATP5IF1A	0.94847
GOTERM_BP_FAT	GO:0006109	regulation of carbohydrate metabolic process	4	PRKAG2A, TIGARB, TIGARA, PASK	0.94847
Annotation Cluster 90	Enrichment Score: 0.6685886692635035
Category	Term		Count	Genes	FDR
GOTERM_BP_FAT	GO:0071709	membrane assembly	6	BMB, PACSIN2, TLCD2, BANF1, TMPOA, NLGN2B	0.895355
GOTERM_BP_FAT	GO:0044091	membrane biogenesis	6	BMB, PACSIN2, TLCD2, BANF1, TMPOA, NLGN2B	0.895355
GOTERM_BP_FAT	GO:0101024	mitotic nuclear membrane organization	3	BMB, BANF1, TMPOA	0.94847
GOTERM_BP_FAT	GO:0007084	mitotic nuclear membrane reassembly	3	BMB, BANF1, TMPOA	0.94847
GOTERM_BP_FAT	GO:0006998	nuclear envelope organization	6	BMB, BANF1, TMPOA, LEMD3, LMNB2, LMNB1	0.94847
GOTERM_BP_FAT	GO:0031468	nuclear membrane reassembly	3	BMB, BANF1, TMPOA	0.94847
GOTERM_BP_FAT	GO:0071763	nuclear membrane organization	3	BMB, BANF1, TMPOA	0.94847
Annotation Cluster 91	Enrichment Score: 0.6471354201406454
Category	Term		Count	Genes	FDR
GOTERM_BP_FAT	GO:0042246	tissue regeneration	24	HSPA9, FHL2B, APODB, HBEGFA, LARP7, VEGFC, NRG1, TTK, ESCO2, DDX52, HMMR, GATA3, INSM1A, FOXM1, HSPD1, MYCB, POLA2, DKK1B, RBBP4, VDAC2, GEMIN5, MTREX, SMN1, EZH2	0.433233
GOTERM_BP_FAT	GO:0031099	regeneration	28	TOP2A, UHRF1, APODB, HBEGFA, TTK, HMMR, GATA3, FOXM1, DPYSL2B, HSPD1, RBBP4, MTREX, SMN1, HSPA9, FHL2B, LARP7, VEGFC, NRG1, ESCO2, DDX52, INSM1A, SMAD5, MYCB, POLA2, DKK1B, VDAC2, GEMIN5, EZH2	0.895355
GOTERM_BP_FAT	GO:0031101	fin regeneration	12	HSPA9, POLA2, RBBP4, VDAC2, NRG1, TTK, MTREX, ESCO2, DDX52, GATA3, HSPD1, EZH2	0.94847
GOTERM_BP_FAT	GO:0040007	growth	36	UTP25, SSNA1, APODB, HBEGFA, TTK, HNRNPR, HMMR, GATA3, FOXM1, HSPD1, KLF6A, RBBP4, FN1A, MTREX, NPHP4, LLPH, SMN1, DCAF13, PLK4, HSPA9, FHL2B, MYO9AA, LARP7, VEGFC, NRG1, ESCO2, DDX52, TARDBPB, INSM1A, MYCB, POLA2, DKK1B, VDAC2, GEMIN5, ITGA5, EZH2	0.94847
GOTERM_BP_FAT	GO:0048589	developmental growth	36	UTP25, SSNA1, APODB, HBEGFA, TTK, HNRNPR, HMMR, GATA3, FOXM1, HSPD1, KLF6A, RBBP4, FN1A, MTREX, NPHP4, LLPH, SMN1, DCAF13, PLK4, HSPA9, FHL2B, MYO9AA, LARP7, VEGFC, NRG1, ESCO2, DDX52, TARDBPB, INSM1A, MYCB, POLA2, DKK1B, VDAC2, GEMIN5, ITGA5, EZH2	0.94847
Annotation Cluster 92	Enrichment Score: 0.6423684683324806
Category	Term		Count	Genes	FDR
GOTERM_BP_FAT	GO:0009314	response to radiation	24	SF3B4, CDKN1A, XRCC4, OPN6A, CHD7, SI:DKEY-74K8.3, TRNT1, ATP5IF1A, CRY1B, AURKB, TICRR, WEE1, IFT88, MRNIP, PER3, POC5, MDM2, GNA11B, POC1B, BMAL2, DLAT, NABP1A, DTL, POLH	0.755315
GOTERM_BP_FAT	GO:0007632	visual behavior	6	SF3B4, POC5, CHD7, POC1B, TRNT1, ATP5IF1A	0.94847
GOTERM_BP_FAT	GO:0009416	response to light stimulus	16	SF3B4, OPN6A, CHD7, TRNT1, ATP5IF1A, CRY1B, AURKB, WEE1, IFT88, PER3, POC5, GNA11B, POC1B, BMAL2, DLAT, DTL	0.94847
GOTERM_BP_FAT	GO:0009628	response to abiotic stimulus	40	SF3B4, VEGFAB, HSPB9, CDKN1A, DNAJA2B, CHD7, SI:DKEY-74K8.3, HSP90AA1.2, CAMK2G2, AURKB, LDHA, MRNIP, PGK1, POC1B, DLAT, PLEKHN1, POLH, EGLN1B, CCT4, EGLN3, HSP70.1, XRCC4, OPN6A, DNMT3AA, VEGFC, NFATC1, TRNT1, ATP5IF1A, CRY1B, TICRR, WEE1, IFT88, PER3, POC5, MDM2, GNA11B, BMAL2, NABP1A, DTL, DAP3	0.94847
Annotation Cluster 93	Enrichment Score: 0.629667892192964
Category	Term		Count	Genes	FDR
GOTERM_BP_FAT	GO:0002520	immune system development	10	TBL3, SART3, XRCC4, MSH2, CHD7, CDCA7A, GATA3, SAMHD1, MCM2, WDR55	0.144873
GOTERM_BP_FAT	GO:0002377	immunoglobulin production	3	XRCC4, MSH2, SAMHD1	0.94847
GOTERM_BP_FAT	GO:0002440	production of molecular mediator of immune response	3	XRCC4, MSH2, SAMHD1	0.94847
GOTERM_BP_FAT	GO:0016445	somatic diversification of immunoglobulins	3	XRCC4, MSH2, SAMHD1	0.94847
GOTERM_BP_FAT	GO:0002200	somatic diversification of immune receptors	3	XRCC4, MSH2, SAMHD1	0.94847
Annotation Cluster 94	Enrichment Score: 0.6240918920040781
Category	Term		Count	Genes	FDR
GOTERM_BP_FAT	GO:0042462	eye photoreceptor cell development	12	IFT88, POPDC1, POC5, HER9, CHD7, ODC1, USH1C, NEK2, DNMT3BB.2, RTN4IP1, BBS5, NINL	0.206578
GOTERM_BP_FAT	GO:0003407	neural retina development	20	CYFIP2, SLBP, CERKL, DNMT1, POPDC1, CHD7, USH1C, DNMT3BB.2, GNL2, INSM1A, MARCKSL1B, GNL3, GLE1, CDK1, POC1B, NEK2, RTN4IP1, AGRN, EXOSC2, CCT5	0.390759
GOTERM_BP_FAT	GO:0001754	eye photoreceptor cell differentiation	14	POPDC1, HER9, CHD7, ODC1, USH1C, DNMT3BB.2, INSM1A, IFT88, POC5, CDK1, NEK2, RTN4IP1, NINL, BBS5	0.42911
GOTERM_BP_FAT	GO:0042461	photoreceptor cell development	14	CERKL, POPDC1, HER9, CHD7, ODC1, USH1C, DNMT3BB.2, IFT88, POC5, NEK2, RTN4IP1, NINL, BBS5, LLGL2	0.94847
GOTERM_BP_FAT	GO:0046530	photoreceptor cell differentiation	17	SLBP, CERKL, POPDC1, HER9, CHD7, ODC1, USH1C, DNMT3BB.2, INSM1A, IFT88, POC5, CDK1, NEK2, RTN4IP1, NINL, BBS5, LLGL2	0.94847
GOTERM_BP_FAT	GO:0060041	retina development in camera-type eye	37	CYFIP2, SLBP, CERKL, FEN1, DNMT1, POPDC1, CHD7, USH1C, HBEGFA, TYMS, GLE1, CHAF1B, CRB2A, TIMP2B, POC1B, NEK2, EXOSC2, CCT5, RFC5, RFC4, PLK1, CAD, SMARCA5, DNMT3BB.2, GNL2, INSM1A, MARCKSL1B, GNL3, CCNA2, SGO1, F8, MCM3, CDK1, ITGA5, RTN4IP1, AGRN, MCM2	0.94847
GOTERM_BP_FAT	GO:0010842	retina layer formation	10	GLE1, CYFIP2, CERKL, DNMT1, POPDC1, POC1B, DNMT3BB.2, RTN4IP1, AGRN, CCT5	0.94847
GOTERM_BP_FAT	GO:0001654	eye development	62	CYFIP2, FEN1, CHD7, EFTUD2, GLE1, CHAF1B, CRB2A, LEPR, NEK2, NINL, BBS5, CCT3, RFC5, MKKS, RFC4, CAD, DNAJB1A, TRNT1, KIF22, GNL2, INSM1A, GNL3, CCNA2, SGO1, IFT88, F8, POC5, TDRD7B, MCM3, ITGA5, MCM2, SLBP, CERKL, ANKRD33AA, DNMT1, POPDC1, HER9, UHRF1, ODC1, USH1C, HBEGFA, TYMS, SEMA6CA, TIMP2B, FN1A, POC1B, EXOSC2, CCT5, CCT4, NOP58, HSP70.1, UTP4, PLK1, SMARCA5, DNMT3BB.2, MARCKSL1B, WDR55, DK…	0.94847
GOTERM_BP_FAT	GO:0150063	visual system development	62	CYFIP2, FEN1, CHD7, EFTUD2, GLE1, CHAF1B, CRB2A, LEPR, NEK2, NINL, BBS5, CCT3, RFC5, MKKS, RFC4, CAD, DNAJB1A, TRNT1, KIF22, GNL2, INSM1A, GNL3, CCNA2, SGO1, IFT88, F8, POC5, TDRD7B, MCM3, ITGA5, MCM2, SLBP, CERKL, ANKRD33AA, DNMT1, POPDC1, HER9, UHRF1, ODC1, USH1C, HBEGFA, TYMS, SEMA6CA, TIMP2B, FN1A, POC1B, EXOSC2, CCT5, CCT4, NOP58, HSP70.1, UTP4, PLK1, SMARCA5, DNMT3BB.2, MARCKSL1B, WDR55, DK…	0.94847
GOTERM_BP_FAT	GO:0042670	retinal cone cell differentiation	4	CHD7, USH1C, CDK1, INSM1A	0.94847
GOTERM_BP_FAT	GO:0043010	camera-type eye development	52	CYFIP2, FEN1, CHD7, EFTUD2, GLE1, CHAF1B, CRB2A, LEPR, NEK2, BBS5, RFC5, MKKS, RFC4, CAD, DNAJB1A, GNL2, INSM1A, GNL3, CCNA2, SGO1, F8, TDRD7B, MCM3, ITGA5, MCM2, SLBP, CERKL, ANKRD33AA, DNMT1, POPDC1, UHRF1, USH1C, HBEGFA, TYMS, SEMA6CA, TIMP2B, FN1A, POC1B, EXOSC2, CCT5, NOP58, HSP70.1, UTP4, PLK1, SMARCA5, DNMT3BB.2, MARCKSL1B, DKK3B, RTN4A, CDK1, RTN4IP1, AGRN	0.94847
GOTERM_BP_FAT	GO:0048592	eye morphogenesis	30	CYFIP2, CERKL, DNMT1, POPDC1, HER9, CHD7, ODC1, USH1C, GLE1, SEMA6CA, CRB2A, FN1A, POC1B, NEK2, NINL, BBS5, CCT5, CCT4, CCT3, HSP70.1, DNMT3BB.2, KIF22, INSM1A, IFT88, POC5, TDRD7B, CDK1, ITGA5, RTN4IP1, AGRN	0.94847
GOTERM_BP_FAT	GO:0007423	sensory organ development	78	CYFIP2, FEN1, DACHA, CHD7, KIF15, EFTUD2, GLE1, CHAF1B, CRB2A, LEPR, NEK2, NINL, BBS5, ATP1A1A.1, WLS, RHOAB, CCT3, RFC5, MKKS, RFC4, CAD, DNAJB1A, TRNT1, KIF22, GNL2, INSM1A, GNL3, CCNA2, SGO1, IFT88, F8, POC5, DKK1B, TDRD7B, MCM3, ITGA5, LLGL2, MCM2, SLBP, CERKL, ANKRD33AA, DNMT1, POPDC1, HER9, UHRF1, ODC1, USH1C, HBEGFA, GATA3, TYMS, SEMA6CA, TIMP2B, FN1A, PGK1, PRPS1A, POC1B, PRPS1B, EXOSC2, …	0.94847
GOTERM_BP_FAT	GO:0060042	retina morphogenesis in camera-type eye	16	CYFIP2, CERKL, DNMT1, POPDC1, CHD7, USH1C, DNMT3BB.2, INSM1A, GLE1, CRB2A, CDK1, POC1B, NEK2, RTN4IP1, AGRN, CCT5	0.94847
GOTERM_BP_FAT	GO:0060221	retinal rod cell differentiation	3	CDK1, NEK2, INSM1A	0.94847
GOTERM_BP_FAT	GO:0090596	sensory organ morphogenesis	35	CYFIP2, CERKL, DNMT1, POPDC1, HER9, CHD7, ODC1, USH1C, GATA3, GLE1, SEMA6CA, CRB2A, FN1A, POC1B, NEK2, NINL, BBS5, CCT5, ATP1A1A.1, CCT4, CCT3, HSP70.1, DNMT3BB.2, KIF22, INSM1A, TTC39C, SMAD5, IFT88, POC5, TDRD7B, CDK1, ITGA5, RTN4IP1, AGRN, WHRNA	0.94847
GOTERM_BP_FAT	GO:0060219	camera-type eye photoreceptor cell differentiation	5	CHD7, USH1C, CDK1, NEK2, INSM1A	0.94847
GOTERM_BP_FAT	GO:0048880	sensory system development	66	CYFIP2, FEN1, CHD7, KIF15, EFTUD2, GLE1, CHAF1B, CRB2A, LEPR, NEK2, NINL, BBS5, CCT3, RFC5, MKKS, RFC4, CAD, DNAJB1A, TRNT1, KIF22, GNL2, INSM1A, GNL3, CCNA2, SGO1, IFT88, F8, POC5, DKK1B, TDRD7B, MCM3, ITGA5, LLGL2, MCM2, SLBP, CERKL, ANKRD33AA, DNMT1, POPDC1, HER9, UHRF1, ODC1, USH1C, HBEGFA, TYMS, SEMA6CA, TIMP2B, FN1A, POC1B, EXOSC2, CCT5, CCT4, NOP58, HSP70.1, UTP4, PLK1, SMARCA5, DNMT3BB.2,…	0.94847
GOTERM_BP_FAT	GO:0048593	camera-type eye morphogenesis	21	CYFIP2, CERKL, HSP70.1, DNMT1, POPDC1, CHD7, USH1C, DNMT3BB.2, INSM1A, GLE1, SEMA6CA, CRB2A, TDRD7B, FN1A, CDK1, POC1B, NEK2, ITGA5, RTN4IP1, AGRN, CCT5	0.94847
GOTERM_BP_FAT	GO:0009887	animal organ morphogenesis	68	CYFIP2, LTV1, AHCTF1, TINAGL1, CHD7, USP39, CAMK2G2, WDR43, GLE1, MED14, CYP26B1, CRB2A, SI:CH211-241E1.3, NEK2, NINL, BBS5, ATP1A1A.1, WLS, CCT3, MKKS, TANGO2, NRG1, HMGCRB, KIF22, INSM1A, IFT88, KAT2A, POC5, POLR1A, TDRD7B, ZFYVE9A, NCL, POLR1D, ITGA5, CNBPA, SLBP, CERKL, DNMT1, POPDC1, HER9, PPP1R35, ODC1, USH1C, NOLC1, GATA3, SEMA6CA, ATOH8, FN1A, POC1B, NPHP4, SEC23B, CCT5, CCT4, ACANA, HSP7…	0.997305
Annotation Cluster 95	Enrichment Score: 0.5977920919544858
Category	Term		Count	Genes	FDR
GOTERM_BP_FAT	GO:0045901	positive regulation of translational elongation	3	USP16, SMYD5, EIF5A2	0.831918
GOTERM_BP_FAT	GO:0006448	regulation of translational elongation	3	USP16, SMYD5, EIF5A2	0.94847
GOTERM_BP_FAT	GO:0045727	positive regulation of translation	7	SSB, TRMT10C, USP16, SMYD5, EIF5A2, CNBPA, RCC1L	0.94847
Annotation Cluster 96	Enrichment Score: 0.5860455185155619
Category	Term		Count	Genes	FDR
GOTERM_BP_FAT	GO:0048312	intracellular distribution of mitochondria	3	OPA1, CLUHA, DNM1L	0.831918
GOTERM_BP_FAT	GO:0048311	mitochondrion distribution	3	OPA1, CLUHA, DNM1L	0.94847
GOTERM_BP_FAT	GO:0051646	mitochondrion localization	4	OPA1, RHOT1B, CLUHA, DNM1L	0.94847
Annotation Cluster 97	Enrichment Score: 0.5705021272163362
Category	Term		Count	Genes	FDR
KEGG_PATHWAY	dre00330:Arginine and proline metabolism		12	ALDH4A1, PYCR1B, GOT2B, PAOX1, ARG2, OAT, ODC1, MAO, PYCR3, LAP3, P4HA1B, SAT1A.2	0.664036
GOTERM_MF_FAT	GO:0016830	carbon-carbon lyase activity	10	HMGCL, CRY-DASH, DDC, ODC1, UMPS, ALDOAA, AZIN1B, PISD, DERA, ALDOCB	0.967232
GOTERM_BP_FAT	GO:0009445	putrescine metabolic process	3	ODC1, SAT1A.2, AZIN1B	0.94847
GOTERM_BP_FAT	GO:0006595	polyamine metabolic process	5	PAOX1, ODC1, DHPS, SAT1A.2, AZIN1B	0.94847
GOTERM_BP_FAT	GO:0006576	biogenic amine metabolic process	7	PAOX1, DDC, ODC1, DHPS, MAO, SAT1A.2, AZIN1B	0.94847
GOTERM_BP_FAT	GO:0009308	amine metabolic process	7	PAOX1, DDC, ODC1, DHPS, MAO, SAT1A.2, AZIN1B	0.94847
GOTERM_MF_FAT	GO:0016831	carboxy-lyase activity	5	DDC, ODC1, UMPS, AZIN1B, PISD	0.967232
GOTERM_BP_FAT	GO:0042402	biogenic amine catabolic process	3	PAOX1, MAO, SAT1A.2	0.94847
GOTERM_BP_FAT	GO:0009310	amine catabolic process	3	PAOX1, MAO, SAT1A.2	0.94847
GOTERM_BP_FAT	GO:0042401	biogenic amine biosynthetic process	3	DDC, ODC1, AZIN1B	0.94847
GOTERM_BP_FAT	GO:0009309	amine biosynthetic process	3	DDC, ODC1, AZIN1B	0.94847
Annotation Cluster 98	Enrichment Score: 0.566463780537414
Category	Term		Count	Genes	FDR
GOTERM_BP_FAT	GO:0009112	nucleobase metabolic process	9	ADKB, PPAT, CAD, URAHA, HPRT1, UMPS, CTPS1A, DHODH, HPRT1L	0.0870085
GOTERM_BP_FAT	GO:0009127	purine nucleoside monophosphate biosynthetic process	8	ADSL, ADKB, PPAT, IMPDH2, HPRT1, ADSSL, PFAS, HPRT1L	0.560548
GOTERM_BP_FAT	GO:0009168	purine ribonucleoside monophosphate biosynthetic process	8	ADSL, ADKB, PPAT, IMPDH2, HPRT1, ADSSL, PFAS, HPRT1L	0.560548
GOTERM_BP_FAT	GO:0006144	purine nucleobase metabolic process	5	ADKB, PPAT, URAHA, HPRT1, HPRT1L	0.773501
GOTERM_BP_FAT	GO:0009126	purine nucleoside monophosphate metabolic process	8	ADSL, ADKB, PPAT, IMPDH2, HPRT1, ADSSL, PFAS, HPRT1L	0.94847
GOTERM_BP_FAT	GO:0009167	purine ribonucleoside monophosphate metabolic process	8	ADSL, ADKB, PPAT, IMPDH2, HPRT1, ADSSL, PFAS, HPRT1L	0.94847
GOTERM_BP_FAT	GO:0006166	purine ribonucleoside salvage	4	PNP5B, ADKB, HPRT1, HPRT1L	0.94847
GOTERM_BP_FAT	GO:0043173	nucleotide salvage	5	UCK2B, UCK2A, ADKB, HPRT1, HPRT1L	0.94847
GOTERM_BP_FAT	GO:0043174	nucleoside salvage	4	PNP5B, ADKB, HPRT1, HPRT1L	0.94847
GOTERM_BP_FAT	GO:0046129	purine ribonucleoside biosynthetic process	4	PNP5B, ADKB, HPRT1, HPRT1L	0.94847
GOTERM_BP_FAT	GO:0042451	purine nucleoside biosynthetic process	4	PNP5B, ADKB, HPRT1, HPRT1L	0.94847
GOTERM_BP_FAT	GO:0042455	ribonucleoside biosynthetic process	4	PNP5B, ADKB, HPRT1, HPRT1L	0.94847
GOTERM_BP_FAT	GO:0009163	nucleoside biosynthetic process	4	PNP5B, ADKB, HPRT1, HPRT1L	0.94847
GOTERM_BP_FAT	GO:0034404	nucleobase-containing small molecule biosynthetic process	4	PNP5B, ADKB, HPRT1, HPRT1L	0.94847
GOTERM_BP_FAT	GO:0106380	purine ribonucleotide salvage	3	ADKB, HPRT1, HPRT1L	0.94847
GOTERM_BP_FAT	GO:0009116	nucleoside metabolic process	6	PNP5A, PNP5B, ADKB, TK1, HPRT1, HPRT1L	0.94847
GOTERM_BP_FAT	GO:0043101	purine-containing compound salvage	4	PNP5B, ADKB, HPRT1, HPRT1L	0.94847
GOTERM_BP_FAT	GO:0043094	metabolic compound salvage	6	UCK2B, UCK2A, PNP5B, ADKB, HPRT1, HPRT1L	0.94847
GOTERM_BP_FAT	GO:0032261	purine nucleotide salvage	3	ADKB, HPRT1, HPRT1L	0.94847
GOTERM_BP_FAT	GO:0046128	purine ribonucleoside metabolic process	4	PNP5B, ADKB, HPRT1, HPRT1L	0.94847
GOTERM_BP_FAT	GO:1901659	glycosyl compound biosynthetic process	4	PNP5B, ADKB, HPRT1, HPRT1L	0.94847
GOTERM_MF_FAT	GO:0016763	pentosyltransferase activity	9	QTRT1, QTRT2, PNP5A, PNP5B, PARP1, PPAT, HPRT1, UMPS, HPRT1L	0.967232
GOTERM_BP_FAT	GO:0042278	purine nucleoside metabolic process	4	PNP5B, ADKB, HPRT1, HPRT1L	0.94847
GOTERM_BP_FAT	GO:0009119	ribonucleoside metabolic process	4	PNP5B, ADKB, HPRT1, HPRT1L	0.94847
GOTERM_BP_FAT	GO:1901657	glycosyl compound metabolic process	6	PNP5A, PNP5B, ADKB, TK1, HPRT1, HPRT1L	0.94847
Annotation Cluster 99	Enrichment Score: 0.5646580526982738
Category	Term		Count	Genes	FDR
GOTERM_MF_FAT	GO:0019887	protein kinase regulator activity	22	PRKAG2A, CDKN1A, ETAA1A, PAK1IP1, CCNF, CAMK2N1A, NRG1, DBF4B, ELP4, CCND2B, CKS1B, CCNA2, CCNB2, CCNB1, DBF4, CCNE2, ZGC:86839, CKS2, CDKN1CB, GCN1, CDKN3, CCNT2B	0.716564
GOTERM_MF_FAT	GO:0019207	kinase regulator activity	23	PRKAG2A, CDKN1A, ETAA1A, PAK1IP1, CCNF, CAMK2N1A, NRG1, DBF4B, ELP4, CCND2B, CKS1B, CCNA2, CCNB2, CCNB1, DBF4, CCNE2, ZGC:86839, CKS2, CDKN1CB, PIK3R3B, GCN1, CDKN3, CCNT2B	0.799688
GOTERM_MF_FAT	GO:0004860	protein kinase inhibitor activity	5	CDKN1A, PAK1IP1, CAMK2N1A, CDKN1CB, CDKN3	0.967232
GOTERM_MF_FAT	GO:0019210	kinase inhibitor activity	5	CDKN1A, PAK1IP1, CAMK2N1A, CDKN1CB, CDKN3	0.967232
GOTERM_MF_FAT	GO:0030291	protein serine/threonine kinase inhibitor activity	3	CDKN1A, CAMK2N1A, CDKN1CB	0.967232
Annotation Cluster 100	Enrichment Score: 0.5644878654145973
Category	Term		Count	Genes	FDR
GOTERM_BP_FAT	GO:0048010	vascular endothelial growth factor receptor signaling pathway	4	KDRL, VEGFAB, KDR, VEGFC	0.94847
GOTERM_BP_FAT	GO:0040012	regulation of locomotion	36	VEGFAB, CCN1L1, POPDC1, SEMA3C, RAC1A, GATA3, DPYSL2B, HSPD1, CNGK, GLE1, SEMA6CA, KLF6A, NSMFB, SI:CH211-241E1.3, PDGFC, CCL34B.8, KDR, PLXNA4, NOP56, ARHGEF39, MIIP, VEGFC, ELP5, SINHCAFL, ZGC:153631, SMAD5, ELP6, RAP2C, CCL20B, KDRL, TTLL6, RTN4A, DKK1B, SINHCAF, ZEB1B, LLGL2	0.94847
GOTERM_BP_FAT	GO:2000145	regulation of cell motility	34	VEGFAB, CCN1L1, SEMA3C, RAC1A, GATA3, DPYSL2B, HSPD1, CNGK, GLE1, SEMA6CA, KLF6A, NSMFB, SI:CH211-241E1.3, PDGFC, CCL34B.8, KDR, PLXNA4, ARHGEF39, MIIP, VEGFC, ELP5, SINHCAFL, ZGC:153631, SMAD5, ELP6, RAP2C, CCL20B, KDRL, TTLL6, RTN4A, DKK1B, SINHCAF, ZEB1B, LLGL2	0.94847
GOTERM_BP_FAT	GO:0030335	positive regulation of cell migration	16	VEGFAB, CCN1L1, SEMA3C, ARHGEF39, VEGFC, GATA3, ELP5, ZGC:153631, ELP6, KDRL, CCL20B, SEMA6CA, NSMFB, PDGFC, CCL34B.8, KDR	0.94847
GOTERM_BP_FAT	GO:0040017	positive regulation of locomotion	17	VEGFAB, CCN1L1, POPDC1, SEMA3C, ARHGEF39, VEGFC, GATA3, ELP5, ZGC:153631, ELP6, KDRL, CCL20B, SEMA6CA, NSMFB, PDGFC, CCL34B.8, KDR	0.94847
GOTERM_BP_FAT	GO:2000147	positive regulation of cell motility	16	VEGFAB, CCN1L1, SEMA3C, ARHGEF39, VEGFC, GATA3, ELP5, ZGC:153631, ELP6, KDRL, CCL20B, SEMA6CA, NSMFB, PDGFC, CCL34B.8, KDR	0.94847
GOTERM_BP_FAT	GO:0030334	regulation of cell migration	30	VEGFAB, CCN1L1, SEMA3C, RAC1A, GATA3, DPYSL2B, HSPD1, SEMA6CA, KLF6A, NSMFB, SI:CH211-241E1.3, PDGFC, CCL34B.8, KDR, PLXNA4, ARHGEF39, MIIP, VEGFC, ELP5, SINHCAFL, ZGC:153631, SMAD5, ELP6, RAP2C, CCL20B, KDRL, RTN4A, DKK1B, SINHCAF, LLGL2	0.94847
Annotation Cluster 101	Enrichment Score: 0.5634376507756743
Category	Term		Count	Genes	FDR
GOTERM_MF_FAT	GO:0016830	carbon-carbon lyase activity	10	HMGCL, CRY-DASH, DDC, ODC1, UMPS, ALDOAA, AZIN1B, PISD, DERA, ALDOCB	0.967232
GOTERM_BP_FAT	GO:0016052	carbohydrate catabolic process	13	ENO1B, PKMA, ALDOAA, HK2, PFKPA, HK1, ALDOCB, DERA, PGK1, GAPDHS, PGAM1A, PGAM1B, OGDHA	0.94847
KEGG_PATHWAY	dre00030:Pentose phosphate pathway		7	RPIA, PRPS1A, PRPS1B, ALDOAA, PFKPA, DERA, ALDOCB	0.935294
GOTERM_MF_FAT	GO:0016832	aldehyde-lyase activity	3	ALDOAA, DERA, ALDOCB	0.967232
Annotation Cluster 102	Enrichment Score: 0.5632979666414832
Category	Term		Count	Genes	FDR
GOTERM_MF_FAT	GO:0005200	structural constituent of cytoskeleton	13	TUBA8L3, TUBE1, ZGC:55461, LMNB2, LMNB1, ACTB2, TUBA5, TUBB6, TUBA1B, TUBA1A, TUBA8L4, SI:CH211-114N24.6, TUBA4L	0.209698
KEGG_PATHWAY	dre04540:Gap junction		18	ADCY2B, TUBA8L3, ZGC:55461, ADCY6A, MAP2K2B, TUBA5, TUBB6, TUBA1B, TUBA1A, GNAQ, TUBA8L4, SI:CH211-114N24.6, PDGFC, CDK1, HRASA, GNA11B, KRAS, TUBA4L	0.935294
KEGG_PATHWAY	dre04530:Tight junction		31	POPDC1, PCNA, PRKAA2, ARPC5A, EZRB, RAC1A, TUBA8L3, ACTB2, TUBA1B, TUBA1A, HSPA4B, CLDN29, PPP2R2AB, HSPA4A, CLDN11B, RHOAB, PRKAG2A, MICALL2B, CLDNG, TJP2B, ARPC5LA, RAP2C, TUBA5, MYL6, RAPGEF2A, DLG3, TUBA8L4, SI:CH211-114N24.6, TUBA4L, MSNA, LLGL2	0.935294
KEGG_PATHWAY	dre04210:Apoptosis		27	CYCSB, TUBA8L3, XIAP, LMNB2, MAP2K2B, LMNB1, ACTB2, PIDD1, TUBA1B, TUBA1A, AIFM1, HRASA, PIK3R3B, CAPN2B, ENDOG, PARP1, SI:DKEY-239J18.2, CASP3B, CAPN2A, AKT3A, TUBA5, GADD45AA, BAXA, TUBA8L4, SI:CH211-114N24.6, KRAS, TUBA4L	0.935294
KEGG_PATHWAY	dre04145:Phagosome		17	LAMP1B, SI:DKEY-239J18.2, RAC1A, TUBA8L3, ZGC:55461, ATP6V0CB, TFR1A, TFR1B, ACTB2, TUBA5, TUBB6, TUBA1B, TUBA1A, TUBA8L4, SI:CH211-114N24.6, ITGA5, TUBA4L	0.935294
KEGG_PATHWAY	dre05132:Salmonella infection		33	CYFIP2, ARPC5A, CYCSB, RAC1A, CSE1L, TUBA8L3, HSP90AA1.2, ABI1B, CXCL19, ZGC:55461, ABI1A, ARL8BB, MAP2K2B, ACTB2, RHOGB, TUBA1B, TUBB6, TUBA1A, HRASA, FLNA, RHOAB, CASP3B, ARPC5LA, AKT3A, MYCB, TUBA5, BAXA, TUBA8L4, SI:CH211-114N24.6, CYTH1A, ARF6A, TUBA4L, ARF2B	0.946315
Annotation Cluster 103	Enrichment Score: 0.5603173586526361
Category	Term		Count	Genes	FDR
GOTERM_CC_FAT	GO:0045240	alpha-ketoacid dehydrogenase complex	7	PDHX, KAT2A, DLST, PDHB, DLAT, OGDHA, KGD4	0.0929206
KEGG_PATHWAY	dre00020:Citrate cycle (TCA cycle)		11	FH, SUCLA2, MDH1AB, IDH2, IDH3B, DLST, PDHB, ACO2, DLAT, SDHA, OGDHA	0.211995
GOTERM_CC_FAT	GO:0045239	tricarboxylic acid cycle heteromeric enzyme complex	6	FH, KAT2A, SUCLA2, DLST, OGDHA, KGD4	0.389937
GOTERM_CC_FAT	GO:0045254	pyruvate dehydrogenase complex	3	PDHX, PDHB, DLAT	0.479844
GOTERM_BP_FAT	GO:0006086	pyruvate decarboxylation to acetyl-CoA	3	PDHX, PDHB, DLAT	0.94847
KEGG_PATHWAY	dre01210:2-Oxocarboxylic acid metabolism		8	GOT2B, IDH2, IDH3B, DLST, PDHB, ACO2, DLAT, OGDHA	0.935294
GOTERM_CC_FAT	GO:0045252	oxoglutarate dehydrogenase complex	4	KAT2A, DLST, OGDHA, KGD4	0.924577
GOTERM_BP_FAT	GO:0006084	acetyl-CoA metabolic process	5	PDHX, MVK, DLST, PDHB, DLAT	0.94847
GOTERM_BP_FAT	GO:0043604	amide biosynthetic process	14	PDHX, ARG2, FH, SGMS1B, AGK, PDHB, SPTLC2A, NANP, SPTLC2B, SMPD4, SPTLC3, DLAT, GCLM, OTC	0.94847
GOTERM_BP_FAT	GO:0006085	acetyl-CoA biosynthetic process	3	PDHX, PDHB, DLAT	0.94847
KEGG_PATHWAY	dre00785:Lipoic acid metabolism		4	DLST, PDHB, DLAT, OGDHA	0.935294
GOTERM_MF_FAT	GO:0016903	oxidoreductase activity, acting on the aldehyde or oxo group of donors	5	ALDH4A1, GAPDHS, PDHB, DLAT, OGDHA	0.967232
GOTERM_BP_FAT	GO:0006637	acyl-CoA metabolic process	6	PDHX, MVK, SUCLA2, DLST, PDHB, DLAT	0.94847
GOTERM_BP_FAT	GO:0035383	thioester metabolic process	6	PDHX, MVK, SUCLA2, DLST, PDHB, DLAT	0.94847
GOTERM_BP_FAT	GO:0035384	thioester biosynthetic process	3	PDHX, PDHB, DLAT	0.94847
GOTERM_BP_FAT	GO:0071616	acyl-CoA biosynthetic process	3	PDHX, PDHB, DLAT	0.94847
GOTERM_BP_FAT	GO:0044272	sulfur compound biosynthetic process	8	PDHX, CBSA, MTHFR, PDHB, DLAT, GCLM, CSGALNACT1A, PAPSS1	0.987282
GOTERM_BP_FAT	GO:0006790	sulfur compound metabolic process	13	PDHX, CHST6, MVK, DLST, MTHFR, HMGCRB, PDHB, CSGALNACT1A, PAPSS1, CBSA, SUCLA2, DLAT, GCLM	0.999438
Annotation Cluster 104	Enrichment Score: 0.5501089590716551
Category	Term		Count	Genes	FDR
GOTERM_BP_FAT	GO:0006525	arginine metabolic process	6	ARG2, OAT, DDAH1, ODC1, AZIN1B, OTC	0.0849321
GOTERM_MF_FAT	GO:0004300	enoyl-CoA hydratase activity	5	HACD1, AUH, HADHAA, HADHAB, HACD4	0.53392
GOTERM_BP_FAT	GO:0009064	glutamine family amino acid metabolic process	11	ALDH4A1, PYCR1B, ARG2, OAT, CAD, ODC1, PYCR3, PFAS, AZIN1B, CTPS1A, OTC	0.565429
GOTERM_BP_FAT	GO:0170033	L-amino acid metabolic process	20	MCCC2, PYCR1B, ARG2, OAT, SHMT1, CAD, ODC1, DLST, MTHFR, PYCR3, PFAS, AZIN1B, ALDH4A1, GOT2B, HMGCL, CBSA, PAH, CTPS1A, PSPH, OTC	0.653691
GOTERM_BP_FAT	GO:0170039	proteinogenic amino acid metabolic process	20	MCCC2, PYCR1B, ARG2, OAT, SHMT1, CAD, ODC1, DLST, MTHFR, PYCR3, PFAS, AZIN1B, ALDH4A1, GOT2B, HMGCL, CBSA, PAH, CTPS1A, PSPH, OTC	0.653691
KEGG_PATHWAY	dre00330:Arginine and proline metabolism		12	ALDH4A1, PYCR1B, GOT2B, PAOX1, ARG2, OAT, ODC1, MAO, PYCR3, LAP3, P4HA1B, SAT1A.2	0.664036
GOTERM_MF_FAT	GO:0016836	hydro-lyase activity	10	FH, CBSA, HACD1, AUH, ENO1B, ACO2, PUS7, HADHAA, HADHAB, HACD4	0.967232
GOTERM_BP_FAT	GO:1901605	alpha-amino acid metabolic process	21	MCCC2, PYCR1B, ARG2, OAT, SHMT1, CAD, ODC1, DLST, MTHFR, PYCR3, PFAS, AZIN1B, ALDH4A1, GOT2B, HMGCL, CBSA, DDAH1, PAH, CTPS1A, PSPH, OTC	0.94847
KEGG_PATHWAY	dre00062:Fatty acid elongation		8	HACD1, ACAA2, HSD17B12A, ELOVL8B, HADHAA, LOC101884755, HADHAB, HACD4	0.935294
GOTERM_MF_FAT	GO:0016835	carbon-oxygen lyase activity	11	FH, CBSA, HACD1, AUH, ALKBH1, ENO1B, ACO2, PUS7, HADHAA, HADHAB, HACD4	0.967232
KEGG_PATHWAY	dre00280:Valine, leucine and isoleucine degradation		12	MCCC2, ACAD8, HMGCL, ACAA2, AUH, PCCA, HADHAA, ACADSB, HSD17B10, ACSF3, ACADS, HADHAB	0.935294
KEGG_PATHWAY	dre01212:Fatty acid metabolism		14	HACD1, ACAA2, CPT1AB, ACADSB, MCAT, HADHAA, ACSF3, HADHAB, HACD4, HSD17B12A, ELOVL8B, ACOX3, LOC101884755, ACADS	0.935294
GOTERM_BP_FAT	GO:0043648	dicarboxylic acid metabolic process	8	ALDH4A1, DHFR, GOT2B, FH, OAT, MDH1AB, D2HGDH, KGD4	0.94847
GOTERM_BP_FAT	GO:0006635	fatty acid beta-oxidation	8	ACAA2, AUH, CPT1AB, ACOX3, HADHAA, ABCD3B, ACADS, HADHAB	0.94847
KEGG_PATHWAY	dre00640:Propanoate metabolism		7	LDHA, SUCLA2, PCCA, ACOX3, HADHAA, ACADS, HADHAB	0.935294
GOTERM_BP_FAT	GO:0019395	fatty acid oxidation	8	ACAA2, AUH, CPT1AB, ACOX3, HADHAA, ABCD3B, ACADS, HADHAB	0.94847
GOTERM_BP_FAT	GO:0170035	L-amino acid catabolic process	8	MCCC2, ALDH4A1, GOT2B, HMGCL, ARG2, OAT, PAH, DLST	0.94847
GOTERM_BP_FAT	GO:0170040	proteinogenic amino acid catabolic process	8	MCCC2, ALDH4A1, GOT2B, HMGCL, ARG2, OAT, PAH, DLST	0.94847
GOTERM_BP_FAT	GO:0072329	monocarboxylic acid catabolic process	10	CYP26B1, ACAA2, AUH, ABHD3, CPT1AB, ACOX3, HADHAA, ABCD3B, ACADS, HADHAB	0.94847
GOTERM_BP_FAT	GO:0034440	lipid oxidation	8	ACAA2, AUH, CPT1AB, ACOX3, HADHAA, ABCD3B, ACADS, HADHAB	0.94847
GOTERM_BP_FAT	GO:0009065	glutamine family amino acid catabolic process	3	ALDH4A1, ARG2, OAT	0.94847
GOTERM_BP_FAT	GO:0009062	fatty acid catabolic process	9	ACAA2, AUH, ABHD3, CPT1AB, ACOX3, HADHAA, ABCD3B, ACADS, HADHAB	0.94847
GOTERM_BP_FAT	GO:0006631	fatty acid metabolic process	26	HACD1, PRKAA2, ACAA2, ABHD3, CPT1AB, HSD17B10, HADHAA, HADHAB, HACD4, NDUFAB1A, AUH, HSD17B12A, LOC101884755, ABCD3B, ACADS, PRKAG2A, PEDS1, ACADSB, MCAT, ACSF3, PTGES3B, PRXL2B, ELOVL8B, ACOX3, PTGESL, SLC27A4	0.94847
KEGG_PATHWAY	dre00650:Butanoate metabolism		4	HMGCL, HADHAA, ACADS, HADHAB	0.935294
GOTERM_BP_FAT	GO:0016054	organic acid catabolic process	18	MCCC2, ARG2, OAT, ACAA2, ABHD3, DLST, CPT1AB, HADHAA, HADHAB, ALDH4A1, GOT2B, HMGCL, CYP26B1, AUH, PAH, ACOX3, ABCD3B, ACADS	0.94847
GOTERM_BP_FAT	GO:0046395	carboxylic acid catabolic process	18	MCCC2, ARG2, OAT, ACAA2, ABHD3, DLST, CPT1AB, HADHAA, HADHAB, ALDH4A1, GOT2B, HMGCL, CYP26B1, AUH, PAH, ACOX3, ABCD3B, ACADS	0.94847
GOTERM_BP_FAT	GO:1901606	alpha-amino acid catabolic process	8	MCCC2, ALDH4A1, GOT2B, HMGCL, ARG2, OAT, PAH, DLST	0.94847
KEGG_PATHWAY	dre00410:beta-Alanine metabolism		5	PAOX1, ACOX3, HADHAA, ACADS, HADHAB	0.935294
KEGG_PATHWAY	dre00071:Fatty acid degradation		8	ACAA2, ECI2, CPT1AB, ACOX3, HADHAA, ACADSB, ACADS, HADHAB	0.935294
GOTERM_BP_FAT	GO:0009063	amino acid catabolic process	8	MCCC2, ALDH4A1, GOT2B, HMGCL, ARG2, OAT, PAH, DLST	0.94847
GOTERM_BP_FAT	GO:0044248	cellular catabolic process	18	MCCC2, ARG2, OAT, ACAA2, ABHD3, DLST, CPT1AB, HADHAA, HADHAB, ALDH4A1, GOT2B, HMGCL, CYP26B1, AUH, PAH, ACOX3, ABCD3B, ACADS	0.94847
GOTERM_BP_FAT	GO:0016042	lipid catabolic process	18	ACAA2, ABHD3, CPT1AB, PLA2G4F.1, GBA3, HADHAA, HADHAB, CYP26B1, SMPD4, FAAH2A, ABHD16A, AUH, PCCA, PNPLA6, ACOX3, ABCD3B, ACADS, PNPLA2	0.94847
GOTERM_BP_FAT	GO:0044282	small molecule catabolic process	20	MCCC2, ARG2, OAT, ACAA2, ABHD3, DLST, CPT1AB, URAHA, HADHAA, HADHAB, PFKPA, ALDH4A1, GOT2B, HMGCL, CYP26B1, AUH, PAH, ACOX3, ABCD3B, ACADS	0.94847
GOTERM_BP_FAT	GO:0030258	lipid modification	11	ACAA2, AUH, MBOAT7, MTMR8, CPT1AB, PLPPR3A, ACOX3, HADHAA, ABCD3B, ACADS, HADHAB	0.94847
Annotation Cluster 105	Enrichment Score: 0.5346678161348932
Category	Term		Count	Genes	FDR
GOTERM_BP_FAT	GO:0003158	endothelium development	10	KDRL, SH3GL3B, FN1A, TJP2B, KDR, PPP2R2AB, TLL1, ITGA5, MSNA, MARCKSL1B	0.94847
GOTERM_BP_FAT	GO:0061154	endothelial tube morphogenesis	4	SH3GL3B, PPP2R2AB, MSNA, MARCKSL1B	0.94847
GOTERM_BP_FAT	GO:0072554	blood vessel lumenization	4	SH3GL3B, PPP2R2AB, MSNA, MARCKSL1B	0.94847
GOTERM_BP_FAT	GO:0003159	morphogenesis of an endothelium	4	SH3GL3B, PPP2R2AB, MSNA, MARCKSL1B	0.94847
Annotation Cluster 106	Enrichment Score: 0.5264761722243358
Category	Term		Count	Genes	FDR
GOTERM_BP_FAT	GO:0031109	microtubule polymerization or depolymerization	9	DCHS1B, NEDD1, KIF18A, STMN1A, TUBGCP2, KANSL2, TUBGCP5, CKAP5, HAUS2	0.629094
GOTERM_BP_FAT	GO:0051261	protein depolymerization	6	SH3GL3B, KIF18A, STMN1A, DNAJC6, KANSL2, CFL2	0.94847
GOTERM_BP_FAT	GO:0022411	cellular component disassembly	15	SH3GL3B, ENDOG, AFG2B, VRK1, MRPL58, DNAJC17, KIF18A, STMN1A, DNAJC6, KANSL2, CFL2, ABCE1, NEMP1, ZNF598, MTRF1L	0.94847
GOTERM_BP_FAT	GO:0007019	microtubule depolymerization	3	KIF18A, STMN1A, KANSL2	0.94847
GOTERM_BP_FAT	GO:0032984	protein-containing complex disassembly	11	SH3GL3B, KIF18A, STMN1A, DNAJC6, KANSL2, AFG2B, CFL2, MRPL58, ABCE1, MTRF1L, DNAJC17	0.94847
Annotation Cluster 107	Enrichment Score: 0.5231654223638132
Category	Term		Count	Genes	FDR
GOTERM_BP_FAT	GO:0000281	mitotic cytokinesis	12	DCHS1B, ANLN, RACGAP1, INCENP, CEP55L, NUSAP1, KIF23, ANLN2, FBXO5, ECT2, IQGAP3, AURKB	0.24795
GOTERM_BP_FAT	GO:0032506	cytokinetic process	7	DCHS1B, ANLN, KIF23, ANLN2, ECT2, IQGAP3, AURKB	0.822015
GOTERM_BP_FAT	GO:0061640	cytoskeleton-dependent cytokinesis	13	DCHS1B, KIF23, IQGAP3, AURKB, ANLN, SEPTIN5A, RACGAP1, INCENP, CEP55L, NUSAP1, ANLN2, FBXO5, ECT2	0.94847
GOTERM_BP_FAT	GO:0000912	assembly of actomyosin apparatus involved in cytokinesis	3	ANLN, ANLN2, IQGAP3	0.94847
GOTERM_BP_FAT	GO:0000915	actomyosin contractile ring assembly	3	ANLN, ANLN2, IQGAP3	0.94847
GOTERM_BP_FAT	GO:0000910	cytokinesis	13	DCHS1B, KIF23, IQGAP3, AURKB, ANLN, SEPTIN5A, RACGAP1, INCENP, CEP55L, NUSAP1, ANLN2, FBXO5, ECT2	0.94847
GOTERM_CC_FAT	GO:0032153	cell division site	11	ANLN, SEPTIN5A, RACGAP1, PKN3, CEP55L, KIF23, ARF6A, ANLN2, FSD1, MASTL, RHOAB	0.924577
GOTERM_BP_FAT	GO:0044837	actomyosin contractile ring organization	3	ANLN, ANLN2, IQGAP3	0.94847
GOTERM_BP_FAT	GO:1902410	mitotic cytokinetic process	3	DCHS1B, IQGAP3, AURKB	0.94847
GOTERM_BP_FAT	GO:0036089	cleavage furrow formation	3	DCHS1B, KIF23, AURKB	0.94847
GOTERM_BP_FAT	GO:0099024	plasma membrane invagination	3	DCHS1B, KIF23, AURKB	0.94847
GOTERM_BP_FAT	GO:0010324	membrane invagination	3	DCHS1B, KIF23, AURKB	0.94847
GOTERM_BP_FAT	GO:0030865	cortical cytoskeleton organization	6	RHOGB, ANLN, RAC1A, ANLN2, IQGAP3, LLGL2	0.94847
GOTERM_BP_FAT	GO:0030866	cortical actin cytoskeleton organization	4	ANLN, ANLN2, IQGAP3, LLGL2	0.94847
GOTERM_BP_FAT	GO:0031032	actomyosin structure organization	11	ANLN, POPDC1, TPM3, TMOD4, TANGO2, TMOD2, CHCHD10, ANLN2, IQGAP3, CCT5, RHOAB	0.94847
Annotation Cluster 108	Enrichment Score: 0.5052568316548957
Category	Term		Count	Genes	FDR
KEGG_PATHWAY	dre04122:Sulfur relay system		4	CTU2, MOCS2, CTU1, LOC103911725	0.784384
GOTERM_MF_FAT	GO:0016783	sulfurtransferase activity	4	TRMU, CTU2, MOCS2, LOC103911725	0.967232
GOTERM_MF_FAT	GO:0016782	transferase activity, transferring sulphur-containing groups	5	TRMU, CTU2, CHST6, MOCS2, LOC103911725	0.967232
Annotation Cluster 109	Enrichment Score: 0.5044506416581139
Category	Term		Count	Genes	FDR
GOTERM_BP_FAT	GO:0042558	pteridine-containing compound metabolic process	6	DHFR, MTHFD2, SHMT1, FPGS, MTHFR, SPRA	0.94847
KEGG_PATHWAY	dre00790:Folate biosynthesis		5	DHFR, LOC103911725, PAH, FPGS, SPRA	0.935294
GOTERM_BP_FAT	GO:0042559	pteridine-containing compound biosynthetic process	3	DHFR, FPGS, SPRA	0.94847
Annotation Cluster 110	Enrichment Score: 0.4989543030803632
Category	Term		Count	Genes	FDR
GOTERM_MF_FAT	GO:0003916	DNA topoisomerase activity	3	TOP2A, TOP1MT, TOP3A	0.967232
GOTERM_BP_FAT	GO:0006265	DNA topological change	3	TOP2A, TOP1MT, TOP3A	0.94847
GOTERM_BP_FAT	GO:0071103	DNA conformation change	3	TOP2A, TOP1MT, TOP3A	0.94847
Annotation Cluster 111	Enrichment Score: 0.4924953864599281
Category	Term		Count	Genes	FDR
GOTERM_BP_FAT	GO:0051293	establishment of spindle localization	8	GPSM2, ASPM, IFT88, NUMA1, NUSAP1, SPDL1, LLGL2, RHOAB	0.94847
GOTERM_BP_FAT	GO:0051653	spindle localization	8	GPSM2, ASPM, IFT88, NUMA1, NUSAP1, SPDL1, LLGL2, RHOAB	0.94847
GOTERM_BP_FAT	GO:0040001	establishment of mitotic spindle localization	6	GPSM2, IFT88, NUMA1, NUSAP1, SPDL1, RHOAB	0.94847
GOTERM_BP_FAT	GO:0051294	establishment of spindle orientation	5	GPSM2, IFT88, NUMA1, SPDL1, LLGL2	0.94847
GOTERM_BP_FAT	GO:0007163	establishment or maintenance of cell polarity	15	GPSM2, NUMA1, RAC1A, MYO9AA, PARVAB, CKAP5, RHOGB, PALS1B, IFT88, CRB2A, DLG3, CDH1, FN1A, SPDL1, LLGL2	0.94847
GOTERM_BP_FAT	GO:0000132	establishment of mitotic spindle orientation	4	GPSM2, IFT88, NUMA1, SPDL1	0.94847
GOTERM_BP_FAT	GO:0030010	establishment of cell polarity	8	GPSM2, IFT88, NUMA1, CDH1, MYO9AA, FN1A, SPDL1, LLGL2	0.94847
Annotation Cluster 112	Enrichment Score: 0.48686619404118187
Category	Term		Count	Genes	FDR
GOTERM_BP_FAT	GO:0160063	multi-pass transmembrane protein insertion into ER membrane	3	TMEM147, NCLN, CCDC47	0.831918
GOTERM_BP_FAT	GO:0051205	protein insertion into membrane	7	TMEM147, NCLN, COX18, CCDC47, EMC10, EMC6, BCS1L	0.94847
GOTERM_BP_FAT	GO:0045048	protein insertion into ER membrane	5	TMEM147, NCLN, CCDC47, EMC10, EMC6	0.94847
GOTERM_BP_FAT	GO:0007029	endoplasmic reticulum organization	9	ESYT1A, ESYT2A, RTN3, TMEM147, NCLN, TMEM33, CCDC47, EMC10, EMC6	0.94847
GOTERM_BP_FAT	GO:0090150	establishment of protein localization to membrane	16	ATP13A1, AGK, COX18, CCDC47, TIMM13, TIMM22, EMC10, ZDHHC7, TIMM10, BCS1L, NCLN, SAMM50, TMEM147, ZDHHC3A, TOMM70A, EMC6	0.94847
Annotation Cluster 113	Enrichment Score: 0.47848454742984603
Category	Term		Count	Genes	FDR
GOTERM_CC_FAT	GO:0032154	cleavage furrow	8	RACGAP1, PKN3, CEP55L, KIF23, ARF6A, FSD1, MASTL, RHOAB	0.924577
GOTERM_CC_FAT	GO:0032153	cell division site	11	ANLN, SEPTIN5A, RACGAP1, PKN3, CEP55L, KIF23, ARF6A, ANLN2, FSD1, MASTL, RHOAB	0.924577
GOTERM_CC_FAT	GO:0030496	midbody	11	CEP126, NUDC, RACGAP1, INCENP, PKN3, DDX11, PLK1, CEP55L, MPLKIP, ARF6A, AURKB	0.924577
Annotation Cluster 114	Enrichment Score: 0.46985468018919063
Category	Term		Count	Genes	FDR
GOTERM_MF_FAT	GO:0008083	growth factor activity	14	TGFB1B, VEGFAB, NRG3B, FGF13A, HBEGFA, VEGFC, NRG1, INHBB, AREG, GDF7, PDGFC, IL11B, IL11A, INHBAB	0.967232
GOTERM_MF_FAT	GO:0070851	growth factor receptor binding	6	VEGFAB, PDGFC, HBEGFA, GRAPA, VEGFC, AREG	0.967232
GOTERM_BP_FAT	GO:0007169	cell surface receptor protein tyrosine kinase signaling pathway	21	VEGFAB, NRG3B, GAREM, GSK3AA, HBEGFA, VEGFC, NRG1, GATA3, SHCBP1, AREG, NTRK3B, KDRL, EPHA2A, GFRA1B, PDGFC, KDR, ABL2, MCM5, FGFR4, PIK3R3B, EFNB3A	0.94847
Annotation Cluster 115	Enrichment Score: 0.46743237273513355
Category	Term		Count	Genes	FDR
GOTERM_BP_FAT	GO:0006858	extracellular transport	7	OFD1, GLE1, IFT88, RUVBL2, RUVBL1, CEP70, POC1B	0.94847
GOTERM_BP_FAT	GO:0003351	epithelial cilium movement involved in extracellular fluid movement	7	OFD1, GLE1, IFT88, RUVBL2, RUVBL1, CEP70, POC1B	0.94847
GOTERM_BP_FAT	GO:0007018	microtubule-based movement	28	DNAH2, RHOT1B, KIF14, KIF11, ARL8BB, KIF15, GLE1, KIF20BB, TMEM201, KIF20BA, DTNBP1B, RUVBL2, RUVBL1, CEP70, POC1B, CFAP43, OFD1, KIF23, KIF22, KIF4, CENPE, TTLL6, IFT88, KIF18A, KIF2A, KIFC1, KIF2C, KIF20A	0.94847
GOTERM_BP_FAT	GO:0060287	epithelial cilium movement involved in determination of left/right asymmetry	4	OFD1, GLE1, CEP70, POC1B	0.94847
GOTERM_BP_FAT	GO:0003341	cilium movement	10	OFD1, GLE1, TTLL6, IFT88, DNAH2, RUVBL2, RUVBL1, CEP70, POC1B, CFAP43	0.94847
GOTERM_BP_FAT	GO:0099111	microtubule-based transport	12	OFD1, GLE1, IFT88, TMEM201, DTNBP1B, RHOT1B, RUVBL2, RUVBL1, CEP70, POC1B, KIF23, ARL8BB	0.94847
Annotation Cluster 116	Enrichment Score: 0.4661749498747674
Category	Term		Count	Genes	FDR
GOTERM_BP_FAT	GO:0045840	positive regulation of mitotic nuclear division	3	CDC23, ANAPC5, AREG	0.94847
GOTERM_BP_FAT	GO:0051785	positive regulation of nuclear division	3	CDC23, ANAPC5, AREG	0.94847
GOTERM_BP_FAT	GO:0010638	positive regulation of organelle organization	13	PLK4, C2CD5, STIL, EVLA, PPP1R35, CEP120, SYT13, AREG, AURKB, CDC23, SASS6, ANAPC5, ZGC:154093	0.94847
Annotation Cluster 117	Enrichment Score: 0.4658285916674714
Category	Term		Count	Genes	FDR
GOTERM_BP_FAT	GO:0006633	fatty acid biosynthetic process	14	PRKAG2A, HACD1, PRKAA2, ABHD3, MCAT, ACSF3, HACD4, NDUFAB1A, PTGES3B, PRXL2B, HSD17B12A, ELOVL8B, LOC101884755, PTGESL	0.831918
GOTERM_BP_FAT	GO:0072330	monocarboxylic acid biosynthetic process	14	PRKAG2A, HACD1, PRKAA2, ABHD3, MCAT, ACSF3, HACD4, NDUFAB1A, PTGES3B, PRXL2B, HSD17B12A, ELOVL8B, LOC101884755, PTGESL	0.94847
GOTERM_BP_FAT	GO:0046457	prostanoid biosynthetic process	3	PTGES3B, PRXL2B, PTGESL	0.94847
GOTERM_BP_FAT	GO:0001516	prostaglandin biosynthetic process	3	PTGES3B, PRXL2B, PTGESL	0.94847
GOTERM_BP_FAT	GO:0006692	prostanoid metabolic process	3	PTGES3B, PRXL2B, PTGESL	0.94847
GOTERM_BP_FAT	GO:0046456	icosanoid biosynthetic process	3	PTGES3B, PRXL2B, PTGESL	0.94847
GOTERM_BP_FAT	GO:0006693	prostaglandin metabolic process	3	PTGES3B, PRXL2B, PTGESL	0.94847
GOTERM_BP_FAT	GO:0006636	unsaturated fatty acid biosynthetic process	3	PTGES3B, PRXL2B, PTGESL	0.94847
GOTERM_BP_FAT	GO:0006690	icosanoid metabolic process	4	PTGES3B, PRXL2B, MGST3A, PTGESL	0.94847
KEGG_PATHWAY	dre00590:Arachidonic acid metabolism		4	PTGES3B, PRXL2B, PLA2G4F.1, PTGESL	0.935294
GOTERM_BP_FAT	GO:0033559	unsaturated fatty acid metabolic process	3	PTGES3B, PRXL2B, PTGESL	0.94847
Annotation Cluster 118	Enrichment Score: 0.4591203858993274
Category	Term		Count	Genes	FDR
KEGG_PATHWAY	dre00280:Valine, leucine and isoleucine degradation		12	MCCC2, ACAD8, HMGCL, ACAA2, AUH, PCCA, HADHAA, ACADSB, HSD17B10, ACSF3, ACADS, HADHAB	0.935294
GOTERM_MF_FAT	GO:0016627	oxidoreductase activity, acting on the CH-CH group of donors	11	ACAD8, DUS2, SRD5A2A, CPOX, ACOX3, DUS1L, SDHA, ACADSB, ACADS, PTGESL, DHODH	0.967232
GOTERM_MF_FAT	GO:0003995	acyl-CoA dehydrogenase activity	3	ACAD8, ACADSB, ACADS	0.967232
GOTERM_MF_FAT	GO:0052890	oxidoreductase activity, acting on the CH-CH group of donors, with a flavin as acceptor	3	ACAD8, ACADSB, ACADS	0.967232
Annotation Cluster 119	Enrichment Score: 0.4581972680329293
Category	Term		Count	Genes	FDR
GOTERM_BP_FAT	GO:0051247	positive regulation of protein metabolic process	20	INAVAB, DET1, SSB, TRMT10C, USP16, PLGRKT, SMYD5, EIF5A2, GSK3AA, PHF23A, XIAP, ASB11, RCC1L, CDC20, TPX2, MRNIP, CCDC22, AURKAIP1, CNBPA, KLHL40A	0.94847
GOTERM_BP_FAT	GO:0031396	regulation of protein ubiquitination	7	INAVAB, CDC20, BAG5, PHF23A, XIAP, FBXO5, KLHL40A	0.94847
GOTERM_BP_FAT	GO:0031398	positive regulation of protein ubiquitination	5	INAVAB, CDC20, PHF23A, XIAP, KLHL40A	0.94847
GOTERM_BP_FAT	GO:1903320	regulation of protein modification by small protein conjugation or removal	7	INAVAB, CDC20, BAG5, PHF23A, XIAP, FBXO5, KLHL40A	0.94847
GOTERM_BP_FAT	GO:1901873	regulation of post-translational protein modification	7	INAVAB, CDC20, BAG5, PHF23A, XIAP, FBXO5, KLHL40A	0.94847
GOTERM_BP_FAT	GO:1903322	positive regulation of protein modification by small protein conjugation or removal	5	INAVAB, CDC20, PHF23A, XIAP, KLHL40A	0.94847
GOTERM_BP_FAT	GO:1901875	positive regulation of post-translational protein modification	5	INAVAB, CDC20, PHF23A, XIAP, KLHL40A	0.94847
GOTERM_BP_FAT	GO:0031401	positive regulation of protein modification process	7	INAVAB, CDC20, TPX2, MRNIP, PHF23A, XIAP, KLHL40A	0.94847
GOTERM_BP_FAT	GO:0031399	regulation of protein modification process	10	INAVAB, CDC20, TPX2, MRNIP, BAG5, PHF23A, XIAP, CAMK2N1A, FBXO5, KLHL40A	0.94847
Annotation Cluster 120	Enrichment Score: 0.45445727258700647
Category	Term		Count	Genes	FDR
GOTERM_CC_FAT	GO:0005758	mitochondrial intermembrane space	13	MIX23, CYCSB, AGK, TIMM13, TRIAP1, TIMM10B, CHCHD5, OPA1, CHCHD4A, PRELID1A, COA7, THOP1, PRELID3B	0.179761
GOTERM_CC_FAT	GO:0031970	organelle envelope lumen	13	MIX23, CYCSB, AGK, TIMM13, TRIAP1, TIMM10B, CHCHD5, OPA1, CHCHD4A, PRELID1A, COA7, THOP1, PRELID3B	0.179761
GOTERM_MF_FAT	GO:1990050	phosphatidic acid transfer activity	3	PRELID1A, TRIAP1, PRELID3B	0.967232
GOTERM_MF_FAT	GO:0120014	phospholipid transfer activity	4	PITPNAA, PRELID1A, TRIAP1, PRELID3B	0.967232
GOTERM_MF_FAT	GO:0005548	phospholipid transporter activity	5	PITPNAA, TMEM41B, PRELID1A, TRIAP1, PRELID3B	0.967232
GOTERM_MF_FAT	GO:0120013	lipid transfer activity	4	PITPNAA, PRELID1A, TRIAP1, PRELID3B	0.967232
GOTERM_BP_FAT	GO:0015748	organophosphate ester transport	10	PITPNAA, SLC25A16, SLC25A19, SLC33A1, PRELID1A, SLC37A4B, TRIAP1, SLC25A33, SLC25A25B, PRELID3B	0.94847
GOTERM_BP_FAT	GO:0006869	lipid transport	17	ESYT1A, ESYT2A, TMEM41B, LOC100331149, OSBPL10B, SPNS3, APODB, TRIAP1, CRABP2A, PITPNAA, ARV1, PRELID1A, ABCD3B, OSBP2B, PRELID3B, SLC27A4, OSBPL3B	0.94847
GOTERM_BP_FAT	GO:0010876	lipid localization	17	ESYT1A, ESYT2A, TMEM41B, LOC100331149, OSBPL10B, SPNS3, APODB, TRIAP1, CRABP2A, PITPNAA, ARV1, PRELID1A, ABCD3B, OSBP2B, PRELID3B, SLC27A4, OSBPL3B	0.94847
GOTERM_BP_FAT	GO:0015914	phospholipid transport	4	PITPNAA, PRELID1A, TRIAP1, PRELID3B	0.94847
GOTERM_MF_FAT	GO:0005319	lipid transporter activity	7	PITPNAA, TMEM41B, PRELID1A, TRIAP1, ABCD3B, PRELID3B, SLC27A4	0.967232
Annotation Cluster 121	Enrichment Score: 0.45118958576225476
Category	Term		Count	Genes	FDR
GOTERM_MF_FAT	GO:0042803	protein homodimerization activity	12	QTRT1, QTRT2, CENPF, MIGA1, PARP1, ZDHHC3A, CASP3B, HIF1AN, TERF1, DNM1L, TERFA, ATP5IF1A	0.967232
GOTERM_MF_FAT	GO:0046983	protein dimerization activity	38	HER6, MAX, HER9, TWIST2, ID2B, AHR1B, CENPA, AIFM1, ZDHHC3A, ATOH8, ANO5B, HIF1AN, E2F4, DNM1L, CENPT, MIGA1, PARP1, CASP3B, NSMCE1, HER8A, ANO2B, TERF1, ATP5IF1A, H3C13A, SUPT7L, MYCB, QTRT1, QTRT2, CENPF, MYCH, ID1, POLE3, POLR1D, MAFK, BMAL2, ITGA5, TERFA, CENPS	0.967232
GOTERM_MF_FAT	GO:0042802	identical protein binding	20	TRAP1, OAT, MIGA1, PARP1, CASP3B, CLDNG, TERF1, ATP5IF1A, QTRT1, QTRT2, CENPF, ZDHHC3A, MDM2, VDAC2, HARS, HIF1AN, DNM1L, TERFA, CTPS1A, MCU	0.967232
Annotation Cluster 122	Enrichment Score: 0.44763203356062287
Category	Term		Count	Genes	FDR
GOTERM_BP_FAT	GO:0001945	lymph vessel development	10	KDRL, ACAA2, FOXO1B, CAD, DHX15, CPT1AB, VEGFC, NFATC1, SMAD5, E2F8	0.94847
GOTERM_BP_FAT	GO:0036303	lymph vessel morphogenesis	6	KDRL, CAD, DHX15, VEGFC, NFATC1, E2F8	0.94847
GOTERM_BP_FAT	GO:0001946	lymphangiogenesis	5	KDRL, CAD, VEGFC, NFATC1, E2F8	0.94847
Annotation Cluster 123	Enrichment Score: 0.4458591596163515
Category	Term		Count	Genes	FDR
GOTERM_BP_FAT	GO:1902019	regulation of cilium-dependent cell motility	3	CNGK, GLE1, TTLL6	0.94847
GOTERM_BP_FAT	GO:0060295	regulation of cilium movement involved in cell motility	3	CNGK, GLE1, TTLL6	0.94847
GOTERM_BP_FAT	GO:0003352	regulation of cilium movement	3	CNGK, GLE1, TTLL6	0.94847
GOTERM_BP_FAT	GO:0060632	regulation of microtubule-based movement	3	CNGK, GLE1, TTLL6	0.94847
Annotation Cluster 124	Enrichment Score: 0.4446455951691846
Category	Term		Count	Genes	FDR
GOTERM_CC_FAT	GO:0098858	actin-based cell projection	14	MYO1CA, EZRB, MYO1EA, FGF13A, NGDN, USH1C, ABI1B, ABI1A, CD44A, MORN4, CDH1, ARF6A, MSNA, WHRNA	0.906253
GOTERM_CC_FAT	GO:0032421	stereocilium bundle	5	MKKS, MYO1CA, MORN4, USH1C, WHRNA	0.924577
GOTERM_CC_FAT	GO:0032420	stereocilium	4	MYO1CA, MORN4, USH1C, WHRNA	0.924577
GOTERM_CC_FAT	GO:0098862	cluster of actin-based cell projections	5	MKKS, MYO1CA, MORN4, USH1C, WHRNA	0.924577
Annotation Cluster 125	Enrichment Score: 0.4434996142519307
Category	Term		Count	Genes	FDR
GOTERM_MF_FAT	GO:0016407	acetyltransferase activity	14	ACAA2, GTF3C4, NAA40, NAA10, LPCAT1, NAT10, ESCO2, CASD1, KAT2A, KAT7B, GNPNAT1, DLAT, SAT1A.2, KAT14	0.967232
GOTERM_MF_FAT	GO:0008080	N-acetyltransferase activity	10	KAT2A, GTF3C4, NAA40, NAA10, KAT7B, NAT10, GNPNAT1, ESCO2, SAT1A.2, KAT14	0.967232
GOTERM_MF_FAT	GO:0016410	N-acyltransferase activity	12	KAT2A, ALAS1, GTF3C4, NAA40, NAA10, KAT7B, NAT10, GNPNAT1, NMT1A, ESCO2, SAT1A.2, KAT14	0.967232
GOTERM_MF_FAT	GO:0034212	protein N-acetyltransferase activity	7	KAT2A, GTF3C4, NAA40, NAA10, KAT7B, ESCO2, KAT14	0.967232
GOTERM_MF_FAT	GO:0016747	acyltransferase activity, transferring groups other than amino-acyl groups	30	ALAS1, ACAA2, GTF3C4, NAA40, LPCAT1, DLST, CPT1AB, NAT10, ZDHHC7, NMT1A, AGPAT4, MOGAT3A, ZDHHC3A, SPTLC3, KAT7B, GNPNAT1, DLAT, KAT14, PDHX, NAA10, MBOAT7, ESCO2, CASD1, MCAT, SPTLC2A, SPTLC2B, KAT2A, LPCAT4, ELOVL8B, SAT1A.2	0.967232
GOTERM_MF_FAT	GO:0061733	protein-lysine-acetyltransferase activity	6	KAT2A, GTF3C4, NAA40, KAT7B, ESCO2, KAT14	0.967232
GOTERM_MF_FAT	GO:0004402	histone acetyltransferase activity	5	KAT2A, GTF3C4, NAA40, KAT7B, KAT14	0.967232
GOTERM_MF_FAT	GO:0043998	histone H2A acetyltransferase activity	3	KAT2A, NAA40, KAT7B	0.967232
GOTERM_MF_FAT	GO:0010485	histone H4 acetyltransferase activity	3	KAT2A, NAA40, KAT7B	0.967232
Annotation Cluster 126	Enrichment Score: 0.43828378565308895
Category	Term		Count	Genes	FDR
GOTERM_MF_FAT	GO:0022853	active monoatomic ion transmembrane transporter activity	16	MT-ND6, MT-ND4, ATP13A1, ATP2A3, ATP2B4, MT-ND2, MT-ND3, ATP6V0CB, MT-ND1, ATP7B, ATP5F1B, NNT, CYC1, NDUFV1, ATP1A1A.1, COX5AA	0.444257
GOTERM_MF_FAT	GO:0015662	P-type ion transporter activity	5	ATP7B, ATP13A1, ATP2A3, ATP2B4, ATP1A1A.1	0.967232
GOTERM_MF_FAT	GO:0140358	P-type transmembrane transporter activity	5	ATP7B, ATP13A1, ATP2A3, ATP2B4, ATP1A1A.1	0.967232
GOTERM_MF_FAT	GO:0015399	primary active transmembrane transporter activity	18	MT-ND6, MT-ND4, ATP13A1, ABCB7, ATP2A3, ATP2B4, MT-ND2, MT-ND3, ATP6V0CB, MT-ND1, ATP7B, ATP5F1B, NNT, CYC1, ABCD3B, NDUFV1, ATP1A1A.1, COX5AA	0.967232
GOTERM_MF_FAT	GO:0019829	ATPase-coupled monoatomic cation transmembrane transporter activity	7	ATP7B, ATP5F1B, ATP13A1, ATP2A3, ATP2B4, ATP1A1A.1, ATP6V0CB	0.967232
GOTERM_MF_FAT	GO:0022804	active transmembrane transporter activity	36	MT-ND6, MT-ND4, ABCB7, ATP2A3, SLC41A1, SLC5A12, SLC24A4A, MT-ND2, MT-ND3, ATP6V0CB, ANKHA, SLC6A16B, MT-ND1, SLC25A26, ATP7B, ATP5F1B, NNT, SLC39A6, CYC1, ABCD3B, NDUFV1, ATP1A1A.1, SLC4A10A, SLC10A7, ATP13A1, ATP2B4, SLC20A1B, SLC39A14, SLC4A8, SLC1A3A, SLC25A19, SLC37A4B, SLC6A4A, SLC25A11, MCU, COX5AA	0.967232
GOTERM_BP_FAT	GO:0006874	intracellular calcium ion homeostasis	9	EDN2, TRPC6A, ATP13A1, CCDC47, ATP2A3, ATP2B4, HOMER1B, SLC24A4A, MCU	0.94847
GOTERM_MF_FAT	GO:0042626	ATPase-coupled transmembrane transporter activity	9	ATP7B, ATP5F1B, ATP13A1, ABCB7, ATP2A3, ATP2B4, ABCD3B, ATP1A1A.1, ATP6V0CB	0.967232
GOTERM_BP_FAT	GO:0055074	calcium ion homeostasis	9	EDN2, TRPC6A, ATP13A1, CCDC47, ATP2A3, ATP2B4, HOMER1B, SLC24A4A, MCU	0.94847
Annotation Cluster 127	Enrichment Score: 0.43348685419289884
Category	Term		Count	Genes	FDR
GOTERM_CC_FAT	GO:0035371	microtubule plus-end	5	KANSL2, MAPRE1A, MAPRE1B, CKAP5, KNSTRN	0.924577
GOTERM_CC_FAT	GO:1990752	microtubule end	5	KANSL2, MAPRE1A, MAPRE1B, CKAP5, KNSTRN	0.924577
GOTERM_MF_FAT	GO:0051010	microtubule plus-end binding	3	MAPRE1A, MAPRE1B, CKAP5	0.967232
Annotation Cluster 128	Enrichment Score: 0.43190921991211095
Category	Term		Count	Genes	FDR
GOTERM_BP_FAT	GO:0003140	determination of left/right asymmetry in lateral mesoderm	5	NCLN, RAB23, NOMO, NPHP4, ATR	0.94847
GOTERM_BP_FAT	GO:0048368	lateral mesoderm development	5	NCLN, RAB23, NOMO, NPHP4, ATR	0.94847
GOTERM_BP_FAT	GO:0007498	mesoderm development	11	ETV5A, NCLN, GADD45AA, CDH1, RAB23, NOMO, EIF4G2B, AGGF1, NPHP4, TLL1, ATR	0.94847
GOTERM_BP_FAT	GO:0035469	determination of pancreatic left/right asymmetry	3	RAB23, NPHP4, ATR	0.94847
GOTERM_BP_FAT	GO:0060485	mesenchyme development	23	SEMA3C, NOMO, CHD7, NRG1, HMGCRB, SEMA6CA, KCTD15A, MED14, NCLN, GADD45AA, DKK1B, POLR1A, MYCH, POLR1B, RAB23, DMXL2, FN1A, SLC39A6, NUSAP1, ESF1, NPHP4, CNBPA, ATR	0.94847
Annotation Cluster 129	Enrichment Score: 0.4295199621398451
Category	Term		Count	Genes	FDR
GOTERM_BP_FAT	GO:0010312	detoxification of zinc ion	3	ABCB7, SLC30A1B, SLC30A1A	0.831918
GOTERM_BP_FAT	GO:1990359	stress response to zinc ion	3	ABCB7, SLC30A1B, SLC30A1A	0.831918
GOTERM_BP_FAT	GO:0097501	stress response to metal ion	3	ABCB7, SLC30A1B, SLC30A1A	0.94847
GOTERM_BP_FAT	GO:0061687	detoxification of inorganic compound	3	ABCB7, SLC30A1B, SLC30A1A	0.94847
GOTERM_BP_FAT	GO:0000041	transition metal ion transport	10	TFR1A, TFR1B, ATP7B, ABCB7, SLC11A2, SLC39A6, FLVCR1, SLC39A14, SLC30A1B, SLC30A1A	0.94847
GOTERM_BP_FAT	GO:0010043	response to zinc ion	3	ABCB7, SLC30A1B, SLC30A1A	0.94847
GOTERM_BP_FAT	GO:0098754	detoxification	4	ABCB7, SLC22A18, SLC30A1B, SLC30A1A	0.94847
GOTERM_BP_FAT	GO:0010038	response to metal ion	7	HSP70.1, RAD51, ABCB7, BAXA, SLC11A2, SLC30A1B, SLC30A1A	0.94847
GOTERM_BP_FAT	GO:0009636	response to toxic substance	4	ABCB7, SLC22A18, SLC30A1B, SLC30A1A	0.94847
Annotation Cluster 130	Enrichment Score: 0.4252078639268391
Category	Term		Count	Genes	FDR
GOTERM_BP_FAT	GO:0006882	intracellular zinc ion homeostasis	5	CBWD, SLC39A6, SLC39A14, SLC30A1B, SLC30A1A	0.94847
GOTERM_MF_FAT	GO:0046915	transition metal ion transmembrane transporter activity	6	ATP7B, SLC11A2, SLC39A6, SLC39A14, SLC30A1B, SLC30A1A	0.967232
GOTERM_BP_FAT	GO:0071577	zinc ion transmembrane transport	4	SLC39A6, SLC39A14, SLC30A1B, SLC30A1A	0.94847
GOTERM_BP_FAT	GO:0006829	zinc ion transport	4	SLC39A6, SLC39A14, SLC30A1B, SLC30A1A	0.94847
GOTERM_MF_FAT	GO:0005385	zinc ion transmembrane transporter activity	4	SLC39A6, SLC39A14, SLC30A1B, SLC30A1A	0.967232
GOTERM_BP_FAT	GO:0000041	transition metal ion transport	10	TFR1A, TFR1B, ATP7B, ABCB7, SLC11A2, SLC39A6, FLVCR1, SLC39A14, SLC30A1B, SLC30A1A	0.94847
Annotation Cluster 131	Enrichment Score: 0.42448310459476535
Category	Term		Count	Genes	FDR
GOTERM_MF_FAT	GO:0016646	oxidoreductase activity, acting on the CH-NH group of donors, NAD or NADP as acceptor	5	PYCR1B, DHFR, MTHFD2, MTHFR, PYCR3	0.967232
GOTERM_BP_FAT	GO:0042558	pteridine-containing compound metabolic process	6	DHFR, MTHFD2, SHMT1, FPGS, MTHFR, SPRA	0.94847
GOTERM_BP_FAT	GO:0006760	folic acid-containing compound metabolic process	5	DHFR, MTHFD2, SHMT1, FPGS, MTHFR	0.94847
GOTERM_BP_FAT	GO:1901607	alpha-amino acid biosynthetic process	9	PYCR1B, CBSA, OAT, SHMT1, PAH, MTHFR, PYCR3, PSPH, OTC	0.94847
GOTERM_MF_FAT	GO:0016645	oxidoreductase activity, acting on the CH-NH group of donors	6	PYCR1B, DHFR, PAOX1, MTHFD2, MTHFR, PYCR3	0.967232
GOTERM_BP_FAT	GO:0008652	amino acid biosynthetic process	9	PYCR1B, CBSA, OAT, SHMT1, PAH, MTHFR, PYCR3, PSPH, OTC	0.94847
GOTERM_BP_FAT	GO:0046653	tetrahydrofolate metabolic process	4	DHFR, MTHFD2, SHMT1, MTHFR	0.94847
GOTERM_BP_FAT	GO:0035999	tetrahydrofolate interconversion	3	MTHFD2, SHMT1, MTHFR	0.94847
GOTERM_BP_FAT	GO:0006730	one-carbon metabolic process	6	DHFR, MTHFD2, SHMT1, FPGS, MTHFR, SFXN1	0.94847
KEGG_PATHWAY	dre04981:Folate transport and metabolism		5	DHFR, SHMT1, FPGS, MTHFR, TYMS	0.935294
KEGG_PATHWAY	dre00670:One carbon pool by folate		6	DHFR, CBSA, MTHFD2, SHMT1, MTHFR, TYMS	0.935294
GOTERM_BP_FAT	GO:0006575	modified amino acid metabolic process	9	DHFR, PTDSS2, ABHD16A, MTHFD2, SHMT1, FPGS, MTHFR, CPT1AB, GCLM	0.94847
Annotation Cluster 132	Enrichment Score: 0.4171667940089741
Category	Term		Count	Genes	FDR
GOTERM_CC_FAT	GO:0098858	actin-based cell projection	14	MYO1CA, EZRB, MYO1EA, FGF13A, NGDN, USH1C, ABI1B, ABI1A, CD44A, MORN4, CDH1, ARF6A, MSNA, WHRNA	0.906253
GOTERM_CC_FAT	GO:0030175	filopodium	8	MORN4, EZRB, FGF13A, NGDN, ABI1B, ARF6A, ABI1A, MSNA	0.924577
GOTERM_CC_FAT	GO:0031252	cell leading edge	11	CLCN2A, SH3YL1, MYO1CA, EZRB, RAC1A, EVLA, SHISA9B, PACSIN2, ABI1B, ARF6A, ABI1A	0.996274
Annotation Cluster 133	Enrichment Score: 0.416867009671721
Category	Term		Count	Genes	FDR
GOTERM_BP_FAT	GO:0009895	negative regulation of catabolic process	15	PRMT6, USP14, TIGARB, TIGARA, STYX, PHF23A, RRAGCB, RRAGCA, TENT5C, FHIT, AZIN1B, SYNCRIPL, TIMP2B, HNRNPA0A, HNRNPA0B	0.897953
GOTERM_BP_FAT	GO:1903051	negative regulation of proteolysis involved in protein catabolic process	4	PRMT6, USP14, STYX, FHIT	0.94847
GOTERM_BP_FAT	GO:0042177	negative regulation of protein catabolic process	5	USP14, STYX, TIMP2B, FHIT, AZIN1B	0.94847
GOTERM_BP_FAT	GO:2000058	regulation of ubiquitin-dependent protein catabolic process	8	PRMT6, CDC20, DET1, STYX, GSK3AA, CCDC22, KLHL40A, FHIT	0.94847
GOTERM_BP_FAT	GO:2000059	negative regulation of ubiquitin-dependent protein catabolic process	3	PRMT6, STYX, FHIT	0.94847
GOTERM_BP_FAT	GO:1903050	regulation of proteolysis involved in protein catabolic process	10	PRMT6, CDC20, DET1, USP14, PSME3, STYX, GSK3AA, CCDC22, KLHL40A, FHIT	0.94847
GOTERM_BP_FAT	GO:1901799	negative regulation of proteasomal protein catabolic process	3	USP14, STYX, FHIT	0.94847
GOTERM_BP_FAT	GO:0045861	negative regulation of proteolysis	6	PRMT6, USP14, STYX, TIMP2B, SERPINE1, FHIT	0.94847
GOTERM_BP_FAT	GO:0030162	regulation of proteolysis	14	PRMT6, DET1, USP14, PLGRKT, STYX, SERPINE1, GSK3AA, FHIT, CDC20, PSME3, TIMP2B, CCDC22, AURKAIP1, KLHL40A	0.94847
GOTERM_BP_FAT	GO:0061136	regulation of proteasomal protein catabolic process	8	CDC20, DET1, USP14, PSME3, STYX, GSK3AA, KLHL40A, FHIT	0.94847
GOTERM_BP_FAT	GO:0042176	regulation of protein catabolic process	11	CDC20, DET1, USP14, PSME3, STYX, TIMP2B, GSK3AA, ASB11, KLHL40A, FHIT, AZIN1B	0.94847
GOTERM_BP_FAT	GO:0051248	negative regulation of protein metabolic process	14	PRMT6, USP14, STYX, SERPINE1, SAMD4A, CAMK2N1A, FHIT, AGO3B, MRPL13, AZIN1B, BAG5, TIMP2B, FBXO5, CNOT9	0.94847
Annotation Cluster 134	Enrichment Score: 0.4112661003255171
Category	Term		Count	Genes	FDR
GOTERM_BP_FAT	GO:0018208	peptidyl-proline modification	7	RANBP2, PPIL1, NTMT1, PPIFB, PPIH, PPIL3, PPID	0.618713
GOTERM_BP_FAT	GO:0000413	protein peptidyl-prolyl isomerization	6	RANBP2, PPIL1, PPIFB, PPIH, PPIL3, PPID	0.94847
GOTERM_MF_FAT	GO:0003755	peptidyl-prolyl cis-trans isomerase activity	7	RANBP2, PPIL1, PPIFB, PPIH, PPIL3, FKBP4, PPID	0.967232
GOTERM_MF_FAT	GO:0016018	cyclosporin A binding	3	PPIFB, PPIH, PPID	0.967232
GOTERM_MF_FAT	GO:0016859	cis-trans isomerase activity	7	RANBP2, PPIL1, PPIFB, PPIH, PPIL3, FKBP4, PPID	0.967232
GOTERM_MF_FAT	GO:0140838	RNA polymerase II CTD heptapeptide repeat peptidyl-prolyl isomerase activity	6	PPIL1, PPIFB, PPIH, PPIL3, FKBP4, PPID	0.967232
GOTERM_MF_FAT	GO:0140839	RNA polymerase II CTD heptapeptide repeat P3 isomerase activity	6	PPIL1, PPIFB, PPIH, PPIL3, FKBP4, PPID	0.967232
GOTERM_MF_FAT	GO:0140840	RNA polymerase II CTD heptapeptide repeat P6 isomerase activity	6	PPIL1, PPIFB, PPIH, PPIL3, FKBP4, PPID	0.967232
GOTERM_MF_FAT	GO:0140994	RNA polymerase II CTD heptapeptide repeat modifying activity	18	DUSP4, DUSP5, PPIL1, DUSP1, PPM1H, PPTC7B, PPIFB, DUSP6, PPM1G, CDK8, PPP1R2, PPP5C, PPIH, CDK12, PPIL3, FKBP4, PPID, CDKN3	0.967232
GOTERM_MF_FAT	GO:0033218	amide binding	6	ECI2, OXTRA, PPIFB, PPIH, PPID, PTGESL	0.967232
Annotation Cluster 135	Enrichment Score: 0.40102976256613465
Category	Term		Count	Genes	FDR
GOTERM_BP_FAT	GO:0000963	mitochondrial RNA processing	7	TRMU, TRMT10C, FASTKD1, FASTKD2, ELAC2, TRNT1, TBRG4	0.206578
GOTERM_BP_FAT	GO:0050685	positive regulation of mRNA processing	4	DAZAP1, DHX37, CIRBPA, RBMX	0.831918
GOTERM_BP_FAT	GO:0048026	positive regulation of mRNA splicing, via spliceosome	4	DAZAP1, DHX37, CIRBPA, RBMX	0.831918
GOTERM_BP_FAT	GO:0009895	negative regulation of catabolic process	15	PRMT6, USP14, TIGARB, TIGARA, STYX, PHF23A, RRAGCB, RRAGCA, TENT5C, FHIT, AZIN1B, SYNCRIPL, TIMP2B, HNRNPA0A, HNRNPA0B	0.897953
GOTERM_BP_FAT	GO:0044528	regulation of mitochondrial mRNA stability	3	FASTKD1, FASTKD2, TBRG4	0.94847
GOTERM_BP_FAT	GO:0033120	positive regulation of RNA splicing	4	DAZAP1, DHX37, CIRBPA, RBMX	0.94847
GOTERM_BP_FAT	GO:0010608	post-transcriptional regulation of gene expression	35	USP16, FASTKD1, SMYD5, FASTKD2, EIF5A2, HEATR1, GTDC1, MRPL13, RCC1L, TBRG4, MSI2B, CTIF, MAGOH, SI:CH211-63O20.7, PLEKHN1, HNRNPA0A, HNRNPA0B, DCPS, GCN1, PTCD3, SSB, TRMT10C, NGDN, SAMD4A, AGO3B, TENT5C, LRPPRC, PUM3, SEPSECS, SYNCRIPL, CNOT11, TDRD7B, CNBPA, CNOT9, ZNF598	0.94847
GOTERM_BP_FAT	GO:1903312	negative regulation of mRNA metabolic process	5	SYNCRIPL, HNRNPA0A, RBMX, TENT5C, HNRNPA0B	0.94847
GOTERM_BP_FAT	GO:0043484	regulation of RNA splicing	16	DAZAP1, KHDRBS1B, KHDRBS1A, LARP7, USP39, TARDBPB, HNRNPH1L, RBM25B, HMGA1A, MAGOH, DHX37, CIRBPA, SNRPC, GRSF1, MBNL3, RBMX	0.94847
GOTERM_BP_FAT	GO:0048024	regulation of mRNA splicing, via spliceosome	10	RBM25B, DAZAP1, MAGOH, KHDRBS1B, DHX37, CIRBPA, KHDRBS1A, LARP7, SNRPC, RBMX	0.94847
GOTERM_BP_FAT	GO:0048255	mRNA stabilization	4	SYNCRIPL, HNRNPA0A, TENT5C, HNRNPA0B	0.94847
GOTERM_BP_FAT	GO:0050684	regulation of mRNA processing	11	SRPK1B, RBM25B, DAZAP1, MAGOH, KHDRBS1B, DHX37, CIRBPA, KHDRBS1A, LARP7, SNRPC, RBMX	0.94847
GOTERM_BP_FAT	GO:1902373	negative regulation of mRNA catabolic process	4	SYNCRIPL, HNRNPA0A, TENT5C, HNRNPA0B	0.94847
GOTERM_BP_FAT	GO:0000381	regulation of alternative mRNA splicing, via spliceosome	6	RBM25B, MAGOH, KHDRBS1B, KHDRBS1A, SNRPC, RBMX	0.94847
GOTERM_BP_FAT	GO:0043489	RNA stabilization	4	SYNCRIPL, HNRNPA0A, TENT5C, HNRNPA0B	0.94847
GOTERM_BP_FAT	GO:1903311	regulation of mRNA metabolic process	21	SRPK1B, DAZAP1, FASTKD1, FASTKD2, KHDRBS1B, SAMD4A, KHDRBS1A, LARP7, TENT5C, TBRG4, RBM25B, SYNCRIPL, MAGOH, DHX37, CIRBPA, PLEKHN1, SNRPC, HNRNPA0A, RBMX, DCPS, HNRNPA0B	0.94847
GOTERM_BP_FAT	GO:1902369	negative regulation of RNA catabolic process	4	SYNCRIPL, HNRNPA0A, TENT5C, HNRNPA0B	0.94847
GOTERM_BP_FAT	GO:0043487	regulation of RNA stability	11	SYNCRIPL, FASTKD1, FASTKD2, HEATR1, SAMD4A, PLEKHN1, HNRNPA0A, DCPS, TENT5C, HNRNPA0B, TBRG4	0.94847
GOTERM_BP_FAT	GO:0043488	regulation of mRNA stability	10	SYNCRIPL, FASTKD1, FASTKD2, SAMD4A, PLEKHN1, HNRNPA0A, DCPS, TENT5C, HNRNPA0B, TBRG4	0.94847
GOTERM_BP_FAT	GO:0061013	regulation of mRNA catabolic process	10	SYNCRIPL, FASTKD1, FASTKD2, SAMD4A, PLEKHN1, HNRNPA0A, DCPS, TENT5C, HNRNPA0B, TBRG4	0.94847
GOTERM_BP_FAT	GO:1903313	positive regulation of mRNA metabolic process	7	DAZAP1, DHX37, CIRBPA, SAMD4A, PLEKHN1, RBMX, DCPS	0.94847
GOTERM_BP_FAT	GO:0061157	mRNA destabilization	3	SAMD4A, PLEKHN1, DCPS	0.993263
GOTERM_BP_FAT	GO:0050779	RNA destabilization	3	SAMD4A, PLEKHN1, DCPS	0.993263
GOTERM_BP_FAT	GO:0061014	positive regulation of mRNA catabolic process	3	SAMD4A, PLEKHN1, DCPS	0.997883
Annotation Cluster 136	Enrichment Score: 0.39701212070908903
Category	Term		Count	Genes	FDR
GOTERM_BP_FAT	GO:1901607	alpha-amino acid biosynthetic process	9	PYCR1B, CBSA, OAT, SHMT1, PAH, MTHFR, PYCR3, PSPH, OTC	0.94847
GOTERM_BP_FAT	GO:0008652	amino acid biosynthetic process	9	PYCR1B, CBSA, OAT, SHMT1, PAH, MTHFR, PYCR3, PSPH, OTC	0.94847
GOTERM_BP_FAT	GO:0006563	L-serine metabolic process	3	CBSA, SHMT1, PSPH	0.94847
KEGG_PATHWAY	dre00260:Glycine, serine and threonine metabolism		7	CBSA, ALAS1, SHMT1, PGAM1A, MAO, PGAM1B, PSPH	0.935294
GOTERM_BP_FAT	GO:0009070	serine family amino acid biosynthetic process	3	CBSA, SHMT1, PSPH	0.94847
GOTERM_BP_FAT	GO:0009069	serine family amino acid metabolic process	3	CBSA, SHMT1, PSPH	0.94847
Annotation Cluster 137	Enrichment Score: 0.39424239089948965
Category	Term		Count	Genes	FDR
GOTERM_BP_FAT	GO:0006301	postreplication repair	5	UBE2NB, PCNA, DTL, POLH, RAD18	0.94847
GOTERM_BP_FAT	GO:0019985	translesion synthesis	3	PCNA, DTL, POLH	0.94847
GOTERM_BP_FAT	GO:0000731	DNA synthesis involved in DNA repair	3	PCNA, DTL, POLH	0.94847
Annotation Cluster 138	Enrichment Score: 0.3938431833622369
Category	Term		Count	Genes	FDR
GOTERM_CC_FAT	GO:0034708	methyltransferase complex	15	N6AMT1, MAX, METTL1, EED, RNMT, WDR4, HCFC2, PHF20A, SUZ12A, RBBP4, RUVBL2, RUVBL1, TRMT6, TRMT61B, EZH2	0.833529
GOTERM_CC_FAT	GO:0035098	ESC/E(Z) complex	4	SUZ12A, RBBP4, EED, EZH2	0.924577
GOTERM_CC_FAT	GO:0035097	histone methyltransferase complex	9	SUZ12A, RBBP4, MAX, EED, RUVBL2, RUVBL1, HCFC2, PHF20A, EZH2	0.924577
KEGG_PATHWAY	dre03083:Polycomb repressive complex		13	USP16, MAX, EED, UBE2D3, AURKB, UBE2D1A, UBE2D2L, SUZ12A, RBBP4, MTF2, FOXK2B, TFDP1B, EZH2	0.935294
GOTERM_CC_FAT	GO:0031519	PcG protein complex	4	SUZ12A, RBBP4, EED, EZH2	0.947175
Annotation Cluster 139	Enrichment Score: 0.3936347224217716
Category	Term		Count	Genes	FDR
GOTERM_BP_FAT	GO:0006633	fatty acid biosynthetic process	14	PRKAG2A, HACD1, PRKAA2, ABHD3, MCAT, ACSF3, HACD4, NDUFAB1A, PTGES3B, PRXL2B, HSD17B12A, ELOVL8B, LOC101884755, PTGESL	0.831918
GOTERM_BP_FAT	GO:0072330	monocarboxylic acid biosynthetic process	14	PRKAG2A, HACD1, PRKAA2, ABHD3, MCAT, ACSF3, HACD4, NDUFAB1A, PTGES3B, PRXL2B, HSD17B12A, ELOVL8B, LOC101884755, PTGESL	0.94847
KEGG_PATHWAY	dre00062:Fatty acid elongation		8	HACD1, ACAA2, HSD17B12A, ELOVL8B, HADHAA, LOC101884755, HADHAB, HACD4	0.935294
KEGG_PATHWAY	dre01212:Fatty acid metabolism		14	HACD1, ACAA2, CPT1AB, ACADSB, MCAT, HADHAA, ACSF3, HADHAB, HACD4, HSD17B12A, ELOVL8B, ACOX3, LOC101884755, ACADS	0.935294
GOTERM_BP_FAT	GO:0006631	fatty acid metabolic process	26	HACD1, PRKAA2, ACAA2, ABHD3, CPT1AB, HSD17B10, HADHAA, HADHAB, HACD4, NDUFAB1A, AUH, HSD17B12A, LOC101884755, ABCD3B, ACADS, PRKAG2A, PEDS1, ACADSB, MCAT, ACSF3, PTGES3B, PRXL2B, ELOVL8B, ACOX3, PTGESL, SLC27A4	0.94847
GOTERM_BP_FAT	GO:0030497	fatty acid elongation	3	HACD1, ELOVL8B, HACD4	0.94847
KEGG_PATHWAY	dre01040:Biosynthesis of unsaturated fatty acids		5	HACD1, HSD17B12A, ELOVL8B, ACOX3, HACD4	0.935294
GOTERM_BP_FAT	GO:0006665	sphingolipid metabolic process	13	CERKL, HACD1, SGMS1B, AGK, SFTPBA, GBA3, HACD4, SPTLC2A, ARV1, SPTLC2B, SMPD4, SPTLC3, ELOVL8B	0.94847
GOTERM_BP_FAT	GO:0042761	very long-chain fatty acid biosynthetic process	3	HACD1, ELOVL8B, HACD4	0.94847
GOTERM_BP_FAT	GO:0030148	sphingolipid biosynthetic process	9	SPTLC2A, HACD1, SPTLC2B, SMPD4, SPTLC3, SGMS1B, AGK, ELOVL8B, HACD4	0.94847
GOTERM_BP_FAT	GO:0000038	very long-chain fatty acid metabolic process	4	HACD1, ELOVL8B, ABCD3B, HACD4	0.94847
KEGG_PATHWAY	dre00061:Fatty acid biosynthesis		3	LOC101884755, MCAT, ACSF3	0.935294
GOTERM_BP_FAT	GO:0046467	membrane lipid biosynthetic process	10	SPTLC2A, HACD1, SPTLC2B, SMPD4, SPTLC3, SGMS1B, AGK, ELOVL8B, PIGM, HACD4	0.94847
Annotation Cluster 140	Enrichment Score: 0.3874126399903715
Category	Term		Count	Genes	FDR
GOTERM_BP_FAT	GO:0046349	amino sugar biosynthetic process	4	NANP, GNPNAT1, UAP1, CHS1	0.831918
GOTERM_BP_FAT	GO:0006040	amino sugar metabolic process	5	NANP, CHST6, GNPNAT1, UAP1, CHS1	0.94847
KEGG_PATHWAY	dre01250:Biosynthesis of nucleotide sugars		6	NANP, GNPNAT1, UAP1, GFUS.1, HK2, HK1	0.935294
KEGG_PATHWAY	dre00520:Amino sugar and nucleotide sugar metabolism		5	GNPNAT1, UAP1, CHS1, HK2, HK1	0.935294
Annotation Cluster 141	Enrichment Score: 0.38733176583848977
Category	Term		Count	Genes	FDR
KEGG_PATHWAY	dre00051:Fructose and mannose metabolism		9	TIGARB, TIGARA, PFKFB3, GFUS.1, ALDOAA, HK2, PFKPA, HK1, ALDOCB	0.935294
GOTERM_MF_FAT	GO:0004331	fructose-2,6-bisphosphate 2-phosphatase activity	3	TIGARB, TIGARA, PFKFB3	0.967232
GOTERM_MF_FAT	GO:0019203	carbohydrate phosphatase activity	3	TIGARB, TIGARA, PFKFB3	0.967232
GOTERM_MF_FAT	GO:0050308	sugar-phosphatase activity	3	TIGARB, TIGARA, PFKFB3	0.967232
Annotation Cluster 142	Enrichment Score: 0.3808111969940862
Category	Term		Count	Genes	FDR
GOTERM_BP_FAT	GO:0046520	sphingoid biosynthetic process	4	SPTLC2A, SPTLC2B, SPTLC3, AGK	0.94847
GOTERM_BP_FAT	GO:0046512	sphingosine biosynthetic process	4	SPTLC2A, SPTLC2B, SPTLC3, AGK	0.94847
GOTERM_BP_FAT	GO:0034312	diol biosynthetic process	5	SPTLC2A, SPTLC2B, SPTLC3, AGK, SPRA	0.94847
GOTERM_BP_FAT	GO:0034311	diol metabolic process	5	SPTLC2A, SPTLC2B, SPTLC3, AGK, SPRA	0.94847
GOTERM_MF_FAT	GO:0004758	serine C-palmitoyltransferase activity	3	SPTLC2A, SPTLC2B, SPTLC3	0.967232
GOTERM_MF_FAT	GO:0016454	C-palmitoyltransferase activity	3	SPTLC2A, SPTLC2B, SPTLC3	0.967232
GOTERM_BP_FAT	GO:0006670	sphingosine metabolic process	4	SPTLC2A, SPTLC2B, SPTLC3, AGK	0.94847
GOTERM_BP_FAT	GO:0046519	sphingoid metabolic process	4	SPTLC2A, SPTLC2B, SPTLC3, AGK	0.94847
GOTERM_MF_FAT	GO:0070279	vitamin B6 binding	8	GOT2B, SPTLC2A, DDC, SPTLC2B, ALAS1, OAT, SPTLC3, SHMT1	0.967232
GOTERM_MF_FAT	GO:0030170	pyridoxal phosphate binding	8	GOT2B, SPTLC2A, DDC, SPTLC2B, ALAS1, OAT, SPTLC3, SHMT1	0.967232
GOTERM_MF_FAT	GO:0016408	C-acyltransferase activity	4	SPTLC2A, SPTLC2B, ACAA2, SPTLC3	0.967232
GOTERM_CC_FAT	GO:0017059	serine palmitoyltransferase complex	3	SPTLC2A, SPTLC2B, SPTLC3	0.924577
GOTERM_BP_FAT	GO:0043604	amide biosynthetic process	14	PDHX, ARG2, FH, SGMS1B, AGK, PDHB, SPTLC2A, NANP, SPTLC2B, SMPD4, SPTLC3, DLAT, GCLM, OTC	0.94847
GOTERM_BP_FAT	GO:0046165	alcohol biosynthetic process	10	SPTLC2A, SPTLC2B, PRKAA2, MVK, SPTLC3, AGK, ITPKA, MSMO1, SPRA, HSD17B7	0.94847
GOTERM_CC_FAT	GO:0002178	palmitoyltransferase complex	3	SPTLC2A, SPTLC2B, SPTLC3	0.924577
GOTERM_BP_FAT	GO:0046173	polyol biosynthetic process	6	SPTLC2A, SPTLC2B, SPTLC3, AGK, ITPKA, SPRA	0.94847
GOTERM_BP_FAT	GO:0006665	sphingolipid metabolic process	13	CERKL, HACD1, SGMS1B, AGK, SFTPBA, GBA3, HACD4, SPTLC2A, ARV1, SPTLC2B, SMPD4, SPTLC3, ELOVL8B	0.94847
GOTERM_BP_FAT	GO:0019751	polyol metabolic process	8	ITPK1B, SPTLC2A, SPTLC2B, MOGAT3A, SPTLC3, AGK, ITPKA, SPRA	0.94847
GOTERM_BP_FAT	GO:0030148	sphingolipid biosynthetic process	9	SPTLC2A, HACD1, SPTLC2B, SMPD4, SPTLC3, SGMS1B, AGK, ELOVL8B, HACD4	0.94847
GOTERM_BP_FAT	GO:0046513	ceramide biosynthetic process	6	SPTLC2A, SPTLC2B, SMPD4, SPTLC3, SGMS1B, AGK	0.94847
GOTERM_MF_FAT	GO:0016409	palmitoyltransferase activity	6	SPTLC2A, SPTLC2B, ZDHHC3A, SPTLC3, CPT1AB, ZDHHC7	0.967232
GOTERM_BP_FAT	GO:0006672	ceramide metabolic process	7	SPTLC2A, SPTLC2B, SMPD4, SPTLC3, SGMS1B, AGK, GBA3	0.94847
GOTERM_BP_FAT	GO:0006643	membrane lipid metabolic process	14	CERKL, HACD1, SGMS1B, AGK, SFTPBA, GBA3, HACD4, SPTLC2A, ARV1, SPTLC2B, SMPD4, SPTLC3, ELOVL8B, PIGM	0.94847
GOTERM_BP_FAT	GO:0006066	alcohol metabolic process	14	ITPK1B, PRKAA2, MVK, AGK, IDH2, MSMO1, SPRA, HSD17B7, SPTLC2A, SPTLC2B, MOGAT3A, SPTLC3, ITPKA, IDH3B	0.94847
GOTERM_BP_FAT	GO:0043603	amide metabolic process	21	PDHX, ARG2, FH, MVK, SGMS1B, AGK, DLST, HMGCRB, PDHB, GBA3, DHFR, SPTLC2A, NANP, SPTLC2B, SMPD4, SUCLA2, SPTLC3, DLAT, GCLM, FURINB, OTC	0.94847
GOTERM_BP_FAT	GO:0046467	membrane lipid biosynthetic process	10	SPTLC2A, HACD1, SPTLC2B, SMPD4, SPTLC3, SGMS1B, AGK, ELOVL8B, PIGM, HACD4	0.94847
KEGG_PATHWAY	dre00600:Sphingolipid metabolism		5	SPTLC2A, SPTLC2B, SMPD4, SPTLC3, SGMS1B	0.989051
Annotation Cluster 143	Enrichment Score: 0.3784132834365143
Category	Term		Count	Genes	FDR
GOTERM_BP_FAT	GO:0051289	protein homotetramerization	4	USP16, EVLA, SAMHD1, ATP5IF1A	0.94847
GOTERM_BP_FAT	GO:0051262	protein tetramerization	6	USP16, EVLA, TRPM7, FARSA, SAMHD1, ATP5IF1A	0.94847
GOTERM_BP_FAT	GO:0051259	protein complex oligomerization	11	KCTD15A, USP16, EVLA, TRPM7, SMN1, FARSA, SAMHD1, DNM1L, RBMX, ATP5IF1A, MCU	0.94847
GOTERM_BP_FAT	GO:0051260	protein homooligomerization	6	KCTD15A, USP16, EVLA, SAMHD1, RBMX, ATP5IF1A	0.94847
Annotation Cluster 144	Enrichment Score: 0.37361579569244247
Category	Term		Count	Genes	FDR
GOTERM_BP_FAT	GO:0045197	establishment or maintenance of epithelial cell apical/basal polarity	5	PALS1B, CRB2A, DLG3, MYO9AA, FN1A	0.94847
GOTERM_BP_FAT	GO:0061245	establishment or maintenance of bipolar cell polarity	5	PALS1B, CRB2A, DLG3, MYO9AA, FN1A	0.94847
GOTERM_BP_FAT	GO:0035088	establishment or maintenance of apical/basal cell polarity	5	PALS1B, CRB2A, DLG3, MYO9AA, FN1A	0.94847
GOTERM_BP_FAT	GO:0007163	establishment or maintenance of cell polarity	15	GPSM2, NUMA1, RAC1A, MYO9AA, PARVAB, CKAP5, RHOGB, PALS1B, IFT88, CRB2A, DLG3, CDH1, FN1A, SPDL1, LLGL2	0.94847
Annotation Cluster 145	Enrichment Score: 0.36053329801205286
Category	Term		Count	Genes	FDR
GOTERM_MF_FAT	GO:0071617	lysophospholipid acyltransferase activity	4	LPCAT4, MBOAT7, LPCAT1, AGPAT4	0.967232
GOTERM_MF_FAT	GO:0016411	acylglycerol O-acyltransferase activity	4	MOGAT3A, LPCAT4, LPCAT1, AGPAT4	0.967232
GOTERM_MF_FAT	GO:0008374	O-acyltransferase activity	7	MOGAT3A, LPCAT4, MBOAT7, LPCAT1, CPT1AB, CASD1, AGPAT4	0.967232
GOTERM_MF_FAT	GO:0003841	1-acylglycerol-3-phosphate O-acyltransferase activity	3	LPCAT4, LPCAT1, AGPAT4	0.967232
GOTERM_MF_FAT	GO:0042171	lysophosphatidic acid acyltransferase activity	3	LPCAT4, LPCAT1, AGPAT4	0.967232
Annotation Cluster 146	Enrichment Score: 0.3500185646928284
Category	Term		Count	Genes	FDR
GOTERM_MF_FAT	GO:0016765	transferase activity, transferring alkyl or aryl (other than methyl) groups	11	DTWD2, HMBSA, COQ2, DPH1, AGPS, DHPS, PDSS2, PDSS1, MGST3A, COX10, TRIT1	0.967232
GOTERM_BP_FAT	GO:1901661	quinone metabolic process	4	COQ2, PDSS2, PDSS1, COQ5	0.94847
GOTERM_BP_FAT	GO:1901663	quinone biosynthetic process	4	COQ2, PDSS2, PDSS1, COQ5	0.94847
GOTERM_BP_FAT	GO:0006743	ubiquinone metabolic process	4	COQ2, PDSS2, PDSS1, COQ5	0.94847
GOTERM_BP_FAT	GO:0006744	ubiquinone biosynthetic process	4	COQ2, PDSS2, PDSS1, COQ5	0.94847
GOTERM_BP_FAT	GO:0008299	isoprenoid biosynthetic process	5	COQ2, MVK, PDSS2, PDSS1, HMGCRB	0.94847
GOTERM_MF_FAT	GO:0004659	prenyltransferase activity	4	COQ2, PDSS2, PDSS1, COX10	0.967232
GOTERM_BP_FAT	GO:0042181	ketone biosynthetic process	4	COQ2, PDSS2, PDSS1, COQ5	0.94847
GOTERM_BP_FAT	GO:0006720	isoprenoid metabolic process	6	COQ2, CYP26B1, MVK, PDSS2, PDSS1, HMGCRB	0.94847
KEGG_PATHWAY	dre00900:Terpenoid backbone biosynthesis		4	MVK, PDSS2, PDSS1, HMGCRB	0.935294
GOTERM_BP_FAT	GO:0042180	ketone metabolic process	4	COQ2, PDSS2, PDSS1, COQ5	0.94847
Annotation Cluster 147	Enrichment Score: 0.3372237006895922
Category	Term		Count	Genes	FDR
GOTERM_BP_FAT	GO:0010608	post-transcriptional regulation of gene expression	35	USP16, FASTKD1, SMYD5, FASTKD2, EIF5A2, HEATR1, GTDC1, MRPL13, RCC1L, TBRG4, MSI2B, CTIF, MAGOH, SI:CH211-63O20.7, PLEKHN1, HNRNPA0A, HNRNPA0B, DCPS, GCN1, PTCD3, SSB, TRMT10C, NGDN, SAMD4A, AGO3B, TENT5C, LRPPRC, PUM3, SEPSECS, SYNCRIPL, CNOT11, TDRD7B, CNBPA, CNOT9, ZNF598	0.94847
GOTERM_BP_FAT	GO:0051246	regulation of protein metabolic process	50	DET1, SERPINE1, PHF23A, GSK3AA, CAMK2N1A, GTDC1, CDC20, MSI2B, MAGOH, FBXO5, PRMT6, NGDN, EIF1AXB, AGO3B, PSME3, CNBPA, AURKAIP1, KLHL40A, ZNF598, INAVAB, USP14, USP16, PLGRKT, SMYD5, EIF5A2, XIAP, ASB11, MRPL13, FHIT, AZIN1B, RCC1L, CTIF, MRNIP, BAG5, TIMP2B, SI:CH211-63O20.7, GCN1, LOC571470, PTCD3, TRMT10C, SSB, STYX, SAMD4A, LRPPRC, PUM3, SEPSECS, TPX2, CNOT11, CCDC22, CNOT9	0.94847
GOTERM_BP_FAT	GO:0006417	regulation of translation	24	PTCD3, SSB, TRMT10C, USP16, SMYD5, EIF5A2, NGDN, SAMD4A, GTDC1, AGO3B, MRPL13, LRPPRC, PUM3, RCC1L, MSI2B, CTIF, SEPSECS, CNOT11, MAGOH, SI:CH211-63O20.7, CNBPA, CNOT9, ZNF598, GCN1	0.94847
Annotation Cluster 148	Enrichment Score: 0.3226510224161829
Category	Term		Count	Genes	FDR
GOTERM_MF_FAT	GO:0008083	growth factor activity	14	TGFB1B, VEGFAB, NRG3B, FGF13A, HBEGFA, VEGFC, NRG1, INHBB, AREG, GDF7, PDGFC, IL11B, IL11A, INHBAB	0.967232
GOTERM_MF_FAT	GO:0030545	signaling receptor regulator activity	28	TGFB1B, VEGFAB, NRG3B, SEMA3C, WNT6A, HBEGFA, CXCL19, AREG, SEMA6CA, PDGFC, CCL34B.8, TAFA3A, TAFA5A, EDN2, FGF13A, VEGFC, INHBB, NRG1, GDF7, CCL20B, DKK3B, DKK1B, C1QTNF12, TMEM35, IL11B, IL11A, LOC101883994, INHBAB	0.967232
GOTERM_MF_FAT	GO:0140677	molecular function activator activity	74	TGFB1B, ARHGAP11A, ETAA1A, WNT6A, WDR4, ARHGAP1, CXCL19, AREG, CKS1B, CDC20, ATP1B3B, PPP2R5CA, ZGC:63863, PIK3R3B, TAFA5A, WU:FA26C03, EDN2, NAA15A, SI:DKEY-239J18.2, NRG1, AHSA1B, DEPDC1A, DBF4, RAPGEF2A, C1QTNF12, PSME3, CKS2, IL11B, GNA11B, IL11A, ACAP3B, NAA15B, INHBAB, LLGL2, UBE2NB, VEGFAB, PCNA, NRG3B, SEMA3C, ODC1, ARHGAP19, HBEGFA, DBF4B, IQGAP3, AZIN1B, PSMC3IP, SEMA6CA, RACGAP1, PDGFC…	0.967232
GOTERM_MF_FAT	GO:0048018	receptor ligand activity	25	TGFB1B, VEGFAB, NRG3B, SEMA3C, WNT6A, HBEGFA, CXCL19, AREG, SEMA6CA, PDGFC, CCL34B.8, TAFA3A, TAFA5A, EDN2, FGF13A, VEGFC, INHBB, NRG1, GDF7, CCL20B, C1QTNF12, IL11B, IL11A, LOC101883994, INHBAB	0.967232
GOTERM_MF_FAT	GO:0030546	signaling receptor activator activity	25	TGFB1B, VEGFAB, NRG3B, SEMA3C, WNT6A, HBEGFA, CXCL19, AREG, SEMA6CA, PDGFC, CCL34B.8, TAFA3A, TAFA5A, EDN2, FGF13A, VEGFC, INHBB, NRG1, GDF7, CCL20B, C1QTNF12, IL11B, IL11A, LOC101883994, INHBAB	0.967232
GOTERM_MF_FAT	GO:0005125	cytokine activity	11	TGFB1B, CCL20B, WNT6A, IL11B, CCL34B.8, IL11A, CXCL19, INHBB, LOC101883994, INHBAB, GDF7	0.967232
KEGG_PATHWAY	dre04060:Cytokine-cytokine receptor interaction		13	TGFB1B, INHBB, CXCL19, ZGC:153631, BMPR1BA, GDF7, CCL20B, LEPR, IL11A, LOC101883994, TGFBR1A, INHBAB, TGFBR2B	0.935294
GOTERM_MF_FAT	GO:0005102	signaling receptor binding	52	TGFB1B, CCN1L1, WNT6A, CXCL19, AREG, ANGPTL2A, SI:CH211-241E1.3, TAFA5A, EDN2, HOMER1B, GRAPA, NRG1, CNPY3, TYROBP, CISHA, DKK1B, LRRC4BA, C1QTNF12, IL11B, GNA11B, IL11A, ITGA5, PNOCB, INHBAB, LRRC15, VEGFAB, NRG3B, SEMA3C, HBEGFA, JAKMIP1, SEMA6CA, GNAO1A, WIF1, PDGFC, FN1A, CCL34B.8, TAFA3A, NLGN2B, SIVA1, FGF13A, FGL1B, VEGFC, SI:CH73-105B23.6, INHBB, GDF7, CCL20B, DKK3B, DLG3, GNAQ, LOC101883…	0.967232
GOTERM_CC_FAT	GO:0005615	extracellular space	58	TGFB1B, CCN1L1, TINAGL1, HPSE2, WNT6A, SERPINE1, LOXL4, CXCL19, AREG, ANGPTL2A, FAM3A, TAFA5A, WU:FA26C03, CPA2, COL5A3A, EDN2, SI:DKEY-239J18.2, COL10A1B, NRG1, DKK1B, C1QTNF12, MASP2, ANGPTL4, INHBAB, VEGFAB, NRG3B, SEMA3C, HBEGFA, MHC1ZEA, COL28A1B, ITLN3, CELA1.4, CREG1, PDGFC, TIMP2B, FN1A, CCL34B.8, FSTB, SI:DKEY-269I1.4, SERPINB1L3, TAFA3A, ACANA, FGL1B, VEGFC, SI:CH73-105B23.6, INHBB, COL…	0.998983
GOTERM_CC_FAT	GO:0005576	extracellular region	87	TGFB1B, CCN1L1, TINAGL1, HPSE2, PPFIBP2B, WNT6A, SERPINE1, LOXL4, CXCL19, AREG, CD44A, GLE1, MSMBL, ANGPTL2A, ADAMTSL5, RUVBL2, SI:CH211-241E1.3, RUVBL1, FAM3A, ADAMTSL7, TAFA5A, OFD1, WU:FA26C03, CPA2, MANBA, COL5A3A, EDN2, SI:DKEY-239J18.2, COL10A1B, NRG1, SFTPBA, IFT88, F8, CCDC80, DKK1B, C1QTNF12, CCDC80L2, MASP2, ANGPTL4, PNOCB, INHBAB, VEGFAB, NRG3B, SEMA3C, APODB, ODC1, HBEGFA, MHC1ZEA, CO…	0.999999
Annotation Cluster 149	Enrichment Score: 0.3083948390686663
Category	Term		Count	Genes	FDR
GOTERM_BP_FAT	GO:0009628	response to abiotic stimulus	40	SF3B4, VEGFAB, HSPB9, CDKN1A, DNAJA2B, CHD7, SI:DKEY-74K8.3, HSP90AA1.2, CAMK2G2, AURKB, LDHA, MRNIP, PGK1, POC1B, DLAT, PLEKHN1, POLH, EGLN1B, CCT4, EGLN3, HSP70.1, XRCC4, OPN6A, DNMT3AA, VEGFC, NFATC1, TRNT1, ATP5IF1A, CRY1B, TICRR, WEE1, IFT88, PER3, POC5, MDM2, GNA11B, BMAL2, NABP1A, DTL, DAP3	0.94847
GOTERM_BP_FAT	GO:0001666	response to hypoxia	10	VEGFAB, LDHA, EGLN3, PGK1, VEGFC, PLEKHN1, CAMK2G2, EGLN1B, CCT4, DAP3	0.94847
GOTERM_BP_FAT	GO:0036293	response to decreased oxygen levels	10	VEGFAB, LDHA, EGLN3, PGK1, VEGFC, PLEKHN1, CAMK2G2, EGLN1B, CCT4, DAP3	0.94847
GOTERM_BP_FAT	GO:0070482	response to oxygen levels	10	VEGFAB, LDHA, EGLN3, PGK1, VEGFC, PLEKHN1, CAMK2G2, EGLN1B, CCT4, DAP3	0.94847
Annotation Cluster 150	Enrichment Score: 0.2964727976122746
Category	Term		Count	Genes	FDR
GOTERM_BP_FAT	GO:0062012	regulation of small molecule metabolic process	11	PRKAG2A, FH, TIGARB, TIGARA, ACAA2, SI:DKEYP-120H9.1, PPTC7B, CPT1AB, SAMHD1, FGFR4, ATP5IF1A	0.94847
GOTERM_BP_FAT	GO:0019216	regulation of lipid metabolic process	9	ACAA2, MBOAT7, TANGO2, CPT1AB, NOC3L, SAMHD1, FGFR4, PNPLA2, MID1IP1A	0.94847
GOTERM_BP_FAT	GO:0010565	regulation of ketone metabolic process	4	ACAA2, PPTC7B, CPT1AB, FGFR4	0.94847
Annotation Cluster 151	Enrichment Score: 0.2946759413897923
Category	Term		Count	Genes	FDR
GOTERM_BP_FAT	GO:0006694	steroid biosynthetic process	9	CYB5R2, ERG28, PRKAA2, MVK, HSD17B12A, SRD5A2A, MSMO1, HMGCRB, HSD17B7	0.94847
GOTERM_MF_FAT	GO:0004303	estradiol 17-beta-dehydrogenase [NAD(P)+] activity	3	HSD17B12A, HSD17B7, HSD17B10	0.967232
GOTERM_MF_FAT	GO:0016229	steroid dehydrogenase activity	4	HSD17B12A, SRD5A2A, HSD17B7, HSD17B10	0.967232
GOTERM_MF_FAT	GO:0033764	steroid dehydrogenase activity, acting on the CH-OH group of donors, NAD or NADP as acceptor	3	HSD17B12A, HSD17B7, HSD17B10	0.967232
GOTERM_BP_FAT	GO:0042445	hormone metabolic process	5	CYP26B1, HSD17B12A, SRD5A2A, FURINB, HSD17B10	0.94847
[truncated: 1,827 more rows]

## Sheet: S7_TD_FAcluster_up
Annotation Cluster 1	Enrichment Score: 13.786651000911403
Category	Term		Count	Genes	FDR
GOTERM_BP_FAT	GO:0009605	response to external stimulus	127	GRM6B, RIPOR2, TRIM35-14, IRF1B, BNIP3LB, CIB2, BNIP3LA, ISM1, CXCL14, LAMB1A, IFIT9, IFIT8, DHX58, TRIM35-19, TNFSF11, TRIM25, NITR12, FTR72, CMKLR2, FBXL3A, TRIM35-1, PDGFRA, FTR73, PANK1A, TRIM35-23, FTR76, TRIM35-3, TRIM35-24, RSAD2, MACO1A, SI:DKEY-49N23.1, CYBA, TRIM35-20, SI:DKEY-169I5.4, TRIM105, TRIM107, PSMB9A, RBCK1, OPTN, NSMAF, TRIM35-33, FTR88, CYLDL, C6.2, MYO6B, C6.1, SI:CH211-241…	1.31482e-15
GOTERM_BP_FAT	GO:0044419	biological process involved in interspecies interaction between organisms	98	TRIM35-14, IRF1B, BNIP3LB, BNIP3LA, ISM1, CXCL14, IFIT9, IFIT8, DHX58, TRIM35-19, TRIM25, NITR12, FTR72, TRIM35-1, FTR73, PANK1A, TRIM35-23, FTR76, TRIM35-3, TRIM35-24, RSAD2, TRIM35-20, SI:DKEY-169I5.4, TRIM105, TRIM107, PSMB9A, RBCK1, OPTN, TRIM35-33, FTR88, CYLDL, C6.2, C6.1, SI:CH211-241B2.5, FTR06, BTR24, LDLRA, SI:DKEY-23C22.6, SI:DKEY-192G7.3, PPP1R14BA, FTR91, FTR95, FTR11, FTR14, FTR13, …	1.15512e-14
GOTERM_BP_FAT	GO:0098542	defense response to other organism	84	BTR09, TRIM35-14, FTR24, BNIP3LB, SEPTIN15, BNIP3LA, ISM1, CXCL14, IFIT9, IFIT8, DHX58, TRIM69, TRIM25, TRIM35-19, FTR72, TRIM35-1, FTR73, CXCL18B, TRIM35-23, TRIM35-3, FTR76, IFIT16, TRIM35-24, FTR34, RSAD2, IFIT14, FTR33, IFIT11, FTR36, FTR35, IFIT12, IFIT10, SI:DKEY-37M8.11, TRIM35-20, TNFRSF1A, VAMP8, SAA, RNF213B, TRIM105, SI:DKEY-10C21.1, TRIM107, RBCK1, RNF213A, OPTN, TLR3, TRIM35-33, FTR8…	1.15512e-14
GOTERM_BP_FAT	GO:0043207	response to external biotic stimulus	96	BTR09, TRIM35-14, IRF1B, FTR24, CD248B, BNIP3LB, SEPTIN15, BNIP3LA, ISM1, CXCL14, IFIT9, IFIT8, DHX58, TRIM69, TRIM25, TRIM35-19, NITR12, IGLDCP, FTR72, TRIM35-1, FTR73, PANK1A, CXCL18B, TRIM35-23, TRIM35-3, FTR76, IFIT16, TRIM35-24, FTR34, RSAD2, IFIT14, FTR33, IFIT11, FTR36, FTR35, IFIT12, IFIT10, SI:DKEY-37M8.11, TRIM35-20, TNFRSF1A, VAMP8, SI:DKEY-169I5.4, SAA, RNF213B, TRIM105, SI:DKEY-10C21…	1.26175e-14
GOTERM_BP_FAT	GO:0051707	response to other organism	96	BTR09, TRIM35-14, IRF1B, FTR24, CD248B, BNIP3LB, SEPTIN15, BNIP3LA, ISM1, CXCL14, IFIT9, IFIT8, DHX58, TRIM69, TRIM25, TRIM35-19, NITR12, IGLDCP, FTR72, TRIM35-1, FTR73, PANK1A, CXCL18B, TRIM35-23, TRIM35-3, FTR76, IFIT16, TRIM35-24, FTR34, RSAD2, IFIT14, FTR33, IFIT11, FTR36, FTR35, IFIT12, IFIT10, SI:DKEY-37M8.11, TRIM35-20, TNFRSF1A, VAMP8, SI:DKEY-169I5.4, SAA, RNF213B, TRIM105, SI:DKEY-10C21…	1.26175e-14
GOTERM_BP_FAT	GO:0006952	defense response	94	BTR09, TRIM35-14, FTR24, BNIP3LB, SEPTIN15, BNIP3LA, GSDMEB, ISM1, CXCL14, SGSH, IFIT9, IFIT8, DHX58, TRIM69, TRIM25, TRIM35-19, FTR72, TRIM35-1, FTR73, CXCL18B, TRIM35-23, TRIM35-3, FTR76, IFIT16, TRIM35-24, FTR34, RSAD2, IFIT14, FTR33, IFIT11, FTR36, FTR35, IFIT12, IFIT10, PTGER2A, SI:DKEY-37M8.11, TRIM35-20, TNFRSF1A, VAMP8, SAA, RNF213B, TRIM105, SI:DKEY-10C21.1, TRIM107, AGTR2, RBCK1, RNF213…	1.67449e-14
GOTERM_BP_FAT	GO:0009607	response to biotic stimulus	96	BTR09, TRIM35-14, IRF1B, FTR24, CD248B, BNIP3LB, SEPTIN15, BNIP3LA, ISM1, CXCL14, IFIT9, IFIT8, DHX58, TRIM69, TRIM25, TRIM35-19, NITR12, IGLDCP, FTR72, TRIM35-1, FTR73, PANK1A, CXCL18B, TRIM35-23, TRIM35-3, FTR76, IFIT16, TRIM35-24, FTR34, RSAD2, IFIT14, FTR33, IFIT11, FTR36, FTR35, IFIT12, IFIT10, SI:DKEY-37M8.11, TRIM35-20, TNFRSF1A, VAMP8, SI:DKEY-169I5.4, SAA, RNF213B, TRIM105, SI:DKEY-10C21…	2.25469e-14
GOTERM_BP_FAT	GO:0002376	immune system process	135	SPARC, TRIM35-14, IRF1B, ZGC:110239, ISM1, RPL10A, CXCL14, ASGR1B, TBK1, CTSS2.2, DHX58, TNFSF10, TRIM35-19, TNFSF11, TRIM25, NITR12, FTR72, CTSLA, TRIM35-1, FTR73, TRIM35-23, FTR76, TRIM35-3, RPS9, TRIM35-24, RSAD2, CYBA, RUNX1, TRIM35-20, SI:DKEY-169I5.4, INPPL1B, TRIM105, TRIM107, PSMB9A, NSMAF, TRIM35-33, FTR88, CYLDL, C6.2, C6.1, TAPBPL, SI:CH211-241B2.5, FTR06, BTR24, CXCL18A.1, SI:DKEY-192…	7.05806e-13
GOTERM_BP_FAT	GO:0006955	immune response	92	BTR09, EDA, TRIM35-14, ZGC:110239, FTR24, ISM1, CXCL14, ZGC:123107, ASGR1B, CTSS2.2, DHX58, TNFSF10, TNFSF11, TRIM69, TRIM25, TRIM35-19, SI:CH211-165D12.4, IGLDCP, FTR72, CTSLA, TRIM35-1, FTR73, CXCL18B, TRIM35-23, TRIM35-3, FTR76, TRIM35-24, FTR34, RSAD2, FTR33, FTR36, FTR35, CD81A, IFI44C2, SI:DKEY-37M8.11, TRIM35-20, TNFRSF1A, SI:DKEY-169I5.4, MHC1ZBA, TRIM105, SI:DKEY-10C21.1, TRIM107, CD302,…	1.81038e-12
GOTERM_BP_FAT	GO:0140546	defense response to symbiont	63	BTR09, TRIM35-14, FTR24, ISM1, CXCL14, DHX58, TRIM69, TRIM25, TRIM35-19, FTR72, TRIM35-1, FTR73, CXCL18B, TRIM35-23, TRIM35-3, FTR76, TRIM35-24, FTR34, RSAD2, FTR33, FTR36, FTR35, SI:DKEY-37M8.11, TRIM35-20, TNFRSF1A, SAA, TRIM105, SI:DKEY-10C21.1, TRIM107, TLR3, TRIM35-33, FTR88, CYLDL, C6.2, C6.1, FTR06, BTR24, PTX3A, RELA, RELB, TIFA, PPP1R14BA, STAT6, CCL25B, GBP2, FTR91, FTR95, FTR56, STAT1A…	6.76454e-11
GOTERM_BP_FAT	GO:0045087	innate immune response	58	BTR09, TRIM35-14, FTR24, ISM1, DHX58, TRIM69, TRIM25, TRIM35-19, FTR72, TRIM35-1, FTR73, TRIM35-23, TRIM35-3, FTR76, TRIM35-24, FTR34, RSAD2, FTR33, FTR36, FTR35, SI:DKEY-37M8.11, TRIM35-20, TNFRSF1A, TRIM105, SI:DKEY-10C21.1, TRIM107, TLR3, TRIM35-33, FTR88, CYLDL, C6.2, C6.1, FTR06, BTR24, PTX3A, RELA, RELB, TIFA, PPP1R14BA, STAT6, GBP2, FTR91, FTR95, FTR56, STAT1A, STAT1B, FTR11, FTR14, STAT2,…	2.77312e-10
GOTERM_BP_FAT	GO:0009615	response to virus	24	IFIT16, RSAD2, IRF1B, IFIT14, IFIT11, FTR36, IFIT12, NLRC5, BNIP3LB, IFIT10, BNIP3LA, ISM1, RELA, TNFRSF1A, CRFB1, VAMP8, IFIT9, IFIT8, MXA, DHX58, IRF7, MXC, MXE, TLR3	1.04688e-05
GOTERM_BP_FAT	GO:0006950	response to stress	199	TRIM35-14, MMP14A, GSDMEB, ISM1, LIPF, IFIT9, IFIT8, CREB3L1, CREB3L2, DHX58, NUPR1B, TRIM35-19, TRIM25, FOXO3B, RHOAC, TRIM35-1, TRIM35-23, TRIM35-3, TRIM35-24, RSAD2, FBXO2, ATG14, TRIM35-20, GABARAPB, ULK2, RBCK1, GABARAPA, AGTR2, OPTN, TRIM35-33, SDC4, NPRL2, CYLDL, FTR06, NFE2L2A, BRCC3, RNF145B, NUAK2, LOXL3A, PPP1R14BA, ZGC:195173, EDEM3, FTR11, FTR14, EDEM1, FTR13, FTR16, EIF2AK3, ERLIN2,…	0.000250356
GOTERM_BP_FAT	GO:0051607	defense response to virus	19	IFIT16, RSAD2, IFIT14, IFIT11, FTR36, IFIT12, BNIP3LB, IFIT10, BNIP3LA, ISM1, RELA, CRFB1, VAMP8, IFIT9, IFIT8, MXA, DHX58, MXC, MXE	0.00033859
Annotation Cluster 2	Enrichment Score: 5.503696853395873
Category	Term		Count	Genes	FDR
GOTERM_CC_FAT	GO:0005576	extracellular region	192	COL8A1B, SI:DKEY-23K10.3, SPARC, COL5A2A, ZGC:110239, C1QTNF6A, MMP14B, XYLT2, MMP14A, ECM1B, ISM1, CXCL14, TSKU, HTRA1B, C4B, LAMB1A, CTSS2.2, INSB, ADMP, TNFSF10, CCN5, TNFSF11, ENPP1, FMODA, FAM3C, FZD9A, IGF2B, FOXJ1A, CTSLA, SI:CH211-226M16.2, IGFBP3, LOC553228, GPC1A, MMP15A, UCMAB, LINGO4B, BCAN, RBP4, C1QL3B, SFRP5, CPXM1A, SELENOP, COL4A6, SCG5, COL4A5, PAMR1B, PLBD1A, FBLN7, CEMIP, LXN,…	5.99171e-22
GOTERM_CC_FAT	GO:0005615	extracellular space	125	COL8A1B, SPARC, COL5A2A, ZGC:110239, C1QTNF6A, MMP14B, MMP14A, ECM1B, CXCL14, TSKU, C4B, CTSS2.2, INSB, ADMP, TNFSF10, CCN5, TNFSF11, FMODA, FAM3C, FZD9A, IGF2B, CTSLA, IGFBP3, GPC1A, MMP15A, LINGO4B, BCAN, RBP4, SFRP5, CPXM1A, COL4A6, COL4A5, LXN, VMO1A, C6.2, C6.1, IGFBP6B, LDLRA, CXCL18A.1, FLRT2, GLIPR2L, CLEC3BA, LOXL3A, POSTNB, APOF, GDF10B, TAFA3B, TIMP4.3, WNT4, VASNB, SERPINH1B, STC2A, N…	6.31748e-16
GOTERM_CC_FAT	GO:0031012	extracellular matrix	58	VIT, COL8A1B, SPARC, COL5A2A, MMP14B, MMP14A, ECM1B, TSKU, HTRA1B, ADAMTS5, LAMB1A, ADAMTS1, NID2A, COL1A1B, CCN5, COL17A1B, MMP2, GPC1A, MMP15A, GPC5A, UCMAB, OGNA, LINGO4B, BCAN, FREM1B, NID1A, MMP11A, COL6A2, COL6A1, COL4A6, COL4A5, ADAMTS2A, COLEC12, LAMA1, LAMA4, FGL1, COL11A1B, MMP23BA, SI:DKEY-6N6.1, LOXL3A, POSTNB, TIMP4.3, COL12A1B, ANGPT1, COL12A1A, LAMB2, SPON2A, VASNB, LAMB4, CCN2B, C…	6.54147e-10
GOTERM_CC_FAT	GO:0030312	external encapsulating structure	58	VIT, COL8A1B, SPARC, COL5A2A, MMP14B, MMP14A, ECM1B, TSKU, HTRA1B, ADAMTS5, LAMB1A, ADAMTS1, NID2A, COL1A1B, CCN5, COL17A1B, MMP2, GPC1A, MMP15A, GPC5A, UCMAB, OGNA, LINGO4B, BCAN, FREM1B, NID1A, MMP11A, COL6A2, COL6A1, COL4A6, COL4A5, ADAMTS2A, COLEC12, LAMA1, LAMA4, FGL1, COL11A1B, MMP23BA, SI:DKEY-6N6.1, LOXL3A, POSTNB, TIMP4.3, COL12A1B, ANGPT1, COL12A1A, LAMB2, SPON2A, VASNB, LAMB4, CCN2B, C…	6.54147e-10
GOTERM_CC_FAT	GO:0062023	collagen-containing extracellular matrix	38	COLEC12, VIT, COL8A1B, SPARC, COL5A2A, LAMA1, LAMA4, FGL1, COL11A1B, ECM1B, HTRA1B, ADAMTS5, LAMB1A, NID2A, LOXL3A, COL1A1B, COL17A1B, COL12A1B, ANGPT1, COL12A1A, LAMB2, GPC1A, LAMB4, GPC5A, BCAN, FREM1B, COL1A2, NID1A, ADAMTS8A, COL6A2, COL6A1, COL2A1B, COL4A6, COL4A5, ANXA2A, TNCB, TNCA, THBS4B	1.48204e-05
GOTERM_BP_FAT	GO:0045229	external encapsulating structure organization	38	VIT, COL8A1B, COL5A2A, KIRREL1B, COL11A1B, MMP14B, MMP14A, FBLN1, P4HA1A, ADAMTS5, LAMB1A, MMP23BA, ADAMTS1, SI:DKEY-6N6.1, LOXL3A, POSTNB, COL1A1B, COL17A1B, SULF2B, WWTR1, MYH9A, LAMB2, LUM, MMP2, LAMB4, SERPINH1B, P3H4, MMP15A, SULF1, SERPINH1A, COL1A2, ADAMTS8A, NDNFL, MMP11A, COL2A1B, COL4A6, COL4A5, ADAMTS2A	0.000255451
GOTERM_BP_FAT	GO:0030198	extracellular matrix organization	37	VIT, COL8A1B, COL5A2A, KIRREL1B, COL11A1B, MMP14B, MMP14A, FBLN1, P4HA1A, ADAMTS5, LAMB1A, MMP23BA, ADAMTS1, SI:DKEY-6N6.1, LOXL3A, POSTNB, COL1A1B, COL17A1B, SULF2B, MYH9A, LAMB2, LUM, MMP2, LAMB4, SERPINH1B, P3H4, MMP15A, SULF1, SERPINH1A, COL1A2, ADAMTS8A, NDNFL, MMP11A, COL2A1B, COL4A6, COL4A5, ADAMTS2A	0.000424782
GOTERM_BP_FAT	GO:0043062	extracellular structure organization	37	VIT, COL8A1B, COL5A2A, KIRREL1B, COL11A1B, MMP14B, MMP14A, FBLN1, P4HA1A, ADAMTS5, LAMB1A, MMP23BA, ADAMTS1, SI:DKEY-6N6.1, LOXL3A, POSTNB, COL1A1B, COL17A1B, SULF2B, MYH9A, LAMB2, LUM, MMP2, LAMB4, SERPINH1B, P3H4, MMP15A, SULF1, SERPINH1A, COL1A2, ADAMTS8A, NDNFL, MMP11A, COL2A1B, COL4A6, COL4A5, ADAMTS2A	0.000424782
GOTERM_CC_FAT	GO:0005581	collagen trimer	16	COLEC12, COL8A1B, COL5A2A, COL12A1B, COL12A1A, COL11A1B, CERT1B, COL1A2, COL6A2, COL1A1B, COL6A1, COL2A1B, COL4A6, COL4A5, COL17A1B, HBL1	0.00538831
KEGG_PATHWAY	dre04512:ECM-receptor interaction		19	SDC4, LAMB2, LAMA1, LAMA4, LAMB4, LAMB1A, FREM1B, COL1A2, ITGA2.2, COL6A2, COL1A1B, COL6A1, COL2A1B, ITGA11A, COL4A6, COL4A5, TNCB, THBS4B, TNCA	0.0355344
GOTERM_MF_FAT	GO:0005201	extracellular matrix structural constituent	13	COL8A1B, COL5A2A, LAMB2, LAMA1, LAMA4, COL11A1B, LAMB1A, COL1A2, COL1A1B, COL2A1B, COL4A6, COL4A5, COL17A1B	0.430197
GOTERM_CC_FAT	GO:0005604	basement membrane	11	LAMB1A, SPARC, NID1A, LAMB2, LAMA1, NID2A, LAMA4, LAMB4, COL4A6, COL4A5, ANXA2A	0.314952
GOTERM_MF_FAT	GO:0030020	extracellular matrix structural constituent conferring tensile strength	9	COL1A2, COL8A1B, COL5A2A, COL2A1B, COL11A1B, COL1A1B, COL4A6, COL4A5, COL17A1B	0.999328
GOTERM_BP_FAT	GO:0071711	basement membrane organization	5	LAMB1A, LAMB2, LAMB4, COL4A6, COL4A5	0.933626
GOTERM_BP_FAT	GO:0034446	substrate adhesion-dependent cell spreading	5	LAMB1A, EPHB3A, LAMB2, LAMB4, RADIL	0.988745
GOTERM_CC_FAT	GO:0043256	laminin complex	3	LAMB1A, LAMB2, LAMB4	0.965517
GOTERM_BP_FAT	GO:0070831	basement membrane assembly	3	LAMB1A, LAMB2, LAMB4	0.988745
GOTERM_BP_FAT	GO:0085029	extracellular matrix assembly	3	LAMB1A, LAMB2, LAMB4	0.988745
KEGG_PATHWAY	dre04510:Focal adhesion		26	VEGFAA, RAC3B, LAMA1, LAMA4, GRB2A, PIK3R1, LAMB1A, ITGA2.2, COL1A1B, RHOAC, PDGFRA, MAP2K1, JUN, BADB, LAMB2, LAMB4, COL1A2, COL6A2, COL6A1, COL2A1B, COL4A6, ITGA11A, COL4A5, TNCB, TNCA, THBS4B	0.939759
Annotation Cluster 3	Enrichment Score: 4.086527899424892
Category	Term		Count	Genes	FDR
GOTERM_CC_FAT	GO:0009986	cell surface	43	SCARB1, CD40, SDC4, MXRA8B, ITGB2, CD248B, LPAR1, PCSK9, TNFRSF11A, SI:CH211-241B2.5, SI:DKEY-23C22.6, ASGR1B, ENOX2, SI:DKEY-192G7.3, OTOA, CDH2, ITGA2.2, CXCR3.3, ENPP1, ITGB1B.2, IL13RA2, IGLDCP, SULF2B, PDIA3, EGFL7, CCR8.1, ANTXR1B, GPC1A, GPC5A, SULF1, ZGC:154125, TNFRSFA, MHC1UBA, SI:DKEY-169I5.4, CCR6A, MHC1ZBA, ITGA11A, FAS, CD302, NLGN4XA, IL6ST, ADA, APPB	0.000290439
GOTERM_CC_FAT	GO:0098552	side of membrane	38	GNAZ, CD40, CD248B, TNFRSF11A, SI:CH211-241B2.5, SPPL2, SI:DKEY-23C22.6, ASGR1B, ENOX2, SI:DKEY-192G7.3, GNG3, CD59B, ITGA2.2, CXCR3.3, GNA12A, CNTN3A.2, RGS8, IL13RA2, IGLDCP, CCR8.1, CNTN5, GPC1A, RGMD, CHMP4BA, GPC5A, HYAL2B, ZGC:154125, RGMA, MHC1UBA, SI:DKEY-169I5.4, CCR6A, MHC1ZBA, ITGA11A, EFNA1A, FAS, CD302, IL6ST, ADA	0.0131665
GOTERM_CC_FAT	GO:0009897	external side of plasma membrane	23	CD40, CCR8.1, CD248B, TNFRSF11A, SI:CH211-241B2.5, ZGC:154125, MHC1UBA, SI:DKEY-23C22.6, ASGR1B, SI:DKEY-169I5.4, ENOX2, SI:DKEY-192G7.3, CCR6A, MHC1ZBA, ITGA2.2, CXCR3.3, ITGA11A, FAS, CD302, IL13RA2, IL6ST, IGLDCP, ADA	0.0161932
Annotation Cluster 4	Enrichment Score: 2.8182579153301446
Category	Term		Count	Genes	FDR
GOTERM_MF_FAT	GO:0005539	glycosaminoglycan binding	24	VEGFAA, COL11A1B, LOC100331214, LRRC17, STAB2, SULF1, NRP2B, TGFBR3, BCAN, CCN2B, GNSA, NDNFL, SI:DKEY-6N6.1, SI:CH211-106H11.3, GNSB, CCN5, RSPO3, FSTL1A, FN1B, FSTL1B, LPLA, SULF2B, THBS4B, APPB	0.012052
GOTERM_MF_FAT	GO:0008201	heparin binding	17	VEGFAA, COL11A1B, LOC100331214, LRRC17, NRP2B, CCN2B, NDNFL, SI:DKEY-6N6.1, SI:CH211-106H11.3, CCN5, RSPO3, FSTL1A, FN1B, FSTL1B, LPLA, THBS4B, APPB	0.245984
GOTERM_MF_FAT	GO:1901681	sulfur compound binding	18	VEGFAA, COL11A1B, LOC100331214, LRRC17, NRP2B, CCN2B, NDNFL, SI:DKEY-6N6.1, SI:CH211-106H11.3, CCN5, RSPO3, FSTL1A, FN1B, FSTL1B, LPLA, KMT5B, THBS4B, APPB	0.999328
Annotation Cluster 5	Enrichment Score: 2.756622440572767
Category	Term		Count	Genes	FDR
GOTERM_BP_FAT	GO:0070887	cellular response to chemical stimulus	78	CRTC2, THRB, CPNE7, CYP2AD3, ITGB2, GSTP1.2, HTR2CL1, ZGC:123305, CPNE4A, AS3MT, CYP2V1, SESN3, HIF1AL, SESN4, SESN1, NUPR1B, RPS6KB1A, CPNE3, CPNE2, RGS8, PITX2, IGLDCP, KEAP1A, JAK1, CXCL18B, PIK3R3A, ENTPD1, LPIN1A, SSR4, SLC2A12, CYBA, PTGER2A, SIRT2, ADIPOR1A, TNFRSF1A, SI:DKEY-169I5.4, SAA, NR1D2B, PSMB9A, MED1L, FBP1B, RARGA, AVPR2AB, NSMAF, ESR2A, RAC3B, RARAA, ASIP1, INSIG1, SI:CH211-241…	0.000424782
GOTERM_BP_FAT	GO:1901700	response to oxygen-containing compound	49	CRTC2, CD248B, HTR2CL1, KHK, ZGC:123305, SESN3, SESN4, SESN1, RPS6KB1A, RGS8, IGLDCP, JAK1, CXCL18B, PIK3R3A, ENTPD1, LPIN1A, SLC2A12, PTGER2A, SI:DKEY-169I5.4, RBP4, PSMB9A, ESR2A, VEGFAA, RARAA, INSIG1, SI:CH211-241B2.5, PIK3R1, LDLRA, ADH5, SI:DKEY-192G7.3, BRINP2, NR4A2B, CYGB2, CYGB1, STAT6, EDEM3, STAT1A, STAT1B, EDEM1, CASP3A, STAT2, SOCS1A, STAT3, CXCL8A, PTGER4B, SCD, CASTOR2, RAB13, ADH…	0.00143163
GOTERM_BP_FAT	GO:1901701	cellular response to oxygen-containing compound	37	ESR2A, CRTC2, INSIG1, PIK3R1, SI:CH211-241B2.5, LDLRA, ADH5, HTR2CL1, ZGC:123305, SI:DKEY-192G7.3, BRINP2, SESN3, SESN4, SESN1, NR4A2B, CYGB2, CYGB1, RPS6KB1A, STAT6, RGS8, IGLDCP, JAK1, CXCL18B, ENTPD1, PIK3R3A, LPIN1A, CASP3A, SLC2A12, STAT3, CXCL8A, PTGER4B, PTGER2A, SI:DKEY-169I5.4, CASTOR2, RAB13, PSMB9A, ADH8A	0.013241
GOTERM_BP_FAT	GO:0009725	response to hormone	40	ESR2A, RARAA, ASIP1, THRB, INSIG1, NFE2L2A, PIK3R1, CPN1, KHK, ZGC:123305, NR4A2B, NUPR1B, RPS6KB1A, JUNBB, STAT6, PITX2, TIMP4.3, JAK1, KEAP1A, PIK3R3A, JUN, LPIN1A, SSR4, STAT1A, STAT1B, STAT2, SOCS1A, SLC2A12, STAT3, PTGER4B, PTGER2A, TSHR, ADIPOR1A, NR1D2B, RAB13, AVPR1AA, MED1L, FBP1B, RARGA, AVPR2AB	0.0222872
GOTERM_BP_FAT	GO:0032870	cellular response to hormone stimulus	32	ESR2A, RARAA, ASIP1, THRB, INSIG1, NFE2L2A, PIK3R1, CPN1, ZGC:123305, NR4A2B, NUPR1B, RPS6KB1A, STAT6, PITX2, JAK1, KEAP1A, PIK3R3A, LPIN1A, SSR4, SLC2A12, STAT3, PTGER4B, PTGER2A, TSHR, ADIPOR1A, NR1D2B, RAB13, AVPR1AA, MED1L, FBP1B, RARGA, AVPR2AB	0.0424866
GOTERM_BP_FAT	GO:0009719	response to endogenous stimulus	56	TRIM71, THRB, KHK, ZGC:123305, NUPR1B, RPS6KB1A, PITX2, ACVR2AB, KEAP1A, JAK1, PIK3R3A, LPIN1A, SSR4, SLC2A12, RGMD, NRP2B, PTGER2A, ADIPOR1A, RGMA, TGFBR3, BMP2B, NR1D2B, AKT1S1, MED1L, FBP1B, RARGA, AVPR2AB, ESR2A, VEGFAA, RARAA, ASIP1, FGFR1B, INSIG1, NFE2L2A, PIK3R1, NTRK3A, CPN1, TOB1A, NR4A2B, JUNBB, STAT6, TIMP4.3, WWTR1, JUN, STAT1A, STAT1B, STAT2, SOCS1A, STAT3, PTGER4B, TSHR, TGFBR2L, R…	0.0729681
GOTERM_BP_FAT	GO:0071495	cellular response to endogenous stimulus	48	TRIM71, VEGFAA, ESR2A, RARAA, ASIP1, FGFR1B, THRB, INSIG1, NFE2L2A, PIK3R1, NTRK3A, CPN1, ZGC:123305, TOB1A, NR4A2B, NUPR1B, RPS6KB1A, STAT6, PITX2, ACVR2AB, JAK1, KEAP1A, WWTR1, PIK3R3A, LPIN1A, SSR4, SLC2A12, STAT3, RGMD, PTGER4B, NRP2B, PTGER2A, TSHR, ADIPOR1A, RGMA, TGFBR3, TGFBR2L, BMP2B, NR1D2B, AKT1S1, RAB13, KIDINS220A, AVPR1AA, MED1L, FBP1B, RARGA, TGFBR2A, AVPR2AB	0.136041
GOTERM_BP_FAT	GO:1901698	response to nitrogen compound	37	CRTC2, INSIG1, SEL1L, PIK3R1, HTR2CL1, KHK, RNF145B, ZGC:123305, SESN3, SESN4, SESN1, NR4A2B, RPS6KB1A, STAT6, LPLA, RGS8, CALR3A, JAK1, CALR3B, EDEM3, PIK3R3A, LPIN1A, STAT1A, STAT1B, STAT2, FBXO2, EDEM1, SOCS1A, SLC2A12, STAT3, TMUB2, FBXO44.5, CASTOR2, FASN, RAB13, MXC, CALR	0.279938
GOTERM_BP_FAT	GO:0043434	response to peptide hormone	17	PIK3R3A, LPIN1A, STAT1A, STAT1B, INSIG1, STAT2, SLC2A12, STAT3, SOCS1A, PIK3R1, KHK, ZGC:123305, NR4A2B, RAB13, RPS6KB1A, STAT6, JAK1	0.394375
GOTERM_BP_FAT	GO:1901699	cellular response to nitrogen compound	19	CRTC2, PIK3R3A, LPIN1A, INSIG1, SLC2A12, STAT3, PIK3R1, HTR2CL1, ZGC:123305, SESN3, SESN4, CASTOR2, SESN1, NR4A2B, RAB13, RPS6KB1A, STAT6, RGS8, JAK1	0.758654
GOTERM_BP_FAT	GO:0071375	cellular response to peptide hormone stimulus	12	ZGC:123305, PIK3R3A, LPIN1A, INSIG1, SLC2A12, NR4A2B, RAB13, STAT3, RPS6KB1A, STAT6, PIK3R1, JAK1	0.977011
GOTERM_BP_FAT	GO:0032868	response to insulin	10	ZGC:123305, PIK3R3A, LPIN1A, INSIG1, SLC2A12, RAB13, SOCS1A, RPS6KB1A, PIK3R1, KHK	0.988745
GOTERM_BP_FAT	GO:0032869	cellular response to insulin stimulus	8	ZGC:123305, PIK3R3A, LPIN1A, INSIG1, SLC2A12, RAB13, RPS6KB1A, PIK3R1	0.988745
Annotation Cluster 6	Enrichment Score: 2.7472025513541833
Category	Term		Count	Genes	FDR
GOTERM_BP_FAT	GO:0031667	response to nutrient levels	26	BECN1, PRKAA1, NPRL2, ZGC:92606, WDR45, MAP1LC3B, MAP1LC3A, NUAK2, ULK1B, PTER, SESN3, SESN4, SESN1, NUPR1B, PRKAG2B, BCAS3, CXCL8A, ATG14, SIRT2, DAP, VPS41, XPR1A, DAP1B, GABARAPB, ULK2, GABARAPA	0.000255451
GOTERM_CC_FAT	GO:0005776	autophagosome	20	BECN1, SI:CH211-260E23.9, ATG9B, ATG9A, ZGC:92606, LOC569441, ATG14, MAP1LC3B, MAP1LC3A, ULK1B, WDR81, FYCO1A, TP53INP1, RAB24, GABARAPB, TBC1D25, ULK2, GABARAPA, SNAP29, OPTN	0.000102883
GOTERM_BP_FAT	GO:0042594	response to starvation	23	PRKAG2B, BECN1, BCAS3, PRKAA1, NPRL2, ZGC:92606, ATG14, WDR45, DAP, MAP1LC3B, MAP1LC3A, NUAK2, ULK1B, SESN3, SESN4, SESN1, VPS41, XPR1A, NUPR1B, DAP1B, GABARAPB, ULK2, GABARAPA	0.000424782
GOTERM_BP_FAT	GO:0031669	cellular response to nutrient levels	21	PRKAG2B, BECN1, PRKAA1, NPRL2, ZGC:92606, CXCL8A, ATG14, WDR45, DAP, MAP1LC3B, MAP1LC3A, NUAK2, SESN3, SESN4, SESN1, VPS41, XPR1A, NUPR1B, DAP1B, GABARAPB, GABARAPA	0.00143163
GOTERM_BP_FAT	GO:0009267	cellular response to starvation	20	PRKAG2B, BECN1, PRKAA1, NPRL2, ZGC:92606, ATG14, WDR45, DAP, MAP1LC3B, MAP1LC3A, NUAK2, SESN3, SESN4, SESN1, VPS41, XPR1A, NUPR1B, DAP1B, GABARAPB, GABARAPA	0.00390134
GOTERM_BP_FAT	GO:0000045	autophagosome assembly	20	BECN1, SI:CH211-260E23.9, ATG9B, ATG9A, ZGC:92606, LOC569441, WIPI1, ATG14, WDR45, MAP1LC3B, MAP1LC3A, ULK1B, ATG101, ZGC:101559, TP53INP1, ATG2A, GABARAPB, ULK2, ATG4A, GABARAPA	0.00499025
GOTERM_BP_FAT	GO:1905037	autophagosome organization	20	BECN1, SI:CH211-260E23.9, ATG9B, ATG9A, ZGC:92606, LOC569441, WIPI1, ATG14, WDR45, MAP1LC3B, MAP1LC3A, ULK1B, ATG101, ZGC:101559, TP53INP1, ATG2A, GABARAPB, ULK2, ATG4A, GABARAPA	0.00633699
KEGG_PATHWAY	dre04140:Autophagy - animal		46	BECN1, PRKAA1, CALCOCO2, ZGC:92606, LOC569441, PIK3R1, WDR45, MAP1LC3B, MAP1LC3A, TBK1, DEPTOR, ULK1B, PRKACAA, ATG101, HIF1AL, CFLARA, INSB, ZGC:101559, MLST8, RPS6KB1A, SNAP29, VPS39, CTSLA, MAP2K1, BADB, NBR1A, SI:CH211-11N16.2, VPS33A, BNIP3, ATG9B, ATG9A, BNIP4, EIF2AK3, WIPI1, HMGB1A, ATG14, VAMP8, STX7L, VPS41, AKT1S1, ATG2A, GABARAPB, ULK2, ATG4A, GABARAPA, OPTN	0.00838188
GOTERM_BP_FAT	GO:0000422	autophagy of mitochondrion	17	BECN1, ATG9B, ATG9A, ZGC:92606, WIPI1, ATG14, WDR45, PINK1, MAP1LC3B, MAP1LC3A, ULK1B, ATG2A, GABARAPB, ULK2, ATG4A, GABARAPA, WU:FJ30F06	0.00789615
GOTERM_BP_FAT	GO:0016236	macroautophagy	28	BECN1, EI24, ZGC:92606, LOC569441, WDR45, MAP1LC3B, MAP1LC3A, ULK1B, ATG101, ZGC:101559, TP53INP1, NBR1A, SI:CH211-260E23.9, ATG9B, ATG9A, LIX1L, WIPI1, ATG14, RNF213B, WDR81, VPS41, ATG2A, GABARAPB, ULK2, ATG4A, GABARAPA, WU:FJ30F06, RNF213A	0.010141
GOTERM_BP_FAT	GO:0000423	mitophagy	13	BECN1, ATG9B, ATG9A, ZGC:92606, ATG14, MAP1LC3B, MAP1LC3A, ULK1B, GABARAPB, ULK2, ATG4A, GABARAPA, WU:FJ30F06	0.0211261
GOTERM_BP_FAT	GO:0061919	process utilizing autophagic mechanism	35	BECN1, PRKAA1, EI24, ZGC:92606, LOC569441, WDR45, MAP1LC3B, MAP1LC3A, ULK1B, ATG101, ZGC:101559, TP53INP1, VPS39, SEC16B, BCAS3, NBR1A, SI:CH211-260E23.9, ATG9B, ATG9A, LIX1L, WIPI1, ATG14, VAMP8, TMEM59, PINK1, RNF213B, WDR81, VPS41, ATG2A, GABARAPB, ULK2, ATG4A, GABARAPA, WU:FJ30F06, RNF213A	0.0364384
GOTERM_BP_FAT	GO:0006914	autophagy	35	BECN1, PRKAA1, EI24, ZGC:92606, LOC569441, WDR45, MAP1LC3B, MAP1LC3A, ULK1B, ATG101, ZGC:101559, TP53INP1, VPS39, SEC16B, BCAS3, NBR1A, SI:CH211-260E23.9, ATG9B, ATG9A, LIX1L, WIPI1, ATG14, VAMP8, TMEM59, PINK1, RNF213B, WDR81, VPS41, ATG2A, GABARAPB, ULK2, ATG4A, GABARAPA, WU:FJ30F06, RNF213A	0.0364384
GOTERM_CC_FAT	GO:0000407	phagophore assembly site	11	BECN1, NBR1A, ULK1B, ATG101, ATG9B, ATG9A, ATG2A, ULK2, WIPI1, ATG14, WDR45	0.0171868
KEGG_PATHWAY	dre04137:Mitophagy - animal		31	TFE3A, BECN1, CITED2, CALCOCO2, ZGC:92606, BNIP3LB, BNIP3LA, TRAF2A, RELA, MAP1LC3B, MAP1LC3A, TBK1, ULK1B, HIF1AL, FOXO3B, TBC1D17, MARCHF5, JUN, NBR1A, MTX3, BNIP3, ATG9B, ATG9A, BNIP4, SIAH1, EIF2AK3, PINK1, GABARAPB, ATF4B, GABARAPA, OPTN	0.0193421
GOTERM_CC_FAT	GO:0034045	phagophore assembly site membrane	8	ULK1B, ATG9B, ATG9A, ATG2A, ULK2, WIPI1, ATG14, WDR45	0.0406377
KEGG_PATHWAY	dre04136:Autophagy - other		12	BECN1, ATG101, ATG9B, ATG9A, ZGC:92606, ATG2A, GABARAPB, MLST8, ULK2, WIPI1, ATG4A, GABARAPA	0.0299533
GOTERM_BP_FAT	GO:0043562	cellular response to nitrogen levels	6	BECN1, MAP1LC3B, MAP1LC3A, ZGC:92606, GABARAPB, GABARAPA	0.152063
GOTERM_BP_FAT	GO:0006995	cellular response to nitrogen starvation	6	BECN1, MAP1LC3B, MAP1LC3A, ZGC:92606, GABARAPB, GABARAPA	0.152063
GOTERM_CC_FAT	GO:0000421	autophagosome membrane	8	MAP1LC3B, MAP1LC3A, WDR81, ATG9A, ZGC:92606, GABARAPB, GABARAPA, SNAP29	0.108068
GOTERM_BP_FAT	GO:0007033	vacuole organization	22	BECN1, SNAPIN, SI:CH211-260E23.9, ATG9B, ATG9A, ZGC:92606, LOC569441, WIPI1, ATG14, WDR45, TMEM251, MAP1LC3B, MAP1LC3A, ULK1B, ATG101, ZGC:101559, TP53INP1, ATG2A, GABARAPB, ULK2, ATG4A, GABARAPA	0.212503
GOTERM_BP_FAT	GO:0044804	nucleophagy	8	ULK1B, ATG9B, ATG9A, ATG2A, ULK2, WIPI1, ATG4A, WDR45	0.428669
GOTERM_BP_FAT	GO:0097352	autophagosome maturation	7	MAP1LC3B, MAP1LC3A, LIX1L, ZGC:92606, GABARAPB, GABARAPA, ATG14	0.542938
GOTERM_MF_FAT	GO:0008429	phosphatidylethanolamine binding	5	MAP1LC3B, MAP1LC3A, ZGC:92606, GABARAPB, GABARAPA	0.999328
GOTERM_MF_FAT	GO:0050811	GABA receptor binding	4	TRAK1A, ZGC:92606, GABARAPB, GABARAPA	0.999328
GOTERM_BP_FAT	GO:0016237	microautophagy	6	ULK1B, ATG9B, ATG9A, ATG2A, ULK2, ATG4A	0.784297
GOTERM_BP_FAT	GO:0034727	piecemeal microautophagy of the nucleus	6	ULK1B, ATG9B, ATG9A, ATG2A, ULK2, ATG4A	0.784297
GOTERM_BP_FAT	GO:0061709	reticulophagy	5	ULK1B, ATG9B, ATG9A, ATG2A, ULK2	0.988745
GOTERM_BP_FAT	GO:0032984	protein-containing complex disassembly	10	MAP1LC3B, EEF2K, MAP1LC3A, SH3GL1B, LIX1L, ZGC:92606, GABARAPB, TWF2B, GABARAPA, ATG14	0.988745
GOTERM_MF_FAT	GO:0031625	ubiquitin protein ligase binding	7	MAP1LC3B, MAP1LC3A, ZGC:92606, GABARAPB, ISG15, ERLIN2, GABARAPA	0.999328
GOTERM_MF_FAT	GO:0044389	ubiquitin-like protein ligase binding	7	MAP1LC3B, MAP1LC3A, ZGC:92606, GABARAPB, ISG15, ERLIN2, GABARAPA	0.999328
GOTERM_BP_FAT	GO:0022411	cellular component disassembly	11	MAP1LC3B, EEF2K, MAP1LC3A, SH3GL1B, LIX1L, ZGC:92606, GABARAPB, DNASE2, TWF2B, GABARAPA, ATG14	0.988745
GOTERM_BP_FAT	GO:0033554	cellular response to stress	74	OGG1, WDR45, BBC3, HERPUD1, POLB, CASP9, MAP1LC3B, SERP1, UNGB, MAP1LC3A, SESN3, SSRP1B, HIF1AL, SESN4, SESN1, CREB3L2, NUPR1B, EXO5, KMT5B, KEAP1A, PDIA3, SI:DKEY-249D8.1, FBXO2, DNAJB14, ATG14, SIRT2, ECRG4A, DAP1B, GABARAPB, GABARAPA, PPP1R15A, BECN1, PRKAA1, UBA7, NPRL2, MVP, INSIG1, SEL1L, ZGC:92606, NFE2L2A, BRCC3, RNF145B, POLD4, NUAK2, CYGB2, PMAIP1, CYGB1, CALR3A, CALR3B, EDEM3, PRKAG2B,…	0.988745
GOTERM_BP_FAT	GO:0070925	organelle assembly	54	CLXN, GORAB, QKI2, SEPTIN15, LOC569441, WDR45, MAP1LC3B, MAP1LC3A, ULK1B, CDH2, ZGC:101559, FOXJ1A, TTC36, ABCC4, MBD3B, ATG9B, ATG9A, WIPI1, SLMAPB, CHMP4BA, ATG14, SIRT2, ACTN2B, RNF213B, SMO, CRYABB, GABARAPB, ULK2, ATG4A, GABARAPA, RNF213A, RNF31, BECN1, ZGC:92606, WDR62, RPL5B, RPL5A, ATG101, LZTS2A, TP53INP1, RILP, WWTR1, PHETA2, FZD2, SI:CH211-260E23.9, SI:CH211-11N16.2, BBIP1, TPCN2, RPS2…	0.988745
Annotation Cluster 7	Enrichment Score: 2.263224689002975
Category	Term		Count	Genes	FDR
GOTERM_MF_FAT	GO:0008270	zinc ion binding	105	FTR67, TRIM35-14, MMP14B, TRAF4A, MMP14A, ZDBF2, DHX58, FNTB, TRIM35-19, TRIM25, SLC39A1, FTR72, NANOS1, TRIM35-1, FTR73, TRIM35-23, FTR76, TRIM35-3, TRIM35-24, FTR79, TRAFD1, MMP15A, TRIM35-20, NR1D2B, CPXM1A, TRIM16, RORAA, ESR2A, TRIM35-33, FTR88, DTX2, ATXN7L3B, TRAF2A, FTR06, BTR24, ADH5, BTR29, RNF145B, LOC100150342, FTR91, FTR93, FTR95, ZGC:175284, FTR11, FTR14, FTR13, SIAH1, ESRRB, FTR16,…	0.012052
GOTERM_MF_FAT	GO:0046914	transition metal ion binding	127	FTR67, TRIM35-14, CYP2AD3, MMP14B, OGFOD3, TRAF4A, MMP14A, ZDBF2, CYP2V1, DHX58, FNTB, TRIM35-19, TRIM25, SLC39A1, FTR72, NANOS1, TRIM35-1, FTR73, TRIM35-23, FTR76, TRIM35-3, TRIM35-24, FTR79, TRAFD1, P3H1, MMP15A, TRIM35-20, NR1D2B, CPXM1A, TRIM16, RORAA, ESR2A, TRIM35-33, FTR88, DTX2, ATXN7L3B, TRAF2A, FTR06, BTR24, ADH5, BTR29, P4HA1A, RNF145B, LOC100150342, LOXL3A, CYGB2, CYGB1, FTR91, FTR93,…	0.012052
GOTERM_MF_FAT	GO:0043169	cation binding	409	COL5A2A, CYP2AD3, XYLT2, RNF11A, ZDBF2, RNF114, LIMA1A, SAMD11, HPCAL1, ZFYVE21, PRKD3, RUFY2, PCXA, RBCK1, PAMR1B, RORAA, SI:CH211-281L24.3, OPTN, SI:DKEYP-84F3.9, ATXN7L3B, ADH5, RNF215, COMTB, SI:CH73-367F21.6, EDEM3, LECT2.2, EDEM1, LNPEP, RNF34A, AIF1L, MEX3B, PARP12B, DMRT2A, PARP12A, RORCA, PRKCHB, ADA, THBS4B, LOC560627, SI:CH211-225B11.1, EFCAB7, GLI1, GLI3, ISCUA, SI:CH211-155E24.3, SNC…	0.949852
GOTERM_MF_FAT	GO:0046872	metal ion binding	402	COL5A2A, CYP2AD3, XYLT2, RNF11A, ZDBF2, RNF114, LIMA1A, SAMD11, HPCAL1, ZFYVE21, PRKD3, RUFY2, PCXA, RBCK1, PAMR1B, RORAA, SI:CH211-281L24.3, OPTN, SI:DKEYP-84F3.9, ATXN7L3B, ADH5, RNF215, COMTB, SI:CH73-367F21.6, EDEM3, LECT2.2, EDEM1, LNPEP, RNF34A, AIF1L, MEX3B, PARP12B, DMRT2A, PARP12A, RORCA, PRKCHB, ADA, THBS4B, LOC560627, SI:CH211-225B11.1, EFCAB7, GLI1, GLI3, ISCUA, SI:CH211-155E24.3, SNC…	0.999328
GOTERM_MF_FAT	GO:0036094	small molecule binding	575	COL5A2A, SI:DKEY-34D22.2, CYP2AD3, XYLT2, PIMR68, RNF11A, ZDBF2, LOC101882698, TBK1, RNF114, HELZ2A, LIMA1A, SAMD11, DDX17, MYH9A, HPCAL1, ZFYVE21, GTPBP4, RBP4, CRABP2B, PRKD3, RUFY2, PCXA, RIPK1L, RBCK1, TARS3, PAMR1B, RORAA, SI:CH211-281L24.3, OPTN, ABCA3B, SI:DKEYP-84F3.9, ATXN7L3B, ADH5, CRABP1B, RNF215, COMTB, SI:CH73-367F21.6, EDEM3, CDK17, DNAH10, LECT2.2, EDEM1, EIF2AK3, EIF2AK2, LNPEP, …	0.999328
GOTERM_MF_FAT	GO:0043167	ion binding	560	COL5A2A, SI:DKEY-34D22.2, CYP2AD3, XYLT2, PIMR68, RNF11A, ZDBF2, LOC101882698, TBK1, RNF114, HELZ2A, LIMA1A, SAMD11, DDX17, MYH9A, HPCAL1, ZFYVE21, GTPBP4, CRABP2B, PRKD3, RUFY2, PCXA, RIPK1L, RBCK1, TARS3, PAMR1B, RORAA, SI:CH211-281L24.3, OPTN, ABCA3B, SI:DKEYP-84F3.9, ATXN7L3B, ADH5, CRABP1B, RNF215, COMTB, SI:CH73-367F21.6, EDEM3, CDK17, DNAH10, LECT2.2, EDEM1, EIF2AK3, EIF2AK2, LNPEP, RNF34A…	0.999328
Annotation Cluster 8	Enrichment Score: 2.260966430325133
Category	Term		Count	Genes	FDR
KEGG_PATHWAY	dre00982:Drug metabolism - cytochrome P450		15	UGT1B1, GSTM.1, GSTT2, GSTP1.2, FMO5, ADH5, AOX6, UGT5B2, UGT2A4, UGT5B1, UGT5C2, UGT2A2, UGT2A1, ADH8A, UGT5B4	0.0153788
KEGG_PATHWAY	dre00053:Ascorbate and aldarate metabolism		12	ALDH2.1, ALDH3A2B, UGT1B1, UGT2A4, RGN, UGT5B2, UGT5B1, UGT5C2, UGT2A2, UGT2A1, ALDH9A1A.1, UGT5B4	0.0164479
GOTERM_MF_FAT	GO:0015020	glucuronosyltransferase activity	10	UGT1B1, UGT2A4, UGT5B2, UGT5C3, UGT5B1, UGT5C2, UGT2A3, UGT2A2, UGT5C1, UGT2A1	0.218529
KEGG_PATHWAY	dre00830:Retinol metabolism		14	UGT1B1, RPE65C, ADH5, AOX6, DHRS3A, UGT5B2, UGT2A4, UGT5B1, UGT5C2, UGT2A2, UGT2A1, BCO1, ADH8A, UGT5B4	0.0312367
GOTERM_MF_FAT	GO:0008194	UDP-glycosyltransferase activity	27	UGT1B1, B3GNT5A, GALNT17, XYLT2, GALNT18B, GXYLT2, MGAT3B, GYS1, UGT5C3, UGT2A4, UGT5C2, UGT2A3, UGT5C1, UGT2A2, UGT2A1, MGAT2, EXTL3, CHPF2, GALNT1, CSGALNACT2, B3GALT8, COLGALT1A, B3GNT9, B3GLCTA, UGT5B2, UGT5B1, UGT5B4	0.245984
KEGG_PATHWAY	dre00980:Metabolism of xenobiotics by cytochrome P450		14	CBR1, UGT1B1, GSTM.1, GSTT2, GSTP1.2, ADH5, UGT5B2, UGT2A4, UGT5B1, UGT5C2, UGT2A2, UGT2A1, ADH8A, UGT5B4	0.0355344
KEGG_PATHWAY	dre00040:Pentose and glucuronate interconversions		10	UGP2B, AKR1B1.2, UGT1B1, UGT2A4, UGT5B2, UGT5B1, UGT5C2, UGT2A2, UGT2A1, UGT5B4	0.13347
KEGG_PATHWAY	dre00140:Steroid hormone biosynthesis		11	STS, UGT1B1, SRD5A1, UGT2A4, UGT5B2, UGT5B1, UGT5C2, COMTB, UGT2A2, UGT2A1, UGT5B4	0.159668
KEGG_PATHWAY	dre00860:Porphyrin metabolism		12	HMOX2B, HMOX1A, UGT1B1, UGT2A4, UGT5B2, UGT5B1, BLVRB, UGT5C2, UGT2A2, UGT2A1, UGT5B4, HEPHL1A	0.271794
KEGG_PATHWAY	dre01240:Biosynthesis of cofactors		25	UGP2B, MTHFD1A, PANK2, UGT1B1, AK4, DHRS3A, KYNU, UGT2A4, UGT5C2, UGT2A2, UGT2A1, BCO1, VKORC1, PANK1A, ALDH2.1, LOC553228, HPDB, MAT1A, ALDH3A2B, UGT5B2, RGN, UGT5B1, CMPK2, ADSS1, UGT5B4	0.583702
KEGG_PATHWAY	dre00983:Drug metabolism - other enzymes		12	IMPDH1B, UGT1B1, UGT2A4, UGT5B2, GSTT2, UGT5B1, GSTM.1, UGT5C2, UGT2A2, UGT2A1, GSTP1.2, UGT5B4	0.815125
Annotation Cluster 9	Enrichment Score: 2.177678743847822
Category	Term		Count	Genes	FDR
GOTERM_MF_FAT	GO:0016757	glycosyltransferase activity	47	PYGB, UGT1B1, AGLA, B3GNT5A, GALNT17, GIG2O, XYLT2, GALNT18B, GIG2P, PRTFDC1B, GXYLT2, MGAT3B, GYS1, ST6GAL2A, UGT5C3, UGT2A4, UGT5C2, UGT2A3, UGT5C1, UGT2A2, UGT2A1, MGAT2, PARP14RS4, DPY19L1L, EXTL3, NAMPT1, PARP14RS1, CHPF2, GALNT1, CSGALNACT2, B3GALT8, COLGALT1A, SI:CH211-244B2.3, LACC1, GIG2E, B3GNT9, B3GLCTA, PARP12B, DPY19L3, SI:CH211-244B2.4, PARP12A, UGT5B2, UGT5B1, GBE1B, NAMPT3.2, GIG2…	0.218529
GOTERM_MF_FAT	GO:0016763	pentosyltransferase activity	16	NAMPT1, PARP14RS1, GIG2O, XYLT2, GIG2P, PRTFDC1B, GXYLT2, SI:CH211-244B2.3, LACC1, GIG2E, PARP12B, SI:CH211-244B2.4, PARP12A, PARP14RS4, NAMPT3.2, GIG2D	0.502421
GOTERM_MF_FAT	GO:0003950	NAD+ poly-ADP-ribosyltransferase activity	10	SI:CH211-244B2.3, GIG2E, PARP14RS1, PARP12B, SI:CH211-244B2.4, PARP12A, GIG2O, GIG2P, PARP14RS4, GIG2D	0.66772
GOTERM_MF_FAT	GO:1990404	NAD+-protein mono-ADP-ribosyltransferase activity	5	SI:CH211-244B2.3, PARP14RS1, PARP12B, SI:CH211-244B2.4, PARP12A	0.999328
Annotation Cluster 10	Enrichment Score: 2.1222947857743484
Category	Term		Count	Genes	FDR
GOTERM_BP_FAT	GO:0009968	negative regulation of signal transduction	79	OTUD4, SOX11A, RIPOR2, SLC35F6, PID1, CCDC125, NEURL1AB, TMBIM1A, SNX13, INPP5KA, ZDHHC12B, RGS7A, HERPUD1, PREX1, DEPTOR, SESN3, SESN4, SESN1, WDR91, DHX58, DACT2, PTPN2A, RSPO3, PMEPA1, FOXO3B, RGS8, TLE2A, SOCS3B, DACT3A, CHUK, IGFBP3, GPC1A, MOSMOB, SI:DKEY-237I9.1, RNF213B, PLEKHA1B, INPPL1B, AKT1S1, TLE3A, GRINAB, RNF213A, LDLRAD4A, PRKAA1, PDE11AL, NPRL2, INSIG1, PHACTR4B, RGS7BPA, SI:CH21…	0.000424782
GOTERM_BP_FAT	GO:0048585	negative regulation of response to stimulus	86	OTUD4, SOX11A, RIPOR2, SLC35F6, PID1, CCDC125, NEURL1AB, TMBIM1A, SNX13, INPP5KA, ZDHHC12B, RGS7A, HERPUD1, PREX1, DEPTOR, SESN3, SESN4, SESN1, WDR91, DHX58, DACT2, PTPN2A, RSPO3, PMEPA1, FOXO3B, RGS8, TLE2A, SOCS3B, DACT3A, CHUK, NDRG1A, IGFBP3, GPC1A, TRAFD1, METRNLA, MOSMOB, SI:DKEY-237I9.1, RNF213B, PLEKHA1B, INPPL1B, AKT1S1, TLE3A, GRINAB, RNF213A, LDLRAD4A, PRKAA1, PDE11AL, NPRL2, INSIG1, P…	0.000505403
GOTERM_BP_FAT	GO:0010648	negative regulation of cell communication	79	OTUD4, SOX11A, RIPOR2, SLC35F6, PID1, CCDC125, NEURL1AB, TMBIM1A, SNX13, INPP5KA, ZDHHC12B, RGS7A, HERPUD1, PREX1, DEPTOR, SESN3, SESN4, SESN1, WDR91, DHX58, DACT2, PTPN2A, RSPO3, PMEPA1, FOXO3B, RGS8, TLE2A, SOCS3B, DACT3A, CHUK, IGFBP3, GPC1A, MOSMOB, SI:DKEY-237I9.1, RNF213B, PLEKHA1B, INPPL1B, AKT1S1, TLE3A, GRINAB, RNF213A, LDLRAD4A, PRKAA1, PDE11AL, NPRL2, INSIG1, PHACTR4B, RGS7BPA, SI:CH21…	0.000552647
GOTERM_BP_FAT	GO:0023057	negative regulation of signaling	79	OTUD4, SOX11A, RIPOR2, SLC35F6, PID1, CCDC125, NEURL1AB, TMBIM1A, SNX13, INPP5KA, ZDHHC12B, RGS7A, HERPUD1, PREX1, DEPTOR, SESN3, SESN4, SESN1, WDR91, DHX58, DACT2, PTPN2A, RSPO3, PMEPA1, FOXO3B, RGS8, TLE2A, SOCS3B, DACT3A, CHUK, IGFBP3, GPC1A, MOSMOB, SI:DKEY-237I9.1, RNF213B, PLEKHA1B, INPPL1B, AKT1S1, TLE3A, GRINAB, RNF213A, LDLRAD4A, PRKAA1, PDE11AL, NPRL2, INSIG1, PHACTR4B, RGS7BPA, SI:CH21…	0.000552647
GOTERM_BP_FAT	GO:0009966	regulation of signal transduction	159	CLXN, OTUD4, RIPOR2, SOX11A, PID1, ZGC:110239, JADE1, TMBIM1A, TRAF4A, INPP5KA, KCTD12.2, PREX1, DEPTOR, SESN3, ADGRA2, CTSS2.2, SESN4, SESN1, DHX58, WDR91, TNFSF10, TNFSF11, TRIM25, FOXO3B, RGS8, IGF2B, TLE2A, SOCS3B, CTSLA, DACT3A, MAP2K1, MUSK, IGFBP3, GPC1A, HPCAL1, NRP2B, CRABP2B, SMO, PLEKHA1B, INPPL1B, SFRP5, TLE3A, RIPK1L, RBCK1, OPTN, CDC42SE1, FGFR1B, PDE11AL, NPRL2, INSIG1, PHACTR4B, G…	0.0424866
GOTERM_BP_FAT	GO:0023051	regulation of signaling	167	CLXN, GRM6B, OTUD4, RIPOR2, SOX11A, PID1, ZGC:110239, JADE1, TMBIM1A, TRAF4A, LMO7B, INPP5KA, KCTD12.2, PREX1, DEPTOR, SESN3, ADGRA2, CTSS2.2, SESN4, SESN1, DHX58, WDR91, TNFSF10, TNFSF11, TRIM25, FOXO3B, RGS8, IGF2B, TLE2A, SOCS3B, CTSLA, DACT3A, MAP2K1, MUSK, IGFBP3, GPC1A, HPCAL1, NRP2B, CRABP2B, SMO, PLEKHA1B, INPPL1B, SFRP5, SCG5, TLE3A, RIPK1L, RBCK1, NLGN4XA, OPTN, GRIA3B, CDC42SE1, FGFR1B…	0.151026
GOTERM_BP_FAT	GO:0010646	regulation of cell communication	166	CLXN, GRM6B, OTUD4, RIPOR2, SOX11A, PID1, ZGC:110239, JADE1, TMBIM1A, TRAF4A, INPP5KA, KCTD12.2, PREX1, DEPTOR, SESN3, ADGRA2, CTSS2.2, SESN4, SESN1, DHX58, WDR91, TNFSF10, TNFSF11, TRIM25, FOXO3B, RGS8, IGF2B, TLE2A, SOCS3B, CTSLA, DACT3A, MAP2K1, MUSK, IGFBP3, GPC1A, HPCAL1, NRP2B, CRABP2B, SMO, PLEKHA1B, INPPL1B, SFRP5, SCG5, TLE3A, RIPK1L, RBCK1, NLGN4XA, OPTN, GRIA3B, CDC42SE1, FGFR1B, PDE11…	0.166525
GOTERM_BP_FAT	GO:1902532	negative regulation of intracellular signal transduction	30	RIPOR2, PRKAA1, PDE11AL, NPRL2, INSIG1, CCDC125, INPP5KA, ZDHHC12B, HERPUD1, PREX1, DEPTOR, SESN3, SESN4, TMEM127, SESN1, WDR91, DHX58, PTPN2A, WWTR1, CHUK, NCK2B, SI:DKEY-237I9.1, MGRN1A, PDE10A, MGRN1B, LOC570815, PIK3IP1, PLEKHA1B, CASTOR2, AKT1S1	0.784297
GOTERM_BP_FAT	GO:0048584	positive regulation of response to stimulus	67	RIPOR2, CD40, ZGC:110239, TRAF4A, GLI1, ZGC:123107, FLCN, TBK1, CTSS2.2, ADGRA2, DHX58, TNFSF10, TNFSF11, RSPO3, IP6K2A, KMT5B, IGF2B, CTSLA, MUSK, CHUK, RSAD2, MMP2, GPC5A, BMP2B, SMO, SFRP5, SI:DKEY-10C21.1, RIPK1L, RBCK1, IL6ST, GAPDH, TLR3, AVPI1, VEGFAA, FGFR1B, ING5A, C6.2, C6.1, TRAF2A, NTRK3A, SASH1A, B2ML, LOXL3A, LZTS2A, TIFA, DVL2, LURAP1, EXTL3, SULF2B, CADM1A, MAP2K6, EYA1, EYA2, SUL…	0.978016
GOTERM_BP_FAT	GO:0043123	positive regulation of canonical NF-kappaB signal transduction	10	CHUK, TIFA, TNFSF10, TNFSF11, RIPK1L, RBCK1, TRAF2A, S100B, LURAP1, GAPDH	0.988745
GOTERM_MF_FAT	GO:0005164	tumor necrosis factor receptor binding	5	EDA, TNFSF10, TNFSF11, TRAF4A, TRAF2A	0.999328
GOTERM_BP_FAT	GO:1902531	regulation of intracellular signal transduction	73	RIPOR2, CCDC125, TRAF4A, INPP5KA, ZDHHC12B, SIPA1L2, HERPUD1, PREX1, FLCN, DEPTOR, SESN3, SESN4, SESN1, WDR91, DHX58, TNFSF10, TNFSF11, TRIM25, PTPN2A, IGF2B, MAP2K1, MUSK, CHUK, SEZ6L, SI:DKEY-237I9.1, CRABP2B, MDFIC, PLEKHA1B, AKT1S1, RGN, RIPK1L, RBCK1, GAPDH, OPTN, MDFI, AVPI1, CDC42SE1, VEGFAA, PRKAA1, FGFR1B, PDE11AL, NPRL2, INSIG1, GRB2A, TRAF2A, NTRK3A, SASH1A, PPM1KA, DHRS3A, PPM1KB, TME…	0.988745
GOTERM_BP_FAT	GO:0043122	regulation of canonical NF-kappaB signal transduction	12	CHUK, TIFA, TNFSF10, TNFSF11, TRAF4A, RIPK1L, RBCK1, TRAF2A, S100B, LURAP1, GAPDH, OPTN	0.988745
GOTERM_MF_FAT	GO:0032813	tumor necrosis factor receptor superfamily binding	5	EDA, TNFSF10, TNFSF11, TRAF4A, TRAF2A	0.999328
GOTERM_BP_FAT	GO:0009967	positive regulation of signal transduction	47	VEGFAA, FGFR1B, ING5A, ZGC:110239, TRAF4A, TRAF2A, GLI1, NTRK3A, SASH1A, FLCN, CTSS2.2, ADGRA2, LOXL3A, LZTS2A, TIFA, TNFSF10, DVL2, TNFSF11, RSPO3, IP6K2A, EXTL3, LURAP1, IGF2B, SULF2B, MAP2K6, CTSLA, CHUK, MUSK, MMP2, GPC5A, SULF1, S100B, NCK2B, GPR137C, RNF146, BMP2B, SMO, SFRP5, SI:DKEY-29H14.10, RIPK1L, RBCK1, ADRA2DA, PDE6GA, GAPDH, DDR2A, RICTORB, AVPI1	0.988745
GOTERM_BP_FAT	GO:0010647	positive regulation of cell communication	48	VEGFAA, FGFR1B, ING5A, ZGC:110239, TRAF4A, TRAF2A, GLI1, NTRK3A, SASH1A, FLCN, CTSS2.2, ADGRA2, LOXL3A, LZTS2A, TIFA, TNFSF10, DVL2, TNFSF11, RSPO3, IP6K2A, EXTL3, LURAP1, IGF2B, SULF2B, MAP2K6, CTSLA, CHUK, MUSK, MMP2, GPC5A, CACNG2A, SULF1, S100B, NCK2B, GPR137C, RNF146, BMP2B, SMO, SFRP5, SI:DKEY-29H14.10, RIPK1L, RBCK1, ADRA2DA, PDE6GA, GAPDH, DDR2A, RICTORB, AVPI1	0.988745
GOTERM_BP_FAT	GO:0023056	positive regulation of signaling	48	VEGFAA, FGFR1B, ING5A, ZGC:110239, TRAF4A, TRAF2A, GLI1, NTRK3A, SASH1A, FLCN, CTSS2.2, ADGRA2, LOXL3A, LZTS2A, TIFA, TNFSF10, DVL2, TNFSF11, RSPO3, IP6K2A, EXTL3, LURAP1, IGF2B, SULF2B, MAP2K6, CTSLA, CHUK, MUSK, MMP2, GPC5A, CACNG2A, SULF1, S100B, NCK2B, GPR137C, RNF146, BMP2B, SMO, SFRP5, SI:DKEY-29H14.10, RIPK1L, RBCK1, ADRA2DA, PDE6GA, GAPDH, DDR2A, RICTORB, AVPI1	0.988745
GOTERM_BP_FAT	GO:1902533	positive regulation of intracellular signal transduction	25	VEGFAA, FGFR1B, TRAF4A, TRAF2A, NTRK3A, SASH1A, FLCN, TIFA, TNFSF10, TNFSF11, LURAP1, IGF2B, MAP2K6, CHUK, MUSK, S100B, NCK2B, GPR137C, RIPK1L, RBCK1, ADRA2DA, GAPDH, DDR2A, RICTORB, AVPI1	0.988745
Annotation Cluster 11	Enrichment Score: 1.9857647706881885
Category	Term		Count	Genes	FDR
GOTERM_CC_FAT	GO:0005773	vacuole	64	ZGC:110239, CTSZ, PCSK9, LOC569441, SPPL2, ZGC:123107, FLCN, CTSO, MAP1LC3B, MAP1LC3A, ULK1B, CTSS2.2, FYCO1A, GALCA, MLST8, ACP2, CTBS, SNAP29, CTSC, CTSLA, VPS33A, ATG9B, LOC553228, ATG9A, ATG14, VAMP8, LMBRD1, WDR81, GABARAPB, ULK2, TBC1D25, DNASE2, GABARAPA, OPTN, PCYOX1, BECN1, SLC48A1B, SLC48A1A, NPRL2, ZGC:92606, B2ML, DRAM1, GNSA, GNSB, TP53INP1, RAB24, ARSK, SI:CH211-260E23.9, FUCA2, ARR…	0.000131788
GOTERM_CC_FAT	GO:0005768	endosome	74	WASHC4, STEAP3, STEAP4, SNX13, PCSK9, SI:CH211-176G13.8, RAB22A, SPPL2, ZGC:123107, FYCO1A, ZGC:101559, WDR91, DACT2, PMEPA1, APPL2, APPL1, GRIPAP1, ABCC4, MAP2K1, STARD3NL, VPS33A, SH3GL1B, ATG9A, VPS37D, CHMP4BA, VAMP8, WDR81, TBC1D5, ZFYVE9B, CDKN1BA, CDKN1BB, LDLRAD4A, OPTN, EPN3A, BECN1, SLC48A1B, SLC48A1A, GOSR2, GRB2A, LPAR1, LDLRA, LDLRAP1A, SNX4, B2ML, RAB40B, DTNBP1A, VPS53, RAB24, HESX…	0.0630716
GOTERM_CC_FAT	GO:0031901	early endosome membrane	16	GRIPAP1, ABCC4, SH3GL1B, SORL1, VAMP8, SNX4, WDR81, STX7L, ZFYVE9B, VPS41, WDR91, PMEPA1, LDLRAD4A, PDLIM4, APPL2, APPL1	0.108068
GOTERM_CC_FAT	GO:0010008	endosome membrane	42	BECN1, STEAP3, STEAP4, SLC48A1B, SLC48A1A, GOSR2, SPPL2, ZGC:123107, SNX4, B2ML, DTNBP1A, VPS53, WDR91, HESX1, ACAP2B, STX6, PMEPA1, PDLIM4, APPL2, APPL1, GRIPAP1, ABCC4, STARD3NL, ITM2BB, SH3GL1B, VPS33A, ATG9A, VPS37D, CHMP4BA, SORL1, TPCN2, VAMP8, TMEM59, WDR81, STX7L, TBC1D5, VPS41, ZFYVE9B, RAB13, ITM2BA, CD68, LDLRAD4A	0.108068
GOTERM_CC_FAT	GO:0012506	vesicle membrane	67	STEAP3, STEAP4, DYSF, STON2, RAB22A, SPPL2, ZGC:123107, WDR91, PMEPA1, ANXA3B, SEC22BB, APPL2, APPL1, SREBF1, GRIPAP1, ABCC4, STARD3NL, VPS33A, SH3GL1B, ATG9A, VPS37D, COPZ2, SLMAPB, CHMP4BA, VAMP8, SYPL1, WDR81, TBC1D5, ZFYVE9B, TBC1D24, KDELR3, LDLRAD4A, EPN3A, BECN1, SEC23A, SLC48A1B, SLC48A1A, OTOFA, GOSR2, STX10, SNX4, AP3M1, B2ML, DTNBP1A, VPS53, CLTCL1, HESX1, ACAP2B, STX6, PDLIM4, SEC31A,…	0.135992
GOTERM_CC_FAT	GO:0005764	lysosome	41	SLC48A1B, SLC48A1A, CTSZ, ZGC:110239, PCSK9, SPPL2, ZGC:123107, FLCN, B2ML, CTSO, DRAM1, GNSA, CTSS2.2, FYCO1A, GNSB, ARSK, GALCA, MLST8, ACP2, CTBS, CTSC, CTSLA, VPS33A, FUCA2, ARRDC3B, TPCN2, EPDL1, GPR137C, VAMP8, TMEM59, LMBRD1, WDR81, NEU3.1, VPS41, PPT1, TPP1, DNASE2, CD68, SLC49A4, ADA, PCYOX1	0.138848
GOTERM_CC_FAT	GO:0030659	cytoplasmic vesicle membrane	65	STEAP3, STEAP4, DYSF, STON2, RAB22A, SPPL2, ZGC:123107, WDR91, PMEPA1, SEC22BB, APPL2, APPL1, SREBF1, GRIPAP1, ABCC4, STARD3NL, VPS33A, SH3GL1B, ATG9A, VPS37D, COPZ2, SLMAPB, CHMP4BA, VAMP8, SYPL1, WDR81, TBC1D5, ZFYVE9B, TBC1D24, KDELR3, LDLRAD4A, EPN3A, BECN1, SEC23A, SLC48A1B, SLC48A1A, OTOFA, GOSR2, STX10, SNX4, AP3M1, B2ML, DTNBP1A, VPS53, CLTCL1, HESX1, ACAP2B, STX6, PDLIM4, SEC31A, SEC16B,…	0.138848
GOTERM_CC_FAT	GO:0000323	lytic vacuole	41	SLC48A1B, SLC48A1A, CTSZ, ZGC:110239, PCSK9, SPPL2, ZGC:123107, FLCN, B2ML, CTSO, DRAM1, GNSA, CTSS2.2, FYCO1A, GNSB, ARSK, GALCA, MLST8, ACP2, CTBS, CTSC, CTSLA, VPS33A, FUCA2, ARRDC3B, TPCN2, EPDL1, GPR137C, VAMP8, TMEM59, LMBRD1, WDR81, NEU3.1, VPS41, PPT1, TPP1, DNASE2, CD68, SLC49A4, ADA, PCYOX1	0.139132
GOTERM_CC_FAT	GO:0005769	early endosome	29	SNX13, LDLRA, RAB22A, LDLRAP1A, SNX4, WDR91, PMEPA1, PDLIM4, APPL2, APPL1, GRIPAP1, ABCC4, MAP2K1, PHETA2, SH3GL1B, VPS33A, ARRDC3B, SORL1, VAMP8, MGRN1A, MGRN1B, WDR81, SNX17, STX7L, VPS41, ZFYVE9B, RAB11FIP5B, LDLRAD4A, APPB	0.173044
GOTERM_CC_FAT	GO:0098588	bounding membrane of organelle	130	STEAP3, STEAP4, TMEM167B, GALNT17, XYLT2, BNIP3LB, GALNT18B, BNIP3LA, CUX1B, GOLGA2, HS2ST1B, GOLGA5, WDR91, SEC22BB, COG8, CHST2B, VPS33A, SH3GL1B, ATG9A, MACO1A, ZGC:112148, CHMP4BA, CHST12A, ATG14, TMEM251, SYPL1, WDR81, GOLPH3B, GOLPH3A, ZFYVE9B, GABARAPB, GABARAPA, KDELR3, EPN3A, NPRL2, TMEM59L, B3GNT5A, SNX4, DTNBP1A, CLTCL1, ACAP2B, HESX1, SEC31A, SEC16B, SNAPIN, NDFIP1, ITM2BB, B3GALT8, C…	0.519395
GOTERM_CC_FAT	GO:0031902	late endosome membrane	16	STARD3NL, VPS33A, GOSR2, ATG9A, VPS37D, CHMP4BA, SORL1, TPCN2, ZGC:123107, VAMP8, B2ML, TMEM59, WDR81, VPS41, WDR91, CD68	0.691972
GOTERM_CC_FAT	GO:0005774	vacuolar membrane	27	SLC48A1B, SLC48A1A, NPRL2, ZGC:92606, SPPL2, ZGC:123107, FLCN, B2ML, MAP1LC3B, MAP1LC3A, MLST8, ACP2, SNAP29, VPS33A, ATG9A, TCIRG1B, TPCN2, GPR137C, VAMP8, TMEM59, LMBRD1, WDR81, VPS41, GABARAPB, GABARAPA, CD68, SLC49A4	0.753621
KEGG_PATHWAY	dre04142:Lysosome		26	CTSZ, ZGC:153169, SGSH, LIPF, AP3M1, CTSO, GNSA, CTSS2.2, GNSB, GALCA, CLTCL1, ACP2, CTSC, CTSLA, LOC100333521, CD164, FUCA2, TCIRG1B, SI:CH211-15D5.11, HYAL2B, PLA2G15, PPT1, TPP1, DNASE2, CD68, LGMN	0.374205
GOTERM_CC_FAT	GO:0005770	late endosome	21	MAP2K1, STARD3NL, VPS33A, GOSR2, ATG9A, VPS37D, RAB27B, CHMP4BA, SORL1, TPCN2, ZGC:123107, VAMP8, B2ML, TMEM59, WDR81, FYCO1A, VPS41, WDR91, DACT2, CD68, HBL1	0.965517
GOTERM_CC_FAT	GO:0005765	lysosomal membrane	18	SLC48A1B, SLC48A1A, VPS33A, SPPL2, TPCN2, GPR137C, ZGC:123107, VAMP8, FLCN, B2ML, TMEM59, LMBRD1, WDR81, VPS41, MLST8, ACP2, CD68, SLC49A4	0.965517
GOTERM_CC_FAT	GO:0098852	lytic vacuole membrane	18	SLC48A1B, SLC48A1A, VPS33A, SPPL2, TPCN2, GPR137C, ZGC:123107, VAMP8, FLCN, B2ML, TMEM59, LMBRD1, WDR81, VPS41, MLST8, ACP2, CD68, SLC49A4	0.965517
Annotation Cluster 12	Enrichment Score: 1.9447067809073637
Category	Term		Count	Genes	FDR
GOTERM_MF_FAT	GO:0005102	signaling receptor binding	89	CD40, EDA, ITGB2, ICAM3, TRAF4A, ZGC:174863, CXCL14, LAMB1A, ITGA2.2, INSB, TNFSF10, CCN5, ADMP, EFNB2B, TNFSF11, RSPO3, CPNE3, ATRNL1B, IGF2B, JAK1, SOCS3B, NAMPT1, TRAK1A, CXCL18B, EDN1, EGFL7, SYTL1, SI:DKEY-49N23.1, METRNLA, OGNA, SI:DKEY-237I9.1, TGFBR3, LINGO4B, BMP2B, SMO, ITGA11A, GABARAPB, ARHGEF1, GABARAPA, NLGN4XA, VEGFAA, GNAZ, ASIP1, LAMA1, LAMA4, FGL1, LRRC17, ZGC:92606, GRB2A, TRAF…	0.00375896
GOTERM_MF_FAT	GO:0005179	hormone activity	10	EDN1, ASIP1, TG, SST6, INSB, STC2A, METRNLA, FNDC5B, NPPCL2, IGF2B	0.586506
GOTERM_MF_FAT	GO:0030546	signaling receptor activator activity	30	VEGFAA, ASIP1, EDA, CXCL14, CXCL18A.1, INSB, TNFSF10, ADMP, TNFSF11, CCL25B, TAFA3B, GDF10B, IGF2B, WNT4, NAMPT1, CXCL18B, EDN1, SST6, SI:DKEY-49N23.1, STC2A, METRNLA, FNDC5B, CXCL8A, OGNA, SEMA4BB, TG, BMP2B, NPPCL2, APPB, THBS4B	0.999328
GOTERM_MF_FAT	GO:0048018	receptor ligand activity	29	VEGFAA, ASIP1, EDA, CXCL14, CXCL18A.1, INSB, TNFSF10, ADMP, TNFSF11, CCL25B, TAFA3B, GDF10B, IGF2B, WNT4, NAMPT1, CXCL18B, EDN1, SST6, SI:DKEY-49N23.1, STC2A, METRNLA, FNDC5B, CXCL8A, OGNA, SEMA4BB, TG, BMP2B, NPPCL2, THBS4B	0.999328
GOTERM_MF_FAT	GO:0030545	signaling receptor regulator activity	30	VEGFAA, ASIP1, EDA, CXCL14, CXCL18A.1, INSB, TNFSF10, ADMP, TNFSF11, CCL25B, TAFA3B, GDF10B, IGF2B, WNT4, NAMPT1, CXCL18B, EDN1, SST6, SI:DKEY-49N23.1, STC2A, METRNLA, FNDC5B, CXCL8A, OGNA, SEMA4BB, TG, BMP2B, NPPCL2, APPB, THBS4B	0.999328
GOTERM_MF_FAT	GO:0140677	molecular function activator activity	70	EDA, NCS1A, ZGC:110239, SIPA1L2, CXCL14, RGS7A, EVI5B, PREX1, FLCN, DEPTOR, CTSS2.2, INSB, TNFSF10, ADMP, TNFSF11, RGS8, IGF2B, CTSLA, NAMPT1, RALBP1, CXCL18B, EDN1, ARHGAP4B, SI:DKEY-49N23.1, TBC1D9, METRNLA, FZR1B, OGNA, BMP2B, TBC1D20, TBC1D5, SI:DKEY-10C21.1, PSME2, TBC1D25, RIN3, ARHGEF1, VEGFAA, ASIP1, SEC23A, CAB39, NPRL2, PHACTR4B, ASAP3, SH3PXD2AB, FBLN1, MOB2A, CXCL18A.1, ACAP2B, CCL25B…	0.999328
GOTERM_MF_FAT	GO:0008083	growth factor activity	7	VEGFAA, BMP2B, ADMP, GDF10B, IGF2B, THBS4B, OGNA	0.999328
Annotation Cluster 13	Enrichment Score: 1.874071677688702
Category	Term		Count	Genes	FDR
GOTERM_BP_FAT	GO:0071396	cellular response to lipid	16	ESR2A, CXCL18B, INSIG1, CASP3A, NFE2L2A, CXCL8A, SI:CH211-241B2.5, LDLRA, PTGER4B, PTGER2A, SI:DKEY-169I5.4, SI:DKEY-192G7.3, BRINP2, PSMB9A, IGLDCP, KEAP1A	0.166525
GOTERM_BP_FAT	GO:0071379	cellular response to prostaglandin stimulus	4	NFE2L2A, PTGER4B, PTGER2A, KEAP1A	0.706946
GOTERM_BP_FAT	GO:0034694	response to prostaglandin	4	NFE2L2A, PTGER4B, PTGER2A, KEAP1A	0.706946
Annotation Cluster 14	Enrichment Score: 1.824746722660722
Category	Term		Count	Genes	FDR
GOTERM_BP_FAT	GO:0005975	carbohydrate metabolic process	46	UGP2B, PYGB, H6PD, ADPGK, AGLA, TREH, MPDU1A, WDR45, PPP1R3CB, KHK, GYS1, HS2ST1B, INSB, CHST15, MGAT2, PGLS, PARGA, CTBS, LOC100332851, EDEM3, PARGL, G6PD, CHST2B, SI:CH211-226M16.2, IDH1, EDEM1, FUCA2, ZGC:113333, WIPI1, CHST12A, ALDOAB, HYAL2B, RENBP, NEU3.1, NDST1B, ATG2A, SI:DKEY-224E22.2, POMK, RGN, PCXA, ALDOB, GBE1B, FBP1B, GAPDH, FBP1A, MYORG	0.119638
GOTERM_MF_FAT	GO:0004553	hydrolase activity, hydrolyzing O-glycosyl compounds	17	LOC100332851, EDEM3, PARGL, AGLA, TREH, EDEM1, FUCA2, OGAL, ZGC:113333, HYAL2B, NEU3.1, GALCA, SI:DKEY-224E22.2, GBE1B, CTBS, PARGA, MYORG	0.999328
GOTERM_MF_FAT	GO:0016798	hydrolase activity, acting on glycosyl bonds	20	LOC100332851, EDEM3, PARGL, AGLA, TREH, EDEM1, OGG1, FUCA2, OGAL, ZGC:113333, HYAL2B, SMUG1, UNGB, NEU3.1, GALCA, SI:DKEY-224E22.2, GBE1B, CTBS, PARGA, MYORG	0.999328
Annotation Cluster 15	Enrichment Score: 1.7949469344582623
Category	Term		Count	Genes	FDR
GOTERM_BP_FAT	GO:0006935	chemotaxis	25	RIPOR2, RAC3B, ITGB2, LRRC17, AANAT2, RHOGA, CXCR3.3, S1PR1, ZGC:195173, CCL25B, CMKLR2, PDGFRA, CXCL18B, CCR8.1, MACO1A, SI:DKEY-49N23.1, CYBA, CXCL8A, TNFRSF1A, SEMA4BB, CCR6A, SAA, FES, RAB13, NSMAF	0.0192847
GOTERM_BP_FAT	GO:0040011	locomotion	27	RIPOR2, RAC3B, ITGB2, LRRC17, AANAT2, RHOGA, CXCR3.3, S1PR1, ZGC:195173, CCL25B, CMKLR2, PDGFRA, CXCL18B, CCR8.1, MACO1A, SI:DKEY-49N23.1, VSTM2L, CYBA, CXCL8A, TNFRSF1A, SEMA4BB, CCR6A, SAA, FES, RAB13, POMK, NSMAF	0.0192847
GOTERM_BP_FAT	GO:0042330	taxis	25	RIPOR2, RAC3B, ITGB2, LRRC17, AANAT2, RHOGA, CXCR3.3, S1PR1, ZGC:195173, CCL25B, CMKLR2, PDGFRA, CXCL18B, CCR8.1, MACO1A, SI:DKEY-49N23.1, CYBA, CXCL8A, TNFRSF1A, SEMA4BB, CCR6A, SAA, FES, RAB13, NSMAF	0.0211261
GOTERM_BP_FAT	GO:0060326	cell chemotaxis	15	RAC3B, CXCL18B, CCR8.1, ITGB2, CYBA, CXCL8A, TNFRSF1A, CCR6A, SAA, AANAT2, RHOGA, CXCR3.3, RAB13, CCL25B, NSMAF	0.324014
GOTERM_BP_FAT	GO:0006954	inflammatory response	19	CXCL18B, GSDMEB, CXCL8A, PTGER4B, PTGER2A, RELA, TNFRSF1A, SGSH, RELB, SAA, SI:DKEY-10C21.1, LOXL3A, FN1B, STAT6, ZGC:195173, CCL25B, AGTR2, TLR3, NSMAF	0.542938
GOTERM_BP_FAT	GO:0097530	granulocyte migration	8	SAA, CXCL18B, AANAT2, ITGB2, CYBA, CXCL8A, TNFRSF1A, NSMAF	0.944014
GOTERM_BP_FAT	GO:1990266	neutrophil migration	8	SAA, CXCL18B, AANAT2, ITGB2, CYBA, CXCL8A, TNFRSF1A, NSMAF	0.944014
GOTERM_BP_FAT	GO:0030595	leukocyte chemotaxis	8	SAA, CXCL18B, AANAT2, ITGB2, CYBA, CXCL8A, TNFRSF1A, NSMAF	0.988745
GOTERM_BP_FAT	GO:0030593	neutrophil chemotaxis	7	SAA, CXCL18B, AANAT2, ITGB2, CXCL8A, TNFRSF1A, NSMAF	0.988745
GOTERM_BP_FAT	GO:0071621	granulocyte chemotaxis	7	SAA, CXCL18B, AANAT2, ITGB2, CXCL8A, TNFRSF1A, NSMAF	0.988745
GOTERM_BP_FAT	GO:0097529	myeloid leukocyte migration	8	SAA, CXCL18B, AANAT2, ITGB2, CYBA, CXCL8A, TNFRSF1A, NSMAF	0.988745
GOTERM_BP_FAT	GO:0050900	leukocyte migration	8	SAA, CXCL18B, AANAT2, ITGB2, CYBA, CXCL8A, TNFRSF1A, NSMAF	0.988745
Annotation Cluster 16	Enrichment Score: 1.7244013361501482
Category	Term		Count	Genes	FDR
GOTERM_BP_FAT	GO:1901701	cellular response to oxygen-containing compound	37	ESR2A, CRTC2, INSIG1, PIK3R1, SI:CH211-241B2.5, LDLRA, ADH5, HTR2CL1, ZGC:123305, SI:DKEY-192G7.3, BRINP2, SESN3, SESN4, SESN1, NR4A2B, CYGB2, CYGB1, RPS6KB1A, STAT6, RGS8, IGLDCP, JAK1, CXCL18B, ENTPD1, PIK3R3A, LPIN1A, CASP3A, SLC2A12, STAT3, CXCL8A, PTGER4B, PTGER2A, SI:DKEY-169I5.4, CASTOR2, RAB13, PSMB9A, ADH8A	0.013241
GOTERM_BP_FAT	GO:0002683	negative regulation of immune system process	19	OTUD4, RIPOR2, PARP14RS1, FGL1, QKI2, LGALS9L3, SOCS1A, TRAFD1, SI:CH211-241B2.5, ZDHHC12B, SI:DKEY-237I9.1, SI:DKEY-23C22.6, SI:DKEY-169I5.4, SI:DKEY-192G7.3, LOXL3A, DHX58, IGLDCP, GRNB, GRNA	0.0364384
GOTERM_BP_FAT	GO:0030155	regulation of cell adhesion	29	VEGFAA, VIT, RIPOR2, LIMCH1A, LAMA1, LAMA4, FGL1, LMO7B, SI:CH211-241B2.5, SI:DKEY-23C22.6, ZGC:123107, B2ML, SI:DKEY-192G7.3, EPHB3A, SI:DKEY-6N6.1, LOXL3A, GNA12A, PLXNA2, IGLDCP, IGF2B, PLXNA3, PLXNB1A, LGALS9L3, CXCL8A, RUNX1, SI:DKEY-169I5.4, TNCB, TNCA, APPB	0.0506608
GOTERM_BP_FAT	GO:0050866	negative regulation of cell activation	11	SI:DKEY-169I5.4, RIPOR2, SI:DKEY-192G7.3, FGL1, LGALS9L3, LOXL3A, SI:CH211-241B2.5, IGLDCP, GRNB, GRNA, SI:DKEY-23C22.6	0.0790823
GOTERM_BP_FAT	GO:0002695	negative regulation of leukocyte activation	11	SI:DKEY-169I5.4, RIPOR2, SI:DKEY-192G7.3, FGL1, LGALS9L3, LOXL3A, SI:CH211-241B2.5, IGLDCP, GRNB, GRNA, SI:DKEY-23C22.6	0.0790823
GOTERM_BP_FAT	GO:0033993	response to lipid	22	ESR2A, RARAA, CXCL18B, JUN, INSIG1, CASP3A, CD248B, NFE2L2A, CXCL8A, SI:CH211-241B2.5, LDLRA, PTGER4B, PTGER2A, SI:DKEY-169I5.4, SI:DKEY-192G7.3, BRINP2, RBP4, SCD, JUNBB, PSMB9A, IGLDCP, KEAP1A	0.0799156
GOTERM_BP_FAT	GO:0007162	negative regulation of cell adhesion	15	RIPOR2, FGL1, LGALS9L3, CXCL8A, SI:CH211-241B2.5, SI:DKEY-23C22.6, RUNX1, SI:DKEY-169I5.4, SI:DKEY-192G7.3, GNA12A, LOXL3A, PLXNA2, IGLDCP, PLXNA3, PLXNB1A	0.117373
GOTERM_BP_FAT	GO:0009617	response to bacterium	24	CXCL18B, CD248B, C6.2, NLRC5, C6.1, SEPTIN15, CXCL8A, SI:CH211-241B2.5, LDLRA, TNFRSF1A, SI:DKEY-23C22.6, SI:DKEY-169I5.4, SI:DKEY-192G7.3, RNF213B, SAA, DRAM1, MXA, PSMB9A, RBCK1, NITR12, RNF213A, IGLDCP, TLR3, OPTN	0.124371
GOTERM_BP_FAT	GO:0051241	negative regulation of multicellular organismal process	25	RIPOR2, QKI2, FGL1, BNIP3LB, SI:CH211-241B2.5, ISM1, SPPL2, SI:DKEY-23C22.6, SI:DKEY-192G7.3, TBK1, ULK1B, LOXL3A, S1PR1, IGLDCP, MUSK, LGALS9L3, RFLNB, ADGRB1A, SIRT2, SI:DKEY-169I5.4, ULK2, TNCB, GRNB, LGMN, GRNA	0.152063
GOTERM_BP_FAT	GO:0050868	negative regulation of T cell activation	9	SI:DKEY-169I5.4, RIPOR2, SI:DKEY-192G7.3, FGL1, LGALS9L3, LOXL3A, SI:CH211-241B2.5, IGLDCP, SI:DKEY-23C22.6	0.156992
GOTERM_BP_FAT	GO:1903038	negative regulation of leukocyte cell-cell adhesion	9	SI:DKEY-169I5.4, RIPOR2, SI:DKEY-192G7.3, FGL1, LGALS9L3, LOXL3A, SI:CH211-241B2.5, IGLDCP, SI:DKEY-23C22.6	0.156992
GOTERM_BP_FAT	GO:0071396	cellular response to lipid	16	ESR2A, CXCL18B, INSIG1, CASP3A, NFE2L2A, CXCL8A, SI:CH211-241B2.5, LDLRA, PTGER4B, PTGER2A, SI:DKEY-169I5.4, SI:DKEY-192G7.3, BRINP2, PSMB9A, IGLDCP, KEAP1A	0.166525
GOTERM_BP_FAT	GO:0022408	negative regulation of cell-cell adhesion	12	SI:DKEY-169I5.4, RIPOR2, SI:DKEY-192G7.3, FGL1, LGALS9L3, GNA12A, LOXL3A, CXCL8A, SI:CH211-241B2.5, IGLDCP, SI:DKEY-23C22.6, RUNX1	0.188718
GOTERM_BP_FAT	GO:0002682	regulation of immune system process	50	OTUD4, RIPOR2, CD40, PLVAPA, ZBTB25, QKI2, CD248B, ZDHHC12B, ZGC:123107, SI:CH211-155E24.3, TBK1, DHX58, TRIM25, KMT5B, IGLDCP, IGF2B, RSAD2, TRAFD1, RUNX1, TNFRSF1A, SI:DKEY-237I9.1, SI:DKEY-169I5.4, INPPL1B, SI:DKEY-10C21.1, IRF7, TLR3, VEGFAA, RAC3B, FGL1, RPL11, C6.2, NLRC5, C6.1, SI:CH211-241B2.5, SI:DKEY-23C22.6, B2ML, SI:DKEY-192G7.3, LOXL3A, CADM1A, HMOX1A, PARP14RS1, SI:CABZ01021430.2, S…	0.207212
GOTERM_BP_FAT	GO:0051250	negative regulation of lymphocyte activation	9	SI:DKEY-169I5.4, RIPOR2, SI:DKEY-192G7.3, FGL1, LGALS9L3, LOXL3A, SI:CH211-241B2.5, IGLDCP, SI:DKEY-23C22.6	0.243055
GOTERM_BP_FAT	GO:0002694	regulation of leukocyte activation	16	RIPOR2, FGL1, LGALS9L3, SI:CH211-241B2.5, SI:DKEY-23C22.6, ZGC:123107, SI:DKEY-169I5.4, B2ML, SI:DKEY-192G7.3, LOXL3A, IRF7, KMT5B, IGLDCP, IGF2B, GRNB, GRNA	0.339006
GOTERM_BP_FAT	GO:1903037	regulation of leukocyte cell-cell adhesion	12	SI:DKEY-169I5.4, ZGC:123107, RIPOR2, B2ML, SI:DKEY-192G7.3, FGL1, LGALS9L3, LOXL3A, SI:CH211-241B2.5, IGF2B, IGLDCP, SI:DKEY-23C22.6	0.341051
GOTERM_BP_FAT	GO:0050863	regulation of T cell activation	13	RIPOR2, FGL1, LGALS9L3, SI:CH211-241B2.5, SI:DKEY-23C22.6, ZGC:123107, SI:DKEY-169I5.4, B2ML, SI:DKEY-192G7.3, LOXL3A, IRF7, IGLDCP, IGF2B	0.428669
GOTERM_BP_FAT	GO:0051240	positive regulation of multicellular organismal process	34	VEGFAA, RNF10, TNFRSF11A, SI:CH211-241B2.5, SI:CH211-204C21.1, SI:DKEY-23C22.6, ZGC:123107, PANX1B, B2ML, SI:DKEY-192G7.3, AANAT2, SOX9A, TBK1, EPHB3A, PLXNA2, KMT5B, LURAP1, IGLDCP, IGF2B, SULF2B, PLXNA3, PLXNB1A, EDN1, STAT3, SULF1, RUNX1, SI:DKEY-169I5.4, BCAN, AVPR1AA, GAPDH, TNCB, GRNB, GRNA, AVPR2AB	0.485203
GOTERM_BP_FAT	GO:0050865	regulation of cell activation	16	RIPOR2, FGL1, LGALS9L3, SI:CH211-241B2.5, SI:DKEY-23C22.6, ZGC:123107, SI:DKEY-169I5.4, B2ML, SI:DKEY-192G7.3, LOXL3A, IRF7, KMT5B, IGLDCP, IGF2B, GRNB, GRNA	0.542938
GOTERM_BP_FAT	GO:0051249	regulation of lymphocyte activation	14	RIPOR2, FGL1, LGALS9L3, SI:CH211-241B2.5, SI:DKEY-23C22.6, ZGC:123107, SI:DKEY-169I5.4, B2ML, SI:DKEY-192G7.3, LOXL3A, IRF7, KMT5B, IGLDCP, IGF2B	0.542938
GOTERM_BP_FAT	GO:0022407	regulation of cell-cell adhesion	17	RIPOR2, FGL1, LGALS9L3, CXCL8A, SI:CH211-241B2.5, SI:DKEY-23C22.6, RUNX1, ZGC:123107, SI:DKEY-169I5.4, B2ML, SI:DKEY-192G7.3, EPHB3A, GNA12A, LOXL3A, IGLDCP, IGF2B, APPB	0.542938
GOTERM_BP_FAT	GO:0002684	positive regulation of immune system process	26	VEGFAA, RIPOR2, CD40, PLVAPA, C6.2, C6.1, SI:CH211-241B2.5, SI:DKEY-23C22.6, ZGC:123107, B2ML, SI:DKEY-192G7.3, TBK1, DHX58, KMT5B, IGLDCP, IGF2B, CADM1A, RSAD2, SOCS1A, C7A, RUNX1, C7B, CRFB1, SI:DKEY-169I5.4, SI:DKEY-10C21.1, TLR3	0.592877
GOTERM_BP_FAT	GO:0042129	regulation of T cell proliferation	7	SI:DKEY-169I5.4, SI:DKEY-192G7.3, LGALS9L3, SI:CH211-241B2.5, IGF2B, IGLDCP, SI:DKEY-23C22.6	0.650459
GOTERM_BP_FAT	GO:0008285	negative regulation of cell population proliferation	14	LGALS9L3, SI:CH211-241B2.5, SIRT2, SI:DKEY-23C22.6, SI:DKEY-169I5.4, SI:DKEY-192G7.3, CDH2, ECRG4A, TMEM127, NUPR1B, SI:DKEY-42I9.4, CDKN1BA, CDKN1BB, IGLDCP	0.696377
[truncated: 3,110 more rows]
