# Supplementary material for: Multiomics profiling of zebrafish embryonic cell line PAC2 across growth phases to assess its relevance for toxicological studies
Source: PLoS One. 2026 Apr 17;21(4):e0346109. doi: 10.1371/journal.pone.0346109 (PMC13089740; doi:10.1371/journal.pone.0346109)
Supplement: S8 Table — (XLSX) [file pone.0346109.s015.xlsx]

## Sheet: READ ME
S8 Table for manuscript "Multiomics profiling of zebrafish embryonic cell line PAC2 to assess its relevance for toxicological studies" by Degeratu et al.
S Table number	S Table name	Worksheet name	Short description of content
S8 Table	Supporting data for shared Proteomics Dataset 1 (PD1) subset day8-day14 and Transcriptomics Dataset (TD) lists of differentially expressed molecules	S8_sharedPD1TD_FAcluster_down	690 genes shared between the downregulated clusters of day 8 and 14 subset of PD1 (S5 Table, Worksheet S5_PD1d8d14_Volcano_3239PG) and TD (S6 Table, Worksheet S6_TD_DEGs_z-scores_4449g) were submited for functional annotation (FA) in DAVID Bioinformatics. Background of 7465 genes (converted the the total of 7320 protein groups) was applied beforehand. Classification stringency was set to "Low" in…
S8 Table	Supporting data for shared Proteomics Dataset 1 (PD1) subset day8-day14 and Transcriptomics Dataset (TD) lists of differentially expressed molecules	S8_sharedPD1TD_FAcluster_up	446 genes shared between the downregulated clusters of day 8 and 14 subset of PD1 (S5 Table, Worksheet S5_PD1d8d14_Volcano_3239PG) and TD (S6 Table, Worksheet S6_TD_DEGs_z-scores_4449g) were submited for functional annotation (FA) in DAVID Bioinformatics. Background of 7465 genes (converted the the total of 7320 protein groups) was applied beforehand. Classification stringency was set to "Low" in…

## Sheet: S8_sharedPD1TD_FAcluster_down
Annotation Cluster 1	Enrichment Score: 15.921534491648316
Category	Term		Count	Genes	FDR
GOTERM_CC_FAT	GO:0005730	nucleolus	82	TOP2A, FEN1, RPP30, WDR3, PAK1IP1, NAT10, NOC2L, AATF, RRP8, WDR43, FBL, SSRP1A, DIMT1L, RRP12, ABT1, UTP15, DDX18, WDR36, PARP1, NSUN5, RBM19, NGDN, WDR74, WDR75, IMP4, DDX51, PWP2H, DKC1, POLR1A, GRWD1, POLR1B, NCL, MRTO4, NHP2, POLR1E, TUT1, UTP25, DDX27, NIP7, HEATR1, NOP2, NOL8, NOLC1, SI:DKEY-251I10.3, NOC4L, NPM1A, SDAD1, NOP9, NOL6, EXOSC5, EXOSC10, EXOSC9, POLR2F, UTP20, POLR2H, SLX9, LY…	8.12259e-28
GOTERM_BP_FAT	GO:0090304	nucleic acid metabolic process	196	SRPK1B, LTV1, RRP1, THUMPD1, RRP8, ALKBH8, DIMT1L, ABT1, DDX18, WDHD1, AQR, ENDOG, METTL1, NGDN, WDR75, IMP4, SLBP, LARS1B, MCMBP, LYAR, AAR2, TRAP1, XRCC4, MTERF3, XRCC1, LARP7, WDR55, HNRNPM, POLA1, POLA2, EIF6, TDP1, NOL11, FARSA, ATR, TOP2A, FEN1, PAK1IP1, NAT10, PRPF19, WDR43, SPOUT1, RBM25B, CHAF1A, QARS1, DHX15, RIOK1, TK1, PRMT6, LRRC47, WDR36, PRMT7, PARP1, NSUN5, DUS2, CTU2, RPUSD2, TUT…	3.72056e-26
GOTERM_BP_FAT	GO:0042254	ribosome biogenesis	76	LTV1, WDR3, PAK1IP1, RRP1, NAT10, MPV17L2, NOC2L, RRP8, WDR43, FBL, DIMT1L, C1QBP, MTREX, RIOK1, ABT1, UTP15, DDX18, WDR36, NSUN5, NGDN, WDR74, WDR75, IMP4, DDX51, PWP2H, DKC1, GRWD1, RPUSD2, NCL, MRTO4, NHP2, NAF1, UTP25, DDX27, NIP7, HEATR1, NOP2, NMD3, SI:DKEY-251I10.3, NOC4L, NPM1A, SDAD1, TMA16, NOP9, NOL6, DHX30, EXOSC5, EMG1, EXOSC10, EXOSC9, NUP88, SLX9, LYAR, EXOSC2, DCAF13, MDN1, NOP56,…	3.39598e-22
GOTERM_BP_FAT	GO:0022613	ribonucleoprotein complex biogenesis	91	SRPK1B, LTV1, WDR3, PAK1IP1, RRP1, NAT10, MPV17L2, USP39, NOC2L, RRP8, WDR43, FBL, SART3, DIMT1L, C1QBP, RUVBL2, RUVBL1, MTREX, EIF2D, RIOK1, ABT1, UTP15, DDX18, WDR36, PRMT7, NSUN5, NGDN, WDR74, WDR75, IMP4, DDX51, PWP2H, PTGES3B, DKC1, GRWD1, RPUSD2, NCL, MRTO4, NHP2, GEMIN5, NAF1, SNRPF, UTP25, NUFIP1, DDX27, NIP7, HEATR1, NOP2, NMD3, SI:DKEY-251I10.3, NOC4L, NPM1A, SDAD1, TMA16, NOP9, NOL6, D…	4.43756e-22
GOTERM_BP_FAT	GO:0016072	rRNA metabolic process	61	LTV1, WDR3, PAK1IP1, RRP1, NAT10, RRP8, WDR43, FBL, DIMT1L, MTREX, RIOK1, ABT1, UTP15, DDX18, WDR36, NSUN5, NGDN, WDR75, IMP4, DDX51, PWP2H, DKC1, POLR1A, RPUSD2, NCL, MRTO4, NHP2, POLR1E, NAF1, UTP25, DDX27, HEATR1, NOP2, SI:DKEY-251I10.3, NOP9, NOL6, EXOSC5, EMG1, EXOSC10, EXOSC9, SLX9, LYAR, EXOSC2, DCAF13, NOP56, UTP6, UTP4, RIOK3, UTP3, WDR12, WDR55, BYSL, RCL1, BOP1, GNL3L, EIF6, TSR2, TSR1…	1.59178e-19
GOTERM_CC_FAT	GO:0031981	nuclear lumen	127	RPP30, NOC2L, RRP8, SRSF7A, FBL, SSRP1A, DIMT1L, RUVBL2, RUVBL1, ABT1, WDHD1, DDX18, SUPT16H, NGDN, WDR74, WDR75, IMP4, VRK1, NUP93, DKC1, PSME3, GRWD1, NCL, MRTO4, NHP2, FAM76B, UTP25, MAX, NOP2, NOLC1, NPM1A, NOP9, ORC5, ORC4, HNRNPDL, UTP20, SMN1, LYAR, MDN1, LARP7, PUM3, WDR55, RCL1, POLA1, SUZ12A, POLA2, GNL3L, EIF6, NASP, RIOX1, NOL11, GRSF1, TOP2A, FEN1, WDR3, PAK1IP1, NAT10, PRPF19, AATF,…	8.5292e-20
GOTERM_BP_FAT	GO:0006364	rRNA processing	59	LTV1, WDR3, PAK1IP1, RRP1, NAT10, RRP8, WDR43, FBL, DIMT1L, MTREX, RIOK1, ABT1, UTP15, DDX18, WDR36, NSUN5, NGDN, WDR75, IMP4, DDX51, PWP2H, DKC1, RPUSD2, NCL, MRTO4, NHP2, NAF1, UTP25, DDX27, HEATR1, NOP2, SI:DKEY-251I10.3, NOP9, NOL6, EXOSC5, EMG1, EXOSC10, EXOSC9, SLX9, LYAR, EXOSC2, DCAF13, NOP56, UTP6, UTP4, RIOK3, UTP3, WDR12, WDR55, BYSL, RCL1, BOP1, GNL3L, EIF6, TSR2, TSR1, ESF1, NOL11, P…	3.20914e-19
GOTERM_BP_FAT	GO:0010467	gene expression	196	SRPK1B, LTV1, RRP1, THUMPD1, RRP8, ALKBH8, DIMT1L, EIF2D, ABT1, DDX18, AQR, METTL1, NGDN, WDR75, IMP4, PISD, AFG3L1, NUP93, SLBP, MRPL19, MRPL13, LARS1B, HSPA4B, NUP88, HSPA4A, LYAR, AAR2, TRAP1, HSP70.1, XRCC4, MTERF3, MRPL27, LARP7, MRPL24, MRPL22, WDR55, HNRNPM, EIF6, NOL11, FARSA, GFM1, MRPS16, PAK1IP1, MRPS10, NAT10, HSP90AA1.2, MRPL37, PRPF19, WDR43, SPOUT1, RBM25B, QARS1, DHX15, RIOK1, CCT…	2.86717e-17
GOTERM_BP_FAT	GO:0009059	macromolecule biosynthetic process	208	SRPK1B, LTV1, RRP1, THUMPD1, RRP8, ALKBH8, DIMT1L, EIF2D, ABT1, DDX18, AQR, METTL1, NGDN, WDR75, IMP4, PISD, AFG3L1, NUP93, SLBP, MRPL19, MRPL13, LARS1B, HSPA4B, NUP88, HSPA4A, LYAR, AAR2, TRAP1, HSP70.1, XRCC4, MTERF3, MRPL27, LARP7, MRPL24, MRPL22, WDR55, HNRNPM, EIF6, NOL11, FARSA, GFM1, MRPS16, PAK1IP1, MRPS10, NAT10, HSP90AA1.2, MRPL37, PRPF19, WDR43, SPOUT1, TFR1A, RBM25B, TFR1B, QARS1, DHX…	2.61779e-16
GOTERM_CC_FAT	GO:0030684	preribosome	37	LTV1, UTP25, NIP7, WDR3, RRP1, HEATR1, SI:DKEY-251I10.3, NOC4L, NOC2L, NOP9, NOL6, RRP9, FBL, EMG1, UTP20, RIOK1, SLX9, DCAF13, MDN1, NOP56, UTP15, NOP58, WDR36, UTP6, UTP4, RIOK3, UTP3, NGDN, WDR74, WDR75, IMP4, WDR12, BYSL, PWP2H, BOP1, MRTO4, PES	1.5056e-15
GOTERM_BP_FAT	GO:0034654	nucleobase-containing compound biosynthetic process	147	LTV1, SRPK1B, PUS10, RPP30, RRP1, KHDRBS1B, KHDRBS1A, THUMPD1, RRP8, THG1L, ALKBH8, SRSF7A, FBL, DIMT1L, MTREX, MTPAP, FIP1L1B, ABT1, DDX18, SUPT16H, AQR, METTL1, PUS1, NGDN, WDR75, IMP4, TRNT1, PUS7, DKC1, NCL, MRTO4, NHP2, GEMIN5, SNRPF, HPRT1, UTP25, UCK2A, SLBP, NOP2, UAP1, NOP9, EMG1, HNRNPUB, SMN1, ADSSL, LYAR, AAR2, MTERF3, LARP7, MRPL24, WDR55, RCL1, HNRNPM, SEPSECS, GNL3L, EIF6, NOL11, H…	1.20474e-14
GOTERM_BP_FAT	GO:0141187	nucleic acid biosynthetic process	128	LTV1, SRPK1B, PUS10, RPP30, RRP1, KHDRBS1B, KHDRBS1A, THUMPD1, RRP8, THG1L, ALKBH8, SRSF7A, FBL, DIMT1L, MTREX, MTPAP, FIP1L1B, ABT1, DDX18, SUPT16H, AQR, METTL1, PUS1, NGDN, WDR75, IMP4, TRNT1, PUS7, DKC1, NCL, MRTO4, NHP2, GEMIN5, SNRPF, UTP25, SLBP, NOP2, NOP9, EMG1, HNRNPUB, SMN1, LYAR, AAR2, MTERF3, LARP7, WDR55, RCL1, HNRNPM, SEPSECS, GNL3L, EIF6, NOL11, HNRNPA1B, WDR3, PAK1IP1, NAT10, PRPF…	6.34402e-14
GOTERM_BP_FAT	GO:0016070	RNA metabolic process	137	LTV1, SRPK1B, PUS10, RPP30, RRP1, KHDRBS1B, KHDRBS1A, THUMPD1, YARS2, RRP8, THG1L, ALKBH8, SRSF7A, FBL, DIMT1L, MTREX, MTPAP, FIP1L1B, ABT1, DDX18, SUPT16H, AQR, RARS1, METTL1, PUS1, NGDN, WDR75, IMP4, TRNT1, PUS7, DKC1, NCL, MRTO4, NHP2, GEMIN5, SNRPF, UTP25, SLBP, RNASEH2C, RNASEH2A, NOP2, LARS1B, NOP9, EMG1, HNRNPUB, SMN1, LYAR, AAR2, MTERF3, LARP7, WDR55, RCL1, HNRNPM, SEPSECS, GNL3L, EIF6, N…	1.15792e-13
GOTERM_BP_FAT	GO:0032774	RNA biosynthetic process	122	LTV1, SRPK1B, PUS10, RPP30, RRP1, KHDRBS1B, KHDRBS1A, THUMPD1, RRP8, THG1L, ALKBH8, SRSF7A, FBL, DIMT1L, MTREX, MTPAP, FIP1L1B, ABT1, DDX18, SUPT16H, AQR, METTL1, PUS1, NGDN, WDR75, IMP4, TRNT1, PUS7, DKC1, NCL, MRTO4, NHP2, GEMIN5, SNRPF, UTP25, SLBP, NOP2, NOP9, EMG1, HNRNPUB, SMN1, LYAR, AAR2, MTERF3, LARP7, WDR55, RCL1, HNRNPM, SEPSECS, GNL3L, EIF6, NOL11, HNRNPA1B, WDR3, PAK1IP1, NAT10, PRPF…	9.248e-13
GOTERM_BP_FAT	GO:0006396	RNA processing	108	LTV1, SRPK1B, PUS10, RPP30, RRP1, KHDRBS1B, KHDRBS1A, THUMPD1, RRP8, THG1L, ALKBH8, SRSF7A, FBL, DIMT1L, MTREX, MTPAP, FIP1L1B, ABT1, DDX18, AQR, METTL1, PUS1, NGDN, WDR75, IMP4, TRNT1, PUS7, DKC1, NCL, MRTO4, NHP2, GEMIN5, SNRPF, UTP25, SLBP, NOP2, NOP9, EMG1, HNRNPUB, SMN1, LYAR, AAR2, LARP7, WDR55, RCL1, HNRNPM, SEPSECS, GNL3L, EIF6, NOL11, HNRNPA1B, WDR3, PAK1IP1, NAT10, PRPF19, USP39, SPOUT1…	3.46368e-12
GOTERM_MF_FAT	GO:0003723	RNA binding	128	PUS10, RPP30, KHDRBS1B, KHDRBS1A, HNRNPR, THUMPD1, YARS2, ALKBH8, RRP9, SRSF7A, FBL, DIMT1L, KHSRP, ILF3A, MTREX, EIF2D, SI:CH211-196C10.15, ABT1, DDX18, AQR, METTL1, PUS1, WDR75, IMP4, TRNT1, PUS7, ATXN2L, RBMS1A, DKC1, NCL, EIF4E1C, NHP2, GEMIN5, NUP98, SNRPF, UTP25, SLBP, RNASEH2A, NOP2, NPM1A, MRPL13, NOP9, DHX30, EMG1, HNRNPDL, G3BP1, HNRNPUB, SMN1, HNRNPA0B, API5, ZFR2, LARP7, MRPL24, PUM3,…	8.97645e-11
GOTERM_MF_FAT	GO:0003676	nucleic acid binding	203	RB1, HNRNPR, THUMPD1, ALKBH8, RRP9, DIMT1L, EIF2D, SI:CH211-196C10.15, ABT1, DDX18, WDHD1, AQR, ENDOG, METTL1, WDR75, IMP4, HMGA1A, NUP98, SLBP, NPM1A, MRPL13, DHX30, LYAR, XRCC4, MTERF3, ZFR2, SMARCA5, XRCC1, LARP7, NFATC1, MRPL24, PUM3, SNUPN, HNRNPM, POLA1, POLA2, TDP1, FARSA, ATR, TOP2A, FEN1, NAT10, SPOUT1, MSI2B, RBM25B, DHX15, LOC110440170, LRRC47, HELLS, PARP1, NSUN5, EIF1AXA, EIF1AXB, MR…	4.54496e-10
KEGG_PATHWAY	dre03008:Ribosome biogenesis in eukaryotes		28	RPP30, WDR3, HEATR1, NAT10, NMD3, SI:DKEY-251I10.3, WDR43, NOL6, FBL, EMG1, RIOK1, MDN1, NOP56, UTP15, NOP58, WDR36, UTP6, CSNK2A1, UTP4, WDR75, IMP4, CSNK2A2A, PWP2H, RCL1, GNL3L, EIF6, DKC1, NHP2	3.13648e-10
GOTERM_BP_FAT	GO:0044085	cellular component biogenesis	140	LTV1, SRPK1B, CYFIP2, TMEM41B, RRP1, MPV17L2, AUP1, NOC2L, RRP8, FBL, DIMT1L, CDH1, RUVBL2, RUVBL1, MTREX, EIF2D, KNTC1, ANLN2, ABT1, DDX18, NGDN, TMOD2, WDR74, WDR75, IMP4, ATXN2L, NUP93, DKC1, GRWD1, NCL, MRTO4, NHP2, GEMIN5, SNRPF, LLGL2, UTP25, TUBGCP2, NOP2, NMD3, NPM1A, IQGAP3, NOP9, DHX30, ORC4, EMG1, NDOR1, RACGAP1, G3BP1, PACSIN2, NUP88, SMN1, LYAR, PLXNA4, AAR2, MDN1, HSPA9, MTERF3, CHC…	3.29597e-09
GOTERM_CC_FAT	GO:0032040	small-subunit processome	22	NOP56, UTP15, UTP25, NOP58, WDR36, UTP6, UTP4, UTP3, WDR3, HEATR1, NGDN, WDR75, IMP4, SI:DKEY-251I10.3, NOC4L, PWP2H, RRP9, NOL6, FBL, EMG1, UTP20, DCAF13	1.18086e-08
GOTERM_CC_FAT	GO:1990904	ribonucleoprotein complex	92	LTV1, MRPS16, RPP30, WDR3, RRP1, MRPL38, MRPS10, MRPL39, HNRNPR, MRPL37, USP39, PRPF19, NOC2L, RRP9, FBL, MRPL2, SART3, DHX15, MRPL9, RIOK1, SI:CH211-196C10.15, CTNNBL1, UTP15, WDR36, AQR, MRPS22, NGDN, WDR74, WDR75, IMP4, MRPL47, MRPS5, PWP2H, RBMS1A, DKC1, NCL, MRTO4, NHP2, NAF1, SNRPF, DAP3, SF3B4, SLBP, UTP25, NIP7, MRPL19, HEATR1, MRPS31, SI:DKEY-251I10.3, NOC4L, NPM1A, MRPS30, MRPL13, MRPL5…	2.01152e-08
GOTERM_CC_FAT	GO:0030686	90S preribosome	16	WDR36, UTP6, UTP4, WDR3, HEATR1, IMP4, NOC4L, WDR12, NOC2L, NOP9, PWP2H, NOL6, BOP1, UTP20, SLX9, PES	3.96464e-08
GOTERM_BP_FAT	GO:0030490	maturation of SSU-rRNA	19	ABT1, UTP25, UTP6, UTP4, RIOK3, UTP3, WDR3, HEATR1, NGDN, NAT10, WDR43, NOP9, PWP2H, TSR2, TSR1, NOL11, RIOK1, SLX9, DCAF13	1.44072e-06
GOTERM_BP_FAT	GO:0042274	ribosomal small subunit biogenesis	23	ABT1, LTV1, UTP15, UTP25, UTP6, UTP4, RIOK3, UTP3, WDR3, HEATR1, NGDN, NAT10, WDR75, NPM1A, WDR43, NOP9, PWP2H, TSR2, TSR1, NOL11, RIOK1, SLX9, DCAF13	1.32082e-05
GOTERM_BP_FAT	GO:0000462	maturation of SSU-rRNA from tricistronic rRNA transcript (SSU-rRNA, 5.8S rRNA, LSU-rRNA)	14	ABT1, UTP25, UTP6, UTP4, UTP3, HEATR1, NGDN, WDR43, NOP9, PWP2H, TSR2, TSR1, SLX9, DCAF13	1.94362e-05
Annotation Cluster 2	Enrichment Score: 6.857722326320994
Category	Term		Count	Genes	FDR
GOTERM_MF_FAT	GO:0140640	catalytic activity, acting on a nucleic acid	80	TOP2A, FEN1, PUS10, ERCC6L, RPP30, CHTF18, YARS2, THG1L, ALKBH8, FBL, QARS1, DIMT1L, RUVBL2, RUVBL1, DHX15, MTREX, POLE, LRRC47, RFC5, DDX18, HELLS, AQR, ENDOG, RFC4, RARS1, RFC1, NSUN5, RFC2, METTL1, ELAC2, PUS1, MARS1, DDX51, TRNT1, CHD1L, QTRT1, DUS2, MSH6, QTRT2, DDX19B, MSH2, POLR1A, POLR1B, MCM3, TUT1, MCM4, MCM5, MCM6, MCM2, DNMT1, DDX27, RNASEH2A, PRIM1, NOP2, SAMHD1, LARS1B, DHX30, EMG1,…	1.79157e-11
GOTERM_BP_FAT	GO:0006399	tRNA metabolic process	37	PUS10, RPP30, NAT10, THUMPD1, YARS2, LARS1B, ALKBH8, THG1L, EXOSC10, QARS1, EXOSC9, POLR2F, HARS, IARS1, EXOSC2, DTD1, LRRC47, SSB, RARS1, METTL1, ELAC2, PUS1, MARS1, ELP2, TRMT1, TRNT1, PUS7, WARS1, TARBP1, QTRT1, DUS2, SEPSECS, QTRT2, CTU2, POLR3B, TRMT6, FARSA	4.54254e-07
GOTERM_MF_FAT	GO:0140098	catalytic activity, acting on RNA	53	FEN1, PUS10, RPP30, YARS2, THG1L, ALKBH8, FBL, QARS1, DIMT1L, DHX15, MTREX, LRRC47, DDX18, ENDOG, RARS1, NSUN5, METTL1, ELAC2, PUS1, MARS1, DDX51, TRNT1, QTRT1, DUS2, QTRT2, DDX19B, POLR1A, POLR1B, TUT1, DDX27, RNASEH2A, PRIM1, NOP2, SAMHD1, LARS1B, DHX30, EMG1, EXOSC10, G3BP1, POLR2F, IARS1, HARS, POLR2H, DTD1, DDX31, TRMT1, WARS1, TARBP1, RCL1, SEPSECS, POLR3B, POLR3H, FARSA	2.59619e-06
GOTERM_BP_FAT	GO:0009451	RNA modification	27	PUS10, NOP2, NAT10, THUMPD1, ALKBH8, THG1L, FBL, EMG1, DIMT1L, NSUN5, METTL1, PUS1, ELP2, LARP7, TRMT1, PUS7, TARBP1, QTRT1, DUS2, SEPSECS, QTRT2, CTU2, DKC1, RPUSD2, TRMT6, NHP2, NAF1	9.63362e-06
GOTERM_MF_FAT	GO:0140101	catalytic activity, acting on a tRNA	25	PUS10, RPP30, YARS2, LARS1B, ALKBH8, THG1L, QARS1, HARS, IARS1, DTD1, LRRC47, RARS1, METTL1, ELAC2, PUS1, MARS1, TRMT1, TRNT1, WARS1, TARBP1, QTRT1, DUS2, SEPSECS, QTRT2, FARSA	0.000196266
GOTERM_BP_FAT	GO:0008033	tRNA processing	21	PUS10, SSB, METTL1, RPP30, ELAC2, PUS1, NAT10, ELP2, TRMT1, THUMPD1, TRNT1, PUS7, ALKBH8, THG1L, TARBP1, QTRT1, DUS2, SEPSECS, QTRT2, CTU2, TRMT6	0.00167614
GOTERM_MF_FAT	GO:0000049	tRNA binding	14	METTL1, NAT10, EIF1AXA, TRMT1, TRNT1, EIF1AXB, ALKBH8, DUS2, SEPSECS, QTRT2, CTU2, IARS1, FARSA, DTD1	0.00384323
GOTERM_BP_FAT	GO:0006400	tRNA modification	16	PUS10, METTL1, PUS1, NAT10, ELP2, TRMT1, THUMPD1, ALKBH8, THG1L, TARBP1, QTRT1, DUS2, SEPSECS, QTRT2, CTU2, TRMT6	0.00633093
Annotation Cluster 3	Enrichment Score: 5.7087879980325456
Category	Term		Count	Genes	FDR
GOTERM_BP_FAT	GO:0006260	DNA replication	40	PRIM2, FEN1, PCNA, RNASEH2A, DSCC1, PRIM1, SAMHD1, CHTF18, ORC5, ORC4, CHAF1A, CDC45, SSRP1A, RBBP4, POLD1, POLD2, MCMBP, TOPBP1, POLE, RFC5, WDHD1, SUPT16H, RFC4, PARP1, RFC1, RFC2, GINS3, RPA1, RPA2, NOC3L, LRWD1, POLA1, POLA2, RPA3, POLE3, MCM3, MCM4, MCM5, MCM6, MCM2	8.77858e-17
KEGG_PATHWAY	dre03030:DNA replication		24	RFC5, PRIM2, RNASEH2C, FEN1, RFC4, RNASEH2A, PCNA, RFC1, RFC2, PRIM1, RPA1, RPA2, POLA1, POLA2, POLD1, RPA3, POLD2, POLE3, MCM3, MCM4, MCM5, MCM6, POLE, MCM2	2.4828e-15
GOTERM_BP_FAT	GO:0006259	DNA metabolic process	65	TOP2A, SWSAP1, FEN1, ERCC6L, DSCC1, PRPF19, CHTF18, HPF1, CHAF1A, SSRP1A, HMCES, RUVBL2, RUVBL1, TK1, TOPBP1, POLE, RFC5, PRMT6, WDHD1, SUPT16H, ENDOG, RFC4, PARP1, RFC1, RFC2, CHD1L, MSH6, PTGES3B, MSH2, FANCD2, NHP2, MCM3, MCM4, MCM5, MCM6, MCM2, PRIM2, PCNA, RNASEH2A, SI:DKEY-119F1.1, PRIM1, SAMHD1, ORC5, ORC4, CDC45, RBBP4, POLD1, POLD2, MCMBP, FANCI, XRCC4, GINS3, RPA1, XRCC1, RPA2, NOC3L, L…	1.90938e-12
GOTERM_BP_FAT	GO:0006261	DNA-templated DNA replication	27	PRIM2, PCNA, PRIM1, SAMHD1, ORC5, ORC4, CDC45, POLD1, POLD2, MCMBP, TOPBP1, POLE, RFC5, WDHD1, RFC4, PARP1, RFC2, GINS3, NOC3L, POLA1, POLA2, POLE3, MCM3, MCM4, MCM5, MCM6, MCM2	5.99651e-11
GOTERM_BP_FAT	GO:0006974	DNA damage response	56	SWSAP1, FEN1, ERCC6L, PRPF19, SMC2, HPF1, CHAF1A, SSRP1A, HMCES, RUVBL2, CHEK1, RUVBL1, TOPBP1, POLE, RFC5, PRMT6, WDHD1, SUPT16H, RFC4, PARP1, CSNK2A1, RFC1, RFC2, VRK1, CHD1L, BAZ1B, MSH6, MSH2, FANCD2, MCM3, MCM4, MCM5, MCM6, MCM2, PCNA, RNASEH2A, USP10, SI:DKEY-119F1.1, SI:DKEY-74K8.3, SAMHD1, CDC45, POLD1, POLD2, FANCI, XRCC4, RPA1, XRCC1, RPA2, CSNK2A2A, RAD50, TDP1, RPA3, POLE3, CDK1, TRIP…	1.66158e-08
GOTERM_BP_FAT	GO:0006281	DNA repair	45	SWSAP1, FEN1, ERCC6L, PCNA, RNASEH2A, SI:DKEY-119F1.1, PRPF19, SAMHD1, HPF1, CHAF1A, CDC45, SSRP1A, HMCES, POLD1, RUVBL2, POLD2, RUVBL1, POLE, RFC5, FANCI, PRMT6, WDHD1, SUPT16H, RFC4, XRCC4, PARP1, RFC1, RFC2, RPA1, RPA2, XRCC1, CHD1L, MSH6, RAD50, MSH2, FANCD2, TDP1, RPA3, MCM3, MCM4, MCM5, MCM6, TRIP13, MCM2, ATR	1.32214e-07
GOTERM_CC_FAT	GO:0005657	replication fork	16	RFC5, WDHD1, PRIM2, RFC4, RFC1, PARP1, RFC2, UHRF1, PRIM1, RPA1, RPA2, POLA1, POLA2, POLD1, RPA3, POLD2	7.71368e-08
KEGG_PATHWAY	dre03430:Mismatch repair		12	MSH6, RFC5, RFC4, PCNA, MSH2, RFC1, RFC2, POLD1, RPA3, POLD2, RPA1, RPA2	3.63358e-06
GOTERM_MF_FAT	GO:0140097	catalytic activity, acting on DNA	31	TOP2A, FEN1, ERCC6L, DNMT1, CHTF18, DHX30, RBBP4, POLD1, RUVBL2, G3BP1, RUVBL1, POLE, RFC5, HELLS, ENDOG, RFC4, RFC1, RFC2, SMARCA5, DDX51, CHD1L, MSH6, POLA1, MSH2, TDP1, POLE3, MCM3, MCM4, MCM5, MCM6, MCM2	3.08215e-05
GOTERM_CC_FAT	GO:0000228	nuclear chromosome	20	WDHD1, PRIM2, PARP1, PRIM1, GINS3, RPA1, RPA2, LRWD1, ORC5, POLA1, ORC4, RAD50, POLA2, POLD1, RPA3, RUVBL2, POLD2, POLE3, RUVBL1, POLE	1.55334e-05
GOTERM_CC_FAT	GO:0043601	nuclear replisome	9	PRIM2, POLA1, POLA2, POLD1, PRIM1, RPA3, POLD2, RPA1, RPA2	1.72736e-05
GOTERM_CC_FAT	GO:0030894	replisome	9	PRIM2, POLA1, POLA2, POLD1, PRIM1, RPA3, POLD2, RPA1, RPA2	1.72736e-05
GOTERM_CC_FAT	GO:0043596	nuclear replication fork	11	WDHD1, PRIM2, POLA1, POLA2, PARP1, POLD1, PRIM1, RPA3, POLD2, RPA1, RPA2	1.89264e-05
GOTERM_MF_FAT	GO:0003697	single-stranded DNA binding	16	SWSAP1, SI:DKEY-119F1.1, RPA1, RPA2, SAMHD1, POLA1, RAD50, CDC45, RPA3, TDP1, HMCES, MCM3, MCM4, MCM5, MCM6, MCM2	0.000176895
GOTERM_BP_FAT	GO:0006310	DNA recombination	20	TOP2A, SWSAP1, XRCC4, SI:DKEY-119F1.1, RPA1, RPA2, SAMHD1, RAD50, CDC45, MSH2, FANCD2, RPA3, RUVBL2, RUVBL1, MCM3, MCM4, MCM5, MCM6, TRIP13, MCM2	0.000519974
GOTERM_CC_FAT	GO:0042575	DNA polymerase complex	8	PRIM2, POLA1, POLA2, POLD1, PRIM1, POLD2, POLE3, POLE	0.000324798
GOTERM_BP_FAT	GO:0033554	cellular response to stress	65	SWSAP1, FEN1, ERCC6L, HSP90AA1.2, AUP1, PRPF19, RRP8, DPYSL2B, SMC2, HPF1, CHAF1A, SSRP1A, HMCES, RUVBL2, CHEK1, RUVBL1, PBK, TOPBP1, POLE, RFC5, PRMT6, WDHD1, SUPT16H, RFC4, PARP1, CSNK2A1, RFC1, RFC2, AFG2B, VRK1, CHD1L, BAZ1B, MSH6, MSH2, FANCD2, MCM3, MCM4, MCM5, MCM6, MCM2, PCNA, RNASEH2A, USP10, SI:DKEY-119F1.1, SI:DKEY-74K8.3, RRAGCB, SAMHD1, HSPD1, CDC45, POLD1, POLD2, GCN1, FANCI, XRCC4,…	0.00122501
KEGG_PATHWAY	dre03410:Base excision repair		13	RFC5, FEN1, RFC4, PCNA, RFC1, PARP1, RFC2, XRCC1, POLD1, TDP1, POLD2, POLE3, POLE	0.000540743
GOTERM_BP_FAT	GO:0006302	double-strand break repair	19	SWSAP1, XRCC4, PARP1, SI:DKEY-119F1.1, RPA1, RPA2, XRCC1, SAMHD1, RAD50, HPF1, CDC45, FANCD2, RPA3, MCM3, MCM4, MCM5, MCM6, TRIP13, MCM2	0.00184981
KEGG_PATHWAY	dre03420:Nucleotide excision repair		14	RFC5, RFC4, PCNA, RFC1, RFC2, RPA1, RPA2, POLD1, RPA3, POLD2, POLE3, POLR2F, POLR2H, POLE	0.000623438
GOTERM_CC_FAT	GO:0005658	alpha DNA polymerase:primase complex	4	PRIM2, POLA1, POLA2, PRIM1	0.0582682
KEGG_PATHWAY	dre03440:Homologous recombination		7	RAD50, POLD1, RPA3, POLD2, RPA1, RPA2, TOPBP1	0.0754466
GOTERM_CC_FAT	GO:0005663	DNA replication factor C complex	4	RFC5, RFC4, RFC1, RFC2	0.118406
KEGG_PATHWAY	dre03460:Fanconi anemia pathway		6	FANCI, FANCD2, RPA3, RPA1, RPA2, ATR	0.132188
GOTERM_BP_FAT	GO:0006950	response to stress	76	SWSAP1, FEN1, ERCC6L, HSP90AA1.2, AUP1, PRPF19, RRP8, DPYSL2B, SMC2, HPF1, CHAF1A, SSRP1A, HMCES, RUVBL2, CHEK1, RUVBL1, PBK, TOPBP1, POLE, RFC5, PRMT6, WDHD1, SUPT16H, PRMT7, RFC4, PARP1, CSNK2A1, RFC1, RFC2, AFG2B, VRK1, CHD1L, BAZ1B, MSH6, F8, MSH2, FANCD2, MCM3, MCM4, MCM5, MCM6, DAP3, MCM2, UTP25, PCNA, RNASEH2A, USP10, UHRF1, DNAJA2B, SI:DKEY-119F1.1, SI:DKEY-74K8.3, RRAGCB, HMGB2B, SAMHD1,…	0.407734
GOTERM_MF_FAT	GO:0003677	DNA binding	77	RB1, TOP2A, SWSAP1, FEN1, ERCC6L, DSCC1, CHTF18, SSRP1A, HMCES, ILF3A, POLE, RFC5, WDHD1, HELLS, RFC4, PARP1, RFC1, RFC2, LEMD3, MSH6, HMGA1A, MSH2, POLR1A, POLR1B, NCL, MCM3, POLR1E, FOXK2B, MCM4, MCM5, MCM6, MCM2, PRIM2, DNMT1, PCNA, MAX, UHRF1, SI:DKEY-119F1.1, TMPOB, HMGB2B, SAMHD1, ORC5, ORC4, SBNO1, CDC45, HNRNPDL, POLD1, POLD2, POLR2F, LYAR, MTA3, XRCC4, MTERF3, PBRM1L, IRF2B, RPA1, SMARCA…	0.313893
GOTERM_CC_FAT	GO:0005662	DNA replication factor A complex	3	RPA3, RPA1, RPA2	0.300946
GOTERM_CC_FAT	GO:0055029	nuclear DNA-directed RNA polymerase complex	11	PRIM2, POLA1, POLA2, POLR3B, POLR1A, POLR1B, PRIM1, POLR2F, POLR1E, POLR3H, POLR2H	0.300946
GOTERM_CC_FAT	GO:0000428	DNA-directed RNA polymerase complex	11	PRIM2, POLA1, POLA2, POLR3B, POLR1A, POLR1B, PRIM1, POLR2F, POLR1E, POLR3H, POLR2H	0.358066
GOTERM_CC_FAT	GO:0030880	RNA polymerase complex	11	PRIM2, POLA1, POLA2, POLR3B, POLR1A, POLR1B, PRIM1, POLR2F, POLR1E, POLR3H, POLR2H	0.392874
GOTERM_BP_FAT	GO:0006289	nucleotide-excision repair	5	POLD1, RPA3, RPA1, RPA2, POLE	0.722481
GOTERM_CC_FAT	GO:0032993	protein-DNA complex	11	PRIM2, POLA1, POLA2, CDC45, POLD1, GINS3, PRIM1, RPA3, POLD2, RPA1, RPA2	0.946695
Annotation Cluster 4	Enrichment Score: 4.5344263408510495
Category	Term		Count	Genes	FDR
GOTERM_BP_FAT	GO:0007049	cell cycle	60	TOP2A, NUMA1, ZWILCH, DSCC1, NCAPG2, SMC4, SMC2, CHAF1B, TUBB6, NTMT1, CHEK1, PPP2R5CA, KNTC1, ANLN2, TOPBP1, POLE, DCHS1B, WDHD1, AFG2B, KIF23, ESCO2, CKAP5, KIF4, SEPTIN5A, FANCD2, MCM3, MCM4, MCM5, KIF2C, MCM6, ANAPC1, LLGL2, MCM2, TUBGCP2, NCAPG, ZGC:55461, IQGAP3, NCAPH, AURKB, CCNB1, CDC45, RACGAP1, MCMBP, BUB3, GINS3, PLK1, RPA1, POLA1, NEDD1, ANLN, TUBA5, RAD50, CDK6, CENPI, CDK2, CDK1, N…	1.02146e-08
GOTERM_BP_FAT	GO:0000278	mitotic cell cycle	48	NUMA1, TUBGCP2, ZWILCH, NCAPG2, NCAPG, ZGC:55461, IQGAP3, SMC4, NCAPH, AURKB, SMC2, CHAF1B, CCNB1, TUBB6, CDC45, RACGAP1, CHEK1, KNTC1, BUB3, ANLN2, TOPBP1, POLE, DCHS1B, WDHD1, AFG2B, GINS3, PLK1, KIF23, ESCO2, CKAP5, KIF4, ANLN, POLA1, NEDD1, TUBA5, CDK6, FANCD2, CENPI, CDK2, MCM3, CDK1, MCM4, NCAPD2, MCM5, MCM6, NCAPD3, ANAPC1, MCM2	1.02146e-08
GOTERM_BP_FAT	GO:0022402	cell cycle process	51	TOP2A, NUMA1, ZWILCH, DSCC1, NCAPG2, SMC4, SMC2, NTMT1, CHEK1, PPP2R5CA, KNTC1, ANLN2, TOPBP1, DCHS1B, AFG2B, KIF23, ESCO2, CKAP5, KIF4, SEPTIN5A, FANCD2, MCM3, MCM4, KIF2C, MCM6, ANAPC1, LLGL2, MCM2, TUBGCP2, NCAPG, IQGAP3, NCAPH, AURKB, CCNB1, CDC45, RACGAP1, MCMBP, BUB3, GINS3, PLK1, POLA1, ANLN, RAD50, CDK6, CENPI, CDK2, CDK1, NCAPD2, NCAPD3, TRIP13, SPC24	7.07412e-07
GOTERM_BP_FAT	GO:1903047	mitotic cell cycle process	38	NUMA1, ZWILCH, NCAPG2, NCAPG, IQGAP3, SMC4, NCAPH, AURKB, SMC2, CCNB1, CDC45, RACGAP1, CHEK1, KNTC1, BUB3, ANLN2, TOPBP1, DCHS1B, AFG2B, GINS3, PLK1, KIF23, CKAP5, KIF4, ANLN, POLA1, CDK6, FANCD2, CENPI, CDK2, MCM3, CDK1, MCM4, NCAPD2, MCM6, NCAPD3, ANAPC1, MCM2	8.44647e-07
GOTERM_BP_FAT	GO:0051276	chromosome organization	31	TOP2A, DSCC1, NCAPG2, NCAPG, SMC4, NCAPH, AURKB, SMC2, CCNB1, RACGAP1, MCMBP, PPP2R5CA, KNTC1, NUP133, NUP155, RPA1, KIF23, ESCO2, MSH6, RAD50, PTGES3B, NASP, MSH2, FANCD2, CENPI, NHP2, NCAPD2, NCAPD3, TRIP13, NUP98, ATR	1.91812e-05
GOTERM_BP_FAT	GO:0098813	nuclear chromosome segregation	17	TOP2A, NCAPG2, NCAPG, KIF23, SMC4, NCAPH, AURKB, KIF4, SMC2, CCNB1, RACGAP1, CENPI, FANCD2, KNTC1, NCAPD2, NCAPD3, TRIP13	0.00015434
GOTERM_CC_FAT	GO:0000793	condensed chromosome	20	ERCC6L, NUP133, ZWILCH, SI:DKEY-119F1.1, PLK1, NCAPG, LRWD1, CKAP5, SPOUT1, AURKB, SMC2, RAD50, CENPI, FANCD2, KNTC1, NCAPD2, KIF2C, BUB3, NCAPD3, SPC24	0.000220347
GOTERM_CC_FAT	GO:0000796	condensin complex	7	NCAPG2, NCAPG, NCAPD2, NCAPD3, SMC4, NCAPH, SMC2	0.000721809
GOTERM_BP_FAT	GO:0000819	sister chromatid segregation	14	TOP2A, NCAPG2, NCAPG, KIF23, SMC4, NCAPH, AURKB, SMC2, CCNB1, RACGAP1, CENPI, KNTC1, NCAPD2, NCAPD3	0.00184981
GOTERM_BP_FAT	GO:0007059	chromosome segregation	21	TOP2A, TUBGCP2, NCAPG2, NCAPG, KIF23, SMC4, NCAPH, AURKB, KIF4, SMC2, CCNB1, RACGAP1, CENPI, FANCD2, NTMT1, KNTC1, NCAPD2, KIF2C, NCAPD3, TRIP13, SPC24	0.00236304
GOTERM_BP_FAT	GO:0007076	mitotic chromosome condensation	6	NCAPG, NCAPD2, NCAPD3, SMC4, NCAPH, SMC2	0.00298329
GOTERM_BP_FAT	GO:0000070	mitotic sister chromatid segregation	13	NCAPG2, NCAPG, KIF23, SMC4, NCAPH, AURKB, SMC2, CCNB1, RACGAP1, CENPI, KNTC1, NCAPD2, NCAPD3	0.0044186
GOTERM_BP_FAT	GO:0051301	cell division	32	ERCC6L, ZWILCH, NCAPG2, NCAPG, IQGAP3, NCAPH, AURKB, SMC2, CCNB1, CDC45, RACGAP1, CDH1, MCMBP, RCC1, BUB3, ANLN2, DCHS1B, NUDC, PLK1, VRK1, KIF23, ANLN, SEPTIN5A, KIF2A, CDK1, NCAPD2, KIF2C, ANAPC5, NCAPD3, ATXN10, ANAPC1, SPC24	0.0178184
GOTERM_BP_FAT	GO:0000280	nuclear division	16	TOP2A, NCAPG2, NCAPG, KIF23, SMC4, NCAPH, AURKB, SMC2, CCNB1, RACGAP1, CENPI, FANCD2, KNTC1, NCAPD2, NCAPD3, TRIP13	0.021064
GOTERM_BP_FAT	GO:0048285	organelle fission	17	TOP2A, NCAPG2, NCAPG, KIF23, SMC4, NCAPH, AURKB, SMC2, CCNB1, OPA1, RACGAP1, CENPI, FANCD2, KNTC1, NCAPD2, NCAPD3, TRIP13	0.0412577
GOTERM_BP_FAT	GO:0030261	chromosome condensation	8	TOP2A, NCAPG2, NCAPG, NCAPD2, NCAPD3, SMC4, NCAPH, SMC2	0.0503201
GOTERM_BP_FAT	GO:0140014	mitotic nuclear division	13	NCAPG2, NCAPG, KIF23, SMC4, NCAPH, AURKB, SMC2, CCNB1, RACGAP1, CENPI, KNTC1, NCAPD2, NCAPD3	0.0621948
GOTERM_BP_FAT	GO:0051321	meiotic cell cycle	9	TOP2A, RAD50, FANCD2, TUBGCP2, RPA1, NCAPD2, BUB3, TRIP13, NCAPD3	0.247004
GOTERM_BP_FAT	GO:0070192	chromosome organization involved in meiotic cell cycle	5	RAD50, FANCD2, NCAPD2, TRIP13, NCAPD3	0.269518
GOTERM_BP_FAT	GO:0019953	sexual reproduction	17	TOP2A, DCHS1B, PRMT7, TUBGCP2, RPA1, LARP7, VRK1, PUM3, CCNB1, RAD50, FANCD2, CDH1, NCAPD2, BUB3, NCAPD3, TRIP13, DCAF13	0.275304
GOTERM_BP_FAT	GO:0022414	reproductive process	17	TOP2A, DCHS1B, PRMT7, TUBGCP2, RPA1, LARP7, VRK1, PUM3, CCNB1, RAD50, FANCD2, CDH1, NCAPD2, BUB3, NCAPD3, TRIP13, DCAF13	0.494114
GOTERM_BP_FAT	GO:1903046	meiotic cell cycle process	6	TOP2A, RAD50, FANCD2, NCAPD2, TRIP13, NCAPD3	0.61757
Annotation Cluster 5	Enrichment Score: 3.967303776154694
Category	Term		Count	Genes	FDR
GOTERM_BP_FAT	GO:0006261	DNA-templated DNA replication	27	PRIM2, PCNA, PRIM1, SAMHD1, ORC5, ORC4, CDC45, POLD1, POLD2, MCMBP, TOPBP1, POLE, RFC5, WDHD1, RFC4, PARP1, RFC2, GINS3, NOC3L, POLA1, POLA2, POLE3, MCM3, MCM4, MCM5, MCM6, MCM2	5.99651e-11
GOTERM_CC_FAT	GO:0042575	DNA polymerase complex	8	PRIM2, POLA1, POLA2, POLD1, PRIM1, POLD2, POLE3, POLE	0.000324798
KEGG_PATHWAY	dre03410:Base excision repair		13	RFC5, FEN1, RFC4, PCNA, RFC1, PARP1, RFC2, XRCC1, POLD1, TDP1, POLD2, POLE3, POLE	0.000540743
GOTERM_BP_FAT	GO:1902969	mitotic DNA replication	7	POLA1, CDC45, GINS3, MCM3, MCM4, MCM6, MCM2	0.012989
GOTERM_BP_FAT	GO:0006271	DNA strand elongation involved in DNA replication	7	POLA1, PCNA, POLD2, POLE3, MCM3, MCM4, POLE	0.0192603
GOTERM_BP_FAT	GO:0022616	DNA strand elongation	7	POLA1, PCNA, POLD2, POLE3, MCM3, MCM4, POLE	0.0192603
GOTERM_BP_FAT	GO:0033260	nuclear DNA replication	7	POLA1, CDC45, GINS3, MCM3, MCM4, MCM6, MCM2	0.0192603
GOTERM_BP_FAT	GO:0044786	cell cycle DNA replication	7	POLA1, CDC45, GINS3, MCM3, MCM4, MCM6, MCM2	0.0192603
GOTERM_BP_FAT	GO:0006272	leading strand elongation	4	POLA1, PCNA, POLE3, POLE	0.098961
GOTERM_MF_FAT	GO:0003887	DNA-directed DNA polymerase activity	4	POLA1, POLD1, POLE3, POLE	0.558027
GOTERM_MF_FAT	GO:0034061	DNA polymerase activity	4	POLA1, POLD1, POLE3, POLE	0.77913
Annotation Cluster 6	Enrichment Score: 3.7470251017835774
Category	Term		Count	Genes	FDR
GOTERM_BP_FAT	GO:0006913	nucleocytoplasmic transport	32	LTV1, NUP188, POLDIP3, CSE1L, NMD3, TPRB, NPM1A, AAAS, SDAD1, IPO4, NOP9, NUP160, NOL6, IPO9, NUP88, KPNA2, MDN1, RANBP2, NUP133, NUP155, NUP62L, SNUPN, NUP93, RANGAP1A, DDX19B, EIF6, NUP54, NUP98, KPNB3, KPNB1, RANGAP1B, NUP58	2.08323e-07
GOTERM_BP_FAT	GO:0051169	nuclear transport	32	LTV1, NUP188, POLDIP3, CSE1L, NMD3, TPRB, NPM1A, AAAS, SDAD1, IPO4, NOP9, NUP160, NOL6, IPO9, NUP88, KPNA2, MDN1, RANBP2, NUP133, NUP155, NUP62L, SNUPN, NUP93, RANGAP1A, DDX19B, EIF6, NUP54, NUP98, KPNB3, KPNB1, RANGAP1B, NUP58	2.08323e-07
GOTERM_BP_FAT	GO:0051168	nuclear export	21	LTV1, NUP155, NUP133, NUP188, POLDIP3, CSE1L, NMD3, NUP62L, TPRB, NPM1A, SDAD1, NOP9, NOL6, NUP93, RANGAP1A, DDX19B, EIF6, NUP88, NUP98, RANGAP1B, MDN1	0.000141625
GOTERM_BP_FAT	GO:0000054	ribosomal subunit export from nucleus	8	LTV1, EIF6, NUP88, NMD3, NPM1A, SDAD1, MDN1, NOP9	0.00472129
GOTERM_BP_FAT	GO:0033750	ribosome localization	8	LTV1, EIF6, NUP88, NMD3, NPM1A, SDAD1, MDN1, NOP9	0.00472129
GOTERM_BP_FAT	GO:0000055	ribosomal large subunit export from nucleus	5	NUP88, NMD3, NPM1A, SDAD1, MDN1	0.123811
GOTERM_BP_FAT	GO:0000056	ribosomal small subunit export from nucleus	4	LTV1, NUP88, NPM1A, NOP9	0.437876
GOTERM_BP_FAT	GO:0031503	protein-containing complex localization	9	LTV1, EIF6, UTP3, NUP88, NMD3, NPM1A, SDAD1, MDN1, NOP9	0.911743
GOTERM_BP_FAT	GO:0051640	organelle localization	20	LTV1, ESYT1A, CCT2, ESYT2A, NUMA1, KIF23, NMD3, NPM1A, SDAD1, SPOUT1, AURKB, NOP9, CCNB1, EIF6, OPA1, CLUHA, NUP88, NUP98, MDN1, LLGL2	0.972305
GOTERM_BP_FAT	GO:0051656	establishment of organelle localization	14	LTV1, CCT2, NUMA1, KIF23, NMD3, NPM1A, SDAD1, AURKB, NOP9, CCNB1, EIF6, NUP88, MDN1, LLGL2	0.972305
Annotation Cluster 7	Enrichment Score: 3.186070470766848
Category	Term		Count	Genes	FDR
GOTERM_MF_FAT	GO:0140657	ATP-dependent activity	64	TOP2A, ERCC6L, HSP90AA1.2, CHTF18, SMC4, SMC2, KIF15, RUVBL2, RUVBL1, DHX15, MTREX, CCT3, RFC5, CCT2, DDX18, HELLS, AQR, RFC4, RFC1, RFC2, AFG2B, KIF23, DDX51, CHD1L, KIF4, AFG3L1, MSH6, DDX19B, KIF2A, MSH2, MCM3, MCM4, MCM5, KIF2C, MCM6, KIF20A, ABCF2A, SLC27A4, MCM2, DDX27, HSPA14, HSPD1, ORC4, DHX30, KIF20BA, RBBP4, G3BP1, HSPA4B, HSPA4A, ABCF3, MDN1, CCT5, HSPA9, TRAP1, HSP70.1, MYO1EA, MYO9A…	1.5407e-05
GOTERM_MF_FAT	GO:0005524	ATP binding	116	SRPK1B, ERCC6L, UBE2Z, SMC4, YARS2, SMC2, RUVBL2, CHEK1, RUVBL1, MTREX, DDX18, RARS1, CSNK2A1, AFG2B, AAK1A, VRK1, TRNT1, CHD1L, AFG3L1, MSH6, MSH2, KIF20A, ABCF2A, UCK2A, ITPK1B, CITA, LARS1B, PFKPA, DHX30, KIF20BA, TRIOB, HSPA4B, DPH6, HSPA4A, RIMKLA, MDN1, HSPA9, TRAP1, HSP70.1, UBE2C, MYO9AA, PLK1, SMARCA5, CSNK2A2A, TBCK, MAP3K15, CDK6, EPHA2A, CDK2, CDK1, UBA2, FARSA, CTPS1A, UBE2KB, ATR, T…	7.7568e-05
GOTERM_MF_FAT	GO:0032559	adenyl ribonucleotide binding	116	SRPK1B, ERCC6L, UBE2Z, SMC4, YARS2, SMC2, RUVBL2, CHEK1, RUVBL1, MTREX, DDX18, RARS1, CSNK2A1, AFG2B, AAK1A, VRK1, TRNT1, CHD1L, AFG3L1, MSH6, MSH2, KIF20A, ABCF2A, UCK2A, ITPK1B, CITA, LARS1B, PFKPA, DHX30, KIF20BA, TRIOB, HSPA4B, DPH6, HSPA4A, RIMKLA, MDN1, HSPA9, TRAP1, HSP70.1, UBE2C, MYO9AA, PLK1, SMARCA5, CSNK2A2A, TBCK, MAP3K15, CDK6, EPHA2A, CDK2, CDK1, UBA2, FARSA, CTPS1A, UBE2KB, ATR, T…	9.54275e-05
GOTERM_MF_FAT	GO:0000166	nucleotide binding	159	SRPK1B, ERCC6L, UBE2Z, SMC4, YARS2, THG1L, SMC2, RAB42B, TUBB6, RUVBL2, CHEK1, RUVBL1, MTREX, DDX18, RARS1, CSNK2A1, AFG2B, AAK1A, VRK1, TRNT1, CHD1L, AFG3L1, MSH6, SEPTIN5A, MSH2, GNA11B, UPRT, KIF20A, HPRT1, ABCF2A, UCK2A, ITPK1B, ZGC:55461, CITA, LARS1B, FHIT, PFKPA, DHX30, KIF20BA, NDOR1, TRIOB, HSPA4B, DPH6, HSPA4A, RIMKLA, ADSSL, MDN1, HSPA9, TRAP1, HSP70.1, UBE2C, MYO9AA, PLK1, SMARCA5, RA…	0.000176895
GOTERM_MF_FAT	GO:0035639	purine ribonucleoside triphosphate binding	143	SRPK1B, ERCC6L, UBE2Z, SMC4, YARS2, THG1L, SMC2, RAB42B, TUBB6, RUVBL2, CHEK1, RUVBL1, MTREX, DDX18, RARS1, CSNK2A1, AFG2B, AAK1A, VRK1, TRNT1, CHD1L, AFG3L1, MSH6, SEPTIN5A, MSH2, GNA11B, UPRT, KIF20A, ABCF2A, UCK2A, ITPK1B, ZGC:55461, CITA, LARS1B, PFKPA, DHX30, KIF20BA, TRIOB, HSPA4B, DPH6, HSPA4A, RIMKLA, ADSSL, MDN1, HSPA9, TRAP1, HSP70.1, UBE2C, MYO9AA, PLK1, SMARCA5, RAB27A, CSNK2A2A, TBCK…	0.000176895
GOTERM_MF_FAT	GO:1901265	nucleoside phosphate binding	159	SRPK1B, ERCC6L, UBE2Z, SMC4, YARS2, THG1L, SMC2, RAB42B, TUBB6, RUVBL2, CHEK1, RUVBL1, MTREX, DDX18, RARS1, CSNK2A1, AFG2B, AAK1A, VRK1, TRNT1, CHD1L, AFG3L1, MSH6, SEPTIN5A, MSH2, GNA11B, UPRT, KIF20A, HPRT1, ABCF2A, UCK2A, ITPK1B, ZGC:55461, CITA, LARS1B, FHIT, PFKPA, DHX30, KIF20BA, NDOR1, TRIOB, HSPA4B, DPH6, HSPA4A, RIMKLA, ADSSL, MDN1, HSPA9, TRAP1, HSP70.1, UBE2C, MYO9AA, PLK1, SMARCA5, RA…	0.000176895
GOTERM_MF_FAT	GO:0032553	ribonucleotide binding	144	SRPK1B, ERCC6L, UBE2Z, SMC4, YARS2, THG1L, SMC2, RAB42B, TUBB6, RUVBL2, CHEK1, RUVBL1, MTREX, DDX18, RARS1, CSNK2A1, AFG2B, AAK1A, VRK1, TRNT1, CHD1L, AFG3L1, MSH6, SEPTIN5A, MSH2, GNA11B, UPRT, KIF20A, ABCF2A, UCK2A, ITPK1B, ZGC:55461, CITA, LARS1B, PFKPA, DHX30, KIF20BA, NDOR1, TRIOB, HSPA4B, DPH6, HSPA4A, RIMKLA, ADSSL, MDN1, HSPA9, TRAP1, HSP70.1, UBE2C, MYO9AA, PLK1, SMARCA5, RAB27A, CSNK2A2…	0.000176895
GOTERM_MF_FAT	GO:0032555	purine ribonucleotide binding	143	SRPK1B, ERCC6L, UBE2Z, SMC4, YARS2, THG1L, SMC2, RAB42B, TUBB6, RUVBL2, CHEK1, RUVBL1, MTREX, DDX18, RARS1, CSNK2A1, AFG2B, AAK1A, VRK1, TRNT1, CHD1L, AFG3L1, MSH6, SEPTIN5A, MSH2, GNA11B, UPRT, KIF20A, ABCF2A, UCK2A, ITPK1B, ZGC:55461, CITA, LARS1B, PFKPA, DHX30, KIF20BA, TRIOB, HSPA4B, DPH6, HSPA4A, RIMKLA, ADSSL, MDN1, HSPA9, TRAP1, HSP70.1, UBE2C, MYO9AA, PLK1, SMARCA5, RAB27A, CSNK2A2A, TBCK…	0.00019542
GOTERM_MF_FAT	GO:1901363	heterocyclic compound binding	164	SRPK1B, ERCC6L, UBE2Z, SMC4, YARS2, THG1L, SMC2, RAB42B, TUBB6, RUVBL2, CHEK1, RUVBL1, MTREX, DDX18, RARS1, CSNK2A1, AFG2B, AAK1A, VRK1, TRNT1, CHD1L, AFG3L1, MSH6, SEPTIN5A, MSH2, GNA11B, UPRT, KIF20A, HPRT1, ABCF2A, UCK2A, ITPK1B, SHMT1, ZGC:55461, CITA, LARS1B, FHIT, PFKPA, DHX30, KIF20BA, NDOR1, TRIOB, HSPA4B, DPH6, HSPA4A, RIMKLA, ADSSL, MDN1, HSPA9, TRAP1, HSP70.1, UBE2C, MYO9AA, PLK1, SMAR…	0.000262744
GOTERM_MF_FAT	GO:0030554	adenyl nucleotide binding	119	SRPK1B, ERCC6L, UBE2Z, SMC4, YARS2, SMC2, RUVBL2, CHEK1, RUVBL1, MTREX, DDX18, RARS1, CSNK2A1, AFG2B, AAK1A, VRK1, TRNT1, CHD1L, AFG3L1, MSH6, MSH2, KIF20A, ABCF2A, UCK2A, ITPK1B, CITA, LARS1B, PFKPA, DHX30, KIF20BA, NDOR1, TRIOB, HSPA4B, DPH6, HSPA4A, RIMKLA, MDN1, HSPA9, TRAP1, HSP70.1, UBE2C, MYO9AA, PLK1, SMARCA5, CSNK2A2A, DHFR, TBCK, MAP3K15, CDK6, EPHA2A, CDK2, CDK1, UBA2, FARSA, CTPS1A, U…	0.000304101
GOTERM_MF_FAT	GO:0097367	carbohydrate derivative binding	148	SRPK1B, ERCC6L, UBE2Z, SMC4, YARS2, THG1L, SMC2, RAB42B, TUBB6, RUVBL2, CHEK1, RUVBL1, MTREX, DDX18, RARS1, CSNK2A1, AFG2B, AAK1A, VRK1, TRNT1, CHD1L, AFG3L1, MSH6, SEPTIN5A, MSH2, GNA11B, UPRT, KIF20A, ABCF2A, UCK2A, ITPK1B, ZGC:55461, CITA, LARS1B, PFKPA, DHX30, KIF20BA, NDOR1, TRIOB, HSPA4B, DPH6, HSPA4A, RIMKLA, ADSSL, MDN1, HSPA9, TRAP1, HSP70.1, UBE2C, MYO9AA, PLK1, SMARCA5, RAB27A, CSNK2A2…	0.000304101
GOTERM_MF_FAT	GO:0017076	purine nucleotide binding	146	SRPK1B, ERCC6L, UBE2Z, SMC4, YARS2, THG1L, SMC2, RAB42B, TUBB6, RUVBL2, CHEK1, RUVBL1, MTREX, DDX18, RARS1, CSNK2A1, AFG2B, AAK1A, VRK1, TRNT1, CHD1L, AFG3L1, MSH6, SEPTIN5A, MSH2, GNA11B, UPRT, KIF20A, ABCF2A, UCK2A, ITPK1B, ZGC:55461, CITA, LARS1B, PFKPA, DHX30, KIF20BA, NDOR1, TRIOB, HSPA4B, DPH6, HSPA4A, RIMKLA, ADSSL, MDN1, HSPA9, TRAP1, HSP70.1, UBE2C, MYO9AA, PLK1, SMARCA5, RAB27A, CSNK2A2…	0.000742716
GOTERM_MF_FAT	GO:0043168	anion binding	152	SRPK1B, ERCC6L, UBE2Z, SMC4, YARS2, THG1L, SMC2, RAB42B, TUBB6, RUVBL2, CHEK1, RUVBL1, MTREX, DDX18, RARS1, CSNK2A1, AFG2B, AAK1A, VRK1, TRNT1, CHD1L, CRABP2A, AFG3L1, MSH6, SEPTIN5A, MSH2, GNA11B, UPRT, KIF20A, ABCF2A, UCK2A, ITPK1B, SHMT1, ZGC:55461, CITA, LARS1B, PFKPA, DHX30, KIF20BA, NDOR1, TRIOB, HSPA4B, DPH6, HSPA4A, RIMKLA, ADSSL, MDN1, HSPA9, TRAP1, HSP70.1, UBE2C, MYO9AA, PLK1, SMARCA5,…	0.0119141
GOTERM_MF_FAT	GO:0017111	ribonucleoside triphosphate phosphatase activity	55	GFM1, ERCC6L, HSP90AA1.2, CHTF18, SMC4, SMC2, RAB42B, TUBB6, OPA1, RUVBL2, RUVBL1, SI:CH211-11K18.4, CCT3, RFC5, CCT2, RFC4, RFC1, RFC2, AFG2B, KIF23, DDX51, CHD1L, AFG3L1, RAP2C, SEPTIN5A, KIF2A, MCM3, GNA11B, MCM4, KIF2C, KIF20A, ABCF2A, RRAGCB, ZGC:55461, HSPA14, ORC4, KIF20BA, RAB23, ABCF3, MDN1, CCT5, HSPA9, TRAP1, HSP70.1, ATP2B4, RAB27A, RAD50, CBWD, GSPT1L, RAB12, DRG1, DRG2, TSR1, KRAS, …	0.0958763
GOTERM_MF_FAT	GO:0016462	pyrophosphatase activity	57	GFM1, ERCC6L, HSP90AA1.2, CHTF18, SMC4, SMC2, RAB42B, TUBB6, OPA1, RUVBL2, RUVBL1, SI:CH211-11K18.4, CCT3, RFC5, CCT2, RFC4, RFC1, RFC2, AFG2B, KIF23, DDX51, CHD1L, AFG3L1, RAP2C, SEPTIN5A, KIF2A, MCM3, GNA11B, MCM4, KIF2C, KIF20A, ABCF2A, RRAGCB, ZGC:55461, HSPA14, FHIT, ORC4, KIF20BA, RAB23, ABCF3, MDN1, CCT5, HSPA9, TRAP1, DUT, HSP70.1, ATP2B4, RAB27A, RAD50, CBWD, GSPT1L, RAB12, DRG1, DRG2, T…	0.189557
GOTERM_MF_FAT	GO:0016817	hydrolase activity, acting on acid anhydrides	57	GFM1, ERCC6L, HSP90AA1.2, CHTF18, SMC4, SMC2, RAB42B, TUBB6, OPA1, RUVBL2, RUVBL1, SI:CH211-11K18.4, CCT3, RFC5, CCT2, RFC4, RFC1, RFC2, AFG2B, KIF23, DDX51, CHD1L, AFG3L1, RAP2C, SEPTIN5A, KIF2A, MCM3, GNA11B, MCM4, KIF2C, KIF20A, ABCF2A, RRAGCB, ZGC:55461, HSPA14, FHIT, ORC4, KIF20BA, RAB23, ABCF3, MDN1, CCT5, HSPA9, TRAP1, DUT, HSP70.1, ATP2B4, RAB27A, RAD50, CBWD, GSPT1L, RAB12, DRG1, DRG2, T…	0.216508
GOTERM_MF_FAT	GO:0016818	hydrolase activity, acting on acid anhydrides, in phosphorus-containing anhydrides	57	GFM1, ERCC6L, HSP90AA1.2, CHTF18, SMC4, SMC2, RAB42B, TUBB6, OPA1, RUVBL2, RUVBL1, SI:CH211-11K18.4, CCT3, RFC5, CCT2, RFC4, RFC1, RFC2, AFG2B, KIF23, DDX51, CHD1L, AFG3L1, RAP2C, SEPTIN5A, KIF2A, MCM3, GNA11B, MCM4, KIF2C, KIF20A, ABCF2A, RRAGCB, ZGC:55461, HSPA14, FHIT, ORC4, KIF20BA, RAB23, ABCF3, MDN1, CCT5, HSPA9, TRAP1, DUT, HSP70.1, ATP2B4, RAB27A, RAD50, CBWD, GSPT1L, RAB12, DRG1, DRG2, T…	0.216508
GOTERM_MF_FAT	GO:0005525	GTP binding	27	GFM1, RRAGCB, ZGC:55461, SAMHD1, THG1L, RAB42B, TUBB6, OPA1, RAB23, ADSSL, SI:CH211-11K18.4, RAB27A, RAP2C, TUBA5, SEPTIN5A, CBWD, GNL3L, GSPT1L, NOA1, RAB12, DRG1, DRG2, TSR1, GNA11B, SRPRB, UPRT, KRAS	0.956567
GOTERM_MF_FAT	GO:0032561	guanyl ribonucleotide binding	27	GFM1, RRAGCB, ZGC:55461, SAMHD1, THG1L, RAB42B, TUBB6, OPA1, RAB23, ADSSL, SI:CH211-11K18.4, RAB27A, RAP2C, TUBA5, SEPTIN5A, CBWD, GNL3L, GSPT1L, NOA1, RAB12, DRG1, DRG2, TSR1, GNA11B, SRPRB, UPRT, KRAS	0.956567
GOTERM_MF_FAT	GO:0019001	guanyl nucleotide binding	27	GFM1, RRAGCB, ZGC:55461, SAMHD1, THG1L, RAB42B, TUBB6, OPA1, RAB23, ADSSL, SI:CH211-11K18.4, RAB27A, RAP2C, TUBA5, SEPTIN5A, CBWD, GNL3L, GSPT1L, NOA1, RAB12, DRG1, DRG2, TSR1, GNA11B, SRPRB, UPRT, KRAS	0.956567
GOTERM_MF_FAT	GO:0036094	small molecule binding	233	SRPK1B, SMC4, SMC2, CHEK1, DDX18, ESYT2A, CAPN2B, ENDOG, CSNK2A1, AAK1A, ESCO2, CRABP2A, AFG3L1, SEPTIN5A, GNA11B, UPRT, HPRT1, KIF20A, ESYT1A, UCK2A, ITPK1B, CYP2AA11, SHMT1, ZGC:55461, LARS1B, DHX30, RNF214, KIF20BA, RACGAP1, DPH1, TRIOB, HSPA4B, DPH6, HSPA4A, RIMKLA, LYAR, TRAP1, HSP70.1, ACE, ZFR2, PLK1, SMARCA5, RAB27A, MTHFR, DHFR, POLA1, PPP5C, EPHA2A, PCDH1B, FARSA, CTPS1A, UBE2KB, ATR, T…	0.956567
GOTERM_MF_FAT	GO:0003924	GTPase activity	19	GFM1, RAB27A, RRAGCB, ZGC:55461, RAP2C, RAB42B, SEPTIN5A, TUBB6, CBWD, GSPT1L, OPA1, RAB12, RAB23, DRG1, TSR1, GNA11B, DRG2, KRAS, SI:CH211-11K18.4	0.956567
GOTERM_MF_FAT	GO:0043167	ion binding	225	SRPK1B, SMC4, SMC2, CHEK1, DDX18, ESYT2A, CAPN2B, ENDOG, CSNK2A1, AAK1A, ESCO2, CRABP2A, AFG3L1, SEPTIN5A, GNA11B, UPRT, HPRT1, KIF20A, ESYT1A, UCK2A, ITPK1B, CYP2AA11, SHMT1, ZGC:55461, LARS1B, DHX30, RNF214, KIF20BA, RACGAP1, DPH1, TRIOB, HSPA4B, DPH6, HSPA4A, RIMKLA, LYAR, TRAP1, HSP70.1, ACE, ZFR2, PLK1, SMARCA5, RAB27A, MTHFR, PPP5C, EPHA2A, PCDH1B, FARSA, CTPS1A, UBE2KB, ATR, TOP2A, FEN1, G…	0.956567
GOTERM_MF_FAT	GO:0046872	metal ion binding	102	MSMO1, THG1L, SRSF7A, CDH1, KAT7B, PMPCA, MTPAP, PSPH, ESYT2A, CAPN2B, ENDOG, TRNT1, ESCO2, AFG3L1, GNA11B, HPRT1, ESYT1A, NRD1A, ITPK1B, DNMT1, RNASEH2A, CYP2AA11, SMYD5, COX15, CITA, PFKPA, RNF214, RACGAP1, DPH1, DNAJC21, RIMKLA, ADSSL, LYAR, TRAP1, ACE, ZFR2, MYO9AA, TIMM10B, SUZ12A, MAP3K15, PPP5C, CBWD, RIOX1, UBA2, PCDH1B, FARSA, TOP2A, FEN1, LOC110438534, CCDC47, ENO1B, USP39, PFAS, SLC6A1…	0.999897
GOTERM_MF_FAT	GO:0043169	cation binding	103	MSMO1, THG1L, SRSF7A, CDH1, KAT7B, PMPCA, MTPAP, PSPH, ESYT2A, CAPN2B, ENDOG, TRNT1, ESCO2, AFG3L1, GNA11B, HPRT1, ESYT1A, NRD1A, ITPK1B, DNMT1, RNASEH2A, CYP2AA11, SMYD5, COX15, CITA, PFKPA, RNF214, RACGAP1, DPH1, DNAJC21, RIMKLA, ADSSL, LYAR, TRAP1, ACE, ZFR2, MYO9AA, TIMM10B, SUZ12A, MAP3K15, PPP5C, CBWD, RIOX1, UBA2, PCDH1B, FARSA, TOP2A, FEN1, LOC110438534, CCDC47, ENO1B, USP39, PFAS, SLC6A1…	0.999939
Annotation Cluster 8	Enrichment Score: 3.091757122878265
Category	Term		Count	Genes	FDR
GOTERM_BP_FAT	GO:0044085	cellular component biogenesis	140	LTV1, SRPK1B, CYFIP2, TMEM41B, RRP1, MPV17L2, AUP1, NOC2L, RRP8, FBL, DIMT1L, CDH1, RUVBL2, RUVBL1, MTREX, EIF2D, KNTC1, ANLN2, ABT1, DDX18, NGDN, TMOD2, WDR74, WDR75, IMP4, ATXN2L, NUP93, DKC1, GRWD1, NCL, MRTO4, NHP2, GEMIN5, SNRPF, LLGL2, UTP25, TUBGCP2, NOP2, NMD3, NPM1A, IQGAP3, NOP9, DHX30, ORC4, EMG1, NDOR1, RACGAP1, G3BP1, PACSIN2, NUP88, SMN1, LYAR, PLXNA4, AAR2, MDN1, HSPA9, MTERF3, CHC…	3.29597e-09
GOTERM_BP_FAT	GO:0022618	protein-RNA complex assembly	21	ABT1, SRPK1B, PRMT7, NUFIP1, USP39, PWP2H, EIF4BB, PRPF39, PTGES3B, SART3, EIF6, RUVBL2, MRTO4, RUVBL1, GEMIN5, NAF1, EIF2D, SMN1, SNRPF, MDN1, AAR2	0.10133
GOTERM_BP_FAT	GO:0071826	protein-RNA complex organization	21	ABT1, SRPK1B, PRMT7, NUFIP1, USP39, PWP2H, EIF4BB, PRPF39, PTGES3B, SART3, EIF6, RUVBL2, MRTO4, RUVBL1, GEMIN5, NAF1, EIF2D, SMN1, SNRPF, MDN1, AAR2	0.11985
GOTERM_BP_FAT	GO:0065003	protein-containing complex assembly	39	SRPK1B, AHCTF1, NUFIP1, TUBGCP2, EVLA, USP39, SAMHD1, CHAF1B, CHAF1A, CDC45, SART3, RUVBL2, RUVBL1, EIF2D, KNTC1, SMN1, AAR2, MDN1, ABT1, PRMT7, NAP1L1, CKAP5, PWP2H, NUP93, NEDD1, EIF4BB, PRPF39, PTGES3B, NASP, EIF6, CENPI, MRTO4, POLR1E, GEMIN5, NAF1, SDHAF4, SNRPF, FARSA, RBMX	0.911743
GOTERM_BP_FAT	GO:0043933	protein-containing complex organization	44	SRPK1B, AHCTF1, NUFIP1, TUBGCP2, EVLA, USP39, SAMHD1, CHAF1B, CHAF1A, CDC45, SART3, STMN1A, RUVBL2, CFL2, RUVBL1, EIF2D, KNTC1, SMN1, AAR2, MDN1, NDC1, ABT1, PRMT7, AFG2B, NAP1L1, CKAP5, PWP2H, NUP93, NEDD1, EIF4BB, PRPF39, PTGES3B, NASP, EIF6, CENPI, MRTO4, POLR1E, GEMIN5, NAF1, NUP54, SDHAF4, SNRPF, FARSA, RBMX	0.941806
GOTERM_BP_FAT	GO:0022607	cellular component assembly	74	SRPK1B, CYFIP2, AHCTF1, TMEM41B, EZRB, MPV17L2, AUP1, USP39, CHAF1B, CHAF1A, SART3, CDH1, C1QBP, RUVBL2, RUVBL1, EIF2D, KNTC1, ANLN2, ABT1, NUDC, ADSL, PRMT7, TMOD2, KIF23, CKAP5, PWP2H, ATXN2L, NUP93, PTGES3B, MRTO4, POLR1E, GEMIN5, NAF1, TLCD2, SDHAF4, SNRPF, LLGL2, NUFIP1, TUBGCP2, EVLA, NIP7, SAMHD1, IQGAP3, AURKB, ORC4, NDOR1, CDC45, RACGAP1, RAB23, G3BP1, PACSIN2, SMN1, AAR2, MDN1, PLXNA4, …	0.972305
Annotation Cluster 9	Enrichment Score: 2.8893064708039113
Category	Term		Count	Genes	FDR
GOTERM_BP_FAT	GO:0006270	DNA replication initiation	14	PRIM2, GINS3, NOC3L, ORC5, POLA1, ORC4, POLA2, CDC45, MCM3, MCM4, MCM5, MCM6, TOPBP1, MCM2	1.66158e-08
GOTERM_MF_FAT	GO:0140097	catalytic activity, acting on DNA	31	TOP2A, FEN1, ERCC6L, DNMT1, CHTF18, DHX30, RBBP4, POLD1, RUVBL2, G3BP1, RUVBL1, POLE, RFC5, HELLS, ENDOG, RFC4, RFC1, RFC2, SMARCA5, DDX51, CHD1L, MSH6, POLA1, MSH2, TDP1, POLE3, MCM3, MCM4, MCM5, MCM6, MCM2	3.08215e-05
GOTERM_MF_FAT	GO:0008094	ATP-dependent activity, acting on DNA	23	RFC5, TOP2A, HELLS, ERCC6L, RFC4, RFC1, RFC2, SMARCA5, DDX51, CHD1L, CHTF18, MSH6, DHX30, RBBP4, MSH2, RUVBL2, RUVBL1, G3BP1, MCM3, MCM4, MCM5, MCM6, MCM2	7.7568e-05
GOTERM_MF_FAT	GO:0003697	single-stranded DNA binding	16	SWSAP1, SI:DKEY-119F1.1, RPA1, RPA2, SAMHD1, POLA1, RAD50, CDC45, RPA3, TDP1, HMCES, MCM3, MCM4, MCM5, MCM6, MCM2	0.000176895
GOTERM_BP_FAT	GO:0006310	DNA recombination	20	TOP2A, SWSAP1, XRCC4, SI:DKEY-119F1.1, RPA1, RPA2, SAMHD1, RAD50, CDC45, MSH2, FANCD2, RPA3, RUVBL2, RUVBL1, MCM3, MCM4, MCM5, MCM6, TRIP13, MCM2	0.000519974
GOTERM_BP_FAT	GO:0006302	double-strand break repair	19	SWSAP1, XRCC4, PARP1, SI:DKEY-119F1.1, RPA1, RPA2, XRCC1, SAMHD1, RAD50, HPF1, CDC45, FANCD2, RPA3, MCM3, MCM4, MCM5, MCM6, TRIP13, MCM2	0.00184981
GOTERM_MF_FAT	GO:0003689	DNA clamp loader activity	10	RFC5, ERCC6L, RFC4, RFC1, RFC2, RUVBL2, RUVBL1, DDX51, CHD1L, CHTF18	0.00578749
GOTERM_BP_FAT	GO:1902969	mitotic DNA replication	7	POLA1, CDC45, GINS3, MCM3, MCM4, MCM6, MCM2	0.012989
GOTERM_MF_FAT	GO:0003678	DNA helicase activity	12	DHX30, ERCC6L, RUVBL2, RUVBL1, G3BP1, MCM3, MCM4, MCM5, MCM6, CHD1L, CHTF18, MCM2	0.0100297
GOTERM_BP_FAT	GO:0000724	double-strand break repair via homologous recombination	12	SWSAP1, CDC45, RPA3, SI:DKEY-119F1.1, MCM3, RPA1, RPA2, MCM4, MCM5, MCM6, SAMHD1, MCM2	0.0163463
GOTERM_BP_FAT	GO:0000725	recombinational repair	12	SWSAP1, CDC45, RPA3, SI:DKEY-119F1.1, MCM3, RPA1, RPA2, MCM4, MCM5, MCM6, SAMHD1, MCM2	0.0163463
GOTERM_BP_FAT	GO:1902292	cell cycle DNA replication initiation	5	POLA1, GINS3, MCM3, MCM4, MCM2	0.0178184
GOTERM_BP_FAT	GO:1902315	nuclear cell cycle DNA replication initiation	5	POLA1, GINS3, MCM3, MCM4, MCM2	0.0178184
GOTERM_BP_FAT	GO:1902975	mitotic DNA replication initiation	5	POLA1, GINS3, MCM3, MCM4, MCM2	0.0178184
GOTERM_CC_FAT	GO:0042555	MCM complex	6	MCM3, MCMBP, MCM4, MCM5, MCM6, MCM2	0.00904899
GOTERM_BP_FAT	GO:0044786	cell cycle DNA replication	7	POLA1, CDC45, GINS3, MCM3, MCM4, MCM6, MCM2	0.0192603
GOTERM_BP_FAT	GO:0033260	nuclear DNA replication	7	POLA1, CDC45, GINS3, MCM3, MCM4, MCM6, MCM2	0.0192603
GOTERM_BP_FAT	GO:0000727	double-strand break repair via break-induced replication	6	CDC45, MCM3, MCM4, MCM5, MCM6, MCM2	0.02952
GOTERM_MF_FAT	GO:0017116	single-stranded DNA helicase activity	10	ERCC6L, RUVBL2, RUVBL1, MCM3, MCM4, MCM5, MCM6, CHD1L, CHTF18, MCM2	0.0257968
GOTERM_MF_FAT	GO:0004386	helicase activity	21	DDX18, HELLS, AQR, ERCC6L, DDX27, DDX31, DDX51, CHD1L, CHTF18, DHX30, DDX19B, RUVBL2, RUVBL1, G3BP1, MCM3, DHX15, MCM4, MTREX, MCM5, MCM6, MCM2	0.0406777
GOTERM_MF_FAT	GO:0061749	forked DNA-dependent helicase activity	9	ERCC6L, RUVBL2, RUVBL1, MCM3, MCM4, MCM5, MCM6, CHD1L, MCM2	0.0500074
GOTERM_MF_FAT	GO:1990518	single-stranded 3'-5' DNA helicase activity	9	ERCC6L, RUVBL2, RUVBL1, MCM3, MCM4, MCM5, MCM6, CHD1L, MCM2	0.0500074
GOTERM_MF_FAT	GO:0036121	double-stranded DNA helicase activity	9	ERCC6L, RUVBL2, RUVBL1, MCM3, MCM4, MCM5, MCM6, CHD1L, MCM2	0.0500074
GOTERM_MF_FAT	GO:0009378	four-way junction helicase activity	9	ERCC6L, RUVBL2, RUVBL1, MCM3, MCM4, MCM5, MCM6, CHD1L, MCM2	0.0500074
GOTERM_MF_FAT	GO:0043138	3'-5' DNA helicase activity	9	ERCC6L, RUVBL2, RUVBL1, MCM3, MCM4, MCM5, MCM6, CHD1L, MCM2	0.0623958
GOTERM_CC_FAT	GO:0090734	site of DNA damage	7	HPF1, PARP1, RPA3, SI:DKEY-119F1.1, RPA2, CHD1L, SAMHD1	0.185191
GOTERM_MF_FAT	GO:0140104	molecular carrier activity	12	ERCC6L, CBWD, CSE1L, RUVBL2, RUVBL1, DDX51, CHD1L, KPNB3, KPNA2, IPO4, SNUPN, KPNB1	0.522623
GOTERM_MF_FAT	GO:0000510	H3-H4 histone complex chaperone activity	5	ERCC6L, RUVBL2, RUVBL1, DDX51, CHD1L	0.727305
GOTERM_MF_FAT	GO:0003684	damaged DNA binding	5	PARP1, RPA3, SI:DKEY-119F1.1, RPA1, XRCC1	0.727305
GOTERM_MF_FAT	GO:0061775	cohesin loader activity	5	ERCC6L, RUVBL2, RUVBL1, DDX51, CHD1L	0.727305
GOTERM_MF_FAT	GO:0140584	chromatin extrusion motor activity	5	ERCC6L, RUVBL2, RUVBL1, DDX51, CHD1L	0.727305
GOTERM_MF_FAT	GO:0015616	DNA translocase activity	5	ERCC6L, RUVBL2, RUVBL1, DDX51, CHD1L	0.727305
GOTERM_MF_FAT	GO:0140665	ATP-dependent H3-H4 histone complex chaperone activity	5	ERCC6L, RUVBL2, RUVBL1, DDX51, CHD1L	0.727305
GOTERM_CC_FAT	GO:0035861	site of double-strand break	5	RPA3, SI:DKEY-119F1.1, RPA2, CHD1L, SAMHD1	0.710731
GOTERM_MF_FAT	GO:0140674	ATP-dependent histone chaperone activity	5	ERCC6L, RUVBL2, RUVBL1, DDX51, CHD1L	0.810692
GOTERM_MF_FAT	GO:0140849	ATP-dependent H2AZ histone chaperone activity	5	ERCC6L, RUVBL2, RUVBL1, DDX51, CHD1L	0.810692
GOTERM_MF_FAT	GO:0140713	histone chaperone activity	5	ERCC6L, RUVBL2, RUVBL1, DDX51, CHD1L	0.956567
GOTERM_MF_FAT	GO:0140658	ATP-dependent chromatin remodeler activity	7	HELLS, ERCC6L, RUVBL2, RUVBL1, SMARCA5, DDX51, CHD1L	0.956567
GOTERM_MF_FAT	GO:0140597	protein carrier chaperone	5	ERCC6L, RUVBL2, RUVBL1, DDX51, CHD1L	0.956567
Annotation Cluster 10	Enrichment Score: 2.825504947917634
Category	Term		Count	Genes	FDR
GOTERM_BP_FAT	GO:0034504	protein localization to nucleus	21	RANBP2, UTP25, NUP155, NUP133, NUP188, CSE1L, HEATR1, NOL8, NUP62L, TPRB, SNUPN, IPO4, NUP93, IPO9, TMEM147, NUP54, NUP88, NUP98, KPNB3, KPNA2, KPNB1	7.10746e-06
KEGG_PATHWAY	dre03013:Nucleocytoplasmic transport		27	AHCTF1, NUP188, CSE1L, NMD3, TPRB, AAAS, IPO4, NUP160, IPO9, NUP43, NUP88, KPNA2, NDC1, RANBP2, NUP133, NUP155, NUP62L, SNUPN, NUP93, RANGAP1A, DDX19B, NUP54, NUP98, KPNB3, KPNB1, RANGAP1B, NUP58	3.3761e-05
GOTERM_BP_FAT	GO:0006606	protein import into nucleus	17	RANBP2, NUP155, NUP133, NUP188, CSE1L, NUP62L, TPRB, SNUPN, IPO4, NUP93, IPO9, NUP54, NUP88, NUP98, KPNB3, KPNA2, KPNB1	0.00015434
GOTERM_BP_FAT	GO:0051170	import into nucleus	17	RANBP2, NUP155, NUP133, NUP188, CSE1L, NUP62L, TPRB, SNUPN, IPO4, NUP93, IPO9, NUP54, NUP88, NUP98, KPNB3, KPNA2, KPNB1	0.0002118
GOTERM_MF_FAT	GO:0008139	nuclear localization sequence binding	6	NUP98, KPNB3, KPNA2, IPO4, KPNB1, NUP58	0.278942
GOTERM_MF_FAT	GO:0140104	molecular carrier activity	12	ERCC6L, CBWD, CSE1L, RUVBL2, RUVBL1, DDX51, CHD1L, KPNB3, KPNA2, IPO4, SNUPN, KPNB1	0.522623
GOTERM_MF_FAT	GO:0061608	nuclear import signal receptor activity	5	KPNB3, KPNA2, IPO4, SNUPN, KPNB1	0.687901
GOTERM_MF_FAT	GO:0140142	nucleocytoplasmic carrier activity	6	CSE1L, KPNB3, KPNA2, IPO4, SNUPN, KPNB1	0.810692
GOTERM_MF_FAT	GO:0005048	signal sequence binding	6	NUP98, KPNB3, KPNA2, IPO4, KPNB1, NUP58	0.956567
GOTERM_MF_FAT	GO:0042277	peptide binding	6	NUP98, KPNB3, KPNA2, IPO4, KPNB1, NUP58	0.956567
GOTERM_BP_FAT	GO:0006886	intracellular protein transport	22	RANBP2, NUP155, NUP133, NUP188, SCARB2B, AFG2B, CSE1L, NUP62L, TPRB, SNUPN, IPO4, NUP93, IPO9, RAB23, NUP54, NUP88, NUP98, KPNB3, KPNA2, SEC23B, KPNB1, WLS	0.972305
Annotation Cluster 11	Enrichment Score: 2.726076928826456
Category	Term		Count	Genes	FDR
GOTERM_BP_FAT	GO:0006399	tRNA metabolic process	37	PUS10, RPP30, NAT10, THUMPD1, YARS2, LARS1B, ALKBH8, THG1L, EXOSC10, QARS1, EXOSC9, POLR2F, HARS, IARS1, EXOSC2, DTD1, LRRC47, SSB, RARS1, METTL1, ELAC2, PUS1, MARS1, ELP2, TRMT1, TRNT1, PUS7, WARS1, TARBP1, QTRT1, DUS2, SEPSECS, QTRT2, CTU2, POLR3B, TRMT6, FARSA	4.54254e-07
GOTERM_MF_FAT	GO:0140101	catalytic activity, acting on a tRNA	25	PUS10, RPP30, YARS2, LARS1B, ALKBH8, THG1L, QARS1, HARS, IARS1, DTD1, LRRC47, RARS1, METTL1, ELAC2, PUS1, MARS1, TRMT1, TRNT1, WARS1, TARBP1, QTRT1, DUS2, SEPSECS, QTRT2, FARSA	0.000196266
KEGG_PATHWAY	dre00970:Aminoacyl-tRNA biosynthesis		10	SEPSECS, RARS1, QARS1, MARS1, HARS, IARS1, FARSA, YARS2, LARS1B, WARS1	0.0974876
GOTERM_BP_FAT	GO:0006418	tRNA aminoacylation for protein translation	10	LRRC47, RARS1, QARS1, MARS1, HARS, IARS1, FARSA, YARS2, LARS1B, WARS1	0.236234
GOTERM_MF_FAT	GO:0016875	ligase activity, forming carbon-oxygen bonds	10	LRRC47, RARS1, QARS1, MARS1, HARS, IARS1, FARSA, YARS2, LARS1B, WARS1	0.178778
GOTERM_MF_FAT	GO:0004812	aminoacyl-tRNA ligase activity	10	LRRC47, RARS1, QARS1, MARS1, HARS, IARS1, FARSA, YARS2, LARS1B, WARS1	0.178778
GOTERM_BP_FAT	GO:0043038	amino acid activation	10	LRRC47, RARS1, QARS1, MARS1, HARS, IARS1, FARSA, YARS2, LARS1B, WARS1	0.297152
GOTERM_BP_FAT	GO:0043039	tRNA aminoacylation	10	LRRC47, RARS1, QARS1, MARS1, HARS, IARS1, FARSA, YARS2, LARS1B, WARS1	0.297152
GOTERM_BP_FAT	GO:0006412	translation	42	SLBP, GFM1, MRPS16, RRN3, RPP30, MRPL19, MRPS10, MRPL37, MRPS30, EIF4EB, YARS2, MRPL13, LARS1B, MRPL2, QARS1, EIF4G2B, EIF2D, MRPL9, HARS, IARS1, RWDD1, PTCD3, LRRC47, RARS1, MARS1, MRPL27, EIF1AXA, MRPL47, MRPL24, EIF1AXB, MRPS5, WARS1, MRPL22, SEPSECS, EIF4BB, GSPT1L, EIF6, EIF4G1A, EIF4E1C, DRG1, DRG2, FARSA	0.305241
GOTERM_MF_FAT	GO:0016874	ligase activity	21	RANBP2, LRRC47, RARS1, MARS1, CAD, PFAS, YARS2, LARS1B, WARS1, QARS1, UBA2, DPH6, HARS, IARS1, RIMKLA, FARSA, SAE1, GCLM, ADSSL, CTPS1A, SLC27A4	0.471392
GOTERM_BP_FAT	GO:0006520	amino acid metabolic process	21	LRRC47, RARS1, OAT, SHMT1, LOC110438534, MARS1, CAD, MTHFR, PYCR3, PFAS, YARS2, LARS1B, WARS1, HPDL, QARS1, HARS, IARS1, FARSA, CTPS1A, PSPH, OTC	0.693877
Annotation Cluster 12	Enrichment Score: 2.6982148561768304
Category	Term		Count	Genes	FDR
GOTERM_BP_FAT	GO:0006913	nucleocytoplasmic transport	32	LTV1, NUP188, POLDIP3, CSE1L, NMD3, TPRB, NPM1A, AAAS, SDAD1, IPO4, NOP9, NUP160, NOL6, IPO9, NUP88, KPNA2, MDN1, RANBP2, NUP133, NUP155, NUP62L, SNUPN, NUP93, RANGAP1A, DDX19B, EIF6, NUP54, NUP98, KPNB3, KPNB1, RANGAP1B, NUP58	2.08323e-07
GOTERM_BP_FAT	GO:0051169	nuclear transport	32	LTV1, NUP188, POLDIP3, CSE1L, NMD3, TPRB, NPM1A, AAAS, SDAD1, IPO4, NOP9, NUP160, NOL6, IPO9, NUP88, KPNA2, MDN1, RANBP2, NUP133, NUP155, NUP62L, SNUPN, NUP93, RANGAP1A, DDX19B, EIF6, NUP54, NUP98, KPNB3, KPNB1, RANGAP1B, NUP58	2.08323e-07
GOTERM_BP_FAT	GO:0034504	protein localization to nucleus	21	RANBP2, UTP25, NUP155, NUP133, NUP188, CSE1L, HEATR1, NOL8, NUP62L, TPRB, SNUPN, IPO4, NUP93, IPO9, TMEM147, NUP54, NUP88, NUP98, KPNB3, KPNA2, KPNB1	7.10746e-06
KEGG_PATHWAY	dre03013:Nucleocytoplasmic transport		27	AHCTF1, NUP188, CSE1L, NMD3, TPRB, AAAS, IPO4, NUP160, IPO9, NUP43, NUP88, KPNA2, NDC1, RANBP2, NUP133, NUP155, NUP62L, SNUPN, NUP93, RANGAP1A, DDX19B, NUP54, NUP98, KPNB3, KPNB1, RANGAP1B, NUP58	3.3761e-05
GOTERM_BP_FAT	GO:0051168	nuclear export	21	LTV1, NUP155, NUP133, NUP188, POLDIP3, CSE1L, NMD3, NUP62L, TPRB, NPM1A, SDAD1, NOP9, NOL6, NUP93, RANGAP1A, DDX19B, EIF6, NUP88, NUP98, RANGAP1B, MDN1	0.000141625
GOTERM_BP_FAT	GO:0006606	protein import into nucleus	17	RANBP2, NUP155, NUP133, NUP188, CSE1L, NUP62L, TPRB, SNUPN, IPO4, NUP93, IPO9, NUP54, NUP88, NUP98, KPNB3, KPNA2, KPNB1	0.00015434
GOTERM_BP_FAT	GO:0051170	import into nucleus	17	RANBP2, NUP155, NUP133, NUP188, CSE1L, NUP62L, TPRB, SNUPN, IPO4, NUP93, IPO9, NUP54, NUP88, NUP98, KPNB3, KPNA2, KPNB1	0.0002118
GOTERM_MF_FAT	GO:0017056	structural constituent of nuclear pore	11	NUP93, NUP155, NUP188, NUP133, NUP54, NUP88, NUP98, NUP62L, TPRB, NUP160, NUP58	0.000176895
GOTERM_CC_FAT	GO:0005643	nuclear pore	15	NDC1, RANBP2, NUP155, NUP133, NUP188, NUP62L, TPRB, AAAS, NUP160, NUP93, NUP43, NUP54, NUP88, NUP98, NUP58	0.000600167
GOTERM_BP_FAT	GO:0033365	protein localization to organelle	38	UTP25, NUP188, SCARB2B, ZWILCH, CCDC47, CSE1L, HEATR1, NOL8, AUP1, TPRB, IPO4, AURKB, TIMM50, HSPD1, NCLN, IPO9, TMEM147, TIMM17A, PMPCA, NUP88, KNTC1, KPNA2, RANBP2, LAMP1B, NUP133, NUP155, RPA1, NUP62L, LRWD1, TOMM40L, SNUPN, NUP93, NEDD1, SRPRB, NUP54, NUP98, KPNB3, KPNB1	0.00461504
GOTERM_CC_FAT	GO:0005635	nuclear envelope	25	NUP188, CSE1L, TMPOB, NOC4L, TPRB, AAAS, NUP160, SMPD4, IPO9, TMEM147, NUP43, NUP88, NDC1, RANBP2, SUN2, NUP133, NUP155, NUP62L, LEMD3, NUP93, NUP54, NUP98, KPNB1, NUP58, OSBPL3B	0.00494247
GOTERM_BP_FAT	GO:0072594	establishment of protein localization to organelle	26	NUP188, SCARB2B, CSE1L, TPRB, IPO4, TIMM50, HSPD1, IPO9, TIMM17A, PMPCA, NUP88, KPNA2, RANBP2, LAMP1B, NUP133, NUP155, NUP62L, LRWD1, TOMM40L, SNUPN, NUP93, SRPRB, NUP54, NUP98, KPNB3, KPNB1	0.0257164
GOTERM_BP_FAT	GO:0051236	establishment of RNA localization	16	NDC1, SLBP, NUP155, NUP133, NUP188, POLDIP3, NUP62L, TPRB, EIF4EB, SNUPN, NOL6, NUP93, DDX19B, NUP88, NUP98, NUP58	0.0667756
GOTERM_BP_FAT	GO:0050657	nucleic acid transport	16	NDC1, SLBP, NUP155, NUP133, NUP188, POLDIP3, NUP62L, TPRB, EIF4EB, SNUPN, NOL6, NUP93, DDX19B, NUP88, NUP98, NUP58	0.0667756
GOTERM_BP_FAT	GO:0050658	RNA transport	16	NDC1, SLBP, NUP155, NUP133, NUP188, POLDIP3, NUP62L, TPRB, EIF4EB, SNUPN, NOL6, NUP93, DDX19B, NUP88, NUP98, NUP58	0.0667756
GOTERM_BP_FAT	GO:0006403	RNA localization	16	NDC1, SLBP, NUP155, NUP133, NUP188, POLDIP3, NUP62L, TPRB, EIF4EB, SNUPN, NOL6, NUP93, DDX19B, NUP88, NUP98, NUP58	0.11985
GOTERM_BP_FAT	GO:0006405	RNA export from nucleus	11	NUP93, DDX19B, NUP155, NUP188, NUP133, POLDIP3, NUP88, NUP98, NUP62L, TPRB, NOL6	0.139613
GOTERM_BP_FAT	GO:0051028	mRNA transport	13	NDC1, SLBP, NUP155, NUP133, NUP188, POLDIP3, TPRB, EIF4EB, NUP93, DDX19B, NUP88, NUP98, NUP58	0.186947
GOTERM_BP_FAT	GO:0015931	nucleobase-containing compound transport	17	NDC1, SLBP, NUP155, NUP133, NUP188, POLDIP3, SLC33A1, NUP62L, TPRB, EIF4EB, SNUPN, NOL6, NUP93, DDX19B, NUP88, NUP98, NUP58	0.316818
GOTERM_BP_FAT	GO:0016973	poly(A)+ mRNA export from nucleus	4	NUP93, DDX19B, NUP133, POLDIP3	0.70473
GOTERM_BP_FAT	GO:0000972	transcription-dependent tethering of RNA polymerase II gene DNA at nuclear periphery	3	NUP155, NUP133, NUP98	0.972305
GOTERM_BP_FAT	GO:0006406	mRNA export from nucleus	6	NUP93, DDX19B, NUP133, POLDIP3, NUP88, TPRB	0.972305
GOTERM_CC_FAT	GO:0031967	organelle envelope	43	NUP188, COX15, CSE1L, TMPOB, MPV17L2, NOC4L, TPRB, AAAS, HK2, NUP160, TIMM50, HSPD1, ARMC1L, SMPD4, IPO9, TMEM147, OPA1, TIMM17A, NUP43, NUP88, COA7, NDC1, RANBP2, SUN2, TRAP1, ENDOG, NUP133, NUP155, NUP62L, LEMD3, TOMM40L, PISD, QTRT1, NUP93, AFG3L1, TIMM10B, QTRT2, NUP54, NUP98, THOP1, KPNB1, NUP58, OSBPL3B	0.946695
GOTERM_BP_FAT	GO:0006886	intracellular protein transport	22	RANBP2, NUP155, NUP133, NUP188, SCARB2B, AFG2B, CSE1L, NUP62L, TPRB, SNUPN, IPO4, NUP93, IPO9, RAB23, NUP54, NUP88, NUP98, KPNB3, KPNA2, SEC23B, KPNB1, WLS	0.972305
GOTERM_BP_FAT	GO:0033036	macromolecule localization	68	TMEM41B, NUP188, ZWILCH, CCDC47, CSE1L, NMT1A, AUP1, TPRB, EIF4EB, IPO4, TFR1A, TFR1B, RAB42B, TMEM147, IPO9, TIMM17A, PMPCA, KNTC1, KPNA2, WLS, NDC1, ESYT2A, TANGO6, NUP133, AFG2B, TJP2B, CRABP2A, TOMM40L, NUP93, SEPTIN5A, DDX19B, NUP54, NUP98, KPNB3, KPNB1, NUP58, SLC27A4, OSBPL3B, ESYT1A, SLBP, UTP25, POLDIP3, SCARB2B, HEATR1, NOL8, NMD3, SDAD1, NUP160, AURKB, NOL6, TIMM50, HSPD1, PITPNAA, NCL…	0.972305
GOTERM_BP_FAT	GO:0045184	establishment of protein localization	43	NUP188, SCARB2B, CCDC47, CSE1L, NMD3, TPRB, SDAD1, IPO4, TIMM50, HSPD1, TFR1A, TFR1B, RAB42B, NCLN, IPO9, TMEM147, RAB23, TIMM17A, PMPCA, NUP88, KPNA2, SEC23B, WLS, NDC1, RANBP2, LAMP1B, TANGO6, NUP133, NUP155, AFG2B, NUP62L, LRWD1, TOMM40L, SNUPN, NUP93, TIMM10B, SRPRB, NUP54, NUP98, CCDC22, KPNB3, KPNB1, NUP58	0.972305
GOTERM_BP_FAT	GO:0008104	protein localization	55	NUP188, ZWILCH, CCDC47, CSE1L, NMT1A, AUP1, TPRB, IPO4, TFR1A, TFR1B, RAB42B, TMEM147, IPO9, TIMM17A, PMPCA, KNTC1, KPNA2, WLS, NDC1, TANGO6, NUP133, AFG2B, TJP2B, TOMM40L, NUP93, SEPTIN5A, NUP54, NUP98, KPNB3, KPNB1, NUP58, UTP25, SCARB2B, HEATR1, NOL8, NMD3, SDAD1, AURKB, TIMM50, HSPD1, NCLN, RAB23, NUP88, SEC23B, RANBP2, LAMP1B, NUP155, RPA1, NUP62L, LRWD1, SNUPN, TIMM10B, NEDD1, SRPRB, CCDC22	0.972305
GOTERM_BP_FAT	GO:0051641	cellular localization	76	LTV1, NUMA1, NUP188, ZWILCH, CCDC47, CSE1L, NMT1A, AUP1, TPRB, SPOUT1, IPO4, TFR1A, TFR1B, RAB42B, TMEM147, IPO9, TIMM17A, PMPCA, KNTC1, KPNA2, WLS, SI:CH211-11K18.4, NDC1, CCT2, TANGO6, NUP133, AFG2B, TJP2B, KIF23, TOMM40L, NUP93, SEPTIN5A, DDX19B, NUP54, NUP98, KPNB3, KPNB1, ERGIC1, NUP58, LLGL2, UTP25, POLDIP3, SCARB2B, HEATR1, NOL8, NMD3, NPM1A, SDAD1, AAAS, NUP160, AURKB, NOP9, NOL6, TIMM50,…	0.972305
GOTERM_BP_FAT	GO:0070727	cellular macromolecule localization	55	NUP188, ZWILCH, CCDC47, CSE1L, NMT1A, AUP1, TPRB, IPO4, TFR1A, TFR1B, RAB42B, TMEM147, IPO9, TIMM17A, PMPCA, KNTC1, KPNA2, WLS, NDC1, TANGO6, NUP133, AFG2B, TJP2B, TOMM40L, NUP93, SEPTIN5A, NUP54, NUP98, KPNB3, KPNB1, NUP58, UTP25, SCARB2B, HEATR1, NOL8, NMD3, SDAD1, AURKB, TIMM50, HSPD1, NCLN, RAB23, NUP88, SEC23B, RANBP2, LAMP1B, NUP155, RPA1, NUP62L, LRWD1, SNUPN, TIMM10B, NEDD1, SRPRB, CCDC22	0.972305
GOTERM_BP_FAT	GO:0015031	protein transport	36	NUP188, SCARB2B, CSE1L, NMD3, TPRB, SDAD1, IPO4, TIMM50, HSPD1, TFR1A, TFR1B, RAB42B, IPO9, RAB23, TIMM17A, NUP88, KPNA2, SEC23B, WLS, NDC1, RANBP2, TANGO6, NUP133, NUP155, AFG2B, NUP62L, TOMM40L, SNUPN, NUP93, TIMM10B, NUP54, NUP98, CCDC22, KPNB3, KPNB1, NUP58	0.972305
GOTERM_BP_FAT	GO:0046907	intracellular transport	41	LTV1, NUP188, SCARB2B, POLDIP3, CSE1L, NMD3, TPRB, NPM1A, AAAS, SDAD1, IPO4, NOP9, NUP160, NOL6, IPO9, RAB23, NUP88, KPNA2, SEC23B, MDN1, WLS, SI:CH211-11K18.4, RANBP2, NUP133, NUP155, AFG2B, KIF23, NUP62L, SNUPN, NUP93, RANGAP1A, DDX19B, EIF6, RAB12, NUP54, NUP98, KPNB3, KPNB1, ERGIC1, RANGAP1B, NUP58	0.972305
GOTERM_BP_FAT	GO:0071705	nitrogen compound transport	44	SLBP, NUP188, SCARB2B, POLDIP3, CSE1L, NMD3, TPRB, SDAD1, EIF4EB, IPO4, NOL6, TIMM50, HSPD1, TFR1A, TFR1B, RAB42B, IPO9, RAB23, TIMM17A, FLVCR1, NUP88, KPNA2, SEC23B, WLS, NDC1, RANBP2, TANGO6, NUP133, NUP155, AFG2B, SLC33A1, NUP62L, TOMM40L, SNUPN, NUP93, TIMM10B, DDX19B, SLC1A3A, NUP54, NUP98, CCDC22, KPNB3, KPNB1, NUP58	0.972305
GOTERM_BP_FAT	GO:0051649	establishment of localization in cell	46	LTV1, NUMA1, NUP188, SCARB2B, POLDIP3, CSE1L, NMD3, TPRB, NPM1A, AAAS, SDAD1, IPO4, AURKB, NOP9, NUP160, NOL6, CCNB1, IPO9, RAB23, NUP88, KPNA2, SEC23B, MDN1, WLS, SI:CH211-11K18.4, RANBP2, CCT2, NUP133, NUP155, AFG2B, KIF23, NUP62L, SNUPN, NUP93, RANGAP1A, DDX19B, EIF6, RAB12, NUP54, NUP98, KPNB3, KPNB1, ERGIC1, RANGAP1B, NUP58, LLGL2	0.972305
Annotation Cluster 13	Enrichment Score: 2.5288376876639354
Category	Term		Count	Genes	FDR
GOTERM_BP_FAT	GO:0000154	rRNA modification	9	FBL, EMG1, DKC1, NSUN5, DIMT1L, RPUSD2, NOP2, NHP2, NAT10	0.0163463
GOTERM_BP_FAT	GO:0001522	pseudouridine synthesis	7	PUS10, DKC1, RPUSD2, PUS1, NHP2, NAF1, PUS7	0.0297328
GOTERM_BP_FAT	GO:0031118	rRNA pseudouridine synthesis	3	DKC1, RPUSD2, NHP2	0.911743
Annotation Cluster 14	Enrichment Score: 2.2996352908943596
Category	Term		Count	Genes	FDR
GOTERM_BP_FAT	GO:0043414	macromolecule methylation	19	PRMT6, PRMT5, PRMT7, NSUN5, PRMT1, METTL1, SETD6, PRMT3, NOP2, LARP7, TRMT1, ALKBH8, TARBP1, FBL, EMG1, DIMT1L, NTMT1, TRMT6, EEF1AKMT1	0.000264627
GOTERM_BP_FAT	GO:0032259	methylation	27	DNMT1, SMYD5, SHMT1, SETD6, NOP2, TYMS, RRP8, SPOUT1, ALKBH8, FBL, EMG1, DIMT1L, NTMT1, NSD2, DPH5, PRMT6, PRMT5, PRMT7, NSUN5, PRMT1, METTL1, PRMT3, LARP7, TRMT1, TARBP1, TRMT6, EEF1AKMT1	0.00471529
GOTERM_MF_FAT	GO:0016741	transferase activity, transferring one-carbon groups	27	DNMT1, SMYD5, SHMT1, SETD6, NOP2, TYMS, RRP8, SPOUT1, ALKBH8, FBL, EMG1, DIMT1L, NTMT1, NSD2, DPH5, PRMT6, PRMT5, PRMT7, NSUN5, PRMT1, METTL1, PRMT3, CAD, TRMT1, TARBP1, EEF1AKMT1, OTC	0.00319854
GOTERM_BP_FAT	GO:0018193	peptidyl-amino acid modification	21	PRMT6, RANBP2, PRMT5, PRMT7, PRMT1, SETD6, PRMT3, METAP2B, DHPS, SENP1, HMBSA, DPH1, NTMT1, DPH5, UBA2, PPIH, DPH6, PPIL3, SAE1, EEF1AKMT1, PPID	0.00625609
GOTERM_MF_FAT	GO:0008168	methyltransferase activity	25	DNMT1, SMYD5, SHMT1, SETD6, NOP2, TYMS, RRP8, SPOUT1, ALKBH8, FBL, EMG1, DIMT1L, NTMT1, NSD2, DPH5, PRMT6, PRMT5, PRMT7, NSUN5, PRMT1, METTL1, PRMT3, TRMT1, TARBP1, EEF1AKMT1	0.00855795
GOTERM_BP_FAT	GO:0008213	protein alkylation	8	PRMT6, PRMT5, PRMT7, PRMT1, SETD6, NTMT1, PRMT3, EEF1AKMT1	0.0257164
GOTERM_BP_FAT	GO:0006479	protein methylation	8	PRMT6, PRMT5, PRMT7, PRMT1, SETD6, NTMT1, PRMT3, EEF1AKMT1	0.0257164
GOTERM_MF_FAT	GO:0008757	S-adenosylmethionine-dependent methyltransferase activity	20	PRMT6, PRMT5, DNMT1, PRMT7, SMYD5, PRMT1, METTL1, SETD6, PRMT3, NOP2, TRMT1, ALKBH8, TARBP1, FBL, EMG1, DIMT1L, NTMT1, NSD2, DPH5, EEF1AKMT1	0.0268921
GOTERM_MF_FAT	GO:0042054	histone methyltransferase activity	10	PRMT6, FBL, PRMT5, PRMT7, PRMT1, SMYD5, NTMT1, NSD2, PRMT3, EEF1AKMT1	0.0323243
GOTERM_MF_FAT	GO:0008276	protein methyltransferase activity	12	PRMT6, FBL, PRMT5, PRMT7, PRMT1, SMYD5, SETD6, NTMT1, NSD2, PRMT3, DPH5, EEF1AKMT1	0.0410207
GOTERM_MF_FAT	GO:0016273	arginine N-methyltransferase activity	5	PRMT6, PRMT5, PRMT7, PRMT1, PRMT3	0.0500074
GOTERM_MF_FAT	GO:0016274	protein-arginine N-methyltransferase activity	5	PRMT6, PRMT5, PRMT7, PRMT1, PRMT3	0.0500074
GOTERM_BP_FAT	GO:0018195	peptidyl-arginine modification	5	PRMT6, PRMT5, PRMT7, PRMT1, PRMT3	0.0737049
GOTERM_BP_FAT	GO:0018216	peptidyl-arginine methylation	5	PRMT6, PRMT5, PRMT7, PRMT1, PRMT3	0.0737049
GOTERM_MF_FAT	GO:0008170	N-methyltransferase activity	12	PRMT6, FBL, PRMT5, PRMT7, PRMT1, SMYD5, DIMT1L, SETD6, NSD2, PRMT3, TRMT1, EEF1AKMT1	0.0522533
GOTERM_MF_FAT	GO:0140939	histone H4 methyltransferase activity	5	PRMT6, PRMT5, PRMT7, PRMT1, SMYD5	0.0842532
GOTERM_MF_FAT	GO:0140940	histone H2A methyltransferase activity	4	PRMT6, FBL, PRMT5, PRMT1	0.216508
GOTERM_MF_FAT	GO:1990259	histone H2AQ104 methyltransferase activity	4	PRMT6, FBL, PRMT5, PRMT1	0.216508
GOTERM_MF_FAT	GO:0044020	histone H4R3 methyltransferase activity	4	PRMT6, PRMT5, PRMT7, PRMT1	0.216508
GOTERM_MF_FAT	GO:0036009	protein-glutamine N-methyltransferase activity	4	PRMT6, FBL, PRMT5, PRMT1	0.321144
GOTERM_MF_FAT	GO:0035241	protein-arginine omega-N monomethyltransferase activity	3	PRMT6, PRMT7, PRMT1	0.352223
GOTERM_MF_FAT	GO:0016278	lysine N-methyltransferase activity	7	PRMT6, PRMT5, PRMT1, SMYD5, SETD6, NSD2, EEF1AKMT1	0.518849
GOTERM_MF_FAT	GO:0016279	protein-lysine N-methyltransferase activity	7	PRMT6, PRMT5, PRMT1, SMYD5, SETD6, NSD2, EEF1AKMT1	0.518849
GOTERM_MF_FAT	GO:0140759	histone H3K56 methyltransferase activity	3	PRMT6, PRMT5, PRMT1	0.727305
GOTERM_MF_FAT	GO:0140903	histone H3R26 methyltransferase activity	3	PRMT6, PRMT5, PRMT1	0.727305
GOTERM_MF_FAT	GO:0140984	histone H4K12 methyltransferase activity	3	PRMT6, PRMT5, PRMT1	0.727305
GOTERM_MF_FAT	GO:0062122	histone H3K37 methyltransferase activity	3	PRMT6, PRMT5, PRMT1	0.727305
GOTERM_MF_FAT	GO:0035642	histone H3R17 methyltransferase activity	3	PRMT6, PRMT5, PRMT1	0.727305
GOTERM_MF_FAT	GO:0070611	histone H3R2 methyltransferase activity	3	PRMT6, PRMT5, PRMT1	0.727305
GOTERM_MF_FAT	GO:0140592	histone H3R8 methyltransferase activity	3	PRMT6, PRMT5, PRMT1	0.727305
GOTERM_MF_FAT	GO:0140938	histone H3 methyltransferase activity	5	PRMT6, PRMT5, PRMT1, SMYD5, NSD2	0.956567
Annotation Cluster 15	Enrichment Score: 2.2315357868520804
Category	Term		Count	Genes	FDR
GOTERM_BP_FAT	GO:0035272	exocrine system development	9	UTP25, DNMT1, SART3, POLR3B, EED, DHPS, NUP54, NUP62L, PES	0.00755129
GOTERM_BP_FAT	GO:0031017	exocrine pancreas development	9	UTP25, DNMT1, SART3, POLR3B, EED, DHPS, NUP54, NUP62L, PES	0.00755129
GOTERM_BP_FAT	GO:0055123	digestive system development	17	LTV1, UTP25, AHCTF1, DNMT1, UTP3, EED, RBM19, DHPS, NUP62L, PWP2H, WDR55, SART3, POLR3B, RUVBL2, DHX15, NUP54, PES	0.0237803
GOTERM_BP_FAT	GO:0048732	gland development	18	UTP25, AHCTF1, DNMT1, UHRF1, EED, DHPS, NUP62L, USP39, LARS1B, SMC2, WDR55, RCL1, SART3, POLR3B, RAB23, NUP54, MCM2, PES	0.179993
GOTERM_BP_FAT	GO:0031016	pancreas development	12	RCL1, UTP25, DNMT1, SART3, POLR3B, EED, RAB23, DHPS, NUP54, NUP62L, ATR, PES	0.232355
GOTERM_BP_FAT	GO:0048565	digestive tract development	11	UTP25, AHCTF1, DNMT1, POLR3B, EED, RUVBL2, RBM19, DHX15, NUP54, NUP62L, WDR55	0.529858
GOTERM_BP_FAT	GO:0001889	liver development	10	RCL1, AHCTF1, DNMT1, EED, UHRF1, RAB23, NUP54, NUP62L, LARS1B, SMC2	0.972305
GOTERM_BP_FAT	GO:0061008	hepaticobiliary system development	10	RCL1, AHCTF1, DNMT1, EED, UHRF1, RAB23, NUP54, NUP62L, LARS1B, SMC2	0.972305
Annotation Cluster 16	Enrichment Score: 2.227857603615538
Category	Term		Count	Genes	FDR
GOTERM_BP_FAT	GO:0042273	ribosomal large subunit biogenesis	15	DDX18, PAK1IP1, NIP7, NOP2, WDR74, NPM1A, WDR12, NOC2L, SDAD1, TMA16, BOP1, EIF6, MRTO4, MDN1, PES	0.0139804
GOTERM_CC_FAT	GO:0030687	preribosome, large subunit precursor	8	BOP1, NIP7, MRTO4, WDR74, WDR12, NOC2L, MDN1, PES	0.0151203
GOTERM_BP_FAT	GO:0000460	maturation of 5.8S rRNA	10	ABT1, BOP1, EXOSC10, EIF6, EXOSC9, MTREX, WDR12, EXOSC2, NOP9, PES	0.0361904
GOTERM_BP_FAT	GO:0000466	maturation of 5.8S rRNA from tricistronic rRNA transcript (SSU-rRNA, 5.8S rRNA, LSU-rRNA)	8	ABT1, BOP1, EXOSC10, EXOSC9, WDR12, EXOSC2, NOP9, PES	0.0667756
GOTERM_CC_FAT	GO:0070545	PeBoW complex	3	BOP1, WDR12, PES	0.300946
GOTERM_BP_FAT	GO:0000470	maturation of LSU-rRNA	7	BOP1, DDX18, EIF6, PAK1IP1, NOP2, WDR12, PES	0.515021
GOTERM_MF_FAT	GO:0043021	ribonucleoprotein complex binding	12	PTCD3, BOP1, DNAJC2, EIF4BB, TMEM147, NCLN, EIF6, CCDC47, NMD3, WDR12, TMA16, PES	0.522623
GOTERM_BP_FAT	GO:0000463	maturation of LSU-rRNA from tricistronic rRNA transcript (SSU-rRNA, 5.8S rRNA, LSU-rRNA)	5	BOP1, DDX18, PAK1IP1, WDR12, PES	0.876957
Annotation Cluster 17	Enrichment Score: 2.2233703399769436
Category	Term		Count	Genes	FDR
GOTERM_BP_FAT	GO:0043414	macromolecule methylation	19	PRMT6, PRMT5, PRMT7, NSUN5, PRMT1, METTL1, SETD6, PRMT3, NOP2, LARP7, TRMT1, ALKBH8, TARBP1, FBL, EMG1, DIMT1L, NTMT1, TRMT6, EEF1AKMT1	0.000264627
GOTERM_BP_FAT	GO:0000154	rRNA modification	9	FBL, EMG1, DKC1, NSUN5, DIMT1L, RPUSD2, NOP2, NHP2, NAT10	0.0163463
GOTERM_BP_FAT	GO:0001510	RNA methylation	11	FBL, EMG1, NSUN5, METTL1, DIMT1L, TRMT6, NOP2, LARP7, TRMT1, ALKBH8, TARBP1	0.101784
GOTERM_MF_FAT	GO:0008173	RNA methyltransferase activity	9	FBL, EMG1, NSUN5, METTL1, DIMT1L, NOP2, TRMT1, ALKBH8, TARBP1	0.467841
GOTERM_BP_FAT	GO:0031167	rRNA methylation	5	FBL, EMG1, NSUN5, DIMT1L, NOP2	0.628655
GOTERM_MF_FAT	GO:0140102	catalytic activity, acting on a rRNA	4	FBL, EMG1, DIMT1L, NOP2	0.558027
GOTERM_MF_FAT	GO:0008649	rRNA methyltransferase activity	4	FBL, EMG1, DIMT1L, NOP2	0.558027
GOTERM_BP_FAT	GO:0070475	rRNA base methylation	3	EMG1, NSUN5, NOP2	0.911743
Annotation Cluster 18	Enrichment Score: 2.0797137152108633
Category	Term		Count	Genes	FDR
KEGG_PATHWAY	dre00240:Pyrimidine metabolism		11	UCK2A, RRM1, DUT, LOC100330864, CAD, TK1, UMPS, TYMS, DCK, ZGC:110540, CTPS1A	0.00604438
KEGG_PATHWAY	dre01232:Nucleotide metabolism		15	UCK2A, DUT, RRM1, ADSL, ADKB, LOC100330864, TYMS, DCK, ZGC:110540, PNP5B, IMPDH2, TK1, HPRT1, ADSSL, CTPS1A	0.00626685
GOTERM_MF_FAT	GO:0019206	nucleoside kinase activity	5	UCK2A, ADKB, TK1, DCK, ZGC:110540	0.24088
GOTERM_MF_FAT	GO:0019136	deoxynucleoside kinase activity	3	TK1, DCK, ZGC:110540	0.558027
GOTERM_MF_FAT	GO:0019205	nucleobase-containing compound kinase activity	5	UCK2A, ADKB, TK1, DCK, ZGC:110540	0.956567
Annotation Cluster 19	Enrichment Score: 2.034111632198805
Category	Term		Count	Genes	FDR
GOTERM_CC_FAT	GO:0042575	DNA polymerase complex	8	PRIM2, POLA1, POLA2, POLD1, PRIM1, POLD2, POLE3, POLE	0.000324798
GOTERM_MF_FAT	GO:0016779	nucleotidyltransferase activity	20	PCYT2, PARP1, PRIM1, UAP1, TRNT1, PAPSS1, THG1L, POLA1, CTU2, POLR3B, POLR1A, POLD1, POLR1B, POLE3, TUT1, POLR2F, POLR3H, POLR2H, MTPAP, POLE	0.0012062
KEGG_PATHWAY	dre03020:RNA polymerase		8	POLR3B, POLR1A, POLR1B, POLR2F, POLR1E, POLR3H, POLR1G, POLR2H	0.0299891
GOTERM_CC_FAT	GO:0005736	RNA polymerase I complex	5	POLR1A, POLR1B, POLR2F, POLR1E, POLR2H	0.0768625
GOTERM_MF_FAT	GO:0097747	RNA polymerase activity	7	POLR3B, POLR1A, POLR1B, PRIM1, POLR2F, POLR3H, POLR2H	0.0958763
GOTERM_MF_FAT	GO:0003899	DNA-directed 5'-3' RNA polymerase activity	7	POLR3B, POLR1A, POLR1B, PRIM1, POLR2F, POLR3H, POLR2H	0.0958763
GOTERM_MF_FAT	GO:0034062	5'-3' RNA polymerase activity	7	POLR3B, POLR1A, POLR1B, PRIM1, POLR2F, POLR3H, POLR2H	0.0958763
GOTERM_CC_FAT	GO:0061695	transferase complex, transferring phosphorus-containing groups	22	PRIM2, CSNK2A1, PRIM1, CSNK2A2A, PFKPA, POLA1, CCNB1, POLA2, CDK6, POLR3B, POLR1A, POLD1, POLR1B, POLD2, POLE3, CDK2, POLR1E, POLR2F, POLR3H, POLR2H, POLE, TGFBR2B	0.106872
GOTERM_BP_FAT	GO:0006360	transcription by RNA polymerase I	5	RRN3, POLR2F, POLR1E, POLR1G, POLR2H	0.342987
GOTERM_CC_FAT	GO:0055029	nuclear DNA-directed RNA polymerase complex	11	PRIM2, POLA1, POLA2, POLR3B, POLR1A, POLR1B, PRIM1, POLR2F, POLR1E, POLR3H, POLR2H	0.300946
GOTERM_CC_FAT	GO:0000428	DNA-directed RNA polymerase complex	11	PRIM2, POLA1, POLA2, POLR3B, POLR1A, POLR1B, PRIM1, POLR2F, POLR1E, POLR3H, POLR2H	0.358066
GOTERM_CC_FAT	GO:0030880	RNA polymerase complex	11	PRIM2, POLA1, POLA2, POLR3B, POLR1A, POLR1B, PRIM1, POLR2F, POLR1E, POLR3H, POLR2H	0.392874
GOTERM_BP_FAT	GO:0006351	DNA-templated transcription	15	SUPT16H, RRN3, PBRM1L, MTERF3, SART3, POLR3B, POLR1A, POLR1B, NCL, POLR1E, POLR2F, POLR3H, POLR1G, POLR2H, RBMX	0.972305
GOTERM_CC_FAT	GO:0005666	RNA polymerase III complex	4	POLR3B, POLR2F, POLR3H, POLR2H	0.847416
GOTERM_BP_FAT	GO:0006383	transcription by RNA polymerase III	3	POLR2F, POLR3H, POLR2H	0.972305
KEGG_PATHWAY	dre04623:Cytosolic DNA-sensing pathway		6	POLR3B, G3BP1, POLR2F, POLR3H, POLR2H, SAMHD1	0.932331
Annotation Cluster 20	Enrichment Score: 1.8410610116042978
Category	Term		Count	Genes	FDR
GOTERM_BP_FAT	GO:0001522	pseudouridine synthesis	7	PUS10, DKC1, RPUSD2, PUS1, NHP2, NAF1, PUS7	0.0297328
GOTERM_MF_FAT	GO:0009982	pseudouridine synthase activity	5	PUS10, DKC1, RPUSD2, PUS1, PUS7	0.127325
GOTERM_MF_FAT	GO:0016866	intramolecular transferase activity	6	PUS10, DKC1, RPUSD2, PUS1, PGAM1A, PUS7	0.414208
GOTERM_MF_FAT	GO:0016853	isomerase activity	15	TOP2A, RANBP2, ITPK1B, PUS10, PUS1, PUS7, RPIA, PTGES3B, DKC1, RPUSD2, PGAM1A, PPIH, PPIL3, FKBP4, PPID	0.956567
Annotation Cluster 21	Enrichment Score: 1.653557084754696
Category	Term		Count	Genes	FDR
GOTERM_MF_FAT	GO:0003682	chromatin binding	32	DNMT1, NPM1A, NCAPH, SMC2, SBNO1, HPF1, CDC45, SSRP1A, KAT7B, MCMBP, HNRNPUB, MTA3, WDHD1, HELLS, SUPT16H, PBRM1L, PARP1, EED, SMARCA5, NAP1L1, CHD1L, NOC3L, LRWD1, LEMD3, DNAJC2, POLA1, SUZ12A, POLE3, MCM3, MCM4, RBMX, MCM2	0.000963095
GOTERM_MF_FAT	GO:0042393	histone binding	19	PRMT6, ASF1BB, ASF1BA, UHRF1, NAP1L1, NPM1A, LRWD1, BAZ1B, NOC2L, RRP8, SBNO1, DNAJC2, HPF1, SART3, SSRP1A, RBBP4, NASP, NCAPD2, NCAPD3	0.0207012
GOTERM_BP_FAT	GO:0006325	chromatin organization	34	ASF1BB, ASF1BA, DNMT1, SMYD5, UHRF1, NPM1A, RRP8, CHAF1B, HPF1, CHAF1A, SART3, RBBP4, RUVBL2, RUVBL1, NSD2, PRMT6, HELLS, PRMT7, PBRM1L, PRMT1, EED, PRMT3, SMARCA5, NAP1L1, CHD1L, LRWD1, BAZ1B, DNAJC2, SUZ12A, CDAN1, NASP, RIOX1, CENPI, POLE3	0.269518
GOTERM_BP_FAT	GO:0006338	chromatin remodeling	26	DNMT1, SMYD5, UHRF1, NPM1A, RRP8, CHAF1B, HPF1, CHAF1A, SART3, RBBP4, RUVBL2, RUVBL1, PRMT6, HELLS, PRMT7, PBRM1L, PRMT1, EED, PRMT3, SMARCA5, NAP1L1, CHD1L, BAZ1B, NASP, CENPI, POLE3	0.378308
GOTERM_CC_FAT	GO:0000785	chromatin	31	RB1, ASF1BB, ASF1BA, UHRF1, DSCC1, RRP8, SMC2, HPF1, SSRP1A, HNRNPDL, RBBP4, KAT7B, RUVBL2, RUVBL1, NSD2, MTA3, HELLS, SUPT16H, PBRM1L, PARP1, SMARCA5, HMGA2, NAP1L1, LRWD1, ESCO2, BAZ1B, TARDBPB, SUZ12A, HMGA1A, POLE3, RBMX	0.895077
GOTERM_BP_FAT	GO:0045814	negative regulation of gene expression, epigenetic	8	HELLS, DNMT1, SMYD5, EED, UHRF1, POLE3, SMARCA5, RRP8	0.972305
GOTERM_BP_FAT	GO:0040029	epigenetic regulation of gene expression	9	HELLS, DNMT1, PRMT7, SMYD5, EED, UHRF1, POLE3, SMARCA5, RRP8	0.972305
KEGG_PATHWAY	dre03082:ATP-dependent chromatin remodeling		8	PBRM1L, RBBP4, RUVBL2, POLE3, RUVBL1, SMARCA5, BAZ1B, MTA3	0.932331
Annotation Cluster 22	Enrichment Score: 1.6327983823179784
Category	Term		Count	Genes	FDR
GOTERM_BP_FAT	GO:0006400	tRNA modification	16	PUS10, METTL1, PUS1, NAT10, ELP2, TRMT1, THUMPD1, ALKBH8, THG1L, TARBP1, QTRT1, DUS2, SEPSECS, QTRT2, CTU2, TRMT6	0.00633093
GOTERM_BP_FAT	GO:0001510	RNA methylation	11	FBL, EMG1, NSUN5, METTL1, DIMT1L, TRMT6, NOP2, LARP7, TRMT1, ALKBH8, TARBP1	0.101784
GOTERM_MF_FAT	GO:0008173	RNA methyltransferase activity	9	FBL, EMG1, NSUN5, METTL1, DIMT1L, NOP2, TRMT1, ALKBH8, TARBP1	0.467841
GOTERM_BP_FAT	GO:0030488	tRNA methylation	5	METTL1, TRMT6, TRMT1, ALKBH8, TARBP1	0.972305
GOTERM_MF_FAT	GO:0016423	tRNA (guanine) methyltransferase activity	3	METTL1, TRMT1, TARBP1	0.956567
GOTERM_MF_FAT	GO:0008175	tRNA methyltransferase activity	4	METTL1, TRMT1, ALKBH8, TARBP1	0.956567
Annotation Cluster 23	Enrichment Score: 1.600679061631314
Category	Term		Count	Genes	FDR
GOTERM_CC_FAT	GO:0005761	mitochondrial ribosome	17	MRPS16, MRPS22, MRPL19, MRPL27, MRPS31, MRPL38, MRPS10, MRPL47, MRPS30, MRPL24, MRPL13, MRPL54, MRPS5, MRPL21, MRPL22, MRPL2, DAP3	0.00220167
GOTERM_CC_FAT	GO:0000313	organellar ribosome	17	MRPS16, MRPS22, MRPL19, MRPL27, MRPS31, MRPL38, MRPS10, MRPL47, MRPS30, MRPL24, MRPL13, MRPL54, MRPS5, MRPL21, MRPL22, MRPL2, DAP3	0.00220167
GOTERM_CC_FAT	GO:0098798	mitochondrial protein-containing complex	22	MRPS16, MRPS22, MRPL19, MRPL27, MRPS31, MRPL38, MRPS10, MRPL47, MRPS30, MRPL24, MRPL13, MRPL54, TOMM40L, MRPS5, MRPL21, TIMM50, MRPL22, AFG3L1, TIMM10B, MRPL2, TIMM17A, DAP3	0.00720412
GOTERM_CC_FAT	GO:0005762	mitochondrial large ribosomal subunit	11	MRPL2, MRPL19, MRPL27, MRPL38, MRPL47, MRPS30, MRPL24, MRPL13, MRPL54, MRPL21, MRPL22	0.0288441
GOTERM_CC_FAT	GO:0000315	organellar large ribosomal subunit	11	MRPL2, MRPL19, MRPL27, MRPL38, MRPL47, MRPS30, MRPL24, MRPL13, MRPL54, MRPL21, MRPL22	0.0288441
GOTERM_CC_FAT	GO:0005759	mitochondrial matrix	24	HSPA9, MRPS16, MRPS22, ELAC2, MRPL19, MRPL27, MRPS31, MRPL38, MRPS10, MRPL47, MRPS30, MRPL24, MRPL13, MRPL54, MRPS5, MRPL21, MRPL22, HSPD1, DHX30, MRPL2, CCNB1, C1QBP, PMPCA, DAP3	0.137557
GOTERM_CC_FAT	GO:0005763	mitochondrial small ribosomal subunit	6	MRPS16, MRPS22, MRPS31, MRPS10, MRPS5, DAP3	0.358066
GOTERM_CC_FAT	GO:0000314	organellar small ribosomal subunit	6	MRPS16, MRPS22, MRPS31, MRPS10, MRPS5, DAP3	0.358066
GOTERM_CC_FAT	GO:0005840	ribosome	23	PTCD3, MRPS16, RPP30, MRPS22, MRPL19, MRPL27, MRPS31, MRPL38, MRPS10, MRPL39, MRPL47, MRPL37, MRPS30, HSPA14, MRPL24, MRPL13, MRPL54, MRPS5, MRPL21, MRPL22, MRPL2, MRPL9, DAP3	0.81465
GOTERM_MF_FAT	GO:0003735	structural constituent of ribosome	19	MRPS16, RPP30, MRPS22, MRPL19, MRPL27, MRPS31, MRPS10, MRPL47, MRPL37, MRPS30, MRPL24, MRPL13, MRPL54, MRPS5, MRPL21, MRPL22, MRPL2, MRPL9, DAP3	0.956567
GOTERM_CC_FAT	GO:0044391	ribosomal subunit	17	MRPS16, MRPS22, MRPL19, MRPL27, MRPS31, MRPL38, MRPS10, MRPL47, MRPS30, MRPL24, MRPL13, MRPL54, MRPS5, MRPL21, MRPL22, MRPL2, DAP3	0.946695
GOTERM_CC_FAT	GO:0015934	large ribosomal subunit	11	MRPL2, MRPL19, MRPL27, MRPL38, MRPL47, MRPS30, MRPL24, MRPL13, MRPL54, MRPL21, MRPL22	0.946695
GOTERM_MF_FAT	GO:0005198	structural molecule activity	33	MRPS16, NUP188, RPP30, MRPL19, MRPS31, MRPS10, MRPL37, ZGC:55461, TPRB, MRPS30, MRPL13, MRPL54, NUP160, MRPL2, TUBB6, NUP88, MRPL9, NUP133, NUP155, MRPS22, MRPL27, MRPL47, NUP62L, MRPL24, MRPS5, MRPL21, MRPL22, NUP93, TUBA5, NUP54, NUP98, NUP58, DAP3	0.956567
GOTERM_CC_FAT	GO:0015935	small ribosomal subunit	6	MRPS16, MRPS22, MRPS31, MRPS10, MRPS5, DAP3	0.946695
KEGG_PATHWAY	dre03010:Ribosome		11	MRPL2, MRPS16, MRPL19, MRPL27, MRPS10, MRPL9, MRPL24, MRPL13, MRPS5, MRPL21, MRPL22	0.932331
GOTERM_CC_FAT	GO:0005739	mitochondrion	69	FEN1, GFM1, MRPS16, MRPL38, MRPS10, MPV17L2, MRPL39, MRPL37, YARS2, HK2, ARMC1L, MRPL2, OPA1, C1QBP, FLVCR1, TIMM17A, PMPCA, MRPL9, MTPAP, COA7, ENDOG, MRPS22, ELAC2, MRPL47, TRNT1, DCK, TOMM40L, MRPS5, PISD, QTRT1, AFG3L1, QTRT2, TUT1, SDHAF4, THOP1, DAP3, COX15, SHMT1, MRPL19, MRPS31, CPT1AB, MRPS30, TYMS, MRPL13, MRPL54, TIMM50, HSPD1, DHX30, BCL2L13, LDHA, CCNB1, HARS, AKAP1B, HSPA9, PTCD3, T…	0.946695
Annotation Cluster 24	Enrichment Score: 1.4703072585923787
Category	Term		Count	Genes	FDR
GOTERM_MF_FAT	GO:0140662	ATP-dependent protein folding chaperone	11	CCT3, HSPA9, CCT2, TRAP1, HSP70.1, HSPA4B, HSP90AA1.2, HSPA4A, HSPA14, CCT5, HSPD1	0.0184645
GOTERM_BP_FAT	GO:0006457	protein folding	23	CCT3, RANBP2, HSPA9, CCT2, TRAP1, NUDC, HSP70.1, DNAJA2B, DNAJB1A, HSP90AA1.2, HSPA14, AHSA1B, HSPD1, DNAJC2, PTGES3B, DNAJB5, HSPA4B, PPIH, HSPA4A, PPIL3, FKBP4, PPID, CCT5	0.0366635
GOTERM_MF_FAT	GO:0044183	protein folding chaperone	12	CCT3, HSPA9, CCT2, TRAP1, HSP70.1, CCDC47, HSPA4B, HSP90AA1.2, HSPA4A, HSPA14, CCT5, HSPD1	0.0358164
GOTERM_BP_FAT	GO:0051604	protein maturation	30	ERCC6L, DNAJA2B, METAP2B, HSP90AA1.2, HSPA14, HSPD1, DNAJB5, HSPA4B, PMPCA, HSPA4A, CCT5, CCT3, HSPA9, RANBP2, CCT2, TRAP1, HSP70.1, NUDC, NAA10, DNAJB1A, DHPS, AHSA1B, PISD, AFG3L1, DNAJC2, PTGES3B, PPIH, PPIL3, FKBP4, PPID	0.234439
GOTERM_BP_FAT	GO:0006458	'de novo' protein folding	6	HSPA9, DNAJC2, HSP70.1, DNAJB5, DNAJB1A, HSPA14	0.61757
GOTERM_MF_FAT	GO:0051087	protein-folding chaperone binding	7	DNAJC2, PTGES3B, DNAJB5, DNAJA2B, DNAJB1A, AHSA1B, HSPD1	0.558027
GOTERM_MF_FAT	GO:0051082	unfolded protein binding	10	CCT3, HSPA9, CCT2, TRAP1, NUDC, DNAJB5, DNAJA2B, DNAJB1A, HSP90AA1.2, CCT5	0.558027
GOTERM_BP_FAT	GO:0042026	protein refolding	5	HSPA9, HSP70.1, DNAJA2B, HSPA14, HSPD1	0.911743
GOTERM_MF_FAT	GO:0031072	heat shock protein binding	7	HSPA9, DNAJC2, HSP70.1, PTGES3B, DNAJA2B, DNAJB1A, HSPA14	0.78261
GOTERM_BP_FAT	GO:0061077	chaperone-mediated protein folding	6	HSPA9, HSP70.1, DNAJB5, DNAJB1A, FKBP4, HSPA14	0.972305
GOTERM_BP_FAT	GO:0051084	'de novo' post-translational protein folding	5	HSPA9, HSP70.1, DNAJB5, DNAJB1A, HSPA14	0.972305
GOTERM_BP_FAT	GO:0051085	chaperone cofactor-dependent protein refolding	5	HSPA9, HSP70.1, DNAJB5, DNAJB1A, HSPA14	0.972305
GOTERM_CC_FAT	GO:0005832	chaperonin-containing T-complex	3	CCT3, CCT2, CCT5	0.946695
GOTERM_MF_FAT	GO:0030544	Hsp70 protein binding	3	DNAJC2, DNAJA2B, DNAJB1A	0.956567
GOTERM_CC_FAT	GO:0101031	protein folding chaperone complex	3	CCT3, CCT2, CCT5	0.946695
Annotation Cluster 25	Enrichment Score: 1.4405547817733626
Category	Term		Count	Genes	FDR
GOTERM_BP_FAT	GO:0042255	ribosome assembly	9	ABT1, EIF6, MTERF3, NIP7, C1QBP, MRTO4, MPV17L2, MDN1, PWP2H	0.11985
GOTERM_BP_FAT	GO:0140694	membraneless organelle assembly	21	ABT1, MTERF3, TUBGCP2, NIP7, TMOD2, MPV17L2, CHCHD10, KIF23, AUP1, AURKB, PWP2H, ATXN2L, EIF6, RACGAP1, C1QBP, MRTO4, G3BP1, KNTC1, MDN1, CCT5, G3BP2B	0.302717
GOTERM_BP_FAT	GO:0022607	cellular component assembly	74	SRPK1B, CYFIP2, AHCTF1, TMEM41B, EZRB, MPV17L2, AUP1, USP39, CHAF1B, CHAF1A, SART3, CDH1, C1QBP, RUVBL2, RUVBL1, EIF2D, KNTC1, ANLN2, ABT1, NUDC, ADSL, PRMT7, TMOD2, KIF23, CKAP5, PWP2H, ATXN2L, NUP93, PTGES3B, MRTO4, POLR1E, GEMIN5, NAF1, TLCD2, SDHAF4, SNRPF, LLGL2, NUFIP1, TUBGCP2, EVLA, NIP7, SAMHD1, IQGAP3, AURKB, ORC4, NDOR1, CDC45, RACGAP1, RAB23, G3BP1, PACSIN2, SMN1, AAR2, MDN1, PLXNA4, …	0.972305
GOTERM_BP_FAT	GO:0070925	organelle assembly	33	TMEM41B, TUBGCP2, EZRB, NIP7, MPV17L2, AUP1, AURKB, ORC4, RACGAP1, C1QBP, RUVBL2, RAB23, G3BP1, RUVBL1, PACSIN2, KNTC1, CCT5, MDN1, ABT1, ADSL, NUDC, MTERF3, TMOD2, CHCHD10, KIF23, TMEM231, PWP2H, ATXN2L, EIF6, MRTO4, ATR, LLGL2, G3BP2B	0.972305
Annotation Cluster 26	Enrichment Score: 1.3897772584224357
Category	Term		Count	Genes	FDR
GOTERM_CC_FAT	GO:0042575	DNA polymerase complex	8	PRIM2, POLA1, POLA2, POLD1, PRIM1, POLD2, POLE3, POLE	0.000324798
GOTERM_MF_FAT	GO:0051539	4 iron, 4 sulfur cluster binding	4	PRIM2, DPH1, POLD1, POLE	0.956567
GOTERM_MF_FAT	GO:0051536	iron-sulfur cluster binding	4	PRIM2, DPH1, POLD1, POLE	0.956567
GOTERM_MF_FAT	GO:0051540	metal cluster binding	4	PRIM2, DPH1, POLD1, POLE	0.956567
Annotation Cluster 27	Enrichment Score: 1.36763310197689
Category	Term		Count	Genes	FDR
GOTERM_BP_FAT	GO:0098813	nuclear chromosome segregation	17	TOP2A, NCAPG2, NCAPG, KIF23, SMC4, NCAPH, AURKB, KIF4, SMC2, CCNB1, RACGAP1, CENPI, FANCD2, KNTC1, NCAPD2, NCAPD3, TRIP13	0.00015434
GOTERM_BP_FAT	GO:0000280	nuclear division	16	TOP2A, NCAPG2, NCAPG, KIF23, SMC4, NCAPH, AURKB, SMC2, CCNB1, RACGAP1, CENPI, FANCD2, KNTC1, NCAPD2, NCAPD3, TRIP13	0.021064
GOTERM_BP_FAT	GO:0048285	organelle fission	17	TOP2A, NCAPG2, NCAPG, KIF23, SMC4, NCAPH, AURKB, SMC2, CCNB1, OPA1, RACGAP1, CENPI, FANCD2, KNTC1, NCAPD2, NCAPD3, TRIP13	0.0412577
GOTERM_BP_FAT	GO:0051321	meiotic cell cycle	9	TOP2A, RAD50, FANCD2, TUBGCP2, RPA1, NCAPD2, BUB3, TRIP13, NCAPD3	0.247004
GOTERM_BP_FAT	GO:0070192	chromosome organization involved in meiotic cell cycle	5	RAD50, FANCD2, NCAPD2, TRIP13, NCAPD3	0.269518
GOTERM_BP_FAT	GO:0019953	sexual reproduction	17	TOP2A, DCHS1B, PRMT7, TUBGCP2, RPA1, LARP7, VRK1, PUM3, CCNB1, RAD50, FANCD2, CDH1, NCAPD2, BUB3, NCAPD3, TRIP13, DCAF13	0.275304
GOTERM_BP_FAT	GO:0022414	reproductive process	17	TOP2A, DCHS1B, PRMT7, TUBGCP2, RPA1, LARP7, VRK1, PUM3, CCNB1, RAD50, FANCD2, CDH1, NCAPD2, BUB3, NCAPD3, TRIP13, DCAF13	0.494114
GOTERM_BP_FAT	GO:1903046	meiotic cell cycle process	6	TOP2A, RAD50, FANCD2, NCAPD2, TRIP13, NCAPD3	0.61757
GOTERM_BP_FAT	GO:0007276	gamete generation	8	CCNB1, PRMT7, CDH1, LARP7, VRK1, TRIP13, PUM3, DCAF13	0.972305
GOTERM_BP_FAT	GO:0048609	multicellular organismal reproductive process	8	CCNB1, PRMT7, CDH1, LARP7, VRK1, TRIP13, PUM3, DCAF13	0.972305
GOTERM_BP_FAT	GO:0048477	oogenesis	3	CCNB1, TRIP13, DCAF13	0.972305
GOTERM_BP_FAT	GO:0007292	female gamete generation	3	CCNB1, TRIP13, DCAF13	0.972305
GOTERM_BP_FAT	GO:0003006	developmental process involved in reproduction	6	CCNB1, PRMT7, LARP7, VRK1, TRIP13, DCAF13	0.972305
GOTERM_BP_FAT	GO:0007281	germ cell development	4	CCNB1, PRMT7, TRIP13, DCAF13	0.972305
GOTERM_BP_FAT	GO:0022412	cellular process involved in reproduction in multicellular organism	4	CCNB1, PRMT7, TRIP13, DCAF13	0.972305
GOTERM_BP_FAT	GO:0007283	spermatogenesis	3	LARP7, VRK1, TRIP13	0.972305
GOTERM_BP_FAT	GO:0048232	male gamete generation	3	LARP7, VRK1, TRIP13	0.972305
Annotation Cluster 28	Enrichment Score: 1.351288512045684
Category	Term		Count	Genes	FDR
GOTERM_MF_FAT	GO:0004386	helicase activity	21	DDX18, HELLS, AQR, ERCC6L, DDX27, DDX31, DDX51, CHD1L, CHTF18, DHX30, DDX19B, RUVBL2, RUVBL1, G3BP1, MCM3, DHX15, MCM4, MTREX, MCM5, MCM6, MCM2	0.0406777
GOTERM_MF_FAT	GO:0003724	RNA helicase activity	9	DDX18, DHX30, DDX19B, DDX27, G3BP1, DDX31, DHX15, MTREX, DDX51	0.956567
GOTERM_MF_FAT	GO:0008186	ATP-dependent activity, acting on RNA	9	DDX18, DHX30, DDX19B, DDX27, G3BP1, DDX31, DHX15, MTREX, DDX51	0.956567
Annotation Cluster 29	Enrichment Score: 1.3470772073416089
Category	Term		Count	Genes	FDR
GOTERM_CC_FAT	GO:0005732	sno(s)RNA-containing ribonucleoprotein complex	6	NOP56, FBL, NOP58, DKC1, NHP2, NAF1	0.167284
GOTERM_CC_FAT	GO:0031428	box C/D methylation guide snoRNP complex	3	NOP56, FBL, NOP58	0.709078
GOTERM_CC_FAT	GO:0170049	box C/D RNP complex	3	NOP56, FBL, NOP58	0.709078
Annotation Cluster 30	Enrichment Score: 1.3159315029036964
Category	Term		Count	Genes	FDR
GOTERM_BP_FAT	GO:0006335	DNA replication-dependent chromatin assembly	6	ASF1BB, ASF1BA, CHAF1B, CHAF1A, RBBP4, NASP	0.00298329
GOTERM_BP_FAT	GO:0065004	protein-DNA complex assembly	9	CHAF1B, CDC45, CHAF1A, SART3, NASP, CENPI, POLR1E, NAP1L1, KNTC1	0.854777
GOTERM_BP_FAT	GO:0071824	protein-DNA complex organization	9	CHAF1B, CDC45, CHAF1A, SART3, NASP, CENPI, POLR1E, NAP1L1, KNTC1	0.972305
GOTERM_BP_FAT	GO:0034508	centromere complex assembly	3	NASP, CENPI, KNTC1	0.972305
GOTERM_BP_FAT	GO:0006334	nucleosome assembly	4	CHAF1B, CHAF1A, SART3, NAP1L1	0.972305
GOTERM_BP_FAT	GO:0034728	nucleosome organization	4	CHAF1B, CHAF1A, SART3, NAP1L1	0.972305
Annotation Cluster 31	Enrichment Score: 1.3042016221210744
Category	Term		Count	Genes	FDR
GOTERM_BP_FAT	GO:0007004	telomere maintenance via telomerase	4	RAD50, PTGES3B, RPA1, NHP2	0.437876
GOTERM_BP_FAT	GO:0071897	DNA biosynthetic process	7	RAD50, PTGES3B, PCNA, POLD1, RPA1, NHP2, TK1	0.451288
GOTERM_BP_FAT	GO:0006278	RNA-templated DNA biosynthetic process	4	RAD50, PTGES3B, RPA1, NHP2	0.579435
GOTERM_BP_FAT	GO:0010833	telomere maintenance via telomere lengthening	4	RAD50, PTGES3B, RPA1, NHP2	0.579435
GOTERM_BP_FAT	GO:0000723	telomere maintenance	5	RAD50, PTGES3B, RPA1, NHP2, ATR	0.972305
GOTERM_BP_FAT	GO:0032200	telomere organization	5	RAD50, PTGES3B, RPA1, NHP2, ATR	0.972305
Annotation Cluster 32	Enrichment Score: 1.2890467505686245
Category	Term		Count	Genes	FDR
GOTERM_BP_FAT	GO:0002520	immune system development	6	SART3, XRCC4, MSH2, SAMHD1, MCM2, WDR55	0.210931
GOTERM_BP_FAT	GO:0002200	somatic diversification of immune receptors	3	XRCC4, MSH2, SAMHD1	0.911743
GOTERM_BP_FAT	GO:0002377	immunoglobulin production	3	XRCC4, MSH2, SAMHD1	0.911743
GOTERM_BP_FAT	GO:0016445	somatic diversification of immunoglobulins	3	XRCC4, MSH2, SAMHD1	0.911743
GOTERM_BP_FAT	GO:0002440	production of molecular mediator of immune response	3	XRCC4, MSH2, SAMHD1	0.911743
Annotation Cluster 33	Enrichment Score: 1.222416841618696
Category	Term		Count	Genes	FDR
KEGG_PATHWAY	dre03410:Base excision repair		13	RFC5, FEN1, RFC4, PCNA, RFC1, PARP1, RFC2, XRCC1, POLD1, TDP1, POLD2, POLE3, POLE	0.000540743
GOTERM_BP_FAT	GO:0006284	base-excision repair	5	FEN1, POLD1, RPA3, XRCC1, POLE	0.342987
GOTERM_MF_FAT	GO:0004518	nuclease activity	11	RCL1, FEN1, ENDOG, EXOSC10, RNASEH2A, POLD1, RPP30, TDP1, ELAC2, SAMHD1, POLE	0.956567
GOTERM_MF_FAT	GO:0004536	DNA nuclease activity	4	FEN1, ENDOG, POLD1, POLE	0.956567
GOTERM_MF_FAT	GO:0004527	exonuclease activity	5	FEN1, EXOSC10, POLD1, TDP1, POLE	0.956567
GOTERM_MF_FAT	GO:0008408	3'-5' exonuclease activity	3	EXOSC10, POLD1, POLE	0.956567
GOTERM_MF_FAT	GO:0016796	exonuclease activity, active with either ribo- or deoxyribonucleic acids and producing 5'-phosphomonoesters	3	EXOSC10, POLD1, POLE	0.956567
Annotation Cluster 34	Enrichment Score: 1.1774672601625393
Category	Term		Count	Genes	FDR
GOTERM_CC_FAT	GO:0000793	condensed chromosome	20	ERCC6L, NUP133, ZWILCH, SI:DKEY-119F1.1, PLK1, NCAPG, LRWD1, CKAP5, SPOUT1, AURKB, SMC2, RAD50, CENPI, FANCD2, KNTC1, NCAPD2, KIF2C, BUB3, NCAPD3, SPC24	0.000220347
GOTERM_CC_FAT	GO:0000779	condensed chromosome, centromeric region	15	ERCC6L, NUP133, ZWILCH, PLK1, LRWD1, CKAP5, SPOUT1, AURKB, CENPI, KNTC1, NCAPD2, KIF2C, BUB3, NCAPD3, SPC24	0.0042827
GOTERM_CC_FAT	GO:0098687	chromosomal region	20	ERCC6L, NUP133, ZWILCH, DSCC1, PLK1, NGDN, RPA2, LRWD1, CKAP5, SPOUT1, AURKB, RAD50, RBBP4, CENPI, KNTC1, NCAPD2, KIF2C, BUB3, NCAPD3, SPC24	0.0144584
GOTERM_CC_FAT	GO:0000776	kinetochore	13	ERCC6L, NUP133, ZWILCH, PLK1, LRWD1, CKAP5, SPOUT1, AURKB, CENPI, KNTC1, KIF2C, BUB3, SPC24	0.0278335
GOTERM_CC_FAT	GO:0000775	chromosome, centromeric region	17	ERCC6L, NUP133, ZWILCH, DSCC1, PLK1, NGDN, LRWD1, CKAP5, SPOUT1, AURKB, CENPI, KNTC1, NCAPD2, KIF2C, BUB3, NCAPD3, SPC24	0.0288441
GOTERM_MF_FAT	GO:0003777	microtubule motor activity	7	KIF20BA, KIF2A, KIF23, KIF2C, KIF20A, KIF4, KIF15	0.232274
GOTERM_CC_FAT	GO:0005819	spindle	16	NUDC, NUMA1, DCUN1D5, CKAP2L, TUBGCP2, PLK1, CKAP5, SPOUT1, AURKB, NEDD1, TPX2, KIF2A, RACGAP1, ANAPC5, KNTC1, KIF2C	0.255547
GOTERM_MF_FAT	GO:0003774	cytoskeletal motor activity	10	KIF20BA, KIF2A, OPA1, MYO1EA, MYO9AA, KIF23, KIF2C, KIF20A, KIF4, KIF15	0.321144
GOTERM_BP_FAT	GO:0000226	microtubule cytoskeleton organization	21	DCHS1B, NUMA1, TUBGCP2, AFG2B, PLK1, KIF23, ZGC:55461, CKAP5, AURKB, KIF4, NEDD1, TUBA5, TUBB6, STMN1A, RACGAP1, MAP7D1A, MAP7D1B, RUVBL2, NTMT1, RUVBL1, LLGL2	0.693877
GOTERM_BP_FAT	GO:0031109	microtubule polymerization or depolymerization	5	DCHS1B, NEDD1, STMN1A, TUBGCP2, CKAP5	0.722481
GOTERM_CC_FAT	GO:0000922	spindle pole	7	NEDD1, NUMA1, TUBGCP2, PLK1, CKAP5, SPOUT1, AURKB	0.673701
GOTERM_CC_FAT	GO:0015630	microtubule cytoskeleton	34	DCUN1D5, NUMA1, TUBGCP2, ZGC:55461, NPM1A, SPOUT1, AURKB, CCNB1, TUBB6, KIF20BA, OPA1, STMN1A, RACGAP1, KNTC1, SI:CH211-266I6.3, NUDC, CKAP2L, PLK1, KIF23, LRWD1, CKAP5, KIF4, TPX2, NEDD1, TUBA5, SEPTIN5A, KIF2A, MAP7D1A, MAP7D1B, CDK1, KIF2C, ANAPC5, KIF20A, CCDC22	0.877013
GOTERM_BP_FAT	GO:0007017	microtubule-based process	26	NUMA1, TUBGCP2, ZGC:55461, AURKB, KIF15, TUBB6, KIF20BA, STMN1A, RACGAP1, NTMT1, RUVBL2, RUVBL1, DCHS1B, AFG2B, PLK1, KIF23, CKAP5, KIF4, NEDD1, TUBA5, KIF2A, MAP7D1A, MAP7D1B, KIF2C, KIF20A, LLGL2	0.972305
GOTERM_CC_FAT	GO:0005871	kinesin complex	5	KIF20BA, KIF2A, KIF23, KIF2C, KIF20A	0.946695
GOTERM_CC_FAT	GO:0005874	microtubule	17	NUDC, NUMA1, TUBGCP2, KIF23, ZGC:55461, CKAP5, AURKB, TPX2, TUBA5, TUBB6, KIF20BA, OPA1, STMN1A, KIF2A, KNTC1, KIF2C, KIF20A	0.946695
GOTERM_MF_FAT	GO:0015631	tubulin binding	14	NUMA1, TUBGCP2, KIF23, CKAP5, KIF4, KIF15, NEDD1, KIF20BA, OPA1, STMN1A, KIF2A, KIF2C, KIF20A, SPC24	0.956567
GOTERM_BP_FAT	GO:1902850	microtubule cytoskeleton organization involved in mitosis	8	NUMA1, RACGAP1, AFG2B, PLK1, KIF23, CKAP5, AURKB, KIF4	0.972305
GOTERM_CC_FAT	GO:0005813	centrosome	14	NUMA1, CKAP2L, TUBGCP2, PLK1, NPM1A, LRWD1, CKAP5, SPOUT1, AURKB, NEDD1, KIF2A, CDK1, KIF2C, CCDC22	0.946695
GOTERM_MF_FAT	GO:0008017	microtubule binding	12	KIF20BA, KIF2A, NUMA1, OPA1, TUBGCP2, KIF23, KIF2C, KIF20A, CKAP5, SPC24, KIF4, KIF15	0.956567
KEGG_PATHWAY	dre04814:Motor proteins		12	TUBA5, TUBB6, KIF20BA, KIF2A, MYO1EA, MYO9AA, KIF23, KIF2C, ZGC:55461, KIF20A, KIF4, KIF15	0.932331
GOTERM_BP_FAT	GO:0046785	microtubule polymerization	3	NEDD1, TUBGCP2, CKAP5	0.972305
GOTERM_CC_FAT	GO:0099080	supramolecular complex	37	ERCC6L, NUMA1, TUBGCP2, ZWILCH, ZGC:55461, SPOUT1, AURKB, TUBB6, KIF20BA, OPA1, STMN1A, G3BP1, KNTC1, BUB3, SMN1, NUDC, SSB, NUP133, PDLIM5B, MYO9AA, PLK1, TMOD2, SAMD4A, KIF23, LRWD1, CKAP5, ATXN2L, TPX2, TUBA5, DDX19B, KIF2A, CENPI, KIF2C, KIF20A, SPC24, CTPS1A, G3BP2B	0.946695
GOTERM_CC_FAT	GO:0005815	microtubule organizing center	15	NUMA1, CKAP2L, TUBGCP2, PLK1, NPM1A, LRWD1, CKAP5, SPOUT1, AURKB, NEDD1, CCNB1, KIF2A, CDK1, KIF2C, CCDC22	0.946695
GOTERM_CC_FAT	GO:0005875	microtubule associated complex	7	KIF20BA, KIF2A, KIF23, KIF2C, KIF20A, AURKB, KIF4	0.946695
GOTERM_CC_FAT	GO:0099513	polymeric cytoskeletal fiber	19	NUDC, PDLIM5B, NUMA1, TUBGCP2, MYO9AA, KIF23, ZGC:55461, CKAP5, AURKB, TPX2, TUBA5, TUBB6, KIF20BA, OPA1, STMN1A, KIF2A, KNTC1, KIF2C, KIF20A	0.946695
GOTERM_BP_FAT	GO:0007018	microtubule-based movement	9	KIF20BA, KIF2A, RUVBL2, RUVBL1, KIF23, KIF2C, KIF20A, KIF4, KIF15	0.972305
GOTERM_BP_FAT	GO:0051258	protein polymerization	3	NEDD1, TUBGCP2, CKAP5	0.972305
GOTERM_CC_FAT	GO:0099512	supramolecular fiber	22	NUDC, PDLIM5B, NUMA1, TUBGCP2, MYO9AA, TMOD2, KIF23, ZGC:55461, CKAP5, AURKB, TPX2, TUBA5, TUBB6, KIF20BA, OPA1, STMN1A, KIF2A, KNTC1, KIF2C, SMN1, KIF20A, CTPS1A	0.946695
GOTERM_CC_FAT	GO:0099081	supramolecular polymer	22	NUDC, PDLIM5B, NUMA1, TUBGCP2, MYO9AA, TMOD2, KIF23, ZGC:55461, CKAP5, AURKB, TPX2, TUBA5, TUBB6, KIF20BA, OPA1, STMN1A, KIF2A, KNTC1, KIF2C, SMN1, KIF20A, CTPS1A	0.946695
GOTERM_BP_FAT	GO:0007010	cytoskeleton organization	34	NUMA1, TUBGCP2, EVLA, ZGC:55461, IQGAP3, AURKB, TUBB6, STMN1A, RACGAP1, NTMT1, RUVBL2, CFL2, RUVBL1, PACSIN2, ANLN2, CCT5, DCHS1B, PRMT7, PDLIM5B, MYO1EA, AFG2B, PLK1, TMOD2, CHCHD10, KIF23, CKAP5, MARCKSL1B, KIF4, ANLN, NEDD1, TUBA5, MAP7D1A, MAP7D1B, LLGL2	0.972305
GOTERM_MF_FAT	GO:0008092	cytoskeletal protein binding	25	NUMA1, TUBGCP2, EZRB, EVLA, IQGAP3, KIF15, KIF20BA, OPA1, STMN1A, CFL2, PDLIM5B, MYO1EA, MYO9AA, TMOD2, KIF23, CKAP5, MARCKSL1B, KIF4, NEDD1, KIF2A, KIF2C, KIF20A, MSNA, SPC24, LLGL2	0.956567
Annotation Cluster 35	Enrichment Score: 1.1725297716803016
Category	Term		Count	Genes	FDR
GOTERM_BP_FAT	GO:0000070	mitotic sister chromatid segregation	13	NCAPG2, NCAPG, KIF23, SMC4, NCAPH, AURKB, SMC2, CCNB1, RACGAP1, CENPI, KNTC1, NCAPD2, NCAPD3	0.0044186
GOTERM_BP_FAT	GO:0140014	mitotic nuclear division	13	NCAPG2, NCAPG, KIF23, SMC4, NCAPH, AURKB, SMC2, CCNB1, RACGAP1, CENPI, KNTC1, NCAPD2, NCAPD3	0.0621948
GOTERM_BP_FAT	GO:0032506	cytokinetic process	6	DCHS1B, ANLN, KIF23, ANLN2, IQGAP3, AURKB	0.394995
GOTERM_CC_FAT	GO:0005819	spindle	16	NUDC, NUMA1, DCUN1D5, CKAP2L, TUBGCP2, PLK1, CKAP5, SPOUT1, AURKB, NEDD1, TPX2, KIF2A, RACGAP1, ANAPC5, KNTC1, KIF2C	0.255547
GOTERM_BP_FAT	GO:0051231	spindle elongation	4	RACGAP1, KIF23, AURKB, KIF4	0.437876
GOTERM_BP_FAT	GO:0000281	mitotic cytokinesis	7	DCHS1B, ANLN, RACGAP1, KIF23, ANLN2, IQGAP3, AURKB	0.451288
GOTERM_BP_FAT	GO:0007051	spindle organization	9	RACGAP1, TUBGCP2, AFG2B, NTMT1, PLK1, KIF23, CKAP5, AURKB, KIF4	0.911743
GOTERM_BP_FAT	GO:0007052	mitotic spindle organization	7	RACGAP1, AFG2B, PLK1, KIF23, CKAP5, AURKB, KIF4	0.911743
GOTERM_BP_FAT	GO:0000022	mitotic spindle elongation	3	RACGAP1, KIF23, AURKB	0.911743
GOTERM_BP_FAT	GO:0051256	mitotic spindle midzone assembly	3	RACGAP1, KIF23, AURKB	0.911743
GOTERM_BP_FAT	GO:0061640	cytoskeleton-dependent cytokinesis	8	DCHS1B, ANLN, SEPTIN5A, RACGAP1, KIF23, ANLN2, IQGAP3, AURKB	0.962405
GOTERM_BP_FAT	GO:0000910	cytokinesis	8	DCHS1B, ANLN, SEPTIN5A, RACGAP1, KIF23, ANLN2, IQGAP3, AURKB	0.972305
GOTERM_BP_FAT	GO:0051255	spindle midzone assembly	3	RACGAP1, KIF23, AURKB	0.972305
GOTERM_BP_FAT	GO:1902410	mitotic cytokinetic process	3	DCHS1B, IQGAP3, AURKB	0.972305
GOTERM_BP_FAT	GO:0007017	microtubule-based process	26	NUMA1, TUBGCP2, ZGC:55461, AURKB, KIF15, TUBB6, KIF20BA, STMN1A, RACGAP1, NTMT1, RUVBL2, RUVBL1, DCHS1B, AFG2B, PLK1, KIF23, CKAP5, KIF4, NEDD1, TUBA5, KIF2A, MAP7D1A, MAP7D1B, KIF2C, KIF20A, LLGL2	0.972305
GOTERM_BP_FAT	GO:1902850	microtubule cytoskeleton organization involved in mitosis	8	NUMA1, RACGAP1, AFG2B, PLK1, KIF23, CKAP5, AURKB, KIF4	0.972305
GOTERM_CC_FAT	GO:0032153	cell division site	5	ANLN, SEPTIN5A, RACGAP1, KIF23, ANLN2	0.946695
GOTERM_BP_FAT	GO:0090307	mitotic spindle assembly	3	RACGAP1, KIF23, AURKB	0.972305
GOTERM_BP_FAT	GO:0051225	spindle assembly	4	RACGAP1, TUBGCP2, KIF23, AURKB	0.972305
GOTERM_CC_FAT	GO:0030496	midbody	4	NUDC, RACGAP1, PLK1, AURKB	0.946695
GOTERM_CC_FAT	GO:0005938	cell cortex	9	ANLN, SEPTIN5A, NUMA1, CDH1, EZRB, ANLN2, IQGAP3, PXNA, LLGL2	0.946695
Annotation Cluster 36	Enrichment Score: 1.1273565823766056
Category	Term		Count	Genes	FDR
GOTERM_BP_FAT	GO:0000460	maturation of 5.8S rRNA	10	ABT1, BOP1, EXOSC10, EIF6, EXOSC9, MTREX, WDR12, EXOSC2, NOP9, PES	0.0361904
GOTERM_BP_FAT	GO:0031126	sno(s)RNA 3'-end processing	6	FBL, EXOSC5, EXOSC10, DKC1, LARP7, EXOSC2	0.050183
GOTERM_BP_FAT	GO:0000466	maturation of 5.8S rRNA from tricistronic rRNA transcript (SSU-rRNA, 5.8S rRNA, LSU-rRNA)	8	ABT1, BOP1, EXOSC10, EXOSC9, WDR12, EXOSC2, NOP9, PES	0.0667756
GOTERM_BP_FAT	GO:0016074	sno(s)RNA metabolic process	6	FBL, EXOSC5, EXOSC10, DKC1, LARP7, EXOSC2	0.0737049
GOTERM_BP_FAT	GO:0043144	sno(s)RNA processing	6	FBL, EXOSC5, EXOSC10, DKC1, LARP7, EXOSC2	0.0737049
GOTERM_BP_FAT	GO:0031123	RNA 3'-end processing	12	FBL, SLBP, EXOSC5, EXOSC10, DKC1, ELAC2, EXOSC9, LARP7, TUT1, TRNT1, MTPAP, EXOSC2	0.20513
GOTERM_BP_FAT	GO:0016073	snRNA metabolic process	8	EXOSC5, EXOSC10, DKC1, EXOSC9, NHP2, LARP7, TUT1, EXOSC2	0.476589
GOTERM_BP_FAT	GO:0016180	snRNA processing	7	EXOSC5, DKC1, EXOSC9, NHP2, LARP7, TUT1, EXOSC2	0.713362
GOTERM_BP_FAT	GO:0040031	snRNA modification	3	DKC1, NHP2, LARP7	0.911743
GOTERM_BP_FAT	GO:0071027	nuclear RNA surveillance	4	EXOSC5, EXOSC10, EXOSC9, EXOSC2	0.972305
GOTERM_CC_FAT	GO:0000176	nuclear exosome (RNase complex)	4	EXOSC5, EXOSC10, EXOSC9, EXOSC2	0.847416
GOTERM_CC_FAT	GO:0000178	exosome (RNase complex)	4	EXOSC5, EXOSC10, EXOSC9, EXOSC2	0.908411
GOTERM_BP_FAT	GO:0071051	poly(A)-dependent snoRNA 3'-end processing	3	EXOSC5, EXOSC10, EXOSC2	0.972305
GOTERM_BP_FAT	GO:0016078	tRNA decay	3	EXOSC10, EXOSC9, EXOSC2	0.972305
GOTERM_BP_FAT	GO:0106354	tRNA surveillance	3	EXOSC10, EXOSC9, EXOSC2	0.972305
GOTERM_BP_FAT	GO:0071035	nuclear polyadenylation-dependent rRNA catabolic process	3	EXOSC10, EXOSC9, EXOSC2	0.972305
GOTERM_BP_FAT	GO:0071038	TRAMP-dependent tRNA surveillance pathway	3	EXOSC10, EXOSC9, EXOSC2	0.972305
GOTERM_BP_FAT	GO:0071025	RNA surveillance	4	EXOSC5, EXOSC10, EXOSC9, EXOSC2	0.972305
GOTERM_BP_FAT	GO:0000467	exonucleolytic trimming to generate mature 3'-end of 5.8S rRNA from tricistronic rRNA transcript (SSU-rRNA, 5.8S rRNA, LSU-rRNA)	3	EXOSC10, EXOSC9, EXOSC2	0.972305
GOTERM_CC_FAT	GO:1905354	exoribonuclease complex	4	EXOSC5, EXOSC10, EXOSC9, EXOSC2	0.946695
GOTERM_BP_FAT	GO:0034475	U4 snRNA 3'-end processing	3	EXOSC5, EXOSC9, EXOSC2	0.972305
GOTERM_BP_FAT	GO:0031125	rRNA 3'-end processing	3	EXOSC10, EXOSC9, EXOSC2	0.972305
KEGG_PATHWAY	dre03018:RNA degradation		9	HSPA9, EXOSC5, EXOSC10, EXOSC9, ENO1B, MTREX, EXOSC2, PFKPA, HSPD1	0.932331
GOTERM_BP_FAT	GO:0141188	nucleic acid catabolic process	11	RNASEH2C, FEN1, EXOSC5, ENDOG, EXOSC10, RNASEH2A, EXOSC9, MRTO4, SAMD4A, MTREX, EXOSC2	0.972305
GOTERM_CC_FAT	GO:0000177	cytoplasmic exosome (RNase complex)	3	EXOSC5, EXOSC9, EXOSC2	0.946695
GOTERM_BP_FAT	GO:0006401	RNA catabolic process	10	RNASEH2C, FEN1, EXOSC5, EXOSC10, RNASEH2A, EXOSC9, MRTO4, SAMD4A, MTREX, EXOSC2	0.972305
GOTERM_BP_FAT	GO:0034472	snRNA 3'-end processing	3	EXOSC5, EXOSC9, EXOSC2	0.972305
GOTERM_BP_FAT	GO:0000956	nuclear-transcribed mRNA catabolic process	6	EXOSC5, EXOSC10, EXOSC9, MRTO4, SAMD4A, EXOSC2	0.972305
GOTERM_BP_FAT	GO:0006402	mRNA catabolic process	6	EXOSC5, EXOSC10, EXOSC9, MRTO4, SAMD4A, EXOSC2	0.972305
Annotation Cluster 37	Enrichment Score: 1.121727886817939
Category	Term		Count	Genes	FDR
GOTERM_BP_FAT	GO:0002520	immune system development	6	SART3, XRCC4, MSH2, SAMHD1, MCM2, WDR55	0.210931
GOTERM_BP_FAT	GO:0048534	hematopoietic or lymphoid organ development	3	SART3, MCM2, WDR55	0.972305
GOTERM_BP_FAT	GO:0048538	thymus development	3	SART3, MCM2, WDR55	0.972305
Annotation Cluster 38	Enrichment Score: 1.114661180041041
Category	Term		Count	Genes	FDR
GOTERM_BP_FAT	GO:0010564	regulation of cell cycle process	22	RB1, ZWILCH, TPRB, NPM1A, MKI67, CSNK2A2A, AURKB, TPX2, CDK6, FANCD2, PSME3, CHEK1, CDK2, CDK1, RCC1, ANAPC5, KNTC1, BUB3, TRIP13, TOPBP1, ANAPC1, ATR	0.0162664
GOTERM_CC_FAT	GO:0000776	kinetochore	13	ERCC6L, NUP133, ZWILCH, PLK1, LRWD1, CKAP5, SPOUT1, AURKB, CENPI, KNTC1, KIF2C, BUB3, SPC24	0.0278335
GOTERM_BP_FAT	GO:0051726	regulation of cell cycle	27	RB1, ZWILCH, TPRB, NPM1A, MKI67, AURKB, SSRP1A, CHEK1, RCC1, KNTC1, BUB3, TOPBP1, CSNK2A1, WDR12, CSNK2A2A, BOP1, TPX2, CDK6, FANCD2, PSME3, CDK2, CDK1, ANAPC5, TRIP13, ANAPC1, ATR, PES	0.0737049
GOTERM_BP_FAT	GO:1901987	regulation of cell cycle phase transition	15	RB1, ZWILCH, AURKB, CDK6, FANCD2, PSME3, CHEK1, CDK2, CDK1, ANAPC5, KNTC1, BUB3, TRIP13, TOPBP1, ATR	0.092965
GOTERM_BP_FAT	GO:0007346	regulation of mitotic cell cycle	15	RB1, ZWILCH, MKI67, AURKB, CDK6, FANCD2, PSME3, CHEK1, CDK2, CDK1, RCC1, ANAPC5, KNTC1, BUB3, TOPBP1	0.131311
GOTERM_BP_FAT	GO:1901990	regulation of mitotic cell cycle phase transition	12	RB1, CDK6, ZWILCH, PSME3, CDK2, CHEK1, CDK1, ANAPC5, KNTC1, BUB3, TOPBP1, AURKB	0.20513
GOTERM_BP_FAT	GO:0051983	regulation of chromosome segregation	8	ZWILCH, ANAPC5, KNTC1, BUB3, MKI67, CSNK2A2A, ANAPC1, AURKB	0.210931
GOTERM_BP_FAT	GO:0000075	cell cycle checkpoint signaling	10	ZWILCH, FANCD2, CHEK1, CDK1, KNTC1, BUB3, TRIP13, TOPBP1, AURKB, ATR	0.269518
GOTERM_BP_FAT	GO:1901988	negative regulation of cell cycle phase transition	11	RB1, ZWILCH, FANCD2, CHEK1, CDK1, KNTC1, BUB3, TRIP13, TOPBP1, AURKB, ATR	0.275304
GOTERM_BP_FAT	GO:0010948	negative regulation of cell cycle process	11	RB1, ZWILCH, FANCD2, CHEK1, CDK1, KNTC1, BUB3, TRIP13, TOPBP1, AURKB, ATR	0.275304
GOTERM_BP_FAT	GO:0045786	negative regulation of cell cycle	11	RB1, ZWILCH, FANCD2, CHEK1, CDK1, KNTC1, BUB3, TRIP13, TOPBP1, AURKB, ATR	0.416392
GOTERM_BP_FAT	GO:0007093	mitotic cell cycle checkpoint signaling	8	ZWILCH, FANCD2, CHEK1, CDK1, KNTC1, BUB3, TOPBP1, AURKB	0.437876
GOTERM_BP_FAT	GO:0034502	protein localization to chromosome	5	ZWILCH, RPA1, KNTC1, LRWD1, AURKB	0.437876
GOTERM_BP_FAT	GO:0045930	negative regulation of mitotic cell cycle	9	RB1, ZWILCH, FANCD2, CHEK1, CDK1, KNTC1, BUB3, TOPBP1, AURKB	0.489667
GOTERM_BP_FAT	GO:0033045	regulation of sister chromatid segregation	6	ZWILCH, ANAPC5, KNTC1, BUB3, ANAPC1, AURKB	0.540031
GOTERM_BP_FAT	GO:0033044	regulation of chromosome organization	7	ZWILCH, YLPM1, ANAPC5, KNTC1, BUB3, ANAPC1, AURKB	0.589654
GOTERM_BP_FAT	GO:0042770	signal transduction in response to DNA damage	6	USP10, FANCD2, CHEK1, CDK1, TOPBP1, ATR	0.61757
GOTERM_BP_FAT	GO:0010389	regulation of G2/M transition of mitotic cell cycle	6	CDK6, CDK2, CHEK1, CDK1, TOPBP1, AURKB	0.61757
GOTERM_BP_FAT	GO:1902749	regulation of cell cycle G2/M phase transition	6	CDK6, CDK2, CHEK1, CDK1, TOPBP1, AURKB	0.61757
GOTERM_BP_FAT	GO:1901991	negative regulation of mitotic cell cycle phase transition	8	RB1, ZWILCH, CHEK1, CDK1, KNTC1, BUB3, TOPBP1, AURKB	0.659726
GOTERM_BP_FAT	GO:0051783	regulation of nuclear division	6	ZWILCH, ANAPC5, KNTC1, BUB3, TRIP13, MKI67	0.70473
GOTERM_BP_FAT	GO:0071459	protein localization to chromosome, centromeric region	3	ZWILCH, KNTC1, AURKB	0.911743
GOTERM_BP_FAT	GO:0034501	protein localization to kinetochore	3	ZWILCH, KNTC1, AURKB	0.911743
GOTERM_BP_FAT	GO:1903083	protein localization to condensed chromosome	3	ZWILCH, KNTC1, AURKB	0.911743
GOTERM_BP_FAT	GO:1905818	regulation of chromosome separation	5	ZWILCH, ANAPC5, KNTC1, BUB3, CSNK2A2A	0.911743
GOTERM_BP_FAT	GO:0000077	DNA damage checkpoint signaling	5	FANCD2, CHEK1, CDK1, TOPBP1, ATR	0.972305
GOTERM_BP_FAT	GO:0044773	mitotic DNA damage checkpoint signaling	4	FANCD2, CHEK1, CDK1, TOPBP1	0.972305
GOTERM_BP_FAT	GO:0051784	negative regulation of nuclear division	4	ZWILCH, KNTC1, BUB3, TRIP13	0.972305
GOTERM_BP_FAT	GO:0007088	regulation of mitotic nuclear division	5	ZWILCH, ANAPC5, KNTC1, BUB3, MKI67	0.972305
GOTERM_BP_FAT	GO:0044774	mitotic DNA integrity checkpoint signaling	4	FANCD2, CHEK1, CDK1, TOPBP1	0.972305
GOTERM_BP_FAT	GO:0031570	DNA integrity checkpoint signaling	5	FANCD2, CHEK1, CDK1, TOPBP1, ATR	0.972305
GOTERM_BP_FAT	GO:0033047	regulation of mitotic sister chromatid segregation	4	ZWILCH, KNTC1, BUB3, AURKB	0.972305
GOTERM_BP_FAT	GO:0010965	regulation of mitotic sister chromatid separation	4	ZWILCH, ANAPC5, KNTC1, BUB3	0.972305
GOTERM_BP_FAT	GO:0007095	mitotic G2 DNA damage checkpoint signaling	3	CHEK1, CDK1, TOPBP1	0.972305
GOTERM_BP_FAT	GO:0030071	regulation of mitotic metaphase/anaphase transition	4	ZWILCH, ANAPC5, KNTC1, BUB3	0.972305
GOTERM_BP_FAT	GO:1902099	regulation of metaphase/anaphase transition of cell cycle	4	ZWILCH, ANAPC5, KNTC1, BUB3	0.972305
GOTERM_BP_FAT	GO:1902750	negative regulation of cell cycle G2/M phase transition	4	CHEK1, CDK1, TOPBP1, AURKB	0.972305
GOTERM_BP_FAT	GO:0010972	negative regulation of G2/M transition of mitotic cell cycle	4	CHEK1, CDK1, TOPBP1, AURKB	0.972305
GOTERM_BP_FAT	GO:0031577	spindle checkpoint signaling	3	ZWILCH, KNTC1, BUB3	0.972305
GOTERM_BP_FAT	GO:0071173	spindle assembly checkpoint signaling	3	ZWILCH, KNTC1, BUB3	0.972305
GOTERM_BP_FAT	GO:0071174	mitotic spindle checkpoint signaling	3	ZWILCH, KNTC1, BUB3	0.972305
GOTERM_BP_FAT	GO:1905819	negative regulation of chromosome separation	3	ZWILCH, KNTC1, BUB3	0.972305
GOTERM_BP_FAT	GO:2000816	negative regulation of mitotic sister chromatid separation	3	ZWILCH, KNTC1, BUB3	0.972305
GOTERM_BP_FAT	GO:0044818	mitotic G2/M transition checkpoint	3	CHEK1, CDK1, TOPBP1	0.972305
GOTERM_BP_FAT	GO:0045839	negative regulation of mitotic nuclear division	3	ZWILCH, KNTC1, BUB3	0.972305
GOTERM_BP_FAT	GO:0045841	negative regulation of mitotic metaphase/anaphase transition	3	ZWILCH, KNTC1, BUB3	0.972305
GOTERM_BP_FAT	GO:0033046	negative regulation of sister chromatid segregation	3	ZWILCH, KNTC1, BUB3	0.972305
GOTERM_BP_FAT	GO:0033048	negative regulation of mitotic sister chromatid segregation	3	ZWILCH, KNTC1, BUB3	0.972305
GOTERM_BP_FAT	GO:0051985	negative regulation of chromosome segregation	3	ZWILCH, KNTC1, BUB3	0.972305
GOTERM_BP_FAT	GO:0007094	mitotic spindle assembly checkpoint signaling	3	ZWILCH, KNTC1, BUB3	0.972305
GOTERM_BP_FAT	GO:1902100	negative regulation of metaphase/anaphase transition of cell cycle	3	ZWILCH, KNTC1, BUB3	0.972305
GOTERM_BP_FAT	GO:2001251	negative regulation of chromosome organization	3	ZWILCH, KNTC1, BUB3	0.972305
GOTERM_BP_FAT	GO:0033043	regulation of organelle organization	23	CYFIP2, ZWILCH, EZRB, EVLA, TMOD2, YLPM1, TPRB, MKI67, CITA, AURKB, HSPD1, TPX2, STMN1A, RCC1, ANAPC5, KNTC1, BUB3, ARHGEF15B, TRIP13, SI:CH211-266I6.3, MSNA, ANAPC1, MCM2	0.972305
GOTERM_BP_FAT	GO:0010639	negative regulation of organelle organization	6	ZWILCH, TMOD2, KNTC1, BUB3, TRIP13, SI:CH211-266I6.3	0.972305
GOTERM_BP_FAT	GO:0051129	negative regulation of cellular component organization	6	ZWILCH, TMOD2, KNTC1, BUB3, TRIP13, SI:CH211-266I6.3	0.972305
GOTERM_BP_FAT	GO:0035556	intracellular signal transduction	27	SRPK1B, TGFB1B, USP10, ZWILCH, ARHGAP1, SI:DKEY-74K8.3, FHIT, AURKB, PPP1R2, RACGAP1, CHEK1, PBK, KNTC1, BUB3, TOPBP1, KALRNB, MYO9AA, NRG1, NFATC1, RAP2C, MAP3K15, FANCD2, RAB12, CDK1, KRAS, TRIP13, ATR	0.996745
Annotation Cluster 39	Enrichment Score: 1.0424496586961731
Category	Term		Count	Genes	FDR
GOTERM_BP_FAT	GO:0010564	regulation of cell cycle process	22	RB1, ZWILCH, TPRB, NPM1A, MKI67, CSNK2A2A, AURKB, TPX2, CDK6, FANCD2, PSME3, CHEK1, CDK2, CDK1, RCC1, ANAPC5, KNTC1, BUB3, TRIP13, TOPBP1, ANAPC1, ATR	0.0162664
GOTERM_BP_FAT	GO:0051726	regulation of cell cycle	27	RB1, ZWILCH, TPRB, NPM1A, MKI67, AURKB, SSRP1A, CHEK1, RCC1, KNTC1, BUB3, TOPBP1, CSNK2A1, WDR12, CSNK2A2A, BOP1, TPX2, CDK6, FANCD2, PSME3, CDK2, CDK1, ANAPC5, TRIP13, ANAPC1, ATR, PES	0.0737049
GOTERM_BP_FAT	GO:1902115	regulation of organelle assembly	5	EZRB, RCC1, TPRB, MSNA, MCM2	0.972305
GOTERM_BP_FAT	GO:0033043	regulation of organelle organization	23	CYFIP2, ZWILCH, EZRB, EVLA, TMOD2, YLPM1, TPRB, MKI67, CITA, AURKB, HSPD1, TPX2, STMN1A, RCC1, ANAPC5, KNTC1, BUB3, ARHGEF15B, TRIP13, SI:CH211-266I6.3, MSNA, ANAPC1, MCM2	0.972305
GOTERM_BP_FAT	GO:0051128	regulation of cellular component organization	33	CYFIP2, ZWILCH, EZRB, EVLA, TPRB, NPM1A, MKI67, CITA, DPYSL2B, AURKB, KIF15, HSPD1, SSRP1A, STMN1A, PACSIN2, RCC1, KNTC1, BUB3, SMN1, SI:CH211-266I6.3, PLXNA4, NOP56, TMOD2, YLPM1, AAK1A, TPX2, DMXL2, ANAPC5, TRIP13, ARHGEF15B, MSNA, ANAPC1, MCM2	0.972305
GOTERM_BP_FAT	GO:0051493	regulation of cytoskeleton organization	11	CYFIP2, TPX2, STMN1A, EVLA, TMOD2, RCC1, ARHGEF15B, TPRB, CITA, SI:CH211-266I6.3, HSPD1	0.972305
GOTERM_BP_FAT	GO:0044087	regulation of cellular component biogenesis	8	CYFIP2, EZRB, EVLA, TMOD2, RCC1, TPRB, MSNA, MCM2	0.981068
Annotation Cluster 40	Enrichment Score: 1.0265134481336986
Category	Term		Count	Genes	FDR
KEGG_PATHWAY	dre00240:Pyrimidine metabolism		11	UCK2A, RRM1, DUT, LOC100330864, CAD, TK1, UMPS, TYMS, DCK, ZGC:110540, CTPS1A	0.00604438
KEGG_PATHWAY	dre01232:Nucleotide metabolism		15	UCK2A, DUT, RRM1, ADSL, ADKB, LOC100330864, TYMS, DCK, ZGC:110540, PNP5B, IMPDH2, TK1, HPRT1, ADSSL, CTPS1A	0.00626685
GOTERM_BP_FAT	GO:0009124	nucleoside monophosphate biosynthetic process	11	UCK2A, ADSL, DUT, ADKB, IMPDH2, CAD, HPRT1, UMPS, TYMS, ADSSL, PFAS	0.0406823
GOTERM_BP_FAT	GO:0009123	nucleoside monophosphate metabolic process	11	UCK2A, ADSL, DUT, ADKB, IMPDH2, CAD, HPRT1, UMPS, TYMS, ADSSL, PFAS	0.11985
GOTERM_BP_FAT	GO:0009156	ribonucleoside monophosphate biosynthetic process	9	UCK2A, ADSL, ADKB, IMPDH2, CAD, HPRT1, UMPS, ADSSL, PFAS	0.247004
GOTERM_BP_FAT	GO:0009262	deoxyribonucleotide metabolic process	5	RRM1, DUT, LOC100330864, SAMHD1, TYMS	0.269518
GOTERM_BP_FAT	GO:0072527	pyrimidine-containing compound metabolic process	7	UCK2A, DUT, CAD, TK1, UMPS, TYMS, CTPS1A	0.288132
GOTERM_BP_FAT	GO:0009263	deoxyribonucleotide biosynthetic process	4	RRM1, DUT, LOC100330864, TYMS	0.309596
GOTERM_BP_FAT	GO:0009117	nucleotide metabolic process	27	UCK2A, LOC100330864, ENO1B, TYMS, SAMHD1, PFAS, FHIT, HK2, PFKPA, PAPSS1, OPA1, PGAM1A, EXOSC2, ADSSL, RRM1, ADSL, DUT, ADKB, MDH1AB, CAD, PKMA, MRPL24, RPIA, IMPDH2, HPRT1, UMPS, CTPS1A	0.337126
GOTERM_BP_FAT	GO:0009129	pyrimidine nucleoside monophosphate metabolic process	5	UCK2A, DUT, CAD, UMPS, TYMS	0.342987
GOTERM_BP_FAT	GO:0009130	pyrimidine nucleoside monophosphate biosynthetic process	5	UCK2A, DUT, CAD, UMPS, TYMS	0.342987
GOTERM_BP_FAT	GO:0006220	pyrimidine nucleotide metabolic process	6	UCK2A, DUT, CAD, UMPS, TYMS, CTPS1A	0.394995
GOTERM_BP_FAT	GO:0006221	pyrimidine nucleotide biosynthetic process	6	UCK2A, DUT, CAD, UMPS, TYMS, CTPS1A	0.394995
KEGG_PATHWAY	dre00230:Purine metabolism		13	RRM1, ADSL, ADKB, LOC100330864, PFAS, DCK, FHIT, ZGC:110540, PAPSS1, PNP5B, IMPDH2, HPRT1, ADSSL	0.200521
GOTERM_BP_FAT	GO:0009161	ribonucleoside monophosphate metabolic process	9	UCK2A, ADSL, ADKB, IMPDH2, CAD, HPRT1, UMPS, ADSSL, PFAS	0.447313
GOTERM_BP_FAT	GO:0072528	pyrimidine-containing compound biosynthetic process	6	UCK2A, DUT, CAD, UMPS, TYMS, CTPS1A	0.459901
GOTERM_BP_FAT	GO:0009165	nucleotide biosynthetic process	16	UCK2A, DUT, RRM1, ADSL, ADKB, LOC100330864, CAD, TYMS, MRPL24, PFAS, PAPSS1, IMPDH2, HPRT1, UMPS, ADSSL, CTPS1A	0.459901
GOTERM_BP_FAT	GO:0009259	ribonucleotide metabolic process	19	UCK2A, ADSL, ADKB, ENO1B, CAD, PKMA, MRPL24, PFAS, HK2, PFKPA, PAPSS1, OPA1, IMPDH2, PGAM1A, HPRT1, UMPS, EXOSC2, ADSSL, CTPS1A	0.468191
GOTERM_BP_FAT	GO:0009127	purine nucleoside monophosphate biosynthetic process	6	ADSL, ADKB, IMPDH2, HPRT1, ADSSL, PFAS	0.61757
GOTERM_BP_FAT	GO:0009168	purine ribonucleoside monophosphate biosynthetic process	6	ADSL, ADKB, IMPDH2, HPRT1, ADSSL, PFAS	0.61757
GOTERM_BP_FAT	GO:0009112	nucleobase metabolic process	5	ADKB, CAD, HPRT1, UMPS, CTPS1A	0.628655
GOTERM_BP_FAT	GO:0019693	ribose phosphate metabolic process	19	UCK2A, ADSL, ADKB, ENO1B, CAD, PKMA, MRPL24, PFAS, HK2, PFKPA, PAPSS1, OPA1, IMPDH2, PGAM1A, HPRT1, UMPS, EXOSC2, ADSSL, CTPS1A	0.648641
GOTERM_BP_FAT	GO:0009260	ribonucleotide biosynthetic process	12	UCK2A, ADSL, ADKB, IMPDH2, CAD, HPRT1, UMPS, ADSSL, MRPL24, PFAS, CTPS1A, PAPSS1	0.845658
GOTERM_BP_FAT	GO:0046112	nucleobase biosynthetic process	4	CAD, HPRT1, UMPS, CTPS1A	0.888007
GOTERM_BP_FAT	GO:0019856	pyrimidine nucleobase biosynthetic process	3	CAD, UMPS, CTPS1A	0.911743
GOTERM_BP_FAT	GO:0046040	IMP metabolic process	4	ADSL, HPRT1, ADSSL, PFAS	0.972305
GOTERM_BP_FAT	GO:0046390	ribose phosphate biosynthetic process	12	UCK2A, ADSL, ADKB, IMPDH2, CAD, HPRT1, UMPS, ADSSL, MRPL24, PFAS, CTPS1A, PAPSS1	0.972305
GOTERM_BP_FAT	GO:0055086	nucleobase-containing small molecule metabolic process	32	UCK2A, MVK, LOC100330864, ENO1B, UAP1, TYMS, SAMHD1, PFAS, FHIT, HK2, PFKPA, PAPSS1, OPA1, GNPNAT1, PGAM1A, TK1, EXOSC2, ADSSL, RRM1, ADSL, DUT, ADKB, MDH1AB, CAD, PKMA, MRPL24, RPIA, PNP5B, IMPDH2, HPRT1, UMPS, CTPS1A	0.972305
GOTERM_BP_FAT	GO:0009126	purine nucleoside monophosphate metabolic process	6	ADSL, ADKB, IMPDH2, HPRT1, ADSSL, PFAS	0.972305
GOTERM_BP_FAT	GO:0009167	purine ribonucleoside monophosphate metabolic process	6	ADSL, ADKB, IMPDH2, HPRT1, ADSSL, PFAS	0.972305
GOTERM_BP_FAT	GO:0009147	pyrimidine nucleoside triphosphate metabolic process	4	UCK2A, DUT, TYMS, CTPS1A	0.972305
GOTERM_BP_FAT	GO:0009394	2'-deoxyribonucleotide metabolic process	3	DUT, SAMHD1, TYMS	0.972305
GOTERM_BP_FAT	GO:0006206	pyrimidine nucleobase metabolic process	3	CAD, UMPS, CTPS1A	0.972305
GOTERM_BP_FAT	GO:0006753	nucleoside phosphate metabolic process	30	UCK2A, MVK, LOC100330864, ENO1B, UAP1, TYMS, SAMHD1, PFAS, FHIT, HK2, PFKPA, PAPSS1, OPA1, GNPNAT1, PGAM1A, EXOSC2, ADSSL, RRM1, ADSL, DUT, ADKB, MDH1AB, CAD, PKMA, MRPL24, RPIA, IMPDH2, HPRT1, UMPS, CTPS1A	0.972305
GOTERM_BP_FAT	GO:1901293	nucleoside phosphate biosynthetic process	18	UCK2A, DUT, RRM1, ADSL, ADKB, LOC100330864, CAD, UAP1, TYMS, MRPL24, PFAS, PAPSS1, IMPDH2, GNPNAT1, HPRT1, UMPS, ADSSL, CTPS1A	0.972305
GOTERM_BP_FAT	GO:0009141	nucleoside triphosphate metabolic process	13	UCK2A, DUT, ENO1B, PKMA, SAMHD1, TYMS, MRPL24, HK2, PFKPA, OPA1, IMPDH2, PGAM1A, CTPS1A	0.972305
GOTERM_MF_FAT	GO:0016879	ligase activity, forming carbon-nitrogen bonds	6	CAD, DPH6, RIMKLA, ADSSL, PFAS, CTPS1A	0.956567
KEGG_PATHWAY	dre00983:Drug metabolism - other enzymes		8	UCK2A, RRM1, DUT, LOC100330864, IMPDH2, TK1, HPRT1, UMPS	0.908455
GOTERM_BP_FAT	GO:0019692	deoxyribose phosphate metabolic process	3	DUT, SAMHD1, TYMS	0.972305
GOTERM_BP_FAT	GO:0006167	AMP biosynthetic process	3	ADSL, ADKB, ADSSL	0.972305
GOTERM_BP_FAT	GO:0009218	pyrimidine ribonucleotide metabolic process	4	UCK2A, CAD, UMPS, CTPS1A	0.972305
GOTERM_BP_FAT	GO:0009220	pyrimidine ribonucleotide biosynthetic process	4	UCK2A, CAD, UMPS, CTPS1A	0.972305
GOTERM_BP_FAT	GO:0009150	purine ribonucleotide metabolic process	14	ADSL, ADKB, ENO1B, PKMA, MRPL24, PFAS, HK2, PFKPA, PAPSS1, OPA1, IMPDH2, PGAM1A, HPRT1, ADSSL	0.972305
GOTERM_BP_FAT	GO:0006163	purine nucleotide metabolic process	18	ADSL, ADKB, MDH1AB, ENO1B, PKMA, SAMHD1, MRPL24, PFAS, FHIT, HK2, PFKPA, PAPSS1, RPIA, OPA1, IMPDH2, PGAM1A, HPRT1, ADSSL	0.972305
GOTERM_BP_FAT	GO:0046049	UMP metabolic process	3	UCK2A, CAD, UMPS	0.972305
GOTERM_BP_FAT	GO:0009173	pyrimidine ribonucleoside monophosphate metabolic process	3	UCK2A, CAD, UMPS	0.972305
GOTERM_BP_FAT	GO:0009174	pyrimidine ribonucleoside monophosphate biosynthetic process	3	UCK2A, CAD, UMPS	0.972305
GOTERM_BP_FAT	GO:0006188	IMP biosynthetic process	3	ADSL, HPRT1, PFAS	0.972305
GOTERM_BP_FAT	GO:0006222	UMP biosynthetic process	3	UCK2A, CAD, UMPS	0.972305
GOTERM_BP_FAT	GO:0009148	pyrimidine nucleoside triphosphate biosynthetic process	3	UCK2A, TYMS, CTPS1A	0.972305
GOTERM_BP_FAT	GO:0009152	purine ribonucleotide biosynthetic process	8	ADSL, ADKB, IMPDH2, HPRT1, ADSSL, MRPL24, PFAS, PAPSS1	0.972305
GOTERM_BP_FAT	GO:0009199	ribonucleoside triphosphate metabolic process	10	UCK2A, OPA1, IMPDH2, ENO1B, PGAM1A, PKMA, MRPL24, HK2, PFKPA, CTPS1A	0.972305
GOTERM_BP_FAT	GO:0090407	organophosphate biosynthetic process	25	UCK2A, MVK, LOC100330864, UAP1, TYMS, PFAS, PAPSS1, PTDSS2, GNPNAT1, ADSSL, RRM1, ADSL, DUT, CHKB, PCYT2, ADKB, MBOAT7, CAD, MRPL24, PISD, IMPDH2, ITPKA, HPRT1, UMPS, CTPS1A	0.972305
GOTERM_BP_FAT	GO:0046033	AMP metabolic process	3	ADSL, ADKB, ADSSL	0.972305
KEGG_PATHWAY	dre00250:Alanine, aspartate and glutamate metabolism		4	ADSL, CAD, RIMKLA, ADSSL	0.932331
GOTERM_BP_FAT	GO:0043173	nucleotide salvage	3	UCK2A, ADKB, HPRT1	0.972305
GOTERM_BP_FAT	GO:0009144	purine nucleoside triphosphate metabolic process	9	OPA1, IMPDH2, ENO1B, PGAM1A, PKMA, SAMHD1, MRPL24, HK2, PFKPA	0.972305
GOTERM_BP_FAT	GO:0043094	metabolic compound salvage	4	UCK2A, PNP5B, ADKB, HPRT1	0.972305
KEGG_PATHWAY	dre01240:Biosynthesis of cofactors		12	DHFR, HMBSA, ADSL, COX15, SHMT1, CAD, CPOX, SDR16C5A, UMPS, GCLM, ADSSL, CTPS1A	0.932331
GOTERM_BP_FAT	GO:0006164	purine nucleotide biosynthetic process	8	ADSL, ADKB, IMPDH2, HPRT1, ADSSL, MRPL24, PFAS, PAPSS1	0.972305
GOTERM_BP_FAT	GO:0072521	purine-containing compound metabolic process	20	ADSL, MVK, ADKB, MDH1AB, ENO1B, PKMA, SAMHD1, MRPL24, PFAS, FHIT, HK2, PFKPA, PAPSS1, RPIA, PNP5B, OPA1, IMPDH2, PGAM1A, HPRT1, ADSSL	0.972305
GOTERM_BP_FAT	GO:0009142	nucleoside triphosphate biosynthetic process	5	UCK2A, IMPDH2, TYMS, MRPL24, CTPS1A	0.972305
GOTERM_BP_FAT	GO:1901137	carbohydrate derivative biosynthetic process	20	UCK2A, DUT, RRM1, ADSL, ADKB, LOC100330864, CAD, UAP1, TYMS, MRPL24, PFAS, PAPSS1, PNP5B, ST3GAL3B, IMPDH2, GNPNAT1, HPRT1, UMPS, ADSSL, CTPS1A	0.972305
GOTERM_BP_FAT	GO:0019637	organophosphate metabolic process	38	ITPK1B, UCK2A, MVK, LOC100330864, ENO1B, UAP1, TYMS, SAMHD1, PFAS, FHIT, HK2, PFKPA, PAPSS1, PTDSS2, SMPD4, OPA1, GNPNAT1, PGAM1A, EXOSC2, ADSSL, RRM1, ADSL, DUT, CHKB, PCYT2, ADKB, MDH1AB, MBOAT7, CAD, PKMA, MRPL24, PISD, RPIA, IMPDH2, ITPKA, HPRT1, UMPS, CTPS1A	0.972305
GOTERM_BP_FAT	GO:1901135	carbohydrate derivative metabolic process	32	UCK2A, LOC100330864, ENO1B, UAP1, TYMS, SAMHD1, PFAS, HK2, PFKPA, PAPSS1, OPA1, GNPNAT1, PGAM1A, TK1, EXOSC2, ADSSL, RRM1, ADSL, CHST6, DUT, ADKB, CAD, PKMA, MRPL24, DCK, RPIA, PNP5B, ST3GAL3B, IMPDH2, HPRT1, UMPS, CTPS1A	0.972305
GOTERM_BP_FAT	GO:0009201	ribonucleoside triphosphate biosynthetic process	4	UCK2A, IMPDH2, MRPL24, CTPS1A	0.972305
GOTERM_BP_FAT	GO:0006793	phosphorus metabolic process	71	SRPK1B, ENO1B, PFAS, HK2, DUSP12, SMPD4, OPA1, CHEK1, PBK, GNPNAT1, TK1, RIOK1, ADSL, PCYT2, CSNK2A1, ADKB, MDH1AB, CAD, PTPRGA, AAK1A, VRK1, BAZ1B, DCK, PISD, ITPKA, HPRT1, UMPS, ITPK1B, UCK2A, MVK, LOC100330864, NUAK1A, UAP1, TYMS, CITA, SAMHD1, FHIT, PFKPA, AURKB, PAPSS1, PPM1G, TIMM50, PTDSS2, TRIOB, PACSIN2, PGAM1A, ADSSL, EXOSC2, GCN1, RRM1, DUT, CHKB, RIOK3, MBOAT7, PLK1, PKMA, CSNK2A2A, M…	0.972305
GOTERM_BP_FAT	GO:0006796	phosphate-containing compound metabolic process	71	SRPK1B, ENO1B, PFAS, HK2, DUSP12, SMPD4, OPA1, CHEK1, PBK, GNPNAT1, TK1, RIOK1, ADSL, PCYT2, CSNK2A1, ADKB, MDH1AB, CAD, PTPRGA, AAK1A, VRK1, BAZ1B, DCK, PISD, ITPKA, HPRT1, UMPS, ITPK1B, UCK2A, MVK, LOC100330864, NUAK1A, UAP1, TYMS, CITA, SAMHD1, FHIT, PFKPA, AURKB, PAPSS1, PPM1G, TIMM50, PTDSS2, TRIOB, PACSIN2, PGAM1A, ADSSL, EXOSC2, GCN1, RRM1, DUT, CHKB, RIOK3, MBOAT7, PLK1, PKMA, CSNK2A2A, M…	0.972305
GOTERM_BP_FAT	GO:0072522	purine-containing compound biosynthetic process	9	ADSL, PNP5B, ADKB, IMPDH2, HPRT1, ADSSL, MRPL24, PFAS, PAPSS1	0.972305
KEGG_PATHWAY	dre01100:Metabolic pathways		68	HPSE2, ENO1B, CPOX, MSMO1, SDR16C5A, PFAS, HK2, SMPD4, QARS1, GNPNAT1, TK1, PSPH, ADSL, PCYT2, ADKB, MDH1AB, MARS1, CAD, DCK, PISD, PTGES3B, PNP5B, ITPKA, ACOX3, HPRT1, UMPS, ITPK1B, UCK2A, DNMT1, MVK, OAT, LOC100330864, COX15, SHMT1, UAP1, TYMS, HSD17B7, FHIT, PFKPA, PAPSS1, PAOX1, PTDSS2, LDHA, MOGAT3A, NSD2, PGAM1A, RIMKLA, ADSSL, RRM1, DUT, CHKB, SLC33A1, MTHFR, PKMA, PEDS1, PYCR3, ZGC:110540…	0.997424
Annotation Cluster 41	Enrichment Score: 0.9795968994899307
Category	Term		Count	Genes	FDR
GOTERM_BP_FAT	GO:0048934	peripheral nervous system neuron differentiation	4	RTN4A, NRG1, SMN1, DPYSL2B	0.70473
GOTERM_BP_FAT	GO:0048935	peripheral nervous system neuron development	4	RTN4A, NRG1, SMN1, DPYSL2B	0.70473
GOTERM_BP_FAT	GO:0031099	regeneration	13	TOP2A, HSPA9, UHRF1, LARP7, NRG1, ESCO2, DPYSL2B, HSPD1, POLA2, RBBP4, GEMIN5, MTREX, SMN1	0.972305
GOTERM_BP_FAT	GO:0007422	peripheral nervous system development	4	RTN4A, NRG1, SMN1, DPYSL2B	0.972305
Annotation Cluster 42	Enrichment Score: 0.8343816249882777
Category	Term		Count	Genes	FDR
GOTERM_BP_FAT	GO:0006412	translation	42	SLBP, GFM1, MRPS16, RRN3, RPP30, MRPL19, MRPS10, MRPL37, MRPS30, EIF4EB, YARS2, MRPL13, LARS1B, MRPL2, QARS1, EIF4G2B, EIF2D, MRPL9, HARS, IARS1, RWDD1, PTCD3, LRRC47, RARS1, MARS1, MRPL27, EIF1AXA, MRPL47, MRPL24, EIF1AXB, MRPS5, WARS1, MRPL22, SEPSECS, EIF4BB, GSPT1L, EIF6, EIF4G1A, EIF4E1C, DRG1, DRG2, FARSA	0.305241
GOTERM_CC_FAT	GO:0016281	eukaryotic translation initiation factor 4F complex	4	EIF4G1A, EIF4E1C, EIF4G2B, EIF4EB	0.652229
GOTERM_BP_FAT	GO:0006413	translational initiation	11	SLBP, EIF4BB, RRN3, EIF6, EIF4G1A, EIF4E1C, EIF4G2B, EIF1AXA, EIF2D, EIF4EB, EIF1AXB	0.972305
GOTERM_MF_FAT	GO:0003743	translation initiation factor activity	10	EIF4BB, RRN3, EIF6, EIF4G1A, EIF4E1C, EIF4G2B, EIF1AXA, EIF2D, EIF4EB, EIF1AXB	0.956567
GOTERM_CC_FAT	GO:0034518	RNA cap binding complex	4	EIF4G1A, EIF4E1C, EIF4G2B, EIF4EB	0.908411
GOTERM_MF_FAT	GO:0180051	translation factor activity	12	EIF4BB, GFM1, RRN3, GSPT1L, EIF6, EIF4G1A, EIF4E1C, EIF4G2B, EIF1AXA, EIF2D, EIF4EB, EIF1AXB	0.956567
GOTERM_MF_FAT	GO:0008135	translation factor activity, RNA binding	12	EIF4BB, GFM1, RRN3, GSPT1L, EIF6, EIF4G1A, EIF4E1C, EIF4G2B, EIF1AXA, EIF2D, EIF4EB, EIF1AXB	0.956567
KEGG_PATHWAY	dre04150:mTOR signaling pathway		5	EIF4BB, EIF4E1C, RRAGCB, KRAS, EIF4EB	0.996459
Annotation Cluster 43	Enrichment Score: 0.8275896840663374
Category	Term		Count	Genes	FDR
GOTERM_MF_FAT	GO:0003727	single-stranded RNA binding	8	EIF4BB, EXOSC10, ZFR2, RBMS1A, KHDRBS1B, KHDRBS1A, ILF3A, SI:CH211-196C10.15	0.613889
GOTERM_MF_FAT	GO:0003730	mRNA 3'-UTR binding	10	RBMS1A, KHSRP, EXOSC9, G3BP1, KHDRBS1B, KHDRBS1A, TUT1, GEMIN5, HNRNPA1B, LRPPRC	0.956567
GOTERM_MF_FAT	GO:0070717	poly-purine tract binding	3	RBMS1A, KHDRBS1B, KHDRBS1A	0.956567
GOTERM_MF_FAT	GO:0008143	poly(A) binding	3	RBMS1A, KHDRBS1B, KHDRBS1A	0.956567
Annotation Cluster 44	Enrichment Score: 0.8085861800996199
Category	Term		Count	Genes	FDR
GOTERM_BP_FAT	GO:0051321	meiotic cell cycle	9	TOP2A, RAD50, FANCD2, TUBGCP2, RPA1, NCAPD2, BUB3, TRIP13, NCAPD3	0.247004
GOTERM_BP_FAT	GO:1903046	meiotic cell cycle process	6	TOP2A, RAD50, FANCD2, NCAPD2, TRIP13, NCAPD3	0.61757
GOTERM_BP_FAT	GO:0140527	reciprocal homologous recombination	3	TOP2A, FANCD2, TRIP13	0.972305
GOTERM_BP_FAT	GO:0007131	reciprocal meiotic recombination	3	TOP2A, FANCD2, TRIP13	0.972305
GOTERM_BP_FAT	GO:0007127	meiosis I	3	TOP2A, FANCD2, TRIP13	0.972305
GOTERM_BP_FAT	GO:0035825	homologous recombination	3	TOP2A, FANCD2, TRIP13	0.972305
GOTERM_BP_FAT	GO:0061982	meiosis I cell cycle process	3	TOP2A, FANCD2, TRIP13	0.972305
GOTERM_BP_FAT	GO:0140013	meiotic nuclear division	3	TOP2A, FANCD2, TRIP13	0.972305
Annotation Cluster 45	Enrichment Score: 0.8016120070527443
Category	Term		Count	Genes	FDR
GOTERM_CC_FAT	GO:0034708	methyltransferase complex	8	SUZ12A, RBBP4, MAX, METTL1, EED, RUVBL2, RUVBL1, TRMT6	0.847416
GOTERM_CC_FAT	GO:0035098	ESC/E(Z) complex	3	SUZ12A, RBBP4, EED	0.847416
GOTERM_CC_FAT	GO:0035097	histone methyltransferase complex	6	SUZ12A, RBBP4, MAX, EED, RUVBL2, RUVBL1	0.946695
KEGG_PATHWAY	dre03083:Polycomb repressive complex		6	SUZ12A, RBBP4, MAX, EED, FOXK2B, AURKB	0.932331
GOTERM_CC_FAT	GO:0031519	PcG protein complex	3	SUZ12A, RBBP4, EED	0.946695
Annotation Cluster 46	Enrichment Score: 0.7475029743519743
Category	Term		Count	Genes	FDR
GOTERM_BP_FAT	GO:1901990	regulation of mitotic cell cycle phase transition	12	RB1, CDK6, ZWILCH, PSME3, CDK2, CHEK1, CDK1, ANAPC5, KNTC1, BUB3, TOPBP1, AURKB	0.20513
GOTERM_BP_FAT	GO:0010389	regulation of G2/M transition of mitotic cell cycle	6	CDK6, CDK2, CHEK1, CDK1, TOPBP1, AURKB	0.61757
GOTERM_BP_FAT	GO:1902749	regulation of cell cycle G2/M phase transition	6	CDK6, CDK2, CHEK1, CDK1, TOPBP1, AURKB	0.61757
KEGG_PATHWAY	dre04115:p53 signaling pathway		8	CCNB1, CDK6, LOC100330864, CDK2, SERPINE1, CHEK1, CDK1, ATR	0.532825
KEGG_PATHWAY	dre04218:Cellular senescence		16	TGFB1B, RB1, CAPN2B, SERPINE1, NFATC1, CCNB1, RAD50, CDK6, RBBP4, CHEK1, CDK2, CDK1, KRAS, TGFBR2B, PPID, ATR	0.668954
GOTERM_BP_FAT	GO:0044770	cell cycle phase transition	5	CCNB1, CDK6, CDK2, CDK1, ANAPC1	0.972305
GOTERM_BP_FAT	GO:0044772	mitotic cell cycle phase transition	5	CCNB1, CDK6, CDK2, CDK1, ANAPC1	0.972305
GOTERM_BP_FAT	GO:0000082	G1/S transition of mitotic cell cycle	3	CCNB1, CDK6, CDK2	0.972305
GOTERM_BP_FAT	GO:0044843	cell cycle G1/S phase transition	3	CCNB1, CDK6, CDK2	0.972305
GOTERM_MF_FAT	GO:0004693	cyclin-dependent protein serine/threonine kinase activity	3	CDK6, CDK2, CDK1	0.956567
GOTERM_MF_FAT	GO:0097472	cyclin-dependent protein kinase activity	3	CDK6, CDK2, CDK1	0.956567
GOTERM_CC_FAT	GO:0000307	cyclin-dependent protein kinase holoenzyme complex	3	CCNB1, CDK6, CDK2	0.946695
KEGG_PATHWAY	dre04914:Progesterone-mediated oocyte maturation		8	CCNB1, PLK1, CDK2, CDK1, ANAPC5, HSP90AA1.2, KRAS, ANAPC1	0.932331
GOTERM_CC_FAT	GO:1902554	serine/threonine protein kinase complex	6	CCNB1, CDK6, CSNK2A1, CDK2, CSNK2A2A, TGFBR2B	0.946695
GOTERM_CC_FAT	GO:1902911	protein kinase complex	6	CCNB1, CDK6, CSNK2A1, CDK2, CSNK2A2A, TGFBR2B	0.946695
KEGG_PATHWAY	dre04114:Oocyte meiosis		7	CCNB1, PLK1, CDK2, CDK1, PPP2R5CA, ANAPC5, ANAPC1	0.932331
KEGG_PATHWAY	dre04520:Adherens junction		4	CSNK2A1, CDH1, CSNK2A2A, TGFBR2B	0.987286
Annotation Cluster 47	Enrichment Score: 0.7000435758655835
Category	Term		Count	Genes	FDR
GOTERM_MF_FAT	GO:0016893	endonuclease activity, active with either ribo- or deoxyribonucleic acids and producing 5'-phosphomonoesters	5	FEN1, ENDOG, RNASEH2A, RPP30, ELAC2	0.932005
GOTERM_MF_FAT	GO:0004521	RNA endonuclease activity	6	RCL1, FEN1, ENDOG, RNASEH2A, RPP30, ELAC2	0.956567
GOTERM_MF_FAT	GO:0004540	RNA nuclease activity	8	RCL1, FEN1, ENDOG, EXOSC10, RNASEH2A, RPP30, ELAC2, SAMHD1	0.956567
GOTERM_MF_FAT	GO:0004518	nuclease activity	11	RCL1, FEN1, ENDOG, EXOSC10, RNASEH2A, POLD1, RPP30, TDP1, ELAC2, SAMHD1, POLE	0.956567
GOTERM_MF_FAT	GO:0016891	RNA endonuclease activity, producing 5'-phosphomonoesters	4	FEN1, RNASEH2A, RPP30, ELAC2	0.956567
GOTERM_BP_FAT	GO:0141188	nucleic acid catabolic process	11	RNASEH2C, FEN1, EXOSC5, ENDOG, EXOSC10, RNASEH2A, EXOSC9, MRTO4, SAMD4A, MTREX, EXOSC2	0.972305
GOTERM_MF_FAT	GO:0004519	endonuclease activity	6	RCL1, FEN1, ENDOG, RNASEH2A, RPP30, ELAC2	0.956567
GOTERM_MF_FAT	GO:0016788	hydrolase activity, acting on ester bonds	23	FEN1, ENDOG, RNASEH2A, RPP30, ELAC2, PTPRGA, TAGLN3B, SAMHD1, LARS1B, TIMM50, PPM1G, RCL1, DUSP12, PPP1R2, PPP5C, SMPD4, EXOSC10, POLD1, TDP1, IARS1, DTD1, POLE, PSPH	0.98601
Annotation Cluster 48	Enrichment Score: 0.6748779719695203
Category	Term		Count	Genes	FDR
GOTERM_BP_FAT	GO:1902253	regulation of intrinsic apoptotic signaling pathway by p53 class mediator	3	SART3, NUP62L, TOPBP1	0.70473
GOTERM_BP_FAT	GO:1901796	regulation of signal transduction by p53 class mediator	4	SART3, NUP62L, TOPBP1, PRPF19	0.888007
GOTERM_BP_FAT	GO:2001233	regulation of apoptotic signaling pathway	6	WU:FA26C03, SART3, SI:DKEY-239J18.2, NUP62L, TOPBP1, SI:DKEY-26G8.4	0.972305
GOTERM_BP_FAT	GO:2001242	regulation of intrinsic apoptotic signaling pathway	3	SART3, NUP62L, TOPBP1	0.972305
GOTERM_BP_FAT	GO:1902531	regulation of intracellular signal transduction	8	MTDHB, SART3, CYTH1A, RRAGCB, NUP62L, TOPBP1, PRPF19, CRABP2A	0.999995
Annotation Cluster 49	Enrichment Score: 0.6620350317884265
Category	Term		Count	Genes	FDR
GOTERM_BP_FAT	GO:0043412	macromolecule modification	89	SRPK1B, PUS10, SETD6, NAT10, NMT1A, THUMPD1, USP39, PRPF19, UBE2Z, THG1L, ALKBH8, FBL, DUSP12, UCHL1, DIMT1L, NTMT1, CHEK1, PBK, PRMT6, PRMT5, PRMT7, PARP1, CSNK2A1, NSUN5, PRMT1, METTL1, PUS1, DHPS, PRMT3, PTPRGA, AAK1A, VRK1, PUS7, BAZ1B, SENP1, QTRT1, DUS2, QTRT2, CTU2, DKC1, RPUSD2, NHP2, NAF1, ANAPC5, PPIH, PPID, ANAPC1, DCUN1D5, USP10, UHRF1, NUAK1A, NOP2, METAP2B, CITA, AURKB, PPM1G, TIMM5…	0.659726
GOTERM_BP_FAT	GO:0019538	protein metabolic process	144	SRPK1B, ERCC6L, RPP30, CPOX, NMT1A, AUP1, UBE2Z, YARS2, HMCES, CHEK1, PMPCA, EIF2D, WU:FA26C03, CAPN2B, RARS1, CSNK2A1, SI:DKEY-239J18.2, AFG2B, DNAJB1A, PTPRGA, AAK1A, VRK1, PISD, AFG3L1, EIF4E1C, ANAPC5, PPIH, FKBP4, PPID, ANAPC1, UTP25, NRD1A, SLBP, DCUN1D5, MRPL19, CITA, MRPL13, LARS1B, TIMM50, DPH1, TRIOB, HSPA4B, DPH5, DPH6, HSPA4A, RIMKLA, HSPA9, TRAP1, HSP70.1, ACE, PLK1, MRPL27, CSNK2A2A…	0.972305
GOTERM_BP_FAT	GO:0036211	protein modification process	63	SRPK1B, SETD6, NMT1A, USP39, PRPF19, UBE2Z, DUSP12, UCHL1, NTMT1, CHEK1, PBK, PRMT6, PRMT5, PRMT7, PARP1, CSNK2A1, PRMT1, DHPS, PRMT3, PTPRGA, AAK1A, VRK1, BAZ1B, SENP1, CTU2, ANAPC5, PPIH, PPID, ANAPC1, DCUN1D5, USP10, UHRF1, NUAK1A, METAP2B, CITA, AURKB, PPM1G, TIMM50, DPH1, TRIOB, DPH5, DPH6, RIMKLA, DCAF13, RANBP2, NAA10, RIOK3, PLK1, CSNK2A2A, HMBSA, TBCK, MAP3K15, CDK6, EPHA2A, ST3GAL3B, CD…	0.972305
Annotation Cluster 50	Enrichment Score: 0.6510537842985848
Category	Term		Count	Genes	FDR
GOTERM_CC_FAT	GO:0098858	actin-based cell projection	7	CDH1, MYO1EA, EZRB, NGDN, ABI1B, ABI1A, MSNA	0.710731
GOTERM_CC_FAT	GO:0030175	filopodium	5	EZRB, NGDN, ABI1B, ABI1A, MSNA	0.908411
GOTERM_CC_FAT	GO:0031252	cell leading edge	5	EZRB, EVLA, PACSIN2, ABI1B, ABI1A	0.946695
Annotation Cluster 51	Enrichment Score: 0.5989639098340296
Category	Term		Count	Genes	FDR
GOTERM_BP_FAT	GO:0031099	regeneration	13	TOP2A, HSPA9, UHRF1, LARP7, NRG1, ESCO2, DPYSL2B, HSPD1, POLA2, RBBP4, GEMIN5, MTREX, SMN1	0.972305
GOTERM_BP_FAT	GO:0042246	tissue regeneration	10	HSPA9, POLA2, RBBP4, LARP7, GEMIN5, NRG1, MTREX, SMN1, ESCO2, HSPD1	0.972305
GOTERM_BP_FAT	GO:0031101	fin regeneration	7	HSPA9, POLA2, RBBP4, NRG1, MTREX, ESCO2, HSPD1	0.972305
GOTERM_BP_FAT	GO:0040007	growth	15	HSPA9, UTP25, MYO9AA, LARP7, NRG1, HNRNPR, ESCO2, TARDBPB, HSPD1, POLA2, RBBP4, GEMIN5, MTREX, SMN1, DCAF13	0.972305
GOTERM_BP_FAT	GO:0048589	developmental growth	15	HSPA9, UTP25, MYO9AA, LARP7, NRG1, HNRNPR, ESCO2, TARDBPB, HSPD1, POLA2, RBBP4, GEMIN5, MTREX, SMN1, DCAF13	0.972305
Annotation Cluster 52	Enrichment Score: 0.592008878066194
Category	Term		Count	Genes	FDR
GOTERM_CC_FAT	GO:0031415	NatA complex	3	NAA15A, NAA10, NAA15B	0.493463
GOTERM_CC_FAT	GO:0031414	N-terminal protein acetyltransferase complex	3	NAA15A, NAA10, NAA15B	0.946695
GOTERM_CC_FAT	GO:1902493	acetyltransferase complex	6	NAA15A, NAA10, KAT7B, RUVBL2, RUVBL1, NAA15B	0.946695
GOTERM_CC_FAT	GO:0031248	protein acetyltransferase complex	6	NAA15A, NAA10, KAT7B, RUVBL2, RUVBL1, NAA15B	0.946695
GOTERM_CC_FAT	GO:0000123	histone acetyltransferase complex	3	KAT7B, RUVBL2, RUVBL1	0.946695
Annotation Cluster 53	Enrichment Score: 0.5868408074435493
Category	Term		Count	Genes	FDR
GOTERM_BP_FAT	GO:0060041	retina development in camera-type eye	18	CYFIP2, RFC5, SLBP, FEN1, DNMT1, RFC4, PLK1, CAD, SMARCA5, TYMS, MARCKSL1B, CHAF1B, F8, MCM3, CDK1, EXOSC2, CCT5, MCM2	0.911743
GOTERM_BP_FAT	GO:0001654	eye development	27	CYFIP2, SLBP, FEN1, DNMT1, UHRF1, TYMS, CHAF1B, EXOSC2, CCT5, CCT3, RFC5, NOP58, HSP70.1, RFC4, UTP4, PLK1, CAD, DNAJB1A, SMARCA5, TRNT1, MARCKSL1B, WDR55, F8, RTN4A, MCM3, CDK1, MCM2	0.972305
GOTERM_BP_FAT	GO:0150063	visual system development	27	CYFIP2, SLBP, FEN1, DNMT1, UHRF1, TYMS, CHAF1B, EXOSC2, CCT5, CCT3, RFC5, NOP58, HSP70.1, RFC4, UTP4, PLK1, CAD, DNAJB1A, SMARCA5, TRNT1, MARCKSL1B, WDR55, F8, RTN4A, MCM3, CDK1, MCM2	0.972305
GOTERM_BP_FAT	GO:0043010	camera-type eye development	24	CYFIP2, RFC5, SLBP, NOP58, FEN1, HSP70.1, DNMT1, RFC4, UTP4, UHRF1, PLK1, CAD, DNAJB1A, SMARCA5, TYMS, MARCKSL1B, CHAF1B, F8, RTN4A, MCM3, CDK1, EXOSC2, CCT5, MCM2	0.972305
GOTERM_BP_FAT	GO:0007423	sensory organ development	32	CYFIP2, SLBP, FEN1, DNMT1, UHRF1, TYMS, KIF15, CHAF1B, EXOSC2, CCT5, WLS, CCT3, RFC5, NOP58, HSP70.1, RFC4, UTP4, PLK1, CAD, DNAJB1A, SMARCA5, TRNT1, MARCKSL1B, WARS1, WDR55, F8, RTN4A, MCM3, CDK1, MSRB3, MCM2, LLGL2	0.972305
GOTERM_BP_FAT	GO:0048880	sensory system development	29	CYFIP2, SLBP, FEN1, DNMT1, UHRF1, TYMS, KIF15, CHAF1B, EXOSC2, CCT5, CCT3, RFC5, NOP58, HSP70.1, RFC4, UTP4, PLK1, CAD, DNAJB1A, SMARCA5, TRNT1, MARCKSL1B, WDR55, F8, RTN4A, MCM3, CDK1, MCM2, LLGL2	0.972305
GOTERM_BP_FAT	GO:0003407	neural retina development	7	CYFIP2, SLBP, DNMT1, CDK1, EXOSC2, MARCKSL1B, CCT5	0.972305
GOTERM_BP_FAT	GO:0048592	eye morphogenesis	6	CCT3, CYFIP2, HSP70.1, DNMT1, CDK1, CCT5	0.972305
GOTERM_BP_FAT	GO:0090596	sensory organ morphogenesis	6	CCT3, CYFIP2, HSP70.1, DNMT1, CDK1, CCT5	0.993748
Annotation Cluster 54	Enrichment Score: 0.5335634720613034
Category	Term		Count	Genes	FDR
GOTERM_CC_FAT	GO:0034708	methyltransferase complex	8	SUZ12A, RBBP4, MAX, METTL1, EED, RUVBL2, RUVBL1, TRMT6	0.847416
GOTERM_CC_FAT	GO:0035097	histone methyltransferase complex	6	SUZ12A, RBBP4, MAX, EED, RUVBL2, RUVBL1	0.946695
GOTERM_CC_FAT	GO:0070603	SWI/SNF superfamily-type complex	8	SUZ12A, PBRM1L, RBBP4, RUVBL2, POLE3, RUVBL1, BAZ1B, MTA3	0.946695
GOTERM_CC_FAT	GO:0071339	MLL1 complex	3	MAX, RUVBL2, RUVBL1	0.946695
GOTERM_CC_FAT	GO:0044665	MLL1/2 complex	3	MAX, RUVBL2, RUVBL1	0.946695
GOTERM_CC_FAT	GO:0000118	histone deacetylase complex	5	RBBP4, RUVBL2, TBL1XR1A, RUVBL1, MTA3	0.946695
GOTERM_CC_FAT	GO:1904949	ATPase complex	8	SUZ12A, PBRM1L, RBBP4, RUVBL2, POLE3, RUVBL1, BAZ1B, MTA3	0.946695
KEGG_PATHWAY	dre03082:ATP-dependent chromatin remodeling		8	PBRM1L, RBBP4, RUVBL2, POLE3, RUVBL1, SMARCA5, BAZ1B, MTA3	0.932331
Annotation Cluster 55	Enrichment Score: 0.5293118729141942
Category	Term		Count	Genes	FDR
GOTERM_BP_FAT	GO:0022618	protein-RNA complex assembly	21	ABT1, SRPK1B, PRMT7, NUFIP1, USP39, PWP2H, EIF4BB, PRPF39, PTGES3B, SART3, EIF6, RUVBL2, MRTO4, RUVBL1, GEMIN5, NAF1, EIF2D, SMN1, SNRPF, MDN1, AAR2	0.10133
GOTERM_BP_FAT	GO:0071826	protein-RNA complex organization	21	ABT1, SRPK1B, PRMT7, NUFIP1, USP39, PWP2H, EIF4BB, PRPF39, PTGES3B, SART3, EIF6, RUVBL2, MRTO4, RUVBL1, GEMIN5, NAF1, EIF2D, SMN1, SNRPF, MDN1, AAR2	0.11985
GOTERM_BP_FAT	GO:0000387	spliceosomal snRNP assembly	6	PRMT7, SART3, GEMIN5, SMN1, SNRPF, AAR2	0.972305
GOTERM_BP_FAT	GO:0016071	mRNA metabolic process	35	SRPK1B, SF3B4, SLBP, KHDRBS1B, KHDRBS1A, USP39, PRPF19, SRSF7A, RBM25B, EXOSC5, EXOSC10, SART3, EXOSC9, DHX15, HNRNPUB, SMN1, EXOSC2, FIP1L1B, AAR2, AQR, PRMT7, PUS1, SAMD4A, LARP7, TARDBPB, HNRNPM, PRPF39, DKC1, NCL, MRTO4, TUT1, GEMIN5, SNRPF, HNRNPA1B, RBMX	0.972305
KEGG_PATHWAY	dre03040:Spliceosome		15	SF3B4, AQR, HSP70.1, USP39, PRPF19, SRSF7A, RBM25B, HNRNPM, DHX15, HNRNPUB, PPIH, SNRPF, HNRNPA1B, RBMX, CTNNBL1	0.932331
GOTERM_BP_FAT	GO:0000245	spliceosomal complex assembly	4	SRPK1B, PRPF39, SART3, USP39	0.972305
GOTERM_BP_FAT	GO:0006397	mRNA processing	27	SRPK1B, SF3B4, SLBP, KHDRBS1B, KHDRBS1A, USP39, PRPF19, SRSF7A, RBM25B, SART3, DHX15, HNRNPUB, SMN1, FIP1L1B, AAR2, AQR, PRMT7, LARP7, TARDBPB, HNRNPM, PRPF39, NCL, TUT1, GEMIN5, SNRPF, HNRNPA1B, RBMX	0.972305
GOTERM_BP_FAT	GO:0000375	RNA splicing, via transesterification reactions	16	SF3B4, SRPK1B, AQR, PRMT7, USP39, PRPF19, SRSF7A, PRPF39, SART3, GEMIN5, HNRNPUB, SMN1, SNRPF, HNRNPA1B, RBMX, AAR2	0.972305
GOTERM_BP_FAT	GO:0000377	RNA splicing, via transesterification reactions with bulged adenosine as nucleophile	16	SF3B4, SRPK1B, AQR, PRMT7, USP39, PRPF19, SRSF7A, PRPF39, SART3, GEMIN5, HNRNPUB, SMN1, SNRPF, HNRNPA1B, RBMX, AAR2	0.972305
GOTERM_BP_FAT	GO:0000398	mRNA splicing, via spliceosome	16	SF3B4, SRPK1B, AQR, PRMT7, USP39, PRPF19, SRSF7A, PRPF39, SART3, GEMIN5, HNRNPUB, SMN1, SNRPF, HNRNPA1B, RBMX, AAR2	0.972305
GOTERM_CC_FAT	GO:0005681	spliceosomal complex	13	SF3B4, AQR, USP39, PRPF19, PRPF39, DHX15, CIRBPA, SMN1, SNRPF, PPIL3, HNRNPA1B, RBMX, CTNNBL1	0.946695
GOTERM_CC_FAT	GO:0120114	Sm-like protein family complex	6	SF3B4, PRPF39, SART3, GEMIN5, SMN1, SNRPF	0.946695
GOTERM_CC_FAT	GO:0071013	catalytic step 2 spliceosome	5	AQR, SNRPF, HNRNPA1B, PPIL3, RBMX	0.946695
GOTERM_BP_FAT	GO:0008380	RNA splicing	19	SF3B4, SRPK1B, AQR, PRMT7, LARP7, USP39, PRPF19, TARDBPB, SRSF7A, PRPF39, SART3, DHX15, GEMIN5, HNRNPUB, SMN1, SNRPF, HNRNPA1B, RBMX, AAR2	0.972305
GOTERM_CC_FAT	GO:0030532	small nuclear ribonucleoprotein complex	4	SF3B4, PRPF39, SART3, SNRPF	0.946695
GOTERM_CC_FAT	GO:0097525	spliceosomal snRNP complex	4	SF3B4, PRPF39, SART3, SNRPF	0.946695
Annotation Cluster 56	Enrichment Score: 0.5134243951880677
Category	Term		Count	Genes	FDR
KEGG_PATHWAY	dre00230:Purine metabolism		13	RRM1, ADSL, ADKB, LOC100330864, PFAS, DCK, FHIT, ZGC:110540, PAPSS1, PNP5B, IMPDH2, HPRT1, ADSSL	0.200521
GOTERM_BP_FAT	GO:0006166	purine ribonucleoside salvage	3	PNP5B, ADKB, HPRT1	0.972305
GOTERM_BP_FAT	GO:0043174	nucleoside salvage	3	PNP5B, ADKB, HPRT1	0.972305
GOTERM_BP_FAT	GO:0046129	purine ribonucleoside biosynthetic process	3	PNP5B, ADKB, HPRT1	0.972305
GOTERM_BP_FAT	GO:0042451	purine nucleoside biosynthetic process	3	PNP5B, ADKB, HPRT1	0.972305
GOTERM_BP_FAT	GO:0042455	ribonucleoside biosynthetic process	3	PNP5B, ADKB, HPRT1	0.972305
GOTERM_BP_FAT	GO:0009163	nucleoside biosynthetic process	3	PNP5B, ADKB, HPRT1	0.972305
GOTERM_BP_FAT	GO:0034404	nucleobase-containing small molecule biosynthetic process	3	PNP5B, ADKB, HPRT1	0.972305
GOTERM_BP_FAT	GO:0043101	purine-containing compound salvage	3	PNP5B, ADKB, HPRT1	0.972305
GOTERM_BP_FAT	GO:0009116	nucleoside metabolic process	4	PNP5B, ADKB, TK1, HPRT1	0.972305
GOTERM_BP_FAT	GO:0046128	purine ribonucleoside metabolic process	3	PNP5B, ADKB, HPRT1	0.972305
GOTERM_BP_FAT	GO:1901659	glycosyl compound biosynthetic process	3	PNP5B, ADKB, HPRT1	0.972305
GOTERM_BP_FAT	GO:0009119	ribonucleoside metabolic process	3	PNP5B, ADKB, HPRT1	0.972305
GOTERM_BP_FAT	GO:0043094	metabolic compound salvage	4	UCK2A, PNP5B, ADKB, HPRT1	0.972305
GOTERM_BP_FAT	GO:0042278	purine nucleoside metabolic process	3	PNP5B, ADKB, HPRT1	0.972305
GOTERM_BP_FAT	GO:1901657	glycosyl compound metabolic process	4	PNP5B, ADKB, TK1, HPRT1	0.972305
GOTERM_BP_FAT	GO:0072522	purine-containing compound biosynthetic process	9	ADSL, PNP5B, ADKB, IMPDH2, HPRT1, ADSSL, MRPL24, PFAS, PAPSS1	0.972305
Annotation Cluster 57	Enrichment Score: 0.49242695620395877
Category	Term		Count	Genes	FDR
GOTERM_BP_FAT	GO:0090224	regulation of spindle organization	3	TPX2, RCC1, TPRB	0.972305
GOTERM_BP_FAT	GO:0060236	regulation of mitotic spindle organization	3	TPX2, RCC1, TPRB	0.972305
GOTERM_BP_FAT	GO:0032886	regulation of microtubule-based process	6	TPX2, STMN1A, RCC1, TPRB, NPM1A, SI:CH211-266I6.3	0.972305
GOTERM_BP_FAT	GO:0070507	regulation of microtubule cytoskeleton organization	5	TPX2, STMN1A, RCC1, TPRB, SI:CH211-266I6.3	0.972305
GOTERM_BP_FAT	GO:0051493	regulation of cytoskeleton organization	11	CYFIP2, TPX2, STMN1A, EVLA, TMOD2, RCC1, ARHGEF15B, TPRB, CITA, SI:CH211-266I6.3, HSPD1	0.972305
Annotation Cluster 58	Enrichment Score: 0.4859192793785731
Category	Term		Count	Genes	FDR
GOTERM_BP_FAT	GO:0032506	cytokinetic process	6	DCHS1B, ANLN, KIF23, ANLN2, IQGAP3, AURKB	0.394995
GOTERM_BP_FAT	GO:0000281	mitotic cytokinesis	7	DCHS1B, ANLN, RACGAP1, KIF23, ANLN2, IQGAP3, AURKB	0.451288
GOTERM_BP_FAT	GO:0044837	actomyosin contractile ring organization	3	ANLN, ANLN2, IQGAP3	0.911743
GOTERM_BP_FAT	GO:0000912	assembly of actomyosin apparatus involved in cytokinesis	3	ANLN, ANLN2, IQGAP3	0.911743
GOTERM_BP_FAT	GO:0000915	actomyosin contractile ring assembly	3	ANLN, ANLN2, IQGAP3	0.911743
GOTERM_BP_FAT	GO:0061640	cytoskeleton-dependent cytokinesis	8	DCHS1B, ANLN, SEPTIN5A, RACGAP1, KIF23, ANLN2, IQGAP3, AURKB	0.962405
GOTERM_BP_FAT	GO:0000910	cytokinesis	8	DCHS1B, ANLN, SEPTIN5A, RACGAP1, KIF23, ANLN2, IQGAP3, AURKB	0.972305
GOTERM_BP_FAT	GO:0036089	cleavage furrow formation	3	DCHS1B, KIF23, AURKB	0.972305
GOTERM_BP_FAT	GO:0099024	plasma membrane invagination	3	DCHS1B, KIF23, AURKB	0.972305
GOTERM_BP_FAT	GO:0030866	cortical actin cytoskeleton organization	4	ANLN, ANLN2, IQGAP3, LLGL2	0.972305
GOTERM_BP_FAT	GO:0010324	membrane invagination	3	DCHS1B, KIF23, AURKB	0.972305
GOTERM_BP_FAT	GO:0030865	cortical cytoskeleton organization	4	ANLN, ANLN2, IQGAP3, LLGL2	0.972305
GOTERM_CC_FAT	GO:0030864	cortical actin cytoskeleton	3	ANLN, ANLN2, LLGL2	0.946695
GOTERM_CC_FAT	GO:0030863	cortical cytoskeleton	3	ANLN, ANLN2, LLGL2	0.946695
GOTERM_BP_FAT	GO:0031032	actomyosin structure organization	6	ANLN, TMOD2, CHCHD10, ANLN2, IQGAP3, CCT5	0.972305
GOTERM_CC_FAT	GO:0005938	cell cortex	9	ANLN, SEPTIN5A, NUMA1, CDH1, EZRB, ANLN2, IQGAP3, PXNA, LLGL2	0.946695
GOTERM_MF_FAT	GO:0008092	cytoskeletal protein binding	25	NUMA1, TUBGCP2, EZRB, EVLA, IQGAP3, KIF15, KIF20BA, OPA1, STMN1A, CFL2, PDLIM5B, MYO1EA, MYO9AA, TMOD2, KIF23, CKAP5, MARCKSL1B, KIF4, NEDD1, KIF2A, KIF2C, KIF20A, MSNA, SPC24, LLGL2	0.956567
GOTERM_MF_FAT	GO:0005516	calmodulin binding	3	MYO1EA, IQGAP3, MARCKSL1B	0.956567
GOTERM_BP_FAT	GO:0007015	actin filament organization	7	MYO1EA, EVLA, CFL2, TMOD2, IQGAP3, MARCKSL1B, CCT5	0.985481
GOTERM_BP_FAT	GO:0097435	supramolecular fiber organization	12	NEDD1, STMN1A, TUBGCP2, MYO1EA, EVLA, CFL2, TMOD2, CHCHD10, CKAP5, IQGAP3, MARCKSL1B, CCT5	0.991752
GOTERM_BP_FAT	GO:0030036	actin cytoskeleton organization	13	PDLIM5B, MYO1EA, EVLA, TMOD2, CHCHD10, IQGAP3, MARCKSL1B, ANLN, CFL2, PACSIN2, ANLN2, CCT5, LLGL2	0.9925
GOTERM_CC_FAT	GO:0015629	actin cytoskeleton	9	ANLN, PDLIM5B, MYO1EA, MYO9AA, EVLA, CFL2, TMOD2, ANLN2, LLGL2	0.994032
GOTERM_BP_FAT	GO:0030029	actin filament-based process	13	PDLIM5B, MYO1EA, EVLA, TMOD2, CHCHD10, IQGAP3, MARCKSL1B, ANLN, CFL2, PACSIN2, ANLN2, CCT5, LLGL2	0.995009
GOTERM_MF_FAT	GO:0051015	actin filament binding	5	MYO1EA, MYO9AA, CFL2, IQGAP3, MARCKSL1B	0.995816
GOTERM_MF_FAT	GO:0003779	actin binding	9	PDLIM5B, MYO1EA, EZRB, MYO9AA, EVLA, CFL2, MSNA, IQGAP3, MARCKSL1B	0.997055
Annotation Cluster 59	Enrichment Score: 0.48384544211097896
Category	Term		Count	Genes	FDR
GOTERM_BP_FAT	GO:0036228	protein localization to nuclear inner membrane	3	TMEM147, NUP155, NUP54	0.459901
GOTERM_MF_FAT	GO:0043021	ribonucleoprotein complex binding	12	PTCD3, BOP1, DNAJC2, EIF4BB, TMEM147, NCLN, EIF6, CCDC47, NMD3, WDR12, TMA16, PES	0.522623
GOTERM_BP_FAT	GO:0160063	multi-pass transmembrane protein insertion into ER membrane	3	TMEM147, NCLN, CCDC47	0.70473
GOTERM_BP_FAT	GO:0090435	protein localization to nuclear envelope	3	TMEM147, NUP155, NUP54	0.972305
GOTERM_MF_FAT	GO:0043022	ribosome binding	8	PTCD3, DNAJC2, EIF4BB, TMEM147, NCLN, EIF6, CCDC47, NMD3	0.956567
GOTERM_BP_FAT	GO:0045048	protein insertion into ER membrane	3	TMEM147, NCLN, CCDC47	0.972305
GOTERM_BP_FAT	GO:0007029	endoplasmic reticulum organization	5	ESYT1A, ESYT2A, TMEM147, NCLN, CCDC47	0.972305
GOTERM_BP_FAT	GO:0051205	protein insertion into membrane	3	TMEM147, NCLN, CCDC47	0.972305
GOTERM_MF_FAT	GO:0044877	protein-containing complex binding	27	CCDC47, NMD3, IQGAP3, TMA16, NCLN, TMEM147, SSRP1A, CFL2, FSTB, PTCD3, SUPT16H, PARP1, MYO1EA, EED, MYO9AA, SMARCA5, AAK1A, CHD1L, WDR12, MARCKSL1B, DNAJC2, BOP1, EIF4BB, EIF6, GNA11B, TGFBR2B, PES	0.956567
GOTERM_BP_FAT	GO:0010256	endomembrane system organization	9	ESYT1A, ESYT2A, TMEM147, NCLN, CCDC47, PACSIN2, VRK1, TLCD2, LEMD3	0.97776
GOTERM_BP_FAT	GO:0061024	membrane organization	12	DCHS1B, TMEM147, NCLN, OPA1, CCDC47, PACSIN2, KIF23, TLCD2, LEMD3, SEC23B, AURKB, TIMM50	0.983624
GOTERM_BP_FAT	GO:0072657	protein localization to membrane	6	TMEM147, NCLN, NUP155, CCDC47, NMT1A, NUP54	0.994199
GOTERM_BP_FAT	GO:0051668	localization within membrane	8	TMEM147, NCLN, NUP155, RAB12, CCDC47, NMT1A, NUP54, LLGL2	0.996919
GOTERM_BP_FAT	GO:0090150	establishment of protein localization to membrane	3	TMEM147, NCLN, CCDC47	0.997545
Annotation Cluster 60	Enrichment Score: 0.48240318506025764
Category	Term		Count	Genes	FDR
GOTERM_BP_FAT	GO:0006351	DNA-templated transcription	15	SUPT16H, RRN3, PBRM1L, MTERF3, SART3, POLR3B, POLR1A, POLR1B, NCL, POLR1E, POLR2F, POLR3H, POLR1G, POLR2H, RBMX	0.972305
GOTERM_BP_FAT	GO:0006354	DNA-templated transcription elongation	4	SUPT16H, SART3, PBRM1L, POLR1E	0.972305
GOTERM_BP_FAT	GO:0006368	transcription elongation by RNA polymerase II	3	SUPT16H, SART3, PBRM1L	0.972305
GOTERM_BP_FAT	GO:0006366	transcription by RNA polymerase II	6	SUPT16H, SART3, PBRM1L, POLR2F, POLR2H, RBMX	0.972305
Annotation Cluster 61	Enrichment Score: 0.4676452206939256
Category	Term		Count	Genes	FDR
GOTERM_BP_FAT	GO:0009117	nucleotide metabolic process	27	UCK2A, LOC100330864, ENO1B, TYMS, SAMHD1, PFAS, FHIT, HK2, PFKPA, PAPSS1, OPA1, PGAM1A, EXOSC2, ADSSL, RRM1, ADSL, DUT, ADKB, MDH1AB, CAD, PKMA, MRPL24, RPIA, IMPDH2, HPRT1, UMPS, CTPS1A	0.337126
GOTERM_BP_FAT	GO:0009259	ribonucleotide metabolic process	19	UCK2A, ADSL, ADKB, ENO1B, CAD, PKMA, MRPL24, PFAS, HK2, PFKPA, PAPSS1, OPA1, IMPDH2, PGAM1A, HPRT1, UMPS, EXOSC2, ADSSL, CTPS1A	0.468191
GOTERM_BP_FAT	GO:0019693	ribose phosphate metabolic process	19	UCK2A, ADSL, ADKB, ENO1B, CAD, PKMA, MRPL24, PFAS, HK2, PFKPA, PAPSS1, OPA1, IMPDH2, PGAM1A, HPRT1, UMPS, EXOSC2, ADSSL, CTPS1A	0.648641
GOTERM_BP_FAT	GO:0055086	nucleobase-containing small molecule metabolic process	32	UCK2A, MVK, LOC100330864, ENO1B, UAP1, TYMS, SAMHD1, PFAS, FHIT, HK2, PFKPA, PAPSS1, OPA1, GNPNAT1, PGAM1A, TK1, EXOSC2, ADSSL, RRM1, ADSL, DUT, ADKB, MDH1AB, CAD, PKMA, MRPL24, RPIA, PNP5B, IMPDH2, HPRT1, UMPS, CTPS1A	0.972305
GOTERM_BP_FAT	GO:0034655	nucleobase-containing compound catabolic process	19	RNASEH2C, DUT, FEN1, ENDOG, RNASEH2A, ENO1B, SAMD4A, PKMA, SAMHD1, FHIT, HK2, PFKPA, EXOSC5, EXOSC10, EXOSC9, MRTO4, PGAM1A, MTREX, EXOSC2	0.972305
GOTERM_BP_FAT	GO:0006753	nucleoside phosphate metabolic process	30	UCK2A, MVK, LOC100330864, ENO1B, UAP1, TYMS, SAMHD1, PFAS, FHIT, HK2, PFKPA, PAPSS1, OPA1, GNPNAT1, PGAM1A, EXOSC2, ADSSL, RRM1, ADSL, DUT, ADKB, MDH1AB, CAD, PKMA, MRPL24, RPIA, IMPDH2, HPRT1, UMPS, CTPS1A	0.972305
GOTERM_BP_FAT	GO:0009141	nucleoside triphosphate metabolic process	13	UCK2A, DUT, ENO1B, PKMA, SAMHD1, TYMS, MRPL24, HK2, PFKPA, OPA1, IMPDH2, PGAM1A, CTPS1A	0.972305
GOTERM_BP_FAT	GO:0009166	nucleotide catabolic process	8	DUT, ENO1B, PGAM1A, PKMA, SAMHD1, FHIT, HK2, PFKPA	0.972305
GOTERM_BP_FAT	GO:0009150	purine ribonucleotide metabolic process	14	ADSL, ADKB, ENO1B, PKMA, MRPL24, PFAS, HK2, PFKPA, PAPSS1, OPA1, IMPDH2, PGAM1A, HPRT1, ADSSL	0.972305
GOTERM_BP_FAT	GO:1901292	nucleoside phosphate catabolic process	8	DUT, ENO1B, PGAM1A, PKMA, SAMHD1, FHIT, HK2, PFKPA	0.972305
GOTERM_BP_FAT	GO:0006163	purine nucleotide metabolic process	18	ADSL, ADKB, MDH1AB, ENO1B, PKMA, SAMHD1, MRPL24, PFAS, FHIT, HK2, PFKPA, PAPSS1, RPIA, OPA1, IMPDH2, PGAM1A, HPRT1, ADSSL	0.972305
GOTERM_BP_FAT	GO:0006195	purine nucleotide catabolic process	6	ENO1B, PGAM1A, PKMA, SAMHD1, HK2, PFKPA	0.972305
KEGG_PATHWAY	dre01230:Biosynthesis of amino acids		9	RPIA, SHMT1, ENO1B, PGAM1A, PKMA, PYCR3, PFKPA, PSPH, OTC	0.932331
GOTERM_BP_FAT	GO:0046434	organophosphate catabolic process	9	DUT, SMPD4, ENO1B, PGAM1A, PKMA, SAMHD1, FHIT, HK2, PFKPA	0.972305
GOTERM_BP_FAT	GO:0006096	glycolytic process	5	ENO1B, PGAM1A, PKMA, HK2, PFKPA	0.972305
GOTERM_BP_FAT	GO:0046032	ADP catabolic process	5	ENO1B, PGAM1A, PKMA, HK2, PFKPA	0.972305
GOTERM_BP_FAT	GO:0009199	ribonucleoside triphosphate metabolic process	10	UCK2A, OPA1, IMPDH2, ENO1B, PGAM1A, PKMA, MRPL24, HK2, PFKPA, CTPS1A	0.972305
GOTERM_BP_FAT	GO:0072526	pyridine-containing compound catabolic process	5	ENO1B, PGAM1A, PKMA, HK2, PFKPA	0.972305
GOTERM_BP_FAT	GO:0009137	purine nucleoside diphosphate catabolic process	5	ENO1B, PGAM1A, PKMA, HK2, PFKPA	0.972305
GOTERM_BP_FAT	GO:0019364	pyridine nucleotide catabolic process	5	ENO1B, PGAM1A, PKMA, HK2, PFKPA	0.972305
GOTERM_BP_FAT	GO:0009181	purine ribonucleoside diphosphate catabolic process	5	ENO1B, PGAM1A, PKMA, HK2, PFKPA	0.972305
GOTERM_BP_FAT	GO:0009191	ribonucleoside diphosphate catabolic process	5	ENO1B, PGAM1A, PKMA, HK2, PFKPA	0.972305
GOTERM_BP_FAT	GO:0072523	purine-containing compound catabolic process	6	ENO1B, PGAM1A, PKMA, SAMHD1, HK2, PFKPA	0.972305
GOTERM_BP_FAT	GO:0009134	nucleoside diphosphate catabolic process	5	ENO1B, PGAM1A, PKMA, HK2, PFKPA	0.972305
GOTERM_BP_FAT	GO:0006090	pyruvate metabolic process	6	LDHA, ENO1B, PGAM1A, PKMA, HK2, PFKPA	0.972305
GOTERM_BP_FAT	GO:0009144	purine nucleoside triphosphate metabolic process	9	OPA1, IMPDH2, ENO1B, PGAM1A, PKMA, SAMHD1, MRPL24, HK2, PFKPA	0.972305
GOTERM_BP_FAT	GO:0046031	ADP metabolic process	5	ENO1B, PGAM1A, PKMA, HK2, PFKPA	0.972305
GOTERM_BP_FAT	GO:0009135	purine nucleoside diphosphate metabolic process	5	ENO1B, PGAM1A, PKMA, HK2, PFKPA	0.972305
GOTERM_BP_FAT	GO:0009154	purine ribonucleotide catabolic process	5	ENO1B, PGAM1A, PKMA, HK2, PFKPA	0.972305
GOTERM_BP_FAT	GO:0009179	purine ribonucleoside diphosphate metabolic process	5	ENO1B, PGAM1A, PKMA, HK2, PFKPA	0.972305
GOTERM_BP_FAT	GO:0009261	ribonucleotide catabolic process	5	ENO1B, PGAM1A, PKMA, HK2, PFKPA	0.972305
GOTERM_BP_FAT	GO:0009185	ribonucleoside diphosphate metabolic process	5	ENO1B, PGAM1A, PKMA, HK2, PFKPA	0.972305
GOTERM_BP_FAT	GO:0072521	purine-containing compound metabolic process	20	ADSL, MVK, ADKB, MDH1AB, ENO1B, PKMA, SAMHD1, MRPL24, PFAS, FHIT, HK2, PFKPA, PAPSS1, RPIA, PNP5B, OPA1, IMPDH2, PGAM1A, HPRT1, ADSSL	0.972305
GOTERM_BP_FAT	GO:0009132	nucleoside diphosphate metabolic process	5	ENO1B, PGAM1A, PKMA, HK2, PFKPA	0.972305
GOTERM_BP_FAT	GO:0009205	purine ribonucleoside triphosphate metabolic process	8	OPA1, IMPDH2, ENO1B, PGAM1A, PKMA, MRPL24, HK2, PFKPA	0.972305
GOTERM_BP_FAT	GO:0019362	pyridine nucleotide metabolic process	7	RPIA, MDH1AB, ENO1B, PGAM1A, PKMA, HK2, PFKPA	0.972305
GOTERM_BP_FAT	GO:0046496	nicotinamide nucleotide metabolic process	7	RPIA, MDH1AB, ENO1B, PGAM1A, PKMA, HK2, PFKPA	0.972305
KEGG_PATHWAY	dre00010:Glycolysis / Gluconeogenesis		6	LDHA, ENO1B, PGAM1A, PKMA, HK2, PFKPA	0.932331
GOTERM_BP_FAT	GO:0072524	pyridine-containing compound metabolic process	7	RPIA, MDH1AB, ENO1B, PGAM1A, PKMA, HK2, PFKPA	0.972305
KEGG_PATHWAY	dre01200:Carbon metabolism		10	RPIA, MDH1AB, SHMT1, ENO1B, PGAM1A, PKMA, ACOX3, HK2, PFKPA, PSPH	0.932331
KEGG_PATHWAY	dre00260:Glycine, serine and threonine metabolism		3	SHMT1, PGAM1A, PSPH	0.932331
GOTERM_BP_FAT	GO:0046034	ATP metabolic process	6	ENO1B, PGAM1A, PKMA, MRPL24, HK2, PFKPA	0.972305
GOTERM_BP_FAT	GO:1901136	carbohydrate derivative catabolic process	7	DUT, ENO1B, PGAM1A, PKMA, SAMHD1, HK2, PFKPA	0.972305
GOTERM_BP_FAT	GO:0016052	carbohydrate catabolic process	5	ENO1B, PGAM1A, PKMA, HK2, PFKPA	0.972305
GOTERM_BP_FAT	GO:0032787	monocarboxylic acid metabolic process	12	LDHA, PTGES3B, PRXL2B, ENO1B, PGAM1A, CPT1AB, PEDS1, PKMA, ACOX3, HK2, PFKPA, SLC27A4	0.972305
GOTERM_BP_FAT	GO:0005996	monosaccharide metabolic process	3	RPIA, HK2, PFKPA	0.972305
GOTERM_BP_FAT	GO:0006091	generation of precursor metabolites and energy	8	RPIA, MDH1AB, ENO1B, PGAM1A, PKMA, MRPL24, HK2, PFKPA	0.989442
GOTERM_BP_FAT	GO:0005975	carbohydrate metabolic process	8	RPIA, CHST6, MOGAT3A, ENO1B, PGAM1A, PKMA, HK2, PFKPA	0.996454
Annotation Cluster 62	Enrichment Score: 0.4646466369301528
Category	Term		Count	Genes	FDR
GOTERM_MF_FAT	GO:0016410	N-acyltransferase activity	7	NAA40, NAA10, KAT7B, GNPNAT1, NAT10, NMT1A, ESCO2	0.932005
GOTERM_MF_FAT	GO:0008080	N-acetyltransferase activity	6	NAA40, NAA10, KAT7B, GNPNAT1, NAT10, ESCO2	0.956567
GOTERM_MF_FAT	GO:0034212	protein N-acetyltransferase activity	4	NAA40, NAA10, KAT7B, ESCO2	0.956567
GOTERM_MF_FAT	GO:0016407	acetyltransferase activity	6	NAA40, NAA10, KAT7B, GNPNAT1, NAT10, ESCO2	0.956567
GOTERM_MF_FAT	GO:0061733	protein-lysine-acetyltransferase activity	3	NAA40, KAT7B, ESCO2	0.956567
GOTERM_MF_FAT	GO:0016747	acyltransferase activity, transferring groups other than amino-acyl groups	11	SPTLC2A, NAA40, MOGAT3A, NAA10, MBOAT7, KAT7B, GNPNAT1, NAT10, CPT1AB, NMT1A, ESCO2	0.956567
GOTERM_MF_FAT	GO:0016746	acyltransferase activity	19	RANBP2, NAA40, NAA10, UBE2C, UHRF1, MBOAT7, CPT1AB, NAT10, NMT1A, ESCO2, PRPF19, UBE2Z, SPTLC2A, RNF214, MOGAT3A, KAT7B, UBA2, GNPNAT1, UBE2KB	0.96955
Annotation Cluster 63	Enrichment Score: 0.4522180870789804
Category	Term		Count	Genes	FDR
GOTERM_BP_FAT	GO:0060420	regulation of heart growth	3	RUVBL2, RUVBL1, LARP7	0.972305
GOTERM_BP_FAT	GO:0046620	regulation of organ growth	3	RUVBL2, RUVBL1, LARP7	0.972305
GOTERM_BP_FAT	GO:0048638	regulation of developmental growth	5	RUVBL2, RUVBL1, LARP7, SMN1, KIF15	0.972305
GOTERM_BP_FAT	GO:0040008	regulation of growth	5	RUVBL2, RUVBL1, LARP7, SMN1, KIF15	0.972305
Annotation Cluster 64	Enrichment Score: 0.44896404135247914
Category	Term		Count	Genes	FDR
GOTERM_BP_FAT	GO:0006413	translational initiation	11	SLBP, EIF4BB, RRN3, EIF6, EIF4G1A, EIF4E1C, EIF4G2B, EIF1AXA, EIF2D, EIF4EB, EIF1AXB	0.972305
GOTERM_BP_FAT	GO:0002181	cytoplasmic translation	6	RWDD1, SLBP, EIF4BB, DRG1, DRG2, EIF2D	0.972305
GOTERM_BP_FAT	GO:0002183	cytoplasmic translational initiation	3	SLBP, EIF4BB, EIF2D	0.972305
Annotation Cluster 65	Enrichment Score: 0.4418338762700663
Category	Term		Count	Genes	FDR
GOTERM_BP_FAT	GO:0006915	apoptotic process	16	CYFIP2, ENDOG, PARP1, API5, SI:DKEY-74K8.3, UBE2Z, FHIT, TIMM50, HSPD1, BCL2L13, OPA1, CHEK1, PPP1R13BA, TGFBR2B, ATR, DAP3	0.972305
GOTERM_BP_FAT	GO:0008219	cell death	16	CYFIP2, ENDOG, PARP1, API5, SI:DKEY-74K8.3, UBE2Z, FHIT, TIMM50, HSPD1, BCL2L13, OPA1, CHEK1, PPP1R13BA, TGFBR2B, ATR, DAP3	0.972305
GOTERM_BP_FAT	GO:0012501	programmed cell death	16	CYFIP2, ENDOG, PARP1, API5, SI:DKEY-74K8.3, UBE2Z, FHIT, TIMM50, HSPD1, BCL2L13, OPA1, CHEK1, PPP1R13BA, TGFBR2B, ATR, DAP3	0.972305
GOTERM_BP_FAT	GO:0097193	intrinsic apoptotic signaling pathway	4	CHEK1, SI:DKEY-74K8.3, FHIT, ATR	0.972305
GOTERM_BP_FAT	GO:0008630	intrinsic apoptotic signaling pathway in response to DNA damage	3	CHEK1, SI:DKEY-74K8.3, ATR	0.972305
GOTERM_BP_FAT	GO:0097190	apoptotic signaling pathway	4	CHEK1, SI:DKEY-74K8.3, FHIT, ATR	0.972305
Annotation Cluster 66	Enrichment Score: 0.43364486521206935
Category	Term		Count	Genes	FDR
GOTERM_BP_FAT	GO:0009314	response to radiation	7	SF3B4, XRCC4, SI:DKEY-74K8.3, GNA11B, BMAL2, TRNT1, AURKB	0.972305
GOTERM_BP_FAT	GO:0009416	response to light stimulus	5	SF3B4, GNA11B, BMAL2, TRNT1, AURKB	0.972305
GOTERM_BP_FAT	GO:0009628	response to abiotic stimulus	13	SF3B4, HSP70.1, XRCC4, DNAJA2B, SI:DKEY-74K8.3, HSP90AA1.2, NFATC1, TRNT1, AURKB, LDHA, GNA11B, BMAL2, DAP3	0.972305
Annotation Cluster 67	Enrichment Score: 0.4216335717951897
Category	Term		Count	Genes	FDR
GOTERM_BP_FAT	GO:0018208	peptidyl-proline modification	5	RANBP2, NTMT1, PPIH, PPIL3, PPID	0.972305
GOTERM_MF_FAT	GO:0016853	isomerase activity	15	TOP2A, RANBP2, ITPK1B, PUS10, PUS1, PUS7, RPIA, PTGES3B, DKC1, RPUSD2, PGAM1A, PPIH, PPIL3, FKBP4, PPID	0.956567
GOTERM_BP_FAT	GO:0000413	protein peptidyl-prolyl isomerization	4	RANBP2, PPIH, PPIL3, PPID	0.972305
GOTERM_MF_FAT	GO:0003755	peptidyl-prolyl cis-trans isomerase activity	5	RANBP2, PPIH, PPIL3, FKBP4, PPID	0.956567
GOTERM_MF_FAT	GO:0016859	cis-trans isomerase activity	5	RANBP2, PPIH, PPIL3, FKBP4, PPID	0.956567
GOTERM_MF_FAT	GO:0140838	RNA polymerase II CTD heptapeptide repeat peptidyl-prolyl isomerase activity	4	PPIH, PPIL3, FKBP4, PPID	0.956567
GOTERM_MF_FAT	GO:0140839	RNA polymerase II CTD heptapeptide repeat P3 isomerase activity	4	PPIH, PPIL3, FKBP4, PPID	0.956567
GOTERM_MF_FAT	GO:0140840	RNA polymerase II CTD heptapeptide repeat P6 isomerase activity	4	PPIH, PPIL3, FKBP4, PPID	0.956567
GOTERM_MF_FAT	GO:0140994	RNA polymerase II CTD heptapeptide repeat modifying activity	7	PPP1R2, PPP5C, PPIH, PPIL3, FKBP4, PPID, PPM1G	0.956567
Annotation Cluster 68	Enrichment Score: 0.41321683206214505
Category	Term		Count	Genes	FDR
GOTERM_BP_FAT	GO:1901987	regulation of cell cycle phase transition	15	RB1, ZWILCH, AURKB, CDK6, FANCD2, PSME3, CHEK1, CDK2, CDK1, ANAPC5, KNTC1, BUB3, TRIP13, TOPBP1, ATR	0.092965
GOTERM_BP_FAT	GO:0035556	intracellular signal transduction	27	SRPK1B, TGFB1B, USP10, ZWILCH, ARHGAP1, SI:DKEY-74K8.3, FHIT, AURKB, PPP1R2, RACGAP1, CHEK1, PBK, KNTC1, BUB3, TOPBP1, KALRNB, MYO9AA, NRG1, NFATC1, RAP2C, MAP3K15, FANCD2, RAB12, CDK1, KRAS, TRIP13, ATR	0.996745
GOTERM_BP_FAT	GO:0007166	cell surface receptor signaling pathway	13	TGFB1B, METAP2B, NRG1, NUP62L, NLE1, TMEM231, EPHA2A, MCM5, TGFBR2B, PLXNA4, PXNA, CD276, WLS	0.999889
GOTERM_BP_FAT	GO:0007165	signal transduction	47	SRPK1B, TGFB1B, USP10, ZWILCH, METAP2B, ARHGAP1, SI:DKEY-74K8.3, FHIT, AURKB, PPM1G, PPP1R2, RACGAP1, CHEK1, PBK, PPP2R5CA, KNTC1, BUB3, TOPBP1, PLXNA4, PXNA, WLS, CD276, KALRNB, MYO9AA, PTPRGA, VRK1, NRG1, NFATC1, NUP62L, NLE1, TMEM231, RAP2C, RANGAP1A, MAP3K15, CDK6, EPHA2A, FANCD2, RAB12, CDK2, CDK1, GNA11B, MCM5, KRAS, TRIP13, TGFBR2B, RANGAP1B, ATR	1
GOTERM_BP_FAT	GO:0007154	cell communication	48	SRPK1B, TGFB1B, USP10, ZWILCH, METAP2B, ARHGAP1, SI:DKEY-74K8.3, FHIT, AURKB, PPM1G, PPP1R2, RACGAP1, CHEK1, PBK, PPP2R5CA, KNTC1, BUB3, TOPBP1, PLXNA4, PXNA, WLS, CD276, KALRNB, MYO9AA, PTPRGA, VRK1, NRG1, NFATC1, NUP62L, NLE1, TMEM231, RAP2C, RANGAP1A, MAP3K15, CDK6, EPHA2A, KIF2A, FANCD2, RAB12, CDK2, CDK1, GNA11B, MCM5, KRAS, TRIP13, TGFBR2B, RANGAP1B, ATR	1
GOTERM_BP_FAT	GO:0023052	signaling	47	SRPK1B, TGFB1B, USP10, ZWILCH, METAP2B, ARHGAP1, SI:DKEY-74K8.3, FHIT, AURKB, PPM1G, PPP1R2, RACGAP1, CHEK1, PBK, PPP2R5CA, KNTC1, BUB3, TOPBP1, PLXNA4, PXNA, WLS, CD276, KALRNB, MYO9AA, PTPRGA, VRK1, NRG1, NFATC1, NUP62L, NLE1, TMEM231, RAP2C, RANGAP1A, MAP3K15, CDK6, EPHA2A, FANCD2, RAB12, CDK2, CDK1, GNA11B, MCM5, KRAS, TRIP13, TGFBR2B, RANGAP1B, ATR	1
Annotation Cluster 69	Enrichment Score: 0.402601698441383
Category	Term		Count	Genes	FDR
GOTERM_BP_FAT	GO:0003140	determination of left/right asymmetry in lateral mesoderm	4	NCLN, RAB23, NOMO, ATR	0.437876
GOTERM_BP_FAT	GO:0048368	lateral mesoderm development	4	NCLN, RAB23, NOMO, ATR	0.579435
GOTERM_BP_FAT	GO:0007498	mesoderm development	6	NCLN, CDH1, RAB23, NOMO, EIF4G2B, ATR	0.908629
GOTERM_BP_FAT	GO:0060485	mesenchyme development	9	NCLN, POLR1A, POLR1B, RAB23, NOMO, DMXL2, ESF1, NRG1, ATR	0.972305
GOTERM_BP_FAT	GO:0007368	determination of left/right symmetry	8	DHFR, NUDC, DNMT1, NCLN, NCL, RAB23, NOMO, ATR	0.972305
GOTERM_BP_FAT	GO:0009799	specification of symmetry	9	DHFR, NUDC, DNMT1, NCLN, MAX, NCL, RAB23, NOMO, ATR	0.972305
GOTERM_BP_FAT	GO:0009855	determination of bilateral symmetry	9	DHFR, NUDC, DNMT1, NCLN, MAX, NCL, RAB23, NOMO, ATR	0.972305
GOTERM_BP_FAT	GO:0060972	left/right pattern formation	8	DHFR, NUDC, DNMT1, NCLN, NCL, RAB23, NOMO, ATR	0.972305
GOTERM_BP_FAT	GO:0061371	determination of heart left/right asymmetry	4	DHFR, NUDC, NCL, RAB23	0.972305
GOTERM_BP_FAT	GO:0007389	pattern specification process	16	NUDC, DNMT1, MAX, NOMO, NUP62L, DHFR, SBNO1, CCDC80, NCLN, NCL, RAB23, NUP54, TGFBR2B, PXNA, ATR, WLS	0.972305
GOTERM_BP_FAT	GO:0003002	regionalization	15	NUDC, DNMT1, MAX, NOMO, NUP62L, DHFR, SBNO1, CCDC80, NCLN, NCL, RAB23, NUP54, PXNA, ATR, WLS	0.972305
GOTERM_BP_FAT	GO:0009952	anterior/posterior pattern specification	4	SBNO1, CCDC80, PXNA, WLS	0.992078
Annotation Cluster 70	Enrichment Score: 0.400790674513138
Category	Term		Count	Genes	FDR
GOTERM_BP_FAT	GO:0006520	amino acid metabolic process	21	LRRC47, RARS1, OAT, SHMT1, LOC110438534, MARS1, CAD, MTHFR, PYCR3, PFAS, YARS2, LARS1B, WARS1, HPDL, QARS1, HARS, IARS1, FARSA, CTPS1A, PSPH, OTC	0.693877
GOTERM_MF_FAT	GO:0016879	ligase activity, forming carbon-nitrogen bonds	6	CAD, DPH6, RIMKLA, ADSSL, PFAS, CTPS1A	0.956567
GOTERM_BP_FAT	GO:0170038	proteinogenic amino acid biosynthetic process	6	OAT, SHMT1, MTHFR, PYCR3, PSPH, OTC	0.972305
GOTERM_BP_FAT	GO:0009064	glutamine family amino acid metabolic process	6	OAT, CAD, PYCR3, PFAS, CTPS1A, OTC	0.972305
GOTERM_BP_FAT	GO:0170034	L-amino acid biosynthetic process	5	OAT, MTHFR, PYCR3, PSPH, OTC	0.972305
GOTERM_BP_FAT	GO:1901607	alpha-amino acid biosynthetic process	6	OAT, SHMT1, MTHFR, PYCR3, PSPH, OTC	0.972305
KEGG_PATHWAY	dre01230:Biosynthesis of amino acids		9	RPIA, SHMT1, ENO1B, PGAM1A, PKMA, PYCR3, PFKPA, PSPH, OTC	0.932331
GOTERM_BP_FAT	GO:0008652	amino acid biosynthetic process	6	OAT, SHMT1, MTHFR, PYCR3, PSPH, OTC	0.972305
GOTERM_BP_FAT	GO:0009084	glutamine family amino acid biosynthetic process	3	OAT, PYCR3, OTC	0.972305
GOTERM_BP_FAT	GO:0170033	L-amino acid metabolic process	9	OAT, SHMT1, CAD, MTHFR, PYCR3, PFAS, CTPS1A, PSPH, OTC	0.972305
GOTERM_BP_FAT	GO:0170039	proteinogenic amino acid metabolic process	9	OAT, SHMT1, CAD, MTHFR, PYCR3, PFAS, CTPS1A, PSPH, OTC	0.972305
GOTERM_BP_FAT	GO:0006541	glutamine metabolic process	3	CAD, PFAS, CTPS1A	0.972305
GOTERM_BP_FAT	GO:0044283	small molecule biosynthetic process	16	OAT, MVK, ADKB, SHMT1, MTHFR, MSMO1, PYCR3, HSD17B7, SPTLC2A, PTGES3B, PNP5B, PRXL2B, ITPKA, HPRT1, PSPH, OTC	0.972305
GOTERM_BP_FAT	GO:1901605	alpha-amino acid metabolic process	9	OAT, SHMT1, CAD, MTHFR, PYCR3, PFAS, CTPS1A, PSPH, OTC	0.972305
GOTERM_BP_FAT	GO:0016053	organic acid biosynthetic process	8	PTGES3B, OAT, SHMT1, PRXL2B, MTHFR, PYCR3, PSPH, OTC	0.972305
GOTERM_BP_FAT	GO:0046394	carboxylic acid biosynthetic process	8	PTGES3B, OAT, SHMT1, PRXL2B, MTHFR, PYCR3, PSPH, OTC	0.972305
GOTERM_BP_FAT	GO:0006082	organic acid metabolic process	27	OAT, CYP2AA11, LOC110438534, SHMT1, ENO1B, CPT1AB, PFAS, HK2, PFKPA, PAPSS1, LDHA, PGAM1A, PSPH, MDH1AB, CAD, MTHFR, PKMA, PEDS1, PYCR3, DHFR, HPDL, PTGES3B, PRXL2B, ACOX3, CTPS1A, OTC, SLC27A4	0.972305
GOTERM_BP_FAT	GO:0043436	oxoacid metabolic process	26	OAT, LOC110438534, SHMT1, ENO1B, CPT1AB, PFAS, HK2, PFKPA, PAPSS1, LDHA, PGAM1A, PSPH, MDH1AB, CAD, MTHFR, PKMA, PEDS1, PYCR3, DHFR, HPDL, PTGES3B, PRXL2B, ACOX3, CTPS1A, OTC, SLC27A4	0.972305
GOTERM_BP_FAT	GO:0019752	carboxylic acid metabolic process	25	OAT, LOC110438534, SHMT1, ENO1B, CPT1AB, PFAS, HK2, PFKPA, LDHA, PGAM1A, PSPH, MDH1AB, CAD, MTHFR, PKMA, PEDS1, PYCR3, DHFR, HPDL, PTGES3B, PRXL2B, ACOX3, CTPS1A, OTC, SLC27A4	0.972305
KEGG_PATHWAY	dre03320:PPAR signaling pathway		3	CPT1AB, ACOX3, SLC27A4	0.932331
GOTERM_BP_FAT	GO:0032787	monocarboxylic acid metabolic process	12	LDHA, PTGES3B, PRXL2B, ENO1B, PGAM1A, CPT1AB, PEDS1, PKMA, ACOX3, HK2, PFKPA, SLC27A4	0.972305
GOTERM_BP_FAT	GO:0006631	fatty acid metabolic process	6	PTGES3B, PRXL2B, CPT1AB, PEDS1, ACOX3, SLC27A4	0.98873
Annotation Cluster 71	Enrichment Score: 0.39658534364553744
Category	Term		Count	Genes	FDR
GOTERM_BP_FAT	GO:0034655	nucleobase-containing compound catabolic process	19	RNASEH2C, DUT, FEN1, ENDOG, RNASEH2A, ENO1B, SAMD4A, PKMA, SAMHD1, FHIT, HK2, PFKPA, EXOSC5, EXOSC10, EXOSC9, MRTO4, PGAM1A, MTREX, EXOSC2	0.972305
GOTERM_BP_FAT	GO:0141188	nucleic acid catabolic process	11	RNASEH2C, FEN1, EXOSC5, ENDOG, EXOSC10, RNASEH2A, EXOSC9, MRTO4, SAMD4A, MTREX, EXOSC2	0.972305
GOTERM_BP_FAT	GO:0006401	RNA catabolic process	10	RNASEH2C, FEN1, EXOSC5, EXOSC10, RNASEH2A, EXOSC9, MRTO4, SAMD4A, MTREX, EXOSC2	0.972305
GOTERM_BP_FAT	GO:0009057	macromolecule catabolic process	21	WU:FA26C03, UTP25, RNASEH2C, FEN1, ENDOG, RNASEH2A, SI:DKEY-239J18.2, UHRF1, AFG2B, SAMD4A, AUP1, SI:DKEY-26G8.4, EXOSC5, UCHL1, EXOSC10, EXOSC9, MRTO4, ANAPC5, MTREX, EXOSC2, ANAPC1	0.999075
GOTERM_BP_FAT	GO:0009056	catabolic process	37	UTP25, RNASEH2C, FEN1, OAT, RNASEH2A, TMEM41B, UHRF1, ENO1B, CPT1AB, AUP1, SAMHD1, FHIT, HK2, PFKPA, PAOX1, EXOSC5, UCHL1, SMPD4, EXOSC10, FAAH2A, EXOSC9, RAB23, PGAM1A, MTREX, EXOSC2, WU:FA26C03, DUT, ENDOG, SI:DKEY-239J18.2, AFG2B, SAMD4A, PKMA, SI:DKEY-26G8.4, MRTO4, ANAPC5, ACOX3, ANAPC1	0.999999
Annotation Cluster 72	Enrichment Score: 0.39491591830711537
Category	Term		Count	Genes	FDR
KEGG_PATHWAY	dre04981:Folate transport and metabolism		4	DHFR, SHMT1, MTHFR, TYMS	0.932331
GOTERM_BP_FAT	GO:0046653	tetrahydrofolate metabolic process	3	DHFR, SHMT1, MTHFR	0.972305
GOTERM_BP_FAT	GO:0006760	folic acid-containing compound metabolic process	3	DHFR, SHMT1, MTHFR	0.972305
GOTERM_BP_FAT	GO:0042558	pteridine-containing compound metabolic process	3	DHFR, SHMT1, MTHFR	0.972305
KEGG_PATHWAY	dre00670:One carbon pool by folate		4	DHFR, SHMT1, MTHFR, TYMS	0.932331
GOTERM_BP_FAT	GO:0006575	modified amino acid metabolic process	6	DHFR, PTDSS2, SHMT1, MTHFR, CPT1AB, GCLM	0.972305
GOTERM_BP_FAT	GO:0006730	one-carbon metabolic process	3	DHFR, SHMT1, MTHFR	0.972305
Annotation Cluster 73	Enrichment Score: 0.3820631153293645
Category	Term		Count	Genes	FDR
GOTERM_BP_FAT	GO:0006778	porphyrin-containing compound metabolic process	4	HMBSA, COX15, FLVCR1, CPOX	0.972305
GOTERM_BP_FAT	GO:0042168	heme metabolic process	4	HMBSA, COX15, FLVCR1, CPOX	0.972305
GOTERM_BP_FAT	GO:0033013	tetrapyrrole metabolic process	4	HMBSA, COX15, FLVCR1, CPOX	0.972305
GOTERM_BP_FAT	GO:0006779	porphyrin-containing compound biosynthetic process	3	HMBSA, COX15, CPOX	0.972305
GOTERM_BP_FAT	GO:0006783	heme biosynthetic process	3	HMBSA, COX15, CPOX	0.972305
GOTERM_BP_FAT	GO:0033014	tetrapyrrole biosynthetic process	3	HMBSA, COX15, CPOX	0.972305
GOTERM_BP_FAT	GO:0042440	pigment metabolic process	4	HMBSA, COX15, FLVCR1, CPOX	0.972305
GOTERM_BP_FAT	GO:0046148	pigment biosynthetic process	3	HMBSA, COX15, CPOX	0.972305
KEGG_PATHWAY	dre01240:Biosynthesis of cofactors		12	DHFR, HMBSA, ADSL, COX15, SHMT1, CAD, CPOX, SDR16C5A, UMPS, GCLM, ADSSL, CTPS1A	0.932331
KEGG_PATHWAY	dre00860:Porphyrin metabolism		3	HMBSA, COX15, CPOX	0.932331
Annotation Cluster 74	Enrichment Score: 0.3760909997949225
Category	Term		Count	Genes	FDR
GOTERM_BP_FAT	GO:0043484	regulation of RNA splicing	10	RBM25B, HMGA1A, KHDRBS1B, CIRBPA, KHDRBS1A, LARP7, USP39, TARDBPB, GRSF1, RBMX	0.972305
GOTERM_BP_FAT	GO:0050684	regulation of mRNA processing	7	SRPK1B, RBM25B, KHDRBS1B, CIRBPA, KHDRBS1A, LARP7, RBMX	0.972305
GOTERM_BP_FAT	GO:0048024	regulation of mRNA splicing, via spliceosome	6	RBM25B, KHDRBS1B, CIRBPA, KHDRBS1A, LARP7, RBMX	0.972305
GOTERM_BP_FAT	GO:0000381	regulation of alternative mRNA splicing, via spliceosome	4	RBM25B, KHDRBS1B, KHDRBS1A, RBMX	0.972305
GOTERM_BP_FAT	GO:1903311	regulation of mRNA metabolic process	10	SRPK1B, RBM25B, SYNCRIPL, KHDRBS1B, CIRBPA, SAMD4A, KHDRBS1A, LARP7, RBMX, HNRNPA0B	0.972305
Annotation Cluster 75	Enrichment Score: 0.35274775448651197
Category	Term		Count	Genes	FDR
GOTERM_MF_FAT	GO:0140142	nucleocytoplasmic carrier activity	6	CSE1L, KPNB3, KPNA2, IPO4, SNUPN, KPNB1	0.810692
GOTERM_MF_FAT	GO:0031267	small GTPase binding	8	CYFIP2, RANGAP1A, IPO9, CSE1L, KNTC1, RANGAP1B, IPO4, KPNB1	0.956567
GOTERM_MF_FAT	GO:0051020	GTPase binding	8	CYFIP2, RANGAP1A, IPO9, CSE1L, KNTC1, RANGAP1B, IPO4, KPNB1	0.956567
GOTERM_MF_FAT	GO:0019899	enzyme binding	17	CYFIP2, FANCI, TRAP1, RRN3, DCUN1D5, CAVIN2A, CSE1L, FHIT, IPO4, RANGAP1A, IPO9, FANCD2, KNTC1, GCLM, MTA3, RANGAP1B, KPNB1	0.984734
Annotation Cluster 76	Enrichment Score: 0.34866319345734575
Category	Term		Count	Genes	FDR
GOTERM_CC_FAT	GO:0031970	organelle envelope lumen	4	TIMM10B, OPA1, THOP1, COA7	0.946695
GOTERM_CC_FAT	GO:0005758	mitochondrial intermembrane space	4	TIMM10B, OPA1, THOP1, COA7	0.946695
GOTERM_CC_FAT	GO:0005740	mitochondrial envelope	18	TRAP1, ENDOG, COX15, MPV17L2, TOMM40L, HK2, TIMM50, HSPD1, PISD, QTRT1, AFG3L1, TIMM10B, ARMC1L, QTRT2, OPA1, TIMM17A, COA7, THOP1	0.995301
Annotation Cluster 77	Enrichment Score: 0.33278525485927235
Category	Term		Count	Genes	FDR
GOTERM_CC_FAT	GO:0000792	heterochromatin	3	UHRF1, LRWD1, RRP8	0.946695
GOTERM_MF_FAT	GO:0140034	methylation-dependent protein binding	3	UHRF1, LRWD1, RRP8	0.956567
GOTERM_MF_FAT	GO:0035064	methylated histone binding	3	UHRF1, LRWD1, RRP8	0.956567
GOTERM_MF_FAT	GO:0140030	modification-dependent protein binding	5	UHRF1, AFG2B, LRWD1, CHD1L, RRP8	0.956567
Annotation Cluster 78	Enrichment Score: 0.32904824094801033
Category	Term		Count	Genes	FDR
GOTERM_BP_FAT	GO:0036269	swimming behavior	6	NOP56, KIF2A, MYO9AA, MICALL2B, SAMHD1, LARS1B	0.972305
GOTERM_BP_FAT	GO:0007626	locomotory behavior	9	NOP56, KIF2A, MYO9AA, TDP1, MICALL2B, NOMO, SAMHD1, TARDBPB, LARS1B	0.972305
GOTERM_BP_FAT	GO:0007610	behavior	12	NOP56, SF3B4, DHX30, KIF2A, MYO9AA, TDP1, MICALL2B, NOMO, TRNT1, SAMHD1, TARDBPB, LARS1B	0.972305
Annotation Cluster 79	Enrichment Score: 0.3260404697386912
Category	Term		Count	Genes	FDR
GOTERM_BP_FAT	GO:0090101	negative regulation of transmembrane receptor protein serine/threonine kinase signaling pathway	6	NCLN, NOMO, SLC33A1, FSTB, NUP62L, LEMD3	0.269518
GOTERM_BP_FAT	GO:0032926	negative regulation of activin receptor signaling pathway	3	NCLN, NOMO, FSTB	0.70473
GOTERM_BP_FAT	GO:0032925	regulation of activin receptor signaling pathway	3	NCLN, NOMO, FSTB	0.972305
GOTERM_BP_FAT	GO:0030514	negative regulation of BMP signaling pathway	3	SLC33A1, NUP62L, LEMD3	0.972305
GOTERM_BP_FAT	GO:0090092	regulation of transmembrane receptor protein serine/threonine kinase signaling pathway	6	NCLN, NOMO, SLC33A1, FSTB, NUP62L, LEMD3	0.972305
GOTERM_BP_FAT	GO:2001233	regulation of apoptotic signaling pathway	6	WU:FA26C03, SART3, SI:DKEY-239J18.2, NUP62L, TOPBP1, SI:DKEY-26G8.4	0.972305
GOTERM_BP_FAT	GO:0030510	regulation of BMP signaling pathway	4	SLC33A1, FSTB, NUP62L, LEMD3	0.972305
GOTERM_BP_FAT	GO:0090288	negative regulation of cellular response to growth factor stimulus	3	SLC33A1, NUP62L, LEMD3	0.972305
GOTERM_BP_FAT	GO:0043067	regulation of programmed cell death	19	CCT3, WU:FA26C03, AHCTF1, SI:DKEY-239J18.2, API5, HEATR1, NUP62L, NPM1A, UBE2Z, AURKB, SI:DKEY-26G8.4, BCL2L13, MTDHB, SART3, FANCD2, PPP1R13BA, MCM5, TOPBP1, PHLDA2	0.972305
GOTERM_BP_FAT	GO:0090287	regulation of cellular response to growth factor stimulus	7	NCL, CAD, SLC33A1, FSTB, HIF1AN, NUP62L, LEMD3	0.972305
GOTERM_BP_FAT	GO:0042981	regulation of apoptotic process	18	WU:FA26C03, AHCTF1, SI:DKEY-239J18.2, API5, HEATR1, NUP62L, NPM1A, UBE2Z, AURKB, SI:DKEY-26G8.4, BCL2L13, MTDHB, SART3, FANCD2, PPP1R13BA, MCM5, TOPBP1, PHLDA2	0.972305
GOTERM_BP_FAT	GO:0043069	negative regulation of programmed cell death	9	CCT3, MTDHB, FANCD2, API5, HEATR1, MCM5, NUP62L, UBE2Z, AURKB	0.972305
GOTERM_BP_FAT	GO:0043066	negative regulation of apoptotic process	8	MTDHB, FANCD2, API5, HEATR1, MCM5, NUP62L, UBE2Z, AURKB	0.972305
GOTERM_BP_FAT	GO:0043065	positive regulation of apoptotic process	4	WU:FA26C03, SI:DKEY-239J18.2, PHLDA2, SI:DKEY-26G8.4	0.972305
GOTERM_BP_FAT	GO:0043068	positive regulation of programmed cell death	4	WU:FA26C03, SI:DKEY-239J18.2, PHLDA2, SI:DKEY-26G8.4	0.972305
GOTERM_BP_FAT	GO:0048585	negative regulation of response to stimulus	12	NCLN, PARP1, PAK1IP1, NOMO, SLC33A1, SERPINE1, FSTB, HIF1AN, NUP62L, LEMD3, SAMHD1, PRPF19	0.972305
GOTERM_BP_FAT	GO:0023057	negative regulation of signaling	10	NCLN, PAK1IP1, NOMO, SLC33A1, FSTB, HIF1AN, NUP62L, LEMD3, SAMHD1, PRPF19	0.972305
GOTERM_BP_FAT	GO:0009968	negative regulation of signal transduction	10	NCLN, PAK1IP1, NOMO, SLC33A1, FSTB, HIF1AN, NUP62L, LEMD3, SAMHD1, PRPF19	0.972305
GOTERM_BP_FAT	GO:0010648	negative regulation of cell communication	10	NCLN, PAK1IP1, NOMO, SLC33A1, FSTB, HIF1AN, NUP62L, LEMD3, SAMHD1, PRPF19	0.972305
GOTERM_BP_FAT	GO:0009967	positive regulation of signal transduction	8	WU:FA26C03, MTDHB, SI:DKEY-239J18.2, DMXL2, AAK1A, RRAGCB, NUP62L, SI:DKEY-26G8.4	0.993398
GOTERM_BP_FAT	GO:0023056	positive regulation of signaling	8	WU:FA26C03, MTDHB, SI:DKEY-239J18.2, DMXL2, AAK1A, RRAGCB, NUP62L, SI:DKEY-26G8.4	0.99498
GOTERM_BP_FAT	GO:0010647	positive regulation of cell communication	8	WU:FA26C03, MTDHB, SI:DKEY-239J18.2, DMXL2, AAK1A, RRAGCB, NUP62L, SI:DKEY-26G8.4	0.99498
GOTERM_BP_FAT	GO:0009966	regulation of signal transduction	26	PAK1IP1, NOMO, RRAGCB, PRPF19, SAMHD1, PPP1R2, NCLN, MTDHB, SART3, FSTB, HIF1AN, TOPBP1, WU:FA26C03, SI:DKEY-239J18.2, SLC33A1, CAD, AAK1A, NUP62L, LEMD3, CRABP2A, NLE1, SI:DKEY-26G8.4, NCL, DMXL2, CYTH1A, LLGL2	0.999838
GOTERM_BP_FAT	GO:0010646	regulation of cell communication	26	PAK1IP1, NOMO, RRAGCB, PRPF19, SAMHD1, PPP1R2, NCLN, MTDHB, SART3, FSTB, HIF1AN, TOPBP1, WU:FA26C03, SI:DKEY-239J18.2, SLC33A1, CAD, AAK1A, NUP62L, LEMD3, CRABP2A, NLE1, SI:DKEY-26G8.4, NCL, DMXL2, CYTH1A, LLGL2	0.999981
GOTERM_BP_FAT	GO:0023051	regulation of signaling	26	PAK1IP1, NOMO, RRAGCB, PRPF19, SAMHD1, PPP1R2, NCLN, MTDHB, SART3, FSTB, HIF1AN, TOPBP1, WU:FA26C03, SI:DKEY-239J18.2, SLC33A1, CAD, AAK1A, NUP62L, LEMD3, CRABP2A, NLE1, SI:DKEY-26G8.4, NCL, DMXL2, CYTH1A, LLGL2	0.999985
GOTERM_BP_FAT	GO:1902531	regulation of intracellular signal transduction	8	MTDHB, SART3, CYTH1A, RRAGCB, NUP62L, TOPBP1, PRPF19, CRABP2A	0.999995
Annotation Cluster 80	Enrichment Score: 0.3248440417510587
Category	Term		Count	Genes	FDR
GOTERM_CC_FAT	GO:0098858	actin-based cell projection	7	CDH1, MYO1EA, EZRB, NGDN, ABI1B, ABI1A, MSNA	0.710731
GOTERM_CC_FAT	GO:0005902	microvillus	4	CDH1, MYO1EA, EZRB, MSNA	0.908411
GOTERM_MF_FAT	GO:0045296	cadherin binding	4	DCHS1B, CDH1, PKP3A, CTNND2B	0.956567
GOTERM_MF_FAT	GO:0050839	cell adhesion molecule binding	8	DCHS1B, BCAM, CDH1, EZRB, TJP2B, PKP3A, CTNND2B, MSNA	0.956567
GOTERM_CC_FAT	GO:0005912	adherens junction	6	PDLIM5B, CDH1, EZRB, PKP3A, CTNND2B, MSNA	0.946695
GOTERM_CC_FAT	GO:0005911	cell-cell junction	8	BCAM, PDLIM5B, CDH1, EZRB, TJP2B, PKP3A, CTNND2B, MSNA	0.946695
GOTERM_BP_FAT	GO:0098609	cell-cell adhesion	8	DCHS1B, BCAM, CDH1, SMARCA5, TJP2B, PKP3A, PCDH1B, CTNND2B	0.972305
GOTERM_CC_FAT	GO:0070161	anchoring junction	10	BCAM, PDLIM5B, CDH1, EZRB, EVLA, TJP2B, PKP3A, CTNND2B, MSNA, PXNA	0.97231
GOTERM_BP_FAT	GO:0007155	cell adhesion	10	DCHS1B, MFGE8B, BCAM, CDH1, SMARCA5, TJP2B, PKP3A, PCDH1B, CTNND2B, PXNA	0.988905
GOTERM_MF_FAT	GO:0003779	actin binding	9	PDLIM5B, MYO1EA, EZRB, MYO9AA, EVLA, CFL2, MSNA, IQGAP3, MARCKSL1B	0.997055
GOTERM_CC_FAT	GO:0030054	cell junction	17	CYFIP2, KALRNB, PDLIM5B, EZRB, MYO9AA, EVLA, TJP2B, SAMD4A, PKP3A, CTNND2B, BCAM, SEPTIN5A, CDH1, RAB12, GNA11B, MSNA, PXNA	0.999964
Annotation Cluster 81	Enrichment Score: 0.2921290006296313
Category	Term		Count	Genes	FDR
GOTERM_BP_FAT	GO:0034063	stress granule assembly	3	ATXN2L, G3BP1, G3BP2B	0.972305
GOTERM_CC_FAT	GO:0010494	cytoplasmic stress granule	5	ATXN2L, DDX19B, SSB, G3BP1, G3BP2B	0.946695
GOTERM_CC_FAT	GO:0036464	cytoplasmic ribonucleoprotein granule	7	ATXN2L, DDX19B, SSB, G3BP1, SAMD4A, SMN1, G3BP2B	0.946695
GOTERM_CC_FAT	GO:0035770	ribonucleoprotein granule	7	ATXN2L, DDX19B, SSB, G3BP1, SAMD4A, SMN1, G3BP2B	0.946695
Annotation Cluster 82	Enrichment Score: 0.2876003587733309
Category	Term		Count	Genes	FDR
GOTERM_BP_FAT	GO:0045785	positive regulation of cell adhesion	4	CCDC80, OPA1, HSPD1, CD276	0.972305
GOTERM_BP_FAT	GO:0050870	positive regulation of T cell activation	3	OPA1, HSPD1, CD276	0.972305
GOTERM_BP_FAT	GO:1903039	positive regulation of leukocyte cell-cell adhesion	3	OPA1, HSPD1, CD276	0.972305
GOTERM_BP_FAT	GO:0051251	positive regulation of lymphocyte activation	3	OPA1, HSPD1, CD276	0.972305
GOTERM_BP_FAT	GO:0022409	positive regulation of cell-cell adhesion	3	OPA1, HSPD1, CD276	0.972305
GOTERM_BP_FAT	GO:0050867	positive regulation of cell activation	3	OPA1, HSPD1, CD276	0.972305
GOTERM_BP_FAT	GO:0002696	positive regulation of leukocyte activation	3	OPA1, HSPD1, CD276	0.972305
GOTERM_BP_FAT	GO:1903037	regulation of leukocyte cell-cell adhesion	3	OPA1, HSPD1, CD276	0.972305
GOTERM_BP_FAT	GO:0050863	regulation of T cell activation	3	OPA1, HSPD1, CD276	0.972305
GOTERM_BP_FAT	GO:0051249	regulation of lymphocyte activation	3	OPA1, HSPD1, CD276	0.972305
GOTERM_BP_FAT	GO:0002694	regulation of leukocyte activation	3	OPA1, HSPD1, CD276	0.972305
GOTERM_BP_FAT	GO:0030155	regulation of cell adhesion	5	CCDC80, OPA1, PLXNA4, HSPD1, CD276	0.972305
GOTERM_BP_FAT	GO:0050865	regulation of cell activation	3	OPA1, HSPD1, CD276	0.972305
GOTERM_BP_FAT	GO:0022407	regulation of cell-cell adhesion	3	OPA1, HSPD1, CD276	0.972305
GOTERM_BP_FAT	GO:0051240	positive regulation of multicellular organismal process	7	UTP15, MTDHB, OPA1, SERPINE1, PLXNA4, HSPD1, CD276	0.972305
GOTERM_BP_FAT	GO:0002684	positive regulation of immune system process	4	OPA1, C1QBP, HSPD1, CD276	0.972305
GOTERM_BP_FAT	GO:0002682	regulation of immune system process	7	OPA1, PARP1, SMYD5, C1QBP, SAMHD1, HSPD1, CD276	0.972305
Annotation Cluster 83	Enrichment Score: 0.2852834334047552
Category	Term		Count	Genes	FDR
GOTERM_MF_FAT	GO:0140993	histone modifying activity	32	SRPK1B, NAA40, SMYD5, NUAK1A, CITA, AURKB, PPM1G, FBL, PPP1R2, DUSP12, NTMT1, KAT7B, CHEK1, NSD2, TRIOB, PBK, RIOK1, PRMT6, PRMT5, PRMT7, KALRNB, CSNK2A1, RIOK3, PRMT1, PRMT3, PTPRGA, VRK1, BAZ1B, PPP5C, RIOX1, EEF1AKMT1, ATR	0.956567
GOTERM_MF_FAT	GO:0016773	phosphotransferase activity, alcohol group as acceptor	36	SRPK1B, LOC794952, ITPK1B, UCK2A, MVK, NUAK1A, CITA, FGFRL1B, HK2, AURKB, PFKPA, PAPSS1, CHEK1, TRIOB, PBK, RIOK1, CHKB, KALRNB, CSNK2A1, ADKB, RIOK3, PLK1, AAK1A, PKMA, VRK1, BAZ1B, CSNK2A2A, TBCK, MAP3K15, CDK6, EPHA2A, ITPKA, CDK2, CDK1, TGFBR2B, ATR	0.956567
GOTERM_MF_FAT	GO:0004674	protein serine/threonine kinase activity	22	SRPK1B, LOC794952, KALRNB, CSNK2A1, RIOK3, PLK1, NUAK1A, AAK1A, VRK1, CITA, CSNK2A2A, AURKB, MAP3K15, CDK6, CHEK1, CDK2, TRIOB, CDK1, PBK, RIOK1, TGFBR2B, ATR	0.956567
GOTERM_MF_FAT	GO:0140996	histone H3 kinase activity	14	SRPK1B, KALRNB, CSNK2A1, RIOK3, NUAK1A, VRK1, BAZ1B, CITA, AURKB, CHEK1, TRIOB, PBK, RIOK1, ATR	0.956567
GOTERM_MF_FAT	GO:0141003	histone H2AX kinase activity	14	SRPK1B, KALRNB, CSNK2A1, RIOK3, NUAK1A, VRK1, BAZ1B, CITA, AURKB, CHEK1, TRIOB, PBK, RIOK1, ATR	0.956567
GOTERM_MF_FAT	GO:0035173	histone kinase activity	14	SRPK1B, KALRNB, CSNK2A1, RIOK3, NUAK1A, VRK1, BAZ1B, CITA, AURKB, CHEK1, TRIOB, PBK, RIOK1, ATR	0.956567
GOTERM_MF_FAT	GO:0004676	3-phosphoinositide-dependent protein kinase activity	12	SRPK1B, KALRNB, CSNK2A1, RIOK3, NUAK1A, CHEK1, TRIOB, VRK1, RIOK1, CITA, AURKB, ATR	0.956567
GOTERM_MF_FAT	GO:0004677	DNA-dependent protein kinase activity	12	SRPK1B, KALRNB, CSNK2A1, RIOK3, NUAK1A, CHEK1, TRIOB, VRK1, RIOK1, CITA, AURKB, ATR	0.956567
GOTERM_MF_FAT	GO:0004679	AMP-activated protein kinase activity	12	SRPK1B, KALRNB, CSNK2A1, RIOK3, NUAK1A, CHEK1, TRIOB, VRK1, RIOK1, CITA, AURKB, ATR	0.956567
GOTERM_MF_FAT	GO:0004711	ribosomal protein S6 kinase activity	12	SRPK1B, KALRNB, CSNK2A1, RIOK3, NUAK1A, CHEK1, TRIOB, VRK1, RIOK1, CITA, AURKB, ATR	0.956567
GOTERM_MF_FAT	GO:0140823	histone H2BS36 kinase activity	12	SRPK1B, KALRNB, CSNK2A1, RIOK3, NUAK1A, CHEK1, TRIOB, VRK1, RIOK1, CITA, AURKB, ATR	0.956567
GOTERM_MF_FAT	GO:0140855	histone H3S57 kinase activity	12	SRPK1B, KALRNB, CSNK2A1, RIOK3, NUAK1A, CHEK1, TRIOB, VRK1, RIOK1, CITA, AURKB, ATR	0.956567
GOTERM_MF_FAT	GO:0140857	histone H3T45 kinase activity	12	SRPK1B, KALRNB, CSNK2A1, RIOK3, NUAK1A, CHEK1, TRIOB, VRK1, RIOK1, CITA, AURKB, ATR	0.956567
GOTERM_MF_FAT	GO:0140995	histone H2A kinase activity	12	SRPK1B, KALRNB, CSNK2A1, RIOK3, NUAK1A, CHEK1, TRIOB, VRK1, RIOK1, CITA, AURKB, ATR	0.956567
GOTERM_MF_FAT	GO:0140997	histone H4 kinase activity	12	SRPK1B, KALRNB, CSNK2A1, RIOK3, NUAK1A, CHEK1, TRIOB, VRK1, RIOK1, CITA, AURKB, ATR	0.956567
GOTERM_MF_FAT	GO:0140998	histone H2B kinase activity	12	SRPK1B, KALRNB, CSNK2A1, RIOK3, NUAK1A, CHEK1, TRIOB, VRK1, RIOK1, CITA, AURKB, ATR	0.956567
GOTERM_MF_FAT	GO:0035175	histone H3S10 kinase activity	12	SRPK1B, KALRNB, CSNK2A1, RIOK3, NUAK1A, CHEK1, TRIOB, VRK1, RIOK1, CITA, AURKB, ATR	0.956567
GOTERM_MF_FAT	GO:0035402	histone H3T11 kinase activity	12	SRPK1B, KALRNB, CSNK2A1, RIOK3, NUAK1A, CHEK1, TRIOB, VRK1, RIOK1, CITA, AURKB, ATR	0.956567
GOTERM_MF_FAT	GO:0035403	histone H3T6 kinase activity	12	SRPK1B, KALRNB, CSNK2A1, RIOK3, NUAK1A, CHEK1, TRIOB, VRK1, RIOK1, CITA, AURKB, ATR	0.956567
GOTERM_MF_FAT	GO:1990244	histone H2AT120 kinase activity	12	SRPK1B, KALRNB, CSNK2A1, RIOK3, NUAK1A, CHEK1, TRIOB, VRK1, RIOK1, CITA, AURKB, ATR	0.956567
GOTERM_MF_FAT	GO:0035979	histone H2AXS139 kinase activity	12	SRPK1B, KALRNB, CSNK2A1, RIOK3, NUAK1A, CHEK1, TRIOB, VRK1, RIOK1, CITA, AURKB, ATR	0.956567
GOTERM_MF_FAT	GO:0072354	histone H3T3 kinase activity	12	SRPK1B, KALRNB, CSNK2A1, RIOK3, NUAK1A, CHEK1, TRIOB, VRK1, RIOK1, CITA, AURKB, ATR	0.956567
GOTERM_MF_FAT	GO:0072371	histone H2AS121 kinase activity	12	SRPK1B, KALRNB, CSNK2A1, RIOK3, NUAK1A, CHEK1, TRIOB, VRK1, RIOK1, CITA, AURKB, ATR	0.956567
GOTERM_MF_FAT	GO:0072518	Rho-dependent protein serine/threonine kinase activity	12	SRPK1B, KALRNB, CSNK2A1, RIOK3, NUAK1A, CHEK1, TRIOB, VRK1, RIOK1, CITA, AURKB, ATR	0.956567
GOTERM_MF_FAT	GO:0044022	histone H3S28 kinase activity	12	SRPK1B, KALRNB, CSNK2A1, RIOK3, NUAK1A, CHEK1, TRIOB, VRK1, RIOK1, CITA, AURKB, ATR	0.956567
GOTERM_MF_FAT	GO:0044023	histone H4S1 kinase activity	12	SRPK1B, KALRNB, CSNK2A1, RIOK3, NUAK1A, CHEK1, TRIOB, VRK1, RIOK1, CITA, AURKB, ATR	0.956567
GOTERM_MF_FAT	GO:0044024	histone H2AS1 kinase activity	12	SRPK1B, KALRNB, CSNK2A1, RIOK3, NUAK1A, CHEK1, TRIOB, VRK1, RIOK1, CITA, AURKB, ATR	0.956567
GOTERM_MF_FAT	GO:0044025	histone H2BS14 kinase activity	12	SRPK1B, KALRNB, CSNK2A1, RIOK3, NUAK1A, CHEK1, TRIOB, VRK1, RIOK1, CITA, AURKB, ATR	0.956567
GOTERM_MF_FAT	GO:0016301	kinase activity	42	SRPK1B, LOC794952, ITPK1B, UCK2A, MVK, NUAK1A, CITA, FGFRL1B, HK2, AURKB, PFKPA, PAPSS1, CHEK1, TRIOB, PBK, PACSIN2, TK1, RIOK1, GCN1, CHKB, KALRNB, CSNK2A1, ADKB, RIOK3, PLK1, AAK1A, PKMA, VRK1, BAZ1B, DCK, CSNK2A2A, ZGC:110540, TBCK, MAP3K15, CDK6, EPHA2A, PRKRA, ITPKA, CDK2, CDK1, TGFBR2B, ATR	0.956567
GOTERM_MF_FAT	GO:0004694	eukaryotic translation initiation factor 2alpha kinase activity	12	SRPK1B, KALRNB, CSNK2A1, RIOK3, NUAK1A, CHEK1, TRIOB, VRK1, RIOK1, CITA, AURKB, ATR	0.956567
GOTERM_BP_FAT	GO:0016310	phosphorylation	38	SRPK1B, ITPK1B, UCK2A, MVK, NUAK1A, CITA, HK2, AURKB, PFKPA, CHEK1, TRIOB, PBK, PACSIN2, TK1, RIOK1, GCN1, CHKB, CSNK2A1, ADKB, RIOK3, PLK1, AAK1A, PKMA, VRK1, BAZ1B, DCK, CSNK2A2A, ZGC:110540, TBCK, MAP3K15, CDK6, EPHA2A, PRKRA, ITPKA, CDK2, CDK1, TGFBR2B, ATR	0.972305
GOTERM_MF_FAT	GO:0106310	protein serine kinase activity	3	PBK, VRK1, AURKB	0.956567
GOTERM_MF_FAT	GO:0004672	protein kinase activity	26	SRPK1B, LOC794952, NUAK1A, CITA, FGFRL1B, AURKB, CHEK1, TRIOB, PBK, RIOK1, KALRNB, CSNK2A1, RIOK3, PLK1, AAK1A, VRK1, BAZ1B, CSNK2A2A, TBCK, MAP3K15, CDK6, EPHA2A, CDK2, CDK1, TGFBR2B, ATR	0.956567
GOTERM_BP_FAT	GO:0036211	protein modification process	63	SRPK1B, SETD6, NMT1A, USP39, PRPF19, UBE2Z, DUSP12, UCHL1, NTMT1, CHEK1, PBK, PRMT6, PRMT5, PRMT7, PARP1, CSNK2A1, PRMT1, DHPS, PRMT3, PTPRGA, AAK1A, VRK1, BAZ1B, SENP1, CTU2, ANAPC5, PPIH, PPID, ANAPC1, DCUN1D5, USP10, UHRF1, NUAK1A, METAP2B, CITA, AURKB, PPM1G, TIMM50, DPH1, TRIOB, DPH5, DPH6, RIMKLA, DCAF13, RANBP2, NAA10, RIOK3, PLK1, CSNK2A2A, HMBSA, TBCK, MAP3K15, CDK6, EPHA2A, ST3GAL3B, CD…	0.972305
GOTERM_BP_FAT	GO:0006468	protein phosphorylation	20	SRPK1B, CSNK2A1, RIOK3, PLK1, NUAK1A, AAK1A, VRK1, CITA, CSNK2A2A, AURKB, TBCK, MAP3K15, CDK6, EPHA2A, CHEK1, CDK2, TRIOB, CDK1, PBK, TGFBR2B	0.972305
Annotation Cluster 84	Enrichment Score: 0.28401281314470195
Category	Term		Count	Genes	FDR
GOTERM_BP_FAT	GO:0048667	cell morphogenesis involved in neuron differentiation	19	CYFIP2, RB1, SLBP, LRRC15, KALRNB, TMEM41B, MYO9AA, EVLA, SLC33A1, CHCHD10, HNRNPR, CTNND2B, TARDBPB, DPYSL2B, PITPNAA, RTN4A, SMN1, PLXNA4, LLGL2	0.972305
GOTERM_BP_FAT	GO:0048588	developmental cell growth	5	MYO9AA, HNRNPR, SMN1, TARDBPB, DCAF13	0.972305
GOTERM_BP_FAT	GO:0048858	cell projection morphogenesis	21	CYFIP2, RB1, SLBP, LRRC15, KALRNB, TMEM41B, MYO9AA, EVLA, SLC33A1, CAD, CHCHD10, HNRNPR, ABI1B, ABI1A, CTNND2B, TARDBPB, DPYSL2B, PITPNAA, RTN4A, SMN1, PLXNA4	0.972305
GOTERM_BP_FAT	GO:0016049	cell growth	5	MYO9AA, HNRNPR, SMN1, TARDBPB, DCAF13	0.972305
GOTERM_BP_FAT	GO:0048675	axon extension	4	MYO9AA, HNRNPR, SMN1, TARDBPB	0.972305
GOTERM_BP_FAT	GO:0000902	cell morphogenesis	23	CYFIP2, RB1, SLBP, LRRC15, KALRNB, TMEM41B, MYO9AA, EVLA, SLC33A1, CAD, CHCHD10, HNRNPR, ABI1B, ABI1A, CTNND2B, TARDBPB, DPYSL2B, PITPNAA, RTN4A, CDH1, SMN1, PLXNA4, LLGL2	0.972305
GOTERM_BP_FAT	GO:0007409	axonogenesis	17	CYFIP2, RB1, SLBP, LRRC15, KALRNB, TMEM41B, MYO9AA, EVLA, SLC33A1, CHCHD10, HNRNPR, TARDBPB, DPYSL2B, PITPNAA, RTN4A, SMN1, PLXNA4	0.972305
GOTERM_BP_FAT	GO:1990138	neuron projection extension	4	MYO9AA, HNRNPR, SMN1, TARDBPB	0.972305
GOTERM_BP_FAT	GO:0048812	neuron projection morphogenesis	19	CYFIP2, RB1, SLBP, LRRC15, KALRNB, TMEM41B, MYO9AA, EVLA, SLC33A1, CAD, CHCHD10, HNRNPR, CTNND2B, TARDBPB, DPYSL2B, PITPNAA, RTN4A, SMN1, PLXNA4	0.972305
GOTERM_BP_FAT	GO:0040007	growth	15	HSPA9, UTP25, MYO9AA, LARP7, NRG1, HNRNPR, ESCO2, TARDBPB, HSPD1, POLA2, RBBP4, GEMIN5, MTREX, SMN1, DCAF13	0.972305
GOTERM_BP_FAT	GO:0048589	developmental growth	15	HSPA9, UTP25, MYO9AA, LARP7, NRG1, HNRNPR, ESCO2, TARDBPB, HSPD1, POLA2, RBBP4, GEMIN5, MTREX, SMN1, DCAF13	0.972305
GOTERM_BP_FAT	GO:0120039	plasma membrane bounded cell projection morphogenesis	19	CYFIP2, RB1, SLBP, LRRC15, KALRNB, TMEM41B, MYO9AA, EVLA, SLC33A1, CAD, CHCHD10, HNRNPR, CTNND2B, TARDBPB, DPYSL2B, PITPNAA, RTN4A, SMN1, PLXNA4	0.972305
GOTERM_BP_FAT	GO:0048468	cell development	67	RB1, TGFB1B, CYFIP2, LTV1, TMEM41B, HNRNPR, CTNND2B, WDR43, DPYSL2B, TFR1A, SART3, OPA1, STMN1A, DHX15, FLVCR1, TOPBP1, DDX18, PRMT7, PCYT2, KALRNB, DHPS, CAD, TMOD2, TJP2B, PTPRGA, NRG1, SLC43A1A, EIF1AXB, F8, KIF2A, DKC1, POLR1A, POLR1B, GEMIN5, LLGL2, SLBP, LRRC15, DNMT1, MAX, SMYD5, EVLA, METAP2B, NPM1A, PITPNAA, CCNB1, SMN1, MTA3, SEC23B, DCAF13, PLXNA4, CCT5, HSPA9, MYO9AA, SLC33A1, CHCHD10…	0.972305
GOTERM_BP_FAT	GO:0031175	neuron projection development	22	CYFIP2, RB1, SLBP, LRRC15, KALRNB, TMEM41B, MYO9AA, EVLA, SLC33A1, CAD, PTPRGA, CHCHD10, HNRNPR, CTNND2B, TARDBPB, DPYSL2B, PITPNAA, RTN4A, STMN1A, SMN1, ATXN10, PLXNA4	0.972305
GOTERM_BP_FAT	GO:0030030	cell projection organization	35	CYFIP2, RB1, SLBP, LRRC15, TMEM41B, EZRB, EVLA, HNRNPR, ABI1B, ABI1A, CTNND2B, DPYSL2B, PITPNAA, ORC4, STMN1A, RUVBL2, RUVBL1, PACSIN2, SMN1, PLXNA4, RANBP2, ADSL, NUDC, KALRNB, MYO9AA, SLC33A1, CAD, CHCHD10, PTPRGA, TARDBPB, TMEM231, RTN4A, ATXN10, ATR, LLGL2	0.972305
GOTERM_BP_FAT	GO:0097485	neuron projection guidance	11	CYFIP2, RB1, SLBP, LRRC15, KALRNB, RTN4A, TMEM41B, EVLA, HNRNPR, SMN1, PLXNA4	0.972305
GOTERM_BP_FAT	GO:0007411	axon guidance	11	CYFIP2, RB1, SLBP, LRRC15, KALRNB, RTN4A, TMEM41B, EVLA, HNRNPR, SMN1, PLXNA4	0.972305
GOTERM_BP_FAT	GO:0061564	axon development	17	CYFIP2, RB1, SLBP, LRRC15, KALRNB, TMEM41B, MYO9AA, EVLA, SLC33A1, CHCHD10, HNRNPR, TARDBPB, DPYSL2B, PITPNAA, RTN4A, SMN1, PLXNA4	0.972305
GOTERM_BP_FAT	GO:0007528	neuromuscular junction development	3	MYO9AA, SMN1, TARDBPB	0.972305
GOTERM_BP_FAT	GO:0120036	plasma membrane bounded cell projection organization	32	CYFIP2, RB1, SLBP, LRRC15, TMEM41B, EZRB, EVLA, HNRNPR, CTNND2B, DPYSL2B, PITPNAA, ORC4, STMN1A, RUVBL2, RUVBL1, PACSIN2, SMN1, PLXNA4, ADSL, NUDC, KALRNB, MYO9AA, SLC33A1, CAD, CHCHD10, PTPRGA, TARDBPB, TMEM231, RTN4A, ATXN10, ATR, LLGL2	0.972305
GOTERM_BP_FAT	GO:0031290	retinal ganglion cell axon guidance	3	CYFIP2, RB1, SLBP	0.972305
GOTERM_BP_FAT	GO:0048666	neuron development	26	CYFIP2, RB1, SLBP, LRRC15, TMEM41B, EVLA, HNRNPR, CTNND2B, DPYSL2B, PITPNAA, STMN1A, SMN1, PLXNA4, KALRNB, MYO9AA, SLC33A1, CAD, CHCHD10, PTPRGA, NRG1, TARDBPB, WARS1, RTN4A, KIF2A, ATXN10, LLGL2	0.972305
GOTERM_BP_FAT	GO:0022008	neurogenesis	34	CYFIP2, RB1, SLBP, LRRC15, TMEM41B, EVLA, HNRNPR, ABI1B, ABI1A, CTNND2B, DPYSL2B, PITPNAA, FBL, STMN1A, CDH1, SMN1, PLXNA4, ADSL, KALRNB, MYO9AA, SLC33A1, CAD, CHCHD10, PTPRGA, NRG1, TARDBPB, WARS1, F8, RTN4A, KIF2A, CDK1, ATXN10, PES, LLGL2	0.972305
GOTERM_BP_FAT	GO:0048699	generation of neurons	30	CYFIP2, RB1, SLBP, LRRC15, TMEM41B, EVLA, HNRNPR, ABI1B, ABI1A, CTNND2B, DPYSL2B, PITPNAA, STMN1A, CDH1, SMN1, PLXNA4, KALRNB, MYO9AA, SLC33A1, CAD, CHCHD10, PTPRGA, NRG1, TARDBPB, WARS1, RTN4A, KIF2A, CDK1, ATXN10, LLGL2	0.972305
GOTERM_BP_FAT	GO:0034330	cell junction organization	8	CDH1, MYO9AA, TJP2B, SMN1, CTNND2B, TARDBPB, PLXNA4, LLGL2	0.972305
GOTERM_BP_FAT	GO:0050808	synapse organization	5	MYO9AA, SMN1, CTNND2B, TARDBPB, PLXNA4	0.972305
GOTERM_BP_FAT	GO:0030182	neuron differentiation	27	CYFIP2, RB1, SLBP, LRRC15, TMEM41B, EVLA, HNRNPR, CTNND2B, DPYSL2B, PITPNAA, STMN1A, SMN1, PLXNA4, KALRNB, MYO9AA, SLC33A1, CAD, CHCHD10, PTPRGA, NRG1, TARDBPB, WARS1, RTN4A, KIF2A, CDK1, ATXN10, LLGL2	0.972305
GOTERM_BP_FAT	GO:0060560	developmental growth involved in morphogenesis	4	MYO9AA, HNRNPR, SMN1, TARDBPB	0.972305
GOTERM_BP_FAT	GO:0007399	nervous system development	53	RB1, CYFIP2, TMEM41B, HNRNPR, CTNND2B, USP39, DPYSL2B, MSI2B, FBL, STMN1A, CDH1, WLS, ADSL, KALRNB, CAD, PTPRGA, NRG1, CRABP2A, F8, KIF2A, MCM5, NUP98, LLGL2, SLBP, LRRC15, UTP25, TUBGCP2, EVLA, ABI1B, ABI1A, PPM1G, PITPNAA, EXOSC5, NCLN, HIRIP3, SMN1, EXOSC2, PLXNA4, NOP56, MYO9AA, SLC33A1, CHCHD10, NFATC1, TARDBPB, MARCKSL1B, WARS1, RTN4A, CDK1, UBA2, ATXN10, CNNM2A, TGFBR2B, PES	0.972305
Annotation Cluster 85	Enrichment Score: 0.269765407788697
Category	Term		Count	Genes	FDR
GOTERM_BP_FAT	GO:1903050	regulation of proteolysis involved in protein catabolic process	4	PRMT6, PSME3, CCDC22, FHIT	0.972305
GOTERM_BP_FAT	GO:2000058	regulation of ubiquitin-dependent protein catabolic process	3	PRMT6, CCDC22, FHIT	0.972305
GOTERM_BP_FAT	GO:0030162	regulation of proteolysis	5	PRMT6, PSME3, SERPINE1, CCDC22, FHIT	0.972305
GOTERM_BP_FAT	GO:0009894	regulation of catabolic process	13	PRMT6, USP10, HEATR1, SAMD4A, CPT1AB, RRAGCB, FHIT, LARS1B, HSPD1, SYNCRIPL, PSME3, CCDC22, HNRNPA0B	0.972305
Annotation Cluster 86	Enrichment Score: 0.2666614293566366
Category	Term		Count	Genes	FDR
GOTERM_BP_FAT	GO:0061484	hematopoietic stem cell homeostasis	4	SART3, POLR3H, KIF2C, SAE1	0.888007
GOTERM_BP_FAT	GO:0030097	hemopoiesis	25	TGFB1B, LTV1, DNMT1, MAX, SMYD5, METAP2B, NPM1A, WDR43, TFR1A, SART3, DHX15, FLVCR1, TOPBP1, MTA3, SEC23B, HSPA9, DDX18, KALRNB, EIF1AXB, CDAN1, DKC1, GEMIN5, KRAS, SAE1, TGFBR2B	0.972305
GOTERM_BP_FAT	GO:0048872	homeostasis of number of cells	9	TFR1A, CDAN1, SART3, FLVCR1, POLR3H, KIF2C, SAE1, SEC23B, EIF1AXB	0.972305
GOTERM_BP_FAT	GO:0048871	multicellular organismal-level homeostasis	11	TFR1A, CDAN1, SART3, UHRF1, TJP2B, FLVCR1, POLR3H, KIF2C, SAE1, SEC23B, EIF1AXB	0.972305
GOTERM_BP_FAT	GO:0002376	immune system process	23	WU:FA26C03, DNMT1, SI:DKEY-239J18.2, XRCC4, PARP1, IRF2B, MHC1ZEA, HMGB2B, SAMHD1, EIF1AXB, SI:DKEY-26G8.4, HSPD1, WDR55, TFR1A, CDAN1, SART3, MSH2, C1QBP, FLVCR1, GEMIN5, SEC23B, CD276, MCM2	0.972305
GOTERM_BP_FAT	GO:0030218	erythrocyte differentiation	5	TFR1A, CDAN1, FLVCR1, SEC23B, EIF1AXB	0.972305
GOTERM_BP_FAT	GO:0034101	erythrocyte homeostasis	5	TFR1A, CDAN1, FLVCR1, SEC23B, EIF1AXB	0.972305
GOTERM_BP_FAT	GO:0002262	myeloid cell homeostasis	5	TFR1A, CDAN1, FLVCR1, SEC23B, EIF1AXB	0.972305
GOTERM_BP_FAT	GO:0030099	myeloid cell differentiation	7	TFR1A, DDX18, DNMT1, CDAN1, FLVCR1, SEC23B, EIF1AXB	0.972305
Annotation Cluster 87	Enrichment Score: 0.2481424389858212
Category	Term		Count	Genes	FDR
GOTERM_BP_FAT	GO:0006417	regulation of translation	12	MSI2B, PTCD3, SEPSECS, SSB, SMYD5, CNOT11, NGDN, SAMD4A, MRPL13, LRPPRC, PUM3, GCN1	0.972305
GOTERM_BP_FAT	GO:0051246	regulation of protein metabolic process	19	PTCD3, PRMT6, SSB, SMYD5, NGDN, SERPINE1, SAMD4A, EIF1AXB, FHIT, MRPL13, LRPPRC, PUM3, MSI2B, SEPSECS, TPX2, CNOT11, PSME3, CCDC22, GCN1	0.972305
GOTERM_BP_FAT	GO:0010608	post-transcriptional regulation of gene expression	15	PTCD3, SSB, SMYD5, HEATR1, NGDN, SAMD4A, MRPL13, LRPPRC, PUM3, MSI2B, SEPSECS, SYNCRIPL, CNOT11, HNRNPA0B, GCN1	0.972305
Annotation Cluster 88	Enrichment Score: 0.2480356192015654
Category	Term		Count	Genes	FDR
GOTERM_BP_FAT	GO:0045861	negative regulation of proteolysis	3	PRMT6, SERPINE1, FHIT	0.972305
GOTERM_BP_FAT	GO:0051246	regulation of protein metabolic process	19	PTCD3, PRMT6, SSB, SMYD5, NGDN, SERPINE1, SAMD4A, EIF1AXB, FHIT, MRPL13, LRPPRC, PUM3, MSI2B, SEPSECS, TPX2, CNOT11, PSME3, CCDC22, GCN1	0.972305
GOTERM_BP_FAT	GO:0030162	regulation of proteolysis	5	PRMT6, PSME3, SERPINE1, CCDC22, FHIT	0.972305
GOTERM_BP_FAT	GO:0051248	negative regulation of protein metabolic process	5	PRMT6, SERPINE1, SAMD4A, FHIT, MRPL13	0.972305
Annotation Cluster 89	Enrichment Score: 0.23830512308170412
Category	Term		Count	Genes	FDR
GOTERM_BP_FAT	GO:0045943	positive regulation of transcription by RNA polymerase I	4	UTP15, HEATR1, WDR75, NOL11	0.437876
GOTERM_BP_FAT	GO:0006356	regulation of transcription by RNA polymerase I	4	UTP15, HEATR1, WDR75, NOL11	0.70473
GOTERM_BP_FAT	GO:0045814	negative regulation of gene expression, epigenetic	8	HELLS, DNMT1, SMYD5, EED, UHRF1, POLE3, SMARCA5, RRP8	0.972305
GOTERM_BP_FAT	GO:0040029	epigenetic regulation of gene expression	9	HELLS, DNMT1, PRMT7, SMYD5, EED, UHRF1, POLE3, SMARCA5, RRP8	0.972305
GOTERM_BP_FAT	GO:0051253	negative regulation of RNA metabolic process	14	PRMT6, PARP1, UHRF1, EED, DNAJB1A, NOC2L, AURKB, SYNCRIPL, RIOX1, RUVBL2, RBMX, MTA3, HNRNPA0B, LYAR	0.972305
GOTERM_BP_FAT	GO:0031507	heterochromatin formation	7	HELLS, DNMT1, EED, UHRF1, POLE3, SMARCA5, RRP8	0.972305
GOTERM_BP_FAT	GO:0000122	negative regulation of transcription by RNA polymerase II	8	PARP1, EED, UHRF1, DNAJB1A, NOC2L, LYAR, MTA3, AURKB	0.972305
GOTERM_BP_FAT	GO:0010629	negative regulation of gene expression	20	HELLS, DNMT1, SMYD5, UHRF1, EED, SERPINE1, SMARCA5, SAMD4A, MRPL13, RRP8, SPOUT1, EXOSC5, EXOSC10, PRKRA, CNOT11, EXOSC9, MRTO4, POLE3, RBMX, EXOSC2	0.972305
GOTERM_BP_FAT	GO:0010558	negative regulation of macromolecule biosynthetic process	29	DNMT1, SMYD5, UHRF1, SERPINE1, NOC2L, MRPL13, RRP8, SPOUT1, AURKB, EXOSC5, EXOSC10, EXOSC9, RUVBL2, MTA3, EXOSC2, LYAR, PRMT6, HELLS, PARP1, EED, DNAJB1A, SAMD4A, SMARCA5, RIOX1, PRKRA, CNOT11, MRTO4, POLE3, RBMX	0.972305
GOTERM_BP_FAT	GO:0045892	negative regulation of DNA-templated transcription	11	PRMT6, RIOX1, PARP1, EED, UHRF1, RUVBL2, DNAJB1A, NOC2L, LYAR, MTA3, AURKB	0.972305
GOTERM_BP_FAT	GO:1902679	negative regulation of RNA biosynthetic process	11	PRMT6, RIOX1, PARP1, EED, UHRF1, RUVBL2, DNAJB1A, NOC2L, LYAR, MTA3, AURKB	0.972305
GOTERM_BP_FAT	GO:0010628	positive regulation of gene expression	8	SYNCRIPL, SSB, OPA1, SMYD5, CIRBPA, RBMX, HNRNPA0B, HSPD1	0.972305
GOTERM_BP_FAT	GO:0009890	negative regulation of biosynthetic process	29	DNMT1, SMYD5, UHRF1, SERPINE1, NOC2L, MRPL13, RRP8, SPOUT1, AURKB, EXOSC5, EXOSC10, EXOSC9, RUVBL2, MTA3, EXOSC2, LYAR, PRMT6, HELLS, PARP1, EED, DNAJB1A, SAMD4A, SMARCA5, RIOX1, PRKRA, CNOT11, MRTO4, POLE3, RBMX	0.972305
GOTERM_BP_FAT	GO:0010557	positive regulation of macromolecule biosynthetic process	25	TOP2A, MAX, SMYD5, HEATR1, NPM1A, HSPD1, OPA1, RUVBL1, HNRNPUB, HNRNPA0B, UTP15, HELLS, SSB, SMARCA5, HMGA2, WDR75, LARP7, NFATC1, DNAJC2, SYNCRIPL, HMGA1A, CIRBPA, FOXK2B, NOL11, RBMX	0.972305
GOTERM_BP_FAT	GO:0045934	negative regulation of nucleobase-containing compound metabolic process	14	PRMT6, PARP1, UHRF1, EED, DNAJB1A, NOC2L, AURKB, SYNCRIPL, RIOX1, RUVBL2, RBMX, MTA3, HNRNPA0B, LYAR	0.972305
GOTERM_BP_FAT	GO:0009891	positive regulation of biosynthetic process	25	TOP2A, MAX, SMYD5, HEATR1, NPM1A, HSPD1, OPA1, RUVBL1, HNRNPUB, HNRNPA0B, UTP15, HELLS, SSB, SMARCA5, HMGA2, WDR75, LARP7, NFATC1, DNAJC2, SYNCRIPL, HMGA1A, CIRBPA, FOXK2B, NOL11, RBMX	0.972305
GOTERM_BP_FAT	GO:0010605	negative regulation of macromolecule metabolic process	32	DNMT1, SMYD5, UHRF1, SERPINE1, NOC2L, MRPL13, FHIT, RRP8, SPOUT1, AURKB, EXOSC5, EXOSC10, EXOSC9, RUVBL2, MTA3, HNRNPA0B, EXOSC2, LYAR, PRMT6, HELLS, PARP1, EED, DNAJB1A, SAMD4A, SMARCA5, SYNCRIPL, RIOX1, PRKRA, CNOT11, MRTO4, POLE3, RBMX	0.972305
GOTERM_BP_FAT	GO:0009892	negative regulation of metabolic process	33	DNMT1, SMYD5, UHRF1, SERPINE1, RRAGCB, NOC2L, MRPL13, FHIT, RRP8, SPOUT1, AURKB, EXOSC5, EXOSC10, EXOSC9, RUVBL2, MTA3, HNRNPA0B, EXOSC2, LYAR, PRMT6, HELLS, PARP1, EED, DNAJB1A, SAMD4A, SMARCA5, SYNCRIPL, RIOX1, PRKRA, CNOT11, MRTO4, POLE3, RBMX	0.972305
GOTERM_BP_FAT	GO:0045893	positive regulation of DNA-templated transcription	16	TOP2A, UTP15, HELLS, MAX, HEATR1, SMARCA5, LARP7, WDR75, NFATC1, NPM1A, DNAJC2, RUVBL1, FOXK2B, HNRNPUB, NOL11, RBMX	0.972305
GOTERM_BP_FAT	GO:1902680	positive regulation of RNA biosynthetic process	16	TOP2A, UTP15, HELLS, MAX, HEATR1, SMARCA5, LARP7, WDR75, NFATC1, NPM1A, DNAJC2, RUVBL1, FOXK2B, HNRNPUB, NOL11, RBMX	0.972305
GOTERM_BP_FAT	GO:0010604	positive regulation of macromolecule metabolic process	29	TOP2A, MAX, SMYD5, HEATR1, NPM1A, HSPD1, OPA1, RUVBL1, HNRNPUB, HNRNPA0B, UTP15, HELLS, SSB, PARP1, SAMD4A, SMARCA5, HMGA2, WDR75, LARP7, NFATC1, DNAJC2, TPX2, SYNCRIPL, HMGA1A, CIRBPA, FOXK2B, NOL11, CCDC22, RBMX	0.972305
GOTERM_BP_FAT	GO:0009893	positive regulation of metabolic process	30	TOP2A, MAX, SMYD5, HEATR1, NPM1A, HSPD1, OPA1, RUVBL1, HNRNPUB, SMN1, HNRNPA0B, UTP15, HELLS, SSB, PARP1, SAMD4A, SMARCA5, HMGA2, WDR75, LARP7, NFATC1, DNAJC2, TPX2, SYNCRIPL, HMGA1A, CIRBPA, FOXK2B, NOL11, CCDC22, RBMX	0.972305
GOTERM_BP_FAT	GO:0051254	positive regulation of RNA metabolic process	18	TOP2A, UTP15, HELLS, MAX, HEATR1, SMARCA5, SAMD4A, LARP7, WDR75, NFATC1, NPM1A, DNAJC2, RUVBL1, CIRBPA, FOXK2B, HNRNPUB, NOL11, RBMX	0.972305
GOTERM_BP_FAT	GO:0010468	regulation of gene expression	85	RB1, TOP2A, SETD6, SERPINE1, KHDRBS1B, KHDRBS1A, USP39, NOC2L, RRP8, SPOUT1, MSI2B, RBM25B, OPA1, KHSRP, KAT7B, RUVBL2, RUVBL1, PRMT6, UTP15, PRMT5, HELLS, PRMT7, PARP1, PRMT1, EED, PRMT3, NGDN, DNAJB1A, WDR75, EIF1AXB, DNAJC2, HMGA1A, TBL1XR1A, MRTO4, FOXK2B, DNMT1, MAX, SMYD5, UHRF1, HEATR1, HMGB2B, NPM1A, MRPL13, AURKB, HSPD1, SBNO1, EXOSC5, MTDHB, EXOSC10, HNRNPDL, RBBP4, EXOSC9, NSD2, HNRNPU…	0.972305
GOTERM_BP_FAT	GO:0045935	positive regulation of nucleobase-containing compound metabolic process	19	TOP2A, UTP15, HELLS, PARP1, MAX, HEATR1, SMARCA5, SAMD4A, LARP7, WDR75, NFATC1, NPM1A, DNAJC2, RUVBL1, CIRBPA, FOXK2B, HNRNPUB, NOL11, RBMX	0.972305
GOTERM_BP_FAT	GO:0010556	regulation of macromolecule biosynthetic process	85	RB1, TOP2A, SETD6, SERPINE1, KHDRBS1B, KHDRBS1A, USP39, NOC2L, RRP8, SPOUT1, MSI2B, RBM25B, OPA1, KHSRP, KAT7B, RUVBL2, RUVBL1, PRMT6, UTP15, PRMT5, HELLS, PRMT7, PARP1, PRMT1, EED, PRMT3, NGDN, DNAJB1A, WDR75, EIF1AXB, DNAJC2, HMGA1A, TBL1XR1A, MRTO4, FOXK2B, DNMT1, MAX, SMYD5, UHRF1, HEATR1, HMGB2B, NPM1A, MRPL13, AURKB, HSPD1, SBNO1, EXOSC5, MTDHB, EXOSC10, HNRNPDL, RBBP4, EXOSC9, NSD2, HNRNPU…	0.972305
GOTERM_BP_FAT	GO:0045944	positive regulation of transcription by RNA polymerase II	9	TOP2A, HELLS, MAX, SMARCA5, LARP7, HNRNPUB, NFATC1, NPM1A, RBMX	0.972305
GOTERM_BP_FAT	GO:0006355	regulation of DNA-templated transcription	48	RB1, TOP2A, MAX, UHRF1, SETD6, HEATR1, HMGB2B, NPM1A, NOC2L, RRP8, AURKB, SBNO1, MTDHB, RBBP4, KHSRP, KAT7B, RUVBL2, RUVBL1, NSD2, HNRNPUB, MTA3, LYAR, PRMT6, UTP15, PRMT5, HELLS, PRMT7, PARP1, MTERF3, PRMT1, EED, IRF2B, PRMT3, DNAJB1A, SMARCA5, HMGA2, WDR75, LARP7, NFATC1, DNAJC2, RIOX1, HMGA1A, MYBBP1A, TBL1XR1A, FOXK2B, BMAL2, NOL11, RBMX	0.979097
GOTERM_BP_FAT	GO:2001141	regulation of RNA biosynthetic process	48	RB1, TOP2A, MAX, UHRF1, SETD6, HEATR1, HMGB2B, NPM1A, NOC2L, RRP8, AURKB, SBNO1, MTDHB, RBBP4, KHSRP, KAT7B, RUVBL2, RUVBL1, NSD2, HNRNPUB, MTA3, LYAR, PRMT6, UTP15, PRMT5, HELLS, PRMT7, PARP1, MTERF3, PRMT1, EED, IRF2B, PRMT3, DNAJB1A, SMARCA5, HMGA2, WDR75, LARP7, NFATC1, DNAJC2, RIOX1, HMGA1A, MYBBP1A, TBL1XR1A, FOXK2B, BMAL2, NOL11, RBMX	0.979767
GOTERM_BP_FAT	GO:0051252	regulation of RNA metabolic process	56	RB1, TOP2A, SRPK1B, SETD6, KHDRBS1B, KHDRBS1A, NOC2L, RRP8, RBM25B, KHSRP, KAT7B, RUVBL2, RUVBL1, PRMT6, UTP15, PRMT5, HELLS, PRMT7, PARP1, PRMT1, EED, PRMT3, DNAJB1A, WDR75, DNAJC2, HMGA1A, TBL1XR1A, FOXK2B, MAX, UHRF1, HEATR1, HMGB2B, NPM1A, AURKB, SBNO1, MTDHB, RBBP4, NSD2, HNRNPUB, HNRNPA0B, LYAR, MTA3, MTERF3, IRF2B, SAMD4A, SMARCA5, HMGA2, LARP7, NFATC1, SYNCRIPL, RIOX1, MYBBP1A, CIRBPA, BM…	0.986589
GOTERM_BP_FAT	GO:0019219	regulation of nucleobase-containing compound metabolic process	60	RB1, TOP2A, SRPK1B, DSCC1, SETD6, KHDRBS1B, KHDRBS1A, NOC2L, RRP8, RBM25B, KHSRP, KAT7B, RUVBL2, RUVBL1, PRMT6, UTP15, PRMT5, HELLS, PRMT7, PARP1, PRMT1, EED, PRMT3, DNAJB1A, WDR75, ESCO2, DNAJC2, HMGA1A, TBL1XR1A, FOXK2B, PCNA, MAX, UHRF1, HEATR1, HMGB2B, NPM1A, AURKB, SBNO1, MTDHB, RBBP4, NSD2, HNRNPUB, HNRNPA0B, LYAR, MTA3, MTERF3, IRF2B, SAMD4A, YLPM1, SMARCA5, HMGA2, LARP7, NFATC1, SYNCRIPL,…	0.987816
GOTERM_BP_FAT	GO:0006357	regulation of transcription by RNA polymerase II	28	RB1, TOP2A, MAX, UHRF1, HMGB2B, NPM1A, NOC2L, AURKB, MTDHB, KHSRP, KAT7B, RUVBL2, RUVBL1, HNRNPUB, MTA3, LYAR, HELLS, PARP1, EED, IRF2B, DNAJB1A, SMARCA5, LARP7, NFATC1, TBL1XR1A, FOXK2B, BMAL2, RBMX	0.999441
Annotation Cluster 90	Enrichment Score: 0.23394042928522174
Category	Term		Count	Genes	FDR
GOTERM_BP_FAT	GO:0046649	lymphocyte activation	4	DNMT1, SART3, GEMIN5, HSPD1	0.972305
GOTERM_BP_FAT	GO:0001775	cell activation	6	DCHS1B, DNMT1, SART3, GEMIN5, HSPD1, WLS	0.972305
GOTERM_BP_FAT	GO:0042110	T cell activation	3	DNMT1, GEMIN5, HSPD1	0.972305
GOTERM_BP_FAT	GO:0045321	leukocyte activation	4	DNMT1, SART3, GEMIN5, HSPD1	0.972305
GOTERM_BP_FAT	GO:0030098	lymphocyte differentiation	3	DNMT1, SART3, GEMIN5	0.972305
GOTERM_BP_FAT	GO:1903131	mononuclear cell differentiation	3	DNMT1, SART3, GEMIN5	0.972305
GOTERM_BP_FAT	GO:0002521	leukocyte differentiation	3	DNMT1, SART3, GEMIN5	0.972305
Annotation Cluster 91	Enrichment Score: 0.21646213700050793
Category	Term		Count	Genes	FDR
GOTERM_BP_FAT	GO:0070925	organelle assembly	33	TMEM41B, TUBGCP2, EZRB, NIP7, MPV17L2, AUP1, AURKB, ORC4, RACGAP1, C1QBP, RUVBL2, RAB23, G3BP1, RUVBL1, PACSIN2, KNTC1, CCT5, MDN1, ABT1, ADSL, NUDC, MTERF3, TMOD2, CHCHD10, KIF23, TMEM231, PWP2H, ATXN2L, EIF6, MRTO4, ATR, LLGL2, G3BP2B	0.972305
GOTERM_BP_FAT	GO:0030030	cell projection organization	35	CYFIP2, RB1, SLBP, LRRC15, TMEM41B, EZRB, EVLA, HNRNPR, ABI1B, ABI1A, CTNND2B, DPYSL2B, PITPNAA, ORC4, STMN1A, RUVBL2, RUVBL1, PACSIN2, SMN1, PLXNA4, RANBP2, ADSL, NUDC, KALRNB, MYO9AA, SLC33A1, CAD, CHCHD10, PTPRGA, TARDBPB, TMEM231, RTN4A, ATXN10, ATR, LLGL2	0.972305
GOTERM_BP_FAT	GO:0120036	plasma membrane bounded cell projection organization	32	CYFIP2, RB1, SLBP, LRRC15, TMEM41B, EZRB, EVLA, HNRNPR, CTNND2B, DPYSL2B, PITPNAA, ORC4, STMN1A, RUVBL2, RUVBL1, PACSIN2, SMN1, PLXNA4, ADSL, NUDC, KALRNB, MYO9AA, SLC33A1, CAD, CHCHD10, PTPRGA, TARDBPB, TMEM231, RTN4A, ATXN10, ATR, LLGL2	0.972305
GOTERM_BP_FAT	GO:0030031	cell projection assembly	12	RANBP2, CYFIP2, ORC4, NUDC, ADSL, EZRB, RUVBL2, RUVBL1, PACSIN2, ATR, TMEM231, LLGL2	0.972305
GOTERM_BP_FAT	GO:0060271	cilium assembly	10	ORC4, NUDC, ADSL, EZRB, RUVBL2, RUVBL1, PACSIN2, ATR, TMEM231, LLGL2	0.972305
GOTERM_BP_FAT	GO:0044782	cilium organization	10	ORC4, NUDC, ADSL, EZRB, RUVBL2, RUVBL1, PACSIN2, ATR, TMEM231, LLGL2	0.972305
GOTERM_BP_FAT	GO:0120031	plasma membrane bounded cell projection assembly	10	ORC4, NUDC, ADSL, EZRB, RUVBL2, RUVBL1, PACSIN2, ATR, TMEM231, LLGL2	0.972305
GOTERM_CC_FAT	GO:0031253	cell projection membrane	3	EZRB, PACSIN2, TMEM231	0.946695
Annotation Cluster 92	Enrichment Score: 0.2134927995234004
Category	Term		Count	Genes	FDR
GOTERM_MF_FAT	GO:0016763	pentosyltransferase activity	6	QTRT1, QTRT2, PNP5B, PARP1, HPRT1, UMPS	0.956567
GOTERM_MF_FAT	GO:0042802	identical protein binding	8	QTRT1, QTRT2, TRAP1, OAT, PARP1, HARS, HIF1AN, CTPS1A	0.956567
GOTERM_MF_FAT	GO:0042803	protein homodimerization activity	4	QTRT1, QTRT2, PARP1, HIF1AN	0.956567
GOTERM_MF_FAT	GO:0016757	glycosyltransferase activity	7	QTRT1, QTRT2, PNP5B, PARP1, ST3GAL3B, HPRT1, UMPS	0.97864
GOTERM_MF_FAT	GO:0046983	protein dimerization activity	8	QTRT1, QTRT2, PARP1, MAX, POLE3, ANO5B, BMAL2, HIF1AN	0.995533
Annotation Cluster 93	Enrichment Score: 0.20720368149570972
Category	Term		Count	Genes	FDR
GOTERM_BP_FAT	GO:0006646	phosphatidylethanolamine biosynthetic process	3	PCYT2, CHKB, PISD	0.972305
GOTERM_BP_FAT	GO:0046337	phosphatidylethanolamine metabolic process	3	PCYT2, CHKB, PISD	0.972305
GOTERM_BP_FAT	GO:0090407	organophosphate biosynthetic process	25	UCK2A, MVK, LOC100330864, UAP1, TYMS, PFAS, PAPSS1, PTDSS2, GNPNAT1, ADSSL, RRM1, ADSL, DUT, CHKB, PCYT2, ADKB, MBOAT7, CAD, MRPL24, PISD, IMPDH2, ITPKA, HPRT1, UMPS, CTPS1A	0.972305
GOTERM_BP_FAT	GO:0045017	glycerolipid biosynthetic process	7	PTDSS2, PCYT2, CHKB, MOGAT3A, MBOAT7, ITPKA, PISD	0.972305
GOTERM_BP_FAT	GO:0046474	glycerophospholipid biosynthetic process	6	PTDSS2, PCYT2, CHKB, MBOAT7, ITPKA, PISD	0.972305
KEGG_PATHWAY	dre00564:Glycerophospholipid metabolism		5	PTDSS2, PCYT2, CHKB, MBOAT7, PISD	0.932331
GOTERM_BP_FAT	GO:0008654	phospholipid biosynthetic process	7	PTDSS2, PCYT2, MVK, CHKB, MBOAT7, ITPKA, PISD	0.972305
GOTERM_BP_FAT	GO:0008610	lipid biosynthetic process	14	PCYT2, CHKB, MVK, MBOAT7, MSMO1, HSD17B7, PISD, SPTLC2A, PTDSS2, PTGES3B, SMPD4, MOGAT3A, PRXL2B, ITPKA	0.972305
GOTERM_BP_FAT	GO:0046486	glycerolipid metabolic process	8	PTDSS2, SMPD4, PCYT2, CHKB, MOGAT3A, MBOAT7, ITPKA, PISD	0.972305
GOTERM_BP_FAT	GO:0006650	glycerophospholipid metabolic process	7	PTDSS2, SMPD4, PCYT2, CHKB, MBOAT7, ITPKA, PISD	0.972305
GOTERM_BP_FAT	GO:0006644	phospholipid metabolic process	8	PTDSS2, SMPD4, PCYT2, MVK, CHKB, MBOAT7, ITPKA, PISD	0.984377
GOTERM_BP_FAT	GO:0006629	lipid metabolic process	20	PCYT2, CHKB, MVK, MBOAT7, CPT1AB, MSMO1, PEDS1, HSD17B7, PISD, SPTLC2A, PTDSS2, PTGES3B, FAM135B, SMPD4, MOGAT3A, FAAH2A, PRXL2B, ITPKA, ACOX3, SLC27A4	0.999799
Annotation Cluster 94	Enrichment Score: 0.19565935438040105
Category	Term		Count	Genes	FDR
GOTERM_BP_FAT	GO:0044743	protein transmembrane import into intracellular organelle	4	TIMM17A, TOMM40L, HSPD1, TIMM50	0.972305
GOTERM_BP_FAT	GO:0006626	protein targeting to mitochondrion	5	TIMM17A, PMPCA, TOMM40L, HSPD1, TIMM50	0.972305
GOTERM_BP_FAT	GO:0070585	protein localization to mitochondrion	5	TIMM17A, PMPCA, TOMM40L, HSPD1, TIMM50	0.972305
GOTERM_BP_FAT	GO:0072655	establishment of protein localization to mitochondrion	5	TIMM17A, PMPCA, TOMM40L, HSPD1, TIMM50	0.972305
GOTERM_BP_FAT	GO:0030150	protein import into mitochondrial matrix	3	TIMM17A, TOMM40L, TIMM50	0.972305
GOTERM_BP_FAT	GO:0071806	protein transmembrane transport	4	TIMM17A, TOMM40L, HSPD1, TIMM50	0.972305
GOTERM_CC_FAT	GO:0098800	inner mitochondrial membrane protein complex	4	AFG3L1, TIMM10B, TIMM17A, TIMM50	0.946695
GOTERM_BP_FAT	GO:0170036	import into the mitochondrion	3	TIMM17A, TOMM40L, TIMM50	0.972305
GOTERM_BP_FAT	GO:0006605	protein targeting	7	SCARB2B, TIMM17A, SRPRB, PMPCA, TOMM40L, HSPD1, TIMM50	0.972305
GOTERM_BP_FAT	GO:0006839	mitochondrial transport	5	TIMM17A, FLVCR1, TOMM40L, HSPD1, TIMM50	0.972305
GOTERM_BP_FAT	GO:1990542	mitochondrial transmembrane transport	4	TIMM17A, TOMM40L, HSPD1, TIMM50	0.972305
GOTERM_CC_FAT	GO:0005741	mitochondrial outer membrane	5	QTRT1, ARMC1L, QTRT2, TOMM40L, HK2	0.946695
GOTERM_CC_FAT	GO:0031968	organelle outer membrane	5	QTRT1, ARMC1L, QTRT2, TOMM40L, HK2	0.953838
GOTERM_CC_FAT	GO:0019867	outer membrane	5	QTRT1, ARMC1L, QTRT2, TOMM40L, HK2	0.953838
GOTERM_CC_FAT	GO:0019866	organelle inner membrane	13	SUN2, TRAP1, ENDOG, COX15, MPV17L2, LEMD3, TIMM50, HSPD1, PISD, AFG3L1, TIMM10B, OPA1, TIMM17A	0.982388
GOTERM_CC_FAT	GO:0005743	mitochondrial inner membrane	11	AFG3L1, TIMM10B, TRAP1, ENDOG, OPA1, COX15, TIMM17A, MPV17L2, HSPD1, TIMM50, PISD	0.991693
GOTERM_CC_FAT	GO:0005740	mitochondrial envelope	18	TRAP1, ENDOG, COX15, MPV17L2, TOMM40L, HK2, TIMM50, HSPD1, PISD, QTRT1, AFG3L1, TIMM10B, ARMC1L, QTRT2, OPA1, TIMM17A, COA7, THOP1	0.995301
GOTERM_CC_FAT	GO:0031966	mitochondrial membrane	16	TRAP1, ENDOG, COX15, MPV17L2, TOMM40L, HK2, TIMM50, HSPD1, PISD, QTRT1, AFG3L1, TIMM10B, ARMC1L, QTRT2, OPA1, TIMM17A	0.9982
GOTERM_BP_FAT	GO:0055085	transmembrane transport	13	SLC33A1, SLC43A1A, TOMM40L, TIMM50, SLC6A16B, HSPD1, SLC1A3A, ATP1B2A, ANO5B, ATP1B3B, TIMM17A, FLVCR1, SLC30A1A	0.999794
GOTERM_CC_FAT	GO:0098588	bounding membrane of organelle	19	LAMP1B, CHST6, SCARB2B, CCDC47, TOMM40L, HK2, TMEM231, QTRT1, RAP2C, ARMC1L, QTRT2, SMPD4, ST3GAL3B, RAB23, PACSIN2, SRPRB, SEC23B, ERGIC1, WLS	1
Annotation Cluster 95	Enrichment Score: 0.1893790063167716
Category	Term		Count	Genes	FDR
GOTERM_BP_FAT	GO:0051093	negative regulation of developmental process	6	CCT3, RIOX1, SMYD5, SERPINE1, HIF1AN, LLGL2	0.972305
GOTERM_BP_FAT	GO:0045596	negative regulation of cell differentiation	3	RIOX1, SMYD5, LLGL2	0.972305
GOTERM_BP_FAT	GO:0045595	regulation of cell differentiation	11	PRMT5, POLR3B, RIOX1, OPA1, SMYD5, EED, MSMO1, LOC553528, NUP62L, PLXNA4, LLGL2	0.972305
Annotation Cluster 96	Enrichment Score: 0.18361191293201193
Category	Term		Count	Genes	FDR
GOTERM_CC_FAT	GO:0098858	actin-based cell projection	7	CDH1, MYO1EA, EZRB, NGDN, ABI1B, ABI1A, MSNA	0.710731
GOTERM_BP_FAT	GO:0001764	neuron migration	4	CDH1, ABI1B, ABI1A, CTNND2B	0.972305
GOTERM_BP_FAT	GO:0060485	mesenchyme development	9	NCLN, POLR1A, POLR1B, RAB23, NOMO, DMXL2, ESF1, NRG1, ATR	0.972305
GOTERM_BP_FAT	GO:0048863	stem cell differentiation	9	TGFB1B, POLR1A, POLR1B, METAP2B, DMXL2, ESF1, NRG1, WDR43, TGFBR2B	0.972305
GOTERM_BP_FAT	GO:0048864	stem cell development	5	POLR1A, POLR1B, DMXL2, ESF1, NRG1	0.972305
GOTERM_BP_FAT	GO:0014032	neural crest cell development	5	POLR1A, POLR1B, DMXL2, ESF1, NRG1	0.972305
GOTERM_BP_FAT	GO:0014033	neural crest cell differentiation	5	POLR1A, POLR1B, DMXL2, ESF1, NRG1	0.972305
GOTERM_BP_FAT	GO:0001755	neural crest cell migration	3	POLR1B, DMXL2, NRG1	0.972305
GOTERM_BP_FAT	GO:0090497	mesenchymal cell migration	3	POLR1B, DMXL2, NRG1	0.972305
GOTERM_BP_FAT	GO:0048762	mesenchymal cell differentiation	5	POLR1A, POLR1B, DMXL2, ESF1, NRG1	0.972305
GOTERM_BP_FAT	GO:0001667	ameboidal-type cell migration	5	CDH1, EZRB, POLR1B, DMXL2, NRG1	0.972305
GOTERM_BP_FAT	GO:0048870	cell motility	14	DCHS1B, CD151, EZRB, NRG1, ABI1B, ABI1A, CTNND2B, IQGAP3, PUM3, CDH1, POLR1B, DMXL2, MCM5, PXNA	0.991022
GOTERM_BP_FAT	GO:0016477	cell migration	13	DCHS1B, CD151, EZRB, NRG1, ABI1B, ABI1A, CTNND2B, PUM3, CDH1, POLR1B, DMXL2, MCM5, PXNA	0.993317
Annotation Cluster 97	Enrichment Score: 0.1822983113989047
Category	Term		Count	Genes	FDR
GOTERM_BP_FAT	GO:1901342	regulation of vasculature development	6	UTP15, MTDHB, SERPINE1, HARS, HIF1AN, IARS1	0.972305
GOTERM_BP_FAT	GO:2000026	regulation of multicellular organismal development	17	UTP15, SMYD5, SERPINE1, LARP7, MSMO1, NRG1, NUP62L, MTDHB, OPA1, NCL, RUVBL2, RUVBL1, UBA2, HARS, HIF1AN, IARS1, PLXNA4	0.972305
GOTERM_BP_FAT	GO:0045765	regulation of angiogenesis	4	UTP15, MTDHB, SERPINE1, IARS1	0.972305
GOTERM_BP_FAT	GO:0051240	positive regulation of multicellular organismal process	7	UTP15, MTDHB, OPA1, SERPINE1, PLXNA4, HSPD1, CD276	0.972305
GOTERM_BP_FAT	GO:0022603	regulation of anatomical structure morphogenesis	9	UTP15, MTDHB, EZRB, SERPINE1, IARS1, MSNA, PLXNA4, DPYSL2B, ATR	0.972305
GOTERM_BP_FAT	GO:0051094	positive regulation of developmental process	4	UTP15, MTDHB, OPA1, PLXNA4	0.988934
Annotation Cluster 98	Enrichment Score: 0.18111753491714885
Category	Term		Count	Genes	FDR
GOTERM_MF_FAT	GO:0003688	DNA replication origin binding	5	ORC5, POLA1, ORC4, CDC45, MCM5	0.0842532
GOTERM_MF_FAT	GO:0003690	double-stranded DNA binding	18	RB1, MTERF3, MAX, UHRF1, IRF2B, NFATC1, ORC5, MSH6, POLA1, ORC4, RAD50, CDC45, MSH2, TDP1, FOXK2B, BMAL2, MCM5, RBMX	0.98819
GOTERM_CC_FAT	GO:0005667	transcription regulator complex	6	RB1, RBBP4, MAX, BMAL2, NFATC1, MTA3	0.991376
GOTERM_MF_FAT	GO:0043565	sequence-specific DNA binding	18	RB1, MAX, IRF2B, RPA1, RPA2, NFATC1, LRWD1, ORC5, POLA1, ORC4, RAD50, CDC45, MYBBP1A, FOXK2B, BMAL2, MCM5, RBMX, MTA3	0.99165
GOTERM_MF_FAT	GO:1990837	sequence-specific double-stranded DNA binding	12	ORC5, RB1, POLA1, ORC4, CDC45, MAX, IRF2B, FOXK2B, BMAL2, NFATC1, MCM5, RBMX	0.999212
GOTERM_MF_FAT	GO:0000978	RNA polymerase II cis-regulatory region sequence-specific DNA binding	5	IRF2B, FOXK2B, BMAL2, NFATC1, RBMX	0.999962
GOTERM_MF_FAT	GO:0000987	cis-regulatory region sequence-specific DNA binding	5	IRF2B, FOXK2B, BMAL2, NFATC1, RBMX	0.999965
GOTERM_MF_FAT	GO:0000977	RNA polymerase II transcription regulatory region sequence-specific DNA binding	6	RB1, IRF2B, FOXK2B, BMAL2, NFATC1, RBMX	0.999996
GOTERM_MF_FAT	GO:0000976	transcription cis-regulatory region binding	7	RB1, MAX, IRF2B, FOXK2B, BMAL2, NFATC1, RBMX	0.999996
GOTERM_MF_FAT	GO:0001067	transcription regulatory region nucleic acid binding	7	RB1, MAX, IRF2B, FOXK2B, BMAL2, NFATC1, RBMX	0.999996
GOTERM_MF_FAT	GO:0140110	transcription regulator activity	14	MAX, IRF2B, DNAJB1A, HMGA2, NFATC1, NOC2L, MTDHB, HMGA1A, MYBBP1A, KAT7B, TBL1XR1A, FOXK2B, BMAL2, MTA3	0.999998
GOTERM_MF_FAT	GO:0003700	DNA-binding transcription factor activity	5	MAX, IRF2B, FOXK2B, BMAL2, NFATC1	1
GOTERM_MF_FAT	GO:0000981	DNA-binding transcription factor activity, RNA polymerase II-specific	4	IRF2B, FOXK2B, BMAL2, NFATC1	1
Annotation Cluster 99	Enrichment Score: 0.1808057971378428
Category	Term		Count	Genes	FDR
GOTERM_BP_FAT	GO:0030336	negative regulation of cell migration	3	RAP2C, RTN4A, LLGL2	0.972305
GOTERM_BP_FAT	GO:2000146	negative regulation of cell motility	3	RAP2C, RTN4A, LLGL2	0.972305
GOTERM_BP_FAT	GO:0040013	negative regulation of locomotion	3	RAP2C, RTN4A, LLGL2	0.972305
GOTERM_BP_FAT	GO:0040012	regulation of locomotion	8	NOP56, RAP2C, RTN4A, ARHGEF39, PLXNA4, DPYSL2B, HSPD1, LLGL2	0.972305
GOTERM_BP_FAT	GO:0030334	regulation of cell migration	7	RAP2C, RTN4A, ARHGEF39, PLXNA4, DPYSL2B, HSPD1, LLGL2	0.972305
GOTERM_BP_FAT	GO:2000145	regulation of cell motility	7	RAP2C, RTN4A, ARHGEF39, PLXNA4, DPYSL2B, HSPD1, LLGL2	0.972305
Annotation Cluster 100	Enrichment Score: 0.1708487119007948
Category	Term		Count	Genes	FDR
GOTERM_BP_FAT	GO:0060218	hematopoietic stem cell differentiation	4	TGFB1B, METAP2B, WDR43, TGFBR2B	0.972305
GOTERM_BP_FAT	GO:0048863	stem cell differentiation	9	TGFB1B, POLR1A, POLR1B, METAP2B, DMXL2, ESF1, NRG1, WDR43, TGFBR2B	0.972305
GOTERM_BP_FAT	GO:0002244	hematopoietic progenitor cell differentiation	4	TGFB1B, METAP2B, WDR43, TGFBR2B	0.972305
GOTERM_BP_FAT	GO:0007166	cell surface receptor signaling pathway	13	TGFB1B, METAP2B, NRG1, NUP62L, NLE1, TMEM231, EPHA2A, MCM5, TGFBR2B, PLXNA4, PXNA, CD276, WLS	0.999889
Annotation Cluster 101	Enrichment Score: 0.16970382226674222
Category	Term		Count	Genes	FDR
GOTERM_BP_FAT	GO:0061005	cell differentiation involved in kidney development	3	ANLN, EZRB, SLC43A1A	0.972305
GOTERM_BP_FAT	GO:0035850	epithelial cell differentiation involved in kidney development	3	ANLN, EZRB, SLC43A1A	0.972305
GOTERM_BP_FAT	GO:0032835	glomerulus development	3	ANLN, MYO1EA, SLC43A1A	0.972305
GOTERM_BP_FAT	GO:0030855	epithelial cell differentiation	8	ANLN, RTN4A, EZRB, MYO9AA, DHPS, TJP2B, SLC43A1A, WARS1	0.972305
GOTERM_BP_FAT	GO:0072006	nephron development	3	ANLN, MYO1EA, SLC43A1A	0.972305
GOTERM_BP_FAT	GO:0001822	kidney development	4	ANLN, MYO1EA, EZRB, SLC43A1A	0.987978
GOTERM_BP_FAT	GO:0072001	renal system development	4	ANLN, MYO1EA, EZRB, SLC43A1A	0.987978
Annotation Cluster 102	Enrichment Score: 0.16844695960260006
Category	Term		Count	Genes	FDR
GOTERM_BP_FAT	GO:0009628	response to abiotic stimulus	13	SF3B4, HSP70.1, XRCC4, DNAJA2B, SI:DKEY-74K8.3, HSP90AA1.2, NFATC1, TRNT1, AURKB, LDHA, GNA11B, BMAL2, DAP3	0.972305
GOTERM_BP_FAT	GO:0009408	response to heat	3	HSP70.1, DNAJA2B, HSP90AA1.2	0.972305
GOTERM_BP_FAT	GO:0009266	response to temperature stimulus	3	HSP70.1, DNAJA2B, HSP90AA1.2	0.972305
KEGG_PATHWAY	dre04141:Protein processing in endoplasmic reticulum		6	CAPN2B, HSP70.1, DNAJA2B, DNAJB1A, HSP90AA1.2, SEC23B	0.998827
Annotation Cluster 103	Enrichment Score: 0.15858792143521164
Category	Term		Count	Genes	FDR
GOTERM_MF_FAT	GO:0140677	molecular function activator activity	24	TGFB1B, RANBP2, WU:FA26C03, PCNA, NAA15A, SI:DKEY-239J18.2, MYO9AA, ARHGAP1, NRG1, IQGAP3, AHSA1B, SI:DKEY-26G8.4, RANGAP1A, TBCK, RACGAP1, PSME3, ATP1B2A, ATP1B3B, PPP2R5CA, GNA11B, NAA15B, SEC23B, RANGAP1B, LLGL2	0.956567
GOTERM_MF_FAT	GO:0008047	enzyme activator activity	20	RANBP2, WU:FA26C03, PCNA, NAA15A, SI:DKEY-239J18.2, MYO9AA, ARHGAP1, NRG1, IQGAP3, SI:DKEY-26G8.4, RANGAP1A, TBCK, RACGAP1, PSME3, PPP2R5CA, GNA11B, NAA15B, SEC23B, RANGAP1B, LLGL2	0.956567
GOTERM_MF_FAT	GO:0005096	GTPase activator activity	11	RANBP2, RANGAP1A, TBCK, RACGAP1, MYO9AA, ARHGAP1, GNA11B, SEC23B, IQGAP3, RANGAP1B, LLGL2	0.956567
GOTERM_MF_FAT	GO:0098772	molecular function regulator activity	44	TGFB1B, PCNA, PAK1IP1, SERPINE1, ARHGAP1, IQGAP3, PPP1R2, CCNB1, RACGAP1, ATP1B3B, TRIOB, HSPA4B, PPP2R5CA, RCC1, HSPA4A, SEC23B, GCN1, RANBP2, WU:FA26C03, NAA15A, KALRNB, SI:DKEY-239J18.2, MYO9AA, ARHGEF39, RAB27A, NRG1, AHSA1B, SI:DKEY-26G8.4, RAP2C, MSH6, RANGAP1A, TBCK, MSH2, PSME3, ATP1B2A, CYTH1A, GNA11B, KRAS, ARHGEF15B, GCLM, NAA15B, RANGAP1B, LLGL2, SLC30A1A	0.956567
GOTERM_MF_FAT	GO:0060589	nucleoside-triphosphatase regulator activity	17	RANBP2, KALRNB, MYO9AA, ARHGEF39, ARHGAP1, IQGAP3, RANGAP1A, TBCK, RACGAP1, TRIOB, CYTH1A, GNA11B, RCC1, ARHGEF15B, SEC23B, RANGAP1B, LLGL2	0.956567
GOTERM_MF_FAT	GO:0030695	GTPase regulator activity	17	RANBP2, KALRNB, MYO9AA, ARHGEF39, ARHGAP1, IQGAP3, RANGAP1A, TBCK, RACGAP1, TRIOB, CYTH1A, GNA11B, RCC1, ARHGEF15B, SEC23B, RANGAP1B, LLGL2	0.956567
GOTERM_MF_FAT	GO:0030234	enzyme regulator activity	32	PCNA, PAK1IP1, SERPINE1, ARHGAP1, IQGAP3, PPP1R2, CCNB1, RACGAP1, TRIOB, PPP2R5CA, RCC1, SEC23B, GCN1, RANBP2, WU:FA26C03, NAA15A, KALRNB, SI:DKEY-239J18.2, MYO9AA, ARHGEF39, NRG1, SI:DKEY-26G8.4, RANGAP1A, TBCK, PSME3, CYTH1A, GNA11B, ARHGEF15B, GCLM, NAA15B, RANGAP1B, LLGL2	0.956567
GOTERM_MF_FAT	GO:0005085	guanyl-nucleotide exchange factor activity	6	KALRNB, ARHGEF39, CYTH1A, TRIOB, RCC1, ARHGEF15B	0.974522
Annotation Cluster 104	Enrichment Score: 0.15647254645246325
Category	Term		Count	Genes	FDR
GOTERM_BP_FAT	GO:1903829	positive regulation of protein localization	4	EZRB, LARP7, VRK1, MSNA	0.972305
GOTERM_BP_FAT	GO:0032880	regulation of protein localization	6	EZRB, LARP7, VRK1, MSNA, PXNA, TMEM231	0.972305
GOTERM_BP_FAT	GO:0060627	regulation of vesicle-mediated transport	8	SEPTIN5A, EZRB, DMXL2, ARHGAP1, PACSIN2, RAB27A, AAK1A, MSNA	0.972305
GOTERM_BP_FAT	GO:0060341	regulation of cellular localization	7	EZRB, ARHGAP1, LARP7, VRK1, MSNA, PXNA, TMEM231	0.972305
GOTERM_BP_FAT	GO:0032386	regulation of intracellular transport	3	EZRB, ARHGAP1, MSNA	0.972305
GOTERM_BP_FAT	GO:0030100	regulation of endocytosis	3	DMXL2, PACSIN2, AAK1A	0.972305
GOTERM_BP_FAT	GO:0051050	positive regulation of transport	3	EZRB, RAB27A, MSNA	0.972305
GOTERM_BP_FAT	GO:0032879	regulation of localization	13	EZRB, ARHGAP1, LARP7, AAK1A, RAB27A, VRK1, TMEM231, SEPTIN5A, DMXL2, PACSIN2, PLIN3, MSNA, PXNA	0.972305
GOTERM_CC_FAT	GO:0045177	apical part of cell	4	EZRB, CSE1L, RAB27A, MSNA	0.946695
GOTERM_BP_FAT	GO:0051049	regulation of transport	8	SEPTIN5A, EZRB, DMXL2, ARHGAP1, PACSIN2, RAB27A, AAK1A, MSNA	0.972305
GOTERM_CC_FAT	GO:0016324	apical plasma membrane	3	EZRB, CSE1L, RAB27A	0.954939
GOTERM_CC_FAT	GO:0070161	anchoring junction	10	BCAM, PDLIM5B, CDH1, EZRB, EVLA, TJP2B, PKP3A, CTNND2B, MSNA, PXNA	0.97231
KEGG_PATHWAY	dre04810:Regulation of actin cytoskeleton		7	CYFIP2, EZRB, CFL2, KRAS, MSNA, IQGAP3, PXNA	0.996832
GOTERM_CC_FAT	GO:0098590	plasma membrane region	8	RACGAP1, EZRB, CSE1L, CAVIN2A, PACSIN2, RAB27A, KIF23, TMEM231	0.999241
Annotation Cluster 105	Enrichment Score: 0.1451438018750441
Category	Term		Count	Genes	FDR
GOTERM_BP_FAT	GO:0140352	export from cell	8	DCHS1B, TANGO6, RAB12, ATP1B3B, ATP1B2A, RAB27A, WLS, LLGL2	0.972305
GOTERM_BP_FAT	GO:0046903	secretion	7	DCHS1B, TANGO6, RAB12, CSE1L, RAB27A, WLS, LLGL2	0.972305
GOTERM_BP_FAT	GO:0032940	secretion by cell	6	DCHS1B, TANGO6, RAB12, RAB27A, WLS, LLGL2	0.972305
GOTERM_BP_FAT	GO:0006887	exocytosis	4	DCHS1B, RAB12, RAB27A, LLGL2	0.972305
GOTERM_BP_FAT	GO:0016192	vesicle-mediated transport	13	DCHS1B, SCARB2B, MYO1EA, RAB27A, TFR1A, RAB42B, TFR1B, OPA1, RAB12, SEC23B, ERGIC1, SI:CH211-11K18.4, LLGL2	1
Annotation Cluster 106	Enrichment Score: 0.14260916270959642
Category	Term		Count	Genes	FDR
GOTERM_MF_FAT	GO:0031210	phosphatidylcholine binding	3	PITPNAA, ESYT1A, ESYT2A	0.956567
GOTERM_MF_FAT	GO:0050997	quaternary ammonium group binding	3	PITPNAA, ESYT1A, ESYT2A	0.956567
GOTERM_BP_FAT	GO:0010876	lipid localization	7	PITPNAA, ESYT1A, ESYT2A, TMEM41B, CRABP2A, SLC27A4, OSBPL3B	0.972305
GOTERM_BP_FAT	GO:0006869	lipid transport	7	PITPNAA, ESYT1A, ESYT2A, TMEM41B, CRABP2A, SLC27A4, OSBPL3B	0.972305
GOTERM_MF_FAT	GO:0005319	lipid transporter activity	3	PITPNAA, TMEM41B, SLC27A4	0.956567
GOTERM_MF_FAT	GO:0035091	phosphatidylinositol binding	4	PITPNAA, ESYT1A, ESYT2A, PHLDA2	0.990431
GOTERM_MF_FAT	GO:0005543	phospholipid binding	7	PITPNAA, ESYT1A, ESYT2A, OPA1, PACSIN2, NUP62L, PHLDA2	0.991659
GOTERM_MF_FAT	GO:0008289	lipid binding	10	PITPNAA, ESYT1A, ESYT2A, OPA1, PACSIN2, ACOX3, NUP62L, PHLDA2, CRABP2A, OSBPL3B	0.999505
Annotation Cluster 107	Enrichment Score: 0.13949747181835692
Category	Term		Count	Genes	FDR
GOTERM_MF_FAT	GO:0017124	SH3 domain binding	3	EVLA, ABI1B, ABI1A	0.956567
GOTERM_MF_FAT	GO:0019904	protein domain specific binding	3	EVLA, ABI1B, ABI1A	0.956567
GOTERM_CC_FAT	GO:0030027	lamellipodium	3	EVLA, ABI1B, ABI1A	0.946695
GOTERM_CC_FAT	GO:0031252	cell leading edge	5	EZRB, EVLA, PACSIN2, ABI1B, ABI1A	0.946695
Annotation Cluster 108	Enrichment Score: 0.1372263743361053
Category	Term		Count	Genes	FDR
GOTERM_BP_FAT	GO:0072359	circulatory system development	43	CPT1AB, WDR43, OPA1, RACGAP1, KAT7B, RUVBL2, RAB23, RUVBL1, DHX15, NUP43, HARS, NOP56, DCHS1B, PRMT5, NUDC, PDLIM5B, FKBPL, GINS3, CAD, RPA1, SMARCA5, HMGA2, PKMA, NRG1, NFATC1, NUP62L, ESCO2, LEMD3, TARDBPB, MARCKSL1B, DHFR, TBCK, RTN4A, GSPT1L, EPHA2A, NCL, PSME3, NUP54, PPIH, KRAS, KIF20A, MSNA, TGFBR2B	0.972305
GOTERM_BP_FAT	GO:0001944	vasculature development	20	PRMT5, FKBPL, CAD, HMGA2, CPT1AB, PKMA, NFATC1, LEMD3, TARDBPB, MARCKSL1B, WDR43, RTN4A, GSPT1L, EPHA2A, KAT7B, PSME3, DHX15, PPIH, HARS, MSNA	0.972305
GOTERM_BP_FAT	GO:0002040	sprouting angiogenesis	5	RTN4A, PSME3, HMGA2, PKMA, HARS	0.972305
GOTERM_BP_FAT	GO:0035295	tube development	28	UTP25, AHCTF1, DNMT1, WDR43, KIF15, CDH1, RUVBL2, DHX15, HARS, WLS, PRMT5, EED, RBM19, HMGA2, PKMA, NUP62L, TARDBPB, MARCKSL1B, WDR55, DHFR, RTN4A, POLR3B, EPHA2A, NCL, PSME3, NUP54, PPIH, MSNA	0.972305
GOTERM_BP_FAT	GO:0048514	blood vessel morphogenesis	13	PRMT5, HMGA2, PKMA, TARDBPB, MARCKSL1B, WDR43, RTN4A, EPHA2A, PSME3, DHX15, PPIH, HARS, MSNA	0.972305
GOTERM_BP_FAT	GO:0001568	blood vessel development	14	PRMT5, HMGA2, PKMA, TARDBPB, MARCKSL1B, WDR43, RTN4A, EPHA2A, KAT7B, PSME3, DHX15, PPIH, HARS, MSNA	0.972305
GOTERM_BP_FAT	GO:0035239	tube morphogenesis	18	UTP25, PRMT5, RBM19, HMGA2, PKMA, TARDBPB, MARCKSL1B, WDR43, DHFR, RTN4A, EPHA2A, CDH1, NCL, PSME3, DHX15, PPIH, HARS, MSNA	0.972305
GOTERM_BP_FAT	GO:0001525	angiogenesis	8	RTN4A, EPHA2A, PSME3, HMGA2, PPIH, PKMA, HARS, WDR43	0.972305
GOTERM_BP_FAT	GO:0048646	anatomical structure formation involved in morphogenesis	21	CYFIP2, NOP56, DNMT1, CAD, TMOD2, HMGA2, CHCHD10, NRG1, PKMA, NFATC1, WDR43, CCDC80, RTN4A, EPHA2A, CDH1, POLR1B, PSME3, PPIH, HARS, CCT5, PXNA	0.980157
Annotation Cluster 109	Enrichment Score: 0.1286702724874422
Category	Term		Count	Genes	FDR
GOTERM_BP_FAT	GO:1902653	secondary alcohol biosynthetic process	3	MVK, MSMO1, HSD17B7	0.972305
GOTERM_BP_FAT	GO:0006695	cholesterol biosynthetic process	3	MVK, MSMO1, HSD17B7	0.972305
GOTERM_BP_FAT	GO:0046165	alcohol biosynthetic process	5	SPTLC2A, MVK, ITPKA, MSMO1, HSD17B7	0.972305
GOTERM_BP_FAT	GO:0016126	sterol biosynthetic process	3	MVK, MSMO1, HSD17B7	0.972305
GOTERM_BP_FAT	GO:0006694	steroid biosynthetic process	3	MVK, MSMO1, HSD17B7	0.972305
GOTERM_BP_FAT	GO:0006066	alcohol metabolic process	7	ITPK1B, SPTLC2A, MVK, MOGAT3A, ITPKA, MSMO1, HSD17B7	0.972305
GOTERM_BP_FAT	GO:0008610	lipid biosynthetic process	14	PCYT2, CHKB, MVK, MBOAT7, MSMO1, HSD17B7, PISD, SPTLC2A, PTDSS2, PTGES3B, SMPD4, MOGAT3A, PRXL2B, ITPKA	0.972305
GOTERM_BP_FAT	GO:0008203	cholesterol metabolic process	3	MVK, MSMO1, HSD17B7	0.972305
GOTERM_BP_FAT	GO:0016125	sterol metabolic process	3	MVK, MSMO1, HSD17B7	0.972305
GOTERM_BP_FAT	GO:1902652	secondary alcohol metabolic process	3	MVK, MSMO1, HSD17B7	0.972305
GOTERM_BP_FAT	GO:0008202	steroid metabolic process	3	MVK, MSMO1, HSD17B7	0.972305
GOTERM_BP_FAT	GO:0006629	lipid metabolic process	20	PCYT2, CHKB, MVK, MBOAT7, CPT1AB, MSMO1, PEDS1, HSD17B7, PISD, SPTLC2A, PTDSS2, PTGES3B, FAM135B, SMPD4, MOGAT3A, FAAH2A, PRXL2B, ITPKA, ACOX3, SLC27A4	0.999799
Annotation Cluster 110	Enrichment Score: 0.12635059340963123
Category	Term		Count	Genes	FDR
GOTERM_BP_FAT	GO:2001233	regulation of apoptotic signaling pathway	6	WU:FA26C03, SART3, SI:DKEY-239J18.2, NUP62L, TOPBP1, SI:DKEY-26G8.4	0.972305
GOTERM_BP_FAT	GO:0043067	regulation of programmed cell death	19	CCT3, WU:FA26C03, AHCTF1, SI:DKEY-239J18.2, API5, HEATR1, NUP62L, NPM1A, UBE2Z, AURKB, SI:DKEY-26G8.4, BCL2L13, MTDHB, SART3, FANCD2, PPP1R13BA, MCM5, TOPBP1, PHLDA2	0.972305
GOTERM_MF_FAT	GO:0016505	peptidase activator activity involved in apoptotic process	3	WU:FA26C03, SI:DKEY-239J18.2, SI:DKEY-26G8.4	0.956567
GOTERM_MF_FAT	GO:0008656	cysteine-type endopeptidase activator activity involved in apoptotic process	3	WU:FA26C03, SI:DKEY-239J18.2, SI:DKEY-26G8.4	0.956567
GOTERM_MF_FAT	GO:0016504	peptidase activator activity	4	WU:FA26C03, SI:DKEY-239J18.2, PSME3, SI:DKEY-26G8.4	0.956567
GOTERM_BP_FAT	GO:0042981	regulation of apoptotic process	18	WU:FA26C03, AHCTF1, SI:DKEY-239J18.2, API5, HEATR1, NUP62L, NPM1A, UBE2Z, AURKB, SI:DKEY-26G8.4, BCL2L13, MTDHB, SART3, FANCD2, PPP1R13BA, MCM5, TOPBP1, PHLDA2	0.972305
GOTERM_BP_FAT	GO:0043069	negative regulation of programmed cell death	9	CCT3, MTDHB, FANCD2, API5, HEATR1, MCM5, NUP62L, UBE2Z, AURKB	0.972305
GOTERM_MF_FAT	GO:0043028	cysteine-type endopeptidase regulator activity involved in apoptotic process	3	WU:FA26C03, SI:DKEY-239J18.2, SI:DKEY-26G8.4	0.956567
GOTERM_BP_FAT	GO:2001235	positive regulation of apoptotic signaling pathway	3	WU:FA26C03, SI:DKEY-239J18.2, SI:DKEY-26G8.4	0.972305
GOTERM_BP_FAT	GO:0043066	negative regulation of apoptotic process	8	MTDHB, FANCD2, API5, HEATR1, MCM5, NUP62L, UBE2Z, AURKB	0.972305
GOTERM_MF_FAT	GO:0061134	peptidase regulator activity	5	WU:FA26C03, SI:DKEY-239J18.2, PSME3, SERPINE1, SI:DKEY-26G8.4	0.956567
GOTERM_MF_FAT	GO:0008234	cysteine-type peptidase activity	8	WU:FA26C03, CAPN2B, UCHL1, SI:DKEY-239J18.2, USP10, USP39, SI:DKEY-26G8.4, SENP1	0.956567
GOTERM_BP_FAT	GO:0006955	immune response	10	WU:FA26C03, SI:DKEY-239J18.2, MSH2, PARP1, C1QBP, MHC1ZEA, HMGB2B, SAMHD1, SI:DKEY-26G8.4, CD276	0.972305
GOTERM_MF_FAT	GO:0004197	cysteine-type endopeptidase activity	4	WU:FA26C03, CAPN2B, SI:DKEY-239J18.2, SI:DKEY-26G8.4	0.956567
GOTERM_BP_FAT	GO:0043065	positive regulation of apoptotic process	4	WU:FA26C03, SI:DKEY-239J18.2, PHLDA2, SI:DKEY-26G8.4	0.972305
GOTERM_BP_FAT	GO:0043068	positive regulation of programmed cell death	4	WU:FA26C03, SI:DKEY-239J18.2, PHLDA2, SI:DKEY-26G8.4	0.972305
GOTERM_MF_FAT	GO:0004175	endopeptidase activity	8	AFG3L1, WU:FA26C03, NRD1A, CAPN2B, SI:DKEY-239J18.2, PMPCA, THOP1, SI:DKEY-26G8.4	0.970868
GOTERM_BP_FAT	GO:0009967	positive regulation of signal transduction	8	WU:FA26C03, MTDHB, SI:DKEY-239J18.2, DMXL2, AAK1A, RRAGCB, NUP62L, SI:DKEY-26G8.4	0.993398
GOTERM_BP_FAT	GO:0048584	positive regulation of response to stimulus	11	WU:FA26C03, MTDHB, SI:DKEY-239J18.2, OPA1, PARP1, C1QBP, DMXL2, AAK1A, RRAGCB, NUP62L, SI:DKEY-26G8.4	0.994104
GOTERM_CC_FAT	GO:0005615	extracellular space	10	TGFB1B, WU:FA26C03, HPSE2, SI:DKEY-239J18.2, SERPINE1, MHC1ZEA, NRG1, FSTB, RBMX, SI:DKEY-26G8.4	0.994852
GOTERM_BP_FAT	GO:0023056	positive regulation of signaling	8	WU:FA26C03, MTDHB, SI:DKEY-239J18.2, DMXL2, AAK1A, RRAGCB, NUP62L, SI:DKEY-26G8.4	0.99498
GOTERM_BP_FAT	GO:0010647	positive regulation of cell communication	8	WU:FA26C03, MTDHB, SI:DKEY-239J18.2, DMXL2, AAK1A, RRAGCB, NUP62L, SI:DKEY-26G8.4	0.99498
KEGG_PATHWAY	dre04142:Lysosome		4	LAMP1B, SI:DKEY-239J18.2, SCARB2B, DMXL2	0.997353
GOTERM_CC_FAT	GO:0005764	lysosome	6	WU:FA26C03, LAMP1B, SI:DKEY-239J18.2, SCARB2B, RRAGCB, SI:DKEY-26G8.4	0.998042
GOTERM_CC_FAT	GO:0000323	lytic vacuole	6	WU:FA26C03, LAMP1B, SI:DKEY-239J18.2, SCARB2B, RRAGCB, SI:DKEY-26G8.4	0.998042
GOTERM_CC_FAT	GO:0005576	extracellular region	16	TGFB1B, WU:FA26C03, MFGE8B, HPSE2, SI:DKEY-239J18.2, SERPINE1, MHC1ZEA, NRG1, SI:DKEY-26G8.4, F8, CCDC80, RUVBL2, RUVBL1, SI:CH73-52E5.2, FSTB, RBMX	0.999139
GOTERM_CC_FAT	GO:0005773	vacuole	7	WU:FA26C03, LAMP1B, SI:DKEY-239J18.2, SCARB2B, RAB23, RRAGCB, SI:DKEY-26G8.4	0.999698
KEGG_PATHWAY	dre04140:Autophagy - animal		4	LAMP1B, SI:DKEY-239J18.2, RRAGCB, KRAS	0.999897
GOTERM_BP_FAT	GO:0030163	protein catabolic process	10	WU:FA26C03, UTP25, UCHL1, SI:DKEY-239J18.2, UHRF1, AFG2B, ANAPC5, AUP1, ANAPC1, SI:DKEY-26G8.4	0.999984
GOTERM_BP_FAT	GO:0051603	proteolysis involved in protein catabolic process	9	WU:FA26C03, UCHL1, SI:DKEY-239J18.2, UHRF1, AFG2B, ANAPC5, AUP1, ANAPC1, SI:DKEY-26G8.4	0.999993
Annotation Cluster 111	Enrichment Score: 0.11685162653414921
Category	Term		Count	Genes	FDR
GOTERM_BP_FAT	GO:0030010	establishment of cell polarity	4	NUMA1, CDH1, MYO9AA, LLGL2	0.972305
GOTERM_BP_FAT	GO:0034330	cell junction organization	8	CDH1, MYO9AA, TJP2B, SMN1, CTNND2B, TARDBPB, PLXNA4, LLGL2	0.972305
GOTERM_CC_FAT	GO:0005938	cell cortex	9	ANLN, SEPTIN5A, NUMA1, CDH1, EZRB, ANLN2, IQGAP3, PXNA, LLGL2	0.946695
GOTERM_BP_FAT	GO:0007163	establishment or maintenance of cell polarity	5	NUMA1, CDH1, MYO9AA, CKAP5, LLGL2	0.972305
Annotation Cluster 112	Enrichment Score: 0.10975513527276796
Category	Term		Count	Genes	FDR
GOTERM_CC_FAT	GO:0009897	external side of plasma membrane	4	TFR1A, TFR1B, MHC1ZEA, CD276	0.946695
GOTERM_CC_FAT	GO:0009986	cell surface	5	TFR1A, TFR1B, MHC1ZEA, DIP2A, CD276	0.946695
GOTERM_CC_FAT	GO:0098552	side of membrane	5	TFR1A, TFR1B, MHC1ZEA, GNA11B, CD276	0.946695
Annotation Cluster 113	Enrichment Score: 0.10425345734293225
Category	Term		Count	Genes	FDR
GOTERM_BP_FAT	GO:0035725	sodium ion transmembrane transport	3	ATP1B3B, ATP1B2A, SLC6A16B	0.972305
GOTERM_BP_FAT	GO:0006814	sodium ion transport	3	ATP1B3B, ATP1B2A, SLC6A16B	0.972305
GOTERM_BP_FAT	GO:0006826	iron ion transport	3	TFR1A, TFR1B, FLVCR1	0.972305
GOTERM_BP_FAT	GO:0055082	intracellular chemical homeostasis	10	TFR1A, TFR1B, CBWD, CCDC47, ATP1B3B, DMXL2, ATP1B2A, ATP2B4, HK2, SLC30A1A	0.972305
GOTERM_BP_FAT	GO:0030003	intracellular monoatomic cation homeostasis	9	TFR1A, TFR1B, CBWD, CCDC47, ATP1B3B, DMXL2, ATP1B2A, ATP2B4, SLC30A1A	0.972305
GOTERM_BP_FAT	GO:0006873	intracellular monoatomic ion homeostasis	9	TFR1A, TFR1B, CBWD, CCDC47, ATP1B3B, DMXL2, ATP1B2A, ATP2B4, SLC30A1A	0.972305
GOTERM_BP_FAT	GO:0000041	transition metal ion transport	4	TFR1A, TFR1B, FLVCR1, SLC30A1A	0.972305
GOTERM_BP_FAT	GO:0098771	inorganic ion homeostasis	9	TFR1A, TFR1B, CBWD, CCDC47, ATP1B3B, ATP1B2A, ATP2B4, CNNM2A, SLC30A1A	0.972305
GOTERM_BP_FAT	GO:0055080	monoatomic cation homeostasis	10	TFR1A, TFR1B, CBWD, CCDC47, ATP1B3B, DMXL2, ATP1B2A, ATP2B4, CNNM2A, SLC30A1A	0.972305
GOTERM_BP_FAT	GO:0050801	monoatomic ion homeostasis	10	TFR1A, TFR1B, CBWD, CCDC47, ATP1B3B, DMXL2, ATP1B2A, ATP2B4, CNNM2A, SLC30A1A	0.972305
GOTERM_BP_FAT	GO:0019725	cellular homeostasis	12	TFR1A, TFR1B, CBWD, CCDC47, ATP1B3B, DMXL2, ATP1B2A, ATP2B4, SMN1, GCLM, HK2, SLC30A1A	0.972305
GOTERM_BP_FAT	GO:0048878	chemical homeostasis	12	TFR1A, TFR1B, CBWD, CCDC47, ATP1B3B, DMXL2, ATP1B2A, ATP2B4, TLCD2, CNNM2A, HK2, SLC30A1A	0.972305
GOTERM_BP_FAT	GO:0042592	homeostatic process	24	UHRF1, CCDC47, TJP2B, ATP2B4, EIF1AXB, HK2, TFR1A, TFR1B, CDAN1, CBWD, SART3, DMXL2, ATP1B2A, ATP1B3B, FLVCR1, POLR3H, TLCD2, KIF2C, SMN1, SAE1, GCLM, SEC23B, CNNM2A, SLC30A1A	0.972305
GOTERM_BP_FAT	GO:0030001	metal ion transport	7	TFR1A, TFR1B, ATP1B3B, ATP1B2A, FLVCR1, SLC6A16B, SLC30A1A	0.972305
GOTERM_BP_FAT	GO:0098657	import into cell	10	TFR1A, TFR1B, OPA1, SLC1A3A, SCARB2B, MYO1EA, ATP1B3B, ATP1B2A, SLC27A4, SI:CH211-11K18.4	0.986688
GOTERM_BP_FAT	GO:0006812	monoatomic cation transport	7	TFR1A, TFR1B, ATP1B3B, ATP1B2A, FLVCR1, SLC6A16B, SLC30A1A	0.996942
GOTERM_BP_FAT	GO:0098660	inorganic ion transmembrane transport	5	ATP1B3B, ATP1B2A, ANO5B, SLC6A16B, SLC30A1A	0.998738
GOTERM_BP_FAT	GO:0098655	monoatomic cation transmembrane transport	4	ATP1B3B, ATP1B2A, SLC6A16B, SLC30A1A	0.999241
GOTERM_BP_FAT	GO:0098662	inorganic cation transmembrane transport	4	ATP1B3B, ATP1B2A, SLC6A16B, SLC30A1A	0.999241
GOTERM_BP_FAT	GO:0055085	transmembrane transport	13	SLC33A1, SLC43A1A, TOMM40L, TIMM50, SLC6A16B, HSPD1, SLC1A3A, ATP1B2A, ANO5B, ATP1B3B, TIMM17A, FLVCR1, SLC30A1A	0.999794
GOTERM_BP_FAT	GO:0034220	monoatomic ion transmembrane transport	5	ATP1B3B, ATP1B2A, ANO5B, SLC6A16B, SLC30A1A	0.999806
GOTERM_BP_FAT	GO:0006811	monoatomic ion transport	8	TFR1A, TFR1B, ATP1B3B, ATP1B2A, ANO5B, FLVCR1, SLC6A16B, SLC30A1A	0.999831
Annotation Cluster 114	Enrichment Score: 0.10041589759853452
Category	Term		Count	Genes	FDR
GOTERM_BP_FAT	GO:0071559	response to transforming growth factor beta	3	TGFB1B, TGFBR2B, PXNA	0.972305
GOTERM_BP_FAT	GO:0007179	transforming growth factor beta receptor signaling pathway	3	TGFB1B, TGFBR2B, PXNA	0.972305
GOTERM_BP_FAT	GO:0071560	cellular response to transforming growth factor beta stimulus	3	TGFB1B, TGFBR2B, PXNA	0.972305
GOTERM_BP_FAT	GO:0071363	cellular response to growth factor stimulus	4	TGFB1B, MCM5, TGFBR2B, PXNA	0.972305
GOTERM_BP_FAT	GO:0070848	response to growth factor	4	TGFB1B, MCM5, TGFBR2B, PXNA	0.972305
GOTERM_BP_FAT	GO:0141091	transforming growth factor beta receptor superfamily signaling pathway	3	TGFB1B, TGFBR2B, PXNA	0.972305
GOTERM_BP_FAT	GO:0007178	cell surface receptor protein serine/threonine kinase signaling pathway	3	TGFB1B, TGFBR2B, PXNA	0.972305
GOTERM_BP_FAT	GO:0007167	enzyme-linked receptor protein signaling pathway	6	TGFB1B, EPHA2A, NRG1, MCM5, TGFBR2B, PXNA	0.98005
GOTERM_BP_FAT	GO:0071495	cellular response to endogenous stimulus	5	TGFB1B, PKMA, MCM5, TGFBR2B, PXNA	0.991228
GOTERM_BP_FAT	GO:0007169	cell surface receptor protein tyrosine kinase signaling pathway	3	EPHA2A, NRG1, MCM5	0.992488
GOTERM_BP_FAT	GO:0009719	response to endogenous stimulus	5	TGFB1B, PKMA, MCM5, TGFBR2B, PXNA	0.998242
GOTERM_BP_FAT	GO:0007166	cell surface receptor signaling pathway	13	TGFB1B, METAP2B, NRG1, NUP62L, NLE1, TMEM231, EPHA2A, MCM5, TGFBR2B, PLXNA4, PXNA, CD276, WLS	0.999889
Annotation Cluster 115	Enrichment Score: 0.0989956395110501
Category	Term		Count	Genes	FDR
GOTERM_BP_FAT	GO:0032102	negative regulation of response to external stimulus	3	PARP1, SERPINE1, SAMHD1	0.972305
GOTERM_BP_FAT	GO:0032101	regulation of response to external stimulus	6	NOP56, PARP1, SETD6, SERPINE1, SAMHD1, HSPD1	0.972305
GOTERM_BP_FAT	GO:0048585	negative regulation of response to stimulus	12	NCLN, PARP1, PAK1IP1, NOMO, SLC33A1, SERPINE1, FSTB, HIF1AN, NUP62L, LEMD3, SAMHD1, PRPF19	0.972305
GOTERM_BP_FAT	GO:0031347	regulation of defense response	3	PARP1, SETD6, SAMHD1	0.972305
GOTERM_BP_FAT	GO:0080134	regulation of response to stress	7	DHX30, PARP1, SETD6, SERPINE1, TOPBP1, SAMHD1, PRPF19	0.976826
Annotation Cluster 116	Enrichment Score: 0.09760032213136781
Category	Term		Count	Genes	FDR
GOTERM_BP_FAT	GO:0003407	neural retina development	7	CYFIP2, SLBP, DNMT1, CDK1, EXOSC2, MARCKSL1B, CCT5	0.972305
GOTERM_BP_FAT	GO:0010842	retina layer formation	3	CYFIP2, DNMT1, CCT5	0.972305
GOTERM_BP_FAT	GO:0060042	retina morphogenesis in camera-type eye	4	CYFIP2, DNMT1, CDK1, CCT5	0.972305
GOTERM_BP_FAT	GO:0048592	eye morphogenesis	6	CCT3, CYFIP2, HSP70.1, DNMT1, CDK1, CCT5	0.972305
GOTERM_BP_FAT	GO:0048593	camera-type eye morphogenesis	5	CYFIP2, HSP70.1, DNMT1, CDK1, CCT5	0.972305
GOTERM_BP_FAT	GO:0009887	animal organ morphogenesis	20	CCT3, LTV1, CYFIP2, SLBP, HSP70.1, AHCTF1, DNMT1, NOLC1, NRG1, USP39, WDR43, WARS1, DHFR, POLR1A, NCL, CDK1, KRAS, SEC23B, CCT5, WLS	0.993435
GOTERM_BP_FAT	GO:0090596	sensory organ morphogenesis	6	CCT3, CYFIP2, HSP70.1, DNMT1, CDK1, CCT5	0.993748
Annotation Cluster 117	Enrichment Score: 0.08775550359154016
Category	Term		Count	Genes	FDR
GOTERM_MF_FAT	GO:0038024	cargo receptor activity	3	TFR1A, TFR1B, SCARB2B	0.956567
GOTERM_BP_FAT	GO:0006898	receptor-mediated endocytosis	3	TFR1A, TFR1B, SCARB2B	0.972305
GOTERM_BP_FAT	GO:0098657	import into cell	10	TFR1A, TFR1B, OPA1, SLC1A3A, SCARB2B, MYO1EA, ATP1B3B, ATP1B2A, SLC27A4, SI:CH211-11K18.4	0.986688
GOTERM_BP_FAT	GO:0006897	endocytosis	6	TFR1A, TFR1B, OPA1, SCARB2B, MYO1EA, SI:CH211-11K18.4	0.99855
GOTERM_BP_FAT	GO:0016192	vesicle-mediated transport	13	DCHS1B, SCARB2B, MYO1EA, RAB27A, TFR1A, RAB42B, TFR1B, OPA1, RAB12, SEC23B, ERGIC1, SI:CH211-11K18.4, LLGL2	1
Annotation Cluster 118	Enrichment Score: 0.08010231646765587
Category	Term		Count	Genes	FDR
KEGG_PATHWAY	dre04540:Gap junction		6	TUBA5, TUBB6, CDK1, GNA11B, KRAS, ZGC:55461	0.932331
GOTERM_MF_FAT	GO:0005200	structural constituent of cytoskeleton	3	TUBA5, TUBB6, ZGC:55461	0.956567
KEGG_PATHWAY	dre04145:Phagosome		7	TFR1A, LAMP1B, TFR1B, TUBA5, TUBB6, SI:DKEY-239J18.2, ZGC:55461	0.932331
KEGG_PATHWAY	dre05132:Salmonella infection		9	CYFIP2, TUBA5, TUBB6, CSE1L, CYTH1A, ABI1B, HSP90AA1.2, ABI1A, ZGC:55461	0.998899
Annotation Cluster 119	Enrichment Score: 0.07839110554873825
Category	Term		Count	Genes	FDR
GOTERM_BP_FAT	GO:0016485	protein processing	5	AFG3L1, ERCC6L, METAP2B, PMPCA, PISD	0.972305
GOTERM_MF_FAT	GO:0004222	metalloendopeptidase activity	4	AFG3L1, NRD1A, PMPCA, THOP1	0.956567
GOTERM_MF_FAT	GO:0008234	cysteine-type peptidase activity	8	WU:FA26C03, CAPN2B, UCHL1, SI:DKEY-239J18.2, USP10, USP39, SI:DKEY-26G8.4, SENP1	0.956567
GOTERM_MF_FAT	GO:0008237	metallopeptidase activity	6	AFG3L1, NRD1A, ACE, METAP2B, PMPCA, THOP1	0.956567
GOTERM_MF_FAT	GO:0004175	endopeptidase activity	8	AFG3L1, WU:FA26C03, NRD1A, CAPN2B, SI:DKEY-239J18.2, PMPCA, THOP1, SI:DKEY-26G8.4	0.970868
GOTERM_MF_FAT	GO:0008233	peptidase activity	15	WU:FA26C03, NRD1A, CAPN2B, ACE, SI:DKEY-239J18.2, USP10, METAP2B, USP39, SI:DKEY-26G8.4, SENP1, AFG3L1, UCHL1, HMCES, PMPCA, THOP1	0.983635
GOTERM_BP_FAT	GO:0006508	proteolysis	22	WU:FA26C03, NRD1A, CAPN2B, ERCC6L, ACE, SI:DKEY-239J18.2, UHRF1, USP10, AFG2B, METAP2B, AUP1, SI:DKEY-26G8.4, SENP1, PISD, AFG3L1, UCHL1, HMCES, ANAPC5, PMPCA, RBMX, THOP1, ANAPC1	0.999955
Annotation Cluster 120	Enrichment Score: 0.06490330158184396
Category	Term		Count	Genes	FDR
GOTERM_MF_FAT	GO:0070279	vitamin B6 binding	3	SPTLC2A, OAT, SHMT1	0.956567
GOTERM_MF_FAT	GO:0030170	pyridoxal phosphate binding	3	SPTLC2A, OAT, SHMT1	0.956567
GOTERM_MF_FAT	GO:0019842	vitamin binding	4	SPTLC2A, OAT, SHMT1, CRABP2A	0.956567
Annotation Cluster 121	Enrichment Score: 0.061964220390765094
Category	Term		Count	Genes	FDR
GOTERM_CC_FAT	GO:0048770	pigment granule	3	TFR1A, TFR1B, RAB27A	0.946695
GOTERM_CC_FAT	GO:0042470	melanosome	3	TFR1A, TFR1B, RAB27A	0.946695
GOTERM_BP_FAT	GO:0016192	vesicle-mediated transport	13	DCHS1B, SCARB2B, MYO1EA, RAB27A, TFR1A, RAB42B, TFR1B, OPA1, RAB12, SEC23B, ERGIC1, SI:CH211-11K18.4, LLGL2	1
Annotation Cluster 122	Enrichment Score: 0.06161682718313923
Category	Term		Count	Genes	FDR
GOTERM_BP_FAT	GO:0048863	stem cell differentiation	9	TGFB1B, POLR1A, POLR1B, METAP2B, DMXL2, ESF1, NRG1, WDR43, TGFBR2B	0.972305
GOTERM_BP_FAT	GO:0007167	enzyme-linked receptor protein signaling pathway	6	TGFB1B, EPHA2A, NRG1, MCM5, TGFBR2B, PXNA	0.98005
GOTERM_MF_FAT	GO:0005102	signaling receptor binding	5	TGFB1B, LRRC15, GNA11B, NRG1, TGFBR2B	0.999643
Annotation Cluster 123	Enrichment Score: 0.05228943286814716
Category	Term		Count	Genes	FDR
GOTERM_BP_FAT	GO:0048469	cell maturation	3	RB1, CCNB1, EIF1AXB	0.972305
GOTERM_BP_FAT	GO:0071695	anatomical structure maturation	3	RB1, CCNB1, EIF1AXB	0.972305
GOTERM_BP_FAT	GO:0021700	developmental maturation	3	RB1, CCNB1, EIF1AXB	0.972305
Annotation Cluster 124	Enrichment Score: 0.05222553226774659
Category	Term		Count	Genes	FDR
GOTERM_MF_FAT	GO:0008234	cysteine-type peptidase activity	8	WU:FA26C03, CAPN2B, UCHL1, SI:DKEY-239J18.2, USP10, USP39, SI:DKEY-26G8.4, SENP1	0.956567
GOTERM_BP_FAT	GO:0070646	protein modification by small protein removal	4	UCHL1, USP10, USP39, SENP1	0.972305
GOTERM_MF_FAT	GO:0019783	ubiquitin-like protein peptidase activity	4	UCHL1, USP10, USP39, SENP1	0.956567
GOTERM_BP_FAT	GO:0016579	protein deubiquitination	3	UCHL1, USP10, USP39	0.972305
GOTERM_MF_FAT	GO:0004843	cysteine-type deubiquitinase activity	3	UCHL1, USP10, USP39	0.956567
GOTERM_MF_FAT	GO:0101005	deubiquitinase activity	3	UCHL1, USP10, USP39	0.956567
Annotation Cluster 125	Enrichment Score: 0.05196309998431523
Category	Term		Count	Genes	FDR
GOTERM_BP_FAT	GO:0051216	cartilage development	8	LTV1, DNMT1, NSD2, NOMO, SEC23B, FGFRL1B, MARCKSL1B, WLS	0.972305
GOTERM_BP_FAT	GO:0061448	connective tissue development	8	LTV1, DNMT1, NSD2, NOMO, SEC23B, FGFRL1B, MARCKSL1B, WLS	0.972305
GOTERM_BP_FAT	GO:0048706	embryonic skeletal system development	8	POLR1A, NSD2, NOLC1, KRAS, SEC23B, WDR43, WARS1, WLS	0.972305
GOTERM_BP_FAT	GO:0048701	embryonic cranial skeleton morphogenesis	7	POLR1A, NOLC1, KRAS, SEC23B, WDR43, WARS1, WLS	0.972305
GOTERM_BP_FAT	GO:0048704	embryonic skeletal system morphogenesis	7	POLR1A, NOLC1, KRAS, SEC23B, WDR43, WARS1, WLS	0.972305
GOTERM_BP_FAT	GO:0001501	skeletal system development	13	LTV1, DNMT1, NOMO, NOLC1, FGFRL1B, MARCKSL1B, WDR43, WARS1, POLR1A, NSD2, KRAS, SEC23B, WLS	0.972305
GOTERM_BP_FAT	GO:0048705	skeletal system morphogenesis	7	POLR1A, NOLC1, KRAS, SEC23B, WDR43, WARS1, WLS	0.972305
GOTERM_BP_FAT	GO:1904888	cranial skeletal system development	8	POLR1A, NOLC1, KRAS, USP39, SEC23B, WDR43, WARS1, WLS	0.972305
GOTERM_BP_FAT	GO:0048703	embryonic viscerocranium morphogenesis	3	POLR1A, WDR43, WLS	0.972305
GOTERM_BP_FAT	GO:0048568	embryonic organ development	17	CCT3, UTP25, SMYD5, NOLC1, WDR43, WARS1, TFR1A, DHFR, CHAF1B, CDAN1, POLR1A, NCL, KRAS, SEC23B, MTA3, CTPS1A, WLS	0.972305
GOTERM_BP_FAT	GO:0048562	embryonic organ morphogenesis	10	CCT3, DHFR, POLR1A, NCL, NOLC1, KRAS, SEC23B, WDR43, WARS1, WLS	0.975996
GOTERM_BP_FAT	GO:0043009	chordate embryonic development	16	NOLC1, WDR43, WARS1, PITPNAA, CCDC80, OPA1, POLR1A, CDH1, POLR1B, NSD2, ESF1, KRAS, MCM5, SEC23B, PXNA, WLS	0.990565
GOTERM_BP_FAT	GO:0009792	embryo development ending in birth or egg hatching	16	NOLC1, WDR43, WARS1, PITPNAA, CCDC80, OPA1, POLR1A, CDH1, POLR1B, NSD2, ESF1, KRAS, MCM5, SEC23B, PXNA, WLS	0.99151
GOTERM_BP_FAT	GO:0009790	embryo development	34	UTP25, SMYD5, EZRB, NOLC1, IQGAP3, WDR43, TFR1A, PITPNAA, CHAF1B, OPA1, CDH1, NSD2, MTA3, SEC23B, PXNA, WLS, CCT3, NAA15A, PRMT1, KIF23, WARS1, DHFR, CDAN1, RTN4A, CCDC80, POLR1A, POLR1B, NCL, CYTH1A, ESF1, MCM5, KRAS, NAA15B, CTPS1A	0.992798
GOTERM_BP_FAT	GO:0009887	animal organ morphogenesis	20	CCT3, LTV1, CYFIP2, SLBP, HSP70.1, AHCTF1, DNMT1, NOLC1, NRG1, USP39, WDR43, WARS1, DHFR, POLR1A, NCL, CDK1, KRAS, SEC23B, CCT5, WLS	0.993435
GOTERM_BP_FAT	GO:0048598	embryonic morphogenesis	15	CCT3, PRMT1, EZRB, NOLC1, IQGAP3, WDR43, WARS1, DHFR, POLR1A, CDH1, NCL, CYTH1A, KRAS, SEC23B, WLS	0.997391
Annotation Cluster 126	Enrichment Score: 0.051617877608663425
Category	Term		Count	Genes	FDR
GOTERM_BP_FAT	GO:0098771	inorganic ion homeostasis	9	TFR1A, TFR1B, CBWD, CCDC47, ATP1B3B, ATP1B2A, ATP2B4, CNNM2A, SLC30A1A	0.972305
GOTERM_BP_FAT	GO:0055080	monoatomic cation homeostasis	10	TFR1A, TFR1B, CBWD, CCDC47, ATP1B3B, DMXL2, ATP1B2A, ATP2B4, CNNM2A, SLC30A1A	0.972305
GOTERM_BP_FAT	GO:0050801	monoatomic ion homeostasis	10	TFR1A, TFR1B, CBWD, CCDC47, ATP1B3B, DMXL2, ATP1B2A, ATP2B4, CNNM2A, SLC30A1A	0.972305
GOTERM_BP_FAT	GO:0048878	chemical homeostasis	12	TFR1A, TFR1B, CBWD, CCDC47, ATP1B3B, DMXL2, ATP1B2A, ATP2B4, TLCD2, CNNM2A, HK2, SLC30A1A	0.972305
GOTERM_MF_FAT	GO:0046873	metal ion transmembrane transporter activity	4	SLC1A3A, ATP2B4, CNNM2A, SLC30A1A	0.974823
GOTERM_MF_FAT	GO:0008324	monoatomic cation transmembrane transporter activity	4	SLC1A3A, ATP2B4, CNNM2A, SLC30A1A	0.999865
GOTERM_MF_FAT	GO:0022890	inorganic cation transmembrane transporter activity	4	SLC1A3A, ATP2B4, CNNM2A, SLC30A1A	0.999906
GOTERM_MF_FAT	GO:0015318	inorganic molecular entity transmembrane transporter activity	5	SLC1A3A, ANO5B, ATP2B4, CNNM2A, SLC30A1A	0.99993
GOTERM_MF_FAT	GO:0015075	monoatomic ion transmembrane transporter activity	5	SLC1A3A, ANO5B, ATP2B4, CNNM2A, SLC30A1A	0.999984
Annotation Cluster 127	Enrichment Score: 0.04966749315322034
Category	Term		Count	Genes	FDR
GOTERM_BP_FAT	GO:0030900	forebrain development	4	MSI2B, USP39, DPYSL2B, WLS	0.972305
GOTERM_BP_FAT	GO:0030902	hindbrain development	4	NOP56, NRG1, MCM5, CRABP2A	0.972305
GOTERM_BP_FAT	GO:0007417	central nervous system development	22	NOP56, SLBP, TUBGCP2, SLC33A1, CAD, NRG1, USP39, MARCKSL1B, CRABP2A, DPYSL2B, PPM1G, MSI2B, EXOSC5, RTN4A, HIRIP3, CDK1, UBA2, MCM5, EXOSC2, CNNM2A, WLS, PES	0.972305
GOTERM_BP_FAT	GO:0007420	brain development	15	NOP56, SLBP, TUBGCP2, NRG1, USP39, CRABP2A, DPYSL2B, MSI2B, EXOSC5, RTN4A, HIRIP3, UBA2, MCM5, CNNM2A, WLS	0.972305
GOTERM_BP_FAT	GO:0060322	head development	15	NOP56, SLBP, TUBGCP2, NRG1, USP39, CRABP2A, DPYSL2B, MSI2B, EXOSC5, RTN4A, HIRIP3, UBA2, MCM5, CNNM2A, WLS	0.972305
GOTERM_BP_FAT	GO:0007399	nervous system development	53	RB1, CYFIP2, TMEM41B, HNRNPR, CTNND2B, USP39, DPYSL2B, MSI2B, FBL, STMN1A, CDH1, WLS, ADSL, KALRNB, CAD, PTPRGA, NRG1, CRABP2A, F8, KIF2A, MCM5, NUP98, LLGL2, SLBP, LRRC15, UTP25, TUBGCP2, EVLA, ABI1B, ABI1A, PPM1G, PITPNAA, EXOSC5, NCLN, HIRIP3, SMN1, EXOSC2, PLXNA4, NOP56, MYO9AA, SLC33A1, CHCHD10, NFATC1, TARDBPB, MARCKSL1B, WARS1, RTN4A, CDK1, UBA2, ATXN10, CNNM2A, TGFBR2B, PES	0.972305
Annotation Cluster 128	Enrichment Score: 0.049433928778718265
Category	Term		Count	Genes	FDR
GOTERM_BP_FAT	GO:0048916	posterior lateral line development	3	RTN4A, LLGL2, KIF15	0.972305
GOTERM_BP_FAT	GO:0048915	posterior lateral line system development	3	RTN4A, LLGL2, KIF15	0.972305
GOTERM_BP_FAT	GO:0048881	mechanosensory lateral line system development	3	RTN4A, LLGL2, KIF15	0.972305
GOTERM_BP_FAT	GO:0048882	lateral line development	3	RTN4A, LLGL2, KIF15	0.972305
GOTERM_BP_FAT	GO:0048925	lateral line system development	3	RTN4A, LLGL2, KIF15	0.977646
Annotation Cluster 129	Enrichment Score: 0.046068031255770865
Category	Term		Count	Genes	FDR
GOTERM_BP_FAT	GO:1903311	regulation of mRNA metabolic process	10	SRPK1B, RBM25B, SYNCRIPL, KHDRBS1B, CIRBPA, SAMD4A, KHDRBS1A, LARP7, RBMX, HNRNPA0B	0.972305
GOTERM_BP_FAT	GO:0009894	regulation of catabolic process	13	PRMT6, USP10, HEATR1, SAMD4A, CPT1AB, RRAGCB, FHIT, LARS1B, HSPD1, SYNCRIPL, PSME3, CCDC22, HNRNPA0B	0.972305
GOTERM_BP_FAT	GO:0043487	regulation of RNA stability	4	SYNCRIPL, HEATR1, SAMD4A, HNRNPA0B	0.972305
GOTERM_BP_FAT	GO:0043488	regulation of mRNA stability	3	SYNCRIPL, SAMD4A, HNRNPA0B	0.981318
GOTERM_BP_FAT	GO:0061013	regulation of mRNA catabolic process	3	SYNCRIPL, SAMD4A, HNRNPA0B	0.990105
Annotation Cluster 130	Enrichment Score: 0.04063886140676187
Category	Term		Count	Genes	FDR
GOTERM_MF_FAT	GO:0003714	transcription corepressor activity	5	MYBBP1A, TBL1XR1A, DNAJB1A, NOC2L, MTA3	0.956567
GOTERM_MF_FAT	GO:0003712	transcription coregulator activity	9	MTDHB, MYBBP1A, HMGA1A, KAT7B, TBL1XR1A, DNAJB1A, HMGA2, NOC2L, MTA3	0.962197
GOTERM_MF_FAT	GO:0030674	protein-macromolecule adaptor activity	19	NDC1, SUN2, DNAJB1A, HMGA2, ABI1B, CHD1L, ABI1A, NOC2L, DNAJC2, HPF1, MTDHB, HMGA1A, MYBBP1A, KAT7B, TBL1XR1A, TUT1, MTA3, DCAF13, G3BP2B	0.968198
GOTERM_MF_FAT	GO:0060090	molecular adaptor activity	21	NDC1, SUN2, DNAJB1A, HMGA2, ABI1B, CHD1L, ABI1A, NOC2L, DNAJC2, SEPTIN5A, HPF1, MTDHB, HMGA1A, MYBBP1A, KAT7B, TBL1XR1A, TUT1, MTA3, DCAF13, ANAPC1, G3BP2B	0.97982
GOTERM_MF_FAT	GO:0140110	transcription regulator activity	14	MAX, IRF2B, DNAJB1A, HMGA2, NFATC1, NOC2L, MTDHB, HMGA1A, MYBBP1A, KAT7B, TBL1XR1A, FOXK2B, BMAL2, MTA3	0.999998
Annotation Cluster 131	Enrichment Score: 0.03712417964945205
Category	Term		Count	Genes	FDR
GOTERM_MF_FAT	GO:0140994	RNA polymerase II CTD heptapeptide repeat modifying activity	7	PPP1R2, PPP5C, PPIH, PPIL3, FKBP4, PPID, PPM1G	0.956567
GOTERM_BP_FAT	GO:0006470	protein dephosphorylation	4	DUSP12, PTPRGA, TIMM50, PPM1G	0.972305
GOTERM_MF_FAT	GO:0004722	protein serine/threonine phosphatase activity	4	PPP1R2, PPP5C, TIMM50, PPM1G	0.956567
GOTERM_MF_FAT	GO:0004725	protein tyrosine phosphatase activity	3	DUSP12, PTPRGA, TIMM50	0.956567
GOTERM_MF_FAT	GO:0140789	histone phosphatase activity	5	PPP1R2, DUSP12, PPP5C, PTPRGA, PPM1G	0.956567
GOTERM_MF_FAT	GO:1990439	MAP kinase serine/threonine phosphatase activity	3	PPP1R2, PPP5C, PPM1G	0.956567
GOTERM_MF_FAT	GO:0140791	histone H2AXS140 phosphatase activity	3	PPP1R2, PPP5C, PPM1G	0.956567
GOTERM_MF_FAT	GO:0004723	calcium-dependent protein serine/threonine phosphatase activity	3	PPP1R2, PPP5C, PPM1G	0.956567
GOTERM_MF_FAT	GO:0017018	myosin phosphatase activity	3	PPP1R2, PPP5C, PPM1G	0.956567
GOTERM_MF_FAT	GO:0033192	calmodulin-dependent protein phosphatase activity	3	PPP1R2, PPP5C, PPM1G	0.956567
GOTERM_MF_FAT	GO:0008420	RNA polymerase II CTD heptapeptide repeat phosphatase activity	3	PPP1R2, PPP5C, PPM1G	0.956567
GOTERM_MF_FAT	GO:0033549	MAP kinase phosphatase activity	3	PPP1R2, PPP5C, PPM1G	0.956567
GOTERM_MF_FAT	GO:0180004	RNA polymerase II CTD heptapeptide repeat Y1 phosphatase activity	3	PPP1R2, PPP5C, PPM1G	0.956567
GOTERM_MF_FAT	GO:0180005	RNA polymerase II CTD heptapeptide repeat T4 phosphatase activity	3	PPP1R2, PPP5C, PPM1G	0.956567
GOTERM_MF_FAT	GO:0180006	RNA polymerase II CTD heptapeptide repeat S2 phosphatase activity	3	PPP1R2, PPP5C, PPM1G	0.956567
GOTERM_MF_FAT	GO:0180007	RNA polymerase II CTD heptapeptide repeat S5 phosphatase activity	3	PPP1R2, PPP5C, PPM1G	0.956567
GOTERM_MF_FAT	GO:0180008	RNA polymerase II CTD heptapeptide repeat S7 phosphatase activity	3	PPP1R2, PPP5C, PPM1G	0.956567
GOTERM_MF_FAT	GO:0004721	phosphoprotein phosphatase activity	6	PPP1R2, DUSP12, PPP5C, PTPRGA, TIMM50, PPM1G	0.956567
GOTERM_BP_FAT	GO:0016311	dephosphorylation	4	DUSP12, PTPRGA, TIMM50, PPM1G	0.984609
GOTERM_MF_FAT	GO:0042578	phosphoric ester hydrolase activity	10	PPP1R2, DUSP12, PPP5C, SMPD4, TDP1, PTPRGA, SAMHD1, PSPH, TIMM50, PPM1G	0.992978
GOTERM_MF_FAT	GO:0016791	phosphatase activity	7	PPP1R2, DUSP12, PPP5C, PTPRGA, PSPH, TIMM50, PPM1G	0.998003
Annotation Cluster 132	Enrichment Score: 0.036044531455066635
Category	Term		Count	Genes	FDR
GOTERM_BP_FAT	GO:0007029	endoplasmic reticulum organization	5	ESYT1A, ESYT2A, TMEM147, NCLN, CCDC47	0.972305
GOTERM_CC_FAT	GO:0042175	nuclear outer membrane-endoplasmic reticulum membrane network	22	ESYT1A, RANBP2, ESYT2A, TMEM41B, CCDC47, MBOAT7, AFG2B, NOMO, MSMO1, AUP1, HSD17B7, PTDSS2, UCHL1, SMPD4, NCLN, RTN4A, MOGAT3A, TMEM147, SRPRB, SEC23B, ERGIC1, SLC27A4	0.999182
GOTERM_CC_FAT	GO:0005789	endoplasmic reticulum membrane	21	ESYT1A, ESYT2A, TMEM41B, CCDC47, MBOAT7, AFG2B, NOMO, MSMO1, AUP1, HSD17B7, PTDSS2, UCHL1, SMPD4, NCLN, RTN4A, MOGAT3A, TMEM147, SRPRB, SEC23B, ERGIC1, SLC27A4	0.999381
GOTERM_CC_FAT	GO:0098827	endoplasmic reticulum subcompartment	21	ESYT1A, ESYT2A, TMEM41B, CCDC47, MBOAT7, AFG2B, NOMO, MSMO1, AUP1, HSD17B7, PTDSS2, UCHL1, SMPD4, NCLN, RTN4A, MOGAT3A, TMEM147, SRPRB, SEC23B, ERGIC1, SLC27A4	0.999416
GOTERM_CC_FAT	GO:0031984	organelle subcompartment	23	ESYT1A, ESYT2A, CHST6, TMEM41B, CCDC47, MBOAT7, AFG2B, NOMO, MSMO1, VRK1, AUP1, HSD17B7, PTDSS2, UCHL1, SMPD4, NCLN, RTN4A, MOGAT3A, TMEM147, SRPRB, SEC23B, ERGIC1, SLC27A4	0.999982
GOTERM_CC_FAT	GO:0005783	endoplasmic reticulum	24	ESYT1A, ESYT2A, TMEM41B, CCDC47, MBOAT7, AFG2B, NOMO, MSMO1, AUP1, HSD17B7, PTDSS2, UCHL1, SMPD4, NCLN, RTN4A, MOGAT3A, TMEM147, SRPRB, SI:DKEY-122A22.2, SEC23B, ERGIC1, SLC27A4, OSBPL3B, SLC30A1A	1
Annotation Cluster 133	Enrichment Score: 0.03439073789596707
Category	Term		Count	Genes	FDR
GOTERM_MF_FAT	GO:0061631	ubiquitin conjugating enzyme activity	3	UBE2C, UBE2Z, UBE2KB	0.956567
KEGG_PATHWAY	dre04120:Ubiquitin mediated proteolysis		8	UBE2C, UBA2, ANAPC5, SAE1, PRPF19, UBE2Z, ANAPC1, UBE2KB	0.932331
GOTERM_MF_FAT	GO:0061650	ubiquitin-like protein conjugating enzyme activity	3	UBE2C, UBE2Z, UBE2KB	0.956567
GOTERM_BP_FAT	GO:0043687	post-translational protein modification	18	DCUN1D5, PARP1, UHRF1, USP10, USP39, BAZ1B, PRPF19, UBE2Z, AURKB, SENP1, CTU2, UCHL1, UBA2, ANAPC5, SAE1, DCAF13, ANAPC1, UBE2KB	0.972305
GOTERM_BP_FAT	GO:0000209	protein polyubiquitination	4	ANAPC5, PRPF19, ANAPC1, UBE2KB	0.972305
GOTERM_CC_FAT	GO:0031461	cullin-RING ubiquitin ligase complex	3	ANAPC5, ANAPC1, DCAF13	0.946695
GOTERM_BP_FAT	GO:0070647	protein modification by small protein conjugation or removal	15	DCUN1D5, UHRF1, USP10, USP39, PRPF19, UBE2Z, SENP1, CTU2, UCHL1, UBA2, ANAPC5, SAE1, DCAF13, ANAPC1, UBE2KB	0.973465
GOTERM_BP_FAT	GO:0032446	protein modification by small protein conjugation	11	CTU2, DCUN1D5, UHRF1, UBA2, ANAPC5, SAE1, PRPF19, UBE2Z, ANAPC1, DCAF13, UBE2KB	0.979608
GOTERM_CC_FAT	GO:0000151	ubiquitin ligase complex	4	DCUN1D5, ANAPC5, ANAPC1, DCAF13	0.984274
GOTERM_MF_FAT	GO:0016755	aminoacyltransferase activity	8	RANBP2, RNF214, UBE2C, UHRF1, UBA2, PRPF19, UBE2Z, UBE2KB	0.99066
GOTERM_MF_FAT	GO:0019787	ubiquitin-like protein transferase activity	7	RANBP2, RNF214, UBE2C, UHRF1, PRPF19, UBE2Z, UBE2KB	0.995238
GOTERM_MF_FAT	GO:0004842	ubiquitin-protein transferase activity	6	RNF214, UBE2C, UHRF1, PRPF19, UBE2Z, UBE2KB	0.995749
GOTERM_BP_FAT	GO:0016567	protein ubiquitination	7	UHRF1, ANAPC5, PRPF19, UBE2Z, ANAPC1, DCAF13, UBE2KB	0.996191
GOTERM_MF_FAT	GO:0061659	ubiquitin-like protein ligase activity	3	RANBP2, UHRF1, PRPF19	0.999016
Annotation Cluster 134	Enrichment Score: 0.033592681978412725
Category	Term		Count	Genes	FDR
GOTERM_BP_FAT	GO:0031032	actomyosin structure organization	6	ANLN, TMOD2, CHCHD10, ANLN2, IQGAP3, CCT5	0.972305
GOTERM_BP_FAT	GO:0055002	striated muscle cell development	6	PCYT2, OPA1, MYO9AA, TMOD2, CHCHD10, CCT5	0.972305
GOTERM_BP_FAT	GO:0030239	myofibril assembly	3	TMOD2, CHCHD10, CCT5	0.972305
GOTERM_BP_FAT	GO:0051146	striated muscle cell differentiation	6	PCYT2, OPA1, MYO9AA, TMOD2, CHCHD10, CCT5	0.972305
GOTERM_BP_FAT	GO:0010927	cellular component assembly involved in morphogenesis	3	TMOD2, CHCHD10, CCT5	0.972305
GOTERM_BP_FAT	GO:0032989	cellular anatomical entity morphogenesis	3	TMOD2, CHCHD10, CCT5	0.972305
GOTERM_BP_FAT	GO:0007519	skeletal muscle tissue development	4	PCYT2, MYO9AA, TARDBPB, PXNA	0.972305
GOTERM_BP_FAT	GO:0014706	striated muscle tissue development	6	PCYT2, OPA1, MYO9AA, NRG1, TARDBPB, PXNA	0.972305
GOTERM_BP_FAT	GO:0007517	muscle organ development	6	PCYT2, MYO9AA, NRG1, NOC3L, TARDBPB, PXNA	0.972305
GOTERM_BP_FAT	GO:0055001	muscle cell development	6	PCYT2, OPA1, MYO9AA, TMOD2, CHCHD10, CCT5	0.972305
GOTERM_BP_FAT	GO:0060537	muscle tissue development	6	PCYT2, OPA1, MYO9AA, NRG1, TARDBPB, PXNA	0.972305
GOTERM_BP_FAT	GO:0061061	muscle structure development	11	PCYT2, PDLIM5B, OPA1, MYO9AA, TMOD2, CHCHD10, NRG1, NOC3L, TARDBPB, CCT5, PXNA	0.972305
GOTERM_BP_FAT	GO:0060538	skeletal muscle organ development	4	PCYT2, MYO9AA, TARDBPB, PXNA	0.972305
GOTERM_BP_FAT	GO:0042692	muscle cell differentiation	6	PCYT2, OPA1, MYO9AA, TMOD2, CHCHD10, CCT5	0.973656
GOTERM_BP_FAT	GO:0097435	supramolecular fiber organization	12	NEDD1, STMN1A, TUBGCP2, MYO1EA, EVLA, CFL2, TMOD2, CHCHD10, CKAP5, IQGAP3, MARCKSL1B, CCT5	0.991752
GOTERM_BP_FAT	GO:0030036	actin cytoskeleton organization	13	PDLIM5B, MYO1EA, EVLA, TMOD2, CHCHD10, IQGAP3, MARCKSL1B, ANLN, CFL2, PACSIN2, ANLN2, CCT5, LLGL2	0.9925
GOTERM_BP_FAT	GO:0030029	actin filament-based process	13	PDLIM5B, MYO1EA, EVLA, TMOD2, CHCHD10, IQGAP3, MARCKSL1B, ANLN, CFL2, PACSIN2, ANLN2, CCT5, LLGL2	0.995009
Annotation Cluster 135	Enrichment Score: 0.032877989980946536
Category	Term		Count	Genes	FDR
GOTERM_BP_FAT	GO:0009267	cellular response to starvation	3	RRAGCB, RRP8, GCN1	0.972305
GOTERM_BP_FAT	GO:0031669	cellular response to nutrient levels	3	RRAGCB, RRP8, GCN1	0.972305
GOTERM_BP_FAT	GO:0042594	response to starvation	3	RRAGCB, RRP8, GCN1	0.972305
GOTERM_BP_FAT	GO:0031667	response to nutrient levels	3	RRAGCB, RRP8, GCN1	0.972305
Annotation Cluster 136	Enrichment Score: 0.02847669958713585
Category	Term		Count	Genes	FDR
GOTERM_CC_FAT	GO:0030017	sarcomere	3	PDLIM5B, TMOD2, SMN1	0.946695
GOTERM_CC_FAT	GO:0030016	myofibril	3	PDLIM5B, TMOD2, SMN1	0.946695
GOTERM_CC_FAT	GO:0043292	contractile muscle fiber	3	PDLIM5B, TMOD2, SMN1	0.954939
Annotation Cluster 137	Enrichment Score: 0.02727487910574129
Category	Term		Count	Genes	FDR
GOTERM_BP_FAT	GO:0040012	regulation of locomotion	8	NOP56, RAP2C, RTN4A, ARHGEF39, PLXNA4, DPYSL2B, HSPD1, LLGL2	0.972305
GOTERM_BP_FAT	GO:0120035	regulation of plasma membrane bounded cell projection organization	5	NOP56, EZRB, PLXNA4, DPYSL2B, MCM2	0.982506
GOTERM_BP_FAT	GO:0031344	regulation of cell projection organization	5	NOP56, EZRB, PLXNA4, DPYSL2B, MCM2	0.983778
GOTERM_BP_FAT	GO:0010975	regulation of neuron projection development	3	NOP56, PLXNA4, DPYSL2B	0.99315
Annotation Cluster 138	Enrichment Score: 0.027202666442327175
Category	Term		Count	Genes	FDR
GOTERM_BP_FAT	GO:0002683	negative regulation of immune system process	3	PARP1, SAMHD1, CD276	0.972305
GOTERM_BP_FAT	GO:0006955	immune response	10	WU:FA26C03, SI:DKEY-239J18.2, MSH2, PARP1, C1QBP, MHC1ZEA, HMGB2B, SAMHD1, SI:DKEY-26G8.4, CD276	0.972305
GOTERM_BP_FAT	GO:0050776	regulation of immune response	4	OPA1, PARP1, C1QBP, SAMHD1	0.972305
GOTERM_BP_FAT	GO:0002682	regulation of immune system process	7	OPA1, PARP1, SMYD5, C1QBP, SAMHD1, HSPD1, CD276	0.972305
GOTERM_BP_FAT	GO:0043207	response to external biotic stimulus	8	PRMT7, PCNA, PARP1, MCM4, NAP1L1, HMGB2B, SAMHD1, CD276	0.977121
GOTERM_BP_FAT	GO:0051707	response to other organism	8	PRMT7, PCNA, PARP1, MCM4, NAP1L1, HMGB2B, SAMHD1, CD276	0.977121
GOTERM_BP_FAT	GO:0009607	response to biotic stimulus	8	PRMT7, PCNA, PARP1, MCM4, NAP1L1, HMGB2B, SAMHD1, CD276	0.981068
GOTERM_BP_FAT	GO:0044419	biological process involved in interspecies interaction between organisms	8	PRMT7, PCNA, PARP1, MCM4, NAP1L1, HMGB2B, SAMHD1, CD276	0.982237
GOTERM_BP_FAT	GO:0009605	response to external stimulus	12	CYFIP2, LRRC15, PRMT7, PCNA, PARP1, GNA11B, MCM4, NAP1L1, NFATC1, HMGB2B, SAMHD1, CD276	0.986158
GOTERM_BP_FAT	GO:0048584	positive regulation of response to stimulus	11	WU:FA26C03, MTDHB, SI:DKEY-239J18.2, OPA1, PARP1, C1QBP, DMXL2, AAK1A, RRAGCB, NUP62L, SI:DKEY-26G8.4	0.994104
GOTERM_BP_FAT	GO:0045087	innate immune response	3	PARP1, HMGB2B, SAMHD1	0.995692
GOTERM_BP_FAT	GO:0006952	defense response	6	UTP25, PRMT7, PARP1, UHRF1, HMGB2B, SAMHD1	0.996316
GOTERM_BP_FAT	GO:0140546	defense response to symbiont	3	PARP1, HMGB2B, SAMHD1	0.996426
GOTERM_BP_FAT	GO:0098542	defense response to other organism	4	PRMT7, PARP1, HMGB2B, SAMHD1	0.998161
Annotation Cluster 139	Enrichment Score: 0.023598724946061054
Category	Term		Count	Genes	FDR
GOTERM_BP_FAT	GO:0008360	regulation of cell shape	3	EZRB, MSNA, PLXNA4	0.972305
GOTERM_BP_FAT	GO:0022604	regulation of cell morphogenesis	3	EZRB, MSNA, PLXNA4	0.972305
GOTERM_BP_FAT	GO:0022603	regulation of anatomical structure morphogenesis	9	UTP15, MTDHB, EZRB, SERPINE1, IARS1, MSNA, PLXNA4, DPYSL2B, ATR	0.972305
Annotation Cluster 140	Enrichment Score: 0.023161205536032244
Category	Term		Count	Genes	FDR
GOTERM_MF_FAT	GO:0019199	transmembrane receptor protein kinase activity	3	EPHA2A, FGFRL1B, TGFBR2B	0.956567
GOTERM_CC_FAT	GO:0043235	receptor complex	4	EPHA2A, BMAL2, TGFBR2B, PLXNA4	0.954499
GOTERM_MF_FAT	GO:0004888	transmembrane signaling receptor activity	4	EPHA2A, FGFRL1B, TGFBR2B, PLXNA4	0.992532
GOTERM_MF_FAT	GO:0060089	molecular transducer activity	6	F8, EPHA2A, SI:DKEY-34D22.1, FGFRL1B, TGFBR2B, PLXNA4	0.992862
GOTERM_MF_FAT	GO:0038023	signaling receptor activity	6	F8, EPHA2A, SI:DKEY-34D22.1, FGFRL1B, TGFBR2B, PLXNA4	0.992862
Annotation Cluster 141	Enrichment Score: 0.022427075213553072
Category	Term		Count	Genes	FDR
GOTERM_BP_FAT	GO:0090504	epiboly	3	CDH1, EZRB, CYTH1A	0.972305
GOTERM_BP_FAT	GO:0060027	convergent extension involved in gastrulation	3	PRMT1, CDH1, IQGAP3	0.972305
GOTERM_BP_FAT	GO:0060562	epithelial tube morphogenesis	5	DHFR, CDH1, NCL, MSNA, MARCKSL1B	0.972305
GOTERM_BP_FAT	GO:0002011	morphogenesis of an epithelial sheet	3	CDH1, EZRB, CYTH1A	0.972305
GOTERM_BP_FAT	GO:0007369	gastrulation	5	PRMT1, CDH1, EZRB, CYTH1A, IQGAP3	0.978097
GOTERM_BP_FAT	GO:0060026	convergent extension	4	PRMT1, CDH1, NUP62L, IQGAP3	0.978691
GOTERM_BP_FAT	GO:0048729	tissue morphogenesis	14	LTV1, PRMT1, EZRB, MYO9AA, NRG1, NUP62L, IQGAP3, MARCKSL1B, DHFR, CDH1, NCL, CYTH1A, MSNA, WLS	0.982864
GOTERM_BP_FAT	GO:0002009	morphogenesis of an epithelium	11	DHFR, PRMT1, CDH1, EZRB, MYO9AA, NCL, CYTH1A, NUP62L, MSNA, IQGAP3, MARCKSL1B	0.987121
Annotation Cluster 142	Enrichment Score: 0.01948593379630964
Category	Term		Count	Genes	FDR
GOTERM_BP_FAT	GO:0098609	cell-cell adhesion	8	DCHS1B, BCAM, CDH1, SMARCA5, TJP2B, PKP3A, PCDH1B, CTNND2B	0.972305
GOTERM_BP_FAT	GO:0007156	homophilic cell adhesion via plasma membrane adhesion molecules	3	DCHS1B, CDH1, PCDH1B	0.972305
GOTERM_BP_FAT	GO:0098742	cell-cell adhesion via plasma-membrane adhesion molecules	3	DCHS1B, CDH1, PCDH1B	0.972305
GOTERM_BP_FAT	GO:0007155	cell adhesion	10	DCHS1B, MFGE8B, BCAM, CDH1, SMARCA5, TJP2B, PKP3A, PCDH1B, CTNND2B, PXNA	0.988905
GOTERM_MF_FAT	GO:0005509	calcium ion binding	9	ESYT1A, DCHS1B, ESYT2A, MFGE8B, TRAP1, CAPN2B, CDH1, CCDC47, PCDH1B	0.999361
Annotation Cluster 143	Enrichment Score: 0.012374924326978861
Category	Term		Count	Genes	FDR
GOTERM_BP_FAT	GO:0051493	regulation of cytoskeleton organization	11	CYFIP2, TPX2, STMN1A, EVLA, TMOD2, RCC1, ARHGEF15B, TPRB, CITA, SI:CH211-266I6.3, HSPD1	0.972305
GOTERM_BP_FAT	GO:0032956	regulation of actin cytoskeleton organization	6	CYFIP2, EVLA, TMOD2, ARHGEF15B, CITA, HSPD1	0.972305
GOTERM_BP_FAT	GO:0032970	regulation of actin filament-based process	6	CYFIP2, EVLA, TMOD2, ARHGEF15B, CITA, HSPD1	0.973656
GOTERM_BP_FAT	GO:1902903	regulation of supramolecular fiber organization	5	CYFIP2, EVLA, TMOD2, SI:CH211-266I6.3, HSPD1	0.978097
GOTERM_BP_FAT	GO:0008064	regulation of actin polymerization or depolymerization	3	CYFIP2, EVLA, TMOD2	0.979562
GOTERM_BP_FAT	GO:0030832	regulation of actin filament length	3	CYFIP2, EVLA, TMOD2	0.979562
GOTERM_BP_FAT	GO:0030833	regulation of actin filament polymerization	3	CYFIP2, EVLA, TMOD2	0.979562
GOTERM_BP_FAT	GO:0044087	regulation of cellular component biogenesis	8	CYFIP2, EZRB, EVLA, TMOD2, RCC1, TPRB, MSNA, MCM2	0.981068
GOTERM_BP_FAT	GO:0032271	regulation of protein polymerization	3	CYFIP2, EVLA, TMOD2	0.984402
GOTERM_BP_FAT	GO:0032535	regulation of cellular component size	5	CYFIP2, EVLA, TMOD2, SMN1, KIF15	0.984963
GOTERM_BP_FAT	GO:0090066	regulation of anatomical structure size	5	CYFIP2, EVLA, TMOD2, SMN1, KIF15	0.987091
GOTERM_BP_FAT	GO:0043254	regulation of protein-containing complex assembly	3	CYFIP2, EVLA, TMOD2	0.993755
GOTERM_BP_FAT	GO:0110053	regulation of actin filament organization	3	CYFIP2, EVLA, TMOD2	0.994811
Annotation Cluster 144	Enrichment Score: 0.011715769801794335
Category	Term		Count	Genes	FDR
GOTERM_MF_FAT	GO:0008514	organic anion transmembrane transporter activity	4	SLC1A3A, SLC33A1, SLC43A1A, SLC27A4	0.972761
GOTERM_MF_FAT	GO:0046943	carboxylic acid transmembrane transporter activity	3	SLC1A3A, SLC43A1A, SLC27A4	0.973696
GOTERM_MF_FAT	GO:0005342	organic acid transmembrane transporter activity	3	SLC1A3A, SLC43A1A, SLC27A4	0.973696
Annotation Cluster 145	Enrichment Score: 0.01159356693231754
Category	Term		Count	Genes	FDR
GOTERM_BP_FAT	GO:0046942	carboxylic acid transport	3	SLC1A3A, CRABP2A, SLC27A4	0.972305
GOTERM_BP_FAT	GO:0015849	organic acid transport	3	SLC1A3A, CRABP2A, SLC27A4	0.97328
GOTERM_BP_FAT	GO:0015711	organic anion transport	4	SLC1A3A, SLC33A1, CRABP2A, SLC27A4	0.976904
Annotation Cluster 146	Enrichment Score: 0.009324267057862021
Category	Term		Count	Genes	FDR
GOTERM_BP_FAT	GO:0003008	system process	11	DHFR, CYFIP2, RB1, ANLN, CCDC80, KIF2A, UTP4, UHRF1, MYO1EA, TMOD2, TJP2B	0.972305
GOTERM_BP_FAT	GO:0008015	blood circulation	3	DHFR, CCDC80, TJP2B	0.990971
GOTERM_BP_FAT	GO:0003013	circulatory system process	3	DHFR, CCDC80, TJP2B	0.991764
Annotation Cluster 147	Enrichment Score: 0.0070757715940823265
Category	Term		Count	Genes	FDR
GOTERM_CC_FAT	GO:0070382	exocytic vesicle	3	SEPTIN5A, RAB12, RAB27A	0.962331
GOTERM_CC_FAT	GO:0099503	secretory vesicle	3	SEPTIN5A, RAB12, RAB27A	0.993511
GOTERM_CC_FAT	GO:0030133	transport vesicle	4	SEPTIN5A, RAB12, RAB27A, SEC23B	0.996037
Annotation Cluster 148	Enrichment Score: 0.006843388259941382
Category	Term		Count	Genes	FDR
GOTERM_BP_FAT	GO:0009888	tissue development	45	LTV1, DNMT1, EZRB, NOMO, IQGAP3, FGFRL1B, KIF15, NCLN, OPA1, CDH1, RAB23, EIF4G2B, NSD2, SMN1, SEC23B, PXNA, WLS, NAA15A, PCYT2, PRMT1, MYO9AA, DHPS, TJP2B, NRG1, NFATC1, NUP62L, TARDBPB, SLC43A1A, MARCKSL1B, WARS1, DHFR, ANLN, RTN4A, CCDC80, POLR1A, POLR1B, NCL, DMXL2, CYTH1A, ESF1, GEMIN5, NAA15B, MSNA, ATR, LLGL2	0.974532
GOTERM_BP_FAT	GO:0060429	epithelium development	26	EZRB, IQGAP3, CDH1, SMN1, PXNA, WLS, NAA15A, PRMT1, MYO9AA, DHPS, TJP2B, NFATC1, NUP62L, SLC43A1A, MARCKSL1B, WARS1, DHFR, ANLN, RTN4A, CCDC80, NCL, CYTH1A, GEMIN5, NAA15B, MSNA, LLGL2	0.980071
GOTERM_BP_FAT	GO:0048729	tissue morphogenesis	14	LTV1, PRMT1, EZRB, MYO9AA, NRG1, NUP62L, IQGAP3, MARCKSL1B, DHFR, CDH1, NCL, CYTH1A, MSNA, WLS	0.982864
GOTERM_BP_FAT	GO:0002009	morphogenesis of an epithelium	11	DHFR, PRMT1, CDH1, EZRB, MYO9AA, NCL, CYTH1A, NUP62L, MSNA, IQGAP3, MARCKSL1B	0.987121
GOTERM_BP_FAT	GO:0048598	embryonic morphogenesis	15	CCT3, PRMT1, EZRB, NOLC1, IQGAP3, WDR43, WARS1, DHFR, POLR1A, CDH1, NCL, CYTH1A, KRAS, SEC23B, WLS	0.997391
Annotation Cluster 149	Enrichment Score: 0.005037984894704307
Category	Term		Count	Genes	FDR
GOTERM_BP_FAT	GO:0043062	extracellular structure organization	3	ANLN, CCDC80, HPSE2	0.988122
GOTERM_BP_FAT	GO:0030198	extracellular matrix organization	3	ANLN, CCDC80, HPSE2	0.988122
GOTERM_BP_FAT	GO:0045229	external encapsulating structure organization	3	ANLN, CCDC80, HPSE2	0.989157
Annotation Cluster 150	Enrichment Score: 0.0011344891928304725
Category	Term		Count	Genes	FDR
GOTERM_BP_FAT	GO:0016236	macroautophagy	3	TMEM41B, RAB23, AFG2B	0.993755
GOTERM_BP_FAT	GO:0006914	autophagy	3	TMEM41B, RAB23, AFG2B	0.999214
GOTERM_BP_FAT	GO:0061919	process utilizing autophagic mechanism	3	TMEM41B, RAB23, AFG2B	0.999214
Annotation Cluster 151	Enrichment Score: 9.357492750772284E-4
Category	Term		Count	Genes	FDR
GOTERM_BP_FAT	GO:1901701	cellular response to oxygen-containing compound	3	GNA11B, PKMA, CD276	0.994307
GOTERM_BP_FAT	GO:1901700	response to oxygen-containing compound	3	GNA11B, PKMA, CD276	0.999351
GOTERM_BP_FAT	GO:0070887	cellular response to chemical stimulus	6	CYB5A, CYP2AA11, GNA11B, RRAGCB, PKMA, CD276	0.999894
Annotation Cluster 152	Enrichment Score: 2.1450738813075856E-4
Category	Term		Count	Genes	FDR
GOTERM_BP_FAT	GO:0016567	protein ubiquitination	7	UHRF1, ANAPC5, PRPF19, UBE2Z, ANAPC1, DCAF13, UBE2KB	0.996191
GOTERM_BP_FAT	GO:0009057	macromolecule catabolic process	21	WU:FA26C03, UTP25, RNASEH2C, FEN1, ENDOG, RNASEH2A, SI:DKEY-239J18.2, UHRF1, AFG2B, SAMD4A, AUP1, SI:DKEY-26G8.4, EXOSC5, UCHL1, EXOSC10, EXOSC9, MRTO4, ANAPC5, MTREX, EXOSC2, ANAPC1	0.999075
GOTERM_BP_FAT	GO:0043161	proteasome-mediated ubiquitin-dependent protein catabolic process	3	AFG2B, ANAPC5, ANAPC1	0.999897
GOTERM_BP_FAT	GO:0006508	proteolysis	22	WU:FA26C03, NRD1A, CAPN2B, ERCC6L, ACE, SI:DKEY-239J18.2, UHRF1, USP10, AFG2B, METAP2B, AUP1, SI:DKEY-26G8.4, SENP1, PISD, AFG3L1, UCHL1, HMCES, ANAPC5, PMPCA, RBMX, THOP1, ANAPC1	0.999955
GOTERM_BP_FAT	GO:0030163	protein catabolic process	10	WU:FA26C03, UTP25, UCHL1, SI:DKEY-239J18.2, UHRF1, AFG2B, ANAPC5, AUP1, ANAPC1, SI:DKEY-26G8.4	0.999984
GOTERM_BP_FAT	GO:0010498	proteasomal protein catabolic process	4	AFG2B, ANAPC5, AUP1, ANAPC1	0.999987
GOTERM_BP_FAT	GO:0051603	proteolysis involved in protein catabolic process	9	WU:FA26C03, UCHL1, SI:DKEY-239J18.2, UHRF1, AFG2B, ANAPC5, AUP1, ANAPC1, SI:DKEY-26G8.4	0.999993
GOTERM_BP_FAT	GO:0006511	ubiquitin-dependent protein catabolic process	5	UCHL1, UHRF1, AFG2B, ANAPC5, ANAPC1	0.999993
GOTERM_BP_FAT	GO:0019941	modification-dependent protein catabolic process	5	UCHL1, UHRF1, AFG2B, ANAPC5, ANAPC1	0.999996
GOTERM_BP_FAT	GO:0043632	modification-dependent macromolecule catabolic process	5	UCHL1, UHRF1, AFG2B, ANAPC5, ANAPC1	0.999997
Annotation Cluster 153	Enrichment Score: 2.1000856289390125E-4
Category	Term		Count	Genes	FDR
GOTERM_BP_FAT	GO:0046395	carboxylic acid catabolic process	3	OAT, CPT1AB, ACOX3	0.999286
GOTERM_BP_FAT	GO:0016054	organic acid catabolic process	3	OAT, CPT1AB, ACOX3	0.999286
GOTERM_BP_FAT	GO:0044282	small molecule catabolic process	4	OAT, CPT1AB, ACOX3, PFKPA	0.999718
GOTERM_BP_FAT	GO:0044248	cellular catabolic process	3	OAT, CPT1AB, ACOX3	0.999776
Annotation Cluster 154	Enrichment Score: 5.7330433103360135E-6
Category	Term		Count	Genes	FDR
GOTERM_CC_FAT	GO:0000139	Golgi membrane	5	CHST6, SMPD4, ST3GAL3B, ERGIC1, WLS	0.99996
GOTERM_CC_FAT	GO:0098588	bounding membrane of organelle	19	LAMP1B, CHST6, SCARB2B, CCDC47, TOMM40L, HK2, TMEM231, QTRT1, RAP2C, ARMC1L, QTRT2, SMPD4, ST3GAL3B, RAB23, PACSIN2, SRPRB, SEC23B, ERGIC1, WLS	1
GOTERM_CC_FAT	GO:0005794	Golgi apparatus	9	CHST6, SMPD4, ST3GAL3B, CDH1, RAB27A, VRK1, ERGIC1, WLS, SLC30A1A	1
Annotation Cluster 155	Enrichment Score: 3.867405315685999E-6
Category	Term		Count	Genes	FDR
GOTERM_CC_FAT	GO:0010008	endosome membrane	4	RAP2C, LAMP1B, RAB23, PACSIN2	0.999968
GOTERM_CC_FAT	GO:0005768	endosome	9	RAP2C, LAMP1B, CDH1, RAB12, RAB23, PACSIN2, RAB27A, LOC553528, CCDC22	0.999996
GOTERM_CC_FAT	GO:0030659	cytoplasmic vesicle membrane	5	RAP2C, LAMP1B, RAB23, PACSIN2, SEC23B	1
GOTERM_CC_FAT	GO:0012506	vesicle membrane	5	RAP2C, LAMP1B, RAB23, PACSIN2, SEC23B	1

## Sheet: S8_sharedPD1TD_FAcluster_up
Annotation Cluster 1	Enrichment Score: 4.401162584974494
Category	Term		Count	Genes	FDR
GOTERM_CC_FAT	GO:0005576	extracellular region	57	SPARC, COL5A2A, ZGC:110239, CTSZ, XYLT2, PCSK9, ECM1B, TSKU, BMP1A, COL1A1B, SERPINA10A, ENPP1, LIPIA, FAM3C, CTSC, CTSLA, NAMPT1, MMP2, ERAP1A, TGFBR3, RBP4, NID1A, MHC1ZBA, C18H3ORF33, COL4A5, PLBD1A, LXN, COL11A1B, IGFBP6B, LDLRA, GLIPR2L, POSTNB, SERPINB1L1, FSTL1B, COMTB, SERPINB14, SCINLB, COL12A1B, ANGPT1, LUM, COL12A1A, GALNT1, SERPINH1B, STC2A, LNPEP, C7A, EDIL3A, MHC1UBA, SERPINH1A, COL…	3.99055e-15
GOTERM_CC_FAT	GO:0005615	extracellular space	41	SPARC, COL5A2A, LXN, COL11A1B, CTSZ, ZGC:110239, PCSK9, IGFBP6B, ECM1B, LDLRA, TSKU, BMP1A, GLIPR2L, POSTNB, COL1A1B, SERPINA10A, SERPINB1L1, LIPIA, FAM3C, SERPINB14, CTSC, SCINLB, CTSLA, NAMPT1, ANGPT1, LUM, MMP2, SERPINH1B, STC2A, LNPEP, C7A, ERAP1A, SERPINH1A, MHC1UBA, RBP4, COL1A2, MHC1ZBA, C18H3ORF33, COL2A1B, COL4A5, ADA2A	1.0971e-12
GOTERM_CC_FAT	GO:0031012	extracellular matrix	19	SPARC, COL5A2A, ANGPT1, COL12A1B, COL12A1A, MMP2, COL11A1B, ECM1B, TSKU, COL1A2, NID1A, ADAMTS8A, COL6A2, COL1A1B, COL6A1, COL2A1B, POSTNB, COL4A5, ANXA2A	6.80604e-06
GOTERM_CC_FAT	GO:0030312	external encapsulating structure	19	SPARC, COL5A2A, ANGPT1, COL12A1B, COL12A1A, MMP2, COL11A1B, ECM1B, TSKU, COL1A2, NID1A, ADAMTS8A, COL6A2, COL1A1B, COL6A1, COL2A1B, POSTNB, COL4A5, ANXA2A	6.80604e-06
GOTERM_CC_FAT	GO:0062023	collagen-containing extracellular matrix	16	SPARC, COL5A2A, ANGPT1, COL12A1B, COL12A1A, COL11A1B, ECM1B, COL1A2, NID1A, ADAMTS8A, COL6A2, COL1A1B, COL6A1, COL2A1B, COL4A5, ANXA2A	2.8321e-05
GOTERM_CC_FAT	GO:0005581	collagen trimer	10	COL1A2, COL5A2A, COL12A1B, COL12A1A, COL6A2, COL6A1, COL2A1B, COL11A1B, COL1A1B, COL4A5	0.000111702
GOTERM_BP_FAT	GO:0030198	extracellular matrix organization	13	COL5A2A, LUM, MMP2, COL11A1B, SERPINH1B, SERPINH1A, P4HA1A, COL1A2, ADAMTS8A, COL1A1B, COL2A1B, POSTNB, COL4A5	0.0403242
GOTERM_BP_FAT	GO:0043062	extracellular structure organization	13	COL5A2A, LUM, MMP2, COL11A1B, SERPINH1B, SERPINH1A, P4HA1A, COL1A2, ADAMTS8A, COL1A1B, COL2A1B, POSTNB, COL4A5	0.0403242
GOTERM_BP_FAT	GO:0045229	external encapsulating structure organization	13	COL5A2A, LUM, MMP2, COL11A1B, SERPINH1B, SERPINH1A, P4HA1A, COL1A2, ADAMTS8A, COL1A1B, COL2A1B, POSTNB, COL4A5	0.0403242
GOTERM_MF_FAT	GO:0030020	extracellular matrix structural constituent conferring tensile strength	6	COL1A2, COL5A2A, COL2A1B, COL11A1B, COL1A1B, COL4A5	0.102948
GOTERM_MF_FAT	GO:0005201	extracellular matrix structural constituent	6	COL1A2, COL5A2A, COL2A1B, COL11A1B, COL1A1B, COL4A5	0.178791
GOTERM_BP_FAT	GO:0030199	collagen fibril organization	5	LUM, COL2A1B, SERPINH1B, SERPINH1A, P4HA1A	0.405354
GOTERM_CC_FAT	GO:0005583	fibrillar collagen trimer	3	COL1A2, COL5A2A, COL11A1B	0.262923
GOTERM_CC_FAT	GO:0098643	banded collagen fibril	3	COL1A2, COL5A2A, COL11A1B	0.262923
GOTERM_CC_FAT	GO:0098644	complex of collagen trimers	3	COL1A2, COL5A2A, COL11A1B	0.262923
KEGG_PATHWAY	dre04512:ECM-receptor interaction		6	COL1A2, COL6A2, COL6A1, COL2A1B, COL1A1B, COL4A5	0.543795
KEGG_PATHWAY	dre04820:Cytoskeleton in muscle cells		13	COL5A2A, COL11A1B, XIRP2A, FMNL3, COL1A2, NID1A, COL6A2, COL1A1B, COL6A1, COL4A5, PDLIM4, SPTBN1, SNTB1	0.748417
KEGG_PATHWAY	dre04510:Focal adhesion		10	RAC3B, PDGFRA, JUN, MAP2K1, COL1A2, COL6A2, COL6A1, COL2A1B, COL1A1B, COL4A5	1
GOTERM_MF_FAT	GO:0005198	structural molecule activity	12	COL1A2, COL5A2A, CRYABB, COL2A1B, COL11A1B, CLTCL1, COL1A1B, RPLP2, COL4A5, SPTBN1, SNTB1, SEC31A	0.981411
Annotation Cluster 2	Enrichment Score: 3.2875459436384746
Category	Term		Count	Genes	FDR
GOTERM_BP_FAT	GO:0002376	immune system process	36	PSMB12, CD40, SPARC, ZGC:110239, B2ML, TIFA, DHX58, PSMB8A, TRIM25, STAT6, GBP2, EXTL3, JAK1, CTSLA, STAT1A, STAT1B, CASP3A, STAT2, TAPBP.1, CD81A, IFI44A1, C7A, SI:DKEY-37M8.11, RUNX1, TRIM35-20, MHC1UBA, MHC1ZBA, IRF3, IFI44G, TRIM107, PSMB9A, FAS, CD302, RNF213A, TLR3, ADA	0.00262286
GOTERM_BP_FAT	GO:0006955	immune response	22	CTSLA, STAT1A, STAT1B, STAT2, ZGC:110239, CD81A, IFI44A1, C7A, SI:DKEY-37M8.11, MHC1UBA, TRIM35-20, MHC1ZBA, IFI44G, TRIM107, TIFA, DHX58, FAS, TRIM25, STAT6, CD302, GBP2, TLR3	0.00281039
GOTERM_BP_FAT	GO:0098542	defense response to other organism	18	IFIT16, STAT1A, STAT1B, STAT2, IFIT12, SEPTIN15, C7A, SI:DKEY-37M8.11, TRIM35-20, TRIM107, MXA, TIFA, DHX58, TRIM25, STAT6, GBP2, RNF213A, TLR3	0.0264471
GOTERM_BP_FAT	GO:0051707	response to other organism	20	IFIT16, STAT1A, STAT1B, STAT2, IFIT12, SEPTIN15, C7A, LDLRA, SI:DKEY-37M8.11, TRIM35-20, TRIM107, MXA, TIFA, DHX58, PSMB9A, TRIM25, STAT6, GBP2, RNF213A, TLR3	0.0403242
GOTERM_BP_FAT	GO:0043207	response to external biotic stimulus	20	IFIT16, STAT1A, STAT1B, STAT2, IFIT12, SEPTIN15, C7A, LDLRA, SI:DKEY-37M8.11, TRIM35-20, TRIM107, MXA, TIFA, DHX58, PSMB9A, TRIM25, STAT6, GBP2, RNF213A, TLR3	0.0403242
GOTERM_BP_FAT	GO:0009607	response to biotic stimulus	20	IFIT16, STAT1A, STAT1B, STAT2, IFIT12, SEPTIN15, C7A, LDLRA, SI:DKEY-37M8.11, TRIM35-20, TRIM107, MXA, TIFA, DHX58, PSMB9A, TRIM25, STAT6, GBP2, RNF213A, TLR3	0.0403242
GOTERM_BP_FAT	GO:0044419	biological process involved in interspecies interaction between organisms	20	IFIT16, STAT1A, STAT1B, STAT2, IFIT12, SEPTIN15, C7A, LDLRA, SI:DKEY-37M8.11, TRIM35-20, TRIM107, MXA, TIFA, DHX58, PSMB9A, TRIM25, STAT6, GBP2, RNF213A, TLR3	0.0403242
GOTERM_BP_FAT	GO:0006952	defense response	19	IFIT16, STAT1A, STAT1B, STAT2, IFIT12, SEPTIN15, GSDMEB, C7A, SI:DKEY-37M8.11, TRIM35-20, TRIM107, MXA, TIFA, DHX58, TRIM25, STAT6, GBP2, RNF213A, TLR3	0.0469557
GOTERM_BP_FAT	GO:0006950	response to stress	56	DYSF, HSPB1, SEPTIN15, GSDMEB, WDR45, LIPF, POLB, CASP9, MAP1LC3B, MAP1LC3A, NUPR1B, DHX58, TRIM25, SERPINA10A, PDIA3, BCAS3, IFIT16, MMP2, FBXO2, IFIT12, GPX7, SI:DKEY-37M8.11, SIRT2, TRIM35-20, CRYABB, TRIM107, DAP1B, RNF213A, TLR3, HMOX2B, PRKAA1, UBA7, MVP, SEL1L, FOXO4, TIFA, CYGB1, STAT6, GBP2, CALR3A, CALR3B, HMOX1A, STAT1A, ANGPT1, STAT1B, EDEM1, STAT2, ERLIN2, HMGB1A, C7A, SMUG1, DAP, MX…	0.0564945
GOTERM_BP_FAT	GO:0045087	innate immune response	13	STAT1A, STAT1B, STAT2, C7A, SI:DKEY-37M8.11, TRIM35-20, TRIM107, TIFA, DHX58, TRIM25, STAT6, GBP2, TLR3	0.0785789
GOTERM_BP_FAT	GO:0140546	defense response to symbiont	13	STAT1A, STAT1B, STAT2, C7A, SI:DKEY-37M8.11, TRIM35-20, TRIM107, TIFA, DHX58, TRIM25, STAT6, GBP2, TLR3	0.0930421
GOTERM_BP_FAT	GO:0009605	response to external stimulus	23	PDGFRA, RAC3B, IFIT16, STAT1A, STAT1B, STAT2, IFIT12, SEPTIN15, C7A, LDLRA, SI:DKEY-37M8.11, TRIM35-20, COL1A2, TRIM107, MXA, TIFA, DHX58, PSMB9A, TRIM25, STAT6, GBP2, RNF213A, TLR3	0.111141
GOTERM_BP_FAT	GO:0009615	response to virus	5	IFIT16, IFIT12, MXA, DHX58, TLR3	0.584673
GOTERM_BP_FAT	GO:0051607	defense response to virus	4	IFIT16, IFIT12, MXA, DHX58	0.868834
GOTERM_BP_FAT	GO:0009617	response to bacterium	6	MXA, PSMB9A, SEPTIN15, LDLRA, RNF213A, TLR3	0.986805
Annotation Cluster 3	Enrichment Score: 2.8258939985473
Category	Term		Count	Genes	FDR
GOTERM_BP_FAT	GO:0005975	carbohydrate metabolic process	24	PARGL, PYGB, UGP2B, H6PD, CHST2B, ADPGK, AGLA, EDEM1, FUCA2, WIPI1, WDR45, RENBP, HS2ST1B, POMK, SI:DKEY-224E22.2, ATG2A, RGN, PCXA, ALDOB, PGLS, GBE1B, CTBS, PARGA, FBP1A	0.0179414
GOTERM_MF_FAT	GO:0004553	hydrolase activity, hydrolyzing O-glycosyl compounds	10	PARGL, AGLA, EDEM1, OGAL, GALCA, FUCA2, SI:DKEY-224E22.2, GBE1B, PARGA, CTBS	0.170047
GOTERM_MF_FAT	GO:0016798	hydrolase activity, acting on glycosyl bonds	11	PARGL, SMUG1, AGLA, EDEM1, OGAL, GALCA, FUCA2, SI:DKEY-224E22.2, GBE1B, PARGA, CTBS	0.178791
GOTERM_BP_FAT	GO:1901136	carbohydrate derivative catabolic process	11	ADPGK, EDEM1, FBXO2, GALCA, FUCA2, ALDOB, NPL, CTBS, RENBP, ADA, ADA2A	0.405354
Annotation Cluster 4	Enrichment Score: 2.0204192488892394
Category	Term		Count	Genes	FDR
GOTERM_MF_FAT	GO:0038023	signaling receptor activity	20	PDGFRA, FZD2, NPR2, LPAR1, NRP2B, TGFBR3, PLXNB2A.3, EPHB4B, EPHB3A, NID1A, OGFR2, ADGRE5B.2, PLXNA2, FAS, CD302, IL6ST, TLR3, RARGA, PLXNA3, PLXNB1A	0.0302575
GOTERM_MF_FAT	GO:0060089	molecular transducer activity	20	PDGFRA, FZD2, NPR2, LPAR1, NRP2B, TGFBR3, PLXNB2A.3, EPHB4B, EPHB3A, NID1A, OGFR2, ADGRE5B.2, PLXNA2, FAS, CD302, IL6ST, TLR3, RARGA, PLXNA3, PLXNB1A	0.0302575
GOTERM_MF_FAT	GO:0004888	transmembrane signaling receptor activity	16	PDGFRA, FZD2, LPAR1, NRP2B, TGFBR3, PLXNB2A.3, EPHB4B, EPHB3A, NID1A, ADGRE5B.2, PLXNA2, FAS, IL6ST, TLR3, PLXNA3, PLXNB1A	0.0368692
GOTERM_BP_FAT	GO:0007166	cell surface receptor signaling pathway	31	CD40, PRKAA1, NPR2, NDRG2, PLXNB2A.3, EPHB3A, BOC, PLXNA2, ABL1, STAT6, CPNE3, JAK1, PLXNA3, PLXNB1A, PDGFRA, JUN, FZD2, ANGPT1, STAT1A, ADAM10A, STAT1B, STAT2, NRP2B, HOMER3B, TGFBR3, NID1A, EPHB4B, ADGRE5B.2, AKT1S1, KIDINS220A, IL6ST	0.0755105
GOTERM_CC_FAT	GO:0043235	receptor complex	9	PDGFRA, CD40, EPHB4B, EPHB3A, PLXNA2, KCTD12.2, IL6ST, PLXNA3, PLXNB1A	0.292157
GOTERM_BP_FAT	GO:0023052	signaling	56	CD40, ECM1B, CASP9, SNCGA, BOC, DHX58, CPNE3, PITX2, APPL2, APPL1, JAK1, PDGFRA, MAP2K1, ADAM10A, NRP2B, TGFBR3, NID1A, ADGRE5B.2, AKT1S1, DAP1B, IL6ST, PLPP3, TLR3, RARGA, RAC3B, PRKAA1, NPR2, LPAR1, NDRG2, PLXNB2A.3, EPHB3A, PLXNA2, ABL1, LRRC8C, STAT6, MAP2K6, PLXNA3, PLXNB1A, JUN, FZD2, STAT1A, ANGPT1, STAT1B, PLCL1, EDEM1, STAT2, SI:CH211-201O1.1, ERLIN2, CDC42EP4B, HOMER3B, PLCXD3, DAP, EPH…	0.986805
GOTERM_BP_FAT	GO:0007165	signal transduction	53	CD40, ECM1B, CASP9, BOC, DHX58, CPNE3, PITX2, JAK1, PDGFRA, MAP2K1, ADAM10A, NRP2B, TGFBR3, NID1A, ADGRE5B.2, AKT1S1, DAP1B, IL6ST, PLPP3, TLR3, RARGA, RAC3B, PRKAA1, NPR2, LPAR1, NDRG2, PLXNB2A.3, EPHB3A, PLXNA2, ABL1, LRRC8C, STAT6, MAP2K6, PLXNA3, PLXNB1A, JUN, FZD2, STAT1A, ANGPT1, STAT1B, PLCL1, EDEM1, STAT2, SI:CH211-201O1.1, ERLIN2, CDC42EP4B, HOMER3B, PLCXD3, DAP, EPHB4B, SNX17, KIDINS220…	0.986805
GOTERM_BP_FAT	GO:0007154	cell communication	55	CD40, ECM1B, CASP9, SNCGA, BOC, DHX58, CPNE3, PITX2, JAK1, PDGFRA, MAP2K1, ADAM10A, NRP2B, TGFBR3, NID1A, ADGRE5B.2, AKT1S1, DAP1B, COL4A5, IL6ST, PLPP3, TLR3, RARGA, RAC3B, PRKAA1, NPR2, LPAR1, NDRG2, PLXNB2A.3, EPHB3A, PLXNA2, ABL1, LRRC8C, STAT6, MAP2K6, PLXNA3, PLXNB1A, JUN, FZD2, STAT1A, ANGPT1, STAT1B, PLCL1, EDEM1, STAT2, SI:CH211-201O1.1, ERLIN2, CDC42EP4B, HOMER3B, PLCXD3, DAP, EPHB4B, S…	0.986805
GOTERM_BP_FAT	GO:0035556	intracellular signal transduction	15	RAC3B, MAP2K1, PLCL1, EDEM1, NPR2, SI:CH211-201O1.1, ERLIN2, CDC42EP4B, CASP9, DHX58, LRRC8C, PITX2, JAK1, RARGA, MAP2K6	0.992262
Annotation Cluster 5	Enrichment Score: 1.9958581825629635
Category	Term		Count	Genes	FDR
GOTERM_CC_FAT	GO:0005773	vacuole	27	CTSZ, ZGC:110239, PCSK9, B2ML, MAP1LC3B, MAP1LC3A, GNSA, FYCO1A, GNSB, GALCA, ACP2, CTBS, CTSC, CTSLA, VPS33A, ATG9A, FUCA2, LMBRD1, WDR81, SI:DKEY-224E22.2, PPT1, TPP1, DNASE2, CD68, ADA, PCYOX1, LGMN	0.000111702
GOTERM_CC_FAT	GO:0000323	lytic vacuole	22	CTSLA, VPS33A, CTSZ, FUCA2, ZGC:110239, PCSK9, B2ML, LMBRD1, GNSA, WDR81, FYCO1A, GALCA, GNSB, PPT1, TPP1, ACP2, DNASE2, CD68, CTBS, CTSC, ADA, PCYOX1	0.000397608
GOTERM_CC_FAT	GO:0005764	lysosome	22	CTSLA, VPS33A, CTSZ, FUCA2, ZGC:110239, PCSK9, B2ML, LMBRD1, GNSA, WDR81, FYCO1A, GALCA, GNSB, PPT1, TPP1, ACP2, DNASE2, CD68, CTBS, CTSC, ADA, PCYOX1	0.000397608
KEGG_PATHWAY	dre04142:Lysosome		17	CTSLA, CTSZ, FUCA2, PLA2G15, LIPF, AP3M1, GNSA, GALCA, GNSB, CLTCL1, PPT1, TPP1, ACP2, DNASE2, CD68, CTSC, LGMN	0.055593
GOTERM_CC_FAT	GO:0012506	vesicle membrane	26	SEC23A, DYSF, RAB22A, STX10, AP3M1, B2ML, VPS53, WDR91, CLTCL1, ANXA3B, PDLIM4, APPL2, SEC31A, APPL1, SH3GL1B, VPS33A, ATG9A, COPZ2, SYPL1, WDR81, SNX17, TBC1D5, ANXA2A, ITM2BA, KDELR3, CD68	0.133055
GOTERM_CC_FAT	GO:0030659	cytoplasmic vesicle membrane	24	SEC23A, VPS33A, SH3GL1B, ATG9A, DYSF, COPZ2, RAB22A, STX10, AP3M1, B2ML, SYPL1, WDR81, TBC1D5, SNX17, VPS53, WDR91, CLTCL1, ITM2BA, KDELR3, CD68, PDLIM4, APPL2, SEC31A, APPL1	0.262923
GOTERM_CC_FAT	GO:0005769	early endosome	11	MAP2K1, WDR81, SNX17, SH3GL1B, VPS33A, WDR91, LDLRA, PDLIM4, APPL2, RAB22A, APPL1	0.423833
GOTERM_CC_FAT	GO:0005768	endosome	22	MAP2K1, VPS33A, SH3GL1B, ATG9A, LPAR1, PCSK9, RAB27B, LDLRA, RAB22A, B2ML, WDR81, TBC1D5, SNX17, VPS53, FYCO1A, WDR91, ITM2BA, CD68, FLOT2B, PDLIM4, APPL2, APPL1	0.612414
GOTERM_CC_FAT	GO:0005770	late endosome	9	B2ML, MAP2K1, WDR81, VPS33A, FYCO1A, WDR91, ATG9A, RAB27B, CD68	0.684513
GOTERM_CC_FAT	GO:0005774	vacuolar membrane	9	B2ML, LMBRD1, MAP1LC3B, MAP1LC3A, WDR81, VPS33A, ATG9A, ACP2, CD68	0.933631
GOTERM_CC_FAT	GO:0010008	endosome membrane	13	VPS33A, SH3GL1B, ATG9A, B2ML, WDR81, TBC1D5, VPS53, WDR91, ITM2BA, CD68, PDLIM4, APPL2, APPL1	0.968302
GOTERM_CC_FAT	GO:0031901	early endosome membrane	6	WDR81, SH3GL1B, WDR91, PDLIM4, APPL2, APPL1	0.968302
GOTERM_CC_FAT	GO:0031902	late endosome membrane	6	B2ML, WDR81, VPS33A, WDR91, ATG9A, CD68	0.971519
GOTERM_CC_FAT	GO:0005765	lysosomal membrane	6	B2ML, LMBRD1, WDR81, VPS33A, ACP2, CD68	0.971519
GOTERM_CC_FAT	GO:0098852	lytic vacuole membrane	6	B2ML, LMBRD1, WDR81, VPS33A, ACP2, CD68	0.971519
GOTERM_CC_FAT	GO:0031252	cell leading edge	4	CDH2, PDLIM4, APPL2, APPL1	0.971519
Annotation Cluster 6	Enrichment Score: 1.9390608857795433
Category	Term		Count	Genes	FDR
GOTERM_BP_FAT	GO:0032535	regulation of cellular component size	15	SVILA, ARPC5B, CASP3A, SVILD, HSPB1, CDC42EP4B, PARD6GB, KANK1B, CASP9, ADD3A, EXTL3, SPTBN1, KANK4, PLXNA3, SCINLB	0.0732648
GOTERM_BP_FAT	GO:0090066	regulation of anatomical structure size	15	SVILA, ARPC5B, CASP3A, SVILD, HSPB1, CDC42EP4B, PARD6GB, KANK1B, CASP9, ADD3A, EXTL3, SPTBN1, KANK4, PLXNA3, SCINLB	0.0806108
GOTERM_BP_FAT	GO:0010975	regulation of neuron projection development	12	CASP9, EPHB3A, COL12A1B, COL12A1A, CASP3A, DPYSL3, PLXNA2, KCTD12.2, IL6ST, PARD6GB, PLXNA3, PLXNB1A	0.117364
GOTERM_BP_FAT	GO:0050770	regulation of axonogenesis	8	CASP9, EPHB3A, CASP3A, DPYSL3, PLXNA2, PARD6GB, PLXNA3, PLXNB1A	0.187252
GOTERM_BP_FAT	GO:0120035	regulation of plasma membrane bounded cell projection organization	13	COL12A1B, COL12A1A, CASP3A, KCTD12.2, CDC42EP4B, PARD6GB, CASP9, EPHB3A, DPYSL3, PLXNA2, IL6ST, PLXNA3, PLXNB1A	0.266298
GOTERM_BP_FAT	GO:0031344	regulation of cell projection organization	13	COL12A1B, COL12A1A, CASP3A, KCTD12.2, CDC42EP4B, PARD6GB, CASP9, EPHB3A, DPYSL3, PLXNA2, IL6ST, PLXNA3, PLXNB1A	0.284785
GOTERM_BP_FAT	GO:0048696	regulation of collateral sprouting in absence of injury	4	CASP9, CASP3A, PARD6GB, PLXNA3	0.349799
GOTERM_BP_FAT	GO:0048670	regulation of collateral sprouting	4	CASP9, CASP3A, PARD6GB, PLXNA3	0.405354
GOTERM_BP_FAT	GO:0048638	regulation of developmental growth	7	CASP9, PRRX1B, CASP3A, EXTL3, PARD6GB, PLXNA3, RUNX1	0.693367
GOTERM_BP_FAT	GO:0061387	regulation of extent of cell growth	5	CASP9, CASP3A, EXTL3, PARD6GB, PLXNA3	0.846705
GOTERM_BP_FAT	GO:0040008	regulation of growth	7	CASP9, PRRX1B, CASP3A, EXTL3, PARD6GB, PLXNA3, RUNX1	0.921644
GOTERM_BP_FAT	GO:0001558	regulation of cell growth	5	CASP9, CASP3A, EXTL3, PARD6GB, PLXNA3	0.986805
GOTERM_BP_FAT	GO:0008361	regulation of cell size	5	CASP9, CASP3A, EXTL3, PARD6GB, PLXNA3	0.986805
Annotation Cluster 7	Enrichment Score: 1.7824429939990212
Category	Term		Count	Genes	FDR
GOTERM_MF_FAT	GO:0030414	peptidase inhibitor activity	8	LXN, SERPINH1B, SERPINA10A, SERPINB1L1, PSMF1, SERPINB14, RENBP, SERPINH1A	0.102948
GOTERM_MF_FAT	GO:0061134	peptidase regulator activity	10	CTSLA, LXN, ZGC:110239, SERPINH1B, SERPINA10A, SERPINB1L1, PSMF1, SERPINB14, RENBP, SERPINH1A	0.178791
GOTERM_MF_FAT	GO:0004866	endopeptidase inhibitor activity	7	LXN, SERPINH1B, SERPINA10A, SERPINB1L1, PSMF1, SERPINB14, SERPINH1A	0.178791
GOTERM_MF_FAT	GO:0004857	enzyme inhibitor activity	10	LXN, SERPINH1B, SERPINA10A, SERPINB1L1, ANXA2A, ANXA3B, PSMF1, SERPINB14, RENBP, SERPINH1A	0.189007
GOTERM_MF_FAT	GO:0061135	endopeptidase regulator activity	7	LXN, SERPINH1B, SERPINA10A, SERPINB1L1, PSMF1, SERPINB14, SERPINH1A	0.352185
GOTERM_MF_FAT	GO:0140678	molecular function inhibitor activity	10	LXN, SERPINH1B, SERPINA10A, SERPINB1L1, ANXA2A, ANXA3B, PSMF1, SERPINB14, RENBP, SERPINH1A	0.368197
GOTERM_MF_FAT	GO:0004867	serine-type endopeptidase inhibitor activity	5	SERPINH1B, SERPINA10A, SERPINB1L1, SERPINB14, SERPINH1A	0.386903
GOTERM_MF_FAT	GO:0030234	enzyme regulator activity	25	SEC23A, LXN, ZGC:110239, ASAP3, WDR91, SERPINA10A, SERPINB1L1, ANXA3B, PSMF1, SERPINB14, FARP2, CTSLA, CASP3A, GBF1, SERPINH1B, QUO, ASAP2B, RENBP, SERPINH1A, WDR81, TBC1D5, KIDINS220A, RGN, ANXA2A, RAB3GAP1	0.980892
GOTERM_MF_FAT	GO:0098772	molecular function regulator activity	29	SEC23A, LXN, ZGC:110239, ASAP3, WDR91, SERPINA10A, SERPINB1L1, ANXA3B, PSMF1, SERPINB14, FARP2, CTSLA, NAMPT1, CASP3A, GBF1, SERPINH1B, STC2A, QUO, ASAP2B, RAB27B, ZGC:112962, RENBP, SERPINH1A, WDR81, TBC1D5, KIDINS220A, RGN, ANXA2A, RAB3GAP1	0.980892
Annotation Cluster 8	Enrichment Score: 1.7171603319862248
Category	Term		Count	Genes	FDR
GOTERM_CC_FAT	GO:0009986	cell surface	12	PDIA3, CD40, MHC1ZBA, CDH2, LPAR1, FAS, PCSK9, ENPP1, CD302, IL6ST, ADA, MHC1UBA	0.014126
GOTERM_CC_FAT	GO:0009897	external side of plasma membrane	7	CD40, MHC1ZBA, FAS, CD302, IL6ST, ADA, MHC1UBA	0.117748
GOTERM_CC_FAT	GO:0098552	side of membrane	7	CD40, MHC1ZBA, FAS, CD302, IL6ST, ADA, MHC1UBA	0.971519
KEGG_PATHWAY	dre04060:Cytokine-cytokine receptor interaction		3	CD40, FAS, IL6ST	1
Annotation Cluster 9	Enrichment Score: 1.5465119901679123
Category	Term		Count	Genes	FDR
GOTERM_BP_FAT	GO:0005975	carbohydrate metabolic process	24	PARGL, PYGB, UGP2B, H6PD, CHST2B, ADPGK, AGLA, EDEM1, FUCA2, WIPI1, WDR45, RENBP, HS2ST1B, POMK, SI:DKEY-224E22.2, ATG2A, RGN, PCXA, ALDOB, PGLS, GBE1B, CTBS, PARGA, FBP1A	0.0179414
GOTERM_BP_FAT	GO:0005996	monosaccharide metabolic process	7	H6PD, ADPGK, FUCA2, SI:DKEY-224E22.2, RGN, PCXA, FBP1A	0.954715
GOTERM_BP_FAT	GO:0019318	hexose metabolic process	6	H6PD, ADPGK, FUCA2, SI:DKEY-224E22.2, PCXA, FBP1A	0.986805
KEGG_PATHWAY	dre01200:Carbon metabolism		10	H6PD, ADPGK, GLYCTK, RGN, PCXA, PGLS, ALDOB, ACSS1, FBP1A, SDHB	0.999918
GOTERM_BP_FAT	GO:0006006	glucose metabolic process	4	H6PD, ADPGK, PCXA, FBP1A	0.986805
Annotation Cluster 10	Enrichment Score: 1.5321262192555989
Category	Term		Count	Genes	FDR
GOTERM_BP_FAT	GO:1901136	carbohydrate derivative catabolic process	11	ADPGK, EDEM1, FBXO2, GALCA, FUCA2, ALDOB, NPL, CTBS, RENBP, ADA, ADA2A	0.405354
GOTERM_BP_FAT	GO:0046348	amino sugar catabolic process	3	NPL, CTBS, RENBP	0.611865
GOTERM_BP_FAT	GO:0006040	amino sugar metabolic process	4	CHST2B, NPL, CTBS, RENBP	0.868834
Annotation Cluster 11	Enrichment Score: 1.4836503244050334
Category	Term		Count	Genes	FDR
GOTERM_BP_FAT	GO:0005975	carbohydrate metabolic process	24	PARGL, PYGB, UGP2B, H6PD, CHST2B, ADPGK, AGLA, EDEM1, FUCA2, WIPI1, WDR45, RENBP, HS2ST1B, POMK, SI:DKEY-224E22.2, ATG2A, RGN, PCXA, ALDOB, PGLS, GBE1B, CTBS, PARGA, FBP1A	0.0179414
GOTERM_BP_FAT	GO:0031667	response to nutrient levels	11	BCAS3, PRKAA1, DAP, MAP1LC3B, MAP1LC3A, PTER, NUPR1B, XPR1A, DAP1B, WDR45, SIRT2	0.0564945
GOTERM_BP_FAT	GO:0005976	polysaccharide metabolic process	8	UGP2B, PYGB, HS2ST1B, AGLA, ATG2A, WIPI1, GBE1B, WDR45	0.0663808
GOTERM_BP_FAT	GO:0016051	carbohydrate biosynthetic process	7	UGP2B, HS2ST1B, AGLA, RGN, PCXA, GBE1B, FBP1A	0.095009
GOTERM_BP_FAT	GO:0042594	response to starvation	9	BCAS3, PRKAA1, DAP, MAP1LC3B, MAP1LC3A, NUPR1B, XPR1A, DAP1B, WDR45	0.142195
GOTERM_BP_FAT	GO:0005977	glycogen metabolic process	7	UGP2B, PYGB, AGLA, ATG2A, WIPI1, GBE1B, WDR45	0.147766
GOTERM_BP_FAT	GO:0006112	energy reserve metabolic process	7	UGP2B, PYGB, AGLA, ATG2A, WIPI1, GBE1B, WDR45	0.147766
GOTERM_BP_FAT	GO:0044042	glucan metabolic process	7	UGP2B, PYGB, AGLA, ATG2A, WIPI1, GBE1B, WDR45	0.147766
GOTERM_MF_FAT	GO:1901981	phosphatidylinositol phosphate binding	9	SVILA, SESTD1, SI:CH211-11N16.2, GOLPH3A, SVILD, ATG2A, WIPI1, WDR45, SCINLB	0.178791
GOTERM_BP_FAT	GO:0000272	polysaccharide catabolic process	5	PYGB, AGLA, ATG2A, WIPI1, WDR45	0.187252
GOTERM_BP_FAT	GO:0005980	glycogen catabolic process	5	PYGB, AGLA, ATG2A, WIPI1, WDR45	0.187252
GOTERM_BP_FAT	GO:0009251	glucan catabolic process	5	PYGB, AGLA, ATG2A, WIPI1, WDR45	0.187252
GOTERM_MF_FAT	GO:0005543	phospholipid binding	17	SVILA, SI:CH211-11N16.2, SVILD, WIPI1, WDR45, MAP1LC3B, MAP1LC3A, SESTD1, SNX17, GOLPH3A, ATG2A, ARFIP1, ANXA2A, CPNE3, ANXA3B, SPTBN1, SCINLB	0.190603
GOTERM_BP_FAT	GO:0009267	cellular response to starvation	8	PRKAA1, DAP, MAP1LC3B, MAP1LC3A, NUPR1B, XPR1A, DAP1B, WDR45	0.285324
GOTERM_BP_FAT	GO:0031669	cellular response to nutrient levels	8	PRKAA1, DAP, MAP1LC3B, MAP1LC3A, NUPR1B, XPR1A, DAP1B, WDR45	0.285324
GOTERM_MF_FAT	GO:0032266	phosphatidylinositol-3-phosphate binding	5	SESTD1, SI:CH211-11N16.2, ATG2A, WIPI1, WDR45	0.309869
GOTERM_MF_FAT	GO:0008289	lipid binding	23	SVILA, SI:CH211-11N16.2, SH3GL1B, SVILD, CD81A, WIPI1, ERLIN2, WDR45, CRABP2B, RBP4, MAP1LC3B, MAP1LC3A, SESTD1, SNX17, FABP7A, GOLPH3A, ATG2A, ARFIP1, ANXA2A, CPNE3, ANXA3B, SPTBN1, SCINLB	0.331076
GOTERM_BP_FAT	GO:0000271	polysaccharide biosynthetic process	4	UGP2B, HS2ST1B, AGLA, GBE1B	0.405354
GOTERM_BP_FAT	GO:0016052	carbohydrate catabolic process	9	PYGB, ADPGK, AGLA, SI:DKEY-224E22.2, ATG2A, WIPI1, ALDOB, WDR45, CTBS	0.405354
GOTERM_MF_FAT	GO:1902936	phosphatidylinositol bisphosphate binding	6	SVILA, SESTD1, SVILD, WIPI1, WDR45, SCINLB	0.386903
GOTERM_CC_FAT	GO:0034045	phagophore assembly site membrane	4	ATG9A, ATG2A, WIPI1, WDR45	0.262923
KEGG_PATHWAY	dre00500:Starch and sucrose metabolism		5	UGP2B, PYGB, AGLA, ENPP1, GBE1B	0.543795
GOTERM_BP_FAT	GO:0000422	autophagy of mitochondrion	6	MAP1LC3B, MAP1LC3A, ATG9A, ATG2A, WIPI1, WDR45	0.495066
GOTERM_BP_FAT	GO:0034497	protein localization to phagophore assembly site	3	ATG9A, WIPI1, WDR45	0.611865
GOTERM_CC_FAT	GO:0000421	autophagosome membrane	4	MAP1LC3B, MAP1LC3A, WDR81, ATG9A	0.586106
GOTERM_BP_FAT	GO:0044804	nucleophagy	4	ATG9A, ATG2A, WIPI1, WDR45	0.842784
GOTERM_BP_FAT	GO:0005978	glycogen biosynthetic process	3	UGP2B, AGLA, GBE1B	0.853025
GOTERM_BP_FAT	GO:0009250	glucan biosynthetic process	3	UGP2B, AGLA, GBE1B	0.853025
GOTERM_MF_FAT	GO:0035091	phosphatidylinositol binding	10	SVILA, SESTD1, SNX17, SI:CH211-11N16.2, GOLPH3A, SVILD, ATG2A, WIPI1, WDR45, SCINLB	0.941133
GOTERM_MF_FAT	GO:0080025	phosphatidylinositol-3,5-bisphosphate binding	3	SESTD1, WIPI1, WDR45	0.941133
GOTERM_CC_FAT	GO:0005776	autophagosome	5	MAP1LC3B, MAP1LC3A, WDR81, FYCO1A, ATG9A	0.675374
GOTERM_CC_FAT	GO:0000407	phagophore assembly site	4	ATG9A, ATG2A, WIPI1, WDR45	0.684513
GOTERM_BP_FAT	GO:0000045	autophagosome assembly	6	MAP1LC3B, MAP1LC3A, ATG9A, ATG2A, WIPI1, WDR45	0.921644
GOTERM_BP_FAT	GO:1905037	autophagosome organization	6	MAP1LC3B, MAP1LC3A, ATG9A, ATG2A, WIPI1, WDR45	0.921644
GOTERM_BP_FAT	GO:0000425	pexophagy	3	ATG2A, WIPI1, WDR45	0.921644
GOTERM_BP_FAT	GO:0030242	autophagy of peroxisome	3	ATG2A, WIPI1, WDR45	0.921644
GOTERM_BP_FAT	GO:0061723	glycophagy	3	ATG2A, WIPI1, WDR45	0.921644
GOTERM_BP_FAT	GO:0006914	autophagy	10	BCAS3, PRKAA1, MAP1LC3B, MAP1LC3A, WDR81, ATG9A, ATG2A, WIPI1, WDR45, RNF213A	0.964066
GOTERM_BP_FAT	GO:0061919	process utilizing autophagic mechanism	10	BCAS3, PRKAA1, MAP1LC3B, MAP1LC3A, WDR81, ATG9A, ATG2A, WIPI1, WDR45, RNF213A	0.964066
GOTERM_BP_FAT	GO:0010506	regulation of autophagy	7	PRKAA1, DAP, FYCO1A, DAP1B, WDR45, SIRT2, RAB3GAP1	0.986805
GOTERM_CC_FAT	GO:0005774	vacuolar membrane	9	B2ML, LMBRD1, MAP1LC3B, MAP1LC3A, WDR81, VPS33A, ATG9A, ACP2, CD68	0.933631
GOTERM_BP_FAT	GO:0016236	macroautophagy	8	MAP1LC3B, MAP1LC3A, WDR81, ATG9A, ATG2A, WIPI1, WDR45, RNF213A	0.986805
KEGG_PATHWAY	dre04140:Autophagy - animal		13	CTSLA, MAP2K1, PRKAA1, VPS33A, SI:CH211-11N16.2, ATG9A, WIPI1, HMGB1A, WDR45, MAP1LC3B, MAP1LC3A, AKT1S1, ATG2A	0.999918
GOTERM_BP_FAT	GO:0006091	generation of precursor metabolites and energy	12	UGP2B, PYGB, H6PD, ADPGK, AGLA, ATG2A, WIPI1, PGLS, ALDOB, GBE1B, WDR45, SDHB	0.986805
GOTERM_BP_FAT	GO:0000423	mitophagy	3	MAP1LC3B, MAP1LC3A, ATG9A	0.986805
GOTERM_BP_FAT	GO:0007033	vacuole organization	6	MAP1LC3B, MAP1LC3A, ATG9A, ATG2A, WIPI1, WDR45	0.986805
GOTERM_BP_FAT	GO:0015980	energy derivation by oxidation of organic compounds	8	UGP2B, PYGB, AGLA, ATG2A, WIPI1, GBE1B, WDR45, SDHB	0.986805
GOTERM_BP_FAT	GO:0033554	cellular response to stress	25	PRKAA1, UBA7, MVP, SEL1L, WDR45, POLB, CASP9, MAP1LC3B, MAP1LC3A, NUPR1B, CYGB1, CALR3A, CALR3B, PDIA3, FBXO2, EDEM1, ERLIN2, HMGB1A, SIRT2, SMUG1, DAP, XPR1A, DAP1B, CALR, LGMN	0.986805
KEGG_PATHWAY	dre04136:Autophagy - other		3	ATG9A, ATG2A, WIPI1	1
GOTERM_BP_FAT	GO:0070925	organelle assembly	17	FZD2, SI:CH211-11N16.2, ATG9A, SEPTIN15, WIPI1, WDR62, WDR45, SIRT2, MAP1LC3B, MAP1LC3A, CDH2, CRYABB, SI:DKEY-224E22.2, ATG2A, G3BP2A, RILP, RNF213A	0.986805
KEGG_PATHWAY	dre04371:Apelin signaling pathway		6	HDAC4, PRKAA1, MAP1LC3B, MAP2K1, CALM1A, MAP1LC3A	1
GOTERM_BP_FAT	GO:0009894	regulation of catabolic process	8	MOV10B.1, PRKAA1, DAP, FYCO1A, DAP1B, WDR45, SIRT2, RAB3GAP1	0.986805
KEGG_PATHWAY	dre04137:Mitophagy - animal		4	JUN, MAP1LC3B, MAP1LC3A, ATG9A	1
GOTERM_MF_FAT	GO:0060090	molecular adaptor activity	9	LPIN1A, SEPTIN9A, ATG2A, WIPI1, SEPTIN15, G3BP2A, WDR45, SI:CH211-204C21.1, STX10	0.998305
GOTERM_MF_FAT	GO:0030674	protein-macromolecule adaptor activity	7	LPIN1A, ATG2A, WIPI1, G3BP2A, WDR45, SI:CH211-204C21.1, STX10	0.999145
Annotation Cluster 12	Enrichment Score: 1.4621100514858403
Category	Term		Count	Genes	FDR
GOTERM_BP_FAT	GO:0010975	regulation of neuron projection development	12	CASP9, EPHB3A, COL12A1B, COL12A1A, CASP3A, DPYSL3, PLXNA2, KCTD12.2, IL6ST, PARD6GB, PLXNA3, PLXNB1A	0.117364
GOTERM_BP_FAT	GO:0120035	regulation of plasma membrane bounded cell projection organization	13	COL12A1B, COL12A1A, CASP3A, KCTD12.2, CDC42EP4B, PARD6GB, CASP9, EPHB3A, DPYSL3, PLXNA2, IL6ST, PLXNA3, PLXNB1A	0.266298
GOTERM_BP_FAT	GO:0031344	regulation of cell projection organization	13	COL12A1B, COL12A1A, CASP3A, KCTD12.2, CDC42EP4B, PARD6GB, CASP9, EPHB3A, DPYSL3, PLXNA2, IL6ST, PLXNA3, PLXNB1A	0.284785
GOTERM_BP_FAT	GO:0080134	regulation of response to stress	12	PARGL, HMOX1A, CD40, MAP2K1, COL12A1B, COL12A1A, DHX58, FAS, TRIM25, IL6ST, PARGA, TLR3	0.921644
GOTERM_BP_FAT	GO:0070570	regulation of neuron projection regeneration	3	COL12A1B, COL12A1A, IL6ST	0.921644
GOTERM_BP_FAT	GO:0048679	regulation of axon regeneration	3	COL12A1B, COL12A1A, IL6ST	0.921644
GOTERM_BP_FAT	GO:1903034	regulation of response to wounding	3	COL12A1B, COL12A1A, IL6ST	0.986805
GOTERM_BP_FAT	GO:0080135	regulation of cellular response to stress	7	PARGL, MAP2K1, COL12A1B, COL12A1A, FAS, IL6ST, PARGA	0.986805
GOTERM_BP_FAT	GO:0032101	regulation of response to external stimulus	8	HMOX1A, CD40, COL12A1B, COL12A1A, DHX58, TRIM25, IL6ST, TLR3	0.986805
Annotation Cluster 13	Enrichment Score: 1.4587635515948074
Category	Term		Count	Genes	FDR
GOTERM_MF_FAT	GO:0016757	glycosyltransferase activity	16	NAMPT1, PYGB, AGLA, GALNT1, XYLT2, GXYLT2, COLGALT1A, LACC1, GIG2E, B3GLCTA, PARP12A, UGT5C3, UGT5C2, GBE1B, DPY19L1L, EXTL3	0.178791
GOTERM_MF_FAT	GO:0008194	UDP-glycosyltransferase activity	8	B3GLCTA, GALNT1, UGT5C3, XYLT2, UGT5C2, GXYLT2, EXTL3, COLGALT1A	0.590533
GOTERM_MF_FAT	GO:0016758	hexosyltransferase activity	10	PYGB, B3GLCTA, AGLA, GALNT1, UGT5C3, UGT5C2, GBE1B, EXTL3, DPY19L1L, COLGALT1A	0.864431
KEGG_PATHWAY	dre00514:Other types of O-glycan biosynthesis		4	B3GLCTA, GALNT1, GXYLT2, COLGALT1A	0.999918
Annotation Cluster 14	Enrichment Score: 1.4191175028585368
Category	Term		Count	Genes	FDR
GOTERM_MF_FAT	GO:0005506	iron ion binding	11	AOX6, CYP8B1.3, CYP2V1, SCD, OGFOD3, P3H1, CYGB1, BCO1, ISCUA, CH25HL3, P4HA1A	0.102948
GOTERM_MF_FAT	GO:0016712	oxidoreductase activity, acting on paired donors, with incorporation or reduction of molecular oxygen, reduced flavin or flavoprotein as one donor, and incorporation of one atom of oxygen	4	HMOX2B, HMOX1A, CYP8B1.3, CYP2V1	0.418728
GOTERM_MF_FAT	GO:0016705	oxidoreductase activity, acting on paired donors, with incorporation or reduction of molecular oxygen	10	HMOX2B, HMOX1A, CYP8B1.3, CYP2V1, SCD, OGFOD3, P3H1, CYGB1, CH25HL3, P4HA1A	0.456465
GOTERM_MF_FAT	GO:0004497	monooxygenase activity	6	HMOX2B, HMOX1A, CYP8B1.3, CYP2V1, BCO1, CH25HL3	0.907284
GOTERM_MF_FAT	GO:0046906	tetrapyrrole binding	6	HMOX2B, HMOX1A, LMBRD1, CYP8B1.3, CYP2V1, CYGB1	0.980892
GOTERM_MF_FAT	GO:0020037	heme binding	5	HMOX2B, HMOX1A, CYP8B1.3, CYP2V1, CYGB1	0.980892
GOTERM_BP_FAT	GO:0006979	response to oxidative stress	5	HMOX2B, HMOX1A, CYGB1, GPX7, SIRT2	0.986805
Annotation Cluster 15	Enrichment Score: 1.375939257256054
Category	Term		Count	Genes	FDR
GOTERM_BP_FAT	GO:0006022	aminoglycan metabolic process	6	GNSA, DSE, GNSB, XYLT2, EXTL3, CTBS	0.405354
GOTERM_BP_FAT	GO:0006029	proteoglycan metabolic process	5	HS2ST1B, DSE, FAM20B, XYLT2, EXTL3	0.584673
GOTERM_BP_FAT	GO:0030203	glycosaminoglycan metabolic process	5	GNSA, DSE, GNSB, XYLT2, EXTL3	0.692707
GOTERM_BP_FAT	GO:0009100	glycoprotein metabolic process	11	HS2ST1B, EDEM1, FBXO2, GALNT1, DSE, OGAL, POMK, FAM20B, XYLT2, GXYLT2, EXTL3	0.986805
GOTERM_BP_FAT	GO:0050654	chondroitin sulfate proteoglycan metabolic process	3	DSE, XYLT2, EXTL3	0.986805
Annotation Cluster 16	Enrichment Score: 1.3686149336319098
Category	Term		Count	Genes	FDR
GOTERM_BP_FAT	GO:0032535	regulation of cellular component size	15	SVILA, ARPC5B, CASP3A, SVILD, HSPB1, CDC42EP4B, PARD6GB, KANK1B, CASP9, ADD3A, EXTL3, SPTBN1, KANK4, PLXNA3, SCINLB	0.0732648
GOTERM_BP_FAT	GO:0090066	regulation of anatomical structure size	15	SVILA, ARPC5B, CASP3A, SVILD, HSPB1, CDC42EP4B, PARD6GB, KANK1B, CASP9, ADD3A, EXTL3, SPTBN1, KANK4, PLXNA3, SCINLB	0.0806108
GOTERM_MF_FAT	GO:1901981	phosphatidylinositol phosphate binding	9	SVILA, SESTD1, SI:CH211-11N16.2, GOLPH3A, SVILD, ATG2A, WIPI1, WDR45, SCINLB	0.178791
GOTERM_BP_FAT	GO:0030837	negative regulation of actin filament polymerization	7	KANK1B, SVILA, SVILD, ADD3A, KANK4, SPTBN1, SCINLB	0.187252
GOTERM_BP_FAT	GO:0031333	negative regulation of protein-containing complex assembly	7	KANK1B, SVILA, SVILD, ADD3A, KANK4, SPTBN1, SCINLB	0.187252
GOTERM_BP_FAT	GO:0032272	negative regulation of protein polymerization	7	KANK1B, SVILA, SVILD, ADD3A, KANK4, SPTBN1, SCINLB	0.187252
GOTERM_BP_FAT	GO:0051128	regulation of cellular component organization	34	RAC3B, SLC35F6, SVILA, ARPC5B, SPARC, SVILD, KCTD12.2, SI:CH211-204C21.1, WDR45, PARD6GB, CASP9, EPHB3A, FYCO1A, DPYSL3, PLXNA2, ABL1, ARFIP1, ADD3A, SYNPO, EXTL3, SPTBN1, SCINLB, PLXNA3, PLXNB1A, MAP2K1, COL12A1B, COL12A1A, CASP3A, CDC42EP4B, RUNX1, KANK1B, IL6ST, KANK4, RAB3GAP1	0.285324
GOTERM_BP_FAT	GO:0110053	regulation of actin filament organization	11	KANK1B, SVILA, ARPC5B, SVILD, ARFIP1, ADD3A, SYNPO, KANK4, SPTBN1, CDC42EP4B, SCINLB	0.30919
GOTERM_BP_FAT	GO:0097435	supramolecular fiber organization	21	RAC3B, SVILA, ARPC5B, LUM, CNN3B, SVILD, SERPINH1B, SEPTIN15, XIRP2A, LIMD2, SERPINH1A, P4HA1A, FMNL3, FAM171A1, EEF2K, CRYABB, DPYSL3, COL2A1B, LIMA1A, PLS3, SCINLB	0.405354
GOTERM_BP_FAT	GO:0065008	regulation of biological quality	32	RAC3B, SLC35F6, SVILA, MOV10B.1, ARPC5B, ASMT2, PID1, SPARC, SVILD, HSPB1, PARD6GB, CASP9, FAM171A1, EPHB3A, PTER, PLXNA2, SERPINA10A, ADD3A, PITX2, EXTL3, SPTBN1, SCINLB, PLXNA3, PLXNB1A, ANGPT1, CASP3A, TPCN3, LNPEP, CDC42EP4B, KANK1B, FMNL3, KANK4	0.405354
GOTERM_BP_FAT	GO:0051494	negative regulation of cytoskeleton organization	7	KANK1B, SVILA, SVILD, ADD3A, KANK4, SPTBN1, SCINLB	0.405354
GOTERM_BP_FAT	GO:1902904	negative regulation of supramolecular fiber organization	7	KANK1B, SVILA, SVILD, ADD3A, KANK4, SPTBN1, SCINLB	0.405354
GOTERM_BP_FAT	GO:0008064	regulation of actin polymerization or depolymerization	9	KANK1B, SVILA, ARPC5B, SVILD, ADD3A, KANK4, SPTBN1, CDC42EP4B, SCINLB	0.405354
GOTERM_BP_FAT	GO:0030832	regulation of actin filament length	9	KANK1B, SVILA, ARPC5B, SVILD, ADD3A, KANK4, SPTBN1, CDC42EP4B, SCINLB	0.405354
GOTERM_BP_FAT	GO:0030833	regulation of actin filament polymerization	9	KANK1B, SVILA, ARPC5B, SVILD, ADD3A, KANK4, SPTBN1, CDC42EP4B, SCINLB	0.405354
GOTERM_MF_FAT	GO:1902936	phosphatidylinositol bisphosphate binding	6	SVILA, SESTD1, SVILD, WIPI1, WDR45, SCINLB	0.386903
GOTERM_BP_FAT	GO:0032271	regulation of protein polymerization	9	KANK1B, SVILA, ARPC5B, SVILD, ADD3A, KANK4, SPTBN1, CDC42EP4B, SCINLB	0.482318
GOTERM_BP_FAT	GO:0032956	regulation of actin cytoskeleton organization	12	KANK1B, RAC3B, SVILA, ARPC5B, SVILD, ARFIP1, ADD3A, SYNPO, KANK4, SPTBN1, CDC42EP4B, SCINLB	0.588921
GOTERM_BP_FAT	GO:0032970	regulation of actin filament-based process	12	KANK1B, RAC3B, SVILA, ARPC5B, SVILD, ARFIP1, ADD3A, SYNPO, KANK4, SPTBN1, CDC42EP4B, SCINLB	0.611865
GOTERM_BP_FAT	GO:1902903	regulation of supramolecular fiber organization	11	KANK1B, SVILA, ARPC5B, SVILD, ARFIP1, ADD3A, SYNPO, KANK4, SPTBN1, CDC42EP4B, SCINLB	0.611865
GOTERM_BP_FAT	GO:0051693	actin filament capping	5	SVILA, SVILD, ADD3A, SPTBN1, SCINLB	0.611865
GOTERM_BP_FAT	GO:0030835	negative regulation of actin filament depolymerization	5	SVILA, SVILD, ADD3A, SPTBN1, SCINLB	0.611865
GOTERM_BP_FAT	GO:0010639	negative regulation of organelle organization	8	KANK1B, SLC35F6, SVILA, SVILD, ADD3A, KANK4, SPTBN1, SCINLB	0.646021
GOTERM_BP_FAT	GO:0030834	regulation of actin filament depolymerization	5	SVILA, SVILD, ADD3A, SPTBN1, SCINLB	0.692707
GOTERM_BP_FAT	GO:0043254	regulation of protein-containing complex assembly	9	KANK1B, SVILA, ARPC5B, SVILD, ADD3A, KANK4, SPTBN1, CDC42EP4B, SCINLB	0.770629
GOTERM_BP_FAT	GO:0007015	actin filament organization	13	RAC3B, SVILA, ARPC5B, CNN3B, SVILD, XIRP2A, LIMD2, FMNL3, FAM171A1, DPYSL3, LIMA1A, PLS3, SCINLB	0.838245
GOTERM_BP_FAT	GO:0051016	barbed-end actin filament capping	4	SVILA, SVILD, ADD3A, SCINLB	0.842784
GOTERM_MF_FAT	GO:0035091	phosphatidylinositol binding	10	SVILA, SESTD1, SNX17, SI:CH211-11N16.2, GOLPH3A, SVILD, ATG2A, WIPI1, WDR45, SCINLB	0.941133
GOTERM_BP_FAT	GO:1901880	negative regulation of protein depolymerization	5	SVILA, SVILD, ADD3A, SPTBN1, SCINLB	0.868834
GOTERM_BP_FAT	GO:0051017	actin filament bundle assembly	4	FAM171A1, PLS3, LIMA1A, LIMD2	0.868834
GOTERM_MF_FAT	GO:0051015	actin filament binding	12	FMNL3, SVILA, ARPC5B, CNN3B, SVILD, PLS3, LIMA1A, XIRP2A, ADD3A, SPTBN1, LIMD2, SCINLB	0.980892
GOTERM_BP_FAT	GO:0043244	regulation of protein-containing complex disassembly	6	SVILA, FYCO1A, SVILD, ADD3A, SPTBN1, SCINLB	0.921644
GOTERM_BP_FAT	GO:0043242	negative regulation of protein-containing complex disassembly	5	SVILA, SVILD, ADD3A, SPTBN1, SCINLB	0.923604
GOTERM_BP_FAT	GO:0044087	regulation of cellular component biogenesis	13	SVILA, ARPC5B, SVILD, WDR45, CDC42EP4B, KANK1B, EPHB3A, ADD3A, SYNPO, SPTBN1, KANK4, RAB3GAP1, SCINLB	0.966156
GOTERM_MF_FAT	GO:0005546	phosphatidylinositol-4,5-bisphosphate binding	4	SVILA, SESTD1, SVILD, SCINLB	0.980892
GOTERM_BP_FAT	GO:1901879	regulation of protein depolymerization	5	SVILA, SVILD, ADD3A, SPTBN1, SCINLB	0.986805
GOTERM_BP_FAT	GO:0061572	actin filament bundle organization	4	FAM171A1, PLS3, LIMA1A, LIMD2	0.986805
GOTERM_BP_FAT	GO:0030036	actin cytoskeleton organization	18	RAC3B, SVILA, ARPC5B, CNN3B, SVILD, SEPTIN15, XIRP2A, LIMD2, FMNL3, FAM171A1, EEF2K, CRYABB, DPYSL3, LIMA1A, PLS3, PDLIM4, SPTBN1, SCINLB	0.986805
GOTERM_BP_FAT	GO:0051129	negative regulation of cellular component organization	8	KANK1B, SLC35F6, SVILA, SVILD, ADD3A, KANK4, SPTBN1, SCINLB	0.986805
GOTERM_BP_FAT	GO:0051493	regulation of cytoskeleton organization	12	KANK1B, RAC3B, SVILA, ARPC5B, SVILD, ARFIP1, ADD3A, SYNPO, KANK4, SPTBN1, CDC42EP4B, SCINLB	0.986805
GOTERM_BP_FAT	GO:0030029	actin filament-based process	18	RAC3B, SVILA, ARPC5B, CNN3B, SVILD, SEPTIN15, XIRP2A, LIMD2, FMNL3, FAM171A1, EEF2K, CRYABB, DPYSL3, LIMA1A, PLS3, PDLIM4, SPTBN1, SCINLB	0.986805
GOTERM_BP_FAT	GO:0051014	actin filament severing	3	SVILA, SVILD, SCINLB	0.986805
GOTERM_MF_FAT	GO:0044877	protein-containing complex binding	23	DDX17, SVILA, ARPC5B, SPARC, CNN3B, SVILD, HP1BP3, ICAM3, XIRP2A, LDLRA, LIMD2, FMNL3, LETM1, B2ML, DAP, JAM3B, DAP1B, LIMA1A, PLS3, PSMF1, ADD3A, SPTBN1, SCINLB	0.980892
GOTERM_BP_FAT	GO:0033043	regulation of organelle organization	17	SLC35F6, RAC3B, SVILA, MAP2K1, ARPC5B, SVILD, WDR45, CDC42EP4B, KANK1B, FYCO1A, ARFIP1, ADD3A, SYNPO, SPTBN1, KANK4, RAB3GAP1, SCINLB	0.986805
GOTERM_BP_FAT	GO:0008154	actin polymerization or depolymerization	4	FMNL3, SVILA, SVILD, SCINLB	0.986805
GOTERM_CC_FAT	GO:0015629	actin cytoskeleton	13	SVILA, ARPC5B, CNN3B, SH3GL1B, SVILD, XIRP2A, LIMD2, LIMA1A, PLS3, SYNPO, PDLIM4, SPTBN1, SCINLB	0.971519
GOTERM_MF_FAT	GO:0003779	actin binding	14	SVILA, ARPC5B, CNN3B, SVILD, XIRP2A, LIMD2, FMNL3, LIMA1A, PLS3, ADD3A, SYNPO, PDLIM4, SPTBN1, SCINLB	0.980892
GOTERM_MF_FAT	GO:0008092	cytoskeletal protein binding	21	FARP2, SVILA, ARPC5B, CNN3B, SVILD, XIRP2A, RMDN1, LIMD2, FMNL3, MAPTB, MAP1LC3B, MAP1LC3A, MXA, LIMA1A, PLS3, ANXA2A, ADD3A, SYNPO, PDLIM4, SPTBN1, SCINLB	0.980892
GOTERM_CC_FAT	GO:0032432	actin filament bundle	3	PLS3, XIRP2A, PDLIM4	0.971519
GOTERM_BP_FAT	GO:0031032	actomyosin structure organization	5	RAC3B, FAM171A1, CNN3B, CRYABB, SEPTIN15	0.986805
GOTERM_BP_FAT	GO:0007010	cytoskeleton organization	21	RAC3B, SVILA, ARPC5B, CNN3B, SVILD, SEPTIN15, XIRP2A, WDR62, PARD6GB, LIMD2, FMNL3, FAM171A1, MAPTB, EEF2K, CRYABB, DPYSL3, LIMA1A, PLS3, PDLIM4, SPTBN1, SCINLB	0.986805
GOTERM_BP_FAT	GO:0006996	organelle organization	44	RAC3B, SLC35F6, SVILA, SEC23A, ARPC5B, SVILD, SEPTIN15, WDR62, WDR45, PARD6GB, LIMD2, STX10, FAM171A1, MAP1LC3B, MAP1LC3A, EEF2K, CDH2, DPYSL3, STAG1A, SURF4L, LIMA1A, PLS3, RILP, PDLIM4, SPTBN1, SEC31A, SCINLB, FZD2, SI:CH211-11N16.2, CNN3B, ATG9A, WIPI1, XIRP2A, SIRT2, FMNL3, LETM1, MAPTB, CRYABB, MXA, GOLPH3A, ATG2A, SI:DKEY-224E22.2, G3BP2A, RNF213A	0.986805
Annotation Cluster 17	Enrichment Score: 1.2967280086392852
Category	Term		Count	Genes	FDR
GOTERM_CC_FAT	GO:0005788	endoplasmic reticulum lumen	8	PDIA3, CALUA, CALUB, CALR, CALR3A, TXNDC5, CALR3B, P4HA1A	0.0646197
GOTERM_CC_FAT	GO:0048770	pigment granule	4	PDIA3, CALUA, CALUB, RAB27B	0.971519
GOTERM_CC_FAT	GO:0042470	melanosome	4	PDIA3, CALUA, CALUB, RAB27B	0.971519
Annotation Cluster 18	Enrichment Score: 1.2263493646081618
Category	Term		Count	Genes	FDR
GOTERM_BP_FAT	GO:0033334	fin morphogenesis	5	SEC23A, CDH2, CRBN, COL2A1B, EXTL3	0.453292
GOTERM_BP_FAT	GO:0035107	appendage morphogenesis	5	SEC23A, CDH2, CRBN, COL2A1B, EXTL3	0.453292
GOTERM_BP_FAT	GO:0035138	pectoral fin morphogenesis	4	SEC23A, CDH2, CRBN, EXTL3	0.526705
GOTERM_BP_FAT	GO:0033333	fin development	6	SEC23A, BMP1A, CDH2, CRBN, COL2A1B, EXTL3	0.853025
GOTERM_BP_FAT	GO:0048736	appendage development	6	SEC23A, BMP1A, CDH2, CRBN, COL2A1B, EXTL3	0.911032
GOTERM_BP_FAT	GO:0035118	embryonic pectoral fin morphogenesis	3	CDH2, CRBN, EXTL3	0.986805
GOTERM_BP_FAT	GO:0035113	embryonic appendage morphogenesis	3	CDH2, CRBN, EXTL3	0.986805
GOTERM_BP_FAT	GO:0033339	pectoral fin development	4	SEC23A, CDH2, CRBN, EXTL3	0.986805
GOTERM_BP_FAT	GO:0060173	limb development	4	SEC23A, CDH2, CRBN, EXTL3	0.986805
Annotation Cluster 19	Enrichment Score: 1.2079110053970403
Category	Term		Count	Genes	FDR
GOTERM_BP_FAT	GO:0007411	axon guidance	16	RAC3B, MMP2, PBX4, NRP2B, PLXNB2A.3, EPHB3A, CDH2, BOC, DPYSL3, CDH11, PLXNA2, COL4A5, PLS3, EXTL3, PLXNA3, PLXNB1A	0.0564945
GOTERM_BP_FAT	GO:0097485	neuron projection guidance	16	RAC3B, MMP2, PBX4, NRP2B, PLXNB2A.3, EPHB3A, CDH2, BOC, DPYSL3, CDH11, PLXNA2, COL4A5, PLS3, EXTL3, PLXNA3, PLXNB1A	0.0564945
GOTERM_BP_FAT	GO:0010975	regulation of neuron projection development	12	CASP9, EPHB3A, COL12A1B, COL12A1A, CASP3A, DPYSL3, PLXNA2, KCTD12.2, IL6ST, PARD6GB, PLXNA3, PLXNB1A	0.117364
GOTERM_BP_FAT	GO:0061564	axon development	20	RAC3B, MMP2, PBX4, HMGB1A, NRP2B, PLXNB2A.3, EPHB3A, NFIA, CDH2, COL6A2, BOC, DPYSL3, CDH11, PLXNA2, COL4A5, PLS3, EXTL3, LGMN, PLXNA3, PLXNB1A	0.145895
GOTERM_BP_FAT	GO:0022603	regulation of anatomical structure morphogenesis	18	HDAC4, RAC3B, CASP3A, KCTD12.2, SIRT2, CDC42EP4B, PARD6GB, FMNL3, CASP9, FAM171A1, EPHB3A, DPYSL3, PLXNA2, PITX2, RNF213A, TSPAN18B, PLXNA3, PLXNB1A	0.147766
GOTERM_BP_FAT	GO:0050770	regulation of axonogenesis	8	CASP9, EPHB3A, CASP3A, DPYSL3, PLXNA2, PARD6GB, PLXNA3, PLXNB1A	0.187252
GOTERM_BP_FAT	GO:0120035	regulation of plasma membrane bounded cell projection organization	13	COL12A1B, COL12A1A, CASP3A, KCTD12.2, CDC42EP4B, PARD6GB, CASP9, EPHB3A, DPYSL3, PLXNA2, IL6ST, PLXNA3, PLXNB1A	0.266298
GOTERM_MF_FAT	GO:0017154	semaphorin receptor activity	5	PLXNB2A.3, PLXNA2, NRP2B, PLXNA3, PLXNB1A	0.193547
GOTERM_BP_FAT	GO:0031344	regulation of cell projection organization	13	COL12A1B, COL12A1A, CASP3A, KCTD12.2, CDC42EP4B, PARD6GB, CASP9, EPHB3A, DPYSL3, PLXNA2, IL6ST, PLXNA3, PLXNB1A	0.284785
GOTERM_BP_FAT	GO:0031175	neuron projection development	22	RAC3B, MVP, MMP2, PBX4, HMGB1A, NRP2B, PLXNB2A.3, MAPTB, EPHB3A, NFIA, CDH2, COL6A2, BOC, DPYSL3, CDH11, PLXNA2, COL4A5, PLS3, EXTL3, LGMN, PLXNA3, PLXNB1A	0.35306
GOTERM_BP_FAT	GO:0007162	negative regulation of cell adhesion	5	LGALS9L3, PLXNA2, PLXNA3, PLXNB1A, RUNX1	0.405354
GOTERM_BP_FAT	GO:0007409	axonogenesis	17	RAC3B, MMP2, PBX4, NRP2B, PLXNB2A.3, EPHB3A, CDH2, COL6A2, BOC, DPYSL3, CDH11, PLXNA2, COL4A5, PLS3, EXTL3, PLXNA3, PLXNB1A	0.405354
GOTERM_BP_FAT	GO:0051130	positive regulation of cellular component organization	12	EPHB3A, FYCO1A, PLXNA2, WDR45, SI:CH211-204C21.1, SYNPO, IL6ST, RAB3GAP1, CDC42EP4B, PLXNA3, PLXNB1A, RUNX1	0.405354
GOTERM_BP_FAT	GO:0048667	cell morphogenesis involved in neuron differentiation	17	RAC3B, MMP2, PBX4, NRP2B, PLXNB2A.3, EPHB3A, CDH2, COL6A2, BOC, DPYSL3, CDH11, PLXNA2, COL4A5, PLS3, EXTL3, PLXNA3, PLXNB1A	0.453292
GOTERM_CC_FAT	GO:0043235	receptor complex	9	PDGFRA, CD40, EPHB4B, EPHB3A, PLXNA2, KCTD12.2, IL6ST, PLXNA3, PLXNB1A	0.292157
GOTERM_BP_FAT	GO:0008360	regulation of cell shape	7	FMNL3, RAC3B, FAM171A1, PLXNA2, CDC42EP4B, PLXNA3, PLXNB1A	0.588921
GOTERM_BP_FAT	GO:0031290	retinal ganglion cell axon guidance	5	MMP2, BOC, CDH11, COL4A5, EXTL3	0.611865
GOTERM_BP_FAT	GO:0071526	semaphorin-plexin signaling pathway	4	PLXNB2A.3, PLXNA2, PLXNA3, PLXNB1A	0.692707
GOTERM_BP_FAT	GO:0120036	plasma membrane bounded cell projection organization	28	RAC3B, MVP, SEPTIN15, PLXNB2A.3, CDH2, EPHB3A, DPYSL3, BOC, PLXNA2, PLS3, EXTL3, RILP, PLXNA3, PLXNB1A, FZD2, MMP2, PBX4, HMGB1A, NRP2B, SIRT2, FMNL3, MAPTB, NFIA, COL6A2, CDH11, SI:DKEY-224E22.2, COL4A5, LGMN	0.728288
GOTERM_BP_FAT	GO:0030030	cell projection organization	29	RAC3B, MVP, SEPTIN15, PLXNB2A.3, CDH2, EPHB3A, DPYSL3, BOC, PLXNA2, PLS3, EXTL3, RILP, SCINLB, PLXNA3, PLXNB1A, FZD2, MMP2, PBX4, HMGB1A, NRP2B, SIRT2, FMNL3, MAPTB, NFIA, COL6A2, CDH11, SI:DKEY-224E22.2, COL4A5, LGMN	0.728288
GOTERM_BP_FAT	GO:0048812	neuron projection morphogenesis	17	RAC3B, MMP2, PBX4, NRP2B, PLXNB2A.3, EPHB3A, CDH2, COL6A2, BOC, DPYSL3, CDH11, PLXNA2, COL4A5, PLS3, EXTL3, PLXNA3, PLXNB1A	0.748085
GOTERM_BP_FAT	GO:0120039	plasma membrane bounded cell projection morphogenesis	17	RAC3B, MMP2, PBX4, NRP2B, PLXNB2A.3, EPHB3A, CDH2, COL6A2, BOC, DPYSL3, CDH11, PLXNA2, COL4A5, PLS3, EXTL3, PLXNA3, PLXNB1A	0.760063
GOTERM_BP_FAT	GO:0030155	regulation of cell adhesion	7	B2ML, EPHB3A, LGALS9L3, PLXNA2, PLXNA3, PLXNB1A, RUNX1	0.760063
GOTERM_BP_FAT	GO:0022008	neurogenesis	30	RAC3B, MVP, LPAR1, DCAF8, PCSK9, PLXNB2A.3, CDH2, EPHB3A, DPYSL3, BOC, PLXNA2, PLS3, BCO1, EXTL3, PLXNA3, PLXNB1A, CASP3A, MMP2, PBX4, HMGB1A, NRP2B, RUNX1, MAPTB, NFIA, COL6A2, CDH11, COL4A5, TPP1, SI:CH211-210P4.6, LGMN	0.838245
GOTERM_BP_FAT	GO:0048858	cell projection morphogenesis	17	RAC3B, MMP2, PBX4, NRP2B, PLXNB2A.3, EPHB3A, CDH2, COL6A2, BOC, DPYSL3, CDH11, PLXNA2, COL4A5, PLS3, EXTL3, PLXNA3, PLXNB1A	0.842784
GOTERM_BP_FAT	GO:0022604	regulation of cell morphogenesis	7	FMNL3, RAC3B, FAM171A1, PLXNA2, CDC42EP4B, PLXNA3, PLXNB1A	0.846411
GOTERM_BP_FAT	GO:0045595	regulation of cell differentiation	15	HDAC4, PDGFRA, SI:CH211-204C21.1, SIRT2, RUNX1, CDH2, STAG1A, PLXNA2, CYGB1, ENPP1, SI:CH211-210P4.6, FLOT2B, LGMN, PLXNA3, PLXNB1A	0.846411
GOTERM_CC_FAT	GO:0002116	semaphorin receptor complex	3	PLXNA2, PLXNA3, PLXNB1A	0.612414
GOTERM_BP_FAT	GO:0030182	neuron differentiation	26	RAC3B, MVP, PLXNB2A.3, CDH2, EPHB3A, DPYSL3, BOC, PLXNA2, PLS3, BCO1, EXTL3, PLXNA3, PLXNB1A, CASP3A, MMP2, PBX4, HMGB1A, NRP2B, RUNX1, MAPTB, NFIA, COL6A2, CDH11, COL4A5, SI:CH211-210P4.6, LGMN	0.908356
GOTERM_BP_FAT	GO:0007416	synapse assembly	4	CDH2, PLXNA2, PLXNA3, PLXNB1A	0.970118
GOTERM_BP_FAT	GO:0048699	generation of neurons	26	RAC3B, MVP, PLXNB2A.3, CDH2, EPHB3A, DPYSL3, BOC, PLXNA2, PLS3, BCO1, EXTL3, PLXNA3, PLXNB1A, CASP3A, MMP2, PBX4, HMGB1A, NRP2B, RUNX1, MAPTB, NFIA, COL6A2, CDH11, COL4A5, SI:CH211-210P4.6, LGMN	0.986805
GOTERM_BP_FAT	GO:0000902	cell morphogenesis	18	RAC3B, MMP2, PBX4, NRP2B, RUNX1, PLXNB2A.3, EPHB3A, CDH2, COL6A2, BOC, DPYSL3, CDH11, PLXNA2, COL4A5, PLS3, EXTL3, PLXNA3, PLXNB1A	0.986805
GOTERM_BP_FAT	GO:0048666	neuron development	22	RAC3B, MVP, MMP2, PBX4, HMGB1A, NRP2B, PLXNB2A.3, MAPTB, EPHB3A, NFIA, CDH2, COL6A2, BOC, DPYSL3, CDH11, PLXNA2, COL4A5, PLS3, EXTL3, LGMN, PLXNA3, PLXNB1A	0.986805
GOTERM_BP_FAT	GO:0008045	motor neuron axon guidance	4	RAC3B, CDH2, PLS3, PLXNA3	0.986805
GOTERM_BP_FAT	GO:0031346	positive regulation of cell projection organization	5	PLXNA2, IL6ST, CDC42EP4B, PLXNA3, PLXNB1A	0.986805
GOTERM_BP_FAT	GO:0051960	regulation of nervous system development	6	EPHB3A, PLXNA2, SI:CH211-210P4.6, SIRT2, PLXNA3, PLXNB1A	0.986805
GOTERM_BP_FAT	GO:0007399	nervous system development	45	RAC3B, CALM1A, MVP, LPAR1, DCAF8, PCSK9, KCTD12.2, NDRG2, PARD6GB, PLXNB2A.3, MSI2A, CDH2, EPHB3A, DPYSL3, BOC, PLXNA2, PLS3, BCO1, PITX2, EXTL3, SCINLB, PLXNA3, PLXNB1A, JUN, ANGPT1, USP20, CASP3A, MMP2, PBX4, HMGB1A, NRP2B, THNSL2, RUNX1, MAPTB, CRABP2B, NFIA, COL6A2, CDH11, PPT1, COL4A5, TPP1, SI:CH211-210P4.6, GBE1B, RAB3GAP1, LGMN	0.986805
GOTERM_BP_FAT	GO:0034329	cell junction assembly	5	CDH2, CDH11, PLXNA2, PLXNA3, PLXNB1A	0.986805
GOTERM_BP_FAT	GO:0050772	positive regulation of axonogenesis	3	PLXNA2, PLXNA3, PLXNB1A	0.986805
GOTERM_BP_FAT	GO:0051094	positive regulation of developmental process	8	EPHB3A, PLXNA2, SI:CH211-210P4.6, SI:CH211-204C21.1, IL6ST, PLXNA3, PLXNB1A, RUNX1	0.986805
GOTERM_BP_FAT	GO:2000026	regulation of multicellular organismal development	13	ECM1B, SIRT2, RUNX1, PRRX1B, EPHB3A, PLXNA2, ENPP1, SI:CH211-210P4.6, RNF213A, TSPAN18B, LGMN, PLXNA3, PLXNB1A	0.986805
GOTERM_BP_FAT	GO:0022407	regulation of cell-cell adhesion	4	B2ML, EPHB3A, LGALS9L3, RUNX1	0.986805
GOTERM_BP_FAT	GO:0051962	positive regulation of nervous system development	4	EPHB3A, PLXNA2, PLXNA3, PLXNB1A	0.986805
GOTERM_BP_FAT	GO:0050767	regulation of neurogenesis	5	PLXNA2, SI:CH211-210P4.6, SIRT2, PLXNA3, PLXNB1A	0.986805
GOTERM_BP_FAT	GO:0045597	positive regulation of cell differentiation	6	PLXNA2, SI:CH211-210P4.6, SI:CH211-204C21.1, PLXNA3, PLXNB1A, RUNX1	0.986805
GOTERM_BP_FAT	GO:0040007	growth	11	FZD2, CDH2, PRRX1B, NPR2, SERPINH1B, COL4A5, TSKU, PLXNA3, LGMN, PLXNB1A, RUNX1	0.986805
GOTERM_BP_FAT	GO:0048589	developmental growth	11	FZD2, CDH2, PRRX1B, NPR2, SERPINH1B, COL4A5, TSKU, PLXNA3, LGMN, PLXNB1A, RUNX1	0.986805
GOTERM_BP_FAT	GO:0050808	synapse organization	6	CDH2, EPHB3A, SNCGA, PLXNA2, PLXNA3, PLXNB1A	0.986805
GOTERM_BP_FAT	GO:0051240	positive regulation of multicellular organismal process	7	B2ML, EPHB3A, PLXNA2, SI:CH211-204C21.1, PLXNA3, PLXNB1A, RUNX1	0.986805
GOTERM_BP_FAT	GO:0048468	cell development	43	HDAC4, RAC3B, SPARC, MVP, LPAR1, DYSF, DCAF8, ICAM3, SEPTIN15, TSKU, PLXNB2A.3, PGRMC2, CDH2, EPHB3A, DPYSL3, BOC, PLXNA2, CYGB1, PLS3, EXTL3, JAK1, PLXNA3, PLXNB1A, NAMPT1, PDGFRA, JUN, STAT1B, CASP3A, MMP2, PBX4, HMGB1A, NRP2B, SIRT2, RUNX1, MAPTB, NFIA, CRYABB, COL6A2, COL6A1, CDH11, PIR, COL4A5, LGMN	0.986805
GOTERM_BP_FAT	GO:0010720	positive regulation of cell development	4	PLXNA2, PLXNA3, PLXNB1A, RUNX1	0.986805
GOTERM_BP_FAT	GO:0060284	regulation of cell development	7	CDH2, PLXNA2, SI:CH211-210P4.6, SIRT2, PLXNA3, PLXNB1A, RUNX1	0.986805
GOTERM_BP_FAT	GO:0034330	cell junction organization	7	CDH2, EPHB3A, SNCGA, CDH11, PLXNA2, PLXNA3, PLXNB1A	0.986805
GOTERM_BP_FAT	GO:0050769	positive regulation of neurogenesis	3	PLXNA2, PLXNA3, PLXNB1A	0.986805
GOTERM_BP_FAT	GO:0016477	cell migration	14	HDAC4, PDGFRA, RAC3B, ARPC5B, FZD2, MMP2, PBX4, NRP2B, FMNL3, TGFBR3, EPHB3A, JAM3B, CDH2, CDH11	0.986805
GOTERM_BP_FAT	GO:0030334	regulation of cell migration	6	HMOX1A, RAC3B, ABL1, PLXNA2, PLXNA3, PLXNB1A	0.986805
GOTERM_CC_FAT	GO:0043005	neuron projection	11	MAPTB, RAC3B, CDH2, EPHB3A, SNCGA, BOC, DPYSL3, PDLIM4, NRP2B, SIRT2, HOMER3B	0.971519
GOTERM_BP_FAT	GO:0048870	cell motility	14	HDAC4, PDGFRA, RAC3B, ARPC5B, FZD2, MMP2, PBX4, NRP2B, FMNL3, TGFBR3, EPHB3A, JAM3B, CDH2, CDH11	0.986805
GOTERM_BP_FAT	GO:2000145	regulation of cell motility	6	HMOX1A, RAC3B, ABL1, PLXNA2, PLXNA3, PLXNB1A	0.986805
GOTERM_BP_FAT	GO:0040012	regulation of locomotion	6	HMOX1A, RAC3B, ABL1, PLXNA2, PLXNA3, PLXNB1A	0.986805
GOTERM_BP_FAT	GO:0060560	developmental growth involved in morphogenesis	4	CDH2, COL4A5, PLXNA3, PLXNB1A	0.986805
Annotation Cluster 20	Enrichment Score: 1.1887070583986568
Category	Term		Count	Genes	FDR
GOTERM_BP_FAT	GO:0009056	catabolic process	70	PYGB, UBE3C, ADPGK, AGLA, ZGC:110239, CTSZ, WDR45, LIPF, MAP1LC3B, MAP1LC3A, RNF114, PTER, GALCA, QDPRA, ENPP1, LIPIA, CTBS, CTSC, CTSLA, BCAS3, LPIN1A, PNPLA7B, MMP2, FBXO2, ATG9A, WIPI1, ERAP1A, THNSL2, RENBP, ALDH5A1, WDR81, PSMB9A, DNASE2, ALDOB, RNF213A, PLBD1A, PCYOX1, PSMB12, HMOX2B, PRKAA1, UBA7, SEL1L, NPL, PSMB10, PSMB8A, CYGB1, COMTB, PSMF1, BCO1, CALR3A, CALR3B, WDR26B, HMOX1A, CRBN, …	0.00262286
GOTERM_MF_FAT	GO:0004175	endopeptidase activity	20	CTSLA, PSMB12, USP20, ADAM10A, CASP3A, CAPN5A, MMP2, CTSZ, ZGC:110239, PCSK9, PSMB10, CASP9, BMP1A, ADAMTS8A, PSMB13A, PSMB8A, PSMB9A, TPP1, CTSC, LGMN	0.0368692
GOTERM_MF_FAT	GO:0004298	threonine-type endopeptidase activity	5	PSMB12, PSMB13A, PSMB8A, PSMB9A, PSMB10	0.0827327
GOTERM_MF_FAT	GO:0070003	threonine-type peptidase activity	5	PSMB12, PSMB13A, PSMB8A, PSMB9A, PSMB10	0.0827327
GOTERM_BP_FAT	GO:0006508	proteolysis	41	PSMB12, UBE3C, UBA7, CAPN5A, CTSZ, SEL1L, ZGC:110239, PCSK9, PSMB10, CASP9, LACTB, BMP1A, RNF114, SCRN3, PSMB8A, PSMF1, CTSC, CALR3A, CALR3B, CTSLA, WDR26B, USP20, CRBN, ADAM10A, CASP3A, MMP2, FBXO2, EDEM1, PRSS59, ISG15, LNPEP, ERAP1A, ADAMTS8A, WDR81, PSMB13A, PSMB9A, TPP1, CALR, RNF213A, PCYOX1, LGMN	0.102268
GOTERM_CC_FAT	GO:0019774	proteasome core complex, beta-subunit complex	5	PSMB12, PSMB13A, PSMB8A, PSMB9A, PSMB10	0.0646197
GOTERM_MF_FAT	GO:0008233	peptidase activity	25	PSMB12, CAPN5A, CTSZ, ZGC:110239, PCSK9, PSMB10, CASP9, LACTB, BMP1A, SCRN3, PSMB8A, CTSC, CTSLA, USP20, ADAM10A, CASP3A, MMP2, PRSS59, LNPEP, ERAP1A, ADAMTS8A, PSMB13A, PSMB9A, TPP1, LGMN	0.190603
GOTERM_BP_FAT	GO:0051603	proteolysis involved in protein catabolic process	26	PSMB12, UBE3C, UBA7, CTSZ, SEL1L, ZGC:110239, PSMB10, RNF114, PSMB8A, PSMF1, CTSC, CALR3A, CALR3B, CTSLA, WDR26B, CRBN, FBXO2, EDEM1, ISG15, WDR81, PSMB13A, PSMB9A, CALR, RNF213A, PCYOX1, LGMN	0.285324
GOTERM_BP_FAT	GO:0030163	protein catabolic process	26	PSMB12, UBE3C, UBA7, CTSZ, SEL1L, ZGC:110239, PSMB10, RNF114, PSMB8A, PSMF1, CTSC, CALR3A, CALR3B, CTSLA, WDR26B, CRBN, FBXO2, EDEM1, ISG15, WDR81, PSMB13A, PSMB9A, CALR, RNF213A, PCYOX1, LGMN	0.35306
GOTERM_BP_FAT	GO:0009057	macromolecule catabolic process	33	PSMB12, PYGB, UBE3C, UBA7, AGLA, CTSZ, SEL1L, ZGC:110239, WDR45, PSMB10, RNF114, PSMB8A, PSMF1, CTBS, CTSC, CALR3A, CALR3B, CTSLA, WDR26B, CRBN, FBXO2, EDEM1, WIPI1, ISG15, WDR81, PSMB13A, ATG2A, PSMB9A, DNASE2, CALR, RNF213A, PCYOX1, LGMN	0.358916
GOTERM_CC_FAT	GO:0005839	proteasome core complex	5	PSMB12, PSMB13A, PSMB8A, PSMB9A, PSMB10	0.423833
GOTERM_BP_FAT	GO:0010498	proteasomal protein catabolic process	14	WDR26B, PSMB12, CRBN, FBXO2, EDEM1, SEL1L, PSMB10, PSMB13A, PSMB8A, PSMB9A, CALR, PSMF1, CALR3A, CALR3B	0.986805
GOTERM_BP_FAT	GO:0019941	modification-dependent protein catabolic process	16	WDR26B, PSMB12, UBE3C, UBA7, CRBN, FBXO2, ISG15, PSMB10, RNF114, WDR81, PSMB13A, PSMB8A, PSMB9A, PSMF1, RNF213A, PCYOX1	0.986805
GOTERM_BP_FAT	GO:0043632	modification-dependent macromolecule catabolic process	16	WDR26B, PSMB12, UBE3C, UBA7, CRBN, FBXO2, ISG15, PSMB10, RNF114, WDR81, PSMB13A, PSMB8A, PSMB9A, PSMF1, RNF213A, PCYOX1	0.986805
KEGG_PATHWAY	dre03050:Proteasome		6	PSMB12, PSMB13A, PSMB8A, PSMB9A, PSMF1, PSMB10	0.999918
GOTERM_CC_FAT	GO:0000502	proteasome complex	6	PSMB12, PSMB13A, PSMB8A, PSMB9A, PSMF1, PSMB10	0.971519
GOTERM_BP_FAT	GO:0006511	ubiquitin-dependent protein catabolic process	14	WDR26B, PSMB12, UBE3C, UBA7, CRBN, FBXO2, PSMB10, RNF114, WDR81, PSMB13A, PSMB8A, PSMB9A, PSMF1, RNF213A	0.986805
GOTERM_BP_FAT	GO:0043161	proteasome-mediated ubiquitin-dependent protein catabolic process	9	WDR26B, PSMB12, CRBN, FBXO2, PSMB13A, PSMB8A, PSMB9A, PSMF1, PSMB10	0.986805
GOTERM_CC_FAT	GO:1905369	endopeptidase complex	6	PSMB12, PSMB13A, PSMB8A, PSMB9A, PSMF1, PSMB10	0.971519
GOTERM_MF_FAT	GO:0061630	ubiquitin protein ligase activity	7	RNF114, UBE3C, FBXO2, TRIM107, SI:DKEY-37M8.11, RNF213A, TRIM35-20	0.980892
GOTERM_CC_FAT	GO:1905368	peptidase complex	6	PSMB12, PSMB13A, PSMB8A, PSMB9A, PSMF1, PSMB10	0.971519
GOTERM_MF_FAT	GO:0061659	ubiquitin-like protein ligase activity	7	RNF114, UBE3C, FBXO2, TRIM107, SI:DKEY-37M8.11, RNF213A, TRIM35-20	0.980892
GOTERM_MF_FAT	GO:0004842	ubiquitin-protein transferase activity	7	RNF114, UBE3C, FBXO2, TRIM107, SI:DKEY-37M8.11, RNF213A, TRIM35-20	0.980892
GOTERM_MF_FAT	GO:0016755	aminoacyltransferase activity	8	IFIT16, RNF114, UBE3C, FBXO2, TRIM107, SI:DKEY-37M8.11, RNF213A, TRIM35-20	0.980892
GOTERM_BP_FAT	GO:0019538	protein metabolic process	76	UBE3C, CAPN5A, ZGC:110239, CTSZ, XYLT2, PCSK9, HSPB1, GXYLT2, CASP9, LACTB, EEF2K, BMP1A, RNF114, HS2ST1B, SCRN3, DSE, RPLP2, CTSC, JAK1, CTSLA, PDIA3, PDGFRA, MAP2K1, ADAM10A, MMP2, FBXO2, OGAL, DNAJC3B, LMF2A, PRSS59, ERAP1A, SIRT2, WDR81, CRYABB, FAM20B, PSMB9A, RNF213A, PKZ, PCYOX1, PPIC, PSMB12, PRKAA1, UBA7, NPR2, SEL1L, PSMB10, EPHB3A, ABL1, PSMB8A, PSMF1, EXTL3, CALR3A, TXNDC5, CALR3B, MA…	0.986805
GOTERM_MF_FAT	GO:0019787	ubiquitin-like protein transferase activity	7	RNF114, UBE3C, FBXO2, TRIM107, SI:DKEY-37M8.11, RNF213A, TRIM35-20	0.980892
GOTERM_BP_FAT	GO:0000209	protein polyubiquitination	3	RNF114, UBE3C, RNF213A	0.986805
GOTERM_BP_FAT	GO:0016567	protein ubiquitination	6	RNF114, UBE3C, UBA7, CRBN, ISG15, RNF213A	0.986805
GOTERM_MF_FAT	GO:0016746	acyltransferase activity	12	PLA2G15, HDAC4, IFIT16, RNF114, UBE3C, FBXO2, TRIM107, SI:DKEY-37M8.11, RNF213A, SIRT2, TRIM35-20, SIRT3	0.980892
GOTERM_BP_FAT	GO:0032446	protein modification by small protein conjugation	6	RNF114, UBE3C, UBA7, CRBN, ISG15, RNF213A	0.986805
GOTERM_BP_FAT	GO:0070647	protein modification by small protein conjugation or removal	7	RNF114, UBE3C, UBA7, CRBN, USP20, ISG15, RNF213A	0.989527
GOTERM_BP_FAT	GO:0043687	post-translational protein modification	7	RNF114, UBE3C, UBA7, CRBN, USP20, ISG15, RNF213A	0.992442
Annotation Cluster 21	Enrichment Score: 1.182187264226594
Category	Term		Count	Genes	FDR
GOTERM_MF_FAT	GO:0005506	iron ion binding	11	AOX6, CYP8B1.3, CYP2V1, SCD, OGFOD3, P3H1, CYGB1, BCO1, ISCUA, CH25HL3, P4HA1A	0.102948
GOTERM_MF_FAT	GO:0016705	oxidoreductase activity, acting on paired donors, with incorporation or reduction of molecular oxygen	10	HMOX2B, HMOX1A, CYP8B1.3, CYP2V1, SCD, OGFOD3, P3H1, CYGB1, CH25HL3, P4HA1A	0.456465
GOTERM_MF_FAT	GO:0019842	vitamin binding	9	PYGB, LMBRD1, RBP4, PHYKPL, OGFOD3, P3H1, KYAT1, THNSL2, P4HA1A	0.625066
GOTERM_MF_FAT	GO:0030246	carbohydrate binding	8	GALNT1, LGALS9L3, POMK, OGFOD3, P3H1, FAM3C, CD302, P4HA1A	0.980892
GOTERM_MF_FAT	GO:0051213	dioxygenase activity	7	PIR, RPE65B, OGFOD3, P3H1, CYGB1, BCO1, P4HA1A	0.980892
GOTERM_MF_FAT	GO:0043177	organic acid binding	5	CRABP2B, FABP7A, OGFOD3, P3H1, P4HA1A	0.980892
GOTERM_MF_FAT	GO:0031406	carboxylic acid binding	5	CRABP2B, FABP7A, OGFOD3, P3H1, P4HA1A	0.980892
GOTERM_MF_FAT	GO:0031418	L-ascorbic acid binding	3	OGFOD3, P3H1, P4HA1A	0.980892
GOTERM_MF_FAT	GO:0020037	heme binding	5	HMOX2B, HMOX1A, CYP8B1.3, CYP2V1, CYGB1	0.980892
GOTERM_MF_FAT	GO:0048029	monosaccharide binding	3	OGFOD3, P3H1, P4HA1A	0.980892
Annotation Cluster 22	Enrichment Score: 1.087407313082714
Category	Term		Count	Genes	FDR
GOTERM_BP_FAT	GO:0070887	cellular response to chemical stimulus	17	HMOX1A, RAC3B, LPIN1A, SSR4, CASP3A, LDLRA, GSTP1.2, SIRT2, CYP2V1, NUPR1B, CYGB1, PSMB9A, STAT6, CPNE3, PITX2, JAK1, RARGA	0.719348
GOTERM_BP_FAT	GO:0071466	cellular response to xenobiotic stimulus	4	HMOX1A, CYP2V1, CASP3A, GSTP1.2	0.986805
GOTERM_BP_FAT	GO:0009410	response to xenobiotic stimulus	4	HMOX1A, CYP2V1, CASP3A, GSTP1.2	0.986805
Annotation Cluster 23	Enrichment Score: 1.0792009336057309
Category	Term		Count	Genes	FDR
GOTERM_MF_FAT	GO:0004620	phospholipase activity	6	PLA2G15, PNPLA7B, PLCL1, PITPNM3, LIPIA, PLBD1A	0.731233
GOTERM_MF_FAT	GO:0016298	lipase activity	6	PLA2G15, PNPLA7B, PLCL1, PITPNM3, LIPIA, PLBD1A	0.907284
GOTERM_MF_FAT	GO:0016788	hydrolase activity, acting on ester bonds	27	H6PD, PON2, RPE65B, LOC100330629, LIPF, STS, GNSA, PTER, NT5DC2, GNSB, ENPP1, ACP2, LIPIA, PGLS, LPIN1A, PNPLA7B, PLCL1, TNS2A, PLA2G15, PLCXD3, PITPNM3, RGN, PPT1, DNASE2, PLPP3, FBP1A, PLBD1A	0.980892
GOTERM_BP_FAT	GO:0016042	lipid catabolic process	9	LIPF, PLCXD3, LPIN1A, PNPLA7B, PLCL1, GALCA, LIPIA, BCO1, PLBD1A	0.986805
Annotation Cluster 24	Enrichment Score: 1.0763436904995596
Category	Term		Count	Genes	FDR
GOTERM_BP_FAT	GO:1901136	carbohydrate derivative catabolic process	11	ADPGK, EDEM1, FBXO2, GALCA, FUCA2, ALDOB, NPL, CTBS, RENBP, ADA, ADA2A	0.405354
GOTERM_BP_FAT	GO:1901658	glycosyl compound catabolic process	3	FUCA2, ADA, ADA2A	0.986805
GOTERM_BP_FAT	GO:1901657	glycosyl compound metabolic process	3	FUCA2, ADA, ADA2A	0.986805
Annotation Cluster 25	Enrichment Score: 1.0736635607801186
Category	Term		Count	Genes	FDR
GOTERM_MF_FAT	GO:0016810	hydrolase activity, acting on carbon-nitrogen (but not peptide) bonds	9	HDAC4, LACC1, DPYSL3, OPLAH, PKZ, ADA, SIRT2, ADA2A, SIRT3	0.411255
GOTERM_MF_FAT	GO:0046936	2'-deoxyadenosine deaminase activity	3	LACC1, ADA, ADA2A	0.429768
GOTERM_MF_FAT	GO:0019239	deaminase activity	4	LACC1, PKZ, ADA, ADA2A	0.907284
GOTERM_MF_FAT	GO:0004000	adenosine deaminase activity	3	LACC1, ADA, ADA2A	0.980892
GOTERM_MF_FAT	GO:0016814	hydrolase activity, acting on carbon-nitrogen (but not peptide) bonds, in cyclic amidines	3	LACC1, ADA, ADA2A	0.980892
KEGG_PATHWAY	dre00230:Purine metabolism		7	LACC1, IMPDH1B, NPR2, ENPP1, AK4, ADA, ADA2A	1
KEGG_PATHWAY	dre01232:Nucleotide metabolism		6	LACC1, IMPDH1B, ENPP1, AK4, ADA, ADA2A	1
Annotation Cluster 26	Enrichment Score: 1.0651296247172601
Category	Term		Count	Genes	FDR
GOTERM_BP_FAT	GO:0009719	response to endogenous stimulus	15	JUN, LPIN1A, SSR4, STAT1A, STAT1B, STAT2, NRP2B, TGFBR3, AKT1S1, NUPR1B, KIDINS220A, STAT6, PITX2, JAK1, RARGA	0.350906
GOTERM_BP_FAT	GO:0007167	enzyme-linked receptor protein signaling pathway	12	TGFBR3, PDGFRA, EPHB4B, ANGPT1, EPHB3A, NPR2, AKT1S1, ABL1, STAT6, CPNE3, NRP2B, JAK1	0.693367
GOTERM_BP_FAT	GO:0071495	cellular response to endogenous stimulus	11	TGFBR3, LPIN1A, SSR4, AKT1S1, NUPR1B, KIDINS220A, STAT6, PITX2, NRP2B, JAK1, RARGA	0.868834
GOTERM_BP_FAT	GO:0070848	response to growth factor	4	TGFBR3, AKT1S1, KIDINS220A, NRP2B	0.986805
GOTERM_BP_FAT	GO:0071363	cellular response to growth factor stimulus	4	TGFBR3, AKT1S1, KIDINS220A, NRP2B	0.986805
Annotation Cluster 27	Enrichment Score: 0.994374100351307
Category	Term		Count	Genes	FDR
GOTERM_BP_FAT	GO:0051130	positive regulation of cellular component organization	12	EPHB3A, FYCO1A, PLXNA2, WDR45, SI:CH211-204C21.1, SYNPO, IL6ST, RAB3GAP1, CDC42EP4B, PLXNA3, PLXNB1A, RUNX1	0.405354
GOTERM_BP_FAT	GO:0044087	regulation of cellular component biogenesis	13	SVILA, ARPC5B, SVILD, WDR45, CDC42EP4B, KANK1B, EPHB3A, ADD3A, SYNPO, SPTBN1, KANK4, RAB3GAP1, SCINLB	0.966156
GOTERM_BP_FAT	GO:0033043	regulation of organelle organization	17	SLC35F6, RAC3B, SVILA, MAP2K1, ARPC5B, SVILD, WDR45, CDC42EP4B, KANK1B, FYCO1A, ARFIP1, ADD3A, SYNPO, SPTBN1, KANK4, RAB3GAP1, SCINLB	0.986805
GOTERM_BP_FAT	GO:0044089	positive regulation of cellular component biogenesis	5	EPHB3A, WDR45, SYNPO, RAB3GAP1, CDC42EP4B	0.986805
GOTERM_BP_FAT	GO:0010638	positive regulation of organelle organization	5	FYCO1A, WDR45, SYNPO, RAB3GAP1, CDC42EP4B	0.986805
Annotation Cluster 28	Enrichment Score: 0.9432782503358533
Category	Term		Count	Genes	FDR
GOTERM_BP_FAT	GO:0006575	modified amino acid metabolic process	9	GSTZ1, GAMT, CHDH, GSTM.1, GSTP1.2, ALDH9A1A.1, OPLAH, ASS1, PCYOX1	0.405354
GOTERM_BP_FAT	GO:0006790	sulfur compound metabolic process	12	GSTZ1, HS2ST1B, PTER, CHST2B, DSE, XYLT2, GSTM.1, ACSS1, GSTP1.2, OPLAH, SULT3ST1, EXTL3	0.868834
GOTERM_BP_FAT	GO:0006749	glutathione metabolic process	4	GSTZ1, GSTM.1, GSTP1.2, OPLAH	0.921644
GOTERM_BP_FAT	GO:0043603	amide metabolic process	11	GSTZ1, ASMT2, ALDH5A1, GALCA, GSTM.1, NPL, ACSS1, GSTP1.2, OPLAH, RENBP, ASS1	0.923604
GOTERM_MF_FAT	GO:0004364	glutathione transferase activity	3	GSTZ1, GSTM.1, GSTP1.2	0.980892
KEGG_PATHWAY	dre00480:Glutathione metabolism		4	GSTM.1, GPX7, GSTP1.2, OPLAH	1
GOTERM_MF_FAT	GO:0016765	transferase activity, transferring alkyl or aryl (other than methyl) groups	3	GSTZ1, GSTM.1, GSTP1.2	0.980892
Annotation Cluster 29	Enrichment Score: 0.9349172668302788
Category	Term		Count	Genes	FDR
GOTERM_BP_FAT	GO:0042127	regulation of cell population proliferation	15	SLC35F6, PDGFRA, JUN, PID1, STAT1A, STAT1B, STAT2, LGALS9L3, SIRT2, RUNX1, PRRX1B, CDH2, NUPR1B, STAT6, IL6ST	0.0464067
GOTERM_BP_FAT	GO:0007259	cell surface receptor signaling pathway via JAK-STAT	5	STAT1A, STAT1B, STAT2, STAT6, JAK1	0.0659683
GOTERM_BP_FAT	GO:0097696	cell surface receptor signaling pathway via STAT	5	STAT1A, STAT1B, STAT2, STAT6, JAK1	0.0659683
KEGG_PATHWAY	dre05168:Herpes simplex virus 1 infection		17	PDIA3, STAT1A, STAT1B, CASP3A, STAT2, TAPBP.1, EIF2AK2, CASP9, B2ML, MHC1ZBA, IRF3, FAS, CALR, CALR3A, TLR3, CALR3B, JAK1	0.055593
GOTERM_BP_FAT	GO:0045087	innate immune response	13	STAT1A, STAT1B, STAT2, C7A, SI:DKEY-37M8.11, TRIM35-20, TRIM107, TIFA, DHX58, TRIM25, STAT6, GBP2, TLR3	0.0785789
GOTERM_BP_FAT	GO:0140546	defense response to symbiont	13	STAT1A, STAT1B, STAT2, C7A, SI:DKEY-37M8.11, TRIM35-20, TRIM107, TIFA, DHX58, TRIM25, STAT6, GBP2, TLR3	0.0930421
KEGG_PATHWAY	dre04620:Toll-like receptor signaling pathway		10	CD40, JUN, MAP2K1, STAT1A, IRF3, STAT1B, STAT2, TLR3, MAP2K6, JAK1	0.17999
GOTERM_BP_FAT	GO:1901700	response to oxygen-containing compound	13	LPIN1A, STAT1A, STAT1B, CASP3A, EDEM1, STAT2, LDLRA, RBP4, SCD, CYGB1, PSMB9A, STAT6, JAK1	0.305488
GOTERM_BP_FAT	GO:0009719	response to endogenous stimulus	15	JUN, LPIN1A, SSR4, STAT1A, STAT1B, STAT2, NRP2B, TGFBR3, AKT1S1, NUPR1B, KIDINS220A, STAT6, PITX2, JAK1, RARGA	0.350906
GOTERM_CC_FAT	GO:0070721	ISGF3 complex	3	STAT1A, STAT1B, STAT2	0.190022
GOTERM_BP_FAT	GO:0019221	cytokine-mediated signaling pathway	6	STAT1A, STAT1B, STAT2, STAT6, IL6ST, JAK1	0.398096
GOTERM_BP_FAT	GO:0009725	response to hormone	11	JUN, LPIN1A, STAT1A, SSR4, STAT1B, STAT2, NUPR1B, STAT6, PITX2, JAK1, RARGA	0.398096
GOTERM_BP_FAT	GO:0071345	cellular response to cytokine stimulus	6	STAT1A, STAT1B, STAT2, STAT6, IL6ST, JAK1	0.453292
GOTERM_BP_FAT	GO:0140888	interferon-mediated signaling pathway	3	STAT1A, STAT1B, STAT2	0.453292
GOTERM_BP_FAT	GO:0060337	type I interferon-mediated signaling pathway	3	STAT1A, STAT1B, STAT2	0.453292
GOTERM_BP_FAT	GO:0071357	cellular response to type I interferon	3	STAT1A, STAT1B, STAT2	0.453292
GOTERM_BP_FAT	GO:0034340	response to type I interferon	3	STAT1A, STAT1B, STAT2	0.453292
GOTERM_BP_FAT	GO:0070887	cellular response to chemical stimulus	17	HMOX1A, RAC3B, LPIN1A, SSR4, CASP3A, LDLRA, GSTP1.2, SIRT2, CYP2V1, NUPR1B, CYGB1, PSMB9A, STAT6, CPNE3, PITX2, JAK1, RARGA	0.719348
GOTERM_BP_FAT	GO:0033993	response to lipid	6	JUN, RBP4, SCD, CASP3A, PSMB9A, LDLRA	0.728288
GOTERM_BP_FAT	GO:1901698	response to nitrogen compound	12	LPIN1A, STAT1A, STAT1B, EDEM1, FBXO2, STAT2, SEL1L, STAT6, CALR, CALR3A, CALR3B, JAK1	0.737245
GOTERM_BP_FAT	GO:0043434	response to peptide hormone	6	LPIN1A, STAT1A, STAT1B, STAT2, STAT6, JAK1	0.760063
GOTERM_BP_FAT	GO:1901652	response to peptide	6	STAT1A, STAT1B, STAT2, STAT6, IL6ST, JAK1	0.760063
GOTERM_BP_FAT	GO:0034097	response to cytokine	6	STAT1A, STAT1B, STAT2, STAT6, IL6ST, JAK1	0.760063
GOTERM_BP_FAT	GO:0071495	cellular response to endogenous stimulus	11	TGFBR3, LPIN1A, SSR4, AKT1S1, NUPR1B, KIDINS220A, STAT6, PITX2, NRP2B, JAK1, RARGA	0.868834
GOTERM_BP_FAT	GO:0032870	cellular response to hormone stimulus	7	LPIN1A, SSR4, NUPR1B, STAT6, PITX2, JAK1, RARGA	0.986805
KEGG_PATHWAY	dre04217:Necroptosis		11	PYGB, STAT1A, STAT1B, STAT2, EIF2AK2, FAS, STAT6, GLULB, HMGB1A, TLR3, JAK1	0.873964
KEGG_PATHWAY	dre04621:NOD-like receptor signaling pathway		10	NAMPT1, JUN, MAP1LC3B, MAP1LC3A, STAT1A, IRF3, STAT1B, STAT2, GBP2, JAK1	0.999918
GOTERM_MF_FAT	GO:0000978	RNA polymerase II cis-regulatory region sequence-specific DNA binding	14	JUN, STAT1A, STAT1B, STAT2, PBX4, FOXO4, RUNX1, PRRX1B, NFIA, IRF3, SIX5, STAT6, PITX2, RARGA	0.980892
GOTERM_MF_FAT	GO:0000987	cis-regulatory region sequence-specific DNA binding	14	JUN, STAT1A, STAT1B, STAT2, PBX4, FOXO4, RUNX1, PRRX1B, NFIA, IRF3, SIX5, STAT6, PITX2, RARGA	0.980892
GOTERM_BP_FAT	GO:1901701	cellular response to oxygen-containing compound	7	LPIN1A, CASP3A, CYGB1, PSMB9A, STAT6, LDLRA, JAK1	0.986805
GOTERM_MF_FAT	GO:0000981	DNA-binding transcription factor activity, RNA polymerase II-specific	16	PURAA, JUN, STAT1A, STAT1B, STAT2, PBX4, FOXO4, RUNX1, PRRX1B, NFIA, IRF3, SIX5, STAT6, SI:CH211-210P4.6, PITX2, RARGA	0.980892
GOTERM_BP_FAT	GO:0071396	cellular response to lipid	3	CASP3A, PSMB9A, LDLRA	0.986805
GOTERM_MF_FAT	GO:0000977	RNA polymerase II transcription regulatory region sequence-specific DNA binding	16	PURAA, JUN, STAT1A, STAT1B, STAT2, PBX4, FOXO4, RUNX1, PRRX1B, NFIA, IRF3, SIX5, STAT6, SI:CH211-210P4.6, PITX2, RARGA	0.980892
GOTERM_MF_FAT	GO:0003700	DNA-binding transcription factor activity	16	PURAA, JUN, STAT1A, STAT1B, STAT2, PBX4, FOXO4, RUNX1, PRRX1B, NFIA, IRF3, SIX5, STAT6, SI:CH211-210P4.6, PITX2, RARGA	0.980892
GOTERM_MF_FAT	GO:0000976	transcription cis-regulatory region binding	16	PURAA, JUN, STAT1A, STAT1B, STAT2, PBX4, FOXO4, RUNX1, PRRX1B, NFIA, IRF3, SIX5, STAT6, SI:CH211-210P4.6, PITX2, RARGA	0.980892
GOTERM_MF_FAT	GO:0001067	transcription regulatory region nucleic acid binding	16	PURAA, JUN, STAT1A, STAT1B, STAT2, PBX4, FOXO4, RUNX1, PRRX1B, NFIA, IRF3, SIX5, STAT6, SI:CH211-210P4.6, PITX2, RARGA	0.980892
GOTERM_CC_FAT	GO:0090575	RNA polymerase II transcription regulator complex	5	STAT1A, STAT1B, STAT2, SI:CH211-210P4.6, STAT6	0.971519
GOTERM_CC_FAT	GO:0005667	transcription regulator complex	8	JUN, STAT1A, SIX5, STAT1B, STAT2, SI:CH211-210P4.6, STAT6, PBX4	0.971519
GOTERM_BP_FAT	GO:0071375	cellular response to peptide hormone stimulus	3	LPIN1A, STAT6, JAK1	0.986805
GOTERM_MF_FAT	GO:1990837	sequence-specific double-stranded DNA binding	16	PURAA, JUN, STAT1A, STAT1B, STAT2, PBX4, FOXO4, RUNX1, PRRX1B, NFIA, IRF3, SIX5, STAT6, SI:CH211-210P4.6, PITX2, RARGA	0.980892
GOTERM_MF_FAT	GO:0003690	double-stranded DNA binding	17	PURAA, JUN, STAT1A, STAT1B, STAT2, PBX4, FOXO4, RUNX1, PRRX1B, NFIA, IRF3, SIX5, STAT6, SI:CH211-210P4.6, PITX2, PKZ, RARGA	0.980892
KEGG_PATHWAY	dre04625:C-type lectin receptor signaling pathway		5	JUN, CALM1A, STAT1A, STAT1B, STAT2	1
GOTERM_BP_FAT	GO:1901699	cellular response to nitrogen compound	3	LPIN1A, STAT6, JAK1	0.986805
GOTERM_MF_FAT	GO:0043565	sequence-specific DNA binding	16	PURAA, JUN, STAT1A, STAT1B, STAT2, PBX4, FOXO4, RUNX1, PRRX1B, NFIA, IRF3, SIX5, STAT6, SI:CH211-210P4.6, PITX2, RARGA	0.980892
GOTERM_BP_FAT	GO:0045944	positive regulation of transcription by RNA polymerase II	7	JUN, LPIN1A, SI:CH211-210P4.6, PBX4, SIRT2, RUNX1, RARGA	0.986805
GOTERM_BP_FAT	GO:1902680	positive regulation of RNA biosynthetic process	9	JUN, LPIN1A, NFIA, IRF3, SI:CH211-210P4.6, PBX4, SIRT2, RUNX1, RARGA	0.986805
GOTERM_BP_FAT	GO:0045893	positive regulation of DNA-templated transcription	9	JUN, LPIN1A, NFIA, IRF3, SI:CH211-210P4.6, PBX4, SIRT2, RUNX1, RARGA	0.986805
GOTERM_BP_FAT	GO:0009893	positive regulation of metabolic process	17	JUN, MOV10B.1, PRKAA1, LPIN1A, LGALS9L3, PBX4, WDR45, SIRT2, RUNX1, PRRC1, PRRX1B, NFIA, IRF3, FYCO1A, SI:CH211-210P4.6, RAB3GAP1, RARGA	0.986805
GOTERM_BP_FAT	GO:0006357	regulation of transcription by RNA polymerase II	22	HDAC4, PURAA, JUN, LPIN1A, STAT1A, STAT1B, STAT2, PBX4, FOXO4, HMGB1A, SIRT2, RUNX1, PRRX1B, NFIA, IRF3, SIX5, NUPR1B, TCEA2, STAT6, SI:CH211-210P4.6, PITX2, RARGA	0.986805
GOTERM_BP_FAT	GO:0051254	positive regulation of RNA metabolic process	10	MOV10B.1, JUN, LPIN1A, NFIA, IRF3, SI:CH211-210P4.6, PBX4, SIRT2, RUNX1, RARGA	0.986805
GOTERM_MF_FAT	GO:0140110	transcription regulator activity	17	PURAA, JUN, LPIN1A, STAT1A, STAT1B, STAT2, PBX4, FOXO4, RUNX1, PRRX1B, NFIA, IRF3, SIX5, STAT6, SI:CH211-210P4.6, PITX2, RARGA	0.980892
GOTERM_BP_FAT	GO:0010557	positive regulation of macromolecule biosynthetic process	11	JUN, LPIN1A, NFIA, PRRX1B, IRF3, LGALS9L3, SI:CH211-210P4.6, PBX4, SIRT2, RUNX1, RARGA	0.986805
GOTERM_BP_FAT	GO:0010628	positive regulation of gene expression	3	PRRX1B, LGALS9L3, RUNX1	0.986805
GOTERM_BP_FAT	GO:0009891	positive regulation of biosynthetic process	11	JUN, LPIN1A, NFIA, PRRX1B, IRF3, LGALS9L3, SI:CH211-210P4.6, PBX4, SIRT2, RUNX1, RARGA	0.986805
GOTERM_BP_FAT	GO:0045935	positive regulation of nucleobase-containing compound metabolic process	10	MOV10B.1, JUN, LPIN1A, NFIA, IRF3, SI:CH211-210P4.6, PBX4, SIRT2, RUNX1, RARGA	0.986805
GOTERM_BP_FAT	GO:0010604	positive regulation of macromolecule metabolic process	13	JUN, MOV10B.1, LPIN1A, LGALS9L3, PBX4, SIRT2, RUNX1, PRRC1, PRRX1B, NFIA, IRF3, SI:CH211-210P4.6, RARGA	0.986805
GOTERM_BP_FAT	GO:0006355	regulation of DNA-templated transcription	24	HDAC4, PURAA, JUN, PRKAA1, PDCD4A, LPIN1A, STAT1A, STAT1B, STAT2, PBX4, FOXO4, HMGB1A, SIRT2, RUNX1, PRRX1B, NFIA, IRF3, SIX5, NUPR1B, TCEA2, STAT6, SI:CH211-210P4.6, PITX2, RARGA	0.993873
GOTERM_BP_FAT	GO:2001141	regulation of RNA biosynthetic process	24	HDAC4, PURAA, JUN, PRKAA1, PDCD4A, LPIN1A, STAT1A, STAT1B, STAT2, PBX4, FOXO4, HMGB1A, SIRT2, RUNX1, PRRX1B, NFIA, IRF3, SIX5, NUPR1B, TCEA2, STAT6, SI:CH211-210P4.6, PITX2, RARGA	0.994042
GOTERM_MF_FAT	GO:0003677	DNA binding	24	PURAA, JUN, STAT1A, STAT1B, STAT2, HP1BP3, PBX4, FOXO4, HMGB1A, FBXO21, RUNX1, POLB, SMUG1, PRRX1B, NFIA, IRF3, SIX5, DHX58, TCEA2, STAT6, SI:CH211-210P4.6, PITX2, PKZ, RARGA	0.998045
GOTERM_BP_FAT	GO:0019219	regulation of nucleobase-containing compound metabolic process	28	HDAC4, PURAA, PRKAA1, MOV10B.1, PDCD4A, FOXO4, PRRX1B, SIX5, NUPR1B, STAT6, PITX2, PARGA, PARGL, JUN, LPIN1A, STAT1A, STAT1B, STAT2, PBX4, HMGB1A, SIRT2, RUNX1, BCKDK, NFIA, IRF3, TCEA2, SI:CH211-210P4.6, RARGA	0.999161
GOTERM_BP_FAT	GO:0051252	regulation of RNA metabolic process	25	HDAC4, PURAA, PRKAA1, MOV10B.1, PDCD4A, FOXO4, PRRX1B, SIX5, NUPR1B, STAT6, PITX2, JUN, LPIN1A, STAT1A, STAT1B, STAT2, PBX4, HMGB1A, SIRT2, RUNX1, NFIA, IRF3, TCEA2, SI:CH211-210P4.6, RARGA	0.9995
GOTERM_BP_FAT	GO:0010556	regulation of macromolecule biosynthetic process	33	HDAC4, PURAA, PRKAA1, MOV10B.1, PDCD4A, FOXO4, MSI2A, PRRX1B, SIX5, NUPR1B, STAT6, PITX2, NAMPT1, JUN, LPIN1A, STAT1A, STAT1B, STAT2, LGALS9L3, EIF2AK2, PBX4, HMGB1A, SIRT2, RUNX1, DAP, NFIA, IRF3, DAP1B, TCEA2, SI:CH211-210P4.6, ITM2BA, PKZ, RARGA	0.999959
GOTERM_BP_FAT	GO:0010468	regulation of gene expression	32	HDAC4, PURAA, PRKAA1, MOV10B.1, PDCD4A, FOXO4, MSI2A, PRRX1B, SIX5, NUPR1B, STAT6, PITX2, NAMPT1, JUN, LPIN1A, STAT1A, STAT1B, STAT2, LGALS9L3, EIF2AK2, PBX4, HMGB1A, SIRT2, RUNX1, DAP, NFIA, IRF3, DAP1B, TCEA2, SI:CH211-210P4.6, PKZ, RARGA	0.999972
GOTERM_MF_FAT	GO:0003676	nucleic acid binding	31	PURAA, MOV10B.1, HP1BP3, FOXO4, FBXO21, POLB, SMX5, MSI2A, PRRX1B, SIX5, DHX58, ENPP1, STAT6, PITX2, DDX17, JUN, STAT1A, STAT1B, STAT2, EIF2AK2, PBX4, HMGB1A, RUNX1, SMUG1, NFIA, IRF3, TCEA2, SI:CH211-210P4.6, G3BP2A, PKZ, RARGA	1
Annotation Cluster 30	Enrichment Score: 0.9277688665794459
Category	Term		Count	Genes	FDR
GOTERM_MF_FAT	GO:0051213	dioxygenase activity	7	PIR, RPE65B, OGFOD3, P3H1, CYGB1, BCO1, P4HA1A	0.980892
GOTERM_MF_FAT	GO:0016701	oxidoreductase activity, acting on single donors with incorporation of molecular oxygen	3	PIR, RPE65B, BCO1	0.980892
GOTERM_MF_FAT	GO:0016702	oxidoreductase activity, acting on single donors with incorporation of molecular oxygen, incorporation of two atoms of oxygen	3	PIR, RPE65B, BCO1	0.980892
Annotation Cluster 31	Enrichment Score: 0.9052682552855823
Category	Term		Count	Genes	FDR
GOTERM_CC_FAT	GO:0005783	endoplasmic reticulum	45	SEC23A, H6PD, ADPGK, SEL1L, RPE65B, PCSK9, P4HA1A, PGRMC2, SURF4L, PSMF1, DPY19L1L, EXTL3, CALR3A, SEC31A, TXNDC5, CALR3B, PDIA3, HMOX1A, CYP8B1.3, SSR4, PNPLA7B, FKBP10B, EDEM1, LMF2A, ATG9A, DNAJC3B, SERPINH1B, P3H1, ERLIN2, COLGALT1A, SERPINH1A, RRBP1B, RCN3, LMBRD1, ALDH3A2B, CALUA, CALUB, SCD, ATG2A, POMK, FKBP7, CALR, KDELR3, RAB3GAP1, CH25HL3	0.262923
GOTERM_CC_FAT	GO:0005789	endoplasmic reticulum membrane	26	SEC23A, SEL1L, RPE65B, SURF4L, DPY19L1L, EXTL3, CALR3A, SEC31A, CALR3B, CYP8B1.3, SSR4, PNPLA7B, LMF2A, ATG9A, ERLIN2, RRBP1B, LMBRD1, ALDH3A2B, CALUA, CALUB, SCD, ATG2A, POMK, CALR, KDELR3, CH25HL3	0.971519
GOTERM_CC_FAT	GO:0098827	endoplasmic reticulum subcompartment	26	SEC23A, SEL1L, RPE65B, SURF4L, DPY19L1L, EXTL3, CALR3A, SEC31A, CALR3B, CYP8B1.3, SSR4, PNPLA7B, LMF2A, ATG9A, ERLIN2, RRBP1B, LMBRD1, ALDH3A2B, CALUA, CALUB, SCD, ATG2A, POMK, CALR, KDELR3, CH25HL3	0.971519
GOTERM_CC_FAT	GO:0042175	nuclear outer membrane-endoplasmic reticulum membrane network	26	SEC23A, SEL1L, RPE65B, SURF4L, DPY19L1L, EXTL3, CALR3A, SEC31A, CALR3B, CYP8B1.3, SSR4, PNPLA7B, LMF2A, ATG9A, ERLIN2, RRBP1B, LMBRD1, ALDH3A2B, CALUA, CALUB, SCD, ATG2A, POMK, CALR, KDELR3, CH25HL3	0.971519
GOTERM_CC_FAT	GO:0031984	organelle subcompartment	30	SEC23A, SEL1L, RPE65B, SURF4L, ARFIP1, DPY19L1L, EXTL3, CALR3A, SEC31A, CALR3B, CYP8B1.3, CHST2B, SSR4, PNPLA7B, GALNT1, LMF2A, ATG9A, ERLIN2, RRBP1B, LMBRD1, ALDH3A2B, CALUA, CALUB, SCD, GOLPH3A, ATG2A, POMK, CALR, KDELR3, CH25HL3	0.971519
KEGG_PATHWAY	dre04141:Protein processing in endoplasmic reticulum		13	PDIA3, SEC23A, SSR4, FBXO2, EDEM1, DNAJC3B, SEL1L, RRBP1B, CALR, CALR3A, CALR3B, SEC31A, TXNDC5	0.999918
Annotation Cluster 32	Enrichment Score: 0.8971956533943379
Category	Term		Count	Genes	FDR
GOTERM_BP_FAT	GO:0006029	proteoglycan metabolic process	5	HS2ST1B, DSE, FAM20B, XYLT2, EXTL3	0.584673
GOTERM_BP_FAT	GO:0006790	sulfur compound metabolic process	12	GSTZ1, HS2ST1B, PTER, CHST2B, DSE, XYLT2, GSTM.1, ACSS1, GSTP1.2, OPLAH, SULT3ST1, EXTL3	0.868834
GOTERM_BP_FAT	GO:0030166	proteoglycan biosynthetic process	4	HS2ST1B, FAM20B, XYLT2, EXTL3	0.868834
GOTERM_BP_FAT	GO:0015012	heparan sulfate proteoglycan biosynthetic process	3	HS2ST1B, XYLT2, EXTL3	0.986805
GOTERM_BP_FAT	GO:0009100	glycoprotein metabolic process	11	HS2ST1B, EDEM1, FBXO2, GALNT1, DSE, OGAL, POMK, FAM20B, XYLT2, GXYLT2, EXTL3	0.986805
KEGG_PATHWAY	dre00534:Glycosaminoglycan biosynthesis - heparan sulfate / heparin		3	HS2ST1B, XYLT2, EXTL3	0.886517
GOTERM_BP_FAT	GO:0030201	heparan sulfate proteoglycan metabolic process	3	HS2ST1B, XYLT2, EXTL3	0.986805
GOTERM_BP_FAT	GO:1901137	carbohydrate derivative biosynthetic process	14	GALNT1, NPR2, XYLT2, AK4, GXYLT2, SCCPDHB, IMPDH1B, HS2ST1B, NME9, POMK, FAM20B, EXTL3, ADA, ADA2A	0.986805
GOTERM_BP_FAT	GO:0009101	glycoprotein biosynthetic process	7	HS2ST1B, GALNT1, POMK, FAM20B, XYLT2, GXYLT2, EXTL3	0.986805
GOTERM_BP_FAT	GO:0044272	sulfur compound biosynthetic process	4	HS2ST1B, XYLT2, ACSS1, EXTL3	0.986805
Annotation Cluster 33	Enrichment Score: 0.8916558346136572
Category	Term		Count	Genes	FDR
GOTERM_BP_FAT	GO:0051130	positive regulation of cellular component organization	12	EPHB3A, FYCO1A, PLXNA2, WDR45, SI:CH211-204C21.1, SYNPO, IL6ST, RAB3GAP1, CDC42EP4B, PLXNA3, PLXNB1A, RUNX1	0.405354
GOTERM_BP_FAT	GO:0016239	positive regulation of macroautophagy	3	FYCO1A, WDR45, RAB3GAP1	0.921644
GOTERM_BP_FAT	GO:0010506	regulation of autophagy	7	PRKAA1, DAP, FYCO1A, DAP1B, WDR45, SIRT2, RAB3GAP1	0.986805
GOTERM_BP_FAT	GO:0010508	positive regulation of autophagy	4	PRKAA1, FYCO1A, WDR45, RAB3GAP1	0.986805
GOTERM_BP_FAT	GO:0016241	regulation of macroautophagy	3	FYCO1A, WDR45, RAB3GAP1	0.986805
GOTERM_BP_FAT	GO:0010638	positive regulation of organelle organization	5	FYCO1A, WDR45, SYNPO, RAB3GAP1, CDC42EP4B	0.986805
GOTERM_BP_FAT	GO:0009896	positive regulation of catabolic process	6	MOV10B.1, PRKAA1, FYCO1A, WDR45, SIRT2, RAB3GAP1	0.986805
GOTERM_BP_FAT	GO:0009894	regulation of catabolic process	8	MOV10B.1, PRKAA1, DAP, FYCO1A, DAP1B, WDR45, SIRT2, RAB3GAP1	0.986805
Annotation Cluster 34	Enrichment Score: 0.8611169303788728
Category	Term		Count	Genes	FDR
GOTERM_MF_FAT	GO:0019842	vitamin binding	9	PYGB, LMBRD1, RBP4, PHYKPL, OGFOD3, P3H1, KYAT1, THNSL2, P4HA1A	0.625066
GOTERM_MF_FAT	GO:0070279	vitamin B6 binding	4	PYGB, PHYKPL, KYAT1, THNSL2	0.980892
GOTERM_MF_FAT	GO:0030170	pyridoxal phosphate binding	4	PYGB, PHYKPL, KYAT1, THNSL2	0.980892
Annotation Cluster 35	Enrichment Score: 0.8609466330675662
Category	Term		Count	Genes	FDR
KEGG_PATHWAY	dre00561:Glycerolipid metabolism		7	AKR1B1.2, ALDH2.1, ALDH3A2B, LPIN1A, GLYCTK, ALDH9A1A.1, PLPP3	0.543795
KEGG_PATHWAY	dre00380:Tryptophan metabolism		6	AOX6, ALDH2.1, ALDH3A2B, ASMT2, KYAT1, ALDH9A1A.1	0.543795
KEGG_PATHWAY	dre00053:Ascorbate and aldarate metabolism		5	ALDH2.1, ALDH3A2B, RGN, UGT5C2, ALDH9A1A.1	0.543795
GOTERM_MF_FAT	GO:0016903	oxidoreductase activity, acting on the aldehyde or oxo group of donors	5	AOX6, ALDH2.1, ALDH3A2B, ALDH5A1, ALDH9A1A.1	0.980892
GOTERM_BP_FAT	GO:0006081	aldehyde metabolic process	5	ALDH2.1, ALDH3A2B, RPE65B, BCO1, ALDH9A1A.1	0.923604
GOTERM_MF_FAT	GO:0016620	oxidoreductase activity, acting on the aldehyde or oxo group of donors, NAD or NADP as acceptor	4	ALDH2.1, ALDH3A2B, ALDH5A1, ALDH9A1A.1	0.980892
KEGG_PATHWAY	dre00620:Pyruvate metabolism		6	ALDH2.1, ALDH3A2B, PCXA, ACSS1, ALDH9A1A.1, GRHPRA	0.873964
KEGG_PATHWAY	dre00010:Glycolysis / Gluconeogenesis		7	ALDH2.1, ALDH3A2B, ADPGK, ALDOB, ACSS1, ALDH9A1A.1, FBP1A	0.999918
GOTERM_MF_FAT	GO:0004029	aldehyde dehydrogenase (NAD+) activity	3	ALDH2.1, ALDH3A2B, ALDH9A1A.1	0.980892
GOTERM_MF_FAT	GO:0004030	aldehyde dehydrogenase [NAD(P)+] activity	3	ALDH2.1, ALDH3A2B, ALDH9A1A.1	0.980892
KEGG_PATHWAY	dre00340:Histidine metabolism		3	ALDH2.1, ALDH3A2B, ALDH9A1A.1	0.999918
KEGG_PATHWAY	dre00330:Arginine and proline metabolism		5	GAMT, ALDH2.1, ALDH3A2B, ALDH9A1A.1, P4HA1A	0.999918
KEGG_PATHWAY	dre00310:Lysine degradation		5	ALDH2.1, ALDH3A2B, PHYKPL, ALDH9A1A.1, COLGALT1A	1
KEGG_PATHWAY	dre00280:Valine, leucine and isoleucine degradation		5	AOX6, ALDH2.1, ALDH3A2B, ALDH9A1A.1, SI:CH211-198N5.11	1
KEGG_PATHWAY	dre00410:beta-Alanine metabolism		3	ALDH2.1, ALDH3A2B, ALDH9A1A.1	1
KEGG_PATHWAY	dre01240:Biosynthesis of cofactors		7	UGP2B, ALDH2.1, ALDH3A2B, RGN, UGT5C2, AK4, BCO1	1
KEGG_PATHWAY	dre00071:Fatty acid degradation		3	ALDH2.1, ALDH3A2B, ALDH9A1A.1	1
Annotation Cluster 36	Enrichment Score: 0.8501771940275882
Category	Term		Count	Genes	FDR
GOTERM_BP_FAT	GO:0001666	response to hypoxia	5	LIPF, HMOX1A, MMP2, FOXO4, SIRT2	0.986805
GOTERM_BP_FAT	GO:0036293	response to decreased oxygen levels	5	LIPF, HMOX1A, MMP2, FOXO4, SIRT2	0.986805
GOTERM_BP_FAT	GO:0070482	response to oxygen levels	5	LIPF, HMOX1A, MMP2, FOXO4, SIRT2	0.986805
GOTERM_BP_FAT	GO:0009628	response to abiotic stimulus	10	LIPF, HMOX1A, COL1A2, CRYABB, MMP2, NUPR1B, HSPB1, HMGB1A, FOXO4, SIRT2	0.986805
Annotation Cluster 37	Enrichment Score: 0.8420475227805491
Category	Term		Count	Genes	FDR
GOTERM_MF_FAT	GO:0004888	transmembrane signaling receptor activity	16	PDGFRA, FZD2, LPAR1, NRP2B, TGFBR3, PLXNB2A.3, EPHB4B, EPHB3A, NID1A, ADGRE5B.2, PLXNA2, FAS, IL6ST, TLR3, PLXNA3, PLXNB1A	0.0368692
GOTERM_BP_FAT	GO:0007169	cell surface receptor protein tyrosine kinase signaling pathway	10	PDGFRA, EPHB4B, ANGPT1, EPHB3A, AKT1S1, ABL1, STAT6, CPNE3, NRP2B, JAK1	0.405354
GOTERM_BP_FAT	GO:0007167	enzyme-linked receptor protein signaling pathway	12	TGFBR3, PDGFRA, EPHB4B, ANGPT1, EPHB3A, NPR2, AKT1S1, ABL1, STAT6, CPNE3, NRP2B, JAK1	0.693367
GOTERM_MF_FAT	GO:0019199	transmembrane receptor protein kinase activity	5	TGFBR3, PDGFRA, EPHB4B, EPHB3A, NRP2B	0.980892
GOTERM_BP_FAT	GO:0048646	anatomical structure formation involved in morphogenesis	23	PDGFRA, RAC3B, SPARC, ANGPT1, COL12A1B, COL12A1A, CTSZ, LPAR1, SEPTIN15, NRP2B, HSPA12B, PARD6GB, FMNL3, TGFBR3, PRRC1, EPHB4B, EPHB3A, JAM3B, CDH2, CRYABB, PLXNA2, PITX2, RNF213A	0.986805
GOTERM_BP_FAT	GO:0001944	vasculature development	16	PDGFRA, ANGPT1, MMP2, CTSZ, LPAR1, NRP2B, HSPA12B, RUNX1, FMNL3, TGFBR3, EEF2K, EPHB4B, EPHB3A, SESTD1, PITPNM3, RNF213A	0.986805
GOTERM_BP_FAT	GO:0001525	angiogenesis	10	FMNL3, TGFBR3, EPHB4B, ANGPT1, EPHB3A, CTSZ, LPAR1, HSPA12B, NRP2B, RNF213A	0.986805
GOTERM_MF_FAT	GO:0005021	vascular endothelial growth factor receptor activity	4	PDGFRA, EPHB4B, EPHB3A, NRP2B	0.980892
GOTERM_MF_FAT	GO:0004714	transmembrane receptor protein tyrosine kinase activity	4	PDGFRA, EPHB4B, EPHB3A, NRP2B	0.980892
GOTERM_BP_FAT	GO:0035239	tube morphogenesis	16	FZD2, SPARC, ANGPT1, CRBN, CTSZ, LPAR1, NRP2B, HSPA12B, PARD6GB, FMNL3, TGFBR3, EPHB4B, EPHB3A, CDH2, SESTD1, RNF213A	0.986805
GOTERM_BP_FAT	GO:0048514	blood vessel morphogenesis	11	FMNL3, TGFBR3, EPHB4B, ANGPT1, EPHB3A, SESTD1, CTSZ, LPAR1, HSPA12B, NRP2B, RNF213A	0.986805
GOTERM_BP_FAT	GO:0072359	circulatory system development	27	NPR2, CTSZ, LPAR1, ICAM3, SEPTIN15, WDR62, PARD6GB, EEF2K, CDH2, EPHB3A, PITX2, PDLIM4, PLXNA3, PDGFRA, FZD2, ANGPT1, MMP2, PBX4, NRP2B, HSPA12B, RUNX1, FMNL3, TGFBR3, EPHB4B, SESTD1, PITPNM3, RNF213A	0.986805
GOTERM_BP_FAT	GO:0001568	blood vessel development	12	FMNL3, TGFBR3, EPHB4B, ANGPT1, EPHB3A, SESTD1, CTSZ, LPAR1, HSPA12B, NRP2B, RNF213A, RUNX1	0.986805
GOTERM_BP_FAT	GO:0035295	tube development	19	PDGFRA, CALM1A, FZD2, SPARC, ANGPT1, CRBN, CTSZ, LPAR1, NRP2B, HSPA12B, PARD6GB, FMNL3, TGFBR3, EPHB4B, EPHB3A, CDH2, SESTD1, PITX2, RNF213A	0.986805
GOTERM_BP_FAT	GO:0002040	sprouting angiogenesis	4	FMNL3, TGFBR3, HSPA12B, RNF213A	0.986805
GOTERM_BP_FAT	GO:0048729	tissue morphogenesis	11	PDGFRA, FZD2, SPARC, CDH2, CRBN, CDH11, LPAR1, PLXNA2, QUO, PITX2, PARD6GB	0.986805
GOTERM_BP_FAT	GO:0060429	epithelium development	18	PDGFRA, CALM1A, FZD2, SPARC, STAT1A, CRBN, STAT1B, CASP3A, STAT2, PARD6GB, RUNX1, TGFBR3, PRRC1, EPHB4B, CDH2, CDH11, STAT6, PITX2	0.986805
Annotation Cluster 38	Enrichment Score: 0.8002672647427782
Category	Term		Count	Genes	FDR
GOTERM_BP_FAT	GO:0001501	skeletal system development	17	HDAC4, PDGFRA, SEC23A, SPARC, LPAR1, PBX4, TSKU, RUNX1, BMP1A, COL1A2, CDH2, COL1A1B, COL2A1B, FAM20B, PLS3, PITX2, PLXNA3	0.569617
GOTERM_BP_FAT	GO:0061448	connective tissue development	7	SEC23A, SPARC, CDH2, SCD, LPAR1, TSKU, RUNX1	0.986805
GOTERM_BP_FAT	GO:0051216	cartilage development	6	SEC23A, SPARC, CDH2, LPAR1, TSKU, RUNX1	0.986805
Annotation Cluster 39	Enrichment Score: 0.7877947978897454
Category	Term		Count	Genes	FDR
GOTERM_BP_FAT	GO:0070167	regulation of biomineral tissue development	3	ENPP1, ECM1B, LGMN	0.986805
GOTERM_BP_FAT	GO:0030500	regulation of bone mineralization	3	ENPP1, ECM1B, LGMN	0.986805
GOTERM_BP_FAT	GO:2000026	regulation of multicellular organismal development	13	ECM1B, SIRT2, RUNX1, PRRX1B, EPHB3A, PLXNA2, ENPP1, SI:CH211-210P4.6, RNF213A, TSPAN18B, LGMN, PLXNA3, PLXNB1A	0.986805
GOTERM_BP_FAT	GO:0030278	regulation of ossification	3	ENPP1, ECM1B, LGMN	0.986805
Annotation Cluster 40	Enrichment Score: 0.7704732656625848
Category	Term		Count	Genes	FDR
GOTERM_BP_FAT	GO:0008345	larval locomotory behavior	3	UGP2B, COL6A1, THNSL2	0.921644
GOTERM_BP_FAT	GO:0030537	larval behavior	3	UGP2B, COL6A1, THNSL2	0.986805
GOTERM_BP_FAT	GO:0007626	locomotory behavior	7	UGP2B, SCD, CRYABB, COL6A1, TPP1, THNSL2, SIRT2	0.986805
GOTERM_BP_FAT	GO:0007610	behavior	8	UGP2B, SCD, CRYABB, COL6A1, PCXA, TPP1, THNSL2, SIRT2	0.986805
Annotation Cluster 41	Enrichment Score: 0.7543922609391416
Category	Term		Count	Genes	FDR
GOTERM_CC_FAT	GO:0005769	early endosome	11	MAP2K1, WDR81, SNX17, SH3GL1B, VPS33A, WDR91, LDLRA, PDLIM4, APPL2, RAB22A, APPL1	0.423833
GOTERM_CC_FAT	GO:0045335	phagocytic vesicle	3	APPL2, RAB22A, APPL1	0.971519
GOTERM_CC_FAT	GO:0030139	endocytic vesicle	5	LMBRD1, CLTCL1, APPL2, RAB22A, APPL1	0.971519
Annotation Cluster 42	Enrichment Score: 0.7488602676874274
Category	Term		Count	Genes	FDR
GOTERM_BP_FAT	GO:0006790	sulfur compound metabolic process	12	GSTZ1, HS2ST1B, PTER, CHST2B, DSE, XYLT2, GSTM.1, ACSS1, GSTP1.2, OPLAH, SULT3ST1, EXTL3	0.868834
GOTERM_MF_FAT	GO:0008146	sulfotransferase activity	3	HS2ST1B, CHST2B, SULT3ST1	0.980892
GOTERM_MF_FAT	GO:0016782	transferase activity, transferring sulphur-containing groups	3	HS2ST1B, CHST2B, SULT3ST1	0.980892
Annotation Cluster 43	Enrichment Score: 0.7446261353802822
Category	Term		Count	Genes	FDR
GOTERM_BP_FAT	GO:0006558	L-phenylalanine metabolic process	3	GSTZ1, QDPRA, FAH	0.611865
GOTERM_BP_FAT	GO:0006559	L-phenylalanine catabolic process	3	GSTZ1, QDPRA, FAH	0.611865
KEGG_PATHWAY	dre01100:Metabolic pathways		71	UGP2B, PYGB, ADPGK, AGLA, XYLT2, GSTM.1, GLULB, GSTP1.2, OPLAH, AOX6, STS, DSE, GALCA, QDPRA, UGT5C2, ENPP1, ACP2, PGLS, GAMT, NAMPT1, CBR1, AKR1B1.2, CYP8B1.3, ALDH2.1, LPIN1A, PHYKPL, GPX7, RENBP, SDHB, SIRT2, SIRT3, ALDH3A2B, ALDH5A1, CHDH, RGN, PCXA, ALDOB, ALDH9A1A.1, PLPP3, FBP1A, HMOX2B, H6PD, ASMT2, NPR2, AK4, NPL, P4HA1A, GNSA, GNSB, COMTB, BCO1, ACSS1, EXTL3, HMOX1A, GLYCTK, GALNT1, FAH…	0.647687
GOTERM_BP_FAT	GO:1902222	erythrose 4-phosphate/phosphoenolpyruvate family amino acid catabolic process	3	GSTZ1, QDPRA, FAH	0.853025
GOTERM_BP_FAT	GO:0009074	aromatic amino acid family catabolic process	3	GSTZ1, QDPRA, FAH	0.853025
GOTERM_BP_FAT	GO:1902221	erythrose 4-phosphate/phosphoenolpyruvate family amino acid metabolic process	3	GSTZ1, QDPRA, FAH	0.921644
GOTERM_BP_FAT	GO:0044248	cellular catabolic process	11	GSTZ1, LPIN1A, ALDH5A1, QDPRA, LNPEP, NPL, FAH, ERAP1A, THNSL2, RENBP, SI:CH211-198N5.11	0.954715
GOTERM_BP_FAT	GO:0006082	organic acid metabolic process	24	GAMT, PRKAA1, LPIN1A, ADPGK, GLULB, NPL, FAH, THNSL2, PTGR2, RENBP, ASS1, GSTZ1, CYP2V1, ALDH3A2B, ALDH5A1, PTER, SCD, DSE, RGN, PCXA, QDPRA, ALDOB, ACSS1, SI:CH211-198N5.11	0.986805
GOTERM_BP_FAT	GO:0044282	small molecule catabolic process	12	GSTZ1, LPIN1A, ALDH5A1, SI:DKEY-224E22.2, QDPRA, NPL, FAH, THNSL2, RENBP, ADA, SI:CH211-198N5.11, ADA2A	0.986805
GOTERM_BP_FAT	GO:0009063	amino acid catabolic process	6	GSTZ1, ALDH5A1, QDPRA, FAH, THNSL2, SI:CH211-198N5.11	0.986805
GOTERM_BP_FAT	GO:0009072	aromatic amino acid metabolic process	3	GSTZ1, QDPRA, FAH	0.986805
GOTERM_BP_FAT	GO:0006629	lipid metabolic process	28	PRKAA1, RPE65B, PCSK9, LDLRA, LIPF, AOX6, GALCA, LIPIA, BCO1, ACSS1, AKR1B1.2, CYP8B1.3, LPIN1A, PNPLA7B, PLCL1, ERLIN2, PTGR2, THNSL2, SCCPDHB, PLA2G15, PLCXD3, ALDH3A2B, ALDH5A1, SCD, PLPP3, RNF213A, PLBD1A, CH25HL3	0.986805
GOTERM_BP_FAT	GO:0044283	small molecule biosynthetic process	13	GAMT, PRKAA1, GLULB, THNSL2, ASS1, PPIP5K1A, SCD, RGN, PCXA, QDPRA, FBP1A, ADA, ADA2A	0.986805
GOTERM_BP_FAT	GO:0019752	carboxylic acid metabolic process	22	GAMT, PRKAA1, LPIN1A, ADPGK, GLULB, NPL, FAH, THNSL2, PTGR2, RENBP, ASS1, GSTZ1, ALDH3A2B, ALDH5A1, SCD, DSE, RGN, PCXA, QDPRA, ALDOB, ACSS1, SI:CH211-198N5.11	0.986805
GOTERM_BP_FAT	GO:0016054	organic acid catabolic process	9	GSTZ1, LPIN1A, ALDH5A1, QDPRA, NPL, FAH, THNSL2, RENBP, SI:CH211-198N5.11	0.986805
GOTERM_BP_FAT	GO:0046395	carboxylic acid catabolic process	9	GSTZ1, LPIN1A, ALDH5A1, QDPRA, NPL, FAH, THNSL2, RENBP, SI:CH211-198N5.11	0.986805
GOTERM_BP_FAT	GO:0043436	oxoacid metabolic process	22	GAMT, PRKAA1, LPIN1A, ADPGK, GLULB, NPL, FAH, THNSL2, PTGR2, RENBP, ASS1, GSTZ1, ALDH3A2B, ALDH5A1, SCD, DSE, RGN, PCXA, QDPRA, ALDOB, ACSS1, SI:CH211-198N5.11	0.986805
GOTERM_BP_FAT	GO:1901606	alpha-amino acid catabolic process	5	GSTZ1, QDPRA, FAH, THNSL2, SI:CH211-198N5.11	0.986805
GOTERM_BP_FAT	GO:0032787	monocarboxylic acid metabolic process	14	GAMT, PRKAA1, LPIN1A, ADPGK, FAH, THNSL2, PTGR2, ALDH3A2B, ALDH5A1, SCD, DSE, PCXA, ALDOB, ACSS1	0.986805
GOTERM_BP_FAT	GO:0170035	L-amino acid catabolic process	4	GSTZ1, QDPRA, FAH, SI:CH211-198N5.11	0.986805
GOTERM_BP_FAT	GO:0170040	proteinogenic amino acid catabolic process	4	GSTZ1, QDPRA, FAH, SI:CH211-198N5.11	0.986805
GOTERM_BP_FAT	GO:0016053	organic acid biosynthetic process	7	GAMT, PRKAA1, SCD, RGN, GLULB, THNSL2, ASS1	0.986805
GOTERM_BP_FAT	GO:0046394	carboxylic acid biosynthetic process	7	GAMT, PRKAA1, SCD, RGN, GLULB, THNSL2, ASS1	0.986805
GOTERM_BP_FAT	GO:1901605	alpha-amino acid metabolic process	7	GSTZ1, QDPRA, GLULB, FAH, THNSL2, SI:CH211-198N5.11, ASS1	0.986805
GOTERM_BP_FAT	GO:0170033	L-amino acid metabolic process	6	GSTZ1, QDPRA, GLULB, FAH, SI:CH211-198N5.11, ASS1	0.986805
GOTERM_BP_FAT	GO:0072330	monocarboxylic acid biosynthetic process	4	GAMT, PRKAA1, SCD, THNSL2	0.986805
GOTERM_BP_FAT	GO:0170039	proteinogenic amino acid metabolic process	6	GSTZ1, QDPRA, GLULB, FAH, SI:CH211-198N5.11, ASS1	0.986805
GOTERM_BP_FAT	GO:0006633	fatty acid biosynthetic process	3	PRKAA1, SCD, THNSL2	0.986805
GOTERM_BP_FAT	GO:0006631	fatty acid metabolic process	7	PRKAA1, ALDH3A2B, LPIN1A, ALDH5A1, SCD, THNSL2, PTGR2	0.986805
GOTERM_BP_FAT	GO:0006520	amino acid metabolic process	8	GSTZ1, ALDH5A1, QDPRA, GLULB, FAH, THNSL2, SI:CH211-198N5.11, ASS1	0.986805
GOTERM_MF_FAT	GO:0016874	ligase activity	8	UBE3C, UBA7, PCXA, TRIM25, GLULB, ACSS1, SI:CH211-198N5.11, ASS1	0.980892
GOTERM_BP_FAT	GO:0008610	lipid biosynthetic process	7	PRKAA1, LPIN1A, SCD, RPE65B, THNSL2, SCCPDHB, CH25HL3	0.986805
Annotation Cluster 44	Enrichment Score: 0.7188484468415804
Category	Term		Count	Genes	FDR
GOTERM_BP_FAT	GO:0048332	mesoderm morphogenesis	3	CDH2, LPAR1, QUO	0.853025
GOTERM_BP_FAT	GO:0007498	mesoderm development	4	CDH2, LPAR1, QUO, PITX2	0.986805
GOTERM_BP_FAT	GO:0048729	tissue morphogenesis	11	PDGFRA, FZD2, SPARC, CDH2, CRBN, CDH11, LPAR1, PLXNA2, QUO, PITX2, PARD6GB	0.986805
Annotation Cluster 45	Enrichment Score: 0.7146659411025386
Category	Term		Count	Genes	FDR
GOTERM_CC_FAT	GO:0005788	endoplasmic reticulum lumen	8	PDIA3, CALUA, CALUB, CALR, CALR3A, TXNDC5, CALR3B, P4HA1A	0.0646197
GOTERM_BP_FAT	GO:0006457	protein folding	11	PDIA3, ST13, CRYABB, FKBP10B, DNAJC3B, HSPB1, CALR, CALR3A, TXNDC5, CALR3B, PPIC	0.986805
GOTERM_BP_FAT	GO:0010498	proteasomal protein catabolic process	14	WDR26B, PSMB12, CRBN, FBXO2, EDEM1, SEL1L, PSMB10, PSMB13A, PSMB8A, PSMB9A, CALR, PSMF1, CALR3A, CALR3B	0.986805
GOTERM_BP_FAT	GO:0036503	ERAD pathway	6	EDEM1, FBXO2, SEL1L, CALR, CALR3A, CALR3B	0.986805
GOTERM_MF_FAT	GO:0051082	unfolded protein binding	6	SSUH2.2, CRYABB, HSPB1, CALR, CALR3A, CALR3B	0.980892
KEGG_PATHWAY	dre04141:Protein processing in endoplasmic reticulum		13	PDIA3, SEC23A, SSR4, FBXO2, EDEM1, DNAJC3B, SEL1L, RRBP1B, CALR, CALR3A, CALR3B, SEC31A, TXNDC5	0.999918
GOTERM_BP_FAT	GO:0034976	response to endoplasmic reticulum stress	7	PDIA3, EDEM1, FBXO2, SEL1L, CALR, CALR3A, CALR3B	0.986805
GOTERM_BP_FAT	GO:0051604	protein maturation	14	PDIA3, ST13, FKBP10B, LMF2A, DNAJC3B, HSPB1, BMP1A, CRYABB, CALR, CALR3A, LGMN, CALR3B, PPIC, TXNDC5	0.986805
KEGG_PATHWAY	dre04145:Phagosome		6	CTSLA, MHC1ZBA, CALR, RILP, CALR3A, CALR3B	1
GOTERM_BP_FAT	GO:0009059	macromolecule biosynthetic process	30	UGP2B, AGLA, XYLT2, HSPB1, GXYLT2, POLB, SMX5, EEF2K, BMP1A, HS2ST1B, RPLP2, EXTL3, CALR3A, TXNDC5, CALR3B, DDX17, PDIA3, ST13, FKBP10B, GALNT1, LMF2A, DNAJC3B, CRYABB, FAM20B, POMK, TCEA2, CALR, GBE1B, LGMN, PPIC	1
GOTERM_BP_FAT	GO:0010467	gene expression	19	PDIA3, DDX17, ST13, FKBP10B, LMF2A, DNAJC3B, HSPB1, SMX5, BMP1A, EEF2K, CRYABB, TCEA2, RPLP2, CALR, CALR3A, LGMN, CALR3B, PPIC, TXNDC5	1
Annotation Cluster 46	Enrichment Score: 0.6755580932881633
Category	Term		Count	Genes	FDR
GOTERM_BP_FAT	GO:0065009	regulation of molecular function	10	PRKAA1, LXN, PRRC1, EPHB3A, ASAP3, RGN, SERPINA10A, ASAP2B, SIRT2, RAB3GAP1	0.405354
GOTERM_BP_FAT	GO:0051336	regulation of hydrolase activity	6	LXN, EPHB3A, ASAP3, SERPINA10A, ASAP2B, RAB3GAP1	0.495066
GOTERM_BP_FAT	GO:0044093	positive regulation of molecular function	6	PRRC1, ASAP3, RGN, ASAP2B, SIRT2, RAB3GAP1	0.760063
GOTERM_BP_FAT	GO:0050790	regulation of catalytic activity	7	LXN, PRRC1, EPHB3A, ASAP3, SERPINA10A, ASAP2B, RAB3GAP1	0.813017
GOTERM_BP_FAT	GO:0043087	regulation of GTPase activity	4	EPHB3A, ASAP3, ASAP2B, RAB3GAP1	0.986805
GOTERM_BP_FAT	GO:0043085	positive regulation of catalytic activity	4	PRRC1, ASAP3, ASAP2B, RAB3GAP1	0.986805
GOTERM_BP_FAT	GO:0051345	positive regulation of hydrolase activity	3	ASAP3, ASAP2B, RAB3GAP1	0.986805
GOTERM_BP_FAT	GO:0043547	positive regulation of GTPase activity	3	ASAP3, ASAP2B, RAB3GAP1	0.986805
GOTERM_MF_FAT	GO:0140677	molecular function activator activity	11	CTSLA, NAMPT1, SEC23A, TBC1D5, CASP3A, ZGC:110239, ASAP3, STC2A, ASAP2B, ZGC:112962, RAB3GAP1	0.980892
GOTERM_MF_FAT	GO:0005096	GTPase activator activity	5	SEC23A, TBC1D5, ASAP3, ASAP2B, RAB3GAP1	0.980892
GOTERM_MF_FAT	GO:0008047	enzyme activator activity	8	CTSLA, SEC23A, TBC1D5, CASP3A, ZGC:110239, ASAP3, ASAP2B, RAB3GAP1	0.980892
GOTERM_MF_FAT	GO:0030695	GTPase regulator activity	8	FARP2, SEC23A, TBC1D5, GBF1, ASAP3, QUO, ASAP2B, RAB3GAP1	0.980892
GOTERM_MF_FAT	GO:0060589	nucleoside-triphosphatase regulator activity	8	FARP2, SEC23A, TBC1D5, GBF1, ASAP3, QUO, ASAP2B, RAB3GAP1	0.980892
GOTERM_MF_FAT	GO:0005085	guanyl-nucleotide exchange factor activity	3	FARP2, GBF1, QUO	0.986621
Annotation Cluster 47	Enrichment Score: 0.6680545630588179
Category	Term		Count	Genes	FDR
GOTERM_BP_FAT	GO:0080134	regulation of response to stress	12	PARGL, HMOX1A, CD40, MAP2K1, COL12A1B, COL12A1A, DHX58, FAS, TRIM25, IL6ST, PARGA, TLR3	0.921644
GOTERM_BP_FAT	GO:0050778	positive regulation of immune response	5	B2ML, CD40, DHX58, C7A, TLR3	0.986805
GOTERM_BP_FAT	GO:0002253	activation of immune response	4	CD40, DHX58, C7A, TLR3	0.986805
GOTERM_BP_FAT	GO:0002758	innate immune response-activating signaling pathway	3	CD40, DHX58, TLR3	0.986805
GOTERM_BP_FAT	GO:0002221	pattern recognition receptor signaling pathway	3	CD40, DHX58, TLR3	0.986805
GOTERM_BP_FAT	GO:0032101	regulation of response to external stimulus	8	HMOX1A, CD40, COL12A1B, COL12A1A, DHX58, TRIM25, IL6ST, TLR3	0.986805
GOTERM_BP_FAT	GO:0002682	regulation of immune system process	10	B2ML, HMOX1A, RAC3B, CD40, LGALS9L3, DHX58, TRIM25, C7A, TLR3, RUNX1	0.986805
GOTERM_BP_FAT	GO:0050776	regulation of immune response	6	B2ML, CD40, DHX58, TRIM25, C7A, TLR3	0.986805
GOTERM_BP_FAT	GO:0002218	activation of innate immune response	3	CD40, DHX58, TLR3	0.986805
GOTERM_BP_FAT	GO:0002684	positive regulation of immune system process	6	B2ML, CD40, DHX58, C7A, TLR3, RUNX1	0.986805
GOTERM_BP_FAT	GO:0032103	positive regulation of response to external stimulus	4	CD40, DHX58, IL6ST, TLR3	0.986805
GOTERM_BP_FAT	GO:0002757	immune response-activating signaling pathway	3	CD40, DHX58, TLR3	0.986805
GOTERM_BP_FAT	GO:0002764	immune response-regulating signaling pathway	3	CD40, DHX58, TLR3	0.986805
GOTERM_BP_FAT	GO:0031347	regulation of defense response	5	HMOX1A, CD40, DHX58, TRIM25, TLR3	0.986805
GOTERM_BP_FAT	GO:0002833	positive regulation of response to biotic stimulus	3	CD40, DHX58, TLR3	0.986805
GOTERM_BP_FAT	GO:0045089	positive regulation of innate immune response	3	CD40, DHX58, TLR3	0.986805
GOTERM_BP_FAT	GO:0002831	regulation of response to biotic stimulus	4	CD40, DHX58, TRIM25, TLR3	0.986805
GOTERM_BP_FAT	GO:0045088	regulation of innate immune response	4	CD40, DHX58, TRIM25, TLR3	0.986805
GOTERM_BP_FAT	GO:0031349	positive regulation of defense response	3	CD40, DHX58, TLR3	0.986805
GOTERM_BP_FAT	GO:0048584	positive regulation of response to stimulus	12	CTSLA, B2ML, CD40, MMP2, TIFA, ZGC:110239, DHX58, C7A, IL6ST, EXTL3, TLR3, MAP2K6	0.986805
Annotation Cluster 48	Enrichment Score: 0.665397567751612
Category	Term		Count	Genes	FDR
GOTERM_MF_FAT	GO:0016810	hydrolase activity, acting on carbon-nitrogen (but not peptide) bonds	9	HDAC4, LACC1, DPYSL3, OPLAH, PKZ, ADA, SIRT2, ADA2A, SIRT3	0.411255
GOTERM_MF_FAT	GO:0141218	NAD-dependent protein lysine deacylase activity	3	HDAC4, SIRT2, SIRT3	0.980892
GOTERM_MF_FAT	GO:0017136	histone deacetylase activity, NAD-dependent	3	HDAC4, SIRT2, SIRT3	0.980892
GOTERM_MF_FAT	GO:0034979	NAD-dependent protein lysine deacetylase activity	3	HDAC4, SIRT2, SIRT3	0.980892
GOTERM_MF_FAT	GO:0004407	histone deacetylase activity	3	HDAC4, SIRT2, SIRT3	0.980892
GOTERM_MF_FAT	GO:0033558	protein lysine deacetylase activity	3	HDAC4, SIRT2, SIRT3	0.980892
GOTERM_MF_FAT	GO:0160215	deacylase activity	4	HDAC4, PPT1, SIRT2, SIRT3	0.980892
GOTERM_MF_FAT	GO:0019213	deacetylase activity	3	HDAC4, SIRT2, SIRT3	0.980892
GOTERM_MF_FAT	GO:0016811	hydrolase activity, acting on carbon-nitrogen (but not peptide) bonds, in linear amides	3	HDAC4, SIRT2, SIRT3	0.980892
GOTERM_MF_FAT	GO:0016746	acyltransferase activity	12	PLA2G15, HDAC4, IFIT16, RNF114, UBE3C, FBXO2, TRIM107, SI:DKEY-37M8.11, RNF213A, SIRT2, TRIM35-20, SIRT3	0.980892
GOTERM_MF_FAT	GO:0016747	acyltransferase activity, transferring groups other than amino-acyl groups	4	PLA2G15, HDAC4, SIRT2, SIRT3	0.980892
Annotation Cluster 49	Enrichment Score: 0.6532220492358864
Category	Term		Count	Genes	FDR
GOTERM_BP_FAT	GO:0008203	cholesterol metabolic process	5	PRKAA1, PCSK9, ERLIN2, LDLRA, CH25HL3	0.986805
GOTERM_BP_FAT	GO:0016125	sterol metabolic process	5	PRKAA1, PCSK9, ERLIN2, LDLRA, CH25HL3	0.986805
GOTERM_BP_FAT	GO:1902652	secondary alcohol metabolic process	5	PRKAA1, PCSK9, ERLIN2, LDLRA, CH25HL3	0.986805
GOTERM_BP_FAT	GO:0008202	steroid metabolic process	5	PRKAA1, PCSK9, ERLIN2, LDLRA, CH25HL3	0.986805
GOTERM_BP_FAT	GO:0006066	alcohol metabolic process	7	PRKAA1, PCSK9, QDPRA, ERLIN2, LDLRA, PPIP5K1A, CH25HL3	0.986805
Annotation Cluster 50	Enrichment Score: 0.6503286467420012
Category	Term		Count	Genes	FDR
GOTERM_BP_FAT	GO:0007411	axon guidance	16	RAC3B, MMP2, PBX4, NRP2B, PLXNB2A.3, EPHB3A, CDH2, BOC, DPYSL3, CDH11, PLXNA2, COL4A5, PLS3, EXTL3, PLXNA3, PLXNB1A	0.0564945
GOTERM_BP_FAT	GO:0097485	neuron projection guidance	16	RAC3B, MMP2, PBX4, NRP2B, PLXNB2A.3, EPHB3A, CDH2, BOC, DPYSL3, CDH11, PLXNA2, COL4A5, PLS3, EXTL3, PLXNA3, PLXNB1A	0.0564945
GOTERM_BP_FAT	GO:0048568	embryonic organ development	23	HDAC4, NAMPT1, PDGFRA, SEC23A, FZD2, SPARC, CRBN, LUM, COL11A1B, LPAR1, PBX4, GSDMEB, PARD6GB, RUNX1, CDH2, COL2A1B, FAM20B, PLXNA2, PLS3, FAS, FSTL1B, PITX2, PLXNA3	0.446402
GOTERM_BP_FAT	GO:0030182	neuron differentiation	26	RAC3B, MVP, PLXNB2A.3, CDH2, EPHB3A, DPYSL3, BOC, PLXNA2, PLS3, BCO1, EXTL3, PLXNA3, PLXNB1A, CASP3A, MMP2, PBX4, HMGB1A, NRP2B, RUNX1, MAPTB, NFIA, COL6A2, CDH11, COL4A5, SI:CH211-210P4.6, LGMN	0.908356
GOTERM_BP_FAT	GO:0007417	central nervous system development	23	RAC3B, JUN, CALM1A, ANGPT1, USP20, MVP, PCSK9, PBX4, HMGB1A, KCTD12.2, THNSL2, PARD6GB, MSI2A, CRABP2B, CDH2, BOC, DPYSL3, TPP1, SI:CH211-210P4.6, BCO1, PITX2, RAB3GAP1, SCINLB	0.911032
GOTERM_BP_FAT	GO:0048562	embryonic organ morphogenesis	15	HDAC4, PDGFRA, SEC23A, FZD2, SPARC, CRBN, LUM, PBX4, GSDMEB, CDH2, FAM20B, PLXNA2, PLS3, PITX2, PLXNA3	0.911032
GOTERM_BP_FAT	GO:0048699	generation of neurons	26	RAC3B, MVP, PLXNB2A.3, CDH2, EPHB3A, DPYSL3, BOC, PLXNA2, PLS3, BCO1, EXTL3, PLXNA3, PLXNB1A, CASP3A, MMP2, PBX4, HMGB1A, NRP2B, RUNX1, MAPTB, NFIA, COL6A2, CDH11, COL4A5, SI:CH211-210P4.6, LGMN	0.986805
GOTERM_BP_FAT	GO:0048048	embryonic eye morphogenesis	4	CDH2, LUM, PLXNA2, PITX2	0.986805
GOTERM_BP_FAT	GO:0048598	embryonic morphogenesis	21	HDAC4, PDGFRA, SEC23A, CALM1A, FZD2, SPARC, COL12A1B, CRBN, LUM, COL12A1A, LPAR1, PBX4, GSDMEB, PARD6GB, CDH2, FAM20B, PLXNA2, PLS3, PITX2, EXTL3, PLXNA3	0.986805
GOTERM_BP_FAT	GO:0007420	brain development	16	RAC3B, JUN, CALM1A, ANGPT1, MVP, PBX4, HMGB1A, KCTD12.2, THNSL2, CRABP2B, CDH2, DPYSL3, SI:CH211-210P4.6, BCO1, PITX2, RAB3GAP1	0.986805
GOTERM_BP_FAT	GO:0007399	nervous system development	45	RAC3B, CALM1A, MVP, LPAR1, DCAF8, PCSK9, KCTD12.2, NDRG2, PARD6GB, PLXNB2A.3, MSI2A, CDH2, EPHB3A, DPYSL3, BOC, PLXNA2, PLS3, BCO1, PITX2, EXTL3, SCINLB, PLXNA3, PLXNB1A, JUN, ANGPT1, USP20, CASP3A, MMP2, PBX4, HMGB1A, NRP2B, THNSL2, RUNX1, MAPTB, CRABP2B, NFIA, COL6A2, CDH11, PPT1, COL4A5, TPP1, SI:CH211-210P4.6, GBE1B, RAB3GAP1, LGMN	0.986805
GOTERM_BP_FAT	GO:0030902	hindbrain development	6	RAC3B, CRABP2B, CDH2, SI:CH211-210P4.6, PBX4, BCO1	0.986805
GOTERM_BP_FAT	GO:0034329	cell junction assembly	5	CDH2, CDH11, PLXNA2, PLXNA3, PLXNB1A	0.986805
GOTERM_BP_FAT	GO:0060322	head development	16	RAC3B, JUN, CALM1A, ANGPT1, MVP, PBX4, HMGB1A, KCTD12.2, THNSL2, CRABP2B, CDH2, DPYSL3, SI:CH211-210P4.6, BCO1, PITX2, RAB3GAP1	0.986805
GOTERM_BP_FAT	GO:0042472	inner ear morphogenesis	4	SPARC, CDH2, CRBN, GSDMEB	0.986805
GOTERM_BP_FAT	GO:0042471	ear morphogenesis	4	SPARC, CDH2, CRBN, GSDMEB	0.986805
GOTERM_BP_FAT	GO:0048596	embryonic camera-type eye morphogenesis	3	LUM, PLXNA2, PITX2	0.986805
GOTERM_BP_FAT	GO:0072175	epithelial tube formation	3	SPARC, CDH2, PARD6GB	0.986805
GOTERM_BP_FAT	GO:0031076	embryonic camera-type eye development	3	LUM, PLXNA2, PITX2	0.986805
GOTERM_BP_FAT	GO:0016331	morphogenesis of embryonic epithelium	3	CDH2, PITX2, PARD6GB	0.986805
GOTERM_BP_FAT	GO:0035148	tube formation	3	SPARC, CDH2, PARD6GB	0.986805
GOTERM_BP_FAT	GO:0090596	sensory organ morphogenesis	9	SPARC, CDH2, CRBN, LUM, PLXNA2, PBX4, GSDMEB, PITX2, BCO1	0.986805
GOTERM_BP_FAT	GO:0030900	forebrain development	4	DPYSL3, HMGB1A, KCTD12.2, PITX2	0.986805
GOTERM_BP_FAT	GO:0009887	animal organ morphogenesis	20	HDAC4, PDGFRA, SEC23A, FZD2, SPARC, CRBN, LUM, DYSF, QUO, SEPTIN15, PBX4, GSDMEB, TSKU, CDH2, FAM20B, PLXNA2, PLS3, BCO1, PITX2, PLXNA3	0.986805
GOTERM_BP_FAT	GO:0048839	inner ear development	5	SPARC, CDH2, CRBN, CDH11, GSDMEB	0.986805
GOTERM_BP_FAT	GO:0043583	ear development	5	SPARC, CDH2, CRBN, CDH11, GSDMEB	0.986805
GOTERM_BP_FAT	GO:0060562	epithelial tube morphogenesis	5	FZD2, SPARC, CDH2, CRBN, PARD6GB	0.986805
GOTERM_BP_FAT	GO:0048592	eye morphogenesis	6	CDH2, LUM, PLXNA2, PBX4, PITX2, BCO1	0.986805
GOTERM_BP_FAT	GO:0048593	camera-type eye morphogenesis	5	CDH2, LUM, PLXNA2, PBX4, PITX2	0.986805
GOTERM_BP_FAT	GO:0010001	glial cell differentiation	3	CDH2, MMP2, DCAF8	0.986805
GOTERM_BP_FAT	GO:0007423	sensory organ development	15	SPARC, CRBN, LUM, MVP, MMP2, DCAF8, PBX4, GSDMEB, LOC100150651, CDH2, CDH11, PLXNA2, SI:CH211-210P4.6, BCO1, PITX2	0.986805
GOTERM_BP_FAT	GO:0042063	gliogenesis	3	CDH2, MMP2, DCAF8	0.986805
GOTERM_BP_FAT	GO:0001654	eye development	11	LOC100150651, CDH2, LUM, MVP, MMP2, CDH11, PLXNA2, DCAF8, PBX4, PITX2, BCO1	0.986805
GOTERM_BP_FAT	GO:0150063	visual system development	11	LOC100150651, CDH2, LUM, MVP, MMP2, CDH11, PLXNA2, DCAF8, PBX4, PITX2, BCO1	0.986805
GOTERM_BP_FAT	GO:0048729	tissue morphogenesis	11	PDGFRA, FZD2, SPARC, CDH2, CRBN, CDH11, LPAR1, PLXNA2, QUO, PITX2, PARD6GB	0.986805
GOTERM_BP_FAT	GO:0007507	heart development	12	PDGFRA, FZD2, CDH2, NPR2, ICAM3, SEPTIN15, PBX4, WDR62, PITX2, PDLIM4, PARD6GB, PLXNA3	0.986805
GOTERM_BP_FAT	GO:0060041	retina development in camera-type eye	6	LOC100150651, CDH2, MMP2, CDH11, DCAF8, PBX4	0.986805
GOTERM_BP_FAT	GO:0043010	camera-type eye development	9	LOC100150651, CDH2, LUM, MMP2, CDH11, PLXNA2, DCAF8, PBX4, PITX2	0.986805
GOTERM_BP_FAT	GO:0002009	morphogenesis of an epithelium	8	PDGFRA, FZD2, SPARC, CDH2, CRBN, CDH11, PITX2, PARD6GB	0.986805
GOTERM_BP_FAT	GO:0048880	sensory system development	11	LOC100150651, CDH2, LUM, MVP, MMP2, CDH11, PLXNA2, DCAF8, PBX4, PITX2, BCO1	0.986805
Annotation Cluster 51	Enrichment Score: 0.6253933806858
Category	Term		Count	Genes	FDR
GOTERM_BP_FAT	GO:0007155	cell adhesion	16	PDGFRA, COL12A1B, ICAM3, PCDH1GB2, EDIL3A, EPHB3A, JAM3B, NID1A, CDH2, ADGRE5B.2, BOC, COL6A1, POSTNB, CDH11, FLOT2B, PLPP3	0.894226
GOTERM_BP_FAT	GO:0098609	cell-cell adhesion	8	PDGFRA, CDH2, JAM3B, BOC, CDH11, ICAM3, PCDH1GB2, PLPP3	0.986805
GOTERM_MF_FAT	GO:0050839	cell adhesion molecule binding	5	CDH2, JAM3B, POSTNB, CDH11, ICAM3	0.980892
Annotation Cluster 52	Enrichment Score: 0.6216815828349264
Category	Term		Count	Genes	FDR
GOTERM_BP_FAT	GO:0007169	cell surface receptor protein tyrosine kinase signaling pathway	10	PDGFRA, EPHB4B, ANGPT1, EPHB3A, AKT1S1, ABL1, STAT6, CPNE3, NRP2B, JAK1	0.405354
GOTERM_MF_FAT	GO:0140801	histone H2AXY142 kinase activity	5	PDGFRA, EPHB4B, EPHB3A, MAP2K6, JAK1	0.386903
GOTERM_MF_FAT	GO:0035401	histone H3Y41 kinase activity	5	PDGFRA, EPHB4B, EPHB3A, MAP2K6, JAK1	0.386903
GOTERM_CC_FAT	GO:0043235	receptor complex	9	PDGFRA, CD40, EPHB4B, EPHB3A, PLXNA2, KCTD12.2, IL6ST, PLXNA3, PLXNB1A	0.292157
GOTERM_BP_FAT	GO:0007167	enzyme-linked receptor protein signaling pathway	12	TGFBR3, PDGFRA, EPHB4B, ANGPT1, EPHB3A, NPR2, AKT1S1, ABL1, STAT6, CPNE3, NRP2B, JAK1	0.693367
GOTERM_MF_FAT	GO:0004713	protein tyrosine kinase activity	8	PDGFRA, MAP2K1, EPHB4B, EPHB3A, ABL1, NRP2B, MAP2K6, JAK1	0.724848
GOTERM_MF_FAT	GO:0019199	transmembrane receptor protein kinase activity	5	TGFBR3, PDGFRA, EPHB4B, EPHB3A, NRP2B	0.980892
GOTERM_MF_FAT	GO:0005021	vascular endothelial growth factor receptor activity	4	PDGFRA, EPHB4B, EPHB3A, NRP2B	0.980892
GOTERM_MF_FAT	GO:0004714	transmembrane receptor protein tyrosine kinase activity	4	PDGFRA, EPHB4B, EPHB3A, NRP2B	0.980892
GOTERM_MF_FAT	GO:0016500	protein-hormone receptor activity	3	PDGFRA, EPHB4B, EPHB3A	0.980892
GOTERM_MF_FAT	GO:0005004	GPI-linked ephrin receptor activity	3	PDGFRA, EPHB4B, EPHB3A	0.980892
GOTERM_MF_FAT	GO:0005005	transmembrane-ephrin receptor activity	3	PDGFRA, EPHB4B, EPHB3A	0.980892
GOTERM_MF_FAT	GO:0005006	epidermal growth factor receptor activity	3	PDGFRA, EPHB4B, EPHB3A	0.980892
GOTERM_MF_FAT	GO:0005008	hepatocyte growth factor receptor activity	3	PDGFRA, EPHB4B, EPHB3A	0.980892
GOTERM_MF_FAT	GO:0005009	insulin receptor activity	3	PDGFRA, EPHB4B, EPHB3A	0.980892
GOTERM_MF_FAT	GO:0005010	insulin-like growth factor receptor activity	3	PDGFRA, EPHB4B, EPHB3A	0.980892
GOTERM_MF_FAT	GO:0005011	macrophage colony-stimulating factor receptor activity	3	PDGFRA, EPHB4B, EPHB3A	0.980892
GOTERM_MF_FAT	GO:0005017	platelet-derived growth factor receptor activity	3	PDGFRA, EPHB4B, EPHB3A	0.980892
GOTERM_MF_FAT	GO:0005018	platelet-derived growth factor alpha-receptor activity	3	PDGFRA, EPHB4B, EPHB3A	0.980892
GOTERM_MF_FAT	GO:0005019	platelet-derived growth factor beta-receptor activity	3	PDGFRA, EPHB4B, EPHB3A	0.980892
GOTERM_MF_FAT	GO:0005020	stem cell factor receptor activity	3	PDGFRA, EPHB4B, EPHB3A	0.980892
GOTERM_MF_FAT	GO:0036332	placental growth factor receptor activity	3	PDGFRA, EPHB4B, EPHB3A	0.980892
GOTERM_MF_FAT	GO:0005030	neurotrophin receptor activity	3	PDGFRA, EPHB4B, EPHB3A	0.980892
GOTERM_MF_FAT	GO:0038062	protein tyrosine kinase collagen receptor activity	3	PDGFRA, EPHB4B, EPHB3A	0.980892
GOTERM_MF_FAT	GO:0038064	collagen receptor activity	3	PDGFRA, EPHB4B, EPHB3A	0.980892
GOTERM_MF_FAT	GO:0008288	boss receptor activity	3	PDGFRA, EPHB4B, EPHB3A	0.980892
GOTERM_MF_FAT	GO:0060175	brain-derived neurotrophic factor receptor activity	3	PDGFRA, EPHB4B, EPHB3A	0.980892
GOTERM_MF_FAT	GO:0005003	ephrin receptor activity	3	PDGFRA, EPHB4B, EPHB3A	0.980892
GOTERM_MF_FAT	GO:0005007	fibroblast growth factor receptor activity	3	PDGFRA, EPHB4B, EPHB3A	0.980892
GOTERM_MF_FAT	GO:0140996	histone H3 kinase activity	6	PDGFRA, PRKAA1, EPHB4B, EPHB3A, MAP2K6, JAK1	0.980892
GOTERM_MF_FAT	GO:0141003	histone H2AX kinase activity	6	PDGFRA, PRKAA1, EPHB4B, EPHB3A, MAP2K6, JAK1	0.980892
GOTERM_MF_FAT	GO:0035173	histone kinase activity	6	PDGFRA, PRKAA1, EPHB4B, EPHB3A, MAP2K6, JAK1	0.980892
GOTERM_MF_FAT	GO:0140993	histone modifying activity	6	PDGFRA, PRKAA1, EPHB4B, EPHB3A, MAP2K6, JAK1	0.999735
Annotation Cluster 53	Enrichment Score: 0.6017202157673133
Category	Term		Count	Genes	FDR
GOTERM_MF_FAT	GO:0005539	glycosaminoglycan binding	6	TGFBR3, GNSA, GNSB, COL11A1B, FSTL1B, NRP2B	0.731233
GOTERM_MF_FAT	GO:0008201	heparin binding	3	COL11A1B, FSTL1B, NRP2B	0.980892
GOTERM_MF_FAT	GO:1901681	sulfur compound binding	3	COL11A1B, FSTL1B, NRP2B	0.980892
Annotation Cluster 54	Enrichment Score: 0.5225280663171228
Category	Term		Count	Genes	FDR
GOTERM_MF_FAT	GO:0008194	UDP-glycosyltransferase activity	8	B3GLCTA, GALNT1, UGT5C3, XYLT2, UGT5C2, GXYLT2, EXTL3, COLGALT1A	0.590533
GOTERM_BP_FAT	GO:0009100	glycoprotein metabolic process	11	HS2ST1B, EDEM1, FBXO2, GALNT1, DSE, OGAL, POMK, FAM20B, XYLT2, GXYLT2, EXTL3	0.986805
GOTERM_BP_FAT	GO:0006493	protein O-linked glycosylation	3	GALNT1, POMK, GXYLT2	0.986805
GOTERM_BP_FAT	GO:1901137	carbohydrate derivative biosynthetic process	14	GALNT1, NPR2, XYLT2, AK4, GXYLT2, SCCPDHB, IMPDH1B, HS2ST1B, NME9, POMK, FAM20B, EXTL3, ADA, ADA2A	0.986805
GOTERM_BP_FAT	GO:0009101	glycoprotein biosynthetic process	7	HS2ST1B, GALNT1, POMK, FAM20B, XYLT2, GXYLT2, EXTL3	0.986805
GOTERM_BP_FAT	GO:0043413	macromolecule glycosylation	4	GALNT1, POMK, GXYLT2, EXTL3	0.986805
GOTERM_BP_FAT	GO:0006486	protein glycosylation	4	GALNT1, POMK, GXYLT2, EXTL3	0.986805
GOTERM_BP_FAT	GO:0070085	glycosylation	4	GALNT1, POMK, GXYLT2, EXTL3	0.986805
Annotation Cluster 55	Enrichment Score: 0.5194694451996772
Category	Term		Count	Genes	FDR
GOTERM_BP_FAT	GO:0048568	embryonic organ development	23	HDAC4, NAMPT1, PDGFRA, SEC23A, FZD2, SPARC, CRBN, LUM, COL11A1B, LPAR1, PBX4, GSDMEB, PARD6GB, RUNX1, CDH2, COL2A1B, FAM20B, PLXNA2, PLS3, FAS, FSTL1B, PITX2, PLXNA3	0.446402
GOTERM_BP_FAT	GO:0001501	skeletal system development	17	HDAC4, PDGFRA, SEC23A, SPARC, LPAR1, PBX4, TSKU, RUNX1, BMP1A, COL1A2, CDH2, COL1A1B, COL2A1B, FAM20B, PLS3, PITX2, PLXNA3	0.569617
GOTERM_BP_FAT	GO:0048562	embryonic organ morphogenesis	15	HDAC4, PDGFRA, SEC23A, FZD2, SPARC, CRBN, LUM, PBX4, GSDMEB, CDH2, FAM20B, PLXNA2, PLS3, PITX2, PLXNA3	0.911032
GOTERM_BP_FAT	GO:0048705	skeletal system morphogenesis	10	HDAC4, PDGFRA, SEC23A, CDH2, FAM20B, PLS3, PBX4, PITX2, TSKU, PLXNA3	0.986805
GOTERM_BP_FAT	GO:0048598	embryonic morphogenesis	21	HDAC4, PDGFRA, SEC23A, CALM1A, FZD2, SPARC, COL12A1B, CRBN, LUM, COL12A1A, LPAR1, PBX4, GSDMEB, PARD6GB, CDH2, FAM20B, PLXNA2, PLS3, PITX2, EXTL3, PLXNA3	0.986805
GOTERM_BP_FAT	GO:0048646	anatomical structure formation involved in morphogenesis	23	PDGFRA, RAC3B, SPARC, ANGPT1, COL12A1B, COL12A1A, CTSZ, LPAR1, SEPTIN15, NRP2B, HSPA12B, PARD6GB, FMNL3, TGFBR3, PRRC1, EPHB4B, EPHB3A, JAM3B, CDH2, CRYABB, PLXNA2, PITX2, RNF213A	0.986805
GOTERM_BP_FAT	GO:0001755	neural crest cell migration	5	HDAC4, PDGFRA, CDH2, PBX4, NRP2B	0.986805
GOTERM_BP_FAT	GO:0048704	embryonic skeletal system morphogenesis	8	HDAC4, PDGFRA, SEC23A, FAM20B, PLS3, PBX4, PITX2, PLXNA3	0.986805
GOTERM_BP_FAT	GO:0090497	mesenchymal cell migration	5	HDAC4, PDGFRA, CDH2, PBX4, NRP2B	0.986805
GOTERM_BP_FAT	GO:0001944	vasculature development	16	PDGFRA, ANGPT1, MMP2, CTSZ, LPAR1, NRP2B, HSPA12B, RUNX1, FMNL3, TGFBR3, EEF2K, EPHB4B, EPHB3A, SESTD1, PITPNM3, RNF213A	0.986805
GOTERM_BP_FAT	GO:0048864	stem cell development	6	HDAC4, PDGFRA, CDH2, CYGB1, PBX4, NRP2B	0.986805
GOTERM_BP_FAT	GO:0014032	neural crest cell development	6	HDAC4, PDGFRA, CDH2, CYGB1, PBX4, NRP2B	0.986805
GOTERM_BP_FAT	GO:0048706	embryonic skeletal system development	8	HDAC4, PDGFRA, SEC23A, FAM20B, PLS3, PBX4, PITX2, PLXNA3	0.986805
GOTERM_BP_FAT	GO:1904888	cranial skeletal system development	10	HDAC4, PDGFRA, SEC23A, PRRX1B, USP20, MVP, FAM20B, PLS3, PBX4, PITX2	0.986805
GOTERM_BP_FAT	GO:0048762	mesenchymal cell differentiation	7	HDAC4, TGFBR3, PDGFRA, CDH2, CYGB1, PBX4, NRP2B	0.986805
GOTERM_BP_FAT	GO:0035239	tube morphogenesis	16	FZD2, SPARC, ANGPT1, CRBN, CTSZ, LPAR1, NRP2B, HSPA12B, PARD6GB, FMNL3, TGFBR3, EPHB4B, EPHB3A, CDH2, SESTD1, RNF213A	0.986805
GOTERM_BP_FAT	GO:0009790	embryo development	32	HDAC4, SEC23A, CALM1A, SPARC, COL11A1B, LPAR1, GSDMEB, PARD6GB, PRRC1, CDH2, PLXNA2, PLS3, FSTL1B, PITX2, EXTL3, PLXNA3, NAMPT1, PDGFRA, FZD2, COL12A1B, CRBN, COL12A1A, LUM, PBX4, RUNX1, TGFBR3, EPHB4B, COL2A1B, FAM20B, FAS, SI:CH211-210P4.6, RARGA	0.986805
GOTERM_BP_FAT	GO:0048701	embryonic cranial skeleton morphogenesis	7	HDAC4, PDGFRA, SEC23A, FAM20B, PLS3, PBX4, PITX2	0.986805
GOTERM_BP_FAT	GO:0014033	neural crest cell differentiation	6	HDAC4, PDGFRA, CDH2, CYGB1, PBX4, NRP2B	0.986805
GOTERM_BP_FAT	GO:0090596	sensory organ morphogenesis	9	SPARC, CDH2, CRBN, LUM, PLXNA2, PBX4, GSDMEB, PITX2, BCO1	0.986805
GOTERM_BP_FAT	GO:0060485	mesenchyme development	7	HDAC4, TGFBR3, PDGFRA, CDH2, CYGB1, PBX4, NRP2B	0.986805
GOTERM_BP_FAT	GO:0009888	tissue development	36	HDAC4, SEC23A, CALM1A, SPARC, NPR2, LPAR1, ICAM3, SEPTIN15, TSKU, PARD6GB, PRRC1, CDH2, PLXNA2, CYGB1, PLS3, STAT6, PITX2, PDGFRA, FZD2, COL12A1B, STAT1A, CRBN, COL12A1A, STAT1B, CASP3A, STAT2, QUO, PBX4, NRP2B, RUNX1, TGFBR3, EPHB4B, SCD, CRYABB, COL6A1, CDH11	0.986805
GOTERM_BP_FAT	GO:0009887	animal organ morphogenesis	20	HDAC4, PDGFRA, SEC23A, FZD2, SPARC, CRBN, LUM, DYSF, QUO, SEPTIN15, PBX4, GSDMEB, TSKU, CDH2, FAM20B, PLXNA2, PLS3, BCO1, PITX2, PLXNA3	0.986805
GOTERM_BP_FAT	GO:0035295	tube development	19	PDGFRA, CALM1A, FZD2, SPARC, ANGPT1, CRBN, CTSZ, LPAR1, NRP2B, HSPA12B, PARD6GB, FMNL3, TGFBR3, EPHB4B, EPHB3A, CDH2, SESTD1, PITX2, RNF213A	0.986805
GOTERM_BP_FAT	GO:0043009	chordate embryonic development	16	HDAC4, PDGFRA, SEC23A, CALM1A, SPARC, PBX4, PARD6GB, PRRC1, EPHB4B, CDH2, FAM20B, PLS3, SI:CH211-210P4.6, PITX2, RARGA, PLXNA3	0.986805
GOTERM_BP_FAT	GO:0016477	cell migration	14	HDAC4, PDGFRA, RAC3B, ARPC5B, FZD2, MMP2, PBX4, NRP2B, FMNL3, TGFBR3, EPHB3A, JAM3B, CDH2, CDH11	0.986805
GOTERM_BP_FAT	GO:0009792	embryo development ending in birth or egg hatching	16	HDAC4, PDGFRA, SEC23A, CALM1A, SPARC, PBX4, PARD6GB, PRRC1, EPHB4B, CDH2, FAM20B, PLS3, SI:CH211-210P4.6, PITX2, RARGA, PLXNA3	0.986805
GOTERM_BP_FAT	GO:0048870	cell motility	14	HDAC4, PDGFRA, RAC3B, ARPC5B, FZD2, MMP2, PBX4, NRP2B, FMNL3, TGFBR3, EPHB3A, JAM3B, CDH2, CDH11	0.986805
GOTERM_BP_FAT	GO:0035050	embryonic heart tube development	4	PDGFRA, FZD2, PITX2, PARD6GB	0.986805
GOTERM_BP_FAT	GO:0048863	stem cell differentiation	6	HDAC4, PDGFRA, CDH2, CYGB1, PBX4, NRP2B	0.986805
GOTERM_BP_FAT	GO:0001667	ameboidal-type cell migration	5	HDAC4, PDGFRA, CDH2, PBX4, NRP2B	0.986805
GOTERM_BP_FAT	GO:0048593	camera-type eye morphogenesis	5	CDH2, LUM, PLXNA2, PBX4, PITX2	0.986805
GOTERM_BP_FAT	GO:0007423	sensory organ development	15	SPARC, CRBN, LUM, MVP, MMP2, DCAF8, PBX4, GSDMEB, LOC100150651, CDH2, CDH11, PLXNA2, SI:CH211-210P4.6, BCO1, PITX2	0.986805
GOTERM_BP_FAT	GO:0048729	tissue morphogenesis	11	PDGFRA, FZD2, SPARC, CDH2, CRBN, CDH11, LPAR1, PLXNA2, QUO, PITX2, PARD6GB	0.986805
GOTERM_BP_FAT	GO:0007507	heart development	12	PDGFRA, FZD2, CDH2, NPR2, ICAM3, SEPTIN15, PBX4, WDR62, PITX2, PDLIM4, PARD6GB, PLXNA3	0.986805
GOTERM_BP_FAT	GO:0060429	epithelium development	18	PDGFRA, CALM1A, FZD2, SPARC, STAT1A, CRBN, STAT1B, CASP3A, STAT2, PARD6GB, RUNX1, TGFBR3, PRRC1, EPHB4B, CDH2, CDH11, STAT6, PITX2	0.986805
GOTERM_BP_FAT	GO:0002009	morphogenesis of an epithelium	8	PDGFRA, FZD2, SPARC, CDH2, CRBN, CDH11, PITX2, PARD6GB	0.986805
GOTERM_BP_FAT	GO:0060026	convergent extension	3	PDGFRA, FZD2, CDH2	0.986805
Annotation Cluster 56	Enrichment Score: 0.5095819291324347
Category	Term		Count	Genes	FDR
GOTERM_BP_FAT	GO:0031099	regeneration	10	FZD2, CDH2, PRRX1B, COL12A1B, COL12A1A, MVP, SERPINH1B, HMGB1A, LGMN, RUNX1	0.853025
GOTERM_BP_FAT	GO:0040007	growth	11	FZD2, CDH2, PRRX1B, NPR2, SERPINH1B, COL4A5, TSKU, PLXNA3, LGMN, PLXNB1A, RUNX1	0.986805
GOTERM_BP_FAT	GO:0048589	developmental growth	11	FZD2, CDH2, PRRX1B, NPR2, SERPINH1B, COL4A5, TSKU, PLXNA3, LGMN, PLXNB1A, RUNX1	0.986805
GOTERM_BP_FAT	GO:0042246	tissue regeneration	6	FZD2, CDH2, PRRX1B, SERPINH1B, LGMN, RUNX1	0.986805
GOTERM_BP_FAT	GO:0048675	axon extension	3	COL4A5, PLXNA3, PLXNB1A	0.986805
GOTERM_BP_FAT	GO:1990138	neuron projection extension	3	COL4A5, PLXNA3, PLXNB1A	0.986805
GOTERM_BP_FAT	GO:0048588	developmental cell growth	3	COL4A5, PLXNA3, PLXNB1A	0.986805
GOTERM_BP_FAT	GO:0016049	cell growth	3	COL4A5, PLXNA3, PLXNB1A	0.986805
GOTERM_BP_FAT	GO:0060560	developmental growth involved in morphogenesis	4	CDH2, COL4A5, PLXNA3, PLXNB1A	0.986805
Annotation Cluster 57	Enrichment Score: 0.49774647128804206
Category	Term		Count	Genes	FDR
GOTERM_BP_FAT	GO:0098657	import into cell	14	USP20, SI:CH211-225B11.1, SH3GL1B, SI:CH211-204C21.1, LDLRA, RAB22A, AP3M1, LMBRD1, SNCGA, MXA, CLTCL1, LRRC8C, PPT1, GULP1A	0.986805
GOTERM_BP_FAT	GO:0006897	endocytosis	12	AP3M1, LMBRD1, USP20, SNCGA, SH3GL1B, MXA, CLTCL1, PPT1, GULP1A, SI:CH211-204C21.1, LDLRA, RAB22A	0.986805
GOTERM_BP_FAT	GO:0006898	receptor-mediated endocytosis	5	LMBRD1, MXA, CLTCL1, SI:CH211-204C21.1, LDLRA	0.986805
GOTERM_BP_FAT	GO:0140238	presynaptic endocytosis	3	SNCGA, SH3GL1B, MXA	0.986805
GOTERM_BP_FAT	GO:0048488	synaptic vesicle endocytosis	3	SNCGA, SH3GL1B, MXA	0.986805
GOTERM_BP_FAT	GO:0036465	synaptic vesicle recycling	3	SNCGA, SH3GL1B, MXA	0.986805
GOTERM_CC_FAT	GO:0005905	clathrin-coated pit	3	CLTCL1, SI:CH211-204C21.1, LDLRA	0.971519
GOTERM_BP_FAT	GO:0099003	vesicle-mediated transport in synapse	3	SNCGA, SH3GL1B, MXA	0.986805
GOTERM_BP_FAT	GO:0099504	synaptic vesicle cycle	3	SNCGA, SH3GL1B, MXA	0.986805
KEGG_PATHWAY	dre04144:Endocytosis		13	PDGFRA, ARPC5B, SH3GL1B, GBF1, ASAP3, ASAP2B, SI:CH211-204C21.1, LDLRA, RAB22A, PARD6GB, ZGC:77650, MHC1ZBA, CLTCL1	1
Annotation Cluster 58	Enrichment Score: 0.49059321319057064
Category	Term		Count	Genes	FDR
GOTERM_BP_FAT	GO:0106030	neuron projection fasciculation	3	CDH2, EPHB3A, NRP2B	0.986805
GOTERM_BP_FAT	GO:0007413	axonal fasciculation	3	CDH2, EPHB3A, NRP2B	0.986805
GOTERM_BP_FAT	GO:0008038	neuron recognition	3	CDH2, EPHB3A, NRP2B	0.986805
GOTERM_BP_FAT	GO:0008037	cell recognition	3	CDH2, EPHB3A, NRP2B	0.986805
GOTERM_BP_FAT	GO:0016477	cell migration	14	HDAC4, PDGFRA, RAC3B, ARPC5B, FZD2, MMP2, PBX4, NRP2B, FMNL3, TGFBR3, EPHB3A, JAM3B, CDH2, CDH11	0.986805
GOTERM_CC_FAT	GO:0043005	neuron projection	11	MAPTB, RAC3B, CDH2, EPHB3A, SNCGA, BOC, DPYSL3, PDLIM4, NRP2B, SIRT2, HOMER3B	0.971519
GOTERM_BP_FAT	GO:0048870	cell motility	14	HDAC4, PDGFRA, RAC3B, ARPC5B, FZD2, MMP2, PBX4, NRP2B, FMNL3, TGFBR3, EPHB3A, JAM3B, CDH2, CDH11	0.986805
GOTERM_BP_FAT	GO:0003007	heart morphogenesis	3	PDGFRA, FZD2, PBX4	0.986805
Annotation Cluster 59	Enrichment Score: 0.4877803669754394
Category	Term		Count	Genes	FDR
KEGG_PATHWAY	dre00982:Drug metabolism - cytochrome P450		4	AOX6, GSTM.1, UGT5C2, GSTP1.2	0.999918
KEGG_PATHWAY	dre00980:Metabolism of xenobiotics by cytochrome P450		4	CBR1, GSTM.1, UGT5C2, GSTP1.2	1
KEGG_PATHWAY	dre00983:Drug metabolism - other enzymes		4	IMPDH1B, GSTM.1, UGT5C2, GSTP1.2	1
Annotation Cluster 60	Enrichment Score: 0.4564915104001422
Category	Term		Count	Genes	FDR
GOTERM_BP_FAT	GO:0060993	kidney morphogenesis	3	HDAC4, PLS3, SEPTIN15	0.986805
GOTERM_BP_FAT	GO:0072114	pronephros morphogenesis	3	HDAC4, PLS3, SEPTIN15	0.986805
GOTERM_BP_FAT	GO:0048793	pronephros development	4	HDAC4, PLS3, SEPTIN15, PARD6GB	0.986805
GOTERM_BP_FAT	GO:0072001	renal system development	5	HDAC4, CASP9, PLS3, SEPTIN15, PARD6GB	0.986805
GOTERM_BP_FAT	GO:0001822	kidney development	5	HDAC4, CASP9, PLS3, SEPTIN15, PARD6GB	0.986805
Annotation Cluster 61	Enrichment Score: 0.4537791245976201
Category	Term		Count	Genes	FDR
GOTERM_CC_FAT	GO:0030054	cell junction	25	KCTD12.2, PARD6GB, STX10, JAM3B, CDH2, SNCGA, ADD3A, TANC1A, PDLIM4, SPTBN1, MAP2K1, ADAM10A, SH3GL1B, XIRP2A, TNS2A, NRP2B, SORBS3, SIRT2, HOMER3B, PLCXD3, SYPL1, MXA, CDH11, SNTB1, ADA	0.971519
GOTERM_CC_FAT	GO:0045202	synapse	15	ADAM10A, SH3GL1B, KCTD12.2, NRP2B, STX10, HOMER3B, PLCXD3, SYPL1, CDH2, SNCGA, MXA, ADD3A, PDLIM4, TANC1A, SNTB1	0.971519
GOTERM_CC_FAT	GO:0098794	postsynapse	6	CDH2, KCTD12.2, ADD3A, PDLIM4, NRP2B, HOMER3B	0.971519
GOTERM_CC_FAT	GO:0098793	presynapse	6	CDH2, SYPL1, SNCGA, SH3GL1B, KCTD12.2, STX10	0.971519
Annotation Cluster 62	Enrichment Score: 0.4366042165542869
Category	Term		Count	Genes	FDR
GOTERM_BP_FAT	GO:1901135	carbohydrate derivative metabolic process	36	UGP2B, H6PD, ADPGK, NPR2, XYLT2, AK4, NPL, GXYLT2, HS2ST1B, GNSA, DSE, GNSB, GALCA, ENPP1, PGLS, EXTL3, PARGA, CTBS, PARGL, CHST2B, FBXO2, GALNT1, EDEM1, OGAL, FUCA2, RENBP, SCCPDHB, IMPDH1B, ALDH5A1, NME9, FAM20B, POMK, ALDOB, FBP1A, ADA, ADA2A	0.0439269
KEGG_PATHWAY	dre00030:Pentose phosphate pathway		6	H6PD, GLYCTK, RGN, PGLS, ALDOB, FBP1A	0.543795
GOTERM_BP_FAT	GO:0046039	GTP metabolic process	3	IMPDH1B, NME9, AK4	0.986805
GOTERM_BP_FAT	GO:0009205	purine ribonucleoside triphosphate metabolic process	8	PARGL, IMPDH1B, ADPGK, NME9, ENPP1, AK4, ALDOB, PARGA	0.986805
GOTERM_BP_FAT	GO:0009144	purine nucleoside triphosphate metabolic process	8	PARGL, IMPDH1B, ADPGK, NME9, ENPP1, AK4, ALDOB, PARGA	0.986805
GOTERM_BP_FAT	GO:0009199	ribonucleoside triphosphate metabolic process	8	PARGL, IMPDH1B, ADPGK, NME9, ENPP1, AK4, ALDOB, PARGA	0.986805
GOTERM_BP_FAT	GO:0006163	purine nucleotide metabolic process	12	PARGL, NAMPT1, IMPDH1B, H6PD, ADPGK, NPR2, NME9, ENPP1, AK4, PGLS, ALDOB, PARGA	0.986805
KEGG_PATHWAY	dre01200:Carbon metabolism		10	H6PD, ADPGK, GLYCTK, RGN, PCXA, PGLS, ALDOB, ACSS1, FBP1A, SDHB	0.999918
GOTERM_BP_FAT	GO:0009141	nucleoside triphosphate metabolic process	8	PARGL, IMPDH1B, ADPGK, NME9, ENPP1, AK4, ALDOB, PARGA	0.986805
GOTERM_BP_FAT	GO:0009150	purine ribonucleotide metabolic process	9	PARGL, IMPDH1B, ADPGK, NPR2, NME9, ENPP1, AK4, ALDOB, PARGA	0.986805
GOTERM_BP_FAT	GO:0072521	purine-containing compound metabolic process	15	PARGL, NAMPT1, H6PD, ADPGK, NPR2, AK4, IMPDH1B, NME9, ENPP1, ALDOB, PGLS, ACSS1, PARGA, ADA, ADA2A	0.986805
KEGG_PATHWAY	dre00230:Purine metabolism		7	LACC1, IMPDH1B, NPR2, ENPP1, AK4, ADA, ADA2A	1
KEGG_PATHWAY	dre01232:Nucleotide metabolism		6	LACC1, IMPDH1B, ENPP1, AK4, ADA, ADA2A	1
GOTERM_BP_FAT	GO:0009117	nucleotide metabolic process	13	PARGL, NAMPT1, H6PD, ADPGK, NPR2, AK4, IMPDH1B, NME9, ENPP1, ALDOB, PGLS, PARGA, ADA	0.986805
GOTERM_BP_FAT	GO:0046034	ATP metabolic process	6	PARGL, ADPGK, ENPP1, AK4, ALDOB, PARGA	0.986805
GOTERM_BP_FAT	GO:0072522	purine-containing compound biosynthetic process	8	NAMPT1, IMPDH1B, NPR2, NME9, AK4, ACSS1, ADA, ADA2A	0.986805
GOTERM_BP_FAT	GO:0009259	ribonucleotide metabolic process	9	PARGL, IMPDH1B, ADPGK, NPR2, NME9, ENPP1, AK4, ALDOB, PARGA	0.986805
GOTERM_BP_FAT	GO:1901137	carbohydrate derivative biosynthetic process	14	GALNT1, NPR2, XYLT2, AK4, GXYLT2, SCCPDHB, IMPDH1B, HS2ST1B, NME9, POMK, FAM20B, EXTL3, ADA, ADA2A	0.986805
GOTERM_BP_FAT	GO:0019693	ribose phosphate metabolic process	9	PARGL, IMPDH1B, ADPGK, NPR2, NME9, ENPP1, AK4, ALDOB, PARGA	0.986805
GOTERM_BP_FAT	GO:0009126	purine nucleoside monophosphate metabolic process	3	IMPDH1B, AK4, ADA	0.986805
GOTERM_BP_FAT	GO:0009167	purine ribonucleoside monophosphate metabolic process	3	IMPDH1B, AK4, ADA	0.986805
GOTERM_BP_FAT	GO:0072523	purine-containing compound catabolic process	4	ADPGK, ALDOB, ADA, ADA2A	0.986805
GOTERM_BP_FAT	GO:0055086	nucleobase-containing small molecule metabolic process	16	PARGL, NAMPT1, UGP2B, H6PD, ADPGK, NPR2, AK4, IMPDH1B, NME9, ENPP1, ALDOB, PGLS, ACSS1, PARGA, ADA, ADA2A	0.986805
GOTERM_BP_FAT	GO:0019362	pyridine nucleotide metabolic process	5	NAMPT1, H6PD, ADPGK, PGLS, ALDOB	0.986805
GOTERM_BP_FAT	GO:0046496	nicotinamide nucleotide metabolic process	5	NAMPT1, H6PD, ADPGK, PGLS, ALDOB	0.986805
GOTERM_BP_FAT	GO:0006753	nucleoside phosphate metabolic process	15	PARGL, NAMPT1, UGP2B, H6PD, ADPGK, NPR2, AK4, IMPDH1B, NME9, ENPP1, ALDOB, PGLS, ACSS1, PARGA, ADA	0.986805
GOTERM_BP_FAT	GO:0072524	pyridine-containing compound metabolic process	5	NAMPT1, H6PD, ADPGK, PGLS, ALDOB	0.986805
GOTERM_BP_FAT	GO:0006164	purine nucleotide biosynthetic process	5	NAMPT1, IMPDH1B, NPR2, NME9, AK4	0.986805
GOTERM_BP_FAT	GO:0046031	ADP metabolic process	3	ADPGK, AK4, ALDOB	0.986805
GOTERM_BP_FAT	GO:0009135	purine nucleoside diphosphate metabolic process	3	ADPGK, AK4, ALDOB	0.986805
GOTERM_BP_FAT	GO:0009179	purine ribonucleoside diphosphate metabolic process	3	ADPGK, AK4, ALDOB	0.986805
GOTERM_BP_FAT	GO:0009185	ribonucleoside diphosphate metabolic process	3	ADPGK, AK4, ALDOB	0.986805
GOTERM_BP_FAT	GO:0009152	purine ribonucleotide biosynthetic process	4	IMPDH1B, NPR2, NME9, AK4	0.986805
GOTERM_BP_FAT	GO:0009161	ribonucleoside monophosphate metabolic process	3	IMPDH1B, AK4, ADA	0.986805
GOTERM_BP_FAT	GO:0009132	nucleoside diphosphate metabolic process	3	ADPGK, AK4, ALDOB	0.986805
GOTERM_BP_FAT	GO:0009123	nucleoside monophosphate metabolic process	3	IMPDH1B, AK4, ADA	0.986805
GOTERM_BP_FAT	GO:0009142	nucleoside triphosphate biosynthetic process	3	IMPDH1B, NME9, AK4	0.986805
GOTERM_BP_FAT	GO:0046434	organophosphate catabolic process	4	ADPGK, ENPP1, ALDOB, PLBD1A	0.986805
GOTERM_BP_FAT	GO:1901293	nucleoside phosphate biosynthetic process	7	NAMPT1, IMPDH1B, NPR2, NME9, AK4, ACSS1, ADA	0.986805
GOTERM_BP_FAT	GO:0009260	ribonucleotide biosynthetic process	4	IMPDH1B, NPR2, NME9, AK4	0.986805
GOTERM_BP_FAT	GO:0009165	nucleotide biosynthetic process	5	NAMPT1, IMPDH1B, NPR2, NME9, AK4	0.986805
GOTERM_BP_FAT	GO:1901292	nucleoside phosphate catabolic process	3	ADPGK, ENPP1, ALDOB	0.986805
GOTERM_BP_FAT	GO:0046390	ribose phosphate biosynthetic process	4	IMPDH1B, NPR2, NME9, AK4	0.986805
GOTERM_BP_FAT	GO:0019637	organophosphate metabolic process	20	PARGL, NAMPT1, UGP2B, H6PD, ADPGK, PLCL1, NPR2, AK4, PPIP5K1A, IMPDH1B, NME9, ENPP1, ALDOB, PGLS, ACSS1, PLPP3, PARGA, FBP1A, ADA, PLBD1A	0.986805
GOTERM_BP_FAT	GO:0034655	nucleobase-containing compound catabolic process	6	ADPGK, ENPP1, DNASE2, ALDOB, ADA, ADA2A	0.986805
GOTERM_BP_FAT	GO:0006793	phosphorus metabolic process	37	UGP2B, PRKAA1, H6PD, ADPGK, NPR2, AK4, EEF2K, EPHB3A, ABL1, ENPP1, PGLS, ACSS1, PARGA, JAK1, MAP2K6, CDK17, PARGL, NAMPT1, PDGFRA, MAP2K1, PLCL1, GLYCTK, EIF2AK2, PPIP5K1A, BCKDK, IMPDH1B, EPHB4B, NME9, FAM20B, POMK, KIDINS220A, ALDOB, PLPP3, FBP1A, PKZ, ADA, PLBD1A	0.986805
GOTERM_BP_FAT	GO:0006796	phosphate-containing compound metabolic process	37	UGP2B, PRKAA1, H6PD, ADPGK, NPR2, AK4, EEF2K, EPHB3A, ABL1, ENPP1, PGLS, ACSS1, PARGA, JAK1, MAP2K6, CDK17, PARGL, NAMPT1, PDGFRA, MAP2K1, PLCL1, GLYCTK, EIF2AK2, PPIP5K1A, BCKDK, IMPDH1B, EPHB4B, NME9, FAM20B, POMK, KIDINS220A, ALDOB, PLPP3, FBP1A, PKZ, ADA, PLBD1A	0.986805
GOTERM_BP_FAT	GO:0090407	organophosphate biosynthetic process	8	NAMPT1, IMPDH1B, NPR2, NME9, AK4, ACSS1, ADA, PPIP5K1A	0.986805
GOTERM_BP_FAT	GO:0034654	nucleobase-containing compound biosynthetic process	12	POLB, DDX17, SMX5, NAMPT1, IMPDH1B, NPR2, NME9, TCEA2, AK4, ACSS1, ADA, ADA2A	1
Annotation Cluster 63	Enrichment Score: 0.43457283406181985
Category	Term		Count	Genes	FDR
GOTERM_MF_FAT	GO:0004601	peroxidase activity	3	SI:CH211-175M2.5, CYGB1, GPX7	0.980892
GOTERM_MF_FAT	GO:0016684	oxidoreductase activity, acting on peroxide as acceptor	3	SI:CH211-175M2.5, CYGB1, GPX7	0.980892
GOTERM_MF_FAT	GO:0016209	antioxidant activity	3	SI:CH211-175M2.5, CYGB1, GPX7	0.980892
Annotation Cluster 64	Enrichment Score: 0.4320541879235737
Category	Term		Count	Genes	FDR
GOTERM_MF_FAT	GO:0004197	cysteine-type endopeptidase activity	9	CTSLA, CASP9, USP20, CAPN5A, CASP3A, CTSZ, ZGC:110239, CTSC, LGMN	0.225679
GOTERM_MF_FAT	GO:0008234	cysteine-type peptidase activity	10	CTSLA, CASP9, USP20, CAPN5A, SCRN3, CASP3A, CTSZ, ZGC:110239, CTSC, LGMN	0.980892
[truncated: 453 more rows]
