# Supplementary material for: Multiomics profiling of zebrafish embryonic cell line PAC2 across growth phases to assess its relevance for toxicological studies
Source: PLoS One. 2026 Apr 17;21(4):e0346109. doi: 10.1371/journal.pone.0346109 (PMC13089740; doi:10.1371/journal.pone.0346109)
Supplement: S9 Table — (XLSX) [file pone.0346109.s016.xlsx]

## Sheet: READ ME
S9 Table for manuscript "Multiomics profiling of zebrafish embryonic cell line PAC2 to assess its relevance for toxicological studies" by Degeratu et al.
S Table number	S Table name	Worksheet name	Short description of content
S9 Table	Supporting Data for Volcano plots for Proteomics Dataset 1 (PD1) subset of Day 8 and day 14 and Transcriptomics Databaset (TD)	S9_Volcano_TopReg_PD1d8d14	Genes from S5 Table Worksheet "S5_PD1d8d14_Volcano_3239PG" identified as top regulated following the filtering criteria (log₂ difference >1.5/<-1.5 and p<0.01).
S9 Table	Supporting Data for Volcano plots for Proteomics Dataset 1 (PD1) subset of Day 8 and day 14 and Transcriptomics Databaset (TD)	S9_Volcano_TopReg_TD	Genes from S6 Table Worksheet "S6_TD_Volcano_4449g" identified as top regulated following the filtering criteria (log₂ difference >1.5/<-1.5 and p<0.01).

## Sheet: S9_Volcano_TopReg_PD1d8d14
Proteomics_top_upregulation (Day 8 to 14): 50 gene symbols						Proteomics_top_downregulation (Day 8 to 14): 60 gene symbols
Gene symbol	Gene name					Gene symbol	Gene name
col2a1b	collagen, type II, alpha 1b(col2a1b)	Shared between proteomcs and transcriptomics				arhgef39	Rho guanine nucleotide exchange factor (GEF) 39(arhgef39)	Shared between proteomcs and transcriptomics
col6a2	collagen, type VI, alpha 2(col6a2)	Shared between proteomcs and transcriptomics				chchd10	coiled-coil-helix-coiled-coil-helix domain containing 10(chchd10)	Shared between proteomcs and transcriptomics
dap1b	death associated protein 1b(dap1b)	Shared between proteomcs and transcriptomics				osbpl3b	oxysterol binding protein-like 3b(osbpl3b)	Shared between proteomcs and transcriptomics
dhx58	DEXH (Asp-Glu-X-His) box polypeptide 58(dhx58)	Shared between proteomcs and transcriptomics				phlda2	pleckstrin homology-like domain, family A, member 2(phlda2)	Shared between proteomcs and transcriptomics
hmox1a	heme oxygenase 1a(hmox1a)	Shared between proteomcs and transcriptomics				tfr1b	transferrin receptor 1b(tfr1b)	Shared between proteomcs and transcriptomics
ifi44g	interferon induced protein 44g(ifi44g)	Shared between proteomcs and transcriptomics
ifit16	interferon-induced protein with tetratricopeptide repeats 16(ifit16)	Shared between proteomcs and transcriptomics				alkbh8	alkB homolog 8, tRNA methyltransferase(alkbh8)
igfbp6b	insulin-like growth factor binding protein 6b(igfbp6b)	Shared between proteomcs and transcriptomics				anln	anillin, actin binding protein(anln)
isg15	ISG15 ubiquitin like modifier(isg15)	Shared between proteomcs and transcriptomics				anln2	anillin, actin binding protein 2(anln2)
lum	lumican(lum)	Shared between proteomcs and transcriptomics				armc1l	armadillo repeat containing 1, like(armc1l)
ms4a17a.7	membrane-spanning 4-domains, subfamily A, member 17A.7(ms4a17a.7)	Shared between proteomcs and transcriptomics				atr	ATR serine/threonine kinase(atr)
rcn3	reticulocalbin 3, EF-hand calcium binding domain(rcn3)	Shared between proteomcs and transcriptomics				aurkb	aurora kinase B(aurkb)
sacs2	sacsin molecular chaperone 2(sacs2)	Shared between proteomcs and transcriptomics				ccdc80	coiled-coil domain containing 80(ccdc80)
sparc	secreted protein, acidic, cysteine-rich (osteonectin)(sparc)	Shared between proteomcs and transcriptomics				ccn1	cellular communication network factor 1(ccn1)
stat2	signal transducer and activator of transcription 2(stat2)	Shared between proteomcs and transcriptomics				ccnb1	cyclin B1(ccnb1)
sypl1	synaptophysin-like 1(sypl1)	Shared between proteomcs and transcriptomics				cenpp	centromere protein P(cenpp)
						chst6	carbohydrate sulfotransferase 6(chst6)
acss1	acyl-CoA synthetase short chain family member 1(acss1)					crabp2a	cellular retinoic acid binding protein 2, a(crabp2a)
bmp1a	bone morphogenetic protein 1a(bmp1a)					dck	deoxycytidine kinase(dck)
col11a1a	collagen, type XI, alpha 1a(col11a1a)					dimt1l	DIM1 dimethyladenosine transferase 1-like (S. cerevisiae)(dimt1l)
col11a1b	collagen, type XI, alpha 1b(col11a1b)					dnajb5	DnaJ heat shock protein family (Hsp40) member B5(dnajb5)
col12a1b	collagen, type XII, alpha 1b(col12a1b)					dut	deoxyuridine triphosphatase(dut)
col18a1a	collagen type XVIII alpha 1 chain a(col18a1a)					erc1b	ELKS/RAB6-interacting/CAST family member 1b(erc1b)
col1a1a	collagen, type I, alpha 1a(col1a1a)					ercc6l	excision repair cross-complementation group 6-like(ercc6l)
col1a1b	collagen, type I, alpha 1b(col1a1b)					esco2	establishment of sister chromatid cohesion N-acetyltransferase 2(esco2)
col1a2	collagen, type I, alpha 2(col1a2)					fancd2	FA complementation group D2(fancd2)
col26a1	collagen, type XXVI, alpha 1(col26a1)					fanci	FA complementation group I(fanci)
col5a2a	collagen, type V, alpha 2a(col5a2a)					fdft1	farnesyl-diphosphate farnesyltransferase 1(fdft1)
col6a3	collagen, type VI, alpha 3(col6a3)					fstb	follistatin b(fstb)
col8a2	collagen, type VIII, alpha 2(col8a2)					grwd1	glutamate-rich WD repeat containing 1(grwd1)
cyp27a2	cytochrome P450 family 27 subfamily A member 2(cyp27a2)					hells	helicase, lymphoid specific(hells)
dcakd	dephospho-CoA kinase domain containing(dcakd)					hirip3	HIRA interacting protein 3(hirip3)
ftr43	finTRIM family, member 43(ftr43)					kif20a	kinesin family member 20A(kif20a)
ftr50	finTRIM family, member 50(ftr50)					kif4	kinesin family member 4(kif4)
gamt	guanidinoacetate N-methyltransferase(gamt)					kpna2	karyopherin alpha 2 (RAG cohort 1, importin alpha 1)(kpna2)
glod5	glyoxalase domain containing 5(glod5)					ldlrb	low density lipoprotein receptor b(ldlrb)
gnsa	glucosamine (N-acetyl)-6-sulfatase a(gnsa)					LOC100330864	ribonucleotide reductase regulatory subunit M2(LOC100330864)
lipf	lipase, gastric(lipf)					mapk6	mitogen-activated protein kinase 6(mapk6)
lmbrd1	LMBR1 domain containing 1(lmbrd1)					max	myc associated factor X(max)
LOC100001589	E3 ubiquitin-protein ligase TRIM47-like(LOC100001589)					mki67	marker of proliferation Ki-67(mki67)
LOC100330744	E3 ubiquitin/ISG15 ligase TRIM25-like(LOC100330744)					ncapd3	non-SMC condensin II complex, subunit D3(ncapd3)
LOC103909931	utrophin-like(LOC103909931)					nuak1a	NUAK family, SNF1-like kinase, 1a(nuak1a)
LOC558721	uncharacterized LOC558721(LOC558721)					pbk	PDZ binding kinase(pbk)
mrc2	mannose receptor, C-type 2(mrc2)					pclaf	PCNA clamp associated factor(pclaf)
ndrg2	NDRG family member 2(ndrg2)					pcolce2b	procollagen C-endopeptidase enhancer 2b(pcolce2b)
nt5dc2	5'-nucleotidase domain containing 2(nt5dc2)					peds1	plasmanylethanolamine desaturase 1(peds1)
phf11	PHD finger protein 11(phf11)					pip5k1aa	phosphatidylinositol-4-phosphate 5-kinase, type I, alpha, a(pip5k1aa)
phykpl	5-phosphohydroxy-L-lysine phospho-lyase(phykpl)					prmt6	protein arginine methyltransferase 6(prmt6)
plpp1b	phospholipid phosphatase 1b(plpp1b)					rbms1a	RNA binding motif, single stranded interacting protein 1a(rbms1a)
si:dkey-7j14.6	si:dkey-7j14.6(si:dkey-7j14.6)					rrm2	ribonucleotide reductase M2 polypeptide(rrm2)
zgc:110843	zgc:110843(zgc:110843)					sdc2	syndecan 2(sdc2)
						sema3e	sema domain, immunoglobulin domain (Ig), short basic domain, secreted, (semaphorin) 3E(sema3e)
						si:ch211-266i6.3	si:ch211-266i6.3(si:ch211-266i6.3)
						snupn	snurportin 1(snupn)
						sqlea	squalene epoxidase a(sqlea)
						suz12a	SUZ12 polycomb repressive complex 2 subunit a(suz12a)
						tfr1a	transferrin receptor 1a(tfr1a)
						tk1	thymidine kinase 1, soluble(tk1)
						top2a	DNA topoisomerase II alpha(top2a)
						tpx2	TPX2 microtubule nucleation factor(tpx2)
						zgc:110540	zgc:110540(zgc:110540)

## Sheet: S9_Volcano_TopReg_TD
Transcriptomics_top_upregulation: 287 gene symbols						Transcriptomics_top_downregulation: 121 gene symbols
Gene symbol	Gene Name					Gene symbol	Gene Name
col2a1b	collagen, type II, alpha 1b(col2a1b)	Shared between proteomcs and transcriptomics				arhgef39	Rho guanine nucleotide exchange factor (GEF) 39(arhgef39)	Shared between proteomcs and transcriptomics
col6a2	collagen, type VI, alpha 2(col6a2)	Shared between proteomcs and transcriptomics				chchd10	coiled-coil-helix-coiled-coil-helix domain containing 10(chchd10)	Shared between proteomcs and transcriptomics
dap1b	death associated protein 1b(dap1b)	Shared between proteomcs and transcriptomics				osbpl3b	oxysterol binding protein-like 3b(osbpl3b)	Shared between proteomcs and transcriptomics
dhx58	DEXH (Asp-Glu-X-His) box polypeptide 58(dhx58)	Shared between proteomcs and transcriptomics				phlda2	pleckstrin homology-like domain, family A, member 2(phlda2)	Shared between proteomcs and transcriptomics
hmox1a	heme oxygenase 1a(hmox1a)	Shared between proteomcs and transcriptomics				tfr1b	transferrin receptor 1b(tfr1b)	Shared between proteomcs and transcriptomics
ifi44g	interferon induced protein 44g(ifi44g)	Shared between proteomcs and transcriptomics
ifit16	interferon-induced protein with tetratricopeptide repeats 16(ifit16)	Shared between proteomcs and transcriptomics				abi1b	abl-interactor 1b(abi1b)
igfbp6b	insulin-like growth factor binding protein 6b(igfbp6b)	Shared between proteomcs and transcriptomics				abl2	c-abl oncogene 2, non-receptor tyrosine kinase(abl2)
isg15	ISG15 ubiquitin like modifier(isg15)	Shared between proteomcs and transcriptomics				acta1a	actin alpha 1, skeletal muscle a(acta1a)
lum	lumican(lum)	Shared between proteomcs and transcriptomics				add2	adducin 2 (beta)(add2)
ms4a17a.7	membrane-spanning 4-domains, subfamily A, member 17A.7(ms4a17a.7)	Shared between proteomcs and transcriptomics				alas1	aminolevulinate, delta-, synthase 1(alas1)
rcn3	reticulocalbin 3, EF-hand calcium binding domain(rcn3)	Shared between proteomcs and transcriptomics				arhgap19	Rho GTPase activating protein 19(arhgap19)
sacs2	sacsin molecular chaperone 2(sacs2)	Shared between proteomcs and transcriptomics				arid6	AT-rich interaction domain 6(arid6)
sparc	secreted protein, acidic, cysteine-rich (osteonectin)(sparc)	Shared between proteomcs and transcriptomics				atoh8	atonal bHLH transcription factor 8(atoh8)
stat2	signal transducer and activator of transcription 2(stat2)	Shared between proteomcs and transcriptomics				atp1b3b	ATPase Na+/K+ transporting subunit beta 3b(atp1b3b)
sypl1	synaptophysin-like 1(sypl1)	Shared between proteomcs and transcriptomics				atp2a3	ATPase sarcoplasmic/endoplasmic reticulum Ca2+ transporting 3(atp2a3)
						bmb	brambleberry(bmb)
adamts1	ADAM metallopeptidase with thrombospondin type 1 motif, 1(adamts1)					bmpr1ba	bone morphogenetic protein receptor, type IBa(bmpr1ba)
adamts5	ADAM metallopeptidase with thrombospondin type 1 motif, 5 (aggrecanase-2)(adamts5)					btr02	bloodthirsty-related gene family, member 2(btr02)
adgre5b.2	adhesion G protein-coupled receptor E5b, duplicate 2(adgre5b.2)					c1qtnf12	C1q and TNF related 12(c1qtnf12)
adh8a	alcohol dehydrogenase 8a(adh8a)					c24h7orf50	chromosome 24 C7orf50 homolog(c24h7orf50)
aebp1a	AE binding protein 1a(aebp1a)					cad	carbamoyl-phosphate synthetase 2, aspartate transcarbamylase, and dihydroorotase(cad)
aldoab	aldolase a, fructose-bisphosphate, b(aldoab)					ccl20b	chemokine (C-C motif) ligand 20b(ccl20b)
ankrd67	ankyrin repeat domain 67(ankrd67)					ccl34b.8	chemokine (C-C motif) ligand 34b, duplicate 8(ccl34b.8)
apof	apolipoprotein F(apof)					cdcp2	CUB domain containing protein 2(cdcp2)
arhgap4b	Rho GTPase activating protein 4b(arhgap4b)					cdk6	cyclin dependent kinase 6(cdk6)
arl4ab	ADP-ribosylation factor-like 4ab(arl4ab)					cdkn1cb	cyclin dependent kinase inhibitor 1Cb(cdkn1cb)
arl4cb	ADP-ribosylation factor-like 4Cb(arl4cb)					cenpe	centromere protein E(cenpe)
arrdc2	arrestin domain containing 2(arrdc2)					chd7	chromodomain helicase DNA binding protein 7(chd7)
asgr1b	asialoglycoprotein receptor 1b(asgr1b)					col28a2b	collagen, type XXVIII, alpha 2b(col28a2b)
asip1	agouti signaling protein 1(asip1)					creg1	cellular repressor of E1A-stimulated genes 1(creg1)
aste1a	asteroid homolog 1a(aste1a)					csgalnact1a	chondroitin sulfate N-acetylgalactosaminyltransferase 1a(csgalnact1a)
avpr2ab	arginine vasopressin receptor 2a, duplicate b(avpr2ab)					cxcl19	chemokine (C-X-C motif) ligand 19(cxcl19)
batf2	basic leucine zipper ATF-like transcription factor 2(batf2)					dctpp1	dCTP pyrophosphatase 1(dctpp1)
btbd6b	BTB (POZ) domain containing 6b(btbd6b)					dkk1b	dickkopf WNT signaling pathway inhibitor 1b(dkk1b)
c1ql3b	complement component 1, q subcomponent-like 3b(c1ql3b)					dnah2	dynein, axonemal, heavy chain 2(dnah2)
c4b	complement C4B (Chido/Rodgers blood group)(c4b)					dusp5	dual specificity phosphatase 5(dusp5)
cbx7a	chromobox homolog 7a(cbx7a)					eme1	essential meiotic structure-specific endonuclease 1(eme1)
cbx7b	chromobox homolog 7b(cbx7b)					endog	endonuclease G(endog)
ccdc50b	coiled-coil domain containing 50b(ccdc50b)					epha2a	eph receptor A2 a(epha2a)
ccl25b	chemokine (C-C motif) ligand 25b(ccl25b)					etv4	ETS variant transcription factor 4(etv4)
ccn2b	cellular communication network factor 2b(ccn2b)					exo1	exonuclease 1(exo1)
ccr6a	chemokine (C-C motif) receptor 6a(ccr6a)					fancg	FA complementation group G(fancg)
cd248b	CD248 molecule, endosialin b(cd248b)					fibpb	fibroblast growth factor (acidic) intracellular binding protein b(fibpb)
cd302	CD302 molecule(cd302)					fosl1b	FOS like 1, AP-1 transcription factor subunit b(fosl1b)
cdc42se2	CDC42 small effector 2(cdc42se2)					gdf7	growth differentiation factor 7(gdf7)
cdkn1d	cyclin-dependent kinase inhibitor 1D(cdkn1d)					grm4	glutamate receptor, metabotropic 4(grm4)
cebpd	CCAAT enhancer binding protein delta(cebpd)					hacd4	3-hydroxyacyl-CoA dehydratase 4(hacd4)
ch25hl3	cholesterol 25-hydroxylase like 3(ch25hl3)					her8a	hairy-related 8a(her8a)
clec3ba	C-type lectin domain family 3, member Ba(clec3ba)					hmga1a	high mobility group AT-hook 1a(hmga1a)
cmpk2	cytidine monophosphate (UMP-CMP) kinase 2, mitochondrial(cmpk2)					hmga2	high mobility group AT-hook 2(hmga2)
copz2	COPI coat complex subunit zeta 2(copz2)					hpdl	4-hydroxyphenylpyruvate dioxygenase-like(hpdl)
cox4i2	cytochrome c oxidase subunit 4I2(cox4i2)					id1	inhibitor of DNA binding 1, HLH protein(id1)
creb3l1	cAMP responsive element binding protein 3-like 1(creb3l1)					igsf3	immunoglobulin superfamily, member 3(igsf3)
cxcl18a.1	chemokine (C-X-C motif) ligand 18a, duplicate 1(cxcl18a.1)					il11a	interleukin 11a(il11a)
cxcl8a	chemokine (C-X-C motif) ligand 8a(cxcl8a)					il11b	interleukin 11b(il11b)
cyp2ad3	cytochrome P450, family 2, subfamily AD, polypeptide 3(cyp2ad3)					inhbab	inhibin subunit beta Ab(inhbab)
cyp8b1.2	cytochrome P450 family 8 subfamily B member 1, tandem duplicate 2(cyp8b1.2)					insm1a	insulinoma-associated 1a(insm1a)
cyp8b1.3	cytochrome P450 family 8 subfamily B member 1, tandem duplicate 3(cyp8b1.3)					itpk1b	inositol-tetrakisphosphate 1-kinase b(itpk1b)
dact2	dishevelled-binding antagonist of beta-catenin 2(dact2)					klf9	Kruppel like factor 9(klf9)
dio1	iodothyronine deiodinase 1(dio1)					LOC110438534	4-hydroxyphenylpyruvate dioxygenase-like protein(LOC110438534)
dtx3lb.2	deltex E3 ubiquitin ligase 3L b, tandem duplicate 2(dtx3lb.2)					lrp1bb	low density lipoprotein receptor-related protein 1Bb(lrp1bb)
ecrg4a	ECRG4 augurin precursor a(ecrg4a)					mad2l1	MAD2 mitotic arrest deficient-like 1 (yeast)(mad2l1)
efhd1	EF-hand domain family, member D1(efhd1)					map1sb	microtubule-associated protein 1Sb(map1sb)
elovl7a	ELOVL fatty acid elongase 7a(elovl7a)					mcph1	microcephalin 1(mcph1)
endouc	endonuclease, polyU-specific C(endouc)					mpv17l2	MPV17 mitochondrial inner membrane protein like 2(mpv17l2)
erlin2	ER lipid raft associated 2(erlin2)					msmbl	microseminoprotein, beta-like(msmbl)
esr2a	estrogen receptor 2a(esr2a)					mtfr2	mitochondrial fission regulator 2(mtfr2)
exo5	exonuclease 5(exo5)					ncaph	non-SMC condensin I complex, subunit H(ncaph)
fbln1	fibulin 1(fbln1)					nog1	noggin 1(nog1)
fbp1b	fructose-1,6-bisphosphatase 1b(fbp1b)					nr1h4	nuclear receptor subfamily 1, group H, member 4(nr1h4)
fbxo48	F-box protein 48(fbxo48)					nrcama	neuronal cell adhesion molecule a(nrcama)
fbxw10	F-box and WD repeat domain containing 10(fbxw10)					nsd1b	nuclear receptor binding SET domain protein 1b(nsd1b)
foxo3b	forkhead box O3b(foxo3b)					odc1	ornithine decarboxylase 1(odc1)
ftr06	finTRIM family, member 6(ftr06)					olfcx1	olfactory receptor C family, x1(olfcx1)
ftr11	finTRIM family, member 11(ftr11)					pah	phenylalanine hydroxylase(pah)
ftr34	finTRIM family, member 34(ftr34)					parpbp	PARP1 binding protein(parpbp)
ftr46	finTRIM family, member 46(ftr46)					pask	PAS domain containing serine/threonine kinase(pask)
ftr56	finTRIM family, member 56(ftr56)					pax7b	paired box 7b(pax7b)
ftr59	finTRIM family, member 59(ftr59)					pdia8	protein disulfide isomerase family A, member 8(pdia8)
ftr72	finTRIM family, member 72(ftr72)					pif1	PIF1 5'-to-3' DNA helicase homolog (S. cerevisiae)(pif1)
ftr73	finTRIM family, member 73(ftr73)					pip4k2ab	phosphatidylinositol-5-phosphate 4-kinase, type II, alpha b(pip4k2ab)
ftr77	finTRIM family, member 77(ftr77)					plcxd1	phosphatidylinositol-specific phospholipase C, X domain containing 1(plcxd1)
fzd9a	frizzled class receptor 9a(fzd9a)					plk1	polo-like kinase 1 (Drosophila)(plk1)
gal3st4	galactose-3-O-sulfotransferase 4(gal3st4)					plk2b	polo-like kinase 2b (Drosophila)(plk2b)
galnt18b	UDP-N-acetyl-alpha-D-galactosamine:polypeptide N-acetylgalactosaminyltransferase 18b(galnt18b)					pmp22b	peripheral myelin protein 22b(pmp22b)
gapdh	glyceraldehyde-3-phosphate dehydrogenase(gapdh)					pnp5a	purine nucleoside phosphorylase 5a(pnp5a)
gig2e	grass carp reovirus (GCRV)-induced gene 2e(gig2e)					popdc1	popeye domain cAMP effector 1(popdc1)
glyctk	glycerate kinase(glyctk)					rad52	RAD52 homolog, DNA repair protein(rad52)
gnaz	guanine nucleotide binding protein (G protein), alpha z polypeptide(gnaz)					ramp2	receptor (G protein-coupled) activity modifying protein 2(ramp2)
gpc1a	glypican 1a(gpc1a)					rpp40	ribonuclease P/MRP 40 subunit(rpp40)
gpm6aa	glycoprotein M6Aa(gpm6aa)					samhd1	SAM domain and HD domain 1(samhd1)
gpx7	glutathione peroxidase 7(gpx7)					sftpba	surfactant protein Ba(sftpba)
gxylt2	glucoside xylosyltransferase 2(gxylt2)					sh3d21	SH3 domain containing 21(sh3d21)
hbl1	hexose-binding lectin 1(hbl1)					si:ch73-52e5.2	si:ch73-52e5.2(si:ch73-52e5.2)
hbp1	HMG-box transcription factor 1(hbp1)					si:dkey-23n7.10	si:dkey-23n7.10(si:dkey-23n7.10)
hcar1-4	hydroxycarboxylic acid receptor 1-4(hcar1-4)					si:dkey-7i4.24	si:dkey-7i4.24(si:dkey-7i4.24)
heca	hdc homolog, cell cycle regulator(heca)					slc16a6b	solute carrier family 16 member 6b(slc16a6b)
helz2a	helicase with zinc finger 2a(helz2a)					slc30a1b	solute carrier family 30 member 1b(slc30a1b)
herc56.1	HECT and RLD domain containing E3 ubiquitin protein ligase 56.1(herc56.1)					slc4a10a	solute carrier family 4 member 10a(slc4a10a)
hs2st1b	heparan sulfate 2-O-sulfotransferase 1b(hs2st1b)					slc4a8	solute carrier family 4 member 8(slc4a8)
hspb1	heat shock protein, alpha-crystallin-related, 1(hspb1)					slc6a4a	solute carrier family 6 member 4a(slc6a4a)
htra1b	HtrA serine peptidase 1b(htra1b)					slx4ip	SLX4 interacting protein(slx4ip)
iffo1b	intermediate filament family orphan 1b(iffo1b)					smad9	SMAD family member 9(smad9)
ifi27.1	interferon alpha inducible protein 27.1(ifi27.1)					spaca4l	sperm acrosome associated 4 like(spaca4l)
ifi27.4	interferon alpha inducible protein 27.4(ifi27.4)					spdl1	spindle apparatus coiled-coil protein 1(spdl1)
ifi27.7	interferon alpha inducible protein 27.7(ifi27.7)					spry4	sprouty homolog 4 (Drosophila)(spry4)
ifi44a1	interferon induced protein 44a1(ifi44a1)					stil	STIL centriolar assembly protein(stil)
ifi44c2	interferon induced protein 44c2(ifi44c2)					tac3a	tachykinin precursor 3a(tac3a)
ifi44d	interferon-induced protein 44d(ifi44d)					tinagl1	tubulointerstitial nephritis antigen-like 1(tinagl1)
ifi44f3	interferon induced protein 44f3(ifi44f3)					tll1	tolloid-like 1(tll1)
ifit10	interferon-induced protein with tetratricopeptide repeats 10(ifit10)					tmem86b	transmembrane protein 86B(tmem86b)
ifit8	interferon-induced protein with tetratricopeptide repeats 8(ifit8)					tmtc2a	transmembrane O-mannosyltransferase targeting cadherins 2a(tmtc2a)
ifit9	interferon-induced protein with tetratricopeptide repeats 9(ifit9)					tmx2a	thioredoxin-related transmembrane protein 2a(tmx2a)
ifitm1	interferon induced transmembrane protein 1(ifitm1)					tspan9a	tetraspanin 9a(tspan9a)
igldcp	Ig-like domain-containing protein(igldcp)					tuba1a	tubulin, alpha 1a(tuba1a)
impdh1b	IMP (inosine 5'-monophosphate) dehydrogenase 1b(impdh1b)					tyrobp	transmembrane immune signaling adaptor TYROBP(tyrobp)
inka1b	inka box actin regulator 1b(inka1b)					uraha	urate (5-hydroxyiso-) hydrolase a(uraha)
ip6k2b	inositol hexakisphosphate kinase 2b(ip6k2b)					whrna	whirlin a(whrna)
irf1b	interferon regulatory factor 1b(irf1b)					wu:fa26c03	wu:fa26c03(wu:fa26c03)
irf3	interferon regulatory factor 3(irf3)					xrcc2	X-ray repair complementing defective repair in Chinese hamster cells 2(xrcc2)
irf7	interferon regulatory factor 7(irf7)					zgc:86764	zgc:86764(zgc:86764)
itga11a	integrin, alpha 11a(itga11a)
itga2.2	integrin, alpha 2 (CD49B, alpha 2 subunit of VLA-2 receptor), tandem duplicate 2(itga2.2)
klf15	Kruppel like factor 15(klf15)
krt15	keratin 15(krt15)
lamb4	laminin, beta 4(lamb4)
lect2.2	leukocyte cell derived chemotaxin 2, tandem duplicate 2(lect2.2)
lgsn	lengsin, lens protein with glutamine synthetase domain(lgsn)
lmo1	LIM domain only 1(lmo1)
LOC100001344	uncharacterized LOC100001344(LOC100001344)
LOC100332446	uncharacterized LOC100332446(LOC100332446)
LOC100536777	protein-L-isoaspartate O-methyltransferase domain-containing protein 2(LOC100536777)
LOC100538151	GTPase IMAP family member 9(LOC100538151)
LOC100538212	coxsackievirus and adenovirus receptor homolog(LOC100538212)
LOC101882166	uncharacterized LOC101882166(LOC101882166)
LOC101882744	NLR family CARD domain-containing protein 3-like(LOC101882744)
LOC137487215	E3 ubiquitin-protein ligase TRIM39-like(LOC137487215)
LOC137491371	NLR family CARD domain-containing protein 3-like(LOC137491371)
LOC562542	uncharacterized LOC562542(LOC562542)
LOC569441	tumor protein p53 inducible nuclear protein 2(LOC569441)
loxl3a	lysyl oxidase-like 3a(loxl3a)
lxn	latexin(lxn)
ly6m5	lymphocyte antigen 6 family member M5(ly6m5)
mdga1	MAM domain containing glycosylphosphatidylinositol anchor 1(mdga1)
med1l	mediator complex subunit 1-like(med1l)
mettl24	methyltransferase like 24(mettl24)
micall1b.2	MICAL like 1b, duplicate 2(micall1b.2)
mmp14b	matrix metallopeptidase 14b (membrane-inserted)(mmp14b)
mmp2	matrix metallopeptidase 2(mmp2)
mov10b.1	Mov10 RNA helicase b, tandem duplicate 1(mov10b.1)
mov10b.2	Mov10 RNA helicase b, tandem duplicate 2(mov10b.2)
mpp2b	MAGUK p55 scaffold protein 2b(mpp2b)
musk	muscle, skeletal, receptor tyrosine kinase(musk)
mxa	myxovirus (influenza) resistance A(mxa)
mxc	myxovirus (influenza virus) resistance C(mxc)
mxd4	MAX dimerization protein 4(mxd4)
mxe	myxovirus (influenza virus) resistance E(mxe)
mxra8b	matrix-remodelling associated 8b(mxra8b)
ngef	neuronal guanine nucleotide exchange factor(ngef)
nitr12	novel immune-type receptor 12(nitr12)
nlgn4xa	neuroligin 4 X-linked a(nlgn4xa)
nppcl2	natriuretic peptide C-like 2(nppcl2)
nupr1b	nuclear protein 1b(nupr1b)
ogfr1	opioid growth factor receptor 1(ogfr1)
ogna	osteoglycin, paralog a(ogna)
opn9	opsin 9(opn9)
otoa	otoancorin(otoa)
p4ha1a	prolyl 4-hydroxylase, alpha polypeptide I a(p4ha1a)
pamr1b	peptidase domain containing associated with muscle regeneration 1b(pamr1b)
parp12a	poly (ADP-ribose) polymerase family, member 12a(parp12a)
parp14rs4	poly(ADP-ribose) polymerase family member 14-related sequence 4(parp14rs4)
pcmtd1	protein-L-isoaspartate (D-aspartate) O-methyltransferase domain containing 1(pcmtd1)
pcmtd2a	protein-L-isoaspartate (D-aspartate) O-methyltransferase domain containing 2a(pcmtd2a)
pdcd4b	programmed cell death 4b(pdcd4b)
pde11al	phosphodiesterase 11a, like(pde11al)
pik3ip1	phosphoinositide-3-kinase interacting protein 1(pik3ip1)
pimr68	Pim proto-oncogene, serine/threonine kinase, related 68(pimr68)
pitpnc1b	phosphatidylinositol transfer protein cytoplasmic 1b(pitpnc1b)
pkz	protein kinase containing Z-DNA binding domains(pkz)
plekhs1.1	pleckstrin homology domain containing S1, tandem duplicate 1(plekhs1.1)
plekhs1.3	pleckstrin homology domain containing S1, tandem duplicate 3(plekhs1.3)
pmaip1	phorbol-12-myristate-13-acetate-induced protein 1(pmaip1)
pou3f3b	POU class 3 homeobox 3b(pou3f3b)
psmb12	proteasome 20S subunit beta 12(psmb12)
ptx3a	pentraxin 3, long a(ptx3a)
qsox1	quiescin Q6 sulfhydryl oxidase 1(qsox1)
rbck1	RanBP-type and C3HC4-type zinc finger containing 1(rbck1)
rbp4	retinol binding protein 4, plasma(rbp4)
reep2	receptor accessory protein 2(reep2)
rhoga	ras homolog family member Ga(rhoga)
rnf114	ring finger protein 114(rnf114)
rnf213a	ring finger protein 213a(rnf213a)
rnf213b	ring finger protein 213b(rnf213b)
rsad2	radical S-adenosyl methionine domain containing 2(rsad2)
s100b	S100 calcium binding protein, beta (neural)(s100b)
saa	serum amyloid A(saa)
scn4ab	sodium channel, voltage-gated, type IV, alpha, b(scn4ab)
selenop	selenoprotein P(selenop)
sez6l	seizure related 6 homolog (mouse)-like(sez6l)
sfxn5b	sideroflexin 5b(sfxn5b)
sh3pxd2ab	SH3 and PX domains 2Ab(sh3pxd2ab)
shisa10.2	shisa family member 10, tandem duplicate 2(shisa10.2)
shisa3	shisa family member 3(shisa3)
si:ch1073-145m9.1	si:ch1073-145m9.1(si:ch1073-145m9.1)
si:ch211-114l13.9	si:ch211-114l13.9(si:ch211-114l13.9)
si:ch211-1a19.3	si:ch211-1a19.3(si:ch211-1a19.3)
si:ch211-210p4.6	si:ch211-210p4.6(si:ch211-210p4.6)
si:ch211-214j24.14	si:ch211-214j24.14(si:ch211-214j24.14)
si:ch211-241b2.5	si:ch211-241b2.5(si:ch211-241b2.5)
si:ch211-243a20.3	si:ch211-243a20.3(si:ch211-243a20.3)
si:ch211-244b2.3	si:ch211-244b2.3(si:ch211-244b2.3)
si:ch211-260e23.9	si:ch211-260e23.9(si:ch211-260e23.9)
si:ch211-59p23.1	si:ch211-59p23.1(si:ch211-59p23.1)
si:ch73-181m17.1	si:ch73-181m17.1(si:ch73-181m17.1)
si:ch73-24k9.2	si:ch73-24k9.2(si:ch73-24k9.2)
si:ch73-281i18.7	si:ch73-281i18.7(si:ch73-281i18.7)
si:ch73-334d15.1	si:ch73-334d15.1(si:ch73-334d15.1)
si:ch73-52p7.1	si:ch73-52p7.1(si:ch73-52p7.1)
si:dkey-192g7.3	si:dkey-192g7.3(si:dkey-192g7.3)
si:dkey-210j14.3	si:dkey-210j14.3(si:dkey-210j14.3)
si:dkey-23k10.3	si:dkey-23k10.3(si:dkey-23k10.3)
si:dkey-260g12.1	si:dkey-260g12.1(si:dkey-260g12.1)
si:dkey-34d22.2	si:dkey-34d22.2(si:dkey-34d22.2)
si:dkey-58f10.10	si:dkey-58f10.10(si:dkey-58f10.10)
si:dkey-58f10.11	si:dkey-58f10.11(si:dkey-58f10.11)
si:dkey-58f10.13	si:dkey-58f10.13(si:dkey-58f10.13)
si:dkey-7j14.5	si:dkey-7j14.5(si:dkey-7j14.5)
si:dkey-83k24.5	si:dkey-83k24.5(si:dkey-83k24.5)
si:dkey-85k7.12	si:dkey-85k7.12(si:dkey-85k7.12)
si:dkey-9i23.6	si:dkey-9i23.6(si:dkey-9i23.6)
si:dkeyp-27e10.3	si:dkeyp-27e10.3(si:dkeyp-27e10.3)
slc15a1b	solute carrier family 15 member 1b(slc15a1b)
slc2a12	solute carrier family 2 member 12(slc2a12)
slc2a4rg	SLC2A4 regulator(slc2a4rg)
slc40a1	solute carrier family 40 member 1(slc40a1)
slc6a6b	solute carrier family 6 member 6b(slc6a6b)
snap23.2	synaptosome associated protein 23.2(snap23.2)
socs1b	suppressor of cytokine signaling 1b(socs1b)
spef1	sperm flagellar 1(spef1)
spon2a	spondin 2a, extracellular matrix protein(spon2a)
stab2	stabilin 2(stab2)
stat1a	signal transducer and activator of transcription 1a(stat1a)
stat1b	signal transducer and activator of transcription 1b(stat1b)
steap4	STEAP family member 4(steap4)
tafa3b	TAFA chemokine like family member 3b(tafa3b)
tap2a	transporter associated with antigen processing, subunit type a(tap2a)
tcn2	transcobalamin II(tcn2)
tdp2a	tyrosyl-DNA phosphodiesterase 2a(tdp2a)
tg	thyroglobulin(tg)
tgfbr2a	transforming growth factor beta receptor 2a(tgfbr2a)
tgfbr3	transforming growth factor, beta receptor III(tgfbr3)
timp4.3	TIMP metallopeptidase inhibitor 4, tandem duplicate 3(timp4.3)
tmem154	transmembrane protein 154(tmem154)
tmem86a	transmembrane protein 86A(tmem86a)
tnfsf10	TNF superfamily member 10(tnfsf10)
tnfsf11	TNF superfamily member 11(tnfsf11)
tor3a	torsin family 3, member A(tor3a)
tox	thymocyte selection-associated high mobility group box(tox)
trim35-14	tripartite motif containing 35-14(trim35-14)
trim35-20	tripartite motif containing 35-20(trim35-20)
tshr	thyroid stimulating hormone receptor(tshr)
ttc36	tetratricopeptide repeat domain 36(ttc36)
uba7	ubiquitin-like modifier activating enzyme 7(uba7)
ulk2	unc-51 like autophagy activating kinase 2(ulk2)
vasnb	vasorin b(vasnb)
vim	vimentin(vim)
vit	vitrin(vit)
vmo1a	vitelline membrane outer layer 1 homolog a(vmo1a)
vsir	V-set immunoregulatory receptor(vsir)
vstm4b	V-set and transmembrane domain containing 4b(vstm4b)
wnt4	wingless-type MMTV integration site family, member 4(wnt4)
wscd1a	WSC domain containing 1a(wscd1a)
wu:fj29h11	wu:fj29h11(wu:fj29h11)
xaf1	XIAP associated factor 1(xaf1)
xpr1a	xenotropic and polytropic retrovirus receptor 1a(xpr1a)
zbtb25	zinc finger and BTB domain containing 25(zbtb25)
zfyve9b	zinc finger, FYVE domain containing 9b(zfyve9b)
zgc:110006	zgc:110006(zgc:110006)
zgc:112148	zgc:112148(zgc:112148)
zgc:113531	zgc:113531(zgc:113531)
zgc:123107	zgc:123107(zgc:123107)
zgc:152658	zgc:152658(zgc:152658)
zgc:165583	zgc:165583(zgc:165583)
zgc:174888	zgc:174888(zgc:174888)
zgc:193505	zgc:193505(zgc:193505)
zgc:194443	zgc:194443(zgc:194443)
zgc:195212	zgc:195212(zgc:195212)
