# Supplementary material for: Multiomics profiling of zebrafish embryonic cell line PAC2 across growth phases to assess its relevance for toxicological studies
Source: PLoS One. 2026 Apr 17;21(4):e0346109. doi: 10.1371/journal.pone.0346109 (PMC13089740; doi:10.1371/journal.pone.0346109)
Supplement: S10 Table — (XLSX) [file pone.0346109.s017.xlsx]

## Sheet: READ ME
S10 Table for manuscript "Multiomics profiling of zebrafish embryonic cell line PAC2 to assess its relevance for toxicological studies" by Degeratu et al.
S Table number	S Table name	Worksheet name	Short description of content
S10 Table	Supporting data for genes identified on the protein level without correspondence to transcript level	S10_FAclust_821gene_no_transcr	821 genes (uniquely identified in the proteome-based 7465 genes when compared to the transcriptome-based 12172 genes) were submited for functional annotation (FA) in DAVID Bioinformatics. Background of 7465 genes (converted the the total of 7320 protein groups) was applied beforehand. Classification stringency was set to "Low" in DAVID Bioinformatics.

## Sheet: S10_FAclust_821gene_no_transcr
Annotation Cluster 1	Enrichment Score: 6.228646275657165
Category	Term		Count	Genes	FDR
GOTERM_CC_FAT	GO:0000786	nucleosome	42	ZGC:110216, SI:CH211-113A14.18, LOC108190746, LOC108190747, SI:CH73-368J24.10, SI:CH73-368J24.11, SI:DKEY-23A13.8, ZGC:173552, HIST1H2A5, SI:DKEY-23A13.16, HIST1H2A4, ZGC:112234, HIST1H2A7, SI:DKEY-23A13.6, HIST1H2A6, HIST1H2A1, SI:DKEY-261M9.12, SI:DKEY-23A13.5, HIST1H2A3, HIST1H2A2, ANO9A, SI:DKEY-108K21.21, SI:CH1073-159D7.13, LOC570405, SI:CH73-368J24.12, SI:CH211-113A14.24, SI:CH73-368J24.13…	1.67764e-32
GOTERM_MF_FAT	GO:0030527	structural constituent of chromatin	41	ZGC:110216, SI:CH211-113A14.18, LOC108190746, LOC108190747, SI:CH73-368J24.10, SI:CH73-368J24.11, SI:DKEY-23A13.8, ZGC:173552, HIST1H2A5, SI:DKEY-23A13.16, HIST1H2A4, ZGC:112234, HIST1H2A7, SI:DKEY-23A13.6, HIST1H2A6, HIST1H2A1, SI:DKEY-261M9.12, SI:DKEY-23A13.5, HIST1H2A3, HIST1H2A2, ANO9A, SI:DKEY-108K21.21, SI:CH1073-159D7.13, LOC570405, SI:CH73-368J24.12, SI:CH211-113A14.24, SI:CH73-368J24.13…	3.25842e-27
GOTERM_CC_FAT	GO:0032993	protein-DNA complex	42	ZGC:110216, SI:CH211-113A14.18, LOC108190746, LOC108190747, SI:CH73-368J24.10, SI:CH73-368J24.11, SI:DKEY-23A13.8, ZGC:173552, HIST1H2A5, SI:DKEY-23A13.16, HIST1H2A4, ZGC:112234, HIST1H2A7, SI:DKEY-23A13.6, HIST1H2A6, HIST1H2A1, SI:DKEY-261M9.12, SI:DKEY-23A13.5, HIST1H2A3, HIST1H2A2, ANO9A, SI:DKEY-108K21.21, SI:CH1073-159D7.13, LOC570405, SI:CH73-368J24.12, SI:CH211-113A14.24, SI:CH73-368J24.13…	8.63667e-25
GOTERM_MF_FAT	GO:0046982	protein heterodimerization activity	35	LOC108190746, LOC108190747, SI:CH73-368J24.10, SI:DKEY-23A13.8, ZGC:173552, HIST1H2A5, SI:DKEY-23A13.16, HIST1H2A4, ZGC:112234, HIST1H2A7, SI:DKEY-23A13.6, HIST1H2A6, HIST1H2A1, SI:DKEY-23A13.5, HIST1H2A3, HIST1H2A2, ANO9A, SI:CH1073-159D7.13, LOC570405, SI:CH73-368J24.13, SI:CH211-113A14.22, SI:CH211-113A14.29, HIST1H2A10, SI:CH73-368J24.9, SI:CH1073-153I20.5, SI:CH73-368J24.8, SI:CH1073-153I20.…	2.94937e-11
GOTERM_CC_FAT	GO:0000785	chromatin	48	ZGC:110216, SI:CH211-113A14.18, LOC108190746, LOC108190747, SI:CH73-368J24.10, SI:CH73-368J24.11, SI:DKEY-23A13.8, ZGC:173552, HIST1H2A5, SI:DKEY-23A13.16, CHD5, HIST1H2A4, ZGC:112234, HIST1H2A7, SI:DKEY-23A13.6, HIST1H2A6, HIST1H2A1, SI:DKEY-261M9.12, SI:DKEY-23A13.5, HIST1H2A3, HIST1H2A2, MECP2, ANO9A, SI:DKEY-108K21.21, SI:CH1073-159D7.13, LOC570405, SI:CH73-368J24.12, SI:CH211-113A14.24, SI:C…	1.49231e-08
GOTERM_BP_FAT	GO:0140975	disruption of cellular anatomical structure in another organism	10	SI:DKEY-261M9.7, HIST1H2A4, SI:DKEY-23A13.6, HIST1H2A7, SI:DKEY-108K21.19, SI:CH211-113A14.7, HIST1H2A1, HIST1H2A3, HIST1H2A2, SI:DKEY-108K21.15	1.13107e-06
GOTERM_BP_FAT	GO:0051673	disruption of plasma membrane integrity in another organism	10	SI:DKEY-261M9.7, HIST1H2A4, SI:DKEY-23A13.6, HIST1H2A7, SI:DKEY-108K21.19, SI:CH211-113A14.7, HIST1H2A1, HIST1H2A3, HIST1H2A2, SI:DKEY-108K21.15	1.13107e-06
GOTERM_MF_FAT	GO:0046983	protein dimerization activity	41	LOC108190746, LOC108190747, SI:CH73-368J24.10, SI:DKEY-23A13.8, ZGC:173552, HIST1H2A5, SI:DKEY-23A13.16, HIST1H2A4, ZGC:112234, HIST1H2A7, SI:DKEY-23A13.6, HIST1H2A6, HIST1H2A1, SI:DKEY-23A13.5, HIST1H2A3, HIST1H2A2, ASCL1B, ANO9A, SI:CH1073-159D7.13, LOC570405, SI:CH73-368J24.13, SI:CH211-113A14.22, NCOA1, SI:CH211-113A14.29, HIST1H2A10, OLIG3, SI:CH73-368J24.9, SI:CH1073-153I20.5, GPD1A, SI:CH7…	7.85831e-07
GOTERM_MF_FAT	GO:0005198	structural molecule activity	63	LOC108190746, LOC108190747, SI:CH73-368J24.10, SI:CH73-368J24.11, SI:DKEY-23A13.16, HIST1H2A5, HIST1H2A4, HIST1H2A7, HIST1H2A6, HIST1H2A1, HIST1H2A3, HIST1H2A2, SI:DKEY-108K21.21, TUBB1, SI:CH73-368J24.12, SI:CH73-368J24.13, ZP2.5, ZP2.6, NUP214, SI:CH211-113A14.29, SI:DKEY-222F2.1, SI:CH1073-153I20.5, SI:CH73-368J24.9, WU:FI46H04, SI:CH73-368J24.8, SI:CH1073-153I20.2, SI:DKEY-108K21.19, SI:DKEY-…	8.336e-07
KEGG_PATHWAY	dre04217:Necroptosis		26	CAPN1B, HIST1H2A5, HIST1H2A4, HIST1H2A7, SI:DKEY-23A13.6, HIST1H2A6, HSP90AA1.1, HIST1H2A3, HIST1H2A2, SI:CH73-368J24.13, SI:DKEY-32E23.4, LOC558816, PYGMA, PYGMB, HIST1H2A10, SI:CH1073-153I20.5, SI:DKEY-108K21.19, SI:CH211-113A14.7, SI:DKEY-108K21.15, SPATA2L, IFNGR1L, SI:DKEY-261M9.7, CASP22, CHMP4C, CAPN2L, BCL2A	7.00202e-07
GOTERM_MF_FAT	GO:0003677	DNA binding	102	SMARCAL1, LOC108190746, LOC108190747, SI:CH211-235I11.4, SI:CH73-368J24.10, SI:CH73-368J24.11, HIST1H2A5, HIST1H2A4, ZNF1004, ZBTB20, HIST1H2A7, HIST1H2A6, ZGC:174224, ZGC:174623, HIST1H2A1, HIST1H2A3, HIST1H2A2, ASCL1B, ZGC:173816, SI:CH73-368J24.12, BBX, SI:CH73-368J24.13, ZMP:0000000938, SI:CH211-113A14.29, DNTTIP1, ZNF1113, ZGC:171220, ZNF1070, TBPL2, ZNF687A, ZGC:110216, ZGC:173552, ZNF1069,…	4.43834e-06
GOTERM_BP_FAT	GO:0050830	defense response to Gram-positive bacterium	10	SI:DKEY-261M9.7, HIST1H2A4, SI:DKEY-23A13.6, HIST1H2A7, SI:DKEY-108K21.19, SI:CH211-113A14.7, HIST1H2A1, HIST1H2A3, HIST1H2A2, SI:DKEY-108K21.15	3.24909e-05
GOTERM_BP_FAT	GO:0141060	disruption of anatomical structure in another organism	10	SI:DKEY-261M9.7, HIST1H2A4, SI:DKEY-23A13.6, HIST1H2A7, SI:DKEY-108K21.19, SI:CH211-113A14.7, HIST1H2A1, HIST1H2A3, HIST1H2A2, SI:DKEY-108K21.15	6.76679e-05
GOTERM_BP_FAT	GO:0031507	heterochromatin formation	17	HIST1H2A10, SI:CH1073-153I20.5, MBD2, HIST1H2A5, HIST1H2A4, HIST1H2A7, SI:DKEY-23A13.6, HIST1H2A6, SI:DKEY-108K21.19, SI:CH211-113A14.7, HIST1H2A1, HIST1H2A3, HIST1H2A2, SI:DKEY-108K21.15, ZNFX1, SI:DKEY-261M9.7, SI:CH73-368J24.13	0.000846235
GOTERM_CC_FAT	GO:0005576	extracellular region	43	LOC101885062, COL11A1A, ITIH6, HIST1H2A4, HTRA1A, SI:DKEY-46G23.2, HIST1H2A7, SI:DKEY-23A13.6, HIST1H2A1, HIST1H2A3, HE1.2, CRP2, HIST1H2A2, IGF2A, LRRTM1, SI:CH211-197L9.2, ZP2.5, SI:CH211-191I18.4, ZP2.6, CKMB, COL26A1, SI:DKEY-239J18.3, SI:CH211-217I17.1, LOC101887111, ZP2.1, ZGC:174154, COL27A1A, SI:DKEY-108K21.19, SI:CH211-113A14.7, SI:DKEY-26G8.5, SI:DKEY-108K21.15, ZGC:174855, CTSLB, IFNGR…	0.000490835
GOTERM_BP_FAT	GO:0045814	negative regulation of gene expression, epigenetic	17	HIST1H2A10, SI:CH1073-153I20.5, MBD2, HIST1H2A5, HIST1H2A4, HIST1H2A7, SI:DKEY-23A13.6, HIST1H2A6, SI:DKEY-108K21.19, SI:CH211-113A14.7, HIST1H2A1, HIST1H2A3, HIST1H2A2, SI:DKEY-108K21.15, ZNFX1, SI:DKEY-261M9.7, SI:CH73-368J24.13	0.00159025
GOTERM_BP_FAT	GO:0006955	immune response	24	LOC108179221, SI:DKEY-239J18.3, ZGC:173581, SI:CH211-132G1.3, ZGC:174154, HIST1H2A4, BTR22, HIST1H2A7, SI:DKEY-23A13.6, DDX41, SI:DKEY-108K21.19, IFI44F5, SI:CH211-113A14.7, HIST1H2A1, SI:DKEY-26G8.5, HIST1H2A3, HIST1H2A2, ZGC:174855, SI:DKEY-108K21.15, CTSLB, HCK, SI:DKEY-261M9.7, ZGC:65811, RIGI	0.0124618
GOTERM_CC_FAT	GO:0005615	extracellular space	29	COL11A1A, HIST1H2A4, SI:DKEY-46G23.2, HIST1H2A7, SI:DKEY-23A13.6, HIST1H2A1, HIST1H2A3, HIST1H2A2, IGF2A, LRRTM1, SI:CH211-197L9.2, SI:CH211-191I18.4, CKMB, COL26A1, SI:DKEY-239J18.3, ZGC:174154, COL27A1A, SI:DKEY-108K21.19, SI:CH211-113A14.7, SI:DKEY-26G8.5, SI:DKEY-108K21.15, ZGC:174855, CTSLB, IFNGR1L, TG, LOXL2A, SI:DKEY-261M9.7, ZGC:173729, LGALS1L1	0.00402042
GOTERM_BP_FAT	GO:0040029	epigenetic regulation of gene expression	17	HIST1H2A10, SI:CH1073-153I20.5, MBD2, HIST1H2A5, HIST1H2A4, HIST1H2A7, SI:DKEY-23A13.6, HIST1H2A6, SI:DKEY-108K21.19, SI:CH211-113A14.7, HIST1H2A1, HIST1H2A3, HIST1H2A2, SI:DKEY-108K21.15, ZNFX1, SI:DKEY-261M9.7, SI:CH73-368J24.13	0.0278748
GOTERM_BP_FAT	GO:0042742	defense response to bacterium	10	SI:DKEY-261M9.7, HIST1H2A4, SI:DKEY-23A13.6, HIST1H2A7, SI:DKEY-108K21.19, SI:CH211-113A14.7, HIST1H2A1, HIST1H2A3, HIST1H2A2, SI:DKEY-108K21.15	0.0772613
GOTERM_BP_FAT	GO:0045087	innate immune response	16	LOC108179221, ZGC:173581, HIST1H2A4, BTR22, HIST1H2A7, SI:DKEY-23A13.6, DDX41, SI:DKEY-108K21.19, SI:CH211-113A14.7, HIST1H2A1, HIST1H2A3, HIST1H2A2, SI:DKEY-108K21.15, HCK, SI:DKEY-261M9.7, RIGI	0.0772613
GOTERM_BP_FAT	GO:0006338	chromatin remodeling	27	ZGC:110216, SI:CH211-113A14.18, SI:CH73-368J24.11, HIST1H2A5, CHD5, HIST1H2A4, HIST1H2A7, SI:DKEY-23A13.6, HIST1H2A6, HIST1H2A1, SI:DKEY-261M9.12, HIST1H2A3, HIST1H2A2, SI:DKEY-108K21.21, LOC570405, SI:CH73-368J24.12, SI:CH211-113A14.24, SI:CH73-368J24.13, SHPRH, HIST1H2A10, SI:CH1073-153I20.5, MBD2, SI:DKEY-108K21.19, SI:CH211-113A14.7, SI:DKEY-108K21.15, ZNFX1, SI:DKEY-261M9.7	0.0772613
GOTERM_BP_FAT	GO:0140546	defense response to symbiont	16	LOC108179221, ZGC:173581, HIST1H2A4, BTR22, HIST1H2A7, SI:DKEY-23A13.6, DDX41, SI:DKEY-108K21.19, SI:CH211-113A14.7, HIST1H2A1, HIST1H2A3, HIST1H2A2, SI:DKEY-108K21.15, HCK, SI:DKEY-261M9.7, RIGI	0.0928341
KEGG_PATHWAY	dre03082:ATP-dependent chromatin remodeling		16	HIST1H2A10, SI:CH1073-153I20.5, MBD2, HIST1H2A5, HIST1H2A4, HIST1H2A7, SI:DKEY-23A13.6, HIST1H2A6, SI:DKEY-108K21.19, SI:CH211-113A14.7, HIST1H2A3, HIST1H2A2, SI:DKEY-108K21.15, SI:DKEY-261M9.7, SI:CH73-368J24.13, RSF1A	0.0190687
GOTERM_BP_FAT	GO:0009617	response to bacterium	12	SI:DKEY-261M9.7, SHPK, HIST1H2A4, SI:DKEY-23A13.6, HIST1H2A7, SI:DKEY-108K21.19, SI:CH211-113A14.7, HIST1H2A1, HIST1H2A3, CRP2, HIST1H2A2, SI:DKEY-108K21.15	0.17935
GOTERM_BP_FAT	GO:0010605	negative regulation of macromolecule metabolic process	42	ZGC:110216, SI:CH211-113A14.18, SI:CH73-368J24.11, ITIH6, HIST1H2A5, ZBTB20, HIST1H2A4, SI:DKEY-46G23.2, HIST1H2A7, SI:DKEY-23A13.6, HIST1H2A6, HIST1H2A1, SI:DKEY-261M9.12, HIST1H2A3, HIST1H2A2, MECP2, KCTD15B, ATXN1L, SI:CH73-368J24.12, SI:CH211-113A14.24, SI:CH73-368J24.13, UPF2, AGO3A, HIST1H2A10, PNPT1, SI:CH1073-153I20.5, LGALS9L1, MBD2, SI:DKEY-108K21.19, SI:CH211-113A14.7, CBFA2T3, SI:DKEY…	0.233682
GOTERM_BP_FAT	GO:0098542	defense response to other organism	17	LOC108179221, ZGC:173581, HIST1H2A4, BTR22, HIST1H2A7, SI:DKEY-23A13.6, DDX41, SI:DKEY-108K21.19, SI:CH211-113A14.7, HIST1H2A1, HIST1H2A3, CRP2, HIST1H2A2, SI:DKEY-108K21.15, HCK, SI:DKEY-261M9.7, RIGI	0.406535
GOTERM_BP_FAT	GO:0006325	chromatin organization	30	ZGC:110216, SI:CH211-113A14.18, SI:CH73-368J24.11, HIST1H2A5, CHD5, HIST1H2A4, HIST1H2A7, SI:DKEY-23A13.6, HIST1H2A6, HIST1H2A1, SI:DKEY-261M9.12, HIST1H2A3, HIST1H2A2, CABIN1, SI:DKEY-108K21.21, LOC570405, UIMC1, SI:CH73-368J24.12, SI:CH211-113A14.24, SI:CH73-368J24.13, SHPRH, HIST1H2A10, SI:CH1073-153I20.5, MBD2, SI:DKEY-108K21.19, SI:CH211-113A14.7, SI:DKEY-108K21.15, ZNFX1, LOXL2A, SI:DKEY-26…	0.406535
GOTERM_BP_FAT	GO:0009892	negative regulation of metabolic process	42	ZGC:110216, SI:CH211-113A14.18, SI:CH73-368J24.11, ITIH6, HIST1H2A5, ZBTB20, HIST1H2A4, SI:DKEY-46G23.2, HIST1H2A7, SI:DKEY-23A13.6, HIST1H2A6, HIST1H2A1, SI:DKEY-261M9.12, HIST1H2A3, HIST1H2A2, MECP2, KCTD15B, ATXN1L, SI:CH73-368J24.12, SI:CH211-113A14.24, SI:CH73-368J24.13, UPF2, AGO3A, HIST1H2A10, PNPT1, SI:CH1073-153I20.5, LGALS9L1, MBD2, SI:DKEY-108K21.19, SI:CH211-113A14.7, CBFA2T3, SI:DKEY…	0.406769
GOTERM_BP_FAT	GO:0006952	defense response	18	LOC108179221, ZGC:173581, HIST1H2A4, BTR22, HIST1H2A7, SI:DKEY-23A13.6, DDX41, SI:DKEY-108K21.19, SI:CH211-113A14.7, HIST1H2A1, HIST1H2A3, CRP2, HIST1H2A2, SI:DKEY-108K21.15, MECP2, HCK, SI:DKEY-261M9.7, RIGI	0.828861
GOTERM_BP_FAT	GO:0002376	immune system process	31	EPS15L1B, SI:CH211-132G1.3, PRKDC, HIST1H2A4, BTR22, HIST1H2A7, SI:DKEY-23A13.6, DDX41, HSP90AA1.1, IFI44F5, HIST1H2A1, HIST1H2A3, HIST1H2A2, LOC108179221, SI:DKEY-239J18.3, ZGC:173581, ZGC:174154, FANCA, SI:DKEY-108K21.19, SI:CH211-113A14.7, SI:DKEY-26G8.5, SI:DKEY-108K21.15, ZGC:174855, CTSLB, HCK, FER, ZNFX1, SI:DKEY-261M9.7, AGO2, ZGC:65811, RIGI	0.828861
GOTERM_BP_FAT	GO:0051707	response to other organism	18	LOC108179221, ZGC:173581, HIST1H2A4, BTR22, HIST1H2A7, SI:DKEY-23A13.6, DDX41, SI:DKEY-108K21.19, SI:CH211-113A14.7, HIST1H2A1, HIST1H2A3, CRP2, HIST1H2A2, SI:DKEY-108K21.15, HCK, SI:DKEY-261M9.7, SHPK, RIGI	0.949915
GOTERM_BP_FAT	GO:0043207	response to external biotic stimulus	18	LOC108179221, ZGC:173581, HIST1H2A4, BTR22, HIST1H2A7, SI:DKEY-23A13.6, DDX41, SI:DKEY-108K21.19, SI:CH211-113A14.7, HIST1H2A1, HIST1H2A3, CRP2, HIST1H2A2, SI:DKEY-108K21.15, HCK, SI:DKEY-261M9.7, SHPK, RIGI	0.949915
GOTERM_BP_FAT	GO:0010558	negative regulation of macromolecule biosynthetic process	33	HIST1H2A5, ZBTB20, HIST1H2A4, HIST1H2A7, SI:DKEY-23A13.6, HIST1H2A6, HIST1H2A1, HIST1H2A3, HIST1H2A2, MECP2, KCTD15B, ATXN1L, SI:CH73-368J24.13, UPF2, AGO3A, HIST1H2A10, PNPT1, SI:CH1073-153I20.5, LGALS9L1, MBD2, SI:DKEY-108K21.19, SI:CH211-113A14.7, CBFA2T3, SI:DKEY-108K21.15, SKIC8, ZNFX1, LOXL2A, SI:DKEY-261M9.7, VDRA, VDRB, AGO1, AGO2, PAF1	0.993655
GOTERM_BP_FAT	GO:0009607	response to biotic stimulus	18	LOC108179221, ZGC:173581, HIST1H2A4, BTR22, HIST1H2A7, SI:DKEY-23A13.6, DDX41, SI:DKEY-108K21.19, SI:CH211-113A14.7, HIST1H2A1, HIST1H2A3, CRP2, HIST1H2A2, SI:DKEY-108K21.15, HCK, SI:DKEY-261M9.7, SHPK, RIGI	0.993655
GOTERM_BP_FAT	GO:0010629	negative regulation of gene expression	24	UPF2, AGO3A, HIST1H2A10, PNPT1, SI:CH1073-153I20.5, LGALS9L1, MBD2, HIST1H2A5, HIST1H2A4, HIST1H2A7, SI:DKEY-23A13.6, HIST1H2A6, SI:DKEY-108K21.19, SI:CH211-113A14.7, HIST1H2A1, HIST1H2A3, HIST1H2A2, SI:DKEY-108K21.15, SKIC8, ZNFX1, SI:DKEY-261M9.7, AGO1, AGO2, SI:CH73-368J24.13	0.993655
GOTERM_BP_FAT	GO:0044419	biological process involved in interspecies interaction between organisms	18	LOC108179221, ZGC:173581, HIST1H2A4, BTR22, HIST1H2A7, SI:DKEY-23A13.6, DDX41, SI:DKEY-108K21.19, SI:CH211-113A14.7, HIST1H2A1, HIST1H2A3, CRP2, HIST1H2A2, SI:DKEY-108K21.15, HCK, SI:DKEY-261M9.7, SHPK, RIGI	0.993655
GOTERM_BP_FAT	GO:0009890	negative regulation of biosynthetic process	33	HIST1H2A5, ZBTB20, HIST1H2A4, HIST1H2A7, SI:DKEY-23A13.6, HIST1H2A6, HIST1H2A1, HIST1H2A3, HIST1H2A2, MECP2, KCTD15B, ATXN1L, SI:CH73-368J24.13, UPF2, AGO3A, HIST1H2A10, PNPT1, SI:CH1073-153I20.5, LGALS9L1, MBD2, SI:DKEY-108K21.19, SI:CH211-113A14.7, CBFA2T3, SI:DKEY-108K21.15, SKIC8, ZNFX1, LOXL2A, SI:DKEY-261M9.7, VDRA, VDRB, AGO1, AGO2, PAF1	0.993655
GOTERM_BP_FAT	GO:0009605	response to external stimulus	20	LOC108179221, ZGC:173581, HIST1H2A4, BTR22, HIST1H2A7, ATP2A1, SI:DKEY-23A13.6, DDX41, SI:DKEY-108K21.19, SI:CH211-113A14.7, HIST1H2A1, HIST1H2A3, CRP2, HIST1H2A2, SI:DKEY-108K21.15, HCK, FER, SI:DKEY-261M9.7, SHPK, RIGI	0.993655
GOTERM_BP_FAT	GO:0006950	response to stress	48	FTO, SMARCAL1, MCM7, CLPB, PRKDC, MYCBP2, HIST1H2A4, BTR22, HIST1H2A7, SI:DKEY-23A13.6, DDX41, HSP90AA1.1, HIST1H2A1, HIST1H2A3, CRP2, HIST1H2A2, MECP2, UIMC1, ANXA6, PCLAF, ENPP4, CIAO2A, HSP70L, ATG7, PLXNA1B, DSPB, LOC108179221, SHPRH, ZGC:173581, ASCC1, FANCA, PPP4R3B, ZGC:153713, SI:DKEY-108K21.19, FANCB, SI:CH211-113A14.7, SI:DKEY-108K21.15, DDB1, HCK, LOXL2A, SI:DKEY-261M9.7, POLE2, PXDN, …	0.993655
Annotation Cluster 2	Enrichment Score: 2.6693706852563697
Category	Term		Count	Genes	FDR
GOTERM_BP_FAT	GO:0098742	cell-cell adhesion via plasma-membrane adhesion molecules	14	PCDH2G2, PCDH2G3, PCDH2G1, PTPRFA, PCDH2G8, PCDH2G6, PCDH2G7, PCDH2AB6, PCDH2G5, LOC103909937, SDK2A, PCDH2G12, PCDH2G10, NECTIN1B	0.0138694
GOTERM_BP_FAT	GO:0007156	homophilic cell adhesion via plasma membrane adhesion molecules	13	PCDH2G2, PCDH2G3, PCDH2G1, PCDH2G8, PCDH2G6, PCDH2G7, PCDH2AB6, PCDH2G5, LOC103909937, SDK2A, PCDH2G12, PCDH2G10, NECTIN1B	0.0138694
GOTERM_BP_FAT	GO:0098609	cell-cell adhesion	17	PCDH2G2, DSPB, OBSCNA, PCDH2G3, PCDH2G1, SI:CH211-132G1.3, PTPRFA, PCDH2G8, PCDH2G6, PCDH2G7, PCDH2AB6, PCDH2G5, LOC103909937, SDK2A, PCDH2G12, PCDH2G10, NECTIN1B	0.527006
GOTERM_BP_FAT	GO:0007155	cell adhesion	23	PCDH2G2, DSPB, OBSCNA, PCDH2G3, PCDH2G1, SI:CH211-215C18.3, SI:CH211-132G1.3, PTPRFA, PCDH2G8, VCLA, PCDH2G6, PCDH2G7, PCDH2AB6, PCDH2G5, PARD3AA, FER, LOC103909937, SDK2A, PCDH2G12, NCAM1B, ZGC:65811, PCDH2G10, NECTIN1B	0.698216
GOTERM_MF_FAT	GO:0005509	calcium ion binding	26	PCDH2G2, EPS15L1B, PCDH2G3, TBC1D9B, PCDH2G1, CAPN1B, RASEF2, RASEF, ITPR2, PCDH2G8, PCDH2G6, PCDH2G7, PCDH2AB6, RYR3, PCDH2G5, LOC103909937, RYR2A, ANXA6, PCDH2G12, PCDH2G10, PLCD3B, MYL13, DST, LOXL2A, CAPN2L, FBN1	0.964286
Annotation Cluster 3	Enrichment Score: 2.3074066297436437
Category	Term		Count	Genes	FDR
GOTERM_MF_FAT	GO:0015276	ligand-gated monoatomic ion channel activity	13	KCNJ14, GABRB4, ITPR2, ITPR1A, RYR3, RYR1A, RYR2A, GRIA1B, GRIA4B, GRIA3A, GRIA1A, GRIA2B, GRIA2A	7.71887e-06
GOTERM_MF_FAT	GO:0022834	ligand-gated channel activity	13	KCNJ14, GABRB4, ITPR2, ITPR1A, RYR3, RYR1A, RYR2A, GRIA1B, GRIA4B, GRIA3A, GRIA1A, GRIA2B, GRIA2A	7.71887e-06
KEGG_PATHWAY	dre04080:Neuroactive ligand-receptor interaction		11	GRM7, GABRB4, GRIA1B, PRLH2, TMEM97, GRIA4B, GRIA3A, GRIA2B, GRIA1A, GRIA2A, GABBR1B	4.11783e-05
GOTERM_MF_FAT	GO:0022836	gated channel activity	15	KCNJ14, GABRB4, ITPR2, ITPR1A, SI:CH73-390B10.2, RYR3, RYR1A, RYR2A, PIEZO2, GRIA1B, GRIA4B, GRIA3A, GRIA1A, GRIA2B, GRIA2A	0.000496309
GOTERM_MF_FAT	GO:0030594	neurotransmitter receptor activity	7	GABRB4, GRIA1B, GRIA4B, GRIA3A, GRIA2B, GRIA1A, GRIA2A	0.00976522
GOTERM_CC_FAT	GO:0045211	postsynaptic membrane	11	LRRTM1, GABRB4, GRIA1B, KCTD12.1, ATP2B2, GRIA4B, GRIA3A, UTRN, GRIA2B, GRIA1A, GRIA2A	0.00788401
GOTERM_MF_FAT	GO:0005230	extracellular ligand-gated monoatomic ion channel activity	7	GABRB4, GRIA1B, GRIA4B, GRIA3A, GRIA2B, GRIA1A, GRIA2A	0.0161595
GOTERM_MF_FAT	GO:0008066	glutamate receptor activity	7	GRM7, GRIA1B, GRIA4B, GRIA3A, GRIA2B, GRIA1A, GRIA2A	0.0161595
GOTERM_CC_FAT	GO:0097060	synaptic membrane	13	WU:FJ42B12, GABRB4, KCTD12.1, ATP2B2, EFNB1, LRRTM1, GRIA1B, GRIA4B, UTRN, GRIA3A, GRIA1A, GRIA2B, GRIA2A	0.0112141
GOTERM_CC_FAT	GO:0098878	neurotransmitter receptor complex	6	GRIA1B, GRIA4B, GRIA3A, GRIA2B, GRIA1A, GRIA2A	0.0112141
GOTERM_CC_FAT	GO:0008328	ionotropic glutamate receptor complex	6	GRIA1B, GRIA4B, GRIA3A, GRIA2B, GRIA1A, GRIA2A	0.0112141
GOTERM_CC_FAT	GO:0032281	AMPA glutamate receptor complex	6	GRIA1B, GRIA4B, GRIA3A, GRIA2B, GRIA1A, GRIA2A	0.0112141
GOTERM_CC_FAT	GO:0098839	postsynaptic density membrane	7	GRIA1B, ATP2B2, GRIA4B, GRIA3A, GRIA2B, GRIA1A, GRIA2A	0.0113836
GOTERM_MF_FAT	GO:0005216	monoatomic ion channel activity	18	KCNJ14, GABRB4, ITPR2, ITPR1A, SI:CH73-390B10.2, LRRC8AB, GHITM, RYR3, RYR1A, RYR2A, PIEZO2, GRIA1B, GRIA4B, GRIA3A, TMEM38B, GRIA1A, GRIA2B, GRIA2A	0.0254933
GOTERM_MF_FAT	GO:0015267	channel activity	19	KCNJ14, GABRB4, ITPR2, ITPR1A, SI:CH73-390B10.2, LRRC8AB, GHITM, RYR3, RYR1A, RYR2A, PIEZO2, GRIA1B, BCL2A, GRIA4B, GRIA3A, TMEM38B, GRIA1A, GRIA2B, GRIA2A	0.0254933
GOTERM_MF_FAT	GO:0022803	passive transmembrane transporter activity	19	KCNJ14, GABRB4, ITPR2, ITPR1A, SI:CH73-390B10.2, LRRC8AB, GHITM, RYR3, RYR1A, RYR2A, PIEZO2, GRIA1B, BCL2A, GRIA4B, GRIA3A, TMEM38B, GRIA1A, GRIA2B, GRIA2A	0.0254933
GOTERM_CC_FAT	GO:0098590	plasma membrane region	26	LIPEB, SLC23A2, CASKB, SLC9A1A, GABRB4, KCTD12.1, LIN7B, PARD3AA, EFNB1, SHROOM2A, SI, LRRTM1, GRIA4B, SLC16A2, MPDZ, GRIA2B, GRIA2A, WU:FJ42B12, SHROOM3, ATP2B2, PDZK1, GRIA1B, ZGC:65811, UTRN, GRIA3A, GRIA1A	0.0180782
GOTERM_MF_FAT	GO:0098960	postsynaptic neurotransmitter receptor activity	6	GRIA1B, GRIA4B, GRIA3A, GRIA2B, GRIA1A, GRIA2A	0.0254933
GOTERM_MF_FAT	GO:0099529	neurotransmitter receptor activity involved in regulation of postsynaptic membrane potential	6	GRIA1B, GRIA4B, GRIA3A, GRIA2B, GRIA1A, GRIA2A	0.0254933
GOTERM_MF_FAT	GO:1904315	transmitter-gated monoatomic ion channel activity involved in regulation of postsynaptic membrane potential	6	GRIA1B, GRIA4B, GRIA3A, GRIA2B, GRIA1A, GRIA2A	0.0254933
GOTERM_MF_FAT	GO:0022824	transmitter-gated monoatomic ion channel activity	6	GRIA1B, GRIA4B, GRIA3A, GRIA2B, GRIA1A, GRIA2A	0.0254933
GOTERM_MF_FAT	GO:0022835	transmitter-gated channel activity	6	GRIA1B, GRIA4B, GRIA3A, GRIA2B, GRIA1A, GRIA2A	0.0254933
GOTERM_MF_FAT	GO:0004970	glutamate-gated receptor activity	6	GRIA1B, GRIA4B, GRIA3A, GRIA2B, GRIA1A, GRIA2A	0.0254933
GOTERM_MF_FAT	GO:0004971	AMPA glutamate receptor activity	6	GRIA1B, GRIA4B, GRIA3A, GRIA2B, GRIA1A, GRIA2A	0.0254933
GOTERM_CC_FAT	GO:0099634	postsynaptic specialization membrane	7	GRIA1B, ATP2B2, GRIA4B, GRIA3A, GRIA2B, GRIA1A, GRIA2A	0.0215265
GOTERM_CC_FAT	GO:0098802	plasma membrane signaling receptor complex	8	IGF1RB, GRIA1B, GRIA4B, GRIA3A, GRIA2B, GRIA1A, GRIA2A, GABBR1B	0.024846
GOTERM_CC_FAT	GO:0034702	monoatomic ion channel complex	12	RYR1A, GABRB4, KCNJ14, GRIA1B, SI:CH73-390B10.2, LRRC8AB, GRIA4B, GRIA3A, GRIA2B, GRIA1A, RYR3, GRIA2A	0.024846
GOTERM_BP_FAT	GO:0035249	synaptic transmission, glutamatergic	6	GRIA1B, GRIA4B, GRIA3A, GRIA2B, GRIA1A, GRIA2A	0.165592
GOTERM_BP_FAT	GO:0034220	monoatomic ion transmembrane transport	23	SLC9A1A, KCNJ14, GABRB4, ITPR2, KCTD12.1, ITPR1A, SI:CH73-390B10.2, ATP2A1, ATP2B2, LRRC8AB, GHITM, RYR3, ATP1A3A, RYR1A, RYR2A, GRIA1B, NNT2, GRIA4B, GRIA3A, TMEM38B, GRIA1A, GRIA2B, GRIA2A	0.207887
GOTERM_MF_FAT	GO:0046873	metal ion transmembrane transporter activity	16	SLC23A2, SLC9A1A, SLC30A8, KCNJ14, ITPR2, ITPR1A, ATP2A1, ATP2B2, LOC103911794, GHITM, RYR3, ATP1A3A, RYR1A, RYR2A, SLC1A8B, TMEM38B	0.0622725
GOTERM_BP_FAT	GO:0050804	modulation of chemical synaptic transmission	9	CASKB, GRM7, DLGAP4A, GRIA1B, GRIA4B, GRIA3A, GRIA2B, GRIA1A, GRIA2A	0.267735
GOTERM_BP_FAT	GO:0099177	regulation of trans-synaptic signaling	9	CASKB, GRM7, DLGAP4A, GRIA1B, GRIA4B, GRIA3A, GRIA2B, GRIA1A, GRIA2A	0.267735
GOTERM_CC_FAT	GO:0043235	receptor complex	12	IGF1RB, GABRB4, GRIA1B, EK1, KCTD12.1, GRIA4B, GRIA3A, GRIA2B, GRIA1A, GRIA2A, PLXNA1B, GABBR1B	0.0659615
GOTERM_BP_FAT	GO:0006811	monoatomic ion transport	27	SLC9A1A, GABRB4, ITPR2, ATP2A1, KCTD12.1, ITPR1A, GHITM, RYR3, ATP1A3A, RYR2A, ANXA6, GRIA4B, TMEM38B, GRIA2B, GRIA2A, LOC558816, SLC30A8, KCNJ14, SI:CH73-390B10.2, ATP2B2, LOC103911794, LRRC8AB, RYR1A, GRIA1B, NNT2, GRIA3A, GRIA1A	0.478351
GOTERM_BP_FAT	GO:0099536	synaptic signaling	9	GRIA1B, GRIA4B, GRIA3A, UTRN, LIN7B, SPG11, GRIA2B, GRIA1A, GRIA2A	0.527006
GOTERM_MF_FAT	GO:0022890	inorganic cation transmembrane transporter activity	23	SLC23A2, SLC9A1A, SLC30A8, KCNJ14, ITPR2, ITPR1A, ATP2A1, ATP2B2, LOC103911794, GHITM, RYR3, ATP1A3A, RYR1A, RYR2A, SLC1A8B, GRIA1B, NNT2, GRIA4B, GRIA3A, TMEM38B, GRIA1A, GRIA2B, GRIA2A	0.179766
GOTERM_CC_FAT	GO:0030054	cell junction	38	SORBS2A, CASKB, GABRB4, VCLA, KCTD12.1, LIN7B, PARD3AA, EFNB1, SHROOM2A, SYNGR2A, LRRTM1, CYP11C1, SDK2A, LOC101883343, GRIA4B, MAGI2B, SPG11, MPDZ, GRIA2B, PPFIA2, GRIA2A, DSPB, LOC110440104, WU:FJ42B12, DLGAP4A, SHROOM3, ATP2B2, SORBS1, PTK2AA, DNM2B, VAPA, TNS3.2, GRIA1B, UTRN, GRIA3A, SEPTIN5B, NECTIN1B, GRIA1A	0.166633
GOTERM_BP_FAT	GO:0007268	chemical synaptic transmission	8	GRIA1B, GRIA4B, GRIA3A, LIN7B, SPG11, GRIA2B, GRIA1A, GRIA2A	0.622336
GOTERM_BP_FAT	GO:0098916	anterograde trans-synaptic signaling	8	GRIA1B, GRIA4B, GRIA3A, LIN7B, SPG11, GRIA2B, GRIA1A, GRIA2A	0.622336
GOTERM_BP_FAT	GO:0099537	trans-synaptic signaling	8	GRIA1B, GRIA4B, GRIA3A, LIN7B, SPG11, GRIA2B, GRIA1A, GRIA2A	0.622336
GOTERM_MF_FAT	GO:0015085	calcium ion transmembrane transporter activity	8	RYR1A, RYR2A, ITPR2, ITPR1A, ATP2A1, ATP2B2, GHITM, RYR3	0.209001
GOTERM_BP_FAT	GO:0006816	calcium ion transport	9	RYR1A, RYR2A, ANXA6, ITPR2, ITPR1A, ATP2A1, ATP2B2, GHITM, RYR3	0.644696
GOTERM_BP_FAT	GO:0007267	cell-cell signaling	10	GRIA1B, GRIA4B, GRIA3A, UTRN, LIN7B, SPG11, GRIA2B, GRIA1A, GRIA2A, GABBR1B	0.704257
GOTERM_MF_FAT	GO:0004888	transmembrane signaling receptor activity	16	IGF1RB, LOC101883382, GABRB4, EK1, LOC137487186, GABBR1B, IFNGR1L, GRM7, GRIA1B, GRIA4B, GRIA3A, GRIA1A, GRIA2B, UNC5CA, GRIA2A, PLXNA1B	0.273777
GOTERM_MF_FAT	GO:0015075	monoatomic ion transmembrane transporter activity	27	SLC23A2, SLC9A1A, GABRB4, ITPR2, ATP2A1, ITPR1A, GHITM, RYR3, ATP1A3A, RYR2A, PIEZO2, SLC1A8B, GRIA4B, TMEM38B, GRIA2B, GRIA2A, SLC30A8, KCNJ14, SI:CH73-390B10.2, ATP2B2, LOC103911794, LRRC8AB, RYR1A, GRIA1B, NNT2, GRIA3A, GRIA1A	0.27829
GOTERM_BP_FAT	GO:0030001	metal ion transport	16	LOC558816, SLC9A1A, SLC30A8, KCNJ14, ITPR2, ITPR1A, ATP2A1, ATP2B2, LOC103911794, GHITM, RYR3, ATP1A3A, RYR1A, RYR2A, ANXA6, TMEM38B	0.777861
GOTERM_BP_FAT	GO:0070588	calcium ion transmembrane transport	8	RYR1A, RYR2A, ITPR2, ITPR1A, ATP2A1, ATP2B2, GHITM, RYR3	0.779664
GOTERM_MF_FAT	GO:0015318	inorganic molecular entity transmembrane transporter activity	24	SLC23A2, SLC9A1A, SLC30A8, KCNJ14, GABRB4, ITPR2, ITPR1A, ATP2A1, ATP2B2, LOC103911794, GHITM, RYR3, ATP1A3A, RYR1A, RYR2A, SLC1A8B, GRIA1B, NNT2, GRIA4B, GRIA3A, TMEM38B, GRIA1A, GRIA2B, GRIA2A	0.391414
GOTERM_CC_FAT	GO:0036477	somatodendritic compartment	13	SI:CH211-215C18.3, EK1, HSP90AA1.1, LOC137487186, GRIA1B, GRIA4B, MAGI2B, PDE1CA, GRIA3A, SPG11, GRIA1A, GRIA2B, GRIA2A	0.388114
GOTERM_MF_FAT	GO:0005342	organic acid transmembrane transporter activity	11	SLC23A2, SI:DKEY-178E17.1, SLC25A29L, SLC1A8B, GRIA1B, GRIA4B, GRIA3A, GRIA2B, ZGC:101540, GRIA1A, GRIA2A	0.391414
GOTERM_MF_FAT	GO:0046943	carboxylic acid transmembrane transporter activity	11	SLC23A2, SI:DKEY-178E17.1, SLC25A29L, SLC1A8B, GRIA1B, GRIA4B, GRIA3A, GRIA2B, ZGC:101540, GRIA1A, GRIA2A	0.391414
GOTERM_MF_FAT	GO:0060089	molecular transducer activity	19	IGF1RB, LOC101883382, GABRB4, EK1, LOC137487186, GABBR1B, IFNGR1L, GRM7, VDRA, VDRB, GRIA1B, GRIA4B, GRIA3A, RECK, GRIA1A, GRIA2B, UNC5CA, GRIA2A, PLXNA1B	0.417147
GOTERM_MF_FAT	GO:0038023	signaling receptor activity	19	IGF1RB, LOC101883382, GABRB4, EK1, LOC137487186, GABBR1B, IFNGR1L, GRM7, VDRA, VDRB, GRIA1B, GRIA4B, GRIA3A, RECK, GRIA1A, GRIA2B, UNC5CA, GRIA2A, PLXNA1B	0.417147
GOTERM_CC_FAT	GO:0098794	postsynapse	12	DLGAP4A, LRRTM1, GABRB4, GRIA1B, KCTD12.1, ATP2B2, GRIA4B, GRIA3A, UTRN, GRIA2B, GRIA1A, GRIA2A	0.465737
GOTERM_BP_FAT	GO:0055085	transmembrane transport	31	SLC23A2, SLC9A1A, GABRB4, ITPR2, ATP2A1, KCTD12.1, ITPR1A, GHITM, RYR3, ATP1A3A, RYR2A, SLC1A8B, GRIA4B, SLC16A2, TMEM38B, SLC22A31, GRIA2B, GRIA2A, SLC30A8, SI:DKEY-178E17.1, KCNJ14, SI:CH73-390B10.2, ATP2B2, LRRC8AB, SLC25A47B, RYR1A, SLC25A29L, GRIA1B, NNT2, GRIA3A, GRIA1A	0.993655
GOTERM_CC_FAT	GO:0099572	postsynaptic specialization	8	DLGAP4A, GRIA1B, ATP2B2, GRIA4B, GRIA3A, GRIA2B, GRIA1A, GRIA2A	0.465737
GOTERM_CC_FAT	GO:0030425	dendrite	11	SI:CH211-215C18.3, GRIA1B, EK1, GRIA4B, GRIA3A, MAGI2B, SPG11, GRIA2B, LOC137487186, GRIA1A, GRIA2A	0.465737
GOTERM_CC_FAT	GO:0097447	dendritic tree	11	SI:CH211-215C18.3, GRIA1B, EK1, GRIA4B, GRIA3A, MAGI2B, SPG11, GRIA2B, LOC137487186, GRIA1A, GRIA2A	0.465737
GOTERM_MF_FAT	GO:0015171	amino acid transmembrane transporter activity	8	SLC25A29L, SLC1A8B, GRIA1B, GRIA4B, GRIA3A, GRIA2B, GRIA1A, GRIA2A	0.571842
GOTERM_CC_FAT	GO:0045202	synapse	23	LOC110440104, WU:FJ42B12, DLGAP4A, GABRB4, KCTD12.1, ATP2B2, LIN7B, EFNB1, DNM2B, SYNGR2A, LRRTM1, CYP11C1, SDK2A, GRIA1B, GRIA4B, UTRN, GRIA3A, SPG11, SEPTIN5B, GRIA1A, GRIA2B, PPFIA2, GRIA2A	0.498115
GOTERM_CC_FAT	GO:0043197	dendritic spine	6	GRIA1B, GRIA4B, GRIA3A, GRIA2B, GRIA1A, GRIA2A	0.654984
GOTERM_CC_FAT	GO:0044309	neuron spine	6	GRIA1B, GRIA4B, GRIA3A, GRIA2B, GRIA1A, GRIA2A	0.654984
GOTERM_CC_FAT	GO:0098984	neuron to neuron synapse	7	GRIA1B, ATP2B2, GRIA4B, GRIA3A, GRIA2B, GRIA1A, GRIA2A	0.675826
GOTERM_CC_FAT	GO:0014069	postsynaptic density	7	GRIA1B, ATP2B2, GRIA4B, GRIA3A, GRIA2B, GRIA1A, GRIA2A	0.675826
GOTERM_CC_FAT	GO:0032279	asymmetric synapse	7	GRIA1B, ATP2B2, GRIA4B, GRIA3A, GRIA2B, GRIA1A, GRIA2A	0.675826
GOTERM_BP_FAT	GO:0006812	monoatomic cation transport	17	LOC558816, SLC9A1A, SLC30A8, KCNJ14, ITPR2, ITPR1A, ATP2A1, ATP2B2, LOC103911794, GHITM, RYR3, ATP1A3A, RYR1A, RYR2A, ANXA6, NNT2, TMEM38B	0.993655
GOTERM_CC_FAT	GO:1902495	transmembrane transporter complex	14	NDUFA13, KCNJ14, GABRB4, SI:CH73-390B10.2, LRRC8AB, RYR3, RYR1A, GRIA1B, NDUFV3, GRIA4B, GRIA3A, GRIA1A, GRIA2B, GRIA2A	0.807862
GOTERM_CC_FAT	GO:1990351	transporter complex	14	NDUFA13, KCNJ14, GABRB4, SI:CH73-390B10.2, LRRC8AB, RYR3, RYR1A, GRIA1B, NDUFV3, GRIA4B, GRIA3A, GRIA1A, GRIA2B, GRIA2A	0.882753
GOTERM_MF_FAT	GO:0008514	organic anion transmembrane transporter activity	11	SLC23A2, SI:DKEY-178E17.1, SLC25A29L, SLC1A8B, GRIA1B, GRIA4B, GRIA3A, GRIA2B, ZGC:101540, GRIA1A, GRIA2A	0.964286
GOTERM_BP_FAT	GO:0098655	monoatomic cation transmembrane transport	13	SLC9A1A, KCNJ14, ITPR2, ITPR1A, ATP2A1, ATP2B2, GHITM, RYR3, ATP1A3A, RYR1A, RYR2A, NNT2, TMEM38B	0.993655
GOTERM_BP_FAT	GO:0098662	inorganic cation transmembrane transport	13	SLC9A1A, KCNJ14, ITPR2, ITPR1A, ATP2A1, ATP2B2, GHITM, RYR3, ATP1A3A, RYR1A, RYR2A, NNT2, TMEM38B	0.993655
GOTERM_BP_FAT	GO:0098660	inorganic ion transmembrane transport	14	SLC9A1A, KCNJ14, GABRB4, ITPR2, ITPR1A, ATP2A1, ATP2B2, GHITM, RYR3, ATP1A3A, RYR1A, RYR2A, NNT2, TMEM38B	0.993655
GOTERM_MF_FAT	GO:0008324	monoatomic cation transmembrane transporter activity	17	SLC23A2, SLC9A1A, SLC30A8, KCNJ14, ITPR2, ITPR1A, ATP2A1, ATP2B2, LOC103911794, GHITM, RYR3, ATP1A3A, RYR1A, RYR2A, SLC1A8B, NNT2, TMEM38B	0.964286
GOTERM_CC_FAT	GO:0043005	neuron projection	16	IGF1RB, SI:CH211-215C18.3, MYCBP2, GABRB4, EK1, LOC137487186, MAP2, GRIA1B, NCAM1B, GRIA4B, MAGI2B, GRIA3A, SPG11, GRIA1A, GRIA2B, GRIA2A	0.955614
GOTERM_MF_FAT	GO:0005253	monoatomic anion channel activity	3	GABRB4, SI:CH73-390B10.2, LRRC8AB	0.964286
GOTERM_MF_FAT	GO:0008509	monoatomic anion transmembrane transporter activity	3	GABRB4, SI:CH73-390B10.2, LRRC8AB	0.964286
Annotation Cluster 4	Enrichment Score: 1.909930261000357
Category	Term		Count	Genes	FDR
GOTERM_MF_FAT	GO:0003677	DNA binding	102	SMARCAL1, LOC108190746, LOC108190747, SI:CH211-235I11.4, SI:CH73-368J24.10, SI:CH73-368J24.11, HIST1H2A5, HIST1H2A4, ZNF1004, ZBTB20, HIST1H2A7, HIST1H2A6, ZGC:174224, ZGC:174623, HIST1H2A1, HIST1H2A3, HIST1H2A2, ASCL1B, ZGC:173816, SI:CH73-368J24.12, BBX, SI:CH73-368J24.13, ZMP:0000000938, SI:CH211-113A14.29, DNTTIP1, ZNF1113, ZGC:171220, ZNF1070, TBPL2, ZNF687A, ZGC:110216, ZGC:173552, ZNF1069,…	4.43834e-06
GOTERM_MF_FAT	GO:0003690	double-stranded DNA binding	45	ZGC:110216, ZGC:136308, LOC137487209, SI:CH211-113A14.18, LOC137487229, SI:CH211-235I11.4, SI:CH73-368J24.11, ZNF1069, ZBTB20, ZGC:174288, ZNF1004, ZGC:174268, ZGC:174224, ZGC:174623, SI:DKEY-261M9.12, ZGC:76872, ASCL1B, ZGC:174704, MECP2, LOC564840, ZGC:173816, ORC2, SI:CH73-368J24.12, SI:DKEY-66I24.8, SI:CH211-113A14.24, SMAD10A, BBX, HMBOX1B, LOC101884037, HMBOX1A, ZMP:0000000938, SI:DKEY-1B17…	0.0247709
GOTERM_MF_FAT	GO:0000981	DNA-binding transcription factor activity, RNA polymerase II-specific	35	ZNF576.2, ZGC:136308, LOC137487209, LOC137487229, SI:CH211-235I11.4, ZNF1069, ZBTB20, ZGC:174288, ZNF1004, ZGC:174268, ZGC:174224, ZGC:174623, ZGC:76872, ASCL1B, ZGC:174704, LOC564840, ZGC:173816, SI:DKEY-66I24.8, SMAD10A, BBX, LOC101884037, ZMP:0000000938, SI:DKEY-1B17.5, SI:CH211-142B24.6, ZFHX2, LOC110437792, OLIG3, ZNF45L, ZNF1113, ZGC:171220, ETV6, VDRA, ZNF1070, VDRB, SMAD4B	0.0354419
GOTERM_MF_FAT	GO:0003700	DNA-binding transcription factor activity	37	ZNF576.2, ZGC:136308, LOC137487209, LOC137487229, SI:CH211-235I11.4, ZNF1069, ZBTB20, ZGC:174288, ZNF1004, ZGC:174268, ZGC:174224, ZGC:174623, ZGC:76872, ASCL1B, ZGC:174704, MECP2, LOC564840, ZGC:173816, SI:DKEY-66I24.8, SMAD10A, BBX, LOC101884037, ZMP:0000000938, SI:DKEY-1B17.5, SI:CH211-142B24.6, ZFHX2, LOC110437792, OLIG3, ZNF45L, LOC100330653, ZNF1113, ZGC:171220, ETV6, VDRA, ZNF1070, VDRB, S…	0.0354419
GOTERM_MF_FAT	GO:0000977	RNA polymerase II transcription regulatory region sequence-specific DNA binding	34	ZGC:136308, LOC137487209, LOC137487229, SI:CH211-235I11.4, ZNF1069, ZBTB20, ZGC:174288, ZNF1004, ZGC:174268, ZGC:174224, ZGC:174623, ZGC:76872, ASCL1B, ZGC:174704, LOC564840, ZGC:173816, SI:DKEY-66I24.8, SMAD10A, BBX, LOC101884037, ZMP:0000000938, SI:DKEY-1B17.5, SI:CH211-142B24.6, ZFHX2, LOC110437792, OLIG3, ZNF45L, LOC100330653, ZNF1113, ZGC:171220, VDRA, ZNF1070, VDRB, SMAD4B	0.0664179
GOTERM_MF_FAT	GO:0043565	sequence-specific DNA binding	42	ZGC:136308, LOC137487209, LOC137487229, SI:CH211-235I11.4, ZNF1069, ZBTB20, ZGC:174288, ZNF1004, ZGC:174268, ZGC:174224, ZGC:174623, ZGC:76872, ASCL1B, ZGC:174704, MECP2, LOC564840, ZGC:173816, ORC2, SI:DKEY-66I24.8, SMAD10A, BBX, HMBOX1B, LOC101884037, HMBOX1A, ZMP:0000000938, SI:DKEY-1B17.5, SI:CH211-142B24.6, ZFHX2, LOC110437792, OLIG3, ZNF45L, MBD2, LOC100330653, ZNF1113, ZGC:171220, ETV6, VD…	0.0921542
GOTERM_MF_FAT	GO:0000976	transcription cis-regulatory region binding	35	ZGC:136308, LOC137487209, LOC137487229, SI:CH211-235I11.4, ZNF1069, ZBTB20, ZGC:174288, ZNF1004, ZGC:174268, ZGC:174224, ZGC:174623, ZGC:76872, ASCL1B, ZGC:174704, LOC564840, ZGC:173816, SI:DKEY-66I24.8, SMAD10A, BBX, LOC101884037, ZMP:0000000938, SI:DKEY-1B17.5, SI:CH211-142B24.6, ZFHX2, LOC110437792, OLIG3, ZNF45L, LOC100330653, ZNF1113, ZGC:171220, VDRA, ZNF1070, VDRB, SMAD4B, TBPL2	0.134428
GOTERM_MF_FAT	GO:0001067	transcription regulatory region nucleic acid binding	35	ZGC:136308, LOC137487209, LOC137487229, SI:CH211-235I11.4, ZNF1069, ZBTB20, ZGC:174288, ZNF1004, ZGC:174268, ZGC:174224, ZGC:174623, ZGC:76872, ASCL1B, ZGC:174704, LOC564840, ZGC:173816, SI:DKEY-66I24.8, SMAD10A, BBX, LOC101884037, ZMP:0000000938, SI:DKEY-1B17.5, SI:CH211-142B24.6, ZFHX2, LOC110437792, OLIG3, ZNF45L, LOC100330653, ZNF1113, ZGC:171220, VDRA, ZNF1070, VDRB, SMAD4B, TBPL2	0.134428
GOTERM_MF_FAT	GO:1990837	sequence-specific double-stranded DNA binding	36	ZGC:136308, LOC137487209, LOC137487229, SI:CH211-235I11.4, ZNF1069, ZBTB20, ZGC:174288, ZNF1004, ZGC:174268, ZGC:174224, ZGC:174623, ZGC:76872, ASCL1B, ZGC:174704, LOC564840, ZGC:173816, ORC2, SI:DKEY-66I24.8, SMAD10A, BBX, LOC101884037, ZMP:0000000938, SI:DKEY-1B17.5, SI:CH211-142B24.6, ZFHX2, LOC110437792, OLIG3, ZNF45L, LOC100330653, ZNF1113, ZGC:171220, VDRA, ZNF1070, VDRB, SMAD4B, TBPL2	0.150469
GOTERM_MF_FAT	GO:0003676	nucleic acid binding	148	SMARCAL1, LOC110438850, LOC108190746, LOC108190747, SI:CH211-235I11.4, SI:CH73-368J24.10, DQX1, SI:CH73-368J24.11, HIST1H2A5, HIST1H2A4, ZNF1004, ZBTB20, HIST1H2A7, HIST1H2A6, ZGC:174224, ZGC:174623, HIST1H2A1, HIST1H2A3, HIST1H2A2, ASCL1B, ZGC:173816, SI:CH73-368J24.12, BBX, SI:CH73-368J24.13, ZMP:0000000938, SI:CH211-113A14.29, LOC101885155, DNTTIP1, ZNF1113, ZGC:171220, LACTB2, TEP1, ZNF1070, …	0.432882
GOTERM_MF_FAT	GO:0000978	RNA polymerase II cis-regulatory region sequence-specific DNA binding	24	LOC137487209, ZFHX2, OLIG3, LOC137487229, LOC100330653, ZNF1113, ZGC:171220, ZBTB20, ZNF1004, ZGC:174288, ZGC:174268, ZGC:174224, ZGC:174623, ZGC:76872, ZGC:174704, ZGC:173816, VDRA, SMAD4B, VDRB, SMAD10A, LOC101884037, ZMP:0000000938, SI:DKEY-1B17.5, SI:CH211-142B24.6	0.516362
GOTERM_MF_FAT	GO:0000987	cis-regulatory region sequence-specific DNA binding	24	LOC137487209, ZFHX2, OLIG3, LOC137487229, LOC100330653, ZNF1113, ZGC:171220, ZBTB20, ZNF1004, ZGC:174288, ZGC:174268, ZGC:174224, ZGC:174623, ZGC:76872, ZGC:174704, ZGC:173816, VDRA, SMAD4B, VDRB, SMAD10A, LOC101884037, ZMP:0000000938, SI:DKEY-1B17.5, SI:CH211-142B24.6	0.539115
GOTERM_MF_FAT	GO:0140110	transcription regulator activity	42	ZNF576.2, ZGC:136308, LOC137487209, LOC137487229, SI:CH211-235I11.4, ZNF1069, ZBTB20, ZGC:174288, ZNF1004, ZGC:174268, ZGC:174224, ZGC:174623, ZGC:76872, MED17, ASCL1B, ZGC:174704, MECP2, LOC564840, KCTD15B, ZGC:173816, SI:DKEY-66I24.8, SMAD10A, BBX, LOC101884037, ZMP:0000000938, SI:DKEY-1B17.5, SI:CH211-142B24.6, NCOA1, ZFHX2, LOC110437792, OLIG3, ZNF45L, LOC100330653, ZNF1113, ZGC:171220, CBFA2…	0.964286
GOTERM_BP_FAT	GO:0006355	regulation of DNA-templated transcription	57	ZNF576.2, SMARCAL1, ZGC:136308, LOC137487229, SI:CH211-235I11.4, ZNF1004, ZBTB20, ZGC:174224, ZGC:174268, ZGC:174623, MED17, ASCL1B, ZGC:174704, MECP2, IGF2A, RPS6KA5, ZGC:173816, BBX, LOC101884037, ZMP:0000000938, NCOA1, OLIG3, ZNF1113, ZGC:171220, CBFA2T3, ETV6, SMAD4B, ZNF1070, RSF1A, LOC137487209, ZNF1069, ZGC:174288, ZGC:76872, LOC564840, KCTD15B, NUP85, ATXN1L, SI:DKEY-66I24.8, SMAD10A, HMB…	0.993655
GOTERM_BP_FAT	GO:2001141	regulation of RNA biosynthetic process	57	ZNF576.2, SMARCAL1, ZGC:136308, LOC137487229, SI:CH211-235I11.4, ZNF1004, ZBTB20, ZGC:174224, ZGC:174268, ZGC:174623, MED17, ASCL1B, ZGC:174704, MECP2, IGF2A, RPS6KA5, ZGC:173816, BBX, LOC101884037, ZMP:0000000938, NCOA1, OLIG3, ZNF1113, ZGC:171220, CBFA2T3, ETV6, SMAD4B, ZNF1070, RSF1A, LOC137487209, ZNF1069, ZGC:174288, ZGC:76872, LOC564840, KCTD15B, NUP85, ATXN1L, SI:DKEY-66I24.8, SMAD10A, HMB…	0.993655
GOTERM_BP_FAT	GO:0006357	regulation of transcription by RNA polymerase II	43	ZNF576.2, SMARCAL1, ZGC:136308, LOC137487229, SI:CH211-235I11.4, ZNF1069, ZBTB20, ZGC:174288, ZNF1004, ZGC:174268, ZGC:174623, ZGC:76872, MED17, ASCL1B, ZGC:174704, MECP2, LOC564840, IGF2A, ZGC:173816, ATXN1L, SI:DKEY-66I24.8, SMAD10A, BBX, LOC101884037, ZMP:0000000938, SI:DKEY-1B17.5, NCOA1, BRPF1, ZFHX2, LOC110437792, OLIG3, ZNF45L, MBD2, ZNF1113, ZGC:171220, ETV6, LOXL2A, VDRA, IRF2BP2A, ZNF10…	0.993655
GOTERM_BP_FAT	GO:0010468	regulation of gene expression	84	ZNF576.2, SMARCAL1, ZGC:136308, LOC137487229, SI:CH211-235I11.4, HIST1H2A5, HIST1H2A4, ZNF1004, ZBTB20, HIST1H2A7, ZGC:174224, ZGC:174268, HIST1H2A6, ZGC:174623, HIST1H2A1, HIST1H2A3, MED17, HIST1H2A2, ASCL1B, ZGC:174704, MECP2, IGF2A, RPS6KA5, ZGC:173816, SI:CH73-368J24.13, BBX, LOC101884037, ZMP:0000000938, UPF2, NCOA1, AGO3A, SI:CH1073-153I20.5, OLIG3, ZNF1113, ZGC:171220, SI:DKEY-108K21.19, C…	0.993655
GOTERM_BP_FAT	GO:0010556	regulation of macromolecule biosynthetic process	84	ZNF576.2, SMARCAL1, ZGC:136308, LOC137487229, SI:CH211-235I11.4, HIST1H2A5, HIST1H2A4, ZNF1004, ZBTB20, HIST1H2A7, ZGC:174224, ZGC:174268, HIST1H2A6, ZGC:174623, HIST1H2A1, HIST1H2A3, MED17, HIST1H2A2, ASCL1B, ZGC:174704, MECP2, IGF2A, RPS6KA5, ZGC:173816, SI:CH73-368J24.13, BBX, LOC101884037, ZMP:0000000938, UPF2, NCOA1, AGO3A, SI:CH1073-153I20.5, OLIG3, ZNF1113, ZGC:171220, SI:DKEY-108K21.19, C…	0.993655
GOTERM_BP_FAT	GO:0019219	regulation of nucleobase-containing compound metabolic process	67	ZNF576.2, SMARCAL1, ZGC:136308, LOC137487229, SI:CH211-235I11.4, SI:CH73-368J24.11, ZNF1004, ZBTB20, ZGC:174224, ZGC:174268, ZGC:174623, MED17, ASCL1B, ZGC:174704, MECP2, IGF2A, RPS6KA5, ZGC:173816, UIMC1, SI:CH73-368J24.12, BBX, LOC101884037, ZMP:0000000938, NCOA1, OLIG3, ZNF1113, ZGC:171220, PPP4R3B, CBFA2T3, ETV6, SMAD4B, ZNF1070, FASTKD5, RSF1A, ZGC:110216, LOC137487209, SI:CH211-113A14.18, Z…	0.993655
GOTERM_BP_FAT	GO:0051252	regulation of RNA metabolic process	59	ZNF576.2, SMARCAL1, ZGC:136308, LOC137487229, SI:CH211-235I11.4, ZNF1004, ZBTB20, ZGC:174224, ZGC:174268, ZGC:174623, MED17, ASCL1B, ZGC:174704, MECP2, IGF2A, RPS6KA5, ZGC:173816, BBX, LOC101884037, ZMP:0000000938, NCOA1, OLIG3, ZNF1113, ZGC:171220, CBFA2T3, ETV6, SMAD4B, ZNF1070, FASTKD5, RSF1A, LOC137487209, ZNF1069, ZGC:174288, ZGC:76872, LOC564840, KCTD15B, NUP85, ATXN1L, SI:DKEY-66I24.8, SMA…	0.993655
Annotation Cluster 5	Enrichment Score: 1.4526189677123147
Category	Term		Count	Genes	FDR
KEGG_PATHWAY	dre04814:Motor proteins		18	DYNC1H1, ACTC1C, ACTC1A, MYO10L3, KIF1CA, ZGC:112102, MYH11A, HOOK3, MYO19, KIF5AB, KLC2, TUBA2, TUBA7L, KIF13A, KLC1B, TUBB1, ZGC:65894, MYO1G	0.00680879
GOTERM_CC_FAT	GO:0099081	supramolecular polymer	32	OBSCNA, COL11A1A, KIF1CA, HSP90AA1.1, RYR3, SHROOM2A, KLC2, MAP2, TUBA7L, TUBB1, KIF13A, MYH14, TWF1A, SI:DKEY-32E23.4, APC2, KRT93, DSPB, DYNC1H1, SI:DKEY-222F2.1, CLMPB, SHROOM3, MYH11A, HOOK3, ZGC:158846, KRT95, DNM2B, TUBA2, RYR1A, KLC1B, CAMSAP2B, CAMSAP2A, ZGC:65894	0.00882499
GOTERM_CC_FAT	GO:0099512	supramolecular fiber	32	OBSCNA, COL11A1A, KIF1CA, HSP90AA1.1, RYR3, SHROOM2A, KLC2, MAP2, TUBA7L, TUBB1, KIF13A, MYH14, TWF1A, SI:DKEY-32E23.4, APC2, KRT93, DSPB, DYNC1H1, SI:DKEY-222F2.1, CLMPB, SHROOM3, MYH11A, HOOK3, ZGC:158846, KRT95, DNM2B, TUBA2, RYR1A, KLC1B, CAMSAP2B, CAMSAP2A, ZGC:65894	0.00882499
GOTERM_CC_FAT	GO:0099513	polymeric cytoskeletal fiber	25	KIF1CA, SHROOM2A, KLC2, MAP2, TUBA7L, TUBB1, KIF13A, TWF1A, SI:DKEY-32E23.4, APC2, KRT93, DSPB, DYNC1H1, SI:DKEY-222F2.1, CLMPB, SHROOM3, HOOK3, ZGC:158846, KRT95, DNM2B, TUBA2, KLC1B, CAMSAP2B, CAMSAP2A, ZGC:65894	0.0219305
GOTERM_CC_FAT	GO:0005874	microtubule	19	APC2, DYNC1H1, CLMPB, KIF1CA, SHROOM3, HOOK3, DNM2B, SHROOM2A, KLC2, MAP2, TUBA2, TUBA7L, KIF13A, KLC1B, TUBB1, CAMSAP2B, CAMSAP2A, ZGC:65894, SI:DKEY-32E23.4	0.0499032
GOTERM_CC_FAT	GO:0099080	supramolecular complex	38	OBSCNA, COL11A1A, KIF1CA, HSP90AA1.1, RYR3, SHROOM2A, KLC2, MAP2, TUBA7L, TUBB1, KIF13A, MYH14, TWF1A, SI:DKEY-32E23.4, APC2, KRT93, DSPB, DYNC1H1, AGO3A, SI:DKEY-222F2.1, CLMPB, ZGC:112102, SHROOM3, MYH11A, HOOK3, ZGC:158846, KRT95, DDX19A, DNM2B, TUBA2, AGO1, RYR1A, AGO2, KLC1B, CAMSAP2B, PABPC1L, CAMSAP2A, ZGC:65894	0.0659615
GOTERM_MF_FAT	GO:0003774	cytoskeletal motor activity	9	DYNC1H1, MYO10L3, KIF13A, KIF1CA, MYH11A, MYH14, MYO19, KIF5AB, MYO1G	0.599489
GOTERM_CC_FAT	GO:0015630	microtubule cytoskeleton	27	CCDC88AB, KIF1CA, SHROOM2A, KLC2, MAP2, TUBA7L, TUBB1, KIF13A, SI:DKEY-32E23.4, APC2, DYNC1H1, TTC12, CLMPB, ARMC9, UNC119A2, IFT122, ZGC:112102, SHROOM3, HOOK3, DNM2B, TUBA2, RILPL1, KLC1B, CAMSAP2B, CAMSAP2A, SEPTIN5B, ZGC:65894	0.628278
GOTERM_BP_FAT	GO:0007017	microtubule-based process	23	DYNC1H1, TTC12, GPSM1B, CCDC88AB, AP3B1A, KIF1CA, IFT122, ZGC:112102, HOOK3, KIF5AB, PARD3AA, KLC2, MAP2, TUBA2, TUBA7L, KIF13A, KLC1B, TUBB1, SIK3, CAMSAP2A, ARHGEF18B, SPG11, ZGC:65894	0.993655
GOTERM_BP_FAT	GO:0007018	microtubule-based movement	11	DYNC1H1, TTC12, KLC2, AP3B1A, KIF13A, KIF1CA, KLC1B, IFT122, ARHGEF18B, SPG11, KIF5AB	0.993655
KEGG_PATHWAY	dre05132:Salmonella infection		19	DYNC1H1, LOC110440104, ZGC:112102, ZGC:153713, HSP90AA1.1, ACTR3B, KIF5AB, MAPK11, DNM2B, KLC2, CASP22, TUBA2, TUBA7L, KLC1B, TUBB1, AKT1, BCL2A, LOC795051, ZGC:65894	0.95177
GOTERM_MF_FAT	GO:0008092	cytoskeletal protein binding	36	LIMCH1A, CCDC88AB, WDR1, AVIL, KIF1CA, CALD1A, VCLA, ACTR3B, KIF5AB, COBLL1B, SHROOM2A, KLC2, MAP2, KIF13A, MYH14, LOC101886015, TWF1A, SI:DKEY-32E23.4, APC2, SYNE1B, DST, WU:FI46H04, MYO10L3, SHROOM3, LOC100537938, MYH11A, HOOK3, MYO19, EPB41L3B, DNM2B, KLC1B, SI:CH73-103B11.2, CAMSAP2B, CAMSAP2A, UTRN, MYO1G	0.964286
GOTERM_MF_FAT	GO:0008017	microtubule binding	12	APC2, DNM2B, CCDC88AB, DST, MAP2, KIF13A, KIF1CA, CAMSAP2B, HOOK3, CAMSAP2A, KIF5AB, SI:DKEY-32E23.4	0.964286
GOTERM_BP_FAT	GO:0007010	cytoskeleton organization	34	BAIAP2B, LIMCH1A, GPSM1B, CCDC88AB, WDR1, AVIL, CALD1A, VCLA, HSP90AA1.1, PARD3AA, SHROOM2A, MAP2, TUBA7L, TUBB1, MYH14, LOC101886015, TWF1A, DSPB, TTC12, SI:DKEY-222F2.1, DST, SI:CH211-133L11.10, WU:FI46H04, ZGC:112102, SHROOM3, MYH11A, HOOK3, ZGC:158846, EPB41L3B, TUBA2, SIK3, CAMSAP2A, ZGC:65894, MYO1G	0.993655
GOTERM_MF_FAT	GO:0015631	tubulin binding	12	APC2, DNM2B, CCDC88AB, DST, MAP2, KIF13A, KIF1CA, CAMSAP2B, HOOK3, CAMSAP2A, KIF5AB, SI:DKEY-32E23.4	0.964286
GOTERM_MF_FAT	GO:0003777	microtubule motor activity	4	DYNC1H1, KIF13A, KIF1CA, KIF5AB	0.964286
GOTERM_BP_FAT	GO:0031122	cytoplasmic microtubule organization	3	CCDC88AB, HOOK3, CAMSAP2A	0.993655
GOTERM_BP_FAT	GO:0000226	microtubule cytoskeleton organization	13	TTC12, GPSM1B, CCDC88AB, ZGC:112102, HOOK3, PARD3AA, MAP2, TUBA2, TUBA7L, TUBB1, SIK3, CAMSAP2A, ZGC:65894	0.993655
GOTERM_CC_FAT	GO:0005871	kinesin complex	3	KLC2, KIF13A, KLC1B	0.955614
GOTERM_CC_FAT	GO:0005875	microtubule associated complex	5	DYNC1H1, KLC2, KIF13A, KLC1B, ZGC:112102	0.955614
Annotation Cluster 6	Enrichment Score: 1.3992533279693533
Category	Term		Count	Genes	FDR
GOTERM_MF_FAT	GO:0015276	ligand-gated monoatomic ion channel activity	13	KCNJ14, GABRB4, ITPR2, ITPR1A, RYR3, RYR1A, RYR2A, GRIA1B, GRIA4B, GRIA3A, GRIA1A, GRIA2B, GRIA2A	7.71887e-06
GOTERM_MF_FAT	GO:0022834	ligand-gated channel activity	13	KCNJ14, GABRB4, ITPR2, ITPR1A, RYR3, RYR1A, RYR2A, GRIA1B, GRIA4B, GRIA3A, GRIA1A, GRIA2B, GRIA2A	7.71887e-06
GOTERM_MF_FAT	GO:0022836	gated channel activity	15	KCNJ14, GABRB4, ITPR2, ITPR1A, SI:CH73-390B10.2, RYR3, RYR1A, RYR2A, PIEZO2, GRIA1B, GRIA4B, GRIA3A, GRIA1A, GRIA2B, GRIA2A	0.000496309
KEGG_PATHWAY	dre04020:Calcium signaling pathway		15	ITPR2, ITPR1A, ATP2A1, ATP2B2, GNAL2, RYR3, ITPKB, PPP3CA, PRKCAB, ITPKCB, RYR1A, RYR2A, PLCG2, PDE1CA, PLCD3B	0.0116398
GOTERM_MF_FAT	GO:0005216	monoatomic ion channel activity	18	KCNJ14, GABRB4, ITPR2, ITPR1A, SI:CH73-390B10.2, LRRC8AB, GHITM, RYR3, RYR1A, RYR2A, PIEZO2, GRIA1B, GRIA4B, GRIA3A, TMEM38B, GRIA1A, GRIA2B, GRIA2A	0.0254933
GOTERM_MF_FAT	GO:0015267	channel activity	19	KCNJ14, GABRB4, ITPR2, ITPR1A, SI:CH73-390B10.2, LRRC8AB, GHITM, RYR3, RYR1A, RYR2A, PIEZO2, GRIA1B, BCL2A, GRIA4B, GRIA3A, TMEM38B, GRIA1A, GRIA2B, GRIA2A	0.0254933
GOTERM_MF_FAT	GO:0022803	passive transmembrane transporter activity	19	KCNJ14, GABRB4, ITPR2, ITPR1A, SI:CH73-390B10.2, LRRC8AB, GHITM, RYR3, RYR1A, RYR2A, PIEZO2, GRIA1B, BCL2A, GRIA4B, GRIA3A, TMEM38B, GRIA1A, GRIA2B, GRIA2A	0.0254933
GOTERM_BP_FAT	GO:0051282	regulation of sequestering of calcium ion	7	RYR1A, ANXA6, ITPR2, ITPR1A, GHITM, TMEM38B, RYR3	0.111716
GOTERM_MF_FAT	GO:0099094	ligand-gated monoatomic cation channel activity	6	RYR1A, RYR2A, KCNJ14, ITPR2, ITPR1A, RYR3	0.0382896
GOTERM_MF_FAT	GO:0015278	intracellularly gated calcium channel activity	5	RYR1A, RYR2A, ITPR2, ITPR1A, RYR3	0.0598779
GOTERM_MF_FAT	GO:0099604	ligand-gated calcium channel activity	5	RYR1A, RYR2A, ITPR2, ITPR1A, RYR3	0.0598779
GOTERM_BP_FAT	GO:0034220	monoatomic ion transmembrane transport	23	SLC9A1A, KCNJ14, GABRB4, ITPR2, KCTD12.1, ITPR1A, SI:CH73-390B10.2, ATP2A1, ATP2B2, LRRC8AB, GHITM, RYR3, ATP1A3A, RYR1A, RYR2A, GRIA1B, NNT2, GRIA4B, GRIA3A, TMEM38B, GRIA1A, GRIA2B, GRIA2A	0.207887
GOTERM_MF_FAT	GO:0046873	metal ion transmembrane transporter activity	16	SLC23A2, SLC9A1A, SLC30A8, KCNJ14, ITPR2, ITPR1A, ATP2A1, ATP2B2, LOC103911794, GHITM, RYR3, ATP1A3A, RYR1A, RYR2A, SLC1A8B, TMEM38B	0.0622725
GOTERM_BP_FAT	GO:0051283	negative regulation of sequestering of calcium ion	6	RYR1A, ANXA6, ITPR2, ITPR1A, GHITM, RYR3	0.267735
GOTERM_MF_FAT	GO:0005217	intracellularly ligand-gated monoatomic ion channel activity	5	RYR1A, RYR2A, ITPR2, ITPR1A, RYR3	0.0977106
GOTERM_BP_FAT	GO:0006811	monoatomic ion transport	27	SLC9A1A, GABRB4, ITPR2, ATP2A1, KCTD12.1, ITPR1A, GHITM, RYR3, ATP1A3A, RYR2A, ANXA6, GRIA4B, TMEM38B, GRIA2B, GRIA2A, LOC558816, SLC30A8, KCNJ14, SI:CH73-390B10.2, ATP2B2, LOC103911794, LRRC8AB, RYR1A, GRIA1B, NNT2, GRIA3A, GRIA1A	0.478351
GOTERM_MF_FAT	GO:0022890	inorganic cation transmembrane transporter activity	23	SLC23A2, SLC9A1A, SLC30A8, KCNJ14, ITPR2, ITPR1A, ATP2A1, ATP2B2, LOC103911794, GHITM, RYR3, ATP1A3A, RYR1A, RYR2A, SLC1A8B, GRIA1B, NNT2, GRIA4B, GRIA3A, TMEM38B, GRIA1A, GRIA2B, GRIA2A	0.179766
GOTERM_MF_FAT	GO:0015085	calcium ion transmembrane transporter activity	8	RYR1A, RYR2A, ITPR2, ITPR1A, ATP2A1, ATP2B2, GHITM, RYR3	0.209001
GOTERM_BP_FAT	GO:0006816	calcium ion transport	9	RYR1A, RYR2A, ANXA6, ITPR2, ITPR1A, ATP2A1, ATP2B2, GHITM, RYR3	0.644696
KEGG_PATHWAY	dre04261:Adrenergic signaling in cardiomyocytes		12	ATP1A3A, PRKCAB, MAPK11, ACTC1C, SLC9A1A, ACTC1A, RPS6KA5, RYR2A, AKT1, ATP2A1, ATP2B2, BCL2A	0.235106
GOTERM_BP_FAT	GO:0051209	release of sequestered calcium ion into cytosol	5	RYR1A, ITPR2, ITPR1A, GHITM, RYR3	0.768744
GOTERM_MF_FAT	GO:0015075	monoatomic ion transmembrane transporter activity	27	SLC23A2, SLC9A1A, GABRB4, ITPR2, ATP2A1, ITPR1A, GHITM, RYR3, ATP1A3A, RYR2A, PIEZO2, SLC1A8B, GRIA4B, TMEM38B, GRIA2B, GRIA2A, SLC30A8, KCNJ14, SI:CH73-390B10.2, ATP2B2, LOC103911794, LRRC8AB, RYR1A, GRIA1B, NNT2, GRIA3A, GRIA1A	0.27829
GOTERM_BP_FAT	GO:0030001	metal ion transport	16	LOC558816, SLC9A1A, SLC30A8, KCNJ14, ITPR2, ITPR1A, ATP2A1, ATP2B2, LOC103911794, GHITM, RYR3, ATP1A3A, RYR1A, RYR2A, ANXA6, TMEM38B	0.777861
GOTERM_BP_FAT	GO:0070588	calcium ion transmembrane transport	8	RYR1A, RYR2A, ITPR2, ITPR1A, ATP2A1, ATP2B2, GHITM, RYR3	0.779664
GOTERM_MF_FAT	GO:0005262	calcium channel activity	6	RYR1A, RYR2A, ITPR2, ITPR1A, GHITM, RYR3	0.313679
GOTERM_BP_FAT	GO:0097553	calcium ion transmembrane import into cytosol	5	RYR1A, ITPR2, ITPR1A, GHITM, RYR3	0.828861
GOTERM_MF_FAT	GO:0005219	ryanodine-sensitive calcium-release channel activity	3	RYR1A, RYR2A, RYR3	0.379111
GOTERM_MF_FAT	GO:0048763	calcium-induced calcium release activity	3	RYR1A, RYR2A, RYR3	0.379111
GOTERM_MF_FAT	GO:0015318	inorganic molecular entity transmembrane transporter activity	24	SLC23A2, SLC9A1A, SLC30A8, KCNJ14, GABRB4, ITPR2, ITPR1A, ATP2A1, ATP2B2, LOC103911794, GHITM, RYR3, ATP1A3A, RYR1A, RYR2A, SLC1A8B, GRIA1B, NNT2, GRIA4B, GRIA3A, TMEM38B, GRIA1A, GRIA2B, GRIA2A	0.391414
GOTERM_BP_FAT	GO:0055085	transmembrane transport	31	SLC23A2, SLC9A1A, GABRB4, ITPR2, ATP2A1, KCTD12.1, ITPR1A, GHITM, RYR3, ATP1A3A, RYR2A, SLC1A8B, GRIA4B, SLC16A2, TMEM38B, SLC22A31, GRIA2B, GRIA2A, SLC30A8, SI:DKEY-178E17.1, KCNJ14, SI:CH73-390B10.2, ATP2B2, LRRC8AB, SLC25A47B, RYR1A, SLC25A29L, GRIA1B, NNT2, GRIA3A, GRIA1A	0.993655
GOTERM_BP_FAT	GO:0032879	regulation of localization	19	VTG2, CASKB, GPC5C, KCNJ14, UNC119A2, MIB2, ITPR2, ITPR1A, GHITM, PHETA1, PTK2AA, RYR3, SYT17, RYR1A, ANXA6, PLCG2, RAB28, TMEM38B, SEPTIN5B	0.993655
KEGG_PATHWAY	dre04371:Apelin signaling pathway		11	LIPEB, SLC9A1A, PRKAB2, SMAD4B, RYR1A, RYR2A, SMAD10A, ITPR2, AKT1, ITPR1A, RYR3	0.814238
GOTERM_MF_FAT	GO:0005261	monoatomic cation channel activity	8	RYR1A, RYR2A, KCNJ14, ITPR2, ITPR1A, GHITM, TMEM38B, RYR3	0.790231
GOTERM_BP_FAT	GO:0006812	monoatomic cation transport	17	LOC558816, SLC9A1A, SLC30A8, KCNJ14, ITPR2, ITPR1A, ATP2A1, ATP2B2, LOC103911794, GHITM, RYR3, ATP1A3A, RYR1A, RYR2A, ANXA6, NNT2, TMEM38B	0.993655
GOTERM_BP_FAT	GO:0055074	calcium ion homeostasis	7	VDRA, RYR1A, RYR2A, ANXA6, ATP2A1, ATP2B2, RYR3	0.993655
GOTERM_BP_FAT	GO:0071805	potassium ion transmembrane transport	4	ATP1A3A, SLC9A1A, KCNJ14, TMEM38B	0.993655
GOTERM_MF_FAT	GO:0015081	sodium ion transmembrane transporter activity	5	ATP1A3A, SLC23A2, SLC9A1A, SLC1A8B, LOC103911794	0.964286
GOTERM_CC_FAT	GO:0042383	sarcolemma	4	RYR1A, ANXA6, VCLA, RYR3	0.950289
GOTERM_MF_FAT	GO:0015079	potassium ion transmembrane transporter activity	4	ATP1A3A, SLC9A1A, KCNJ14, TMEM38B	0.964286
GOTERM_MF_FAT	GO:0005516	calmodulin binding	8	PPP3CA, RYR1A, MYH11A, CALD1A, CAMSAP2B, ATP2B2, CAMSAP2A, RYR3	0.964286
GOTERM_CC_FAT	GO:0016528	sarcoplasm	4	RYR1A, ITPR2, ATP2A1, RYR3	0.955614
GOTERM_CC_FAT	GO:0016529	sarcoplasmic reticulum	4	RYR1A, ITPR2, ATP2A1, RYR3	0.955614
GOTERM_BP_FAT	GO:0006874	intracellular calcium ion homeostasis	6	RYR1A, RYR2A, ANXA6, ATP2A1, ATP2B2, RYR3	0.993655
GOTERM_BP_FAT	GO:0006813	potassium ion transport	4	ATP1A3A, SLC9A1A, KCNJ14, TMEM38B	0.993655
GOTERM_BP_FAT	GO:0098655	monoatomic cation transmembrane transport	13	SLC9A1A, KCNJ14, ITPR2, ITPR1A, ATP2A1, ATP2B2, GHITM, RYR3, ATP1A3A, RYR1A, RYR2A, NNT2, TMEM38B	0.993655
GOTERM_BP_FAT	GO:0098662	inorganic cation transmembrane transport	13	SLC9A1A, KCNJ14, ITPR2, ITPR1A, ATP2A1, ATP2B2, GHITM, RYR3, ATP1A3A, RYR1A, RYR2A, NNT2, TMEM38B	0.993655
GOTERM_BP_FAT	GO:0098660	inorganic ion transmembrane transport	14	SLC9A1A, KCNJ14, GABRB4, ITPR2, ITPR1A, ATP2A1, ATP2B2, GHITM, RYR3, ATP1A3A, RYR1A, RYR2A, NNT2, TMEM38B	0.993655
GOTERM_MF_FAT	GO:0008324	monoatomic cation transmembrane transporter activity	17	SLC23A2, SLC9A1A, SLC30A8, KCNJ14, ITPR2, ITPR1A, ATP2A1, ATP2B2, LOC103911794, GHITM, RYR3, ATP1A3A, RYR1A, RYR2A, SLC1A8B, NNT2, TMEM38B	0.964286
KEGG_PATHWAY	dre04260:Cardiac muscle contraction		6	ATP1A3A, ACTC1C, SLC9A1A, ACTC1A, RYR2A, ATP2A1	0.976562
GOTERM_CC_FAT	GO:0033017	sarcoplasmic reticulum membrane	3	RYR1A, ATP2A1, RYR3	0.955614
GOTERM_BP_FAT	GO:0055080	monoatomic cation homeostasis	12	LOC558816, ATP1A3A, SLC9A1A, VDRA, RYR1A, RYR2A, ANXA6, SI:CH73-390B10.2, ATP2A1, ATP2B2, LOC103911794, RYR3	0.993655
GOTERM_BP_FAT	GO:0050801	monoatomic ion homeostasis	12	LOC558816, ATP1A3A, SLC9A1A, VDRA, RYR1A, RYR2A, ANXA6, SI:CH73-390B10.2, ATP2A1, ATP2B2, LOC103911794, RYR3	0.993655
GOTERM_BP_FAT	GO:0030003	intracellular monoatomic cation homeostasis	10	LOC558816, ATP1A3A, SLC9A1A, RYR1A, RYR2A, ANXA6, SI:CH73-390B10.2, ATP2A1, ATP2B2, RYR3	0.993655
GOTERM_BP_FAT	GO:0006873	intracellular monoatomic ion homeostasis	10	LOC558816, ATP1A3A, SLC9A1A, RYR1A, RYR2A, ANXA6, SI:CH73-390B10.2, ATP2A1, ATP2B2, RYR3	0.993655
GOTERM_BP_FAT	GO:0003012	muscle system process	4	RYR1A, CALD1A, ATP2A1, RYR3	0.993655
GOTERM_BP_FAT	GO:0098739	import across plasma membrane	4	ATP1A3A, SLC9A1A, KCNJ14, LRRC8AB	0.993655
GOTERM_BP_FAT	GO:0098659	inorganic cation import across plasma membrane	3	ATP1A3A, SLC9A1A, KCNJ14	0.993655
GOTERM_BP_FAT	GO:0099587	inorganic ion import across plasma membrane	3	ATP1A3A, SLC9A1A, KCNJ14	0.993655
GOTERM_BP_FAT	GO:0098771	inorganic ion homeostasis	10	LOC558816, ATP1A3A, VDRA, RYR1A, RYR2A, ANXA6, ATP2A1, ATP2B2, LOC103911794, RYR3	0.993655
GOTERM_MF_FAT	GO:0015662	P-type ion transporter activity	3	ATP1A3A, ATP2A1, ATP2B2	0.964286
GOTERM_MF_FAT	GO:0140358	P-type transmembrane transporter activity	3	ATP1A3A, ATP2A1, ATP2B2	0.964286
GOTERM_BP_FAT	GO:0007224	smoothened signaling pathway	3	RYR1A, RYR2A, RYR3	0.993655
GOTERM_BP_FAT	GO:0055082	intracellular chemical homeostasis	10	LOC558816, ATP1A3A, SLC9A1A, RYR1A, RYR2A, ANXA6, SI:CH73-390B10.2, ATP2A1, ATP2B2, RYR3	0.993655
GOTERM_BP_FAT	GO:0048878	chemical homeostasis	14	LOC558816, SLC9A1A, IGF1RB, SLC30A8, SI:CH73-390B10.2, ATP2A1, ATP2B2, LOC103911794, RYR3, ATP1A3A, VDRA, RYR1A, RYR2A, ANXA6	0.993655
GOTERM_BP_FAT	GO:0021532	neural tube patterning	3	RYR1A, RYR2A, RYR3	0.993655
GOTERM_BP_FAT	GO:0006936	muscle contraction	3	RYR1A, CALD1A, RYR3	0.993655
GOTERM_BP_FAT	GO:0003008	system process	12	MECP2, DSPB, DNM2B, RYR1A, MYCBP2, UNC119A2, MYH11A, CALD1A, ATP2A1, VCLA, SLC16A2, RYR3	0.993655
GOTERM_BP_FAT	GO:0019725	cellular homeostasis	10	LOC558816, ATP1A3A, SLC9A1A, RYR1A, RYR2A, ANXA6, SI:CH73-390B10.2, ATP2A1, ATP2B2, RYR3	0.993655
GOTERM_MF_FAT	GO:0019829	ATPase-coupled monoatomic cation transmembrane transporter activity	3	ATP1A3A, ATP2A1, ATP2B2	0.964286
GOTERM_MF_FAT	GO:0022804	active transmembrane transporter activity	10	ABCA4A, ATP1A3A, SLC23A2, SLC9A1A, SI:DKEY-178E17.1, SLC1A8B, ATP2A1, NNT2, ATP2B2, SLC16A2	0.964286
GOTERM_BP_FAT	GO:0021915	neural tube development	3	RYR1A, RYR2A, RYR3	0.993655
GOTERM_MF_FAT	GO:0042626	ATPase-coupled transmembrane transporter activity	4	ABCA4A, ATP1A3A, ATP2A1, ATP2B2	0.964286
GOTERM_MF_FAT	GO:0022853	active monoatomic ion transmembrane transporter activity	4	ATP1A3A, ATP2A1, NNT2, ATP2B2	0.964286
GOTERM_BP_FAT	GO:0042592	homeostatic process	20	LOC558816, LOC108179221, SLC9A1A, IGF1RB, SLC30A8, FANCA, IFT122, SI:CH73-390B10.2, ATP2A1, ATP2B2, DDX41, LOC103911794, RYR3, ATP1A3A, FER, VDRA, RYR1A, AGO2, RYR2A, ANXA6	0.993655
GOTERM_MF_FAT	GO:0015399	primary active transmembrane transporter activity	5	ABCA4A, ATP1A3A, ATP2A1, NNT2, ATP2B2	0.964286
GOTERM_BP_FAT	GO:1902600	proton transmembrane transport	3	ATP1A3A, SLC9A1A, NNT2	0.993655
Annotation Cluster 7	Enrichment Score: 1.3365919602442582
Category	Term		Count	Genes	FDR
GOTERM_BP_FAT	GO:0006338	chromatin remodeling	27	ZGC:110216, SI:CH211-113A14.18, SI:CH73-368J24.11, HIST1H2A5, CHD5, HIST1H2A4, HIST1H2A7, SI:DKEY-23A13.6, HIST1H2A6, HIST1H2A1, SI:DKEY-261M9.12, HIST1H2A3, HIST1H2A2, SI:DKEY-108K21.21, LOC570405, SI:CH73-368J24.12, SI:CH211-113A14.24, SI:CH73-368J24.13, SHPRH, HIST1H2A10, SI:CH1073-153I20.5, MBD2, SI:DKEY-108K21.19, SI:CH211-113A14.7, SI:DKEY-108K21.15, ZNFX1, SI:DKEY-261M9.7	0.0772613
GOTERM_BP_FAT	GO:0006334	nucleosome assembly	9	ZGC:110216, SI:DKEY-108K21.21, SHPRH, SI:CH211-113A14.18, LOC570405, SI:CH73-368J24.11, SI:CH73-368J24.12, SI:CH211-113A14.24, SI:DKEY-261M9.12	0.110436
GOTERM_BP_FAT	GO:0045910	negative regulation of DNA recombination	6	ZGC:110216, SI:CH211-113A14.18, SI:CH73-368J24.11, SI:CH73-368J24.12, SI:CH211-113A14.24, SI:DKEY-261M9.12	0.111716
GOTERM_BP_FAT	GO:0034728	nucleosome organization	9	ZGC:110216, SI:DKEY-108K21.21, SHPRH, SI:CH211-113A14.18, LOC570405, SI:CH73-368J24.11, SI:CH73-368J24.12, SI:CH211-113A14.24, SI:DKEY-261M9.12	0.17935
GOTERM_BP_FAT	GO:0051053	negative regulation of DNA metabolic process	6	ZGC:110216, SI:CH211-113A14.18, SI:CH73-368J24.11, SI:CH73-368J24.12, SI:CH211-113A14.24, SI:DKEY-261M9.12	0.207887
GOTERM_BP_FAT	GO:0000018	regulation of DNA recombination	6	ZGC:110216, SI:CH211-113A14.18, SI:CH73-368J24.11, SI:CH73-368J24.12, SI:CH211-113A14.24, SI:DKEY-261M9.12	0.527006
GOTERM_MF_FAT	GO:0031492	nucleosomal DNA binding	6	ZGC:110216, SI:CH211-113A14.18, SI:CH73-368J24.11, SI:CH73-368J24.12, SI:CH211-113A14.24, SI:DKEY-261M9.12	0.195705
GOTERM_BP_FAT	GO:0030261	chromosome condensation	6	ZGC:110216, SI:CH211-113A14.18, SI:CH73-368J24.11, SI:CH73-368J24.12, SI:CH211-113A14.24, SI:DKEY-261M9.12	0.707174
GOTERM_BP_FAT	GO:0065004	protein-DNA complex assembly	9	ZGC:110216, SI:DKEY-108K21.21, SHPRH, SI:CH211-113A14.18, LOC570405, SI:CH73-368J24.11, SI:CH73-368J24.12, SI:CH211-113A14.24, SI:DKEY-261M9.12	0.828861
GOTERM_BP_FAT	GO:0071824	protein-DNA complex organization	9	ZGC:110216, SI:DKEY-108K21.21, SHPRH, SI:CH211-113A14.18, LOC570405, SI:CH73-368J24.11, SI:CH73-368J24.12, SI:CH211-113A14.24, SI:DKEY-261M9.12	0.993655
GOTERM_BP_FAT	GO:0051052	regulation of DNA metabolic process	8	ZGC:110216, SI:CH211-113A14.18, UIMC1, SI:CH73-368J24.11, SI:CH73-368J24.12, SI:CH211-113A14.24, PPP4R3B, SI:DKEY-261M9.12	0.993655
GOTERM_MF_FAT	GO:0031491	nucleosome binding	7	ZGC:110216, SI:CH211-113A14.18, SI:CH73-368J24.11, SI:CH73-368J24.12, SI:CH211-113A14.24, SI:DKEY-261M9.12, CABIN1	0.840099
GOTERM_BP_FAT	GO:0045934	negative regulation of nucleobase-containing compound metabolic process	16	ZGC:110216, SI:CH211-113A14.18, SI:CH73-368J24.11, MBD2, ZBTB20, SI:DKEY-261M9.12, CBFA2T3, MECP2, KCTD15B, LOXL2A, VDRA, VDRB, ATXN1L, SI:CH73-368J24.12, SI:CH211-113A14.24, PAF1	0.993655
GOTERM_MF_FAT	GO:0031490	chromatin DNA binding	6	ZGC:110216, SI:CH211-113A14.18, SI:CH73-368J24.11, SI:CH73-368J24.12, SI:CH211-113A14.24, SI:DKEY-261M9.12	0.964286
GOTERM_BP_FAT	GO:0051276	chromosome organization	9	ZGC:110216, MAU2, SI:CH211-113A14.18, PRKDC, TEP1, SI:CH73-368J24.11, SI:CH73-368J24.12, SI:CH211-113A14.24, SI:DKEY-261M9.12	0.993655
GOTERM_MF_FAT	GO:0044877	protein-containing complex binding	26	ZGC:110216, SI:CH211-113A14.18, WDR1, AVIL, SI:CH73-368J24.11, VCLA, SI:DKEY-261M9.12, ACTR3B, CABIN1, SHROOM2A, SI:CH73-368J24.12, SI:CH211-113A14.24, MYH14, EEF2L2, TWF1A, SYNE1B, SI:CH211-215C18.3, EFL1, ZGC:112102, SHROOM3, MYH11A, GNAL2, SI:CH73-103B11.2, CAMSAP2B, CAMSAP2A, MYO1G	0.964286
GOTERM_MF_FAT	GO:0003682	chromatin binding	12	MECP2, ZGC:110216, SI:CH211-113A14.18, SI:CH73-368J24.11, ATXN1L, SI:CH73-368J24.12, PCLAF, SI:CH211-113A14.24, PAF1, CHD5, SI:DKEY-261M9.12, CABIN1	0.964286
GOTERM_BP_FAT	GO:0065003	protein-containing complex assembly	20	ZGC:110216, SHPRH, TTC12, SI:CH211-113A14.18, WU:FJ42B12, SEC16A, SI:CH73-368J24.11, KCTD12.1, HSP90AA1.1, SI:DKEY-261M9.12, PTK2AA, TMEM186, PET117, KCTD15B, SI:DKEY-108K21.21, LOC570405, SI:CH73-368J24.12, GEMIN4, SI:CH211-113A14.24, ZGC:158270	0.993655
GOTERM_BP_FAT	GO:0043933	protein-containing complex organization	23	ZGC:110216, SHPRH, TTC12, SI:CH211-113A14.18, NSFA, WU:FJ42B12, WDR1, SEC16A, SI:CH73-368J24.11, KCTD12.1, HSP90AA1.1, SI:DKEY-261M9.12, PTK2AA, TMEM186, PET117, KCTD15B, SI:DKEY-108K21.21, LOC570405, SI:CH73-368J24.12, GEMIN4, SI:CH211-113A14.24, TWF1A, ZGC:158270	0.993655
GOTERM_BP_FAT	GO:0022607	cellular component assembly	38	BAIAP2B, FTO, ZGC:110216, SI:CH211-113A14.18, WDR1, SI:CH73-368J24.11, RAB38A, CALD1A, VCLA, KCTD12.1, HSP90AA1.1, SI:DKEY-261M9.12, TMEM186, PET117, MECP2, KCTD15B, SI:DKEY-108K21.21, LOC570405, SI:CH73-368J24.12, SI:CH211-113A14.24, SDK2A, ATG7, PLXNA1B, VTG2, SHPRH, TTC12, WU:FJ42B12, SEC16A, EFL1, ARMC9, IFT122, ARHGEF7A, PHETA1, PTK2AA, RILPL1, CHMP4C, GEMIN4, ZGC:158270	0.993655
GOTERM_BP_FAT	GO:0044085	cellular component biogenesis	42	BAIAP2B, FTO, ZGC:110216, SI:CH211-113A14.18, LOC110437880, WDR1, SI:CH73-368J24.11, RAB38A, CALD1A, VCLA, KCTD12.1, HSP90AA1.1, SI:DKEY-261M9.12, TMEM186, PET117, MECP2, KCTD15B, SI:DKEY-108K21.21, LOC570405, SI:CH73-368J24.12, SI:CH211-113A14.24, SDK2A, ATG7, PLXNA1B, VTG2, SHPRH, TTC12, NOP14, WU:FJ42B12, AFG2A, SEC16A, EFL1, ARMC9, IFT122, ARHGEF7A, PHETA1, PTK2AA, UTP18, RILPL1, CHMP4C, GEMI…	0.999891
Annotation Cluster 8	Enrichment Score: 1.3362033767955308
Category	Term		Count	Genes	FDR
GOTERM_CC_FAT	GO:0016459	myosin complex	8	MYL13, MYO10L3, LOC101884022, MYH11A, MYH14, MYO19, LOC100331639, MYO1G	0.0659615
GOTERM_MF_FAT	GO:0003774	cytoskeletal motor activity	9	DYNC1H1, MYO10L3, KIF13A, KIF1CA, MYH11A, MYH14, MYO19, KIF5AB, MYO1G	0.599489
GOTERM_MF_FAT	GO:0000146	microfilament motor activity	3	MYH11A, MYH14, MYO1G	0.964286
Annotation Cluster 9	Enrichment Score: 1.2825022854843617
Category	Term		Count	Genes	FDR
GOTERM_CC_FAT	GO:0140047	specialized extracellular matrix	3	ZP2.1, ZP2.5, ZP2.6	0.220611
GOTERM_CC_FAT	GO:0035805	egg coat	3	ZP2.1, ZP2.5, ZP2.6	0.220611
GOTERM_BP_FAT	GO:0035036	sperm-egg recognition	3	ZP2.1, ZP2.5, ZP2.6	0.777861
GOTERM_BP_FAT	GO:0007339	binding of sperm to zona pellucida	3	ZP2.1, ZP2.5, ZP2.6	0.777861
GOTERM_CC_FAT	GO:0062023	collagen-containing extracellular matrix	10	COL26A1, COL11A1A, LOXL2A, GPC5C, ZP2.1, HTRA1A, COL6A3, COL27A1A, ZP2.5, ZP2.6	0.32159
GOTERM_MF_FAT	GO:0032190	acrosin binding	3	ZP2.1, ZP2.5, ZP2.6	0.379111
GOTERM_MF_FAT	GO:0035804	structural constituent of egg coat	3	ZP2.1, ZP2.5, ZP2.6	0.379111
GOTERM_MF_FAT	GO:0005201	extracellular matrix structural constituent	6	COL26A1, COL11A1A, ZP2.1, COL27A1A, ZP2.5, ZP2.6	0.391414
GOTERM_BP_FAT	GO:0060467	negative regulation of fertilization	3	ZP2.1, ZP2.5, ZP2.6	0.993655
GOTERM_BP_FAT	GO:0060468	prevention of polyspermy	3	ZP2.1, ZP2.5, ZP2.6	0.993655
GOTERM_BP_FAT	GO:0009988	cell-cell recognition	3	ZP2.1, ZP2.5, ZP2.6	0.993655
GOTERM_CC_FAT	GO:0031012	extracellular matrix	11	COL26A1, COL11A1A, LOXL2A, GPC5C, ZP2.1, LRRTM1, HTRA1A, COL6A3, COL27A1A, ZP2.5, ZP2.6	0.465737
GOTERM_CC_FAT	GO:0030312	external encapsulating structure	11	COL26A1, COL11A1A, LOXL2A, GPC5C, ZP2.1, LRRTM1, HTRA1A, COL6A3, COL27A1A, ZP2.5, ZP2.6	0.465737
GOTERM_BP_FAT	GO:2000242	negative regulation of reproductive process	3	ZP2.1, ZP2.5, ZP2.6	0.993655
GOTERM_BP_FAT	GO:0007338	single fertilization	4	ZP2.1, ZP2.5, ZGC:65811, ZP2.6	0.993655
GOTERM_BP_FAT	GO:0009566	fertilization	4	ZP2.1, ZP2.5, ZGC:65811, ZP2.6	0.993655
GOTERM_BP_FAT	GO:2000241	regulation of reproductive process	4	ZP2.1, ZP2.5, OXR1A, ZP2.6	0.993655
GOTERM_BP_FAT	GO:0007343	egg activation	3	ZP2.1, ZP2.5, ZP2.6	0.993655
GOTERM_BP_FAT	GO:0080154	regulation of fertilization	3	ZP2.1, ZP2.5, ZP2.6	0.993655
GOTERM_BP_FAT	GO:0008037	cell recognition	5	ZP2.1, MYCBP2, ZP2.5, EK1, ZP2.6	0.993655
GOTERM_BP_FAT	GO:0022414	reproductive process	10	VTG2, TTC12, IGF1RB, YTHDC2, ZP2.1, CYP11C1, ZP2.5, ZGC:65811, ZP2.6, WDR77	0.993655
GOTERM_BP_FAT	GO:0019953	sexual reproduction	9	VTG2, TTC12, IGF1RB, YTHDC2, ZP2.1, ZP2.5, ZGC:65811, ZP2.6, WDR77	0.993655
GOTERM_BP_FAT	GO:0001775	cell activation	5	EPS15L1B, PRKDC, ZP2.1, ZP2.5, ZP2.6	0.993655
Annotation Cluster 10	Enrichment Score: 1.0951842571411974
Category	Term		Count	Genes	FDR
GOTERM_BP_FAT	GO:0023052	signaling	87	RASGRF2A, DOCK5, PTPRFA, SI:CH211-214B16.3, RYR3, LOC108183819, PPP3CA, RPS6KA5, GRM7, ANK3B, RPS6KA2, RPS6KA3B, ANXA6, SPG11, GRIA2B, GRIA2A, PLXNA1B, APC2, NUP214, PRKAB2, IGF1RB, PRKG1B, PDE4D, ZMP:0000001167, LOC103911012, GAB2, LRRC8AB, GNAL2, GABBR1B, HCK, IFNGR1L, PRKG1L, RILPL1, SMAD4B, CHMP4C, SIK3, PRKD2, SI:CH211-236P5.2, UTRN, PDE1CA, GRIA3A, LOC100334396, UNC5CA, PRKDC, STXBP4, ARHGA…	0.828861
GOTERM_BP_FAT	GO:0007154	cell communication	87	RASGRF2A, DOCK5, PTPRFA, SI:CH211-214B16.3, RYR3, LOC108183819, PPP3CA, RPS6KA5, GRM7, ANK3B, RPS6KA2, RPS6KA3B, ANXA6, SLC16A2, SPG11, GRIA2B, GRIA2A, PLXNA1B, APC2, NUP214, PRKAB2, IGF1RB, PRKG1B, PDE4D, ZMP:0000001167, LOC103911012, GAB2, LRRC8AB, GNAL2, GABBR1B, HCK, IFNGR1L, PRKG1L, RILPL1, SMAD4B, CHMP4C, SIK3, PRKD2, SI:CH211-236P5.2, UTRN, PDE1CA, GRIA3A, LOC100334396, UNC5CA, PRKDC, STXB…	0.858423
GOTERM_BP_FAT	GO:0007165	signal transduction	77	RASGRF2A, DOCK5, PTPRFA, SI:CH211-214B16.3, RYR3, LOC108183819, PPP3CA, RPS6KA5, GRM7, ANK3B, RPS6KA2, RPS6KA3B, ANXA6, PLXNA1B, APC2, NUP214, PRKAB2, IGF1RB, PRKG1B, PDE4D, ZMP:0000001167, LOC103911012, GAB2, LRRC8AB, GNAL2, GABBR1B, HCK, IFNGR1L, PRKG1L, RILPL1, SMAD4B, CHMP4C, SIK3, PRKD2, SI:CH211-236P5.2, PDE1CA, LOC100334396, UNC5CA, PRKDC, STXBP4, ARHGAP18, EK1, COBLL1B, EFNB1, KCTD15B, PR…	0.993655
GOTERM_BP_FAT	GO:0007166	cell surface receptor signaling pathway	27	STXBP4, EK1, RYR3, EFNB1, KCTD15B, NCSTN, GRM7, RYR2A, SMAD10A, DVL3, LOC110439923, DTX3LB.3, PLXNA1B, APC2, NUP214, IGF1RB, SI:CH211-215C18.3, MIB2, HCK, IFNGR1L, FER, SMAD4B, RYR1A, BCL2A, RECK, UNC5CA, RIGI	0.993655
GOTERM_BP_FAT	GO:0035556	intracellular signal transduction	37	RASGRF2A, DOCK5, PRKDC, SI:CH211-214B16.3, LOC108183819, PPP3CA, PRKCAB, SI:DKEY-121N8.7, RPS6KA5, RPS6KA2, RPS6KA3B, PLCG2, SMAD10A, DVL3, SI:CH73-233M11.2, PLCD3B, RALBB, TNIKB, SI:CH211-133L11.10, PDE4D, LOC103911012, ARHGEF7A, ZGC:153713, LRRC8AB, MAPK11, RILPL1, VDRA, VDRB, SMAD4B, CHMP4C, SIK3, PRKD2, BCL2A, SI:CH211-236P5.2, PDE1CA, LOC100334396, RIGI	0.993655
Annotation Cluster 11	Enrichment Score: 1.0872807528578197
Category	Term		Count	Genes	FDR
GOTERM_MF_FAT	GO:0004692	cGMP-dependent protein kinase activity	3	PRKG1L, PRKG1B, LOC137487253	0.546101
GOTERM_MF_FAT	GO:0030553	cGMP binding	3	PRKG1L, PRKG1B, LOC137487253	0.546101
GOTERM_MF_FAT	GO:0030551	cyclic nucleotide binding	3	PRKG1L, PRKG1B, LOC137487253	0.964286
GOTERM_MF_FAT	GO:0004690	cyclic nucleotide-dependent protein kinase activity	3	PRKG1L, PRKG1B, LOC137487253	0.964286
Annotation Cluster 12	Enrichment Score: 0.9999063181473831
Category	Term		Count	Genes	FDR
GOTERM_BP_FAT	GO:0010605	negative regulation of macromolecule metabolic process	42	ZGC:110216, SI:CH211-113A14.18, SI:CH73-368J24.11, ITIH6, HIST1H2A5, ZBTB20, HIST1H2A4, SI:DKEY-46G23.2, HIST1H2A7, SI:DKEY-23A13.6, HIST1H2A6, HIST1H2A1, SI:DKEY-261M9.12, HIST1H2A3, HIST1H2A2, MECP2, KCTD15B, ATXN1L, SI:CH73-368J24.12, SI:CH211-113A14.24, SI:CH73-368J24.13, UPF2, AGO3A, HIST1H2A10, PNPT1, SI:CH1073-153I20.5, LGALS9L1, MBD2, SI:DKEY-108K21.19, SI:CH211-113A14.7, CBFA2T3, SI:DKEY…	0.233682
GOTERM_BP_FAT	GO:0009892	negative regulation of metabolic process	42	ZGC:110216, SI:CH211-113A14.18, SI:CH73-368J24.11, ITIH6, HIST1H2A5, ZBTB20, HIST1H2A4, SI:DKEY-46G23.2, HIST1H2A7, SI:DKEY-23A13.6, HIST1H2A6, HIST1H2A1, SI:DKEY-261M9.12, HIST1H2A3, HIST1H2A2, MECP2, KCTD15B, ATXN1L, SI:CH73-368J24.12, SI:CH211-113A14.24, SI:CH73-368J24.13, UPF2, AGO3A, HIST1H2A10, PNPT1, SI:CH1073-153I20.5, LGALS9L1, MBD2, SI:DKEY-108K21.19, SI:CH211-113A14.7, CBFA2T3, SI:DKEY…	0.406769
GOTERM_BP_FAT	GO:0010558	negative regulation of macromolecule biosynthetic process	33	HIST1H2A5, ZBTB20, HIST1H2A4, HIST1H2A7, SI:DKEY-23A13.6, HIST1H2A6, HIST1H2A1, HIST1H2A3, HIST1H2A2, MECP2, KCTD15B, ATXN1L, SI:CH73-368J24.13, UPF2, AGO3A, HIST1H2A10, PNPT1, SI:CH1073-153I20.5, LGALS9L1, MBD2, SI:DKEY-108K21.19, SI:CH211-113A14.7, CBFA2T3, SI:DKEY-108K21.15, SKIC8, ZNFX1, LOXL2A, SI:DKEY-261M9.7, VDRA, VDRB, AGO1, AGO2, PAF1	0.993655
GOTERM_BP_FAT	GO:0009890	negative regulation of biosynthetic process	33	HIST1H2A5, ZBTB20, HIST1H2A4, HIST1H2A7, SI:DKEY-23A13.6, HIST1H2A6, HIST1H2A1, HIST1H2A3, HIST1H2A2, MECP2, KCTD15B, ATXN1L, SI:CH73-368J24.13, UPF2, AGO3A, HIST1H2A10, PNPT1, SI:CH1073-153I20.5, LGALS9L1, MBD2, SI:DKEY-108K21.19, SI:CH211-113A14.7, CBFA2T3, SI:DKEY-108K21.15, SKIC8, ZNFX1, LOXL2A, SI:DKEY-261M9.7, VDRA, VDRB, AGO1, AGO2, PAF1	0.993655
GOTERM_BP_FAT	GO:0045934	negative regulation of nucleobase-containing compound metabolic process	16	ZGC:110216, SI:CH211-113A14.18, SI:CH73-368J24.11, MBD2, ZBTB20, SI:DKEY-261M9.12, CBFA2T3, MECP2, KCTD15B, LOXL2A, VDRA, VDRB, ATXN1L, SI:CH73-368J24.12, SI:CH211-113A14.24, PAF1	0.993655
GOTERM_BP_FAT	GO:0000122	negative regulation of transcription by RNA polymerase II	8	MECP2, LOXL2A, VDRA, VDRB, MBD2, ATXN1L, ZBTB20, PAF1	0.993655
GOTERM_BP_FAT	GO:0045892	negative regulation of DNA-templated transcription	10	MECP2, KCTD15B, LOXL2A, VDRA, VDRB, MBD2, ATXN1L, ZBTB20, PAF1, CBFA2T3	0.993655
GOTERM_BP_FAT	GO:1902679	negative regulation of RNA biosynthetic process	10	MECP2, KCTD15B, LOXL2A, VDRA, VDRB, MBD2, ATXN1L, ZBTB20, PAF1, CBFA2T3	0.993655
GOTERM_BP_FAT	GO:0051253	negative regulation of RNA metabolic process	10	MECP2, KCTD15B, LOXL2A, VDRA, VDRB, MBD2, ATXN1L, ZBTB20, PAF1, CBFA2T3	0.993655
GOTERM_BP_FAT	GO:0006351	DNA-templated transcription	5	SKIC8, VDRA, TBPL2, PAF1, CBFA2T3	0.993655
Annotation Cluster 13	Enrichment Score: 0.915280207017289
Category	Term		Count	Genes	FDR
GOTERM_CC_FAT	GO:0062023	collagen-containing extracellular matrix	10	COL26A1, COL11A1A, LOXL2A, GPC5C, ZP2.1, HTRA1A, COL6A3, COL27A1A, ZP2.5, ZP2.6	0.32159
GOTERM_MF_FAT	GO:0005201	extracellular matrix structural constituent	6	COL26A1, COL11A1A, ZP2.1, COL27A1A, ZP2.5, ZP2.6	0.391414
GOTERM_CC_FAT	GO:0031012	extracellular matrix	11	COL26A1, COL11A1A, LOXL2A, GPC5C, ZP2.1, LRRTM1, HTRA1A, COL6A3, COL27A1A, ZP2.5, ZP2.6	0.465737
GOTERM_CC_FAT	GO:0030312	external encapsulating structure	11	COL26A1, COL11A1A, LOXL2A, GPC5C, ZP2.1, LRRTM1, HTRA1A, COL6A3, COL27A1A, ZP2.5, ZP2.6	0.465737
GOTERM_CC_FAT	GO:0005581	collagen trimer	4	COL26A1, COL11A1A, COL6A3, COL27A1A	0.955614
GOTERM_BP_FAT	GO:0030198	extracellular matrix organization	7	VTG2, COL26A1, COL11A1A, LOXL2A, COL6A3, COL27A1A, RECK	0.993655
GOTERM_BP_FAT	GO:0043062	extracellular structure organization	7	VTG2, COL26A1, COL11A1A, LOXL2A, COL6A3, COL27A1A, RECK	0.993655
GOTERM_BP_FAT	GO:0045229	external encapsulating structure organization	7	VTG2, COL26A1, COL11A1A, LOXL2A, COL6A3, COL27A1A, RECK	0.993655
GOTERM_MF_FAT	GO:0030020	extracellular matrix structural constituent conferring tensile strength	3	COL26A1, COL11A1A, COL27A1A	0.964286
Annotation Cluster 14	Enrichment Score: 0.9093285905996231
Category	Term		Count	Genes	FDR
GOTERM_CC_FAT	GO:0005882	intermediate filament	5	KRT93, DSPB, SI:DKEY-222F2.1, ZGC:158846, KRT95	0.465737
GOTERM_CC_FAT	GO:0045111	intermediate filament cytoskeleton	5	KRT93, DSPB, SI:DKEY-222F2.1, ZGC:158846, KRT95	0.465737
GOTERM_BP_FAT	GO:0045103	intermediate filament-based process	4	DSPB, DST, SI:DKEY-222F2.1, ZGC:158846	0.993655
GOTERM_BP_FAT	GO:0045104	intermediate filament cytoskeleton organization	4	DSPB, DST, SI:DKEY-222F2.1, ZGC:158846	0.993655
GOTERM_BP_FAT	GO:0043588	skin development	3	DSPB, SI:DKEY-222F2.1, ZGC:158846	0.993655
GOTERM_BP_FAT	GO:0008544	epidermis development	4	ZGC:174704, DSPB, SI:DKEY-222F2.1, ZGC:158846	0.993655
Annotation Cluster 15	Enrichment Score: 0.898599394854577
Category	Term		Count	Genes	FDR
GOTERM_BP_FAT	GO:1901888	regulation of cell junction assembly	5	LIMCH1A, SI:CH211-215C18.3, MYCBP2, EK1, LIN7B	0.993655
GOTERM_BP_FAT	GO:0090109	regulation of cell-substrate junction assembly	3	LIMCH1A, SI:CH211-215C18.3, EK1	0.993655
GOTERM_BP_FAT	GO:0001952	regulation of cell-matrix adhesion	3	LIMCH1A, SI:CH211-215C18.3, EK1	0.993655
GOTERM_BP_FAT	GO:0051893	regulation of focal adhesion assembly	3	LIMCH1A, SI:CH211-215C18.3, EK1	0.993655
GOTERM_BP_FAT	GO:0150116	regulation of cell-substrate junction organization	3	LIMCH1A, SI:CH211-215C18.3, EK1	0.993655
GOTERM_BP_FAT	GO:0010810	regulation of cell-substrate adhesion	3	LIMCH1A, SI:CH211-215C18.3, EK1	0.993655
GOTERM_BP_FAT	GO:0030155	regulation of cell adhesion	5	IGF2A, LIMCH1A, SI:CH211-215C18.3, LGALS9L1, EK1	0.993655
GOTERM_BP_FAT	GO:0044087	regulation of cellular component biogenesis	11	BAIAP2B, SAR1AA, LIMCH1A, SI:CH211-215C18.3, MCM7, AVIL, MYCBP2, ARHGAP18, EK1, TWF1A, LIN7B	0.993655
Annotation Cluster 16	Enrichment Score: 0.8840775712676364
Category	Term		Count	Genes	FDR
GOTERM_MF_FAT	GO:0032561	guanyl ribonucleotide binding	43	IRGF3, EEF1A1L3, EEF1A1L2, LOC100007467, RASEF2, SI:DKEY-79I2.4, LOC100005640, LOC100002591, RASEF, RAB38A, SI:CH73-171O20.1, AGAP3, IFI44F5, ASCL1B, SAR1AA, RASD1, TUBA7L, TUBB1, EEF2L2, RAB28, SI:DKEY-32E23.4, RALBB, SI:CH211-133L11.10, RABL6A, PRKG1B, EFL1, LOC100331400, ZGC:153713, GNAL2, LOC100331609, LOC137487253, DNM2B, PRKG1L, TUBA2, EEF1A2, EEF1A1A, SI:CH211-280C16.1, EEF1A1B, LOC1005361…	0.0354419
GOTERM_MF_FAT	GO:0019001	guanyl nucleotide binding	43	IRGF3, EEF1A1L3, EEF1A1L2, LOC100007467, RASEF2, SI:DKEY-79I2.4, LOC100005640, LOC100002591, RASEF, RAB38A, SI:CH73-171O20.1, AGAP3, IFI44F5, ASCL1B, SAR1AA, RASD1, TUBA7L, TUBB1, EEF2L2, RAB28, SI:DKEY-32E23.4, RALBB, SI:CH211-133L11.10, RABL6A, PRKG1B, EFL1, LOC100331400, ZGC:153713, GNAL2, LOC100331609, LOC137487253, DNM2B, PRKG1L, TUBA2, EEF1A2, EEF1A1A, SI:CH211-280C16.1, EEF1A1B, LOC1005361…	0.0354419
GOTERM_MF_FAT	GO:0005525	GTP binding	40	IRGF3, EEF1A1L3, EEF1A1L2, LOC100007467, RASEF2, SI:DKEY-79I2.4, LOC100005640, LOC100002591, RASEF, RAB38A, SI:CH73-171O20.1, AGAP3, IFI44F5, ASCL1B, SAR1AA, RASD1, TUBA7L, TUBB1, EEF2L2, RAB28, SI:DKEY-32E23.4, RALBB, SI:CH211-133L11.10, RABL6A, EFL1, LOC100331400, ZGC:153713, GNAL2, LOC100331609, DNM2B, TUBA2, EEF1A2, EEF1A1A, SI:CH211-280C16.1, EEF1A1B, LOC100536182, ADSS2, ZGC:158270, SEPTIN5…	0.112868
GOTERM_MF_FAT	GO:0046872	metal ion binding	158	CAPN1B, ATP8A1, LOC101884350, RASEF, ZNF1004, ZBTB20, ZGC:174224, ZGC:174623, TATDN1, RPS6KA5, ZGC:173816, RPS6KA2, RPS6KA3B, ENPP4, LIMA1B, ZMP:0000000938, ADAM19A, SEPHS3, LOC110438585, LOC108190639, MYL13, ZNF1113, ZGC:171220, CDKAL1, CYP2AE1, MAT1A, LOC103909509, LOC100148648, GNAL2, RNF123, LACTB2, ZNF1070, PPM1NB, LOC103910886, SIK3, CAPN2L, PRKD2, UTRN, PCDH2G2, ZNF687A, LOC101885062, FTO,…	0.150469
GOTERM_MF_FAT	GO:0043169	cation binding	160	CAPN1B, ATP8A1, LOC101884350, GLDC, RASEF, ZNF1004, ZBTB20, ZGC:174224, ZGC:174623, TATDN1, RPS6KA5, ZGC:173816, RPS6KA2, RPS6KA3B, ENPP4, LIMA1B, ZMP:0000000938, ADAM19A, SEPHS3, LOC110438585, LOC108190639, MYL13, ZNF1113, ZGC:171220, CDKAL1, CYP2AE1, MAT1A, LOC103909509, LOC100148648, GNAL2, RNF123, LACTB2, ZNF1070, PPM1NB, LOC103910886, SIK3, CAPN2L, PRKD2, UTRN, PCDH2G2, ZNF687A, LOC101885062…	0.168372
GOTERM_MF_FAT	GO:0036094	small molecule binding	259	PANK4, SMARCAL1, CASKB, CAPN1B, CLPB, GLDC, AVIL, DQX1, RAB38A, ITPR1A, ZGC:174224, ASCL1B, RPS6KA5, ZGC:173816, RPS6KA2, RPS6KA3B, AKT1, EEF2L2, LIMA1B, SEPHS3, LOC110438585, STARD5, LOC108190639, MYL13, CYP2AE1, LOC103909509, RNF123, LACTB2, ZNF1070, LOC103910886, CAPN2L, SIK3, PRKD2, TARS2, NNT2, SEPTIN5B, ZNF687A, LOC101885062, TBC1D9B, PRKDC, MYCBP2, HSPA4L, ZNF1069, EK1, SI:CH73-171O20.1, A…	0.376017
GOTERM_MF_FAT	GO:0043167	ion binding	251	PANK4, SMARCAL1, CASKB, CAPN1B, CLPB, GLDC, AVIL, DQX1, RAB38A, ITPR1A, ZGC:174224, ASCL1B, RPS6KA5, ZGC:173816, RPS6KA2, RPS6KA3B, AKT1, EEF2L2, LIMA1B, SEPHS3, LOC110438585, LOC108190639, MYL13, CYP2AE1, LOC103909509, RNF123, LACTB2, ZNF1070, LOC103910886, CAPN2L, SIK3, PRKD2, TARS2, SEPTIN5B, ZNF687A, LOC101885062, TBC1D9B, PRKDC, MYCBP2, HSPA4L, ZNF1069, EK1, SI:CH73-171O20.1, AGAP3, MTMR4, P…	0.379111
GOTERM_MF_FAT	GO:0035639	purine ribonucleoside triphosphate binding	110	PANK4, SMARCAL1, CASKB, CLPB, DQX1, LOC100002591, RASEF, RAB38A, ASCL1B, RPS6KA5, RPS6KA2, RPS6KA3B, TUBB1, EEF2L2, AKT1, SEPHS3, AFG2A, LOC100331400, MAT1A, GNAL2, EEF1A2, SIK3, TARS2, PRKD2, ZGC:158270, SEPTIN5B, IRGF3, EEF1A1L3, EEF1A1L2, PRKDC, LOC100005640, YTHDC2, HSPA4L, EK1, SI:CH73-171O20.1, AGAP3, KIF5AB, PRKCAB, TUBA7L, MYH14, HSP70L, SI:DKEY-32E23.4, RALBB, NEK9, TNIKB, NSFA, ZGC:1537…	0.964286
GOTERM_MF_FAT	GO:0097367	carbohydrate derivative binding	116	PANK4, SMARCAL1, CASKB, CLPB, DQX1, LOC100002591, RASEF, PTPRFA, RAB38A, ASCL1B, RPS6KA5, RPS6KA2, RPS6KA3B, TUBB1, EEF2L2, AKT1, SEPHS3, VTG2, AFG2A, LOC100331400, MAT1A, GNAL2, EEF1A2, SIK3, TARS2, PRKD2, ZGC:158270, SEPTIN5B, IRGF3, EEF1A1L3, EEF1A1L2, PRKDC, LOC100005640, YTHDC2, HSPA4L, EK1, SI:CH73-171O20.1, AGAP3, KIF5AB, PRKCAB, TUBA7L, MYH14, HSP70L, SI:DKEY-32E23.4, RALBB, NEK9, TNIKB, …	0.964286
GOTERM_MF_FAT	GO:0032555	purine ribonucleotide binding	110	PANK4, SMARCAL1, CASKB, CLPB, DQX1, LOC100002591, RASEF, RAB38A, ASCL1B, RPS6KA5, RPS6KA2, RPS6KA3B, TUBB1, EEF2L2, AKT1, SEPHS3, AFG2A, LOC100331400, MAT1A, GNAL2, EEF1A2, SIK3, TARS2, PRKD2, ZGC:158270, SEPTIN5B, IRGF3, EEF1A1L3, EEF1A1L2, PRKDC, LOC100005640, YTHDC2, HSPA4L, EK1, SI:CH73-171O20.1, AGAP3, KIF5AB, PRKCAB, TUBA7L, MYH14, HSP70L, SI:DKEY-32E23.4, RALBB, NEK9, TNIKB, NSFA, ZGC:1537…	0.964286
GOTERM_MF_FAT	GO:0032553	ribonucleotide binding	110	PANK4, SMARCAL1, CASKB, CLPB, DQX1, LOC100002591, RASEF, RAB38A, ASCL1B, RPS6KA5, RPS6KA2, RPS6KA3B, TUBB1, EEF2L2, AKT1, SEPHS3, AFG2A, LOC100331400, MAT1A, GNAL2, EEF1A2, SIK3, TARS2, PRKD2, ZGC:158270, SEPTIN5B, IRGF3, EEF1A1L3, EEF1A1L2, PRKDC, LOC100005640, YTHDC2, HSPA4L, EK1, SI:CH73-171O20.1, AGAP3, KIF5AB, PRKCAB, TUBA7L, MYH14, HSP70L, SI:DKEY-32E23.4, RALBB, NEK9, TNIKB, NSFA, ZGC:1537…	0.964286
GOTERM_MF_FAT	GO:0003924	GTPase activity	26	IRGF3, EEF1A1L3, EEF1A1L2, RASEF2, RASEF, RAB38A, AGAP3, SAR1AA, RASD1, TUBB1, EEF2L2, RAB28, SI:DKEY-32E23.4, RALBB, SI:CH211-133L11.10, EFL1, ZGC:153713, GNAL2, DNM2B, EEF1A2, EEF1A1A, EEF1A1B, LOC100536182, ZGC:158270, SEPTIN5B, ZGC:65894	0.964286
GOTERM_MF_FAT	GO:0017076	purine nucleotide binding	112	PANK4, SMARCAL1, CASKB, CLPB, DQX1, LOC100002591, RASEF, RAB38A, ASCL1B, RPS6KA5, RPS6KA2, RPS6KA3B, TUBB1, EEF2L2, AKT1, SEPHS3, AFG2A, LOC100331400, MAT1A, GNAL2, EEF1A2, SIK3, TARS2, NNT2, PRKD2, ZGC:158270, SEPTIN5B, IRGF3, EEF1A1L3, EEF1A1L2, PRKDC, LOC100005640, YTHDC2, HSPA4L, EK1, SI:CH73-171O20.1, AGAP3, KIF5AB, PRKCAB, TUBA7L, MYH14, HSP70L, SI:DKEY-32E23.4, RALBB, NEK9, TNIKB, NSFA, ZG…	0.964286
GOTERM_MF_FAT	GO:0017111	ribonucleoside triphosphate phosphatase activity	43	IRGF3, EEF1A1L3, EEF1A1L2, MCM7, CLPB, RASEF2, RASEF, CHD5, RAB38A, ATP2A1, AGAP3, HSP90AA1.1, CHTF18, SAR1AA, ATP1A3A, RASD1, TUBB1, KIF13A, EEF2L2, RAB28, HSP70L, SI:DKEY-32E23.4, RALBB, DYNC1H1, NSFA, SI:CH211-133L11.10, AFG2A, EFL1, ATAD3, ATP2B2, ZGC:153713, GNAL2, HSC70, VWA8, DNM2B, ZNFX1, EEF1A2, EEF1A1A, EEF1A1B, LOC100536182, ZGC:158270, SEPTIN5B, ZGC:65894	0.964286
GOTERM_MF_FAT	GO:0140657	ATP-dependent activity	36	SMARCAL1, MCM7, CLPB, DDX47, YTHDC2, DQX1, KIF1CA, HSPA4L, CHD5, ATP2A1, DDX41, HSP90AA1.1, CHTF18, KIF5AB, ATP1A3A, KIF13A, MYH14, HSP70L, ATG7, ABCA4A, DYNC1H1, LOC108179221, SHPRH, NSFA, AFG2A, ATAD3, MYH11A, ATP2B2, ACSL3A, HSC70, VWA8, DDX19A, ZNFX1, ZGC:101540, MYO1G, RIGI	0.964286
GOTERM_MF_FAT	GO:0016462	pyrophosphatase activity	45	IRGF3, EEF1A1L3, EEF1A1L2, MCM7, CLPB, RASEF2, RASEF, CHD5, RAB38A, ATP2A1, AGAP3, HSP90AA1.1, CHTF18, SAR1AA, ATP1A3A, RASD1, TUBB1, KIF13A, EEF2L2, ENPP4, RAB28, HSP70L, SI:DKEY-32E23.4, RALBB, DYNC1H1, NSFA, SI:CH211-133L11.10, AFG2A, EFL1, ATAD3, ATP2B2, ZGC:153713, ACYP1, GNAL2, HSC70, VWA8, DNM2B, ZNFX1, EEF1A2, EEF1A1A, EEF1A1B, LOC100536182, ZGC:158270, SEPTIN5B, ZGC:65894	0.964286
GOTERM_MF_FAT	GO:0016817	hydrolase activity, acting on acid anhydrides	45	IRGF3, EEF1A1L3, EEF1A1L2, MCM7, CLPB, RASEF2, RASEF, CHD5, RAB38A, ATP2A1, AGAP3, HSP90AA1.1, CHTF18, SAR1AA, ATP1A3A, RASD1, TUBB1, KIF13A, EEF2L2, ENPP4, RAB28, HSP70L, SI:DKEY-32E23.4, RALBB, DYNC1H1, NSFA, SI:CH211-133L11.10, AFG2A, EFL1, ATAD3, ATP2B2, ZGC:153713, ACYP1, GNAL2, HSC70, VWA8, DNM2B, ZNFX1, EEF1A2, EEF1A1A, EEF1A1B, LOC100536182, ZGC:158270, SEPTIN5B, ZGC:65894	0.964286
GOTERM_MF_FAT	GO:0016818	hydrolase activity, acting on acid anhydrides, in phosphorus-containing anhydrides	45	IRGF3, EEF1A1L3, EEF1A1L2, MCM7, CLPB, RASEF2, RASEF, CHD5, RAB38A, ATP2A1, AGAP3, HSP90AA1.1, CHTF18, SAR1AA, ATP1A3A, RASD1, TUBB1, KIF13A, EEF2L2, ENPP4, RAB28, HSP70L, SI:DKEY-32E23.4, RALBB, DYNC1H1, NSFA, SI:CH211-133L11.10, AFG2A, EFL1, ATAD3, ATP2B2, ZGC:153713, ACYP1, GNAL2, HSC70, VWA8, DNM2B, ZNFX1, EEF1A2, EEF1A1A, EEF1A1B, LOC100536182, ZGC:158270, SEPTIN5B, ZGC:65894	0.964286
GOTERM_MF_FAT	GO:0043168	anion binding	121	PANK4, SMARCAL1, CASKB, CLPB, GLDC, AVIL, DQX1, LOC100002591, RASEF, RAB38A, ITPR1A, ASCL1B, RPS6KA5, RPS6KA2, RPS6KA3B, TUBB1, EEF2L2, AKT1, SEPHS3, LOC110438585, WU:FJ42B12, AFG2A, LOC100331400, MAT1A, THNSL1, GNAL2, EEF1A2, SIK3, TARS2, PRKD2, ZGC:158270, SEPTIN5B, IRGF3, EEF1A1L3, EEF1A1L2, PRKDC, LOC100005640, YTHDC2, HSPA4L, ITPR2, EK1, SI:CH73-171O20.1, AGAP3, KIF5AB, PRKCAB, TUBA7L, MYH14…	0.964286
GOTERM_MF_FAT	GO:0000166	nucleotide binding	115	PANK4, SMARCAL1, CASKB, CLPB, DQX1, LOC100002591, RASEF, RAB38A, ASCL1B, RPS6KA5, RPS6KA2, RPS6KA3B, TUBB1, EEF2L2, AKT1, SEPHS3, AFG2A, LOC100331400, MAT1A, GNAL2, EEF1A2, SIK3, TARS2, NNT2, PRKD2, ZGC:158270, SEPTIN5B, IRGF3, EEF1A1L3, EEF1A1L2, PRKDC, LOC100005640, YTHDC2, HSPA4L, EK1, SI:CH73-171O20.1, AGAP3, KIF5AB, PRKCAB, TUBA7L, MYH14, HSP70L, SI:DKEY-32E23.4, RALBB, NEK9, TNIKB, NSFA, ZG…	0.964286
GOTERM_MF_FAT	GO:1901265	nucleoside phosphate binding	115	PANK4, SMARCAL1, CASKB, CLPB, DQX1, LOC100002591, RASEF, RAB38A, ASCL1B, RPS6KA5, RPS6KA2, RPS6KA3B, TUBB1, EEF2L2, AKT1, SEPHS3, AFG2A, LOC100331400, MAT1A, GNAL2, EEF1A2, SIK3, TARS2, NNT2, PRKD2, ZGC:158270, SEPTIN5B, IRGF3, EEF1A1L3, EEF1A1L2, PRKDC, LOC100005640, YTHDC2, HSPA4L, EK1, SI:CH73-171O20.1, AGAP3, KIF5AB, PRKCAB, TUBA7L, MYH14, HSP70L, SI:DKEY-32E23.4, RALBB, NEK9, TNIKB, NSFA, ZG…	0.964286
GOTERM_MF_FAT	GO:1901363	heterocyclic compound binding	120	PANK4, SMARCAL1, CASKB, CLPB, GLDC, DQX1, LOC100002591, RASEF, RAB38A, ASCL1B, RPS6KA5, RPS6KA2, RPS6KA3B, TUBB1, EEF2L2, AKT1, SEPHS3, LOC110438585, AFG2A, LOC100331400, MAT1A, THNSL1, GNAL2, EEF1A2, SIK3, TARS2, NNT2, PRKD2, ZGC:158270, SEPTIN5B, IRGF3, EEF1A1L3, EEF1A1L2, PRKDC, LOC100005640, YTHDC2, HSPA4L, EK1, SI:CH73-171O20.1, AGAP3, KIF5AB, PRKCAB, TUBA7L, MYH14, HSP70L, SI:DKEY-32E23.4, …	0.964286
GOTERM_MF_FAT	GO:0016773	phosphotransferase activity, alcohol group as acceptor	34	PANK4, OBSCNA, CASKB, PFKLB, PRKDC, EK1, LOC137487186, PRKCAB, ITPKCB, RPS6KA5, RPS6KA2, RPS6KA3B, AKT1, MAP3K2, NEK9, TNIKB, IGF1RB, PRKG1B, SI:CH211-217I17.1, DOLK, PTK2AA, LOC137487253, LOC100536469, ADPGK2, ITPKB, HCK, MAPK11, FER, PRKG1L, SHPK, SI:CH211-285C6.2, SIK3, PRKD2, LOC100334396	0.964286
GOTERM_MF_FAT	GO:0004672	protein kinase activity	26	OBSCNA, CASKB, PRKDC, EK1, LOC137487186, PRKCAB, RPS6KA5, RPS6KA2, RPS6KA3B, AKT1, MAP3K2, NEK9, TNIKB, IGF1RB, PRKG1B, SI:CH211-217I17.1, PTK2AA, LOC137487253, HCK, MAPK11, FER, PRKG1L, SI:CH211-285C6.2, SIK3, PRKD2, LOC100334396	0.964286
GOTERM_MF_FAT	GO:0016301	kinase activity	40	PANK4, OBSCNA, CASKB, PFKLB, PRKDC, EK1, LOC137487186, PRKCAB, ITPKCB, RPS6KA5, RPS6KA2, RPS6KA3B, AKT1, MAGI2B, SEPHS3, MAP3K2, NEK9, CKMB, PRKAB2, TNIKB, IGF1RB, PRKG1B, SI:CH211-217I17.1, DOLK, PTK2AA, LOC137487253, LOC100536469, ADPGK2, ITPKB, HCK, MAPK11, FER, PRKG1L, SHPK, SI:CH211-285C6.2, FASTKD5, SIK3, PRKD2, LOC100334396, LOC101882866	0.964286
GOTERM_MF_FAT	GO:0016887	ATP hydrolysis activity	17	DYNC1H1, NSFA, MCM7, CLPB, AFG2A, ATAD3, CHD5, ATP2A1, ATP2B2, HSP90AA1.1, HSC70, CHTF18, VWA8, ATP1A3A, ZNFX1, KIF13A, HSP70L	0.964286
GOTERM_MF_FAT	GO:0005524	ATP binding	70	PANK4, SMARCAL1, CASKB, CLPB, MCM7, DDX47, DQX1, KIF1CA, CHD5, ATP2A1, DDX41, HSP90AA1.1, CHTF18, LOC137487186, RPS6KA5, RPS6KA2, RPS6KA3B, KIF13A, AKT1, SEPHS3, ABCA4A, LOC108179221, SHPRH, IGF1RB, PRKG1B, AFG2A, SI:CH211-217I17.1, MAT1A, VWA8, HCK, DDX19A, PRKG1L, SI:CH211-285C6.2, SIK3, TARS2, PRKD2, GART, LOC100334396, OBSCNA, PFKLB, PRKDC, YTHDC2, HSPA4L, EK1, KIF5AB, ATP1A3A, PRKCAB, MYH14,…	0.964286
GOTERM_MF_FAT	GO:0032559	adenyl ribonucleotide binding	70	PANK4, SMARCAL1, CASKB, CLPB, MCM7, DDX47, DQX1, KIF1CA, CHD5, ATP2A1, DDX41, HSP90AA1.1, CHTF18, LOC137487186, RPS6KA5, RPS6KA2, RPS6KA3B, KIF13A, AKT1, SEPHS3, ABCA4A, LOC108179221, SHPRH, IGF1RB, PRKG1B, AFG2A, SI:CH211-217I17.1, MAT1A, VWA8, HCK, DDX19A, PRKG1L, SI:CH211-285C6.2, SIK3, TARS2, PRKD2, GART, LOC100334396, OBSCNA, PFKLB, PRKDC, YTHDC2, HSPA4L, EK1, KIF5AB, ATP1A3A, PRKCAB, MYH14,…	0.964286
GOTERM_MF_FAT	GO:0030554	adenyl nucleotide binding	72	PANK4, SMARCAL1, CASKB, CLPB, MCM7, DDX47, DQX1, KIF1CA, CHD5, ATP2A1, DDX41, HSP90AA1.1, CHTF18, LOC137487186, RPS6KA5, RPS6KA2, RPS6KA3B, KIF13A, AKT1, SEPHS3, ABCA4A, LOC108179221, SHPRH, IGF1RB, PRKG1B, AFG2A, SI:CH211-217I17.1, MAT1A, VWA8, HCK, DDX19A, PRKG1L, SI:CH211-285C6.2, SIK3, NNT2, TARS2, PRKD2, GART, LOC100334396, OBSCNA, PFKLB, PRKDC, YTHDC2, HSPA4L, EK1, KIF5AB, ATP1A3A, PRKCAB, …	0.964286
Annotation Cluster 17	Enrichment Score: 0.8652232114276156
Category	Term		Count	Genes	FDR
GOTERM_CC_FAT	GO:0016324	apical plasma membrane	8	PARD3AA, SLC23A2, SHROOM2A, SI, SHROOM3, PDZK1, SLC16A2, MPDZ	0.465737
GOTERM_CC_FAT	GO:0005911	cell-cell junction	12	PARD3AA, DSPB, CASKB, SHROOM2A, VAPA, SHROOM3, LOC101883343, VCLA, MAGI2B, LIN7B, MPDZ, NECTIN1B	0.498115
GOTERM_CC_FAT	GO:0043296	apical junction complex	6	PARD3AA, SHROOM2A, VAPA, SHROOM3, LIN7B, MPDZ	0.573146
GOTERM_CC_FAT	GO:0045177	apical part of cell	8	PARD3AA, SLC23A2, SHROOM2A, SI, SHROOM3, PDZK1, SLC16A2, MPDZ	0.605274
GOTERM_CC_FAT	GO:0070161	anchoring junction	16	SORBS2A, DSPB, CASKB, SHROOM3, VCLA, SORBS1, LIN7B, PTK2AA, PARD3AA, SHROOM2A, VAPA, TNS3.2, LOC101883343, MAGI2B, MPDZ, NECTIN1B	0.880279
GOTERM_CC_FAT	GO:0005912	adherens junction	6	PARD3AA, SHROOM2A, SHROOM3, VCLA, LIN7B, NECTIN1B	0.955614
GOTERM_CC_FAT	GO:0070160	tight junction	4	PARD3AA, VAPA, LIN7B, MPDZ	0.955614
GOTERM_CC_FAT	GO:0005923	bicellular tight junction	4	PARD3AA, VAPA, LIN7B, MPDZ	0.955614
GOTERM_CC_FAT	GO:0005938	cell cortex	6	PARD3AA, GPSM1B, SHROOM2A, WDR1, SHROOM3, SEPTIN5B	0.955614
Annotation Cluster 18	Enrichment Score: 0.8454222546711276
Category	Term		Count	Genes	FDR
GOTERM_MF_FAT	GO:0005179	hormone activity	5	IGF2A, TG, LOC101887111, PRLH2, SI:CH211-191I18.4	0.0598779
GOTERM_MF_FAT	GO:0030546	signaling receptor activator activity	6	IGF2A, IFNGR1L, TG, LOC101887111, PRLH2, SI:CH211-191I18.4	0.964286
GOTERM_MF_FAT	GO:0048018	receptor ligand activity	6	IGF2A, IFNGR1L, TG, LOC101887111, PRLH2, SI:CH211-191I18.4	0.964286
GOTERM_MF_FAT	GO:0030545	signaling receptor regulator activity	6	IGF2A, IFNGR1L, TG, LOC101887111, PRLH2, SI:CH211-191I18.4	0.964286
GOTERM_MF_FAT	GO:0005102	signaling receptor binding	17	ITPRID1, CASKB, SI:CH211-215C18.3, LOC101887111, PDZK1, GAB2, EFNB1, HCK, IGF2A, PDCL3, IFNGR1L, TG, DVL3, PRLH2, SI:CH211-191I18.4, MAGI2B, CNIH4	0.964286
GOTERM_MF_FAT	GO:0008083	growth factor activity	3	IGF2A, IFNGR1L, LOC101887111	0.964286
GOTERM_MF_FAT	GO:0140677	molecular function activator activity	19	DAB2IPA, SI:DKEY-239J18.3, TBC1D9B, SI:CH211-215C18.3, LOC101887111, ZGC:174154, ARHGAP18, PPP4R3B, AGAP3, SI:DKEY-26G8.5, ZGC:174855, CTSLB, IGF2A, IFNGR1L, TG, SGSM3, TBC1D13, PRLH2, SI:CH211-191I18.4	0.964286
Annotation Cluster 19	Enrichment Score: 0.7558566987247636
Category	Term		Count	Genes	FDR
GOTERM_BP_FAT	GO:0072132	mesenchyme morphogenesis	3	ACTC1C, ACTC1A, PRKD2	0.993655
GOTERM_BP_FAT	GO:0003203	endocardial cushion morphogenesis	3	ACTC1C, ACTC1A, PRKD2	0.993655
GOTERM_BP_FAT	GO:0003272	endocardial cushion formation	3	ACTC1C, ACTC1A, PRKD2	0.993655
GOTERM_BP_FAT	GO:0003197	endocardial cushion development	3	ACTC1C, ACTC1A, PRKD2	0.993655
GOTERM_BP_FAT	GO:0060485	mesenchyme development	8	KCTD15B, ACTC1C, ACTC1A, LOXL2A, ADARB1A, PAF1, PRKD2, GRIA2A	0.993655
GOTERM_BP_FAT	GO:0003007	heart morphogenesis	6	ACTC1C, IGF1RB, ACTC1A, VDRA, VDRB, PRKD2	0.993655
GOTERM_BP_FAT	GO:0007507	heart development	14	DSPB, ACTC1C, TTC12, SYNE1B, IGF1RB, ACTC1A, IFT122, VCLA, VDRA, VDRB, EEF1A1A, PAF1, PRKD2, ATG7	0.993655
GOTERM_BP_FAT	GO:0048729	tissue morphogenesis	11	EFNB1, ACTC1C, FER, COPS6, ACTC1A, COL11A1A, VDRA, VDRB, PRKD2, EK1, ZGC:153713	0.993655
Annotation Cluster 20	Enrichment Score: 0.5981958179422848
Category	Term		Count	Genes	FDR
KEGG_PATHWAY	dre04520:Adherens junction		11	BAIAP2B, PARD3AA, FER, IGF1RB, SMAD4B, PTPRFA, SMAD10A, VCLA, SORBS1, ZGC:153713, NECTIN1B	0.71254
KEGG_PATHWAY	dre04081:Hormone signaling		8	IGF2A, IGF1RB, PRKG1B, SMAD4B, SMAD10A, PRLH2, ZGC:153713, SLC16A2	0.95177
KEGG_PATHWAY	dre04310:Wnt signaling pathway		7	APC2, PPP3CA, PRKCAB, SMAD4B, SMAD10A, DVL3, ZGC:153713	0.976562
KEGG_PATHWAY	dre04350:TGF-beta signaling pathway		5	SMAD4B, LOC101887111, SMAD10A, ZGC:153713, FBN1	0.976562
KEGG_PATHWAY	dre04068:FoxO signaling pathway		6	MAPK11, PRKAB2, IGF1RB, SMAD4B, SMAD10A, AKT1	0.976562
Annotation Cluster 21	Enrichment Score: 0.5975159569580376
Category	Term		Count	Genes	FDR
GOTERM_BP_FAT	GO:0032355	response to estradiol	3	VTG1, VTG2, VTG5	0.777861
GOTERM_MF_FAT	GO:0045735	nutrient reservoir activity	3	VTG1, VTG2, VTG5	0.379111
GOTERM_BP_FAT	GO:0010876	lipid localization	11	VTG1, ABCA4A, OSBPL8, VTG2, STARD5, OSBPL6, VTG5, SI:CH211-217I17.1, SI:CH211-285C6.2, VPS13D, ZGC:101540	0.993655
GOTERM_BP_FAT	GO:0006869	lipid transport	11	VTG1, ABCA4A, OSBPL8, VTG2, STARD5, OSBPL6, VTG5, SI:CH211-217I17.1, SI:CH211-285C6.2, VPS13D, ZGC:101540	0.993655
GOTERM_BP_FAT	GO:0009725	response to hormone	10	NCOA1, VTG1, VTG2, IGF1RB, VTG5, STXBP4, CYP11C1, PLCG2, AKT1, ZGC:65811	0.993655
GOTERM_BP_FAT	GO:0071391	cellular response to estrogen stimulus	3	VTG1, VTG2, VTG5	0.993655
GOTERM_BP_FAT	GO:0009719	response to endogenous stimulus	13	NCOA1, VTG1, VTG2, IGF1RB, VTG5, STXBP4, SMAD4B, CYP11C1, SMAD10A, PLCG2, AKT1, ZGC:65811, LOC110439923	0.993655
GOTERM_BP_FAT	GO:0043627	response to estrogen	3	VTG1, VTG2, VTG5	0.993655
GOTERM_MF_FAT	GO:0005319	lipid transporter activity	6	VTG1, ABCA4A, VTG2, STARD5, VTG5, ZGC:101540	0.964286
GOTERM_BP_FAT	GO:0033993	response to lipid	5	VTG1, VTG2, VTG5, SHPK, ZGC:65811	0.993655
GOTERM_BP_FAT	GO:0032870	cellular response to hormone stimulus	7	NCOA1, VTG1, VTG2, IGF1RB, VTG5, STXBP4, CYP11C1	0.993655
GOTERM_BP_FAT	GO:0043434	response to peptide hormone	5	IGF1RB, STXBP4, CYP11C1, PLCG2, AKT1	0.993655
GOTERM_BP_FAT	GO:1901700	response to oxygen-containing compound	10	VTG1, VTG2, IGF1RB, VTG5, STXBP4, SHPK, CYP11C1, PLCG2, AKT1, CASTOR1	0.993655
GOTERM_BP_FAT	GO:0071495	cellular response to endogenous stimulus	10	NCOA1, VTG1, VTG2, IGF1RB, VTG5, STXBP4, SMAD4B, CYP11C1, SMAD10A, LOC110439923	0.993655
GOTERM_BP_FAT	GO:0032868	response to insulin	3	IGF1RB, STXBP4, PLCG2	0.993655
GOTERM_BP_FAT	GO:0071375	cellular response to peptide hormone stimulus	3	IGF1RB, STXBP4, CYP11C1	0.993655
GOTERM_BP_FAT	GO:1901699	cellular response to nitrogen compound	4	IGF1RB, STXBP4, CYP11C1, CASTOR1	0.993655
GOTERM_BP_FAT	GO:1901701	cellular response to oxygen-containing compound	5	IGF1RB, STXBP4, SHPK, CYP11C1, CASTOR1	0.993655
GOTERM_BP_FAT	GO:1901698	response to nitrogen compound	7	IGF1RB, STXBP4, CYP11C1, FBXO44.9, PLCG2, AKT1, CASTOR1	0.993655
GOTERM_BP_FAT	GO:0070887	cellular response to chemical stimulus	10	NCOA1, VTG1, VTG2, IGF1RB, VTG5, STXBP4, SHPK, CYP11C1, CASTOR1, CYP2AE1	0.993655
Annotation Cluster 22	Enrichment Score: 0.5905912033731885
Category	Term		Count	Genes	FDR
GOTERM_MF_FAT	GO:0061134	peptidase regulator activity	11	LOC101885062, SI:DKEY-239J18.3, ZGC:173729, ITIH6, ZGC:174154, COL6A3, SI:DKEY-46G23.2, RECK, SI:DKEY-26G8.5, ZGC:174855, CTSLB	0.379111
GOTERM_MF_FAT	GO:0004867	serine-type endopeptidase inhibitor activity	5	ZGC:173729, ITIH6, COL6A3, SI:DKEY-46G23.2, RECK	0.786043
GOTERM_BP_FAT	GO:0010466	negative regulation of peptidase activity	3	ITIH6, SI:DKEY-46G23.2, RECK	0.993655
GOTERM_MF_FAT	GO:0004866	endopeptidase inhibitor activity	6	LOC101885062, ZGC:173729, ITIH6, COL6A3, SI:DKEY-46G23.2, RECK	0.964286
GOTERM_MF_FAT	GO:0030414	peptidase inhibitor activity	6	LOC101885062, ZGC:173729, ITIH6, COL6A3, SI:DKEY-46G23.2, RECK	0.964286
GOTERM_BP_FAT	GO:0051346	negative regulation of hydrolase activity	3	ITIH6, SI:DKEY-46G23.2, RECK	0.993655
GOTERM_BP_FAT	GO:0052547	regulation of peptidase activity	3	ITIH6, SI:DKEY-46G23.2, RECK	0.993655
GOTERM_BP_FAT	GO:0043086	negative regulation of catalytic activity	3	ITIH6, SI:DKEY-46G23.2, RECK	0.993655
GOTERM_MF_FAT	GO:0061135	endopeptidase regulator activity	6	LOC101885062, ZGC:173729, ITIH6, COL6A3, SI:DKEY-46G23.2, RECK	0.964286
GOTERM_BP_FAT	GO:0044092	negative regulation of molecular function	3	ITIH6, SI:DKEY-46G23.2, RECK	0.993655
GOTERM_BP_FAT	GO:0045861	negative regulation of proteolysis	3	ITIH6, SI:DKEY-46G23.2, RECK	0.993655
GOTERM_BP_FAT	GO:0051336	regulation of hydrolase activity	4	ITIH6, SI:DKEY-46G23.2, EK1, RECK	0.993655
GOTERM_MF_FAT	GO:0004857	enzyme inhibitor activity	7	LOC101885062, ZGC:173729, ITIH6, COL6A3, ZMP:0000001167, SI:DKEY-46G23.2, RECK	0.964286
GOTERM_MF_FAT	GO:0140678	molecular function inhibitor activity	7	LOC101885062, ZGC:173729, ITIH6, COL6A3, ZMP:0000001167, SI:DKEY-46G23.2, RECK	0.964286
GOTERM_BP_FAT	GO:0051248	negative regulation of protein metabolic process	5	AGO3A, ITIH6, AGO2, SI:DKEY-46G23.2, RECK	0.993655
GOTERM_BP_FAT	GO:0050790	regulation of catalytic activity	4	ITIH6, SI:DKEY-46G23.2, EK1, RECK	0.993655
GOTERM_BP_FAT	GO:0030162	regulation of proteolysis	3	ITIH6, SI:DKEY-46G23.2, RECK	0.993655
GOTERM_BP_FAT	GO:0065009	regulation of molecular function	4	ITIH6, SI:DKEY-46G23.2, EK1, RECK	0.993655
GOTERM_BP_FAT	GO:0051246	regulation of protein metabolic process	8	AGO3A, PRKG1B, AGO1, ITIH6, AGO2, MIB2, SI:DKEY-46G23.2, RECK	0.993655
Annotation Cluster 23	Enrichment Score: 0.5772839265289099
Category	Term		Count	Genes	FDR
GOTERM_BP_FAT	GO:0006414	translational elongation	8	EEF1A1L3, SKIC8, EEF1A1L2, EFL1, EEF1A2, EEF1A1A, EEF1A1B, EEF2L2	0.993655
KEGG_PATHWAY	dre03013:Nucleocytoplasmic transport		12	UPF2, NUP214, DDX19A, EEF1A1L3, EEF1A1L2, NUP85, EEF1A2, XPO5, EEF1A1A, EEF1A1B, ACIN1A, TNPO2B	0.861497
GOTERM_MF_FAT	GO:0003746	translation elongation factor activity	7	EEF1A1L3, EEF1A1L2, EFL1, EEF1A2, EEF1A1A, EEF1A1B, EEF2L2	0.964286
GOTERM_MF_FAT	GO:0003924	GTPase activity	26	IRGF3, EEF1A1L3, EEF1A1L2, RASEF2, RASEF, RAB38A, AGAP3, SAR1AA, RASD1, TUBB1, EEF2L2, RAB28, SI:DKEY-32E23.4, RALBB, SI:CH211-133L11.10, EFL1, ZGC:153713, GNAL2, DNM2B, EEF1A2, EEF1A1A, EEF1A1B, LOC100536182, ZGC:158270, SEPTIN5B, ZGC:65894	0.964286
GOTERM_MF_FAT	GO:0180051	translation factor activity	7	EEF1A1L3, EEF1A1L2, EFL1, EEF1A2, EEF1A1A, EEF1A1B, EEF2L2	0.964286
GOTERM_MF_FAT	GO:0008135	translation factor activity, RNA binding	7	EEF1A1L3, EEF1A1L2, EFL1, EEF1A2, EEF1A1A, EEF1A1B, EEF2L2	0.964286
GOTERM_BP_FAT	GO:0006412	translation	12	EEF1A1L3, SKIC8, EEF1A1L2, RPL27A, EFL1, EEF1A2, EEF1A1A, EEF1A1B, EEF2L2, RPS20, TARS2, LOC108179007	0.999146
Annotation Cluster 24	Enrichment Score: 0.5746901956963488
Category	Term		Count	Genes	FDR
GOTERM_MF_FAT	GO:0051959	dynein light intermediate chain binding	4	DYNC1H1, CCDC88AB, RILPL1, HOOK3	0.376017
GOTERM_CC_FAT	GO:0005815	microtubule organizing center	7	TTC12, CCDC88AB, RILPL1, UNC119A2, ARMC9, IFT122, HOOK3	0.955614
GOTERM_CC_FAT	GO:0005813	centrosome	5	TTC12, CCDC88AB, RILPL1, UNC119A2, HOOK3	0.955614
Annotation Cluster 25	Enrichment Score: 0.5654733831589193
Category	Term		Count	Genes	FDR
GOTERM_BP_FAT	GO:0048489	synaptic vesicle transport	5	DNM2B, WU:FJ42B12, AP3B1A, LIN7B, SPG11	0.993655
GOTERM_BP_FAT	GO:0097479	synaptic vesicle localization	5	DNM2B, WU:FJ42B12, AP3B1A, LIN7B, SPG11	0.993655
GOTERM_BP_FAT	GO:0051648	vesicle localization	9	DNM2B, WU:FJ42B12, NSFA, AP3B1A, SEC16A, KIF13A, IFT122, LIN7B, SPG11	0.993655
GOTERM_BP_FAT	GO:0007018	microtubule-based movement	11	DYNC1H1, TTC12, KLC2, AP3B1A, KIF13A, KIF1CA, KLC1B, IFT122, ARHGEF18B, SPG11, KIF5AB	0.993655
GOTERM_BP_FAT	GO:0051650	establishment of vesicle localization	8	DNM2B, WU:FJ42B12, AP3B1A, SEC16A, KIF13A, IFT122, LIN7B, SPG11	0.993655
GOTERM_BP_FAT	GO:0030705	cytoskeleton-dependent intracellular transport	6	CCDC88AB, AP3B1A, KIF13A, IFT122, HOOK3, SPG11	0.993655
GOTERM_BP_FAT	GO:0006900	vesicle budding from membrane	4	DNM2B, WU:FJ42B12, SEC16A, CHMP4C	0.993655
GOTERM_BP_FAT	GO:0051640	organelle localization	14	GPSM1B, SYNE1B, LOC110440104, NSFA, WU:FJ42B12, AP3B1A, SEC16A, IFT122, LIN7B, PARD3AA, DNM2B, KIF13A, SPG11, SI:DKEY-32E23.4	0.993655
GOTERM_BP_FAT	GO:0051656	establishment of organelle localization	11	PARD3AA, DNM2B, GPSM1B, SYNE1B, WU:FJ42B12, AP3B1A, SEC16A, KIF13A, IFT122, LIN7B, SPG11	0.993655
GOTERM_BP_FAT	GO:0010970	transport along microtubule	4	AP3B1A, KIF13A, IFT122, SPG11	0.993655
GOTERM_BP_FAT	GO:0099111	microtubule-based transport	4	AP3B1A, KIF13A, IFT122, SPG11	0.993655
GOTERM_BP_FAT	GO:0061024	membrane organization	12	BAIAP2B, SAR1AA, DNM2B, LOC110440104, WU:FJ42B12, NSFA, RILPL1, SEC16A, ANXA6, CHMP4C, RAB38A, GHITM	0.993655
Annotation Cluster 26	Enrichment Score: 0.5249754300898752
Category	Term		Count	Genes	FDR
GOTERM_MF_FAT	GO:0005342	organic acid transmembrane transporter activity	11	SLC23A2, SI:DKEY-178E17.1, SLC25A29L, SLC1A8B, GRIA1B, GRIA4B, GRIA3A, GRIA2B, ZGC:101540, GRIA1A, GRIA2A	0.391414
GOTERM_MF_FAT	GO:0046943	carboxylic acid transmembrane transporter activity	11	SLC23A2, SI:DKEY-178E17.1, SLC25A29L, SLC1A8B, GRIA1B, GRIA4B, GRIA3A, GRIA2B, ZGC:101540, GRIA1A, GRIA2A	0.391414
GOTERM_MF_FAT	GO:0008514	organic anion transmembrane transporter activity	11	SLC23A2, SI:DKEY-178E17.1, SLC25A29L, SLC1A8B, GRIA1B, GRIA4B, GRIA3A, GRIA2B, ZGC:101540, GRIA1A, GRIA2A	0.964286
GOTERM_BP_FAT	GO:1905039	carboxylic acid transmembrane transport	5	SLC23A2, SI:DKEY-178E17.1, SLC25A29L, SLC1A8B, LRRC8AB	0.993655
GOTERM_BP_FAT	GO:1903825	organic acid transmembrane transport	5	SLC23A2, SI:DKEY-178E17.1, SLC25A29L, SLC1A8B, LRRC8AB	0.993655
GOTERM_BP_FAT	GO:0046942	carboxylic acid transport	6	SLC23A2, SI:DKEY-178E17.1, SLC25A29L, SLC1A8B, LRRC8AB, ZGC:101540	0.993655
GOTERM_BP_FAT	GO:0015849	organic acid transport	6	SLC23A2, SI:DKEY-178E17.1, SLC25A29L, SLC1A8B, LRRC8AB, ZGC:101540	0.993655
GOTERM_BP_FAT	GO:0015711	organic anion transport	6	SLC23A2, SI:DKEY-178E17.1, SLC25A29L, SLC1A8B, LRRC8AB, ZGC:101540	0.993655
GOTERM_BP_FAT	GO:0003333	amino acid transmembrane transport	3	SLC25A29L, SLC1A8B, LRRC8AB	0.993655
GOTERM_MF_FAT	GO:0015291	secondary active transmembrane transporter activity	5	SLC23A2, SLC9A1A, SI:DKEY-178E17.1, SLC1A8B, SLC16A2	0.964286
GOTERM_BP_FAT	GO:0006865	amino acid transport	3	SLC25A29L, SLC1A8B, LRRC8AB	0.993655
GOTERM_MF_FAT	GO:0022804	active transmembrane transporter activity	10	ABCA4A, ATP1A3A, SLC23A2, SLC9A1A, SI:DKEY-178E17.1, SLC1A8B, ATP2A1, NNT2, ATP2B2, SLC16A2	0.964286
Annotation Cluster 27	Enrichment Score: 0.5131729670836245
Category	Term		Count	Genes	FDR
GOTERM_MF_FAT	GO:0004175	endopeptidase activity	18	HE1.1, LOC100334014, SI:DKEY-239J18.3, CAPN1B, LOC797799, ZGC:174154, HTRA1A, SI:DKEY-26G8.5, HE1.2, ZGC:174855, CTSLB, MEP1A.2, LOC562245, CASP22, CAPN2L, LOC101886774, ADAM19A, ZGC:123258	0.964286
GOTERM_MF_FAT	GO:0004252	serine-type endopeptidase activity	5	LOC562245, LOC100334014, LOC797799, HTRA1A, LOC101886774	0.964286
GOTERM_MF_FAT	GO:0008236	serine-type peptidase activity	5	LOC562245, LOC100334014, LOC797799, HTRA1A, LOC101886774	0.964286
GOTERM_MF_FAT	GO:0017171	serine hydrolase activity	5	LOC562245, LOC100334014, LOC797799, HTRA1A, LOC101886774	0.964286
GOTERM_MF_FAT	GO:0008233	peptidase activity	21	HE1.1, LOC100334014, SI:DKEY-239J18.3, CAPN1B, LOC797799, ZGC:174154, USP34, HTRA1A, SI:DKEY-26G8.5, HE1.2, ZGC:174855, CTSLB, MEP1A.2, COPS6, LOC562245, ERMP1, CASP22, CAPN2L, LOC101886774, ADAM19A, ZGC:123258	0.964286
Annotation Cluster 28	Enrichment Score: 0.49580746069486703
Category	Term		Count	Genes	FDR
KEGG_PATHWAY	dre04210:Apoptosis		16	DAB2IPA, SI:DKEY-239J18.3, CAPN1B, LOC797799, ZGC:174154, ITPR2, ITPR1A, SI:DKEY-26G8.5, ZGC:174855, CTSLB, CASP22, TUBA2, TUBA7L, CAPN2L, AKT1, BCL2A	0.0822454
GOTERM_MF_FAT	GO:0061134	peptidase regulator activity	11	LOC101885062, SI:DKEY-239J18.3, ZGC:173729, ITIH6, ZGC:174154, COL6A3, SI:DKEY-46G23.2, RECK, SI:DKEY-26G8.5, ZGC:174855, CTSLB	0.379111
GOTERM_MF_FAT	GO:0043028	cysteine-type endopeptidase regulator activity involved in apoptotic process	6	IGF1RB, SI:DKEY-239J18.3, ZGC:174154, SI:DKEY-26G8.5, ZGC:174855, CTSLB	0.391414
GOTERM_MF_FAT	GO:0016505	peptidase activator activity involved in apoptotic process	5	SI:DKEY-239J18.3, ZGC:174154, SI:DKEY-26G8.5, ZGC:174855, CTSLB	0.459774
GOTERM_MF_FAT	GO:0008656	cysteine-type endopeptidase activator activity involved in apoptotic process	5	SI:DKEY-239J18.3, ZGC:174154, SI:DKEY-26G8.5, ZGC:174855, CTSLB	0.459774
GOTERM_BP_FAT	GO:2001235	positive regulation of apoptotic signaling pathway	5	SI:DKEY-239J18.3, ZGC:174154, SI:DKEY-26G8.5, ZGC:174855, CTSLB	0.993655
GOTERM_BP_FAT	GO:0043065	positive regulation of apoptotic process	9	SI:DKEY-239J18.3, CASP22, ZGC:174154, HTRA1A, CIAO2A, BCL2A, SI:DKEY-26G8.5, ZGC:174855, CTSLB	0.993655
GOTERM_BP_FAT	GO:0043068	positive regulation of programmed cell death	9	SI:DKEY-239J18.3, CASP22, ZGC:174154, HTRA1A, CIAO2A, BCL2A, SI:DKEY-26G8.5, ZGC:174855, CTSLB	0.993655
GOTERM_MF_FAT	GO:0004175	endopeptidase activity	18	HE1.1, LOC100334014, SI:DKEY-239J18.3, CAPN1B, LOC797799, ZGC:174154, HTRA1A, SI:DKEY-26G8.5, HE1.2, ZGC:174855, CTSLB, MEP1A.2, LOC562245, CASP22, CAPN2L, LOC101886774, ADAM19A, ZGC:123258	0.964286
KEGG_PATHWAY	dre04145:Phagosome		11	LAMP1A, DYNC1H1, SI:DKEY-239J18.3, TUBA2, TUBA7L, TUBB1, ZGC:174154, SI:DKEY-26G8.5, ZGC:65894, ZGC:174855, CTSLB	0.95177
KEGG_PATHWAY	dre04142:Lysosome		11	LAMP1A, SI:DKEY-239J18.3, AP3B1A, SCARB2C, ZGC:174154, AP3S1, SI:DKEY-26G8.5, AP1M2, ZGC:174855, CLN5, CTSLB	0.976562
GOTERM_MF_FAT	GO:0004197	cysteine-type endopeptidase activity	8	CAPN1B, SI:DKEY-239J18.3, CASP22, ZGC:174154, CAPN2L, SI:DKEY-26G8.5, ZGC:174855, CTSLB	0.964286
GOTERM_BP_FAT	GO:0090263	positive regulation of canonical Wnt signaling pathway	4	FTO, GPC5C, PPM1NB, RECK	0.993655
GOTERM_BP_FAT	GO:0009967	positive regulation of signal transduction	16	FTO, LOC108179221, IGF1RB, SI:DKEY-239J18.3, GPC5C, ZGC:174154, ARMC9, DDX41, SI:DKEY-26G8.5, ZGC:174855, CTSLB, IGF2A, PPM1NB, SI:CH211-191I18.4, RECK, RIGI	0.993655
GOTERM_MF_FAT	GO:0016504	peptidase activator activity	5	SI:DKEY-239J18.3, ZGC:174154, SI:DKEY-26G8.5, ZGC:174855, CTSLB	0.964286
GOTERM_BP_FAT	GO:0023056	positive regulation of signaling	16	FTO, LOC108179221, IGF1RB, SI:DKEY-239J18.3, GPC5C, ZGC:174154, ARMC9, DDX41, SI:DKEY-26G8.5, ZGC:174855, CTSLB, IGF2A, PPM1NB, SI:CH211-191I18.4, RECK, RIGI	0.993655
GOTERM_BP_FAT	GO:0010647	positive regulation of cell communication	16	FTO, LOC108179221, IGF1RB, SI:DKEY-239J18.3, GPC5C, ZGC:174154, ARMC9, DDX41, SI:DKEY-26G8.5, ZGC:174855, CTSLB, IGF2A, PPM1NB, SI:CH211-191I18.4, RECK, RIGI	0.993655
GOTERM_CC_FAT	GO:0005764	lysosome	13	LAMP1A, SI:DKEY-239J18.3, SCARB2C, ZGC:174154, RAB38A, TMEM97, SI:DKEY-26G8.5, ZGC:174855, CTSLB, CLN5, SAR1AA, PLCG2, ZGC:123258	0.955614
GOTERM_CC_FAT	GO:0000323	lytic vacuole	13	LAMP1A, SI:DKEY-239J18.3, SCARB2C, ZGC:174154, RAB38A, TMEM97, SI:DKEY-26G8.5, ZGC:174855, CTSLB, CLN5, SAR1AA, PLCG2, ZGC:123258	0.955614
GOTERM_BP_FAT	GO:0030177	positive regulation of Wnt signaling pathway	4	FTO, GPC5C, PPM1NB, RECK	0.993655
KEGG_PATHWAY	dre04140:Autophagy - animal		12	LAMP1A, IGF1RB, SI:DKEY-239J18.3, ZGC:174154, AKT1, ITPR1A, BCL2A, MTMR4, ATG7, SI:DKEY-26G8.5, ZGC:174855, CTSLB	0.976562
GOTERM_BP_FAT	GO:2001233	regulation of apoptotic signaling pathway	5	SI:DKEY-239J18.3, ZGC:174154, SI:DKEY-26G8.5, ZGC:174855, CTSLB	0.993655
GOTERM_BP_FAT	GO:0060828	regulation of canonical Wnt signaling pathway	5	APC2, FTO, GPC5C, PPM1NB, RECK	0.993655
GOTERM_BP_FAT	GO:0048584	positive regulation of response to stimulus	17	FTO, LOC108179221, IGF1RB, SI:DKEY-239J18.3, GPC5C, ZGC:174154, ARMC9, DDX41, SI:DKEY-26G8.5, ZGC:174855, CTSLB, IGF2A, PPM1NB, UIMC1, SI:CH211-191I18.4, RECK, RIGI	0.993655
GOTERM_BP_FAT	GO:0043410	positive regulation of MAPK cascade	3	IGF2A, IGF1RB, SI:CH211-191I18.4	0.993655
GOTERM_CC_FAT	GO:0005773	vacuole	13	LAMP1A, SI:DKEY-239J18.3, SCARB2C, ZGC:174154, RAB38A, TMEM97, SI:DKEY-26G8.5, ZGC:174855, CTSLB, CLN5, SAR1AA, PLCG2, ZGC:123258	0.955614
GOTERM_CC_FAT	GO:0098852	lytic vacuole membrane	5	LAMP1A, SAR1AA, PLCG2, ZGC:123258, CLN5	0.955614
GOTERM_CC_FAT	GO:0005765	lysosomal membrane	5	LAMP1A, SAR1AA, PLCG2, ZGC:123258, CLN5	0.955614
GOTERM_BP_FAT	GO:0010646	regulation of cell communication	38	FTO, CASKB, HTRA1A, ARHGAP18, KCTD12.1, DDX41, ASCL1B, IGF2A, GRM7, MVB12A, SI:CH211-191I18.4, GRIA4B, ARHGEF18B, GRIA2B, ARFGEF3, GRIA2A, APC2, LOC108179221, TNIKB, IGF1RB, SI:DKEY-239J18.3, DLGAP4A, GPC5C, ZGC:174154, ARMC9, IFT122, CASTOR1, PTK2AA, SI:DKEY-26G8.5, ZGC:174855, CTSLB, PPM1NB, GRIA1B, GRIA3A, RECK, GRIA1A, MYO1G, RIGI	0.993655
GOTERM_BP_FAT	GO:0023051	regulation of signaling	38	FTO, CASKB, HTRA1A, ARHGAP18, KCTD12.1, DDX41, ASCL1B, IGF2A, GRM7, MVB12A, SI:CH211-191I18.4, GRIA4B, ARHGEF18B, GRIA2B, ARFGEF3, GRIA2A, APC2, LOC108179221, TNIKB, IGF1RB, SI:DKEY-239J18.3, DLGAP4A, GPC5C, ZGC:174154, ARMC9, IFT122, CASTOR1, PTK2AA, SI:DKEY-26G8.5, ZGC:174855, CTSLB, PPM1NB, GRIA1B, GRIA3A, RECK, GRIA1A, MYO1G, RIGI	0.993655
GOTERM_MF_FAT	GO:0008234	cysteine-type peptidase activity	9	CAPN1B, SI:DKEY-239J18.3, CASP22, USP34, ZGC:174154, CAPN2L, SI:DKEY-26G8.5, ZGC:174855, CTSLB	0.964286
GOTERM_MF_FAT	GO:0008233	peptidase activity	21	HE1.1, LOC100334014, SI:DKEY-239J18.3, CAPN1B, LOC797799, ZGC:174154, USP34, HTRA1A, SI:DKEY-26G8.5, HE1.2, ZGC:174855, CTSLB, MEP1A.2, COPS6, LOC562245, ERMP1, CASP22, CAPN2L, LOC101886774, ADAM19A, ZGC:123258	0.964286
GOTERM_BP_FAT	GO:0030111	regulation of Wnt signaling pathway	5	APC2, FTO, GPC5C, PPM1NB, RECK	0.993655
GOTERM_BP_FAT	GO:0097190	apoptotic signaling pathway	3	PRKDC, ANXA6, BCL2A	0.993655
GOTERM_BP_FAT	GO:1902533	positive regulation of intracellular signal transduction	6	IGF2A, LOC108179221, IGF1RB, SI:CH211-191I18.4, DDX41, RIGI	0.993655
GOTERM_BP_FAT	GO:0043408	regulation of MAPK cascade	4	IGF2A, TNIKB, IGF1RB, SI:CH211-191I18.4	0.993655
GOTERM_MF_FAT	GO:0140677	molecular function activator activity	19	DAB2IPA, SI:DKEY-239J18.3, TBC1D9B, SI:CH211-215C18.3, LOC101887111, ZGC:174154, ARHGAP18, PPP4R3B, AGAP3, SI:DKEY-26G8.5, ZGC:174855, CTSLB, IGF2A, IFNGR1L, TG, SGSM3, TBC1D13, PRLH2, SI:CH211-191I18.4	0.964286
GOTERM_BP_FAT	GO:0042981	regulation of apoptotic process	11	DDB1, SI:DKEY-239J18.3, CASP22, ZGC:174154, HTRA1A, CIAO2A, BCL2A, SI:CH211-218C6.8, SI:DKEY-26G8.5, ZGC:174855, CTSLB	0.993655
GOTERM_CC_FAT	GO:0005774	vacuolar membrane	5	LAMP1A, SAR1AA, PLCG2, ZGC:123258, CLN5	0.955614
GOTERM_BP_FAT	GO:0043067	regulation of programmed cell death	11	DDB1, SI:DKEY-239J18.3, CASP22, ZGC:174154, HTRA1A, CIAO2A, BCL2A, SI:CH211-218C6.8, SI:DKEY-26G8.5, ZGC:174855, CTSLB	0.993655
GOTERM_BP_FAT	GO:0012501	programmed cell death	8	PDCL3, CASP22, MTFP1, PRKDC, ANXA6, HTRA1A, BCL2A, SI:CH211-218C6.8	0.993655
GOTERM_BP_FAT	GO:0008219	cell death	8	PDCL3, CASP22, MTFP1, PRKDC, ANXA6, HTRA1A, BCL2A, SI:CH211-218C6.8	0.993655
GOTERM_MF_FAT	GO:0008047	enzyme activator activity	14	DAB2IPA, SI:DKEY-239J18.3, TBC1D9B, SI:CH211-215C18.3, ZGC:174154, ARHGAP18, PPP4R3B, AGAP3, SI:DKEY-26G8.5, ZGC:174855, CTSLB, IGF2A, SGSM3, TBC1D13	0.964286
GOTERM_BP_FAT	GO:0006915	apoptotic process	7	PDCL3, CASP22, MTFP1, PRKDC, ANXA6, BCL2A, SI:CH211-218C6.8	0.993655
GOTERM_BP_FAT	GO:0009966	regulation of signal transduction	29	FTO, HTRA1A, ARHGAP18, KCTD12.1, DDX41, ASCL1B, IGF2A, MVB12A, SI:CH211-191I18.4, ARHGEF18B, ARFGEF3, APC2, LOC108179221, TNIKB, IGF1RB, SI:DKEY-239J18.3, GPC5C, ZGC:174154, ARMC9, IFT122, CASTOR1, PTK2AA, SI:DKEY-26G8.5, ZGC:174855, CTSLB, PPM1NB, RECK, MYO1G, RIGI	0.993655
GOTERM_BP_FAT	GO:0006508	proteolysis	26	HE1.1, CAPN1B, HECW2B, HTRA1A, UBR1, AGAP3, HE1.2, MEP1A.2, LOC562245, NCSTN, ERMP1, LOC101886774, ADAM19A, SI:DKEY-239J18.3, LOC797799, ZGC:174154, SI:DKEY-26G8.5, ZGC:174855, CTSLB, DDB1, COPS3, CASP22, FBXO44.9, CAPN2L, ZGC:123258, CACUL1	0.993655
GOTERM_BP_FAT	GO:1902531	regulation of intracellular signal transduction	12	IGF2A, LOC108179221, TNIKB, IGF1RB, PPM1NB, ARHGAP18, CASTOR1, SI:CH211-191I18.4, DDX41, ARHGEF18B, ARFGEF3, RIGI	0.993655
GOTERM_BP_FAT	GO:0051603	proteolysis involved in protein catabolic process	12	DDB1, COPS3, SI:DKEY-239J18.3, ZGC:174154, FBXO44.9, HECW2B, AGAP3, UBR1, SI:DKEY-26G8.5, CACUL1, ZGC:174855, CTSLB	0.993655
GOTERM_BP_FAT	GO:0009057	macromolecule catabolic process	18	UPF2, PYGMA, PYGMB, SI:DKEY-239J18.3, PNPT1, ZGC:174154, HECW2B, AGAP3, UBR1, SI:DKEY-26G8.5, ZGC:174855, CTSLB, DDB1, COPS3, SKIC8, FBXO44.9, MVB12A, CACUL1	0.994815
GOTERM_BP_FAT	GO:0030163	protein catabolic process	12	DDB1, COPS3, SI:DKEY-239J18.3, ZGC:174154, FBXO44.9, HECW2B, AGAP3, UBR1, SI:DKEY-26G8.5, CACUL1, ZGC:174855, CTSLB	0.995193
Annotation Cluster 29	Enrichment Score: 0.4946202089473011
Category	Term		Count	Genes	FDR
KEGG_PATHWAY	dre04540:Gap junction		9	MAP3K2, PRKCAB, PRKG1B, TUBA2, TUBA7L, TUBB1, ITPR2, ITPR1A, ZGC:65894	0.778152
GOTERM_BP_FAT	GO:0000226	microtubule cytoskeleton organization	13	TTC12, GPSM1B, CCDC88AB, ZGC:112102, HOOK3, PARD3AA, MAP2, TUBA2, TUBA7L, TUBB1, SIK3, CAMSAP2A, ZGC:65894	0.993655
GOTERM_MF_FAT	GO:0005200	structural constituent of cytoskeleton	4	TUBA2, TUBA7L, TUBB1, ZGC:65894	0.964286
GOTERM_BP_FAT	GO:0000278	mitotic cell cycle	11	SMARCAL1, GPSM1B, TUBA2, TUBA7L, TUBB1, CHMP4C, UNC119A2, ZGC:112102, MYH14, CACUL1, ZGC:65894	0.993655
Annotation Cluster 30	Enrichment Score: 0.48117553248827066
Category	Term		Count	Genes	FDR
KEGG_PATHWAY	dre04070:Phosphatidylinositol signaling system		9	ITPKB, PRKCAB, ITPKCB, PLCG2, ITPR2, ITPR1A, MTMR4, PLCD3B, LOC100536469	0.861497
KEGG_PATHWAY	dre04270:Vascular smooth muscle contraction		8	PRKCAB, PRKG1B, MYH11A, ITPR2, ZMP:0000001167, ITPR1A, CALD1A, ZGC:153713	0.976562
KEGG_PATHWAY	dre04625:C-type lectin receptor signaling pathway		8	PPP3CA, MAPK11, CASP22, PLCG2, ITPR2, AKT1, ITPR1A, ZGC:153713	0.976562
KEGG_PATHWAY	dre04621:NOD-like receptor signaling pathway		8	MAPK11, CASP22, ITPR2, ITPR1A, ZGC:153713, BCL2A, HSP90AA1.1, SI:DKEY-32E23.4	0.976562
KEGG_PATHWAY	dre04114:Oocyte meiosis		7	PPP3CA, MAPK11, IGF1RB, RPS6KA2, RPS6KA3B, ITPR2, ITPR1A	0.976562
KEGG_PATHWAY	dre04912:GnRH signaling pathway		5	MAP3K2, PRKCAB, MAPK11, ITPR2, ITPR1A	0.976562
KEGG_PATHWAY	dre04218:Cellular senescence		7	PPP3CA, MAPK11, CAPN1B, CAPN2L, ITPR2, AKT1, ITPR1A	0.976562
Annotation Cluster 31	Enrichment Score: 0.42975752496135977
Category	Term		Count	Genes	FDR
GOTERM_CC_FAT	GO:0015629	actin cytoskeleton	19	LIMCH1A, ACTC1A, MYL13, WDR1, LOC101884022, AVIL, MYO10L3, ZGC:112102, SHROOM3, MYH11A, CALD1A, VCLA, MYO19, LOC100331639, SHROOM2A, SI:CH73-103B11.2, MYH14, TWF1A, MYO1G	0.465737
GOTERM_MF_FAT	GO:0008092	cytoskeletal protein binding	36	LIMCH1A, CCDC88AB, WDR1, AVIL, KIF1CA, CALD1A, VCLA, ACTR3B, KIF5AB, COBLL1B, SHROOM2A, KLC2, MAP2, KIF13A, MYH14, LOC101886015, TWF1A, SI:DKEY-32E23.4, APC2, SYNE1B, DST, WU:FI46H04, MYO10L3, SHROOM3, LOC100537938, MYH11A, HOOK3, MYO19, EPB41L3B, DNM2B, KLC1B, SI:CH73-103B11.2, CAMSAP2B, CAMSAP2A, UTRN, MYO1G	0.964286
GOTERM_MF_FAT	GO:0003779	actin binding	22	SYNE1B, LIMCH1A, WDR1, WU:FI46H04, AVIL, MYO10L3, SHROOM3, LOC100537938, MYH11A, CALD1A, VCLA, ACTR3B, MYO19, EPB41L3B, COBLL1B, SHROOM2A, SI:CH73-103B11.2, MYH14, LOC101886015, TWF1A, UTRN, MYO1G	0.964286
GOTERM_BP_FAT	GO:0007010	cytoskeleton organization	34	BAIAP2B, LIMCH1A, GPSM1B, CCDC88AB, WDR1, AVIL, CALD1A, VCLA, HSP90AA1.1, PARD3AA, SHROOM2A, MAP2, TUBA7L, TUBB1, MYH14, LOC101886015, TWF1A, DSPB, TTC12, SI:DKEY-222F2.1, DST, SI:CH211-133L11.10, WU:FI46H04, ZGC:112102, SHROOM3, MYH11A, HOOK3, ZGC:158846, EPB41L3B, TUBA2, SIK3, CAMSAP2A, ZGC:65894, MYO1G	0.993655
GOTERM_MF_FAT	GO:0051015	actin filament binding	12	SYNE1B, SHROOM2A, WDR1, AVIL, SI:CH73-103B11.2, MYH11A, SHROOM3, MYH14, VCLA, TWF1A, ACTR3B, MYO1G	0.964286
GOTERM_BP_FAT	GO:0097435	supramolecular fiber organization	17	BAIAP2B, SI:CH211-133L11.10, SI:DKEY-222F2.1, CCDC88AB, WDR1, AVIL, SHROOM3, CALD1A, VCLA, HOOK3, HSP90AA1.1, ZGC:158846, SHROOM2A, LOXL2A, TWF1A, CAMSAP2A, MYO1G	0.993655
GOTERM_BP_FAT	GO:0008154	actin polymerization or depolymerization	3	WDR1, AVIL, TWF1A	0.993655
GOTERM_BP_FAT	GO:0007015	actin filament organization	10	BAIAP2B, SHROOM2A, SI:CH211-133L11.10, WDR1, AVIL, SHROOM3, CALD1A, TWF1A, HSP90AA1.1, MYO1G	0.993655
GOTERM_BP_FAT	GO:0030036	actin cytoskeleton organization	17	BAIAP2B, LIMCH1A, SI:CH211-133L11.10, WDR1, WU:FI46H04, AVIL, SHROOM3, MYH11A, CALD1A, VCLA, HSP90AA1.1, EPB41L3B, SHROOM2A, MYH14, LOC101886015, TWF1A, MYO1G	0.993655
GOTERM_BP_FAT	GO:0030029	actin filament-based process	17	BAIAP2B, LIMCH1A, SI:CH211-133L11.10, WDR1, WU:FI46H04, AVIL, SHROOM3, MYH11A, CALD1A, VCLA, HSP90AA1.1, EPB41L3B, SHROOM2A, MYH14, LOC101886015, TWF1A, MYO1G	0.993655
GOTERM_MF_FAT	GO:0044877	protein-containing complex binding	26	ZGC:110216, SI:CH211-113A14.18, WDR1, AVIL, SI:CH73-368J24.11, VCLA, SI:DKEY-261M9.12, ACTR3B, CABIN1, SHROOM2A, SI:CH73-368J24.12, SI:CH211-113A14.24, MYH14, EEF2L2, TWF1A, SYNE1B, SI:CH211-215C18.3, EFL1, ZGC:112102, SHROOM3, MYH11A, GNAL2, SI:CH73-103B11.2, CAMSAP2B, CAMSAP2A, MYO1G	0.964286
GOTERM_BP_FAT	GO:0006996	organelle organization	70	LIMCH1A, CCDC88AB, WDR1, AVIL, SI:CH73-368J24.11, RAB38A, CALD1A, GHITM, HSP90AA1.1, TMEM186, SAR1AA, TUBB1, SI:CH73-368J24.12, LOC101886015, LOC110440104, SI:DKEY-222F2.1, WU:FJ42B12, DST, WU:FI46H04, VPS13D, ARMC9, ZGC:112102, SHROOM3, EPB41L3B, MAU2, SKIC8, RILPL1, TEP1, CHMP4C, SIK3, CAMSAP2A, ZGC:158270, ZGC:65894, FTO, ZGC:110216, BAIAP2B, GPSM1B, SI:CH211-113A14.18, MTFP1, PRKDC, VCLA, SI:…	0.993655
Annotation Cluster 32	Enrichment Score: 0.408145951252965
Category	Term		Count	Genes	FDR
GOTERM_MF_FAT	GO:0043178	alcohol binding	5	STARD5, OSBPL6, ITPR2, ITPR1A, CRP2	0.964286
GOTERM_MF_FAT	GO:0005496	steroid binding	4	STARD5, OSBPL6, VDRA, CRP2	0.964286
GOTERM_MF_FAT	GO:0015485	cholesterol binding	3	STARD5, OSBPL6, CRP2	0.964286
GOTERM_MF_FAT	GO:0032934	sterol binding	3	STARD5, OSBPL6, CRP2	0.964286
Annotation Cluster 33	Enrichment Score: 0.39022593611610706
Category	Term		Count	Genes	FDR
GOTERM_BP_FAT	GO:0030100	regulation of endocytosis	4	VTG2, UNC119A2, MIB2, PHETA1	0.993655
GOTERM_BP_FAT	GO:1903530	regulation of secretion by cell	4	CASKB, RAB28, SEPTIN5B, SYT17	0.993655
GOTERM_BP_FAT	GO:0051046	regulation of secretion	4	CASKB, RAB28, SEPTIN5B, SYT17	0.993655
GOTERM_BP_FAT	GO:0060627	regulation of vesicle-mediated transport	7	VTG2, UNC119A2, MIB2, RAB28, PHETA1, SEPTIN5B, SYT17	0.993655
GOTERM_BP_FAT	GO:0017157	regulation of exocytosis	3	RAB28, SEPTIN5B, SYT17	0.993655
GOTERM_BP_FAT	GO:0051049	regulation of transport	10	VTG2, CASKB, KCNJ14, UNC119A2, MIB2, RAB28, TMEM38B, PHETA1, SEPTIN5B, SYT17	0.993655
Annotation Cluster 34	Enrichment Score: 0.39011372789876486
Category	Term		Count	Genes	FDR
GOTERM_CC_FAT	GO:0016442	RISC complex	3	AGO3A, AGO1, AGO2	0.675826
GOTERM_CC_FAT	GO:0031332	RNAi effector complex	3	AGO3A, AGO1, AGO2	0.807862
GOTERM_BP_FAT	GO:0031054	pre-miRNA processing	3	AGO3A, AGO1, AGO2	0.993655
GOTERM_BP_FAT	GO:0035194	regulatory ncRNA-mediated post-transcriptional gene silencing	3	AGO3A, AGO1, AGO2	0.993655
GOTERM_MF_FAT	GO:0035198	miRNA binding	3	AGO3A, AGO1, AGO2	0.964286
GOTERM_MF_FAT	GO:0003727	single-stranded RNA binding	6	AGO3A, LACTB2, AGO1, AGO2, PABPC1L, RIGI	0.964286
GOTERM_BP_FAT	GO:0016441	post-transcriptional gene silencing	3	AGO3A, AGO1, AGO2	0.993655
GOTERM_MF_FAT	GO:0061980	regulatory RNA binding	3	AGO3A, AGO1, AGO2	0.964286
GOTERM_BP_FAT	GO:0035196	miRNA processing	3	AGO3A, AGO1, AGO2	0.993655
GOTERM_BP_FAT	GO:0070918	regulatory ncRNA processing	3	AGO3A, AGO1, AGO2	0.993655
GOTERM_BP_FAT	GO:0031047	regulatory ncRNA-mediated gene silencing	4	AGO3A, ZNFX1, AGO1, AGO2	0.993655
GOTERM_CC_FAT	GO:0036464	cytoplasmic ribonucleoprotein granule	5	DDX19A, AGO3A, AGO1, AGO2, PABPC1L	0.955614
GOTERM_CC_FAT	GO:0000932	P-body	3	AGO3A, AGO1, AGO2	0.955614
GOTERM_CC_FAT	GO:0035770	ribonucleoprotein granule	5	DDX19A, AGO3A, AGO1, AGO2, PABPC1L	0.955614
GOTERM_BP_FAT	GO:0051246	regulation of protein metabolic process	8	AGO3A, PRKG1B, AGO1, ITIH6, AGO2, MIB2, SI:DKEY-46G23.2, RECK	0.993655
GOTERM_BP_FAT	GO:0006417	regulation of translation	3	AGO3A, AGO1, AGO2	0.99865
GOTERM_BP_FAT	GO:0010608	post-transcriptional regulation of gene expression	5	AGO3A, AGO1, AGO2, FASTKD5, SAMD4B	0.998739
GOTERM_MF_FAT	GO:0003729	mRNA binding	4	DDX19A, AGO2, DDX41, PABPC1L	0.999999
Annotation Cluster 35	Enrichment Score: 0.38531335951999707
Category	Term		Count	Genes	FDR
KEGG_PATHWAY	dre04370:VEGF signaling pathway		6	PPP3CA, PRKCAB, MAPK11, PLCG2, AKT1, PTK2AA	0.976562
KEGG_PATHWAY	dre04510:Focal adhesion		11	PRKCAB, IGF1RB, CAPN2L, COL6A3, AKT1, ZMP:0000001167, LOC101886015, VCLA, ZGC:153713, BCL2A, PTK2AA	0.976562
KEGG_PATHWAY	dre04012:ErbB signaling pathway		4	PRKCAB, PLCG2, AKT1, PTK2AA	0.976562
Annotation Cluster 36	Enrichment Score: 0.36698091852439974
Category	Term		Count	Genes	FDR
GOTERM_BP_FAT	GO:0009725	response to hormone	10	NCOA1, VTG1, VTG2, IGF1RB, VTG5, STXBP4, CYP11C1, PLCG2, AKT1, ZGC:65811	0.993655
GOTERM_BP_FAT	GO:0032870	cellular response to hormone stimulus	7	NCOA1, VTG1, VTG2, IGF1RB, VTG5, STXBP4, CYP11C1	0.993655
GOTERM_BP_FAT	GO:0022414	reproductive process	10	VTG2, TTC12, IGF1RB, YTHDC2, ZP2.1, CYP11C1, ZP2.5, ZGC:65811, ZP2.6, WDR77	0.993655
GOTERM_BP_FAT	GO:0019953	sexual reproduction	9	VTG2, TTC12, IGF1RB, YTHDC2, ZP2.1, ZP2.5, ZGC:65811, ZP2.6, WDR77	0.993655
GOTERM_BP_FAT	GO:0048609	multicellular organismal reproductive process	6	VTG2, TTC12, IGF1RB, YTHDC2, CYP11C1, WDR77	0.993655
GOTERM_BP_FAT	GO:0007276	gamete generation	5	VTG2, TTC12, IGF1RB, YTHDC2, WDR77	0.993655
GOTERM_BP_FAT	GO:0003006	developmental process involved in reproduction	5	VTG2, TTC12, YTHDC2, CYP11C1, WDR77	0.993655
GOTERM_BP_FAT	GO:0007281	germ cell development	3	VTG2, TTC12, WDR77	0.993655
GOTERM_BP_FAT	GO:0022412	cellular process involved in reproduction in multicellular organism	3	VTG2, TTC12, WDR77	0.993655
Annotation Cluster 37	Enrichment Score: 0.36280659893236866
Category	Term		Count	Genes	FDR
GOTERM_BP_FAT	GO:0014902	myotube differentiation	6	DOCK5, PYGMA, PYGMB, RYR1A, TARS2, RYR3	0.993655
GOTERM_BP_FAT	GO:0014904	myotube cell development	5	PYGMA, PYGMB, RYR1A, TARS2, RYR3	0.993655
GOTERM_BP_FAT	GO:0048741	skeletal muscle fiber development	5	PYGMA, PYGMB, RYR1A, TARS2, RYR3	0.993655
GOTERM_BP_FAT	GO:0051146	striated muscle cell differentiation	9	DOCK5, PYGMA, PYGMB, WDR1, RYR1A, VCLA, TARS2, HSP90AA1.1, RYR3	0.993655
GOTERM_CC_FAT	GO:0030018	Z disc	4	OBSCNA, RYR1A, HSP90AA1.1, RYR3	0.955614
GOTERM_BP_FAT	GO:0055002	striated muscle cell development	8	PYGMA, PYGMB, WDR1, RYR1A, VCLA, TARS2, HSP90AA1.1, RYR3	0.993655
GOTERM_CC_FAT	GO:0031674	I band	4	OBSCNA, RYR1A, HSP90AA1.1, RYR3	0.955614
GOTERM_BP_FAT	GO:0031032	actomyosin structure organization	7	EPB41L3B, LIMCH1A, WDR1, MYH11A, MYH14, VCLA, HSP90AA1.1	0.993655
GOTERM_BP_FAT	GO:0055001	muscle cell development	9	DNM2B, PYGMA, PYGMB, WDR1, RYR1A, VCLA, TARS2, HSP90AA1.1, RYR3	0.993655
GOTERM_BP_FAT	GO:0042692	muscle cell differentiation	10	DOCK5, DNM2B, PYGMA, PYGMB, WDR1, RYR1A, VCLA, TARS2, HSP90AA1.1, RYR3	0.993655
GOTERM_CC_FAT	GO:0030016	myofibril	5	OBSCNA, RYR1A, TWF1A, HSP90AA1.1, RYR3	0.955614
GOTERM_CC_FAT	GO:0043292	contractile muscle fiber	5	OBSCNA, RYR1A, TWF1A, HSP90AA1.1, RYR3	0.955614
GOTERM_BP_FAT	GO:0007519	skeletal muscle tissue development	6	PYGMA, PYGMB, RYR1A, TARS2, COL15A1A, RYR3	0.993655
GOTERM_BP_FAT	GO:0007517	muscle organ development	8	OBSCNA, PYGMA, PYGMB, RYR1A, TARS2, COL15A1A, HSP90AA1.1, RYR3	0.993655
GOTERM_CC_FAT	GO:0030017	sarcomere	4	OBSCNA, RYR1A, HSP90AA1.1, RYR3	0.955614
GOTERM_BP_FAT	GO:0060538	skeletal muscle organ development	6	PYGMA, PYGMB, RYR1A, TARS2, COL15A1A, RYR3	0.993655
GOTERM_BP_FAT	GO:0010927	cellular component assembly involved in morphogenesis	4	VTG2, WDR1, VCLA, HSP90AA1.1	0.993655
GOTERM_BP_FAT	GO:0032989	cellular anatomical entity morphogenesis	4	VTG2, WDR1, VCLA, HSP90AA1.1	0.993655
GOTERM_BP_FAT	GO:0061061	muscle structure development	12	DOCK5, OBSCNA, DNM2B, PYGMA, PYGMB, WDR1, RYR1A, VCLA, TARS2, COL15A1A, HSP90AA1.1, RYR3	0.993655
GOTERM_BP_FAT	GO:0030239	myofibril assembly	3	WDR1, VCLA, HSP90AA1.1	0.993655
GOTERM_BP_FAT	GO:0014706	striated muscle tissue development	6	PYGMA, PYGMB, RYR1A, TARS2, COL15A1A, RYR3	0.993655
GOTERM_BP_FAT	GO:0060537	muscle tissue development	6	PYGMA, PYGMB, RYR1A, TARS2, COL15A1A, RYR3	0.993655
GOTERM_BP_FAT	GO:0140694	membraneless organelle assembly	4	WDR1, EFL1, VCLA, HSP90AA1.1	0.997296
Annotation Cluster 38	Enrichment Score: 0.34780351211248617
Category	Term		Count	Genes	FDR
GOTERM_BP_FAT	GO:1901224	positive regulation of non-canonical NF-kappaB signal transduction	3	LOC108179221, DDX41, RIGI	0.993655
GOTERM_BP_FAT	GO:1901222	regulation of non-canonical NF-kappaB signal transduction	3	LOC108179221, DDX41, RIGI	0.993655
GOTERM_BP_FAT	GO:0009615	response to virus	4	LOC108179221, DDX41, CRP2, RIGI	0.993655
GOTERM_MF_FAT	GO:0004386	helicase activity	12	DDX19A, SMARCAL1, LOC108179221, ZNFX1, MCM7, DDX47, YTHDC2, DQX1, CHD5, DDX41, CHTF18, RIGI	0.964286
KEGG_PATHWAY	dre04623:Cytosolic DNA-sensing pathway		4	LOC108179221, CASP22, DDX41, RIGI	0.976562
GOTERM_BP_FAT	GO:0043410	positive regulation of MAPK cascade	3	IGF2A, IGF1RB, SI:CH211-191I18.4	0.993655
GOTERM_MF_FAT	GO:0003724	RNA helicase activity	6	DDX19A, LOC108179221, DDX47, YTHDC2, DDX41, RIGI	0.964286
GOTERM_MF_FAT	GO:0008186	ATP-dependent activity, acting on RNA	6	DDX19A, LOC108179221, DDX47, YTHDC2, DDX41, RIGI	0.964286
GOTERM_BP_FAT	GO:1902533	positive regulation of intracellular signal transduction	6	IGF2A, LOC108179221, IGF1RB, SI:CH211-191I18.4, DDX41, RIGI	0.993655
GOTERM_BP_FAT	GO:0043408	regulation of MAPK cascade	4	IGF2A, TNIKB, IGF1RB, SI:CH211-191I18.4	0.993655
GOTERM_MF_FAT	GO:0140640	catalytic activity, acting on a nucleic acid	25	FTO, SMARCAL1, TUT7, MCM7, DDX47, YTHDC2, DQX1, TUT4, CHD5, DDX41, CHTF18, TATDN1, LOC108179221, SHPRH, AGO3A, CDKAL1, LOC108179007, DDX19A, ZNFX1, TEP1, LACTB2, AGO2, TARS2, LOC100334396, RIGI	0.964286
GOTERM_MF_FAT	GO:0140098	catalytic activity, acting on RNA	16	FTO, LOC108179221, AGO3A, TUT7, DDX47, YTHDC2, TUT4, CDKAL1, DDX41, LOC108179007, DDX19A, LACTB2, AGO2, TARS2, LOC100334396, RIGI	0.974176
GOTERM_BP_FAT	GO:1902531	regulation of intracellular signal transduction	12	IGF2A, LOC108179221, TNIKB, IGF1RB, PPM1NB, ARHGAP18, CASTOR1, SI:CH211-191I18.4, DDX41, ARHGEF18B, ARFGEF3, RIGI	0.993655
Annotation Cluster 39	Enrichment Score: 0.3383048212438545
Category	Term		Count	Genes	FDR
GOTERM_BP_FAT	GO:0048898	anterior lateral line system development	3	NSFA, ADARB1A, GRIA2A	0.993655
GOTERM_BP_FAT	GO:0048881	mechanosensory lateral line system development	5	NSFA, ADARB1A, SHROOM3, GRIA2A, LMAN2LA	0.993655
GOTERM_BP_FAT	GO:0048915	posterior lateral line system development	4	NSFA, ADARB1A, SHROOM3, GRIA2A	0.993655
GOTERM_BP_FAT	GO:0048925	lateral line system development	5	NSFA, ADARB1A, SHROOM3, GRIA2A, LMAN2LA	0.993655
GOTERM_BP_FAT	GO:0048882	lateral line development	3	ADARB1A, SHROOM3, GRIA2A	0.993655
GOTERM_BP_FAT	GO:0048880	sensory system development	16	DSPB, DYNC1H1, IGF1RB, NSFA, ADARB1A, KCNJ14, IFT122, MIA2, SHROOM3, LMAN2LA, EFNB1, TATDN1, IMPDH1A, GART, FBN1, GRIA2A	0.993655
Annotation Cluster 40	Enrichment Score: 0.316797125943455
Category	Term		Count	Genes	FDR
GOTERM_MF_FAT	GO:0005085	guanyl-nucleotide exchange factor activity	13	RASGRF2A, DOCK5, OBSCNA, LOC110438079, LOC108190639, SI:CH73-212J7.3, DENND1A, MYCBP2, ARHGEF7A, ARHGEF25A, ARHGEF18B, SI:DKEY-82F1.1, ARFGEF3	0.964286
GOTERM_MF_FAT	GO:0098772	molecular function regulator activity	51	RASGRF2A, DOCK5, SI:CH73-212J7.3, DENND1A, HSP90AA1.1, SAR1AA, IGF2A, PPP4R1, ARHGEF18B, ARFGEF3, DAB2IPA, SI:DKEY-239J18.3, IGF1RB, LOC108190639, PRKG1B, ZMP:0000001167, PPP4R3B, ZGC:174855, CTSLB, IFNGR1L, ZGC:173729, COL6A3, LOC101885062, OBSCNA, LOC110438079, GPSM1B, TBC1D9B, MYCBP2, ITIH6, HSPA4L, ARHGAP18, SI:DKEY-46G23.2, AGAP3, RASD1, TBC1D13, SI:CH211-191I18.4, RALBB, SI:CH211-215C18.3, …	0.964286
GOTERM_MF_FAT	GO:0030234	enzyme regulator activity	40	RASGRF2A, LOC101885062, DOCK5, OBSCNA, LOC110438079, GPSM1B, TBC1D9B, SI:CH73-212J7.3, DENND1A, ITIH6, MYCBP2, ARHGAP18, SI:DKEY-46G23.2, AGAP3, HSP90AA1.1, IGF2A, PPP4R1, TBC1D13, ARHGEF18B, ARFGEF3, DAB2IPA, IGF1RB, SI:DKEY-239J18.3, LOC108190639, SI:CH211-215C18.3, PRKG1B, ZGC:174154, ZMP:0000001167, ARHGEF7A, PPP4R3B, LOC137487253, SI:DKEY-26G8.5, ZGC:174855, CTSLB, ZGC:173729, SGSM3, COL6A3,…	0.964286
GOTERM_MF_FAT	GO:0060589	nucleoside-triphosphatase regulator activity	21	RASGRF2A, DOCK5, DAB2IPA, OBSCNA, LOC110438079, GPSM1B, TBC1D9B, LOC108190639, SI:CH211-215C18.3, SI:CH73-212J7.3, DENND1A, MYCBP2, ARHGAP18, ARHGEF7A, AGAP3, SGSM3, TBC1D13, ARHGEF25A, ARHGEF18B, SI:DKEY-82F1.1, ARFGEF3	0.964286
GOTERM_MF_FAT	GO:0030695	GTPase regulator activity	21	RASGRF2A, DOCK5, DAB2IPA, OBSCNA, LOC110438079, GPSM1B, TBC1D9B, LOC108190639, SI:CH211-215C18.3, SI:CH73-212J7.3, DENND1A, MYCBP2, ARHGAP18, ARHGEF7A, AGAP3, SGSM3, TBC1D13, ARHGEF25A, ARHGEF18B, SI:DKEY-82F1.1, ARFGEF3	0.964286
GOTERM_MF_FAT	GO:0008047	enzyme activator activity	14	DAB2IPA, SI:DKEY-239J18.3, TBC1D9B, SI:CH211-215C18.3, ZGC:174154, ARHGAP18, PPP4R3B, AGAP3, SI:DKEY-26G8.5, ZGC:174855, CTSLB, IGF2A, SGSM3, TBC1D13	0.964286
GOTERM_MF_FAT	GO:0005096	GTPase activator activity	7	DAB2IPA, TBC1D9B, SI:CH211-215C18.3, SGSM3, TBC1D13, ARHGAP18, AGAP3	0.964286
Annotation Cluster 41	Enrichment Score: 0.3132416897246693
Category	Term		Count	Genes	FDR
GOTERM_BP_FAT	GO:0007610	behavior	12	MECP2, ATP1A3A, KLC2, CLPB, ASCC1, CYP11C1, CALD1A, SI:CH211-191I18.4, SLC16A2, SPG11, CLN5, GABBR1B	0.993655
GOTERM_BP_FAT	GO:0036269	swimming behavior	4	KLC2, CALD1A, SPG11, CLN5	0.993655
GOTERM_BP_FAT	GO:0007626	locomotory behavior	6	MECP2, ATP1A3A, KLC2, CALD1A, SPG11, CLN5	0.993655
Annotation Cluster 42	Enrichment Score: 0.3117972064192535
Category	Term		Count	Genes	FDR
GOTERM_CC_FAT	GO:0030133	transport vesicle	9	SAR1AA, SYNGR2A, LOC110440104, WU:FJ42B12, SEC16A, ITPR2, ITPR1A, SEPTIN5B, SYT17	0.955614
GOTERM_CC_FAT	GO:0098793	presynapse	8	EFNB1, SYNGR2A, LOC110440104, WU:FJ42B12, KCTD12.1, LIN7B, SEPTIN5B, PPFIA2	0.955614
GOTERM_CC_FAT	GO:0070382	exocytic vesicle	5	SYNGR2A, LOC110440104, WU:FJ42B12, SEPTIN5B, SYT17	0.955614
GOTERM_CC_FAT	GO:0099503	secretory vesicle	6	SYNGR2A, LOC110440104, WU:FJ42B12, ITPR2, SEPTIN5B, SYT17	0.955614
GOTERM_MF_FAT	GO:0000149	SNARE binding	5	LOC110440104, WU:FJ42B12, STXBP4, CYP11C1, SYT17	0.964286
GOTERM_CC_FAT	GO:0008021	synaptic vesicle	4	SYNGR2A, LOC110440104, WU:FJ42B12, SEPTIN5B	0.955614
Annotation Cluster 43	Enrichment Score: 0.3015940366077175
Category	Term		Count	Genes	FDR
GOTERM_BP_FAT	GO:0031175	neuron projection development	20	TNIKB, OLIG3, NSFA, ASCC1, MYCBP2, PTPRFA, ZMP:0000001167, EK1, MECP2, EFNB1, VAPA, MAP2, COL6A3, NCAM1B, CAMSAP2B, ARHGEF25A, CAMSAP2A, SPG11, UNC5CA, PLXNA1B	0.993655
GOTERM_BP_FAT	GO:0048468	cell development	57	SMARCAL1, WDR1, PTPRFA, DDX41, HSP90AA1.1, RYR3, MECP2, SPG11, GRIA2A, PLXNA1B, VTG2, LOC108179221, SLC30A8, OLIG3, ZMP:0000001167, SHROOM3, CDKAL1, ETV6, WDR77, RILPL1, TBPL2, COL6A3, TARS2, CAMSAP2B, CAMSAP2A, UNC5CA, EPS15L1B, PRKDC, MYCBP2, VCLA, EK1, COBLL1B, EFNB1, MAP2, HSP70L, DYNC1H1, TNIKB, PYGMA, TTC12, NOP14, PYGMB, NSFA, ASCC1, ADARB1A, IFT122, DNM2B, FER, VAPA, VDRA, IRF2BP2A, VDRB,…	0.993655
GOTERM_BP_FAT	GO:0030182	neuron differentiation	28	MYCBP2, PTPRFA, EK1, ASCL1B, MECP2, EFNB1, MAP2, SLC16A2, SPG11, PLXNA1B, DYNC1H1, TNIKB, IGF1RB, OLIG3, NSFA, ASCC1, IFT122, ZMP:0000001167, ATP2B2, ACSL3A, VAPA, VDRB, COL6A3, NCAM1B, CAMSAP2B, ARHGEF25A, CAMSAP2A, UNC5CA	0.993655
GOTERM_BP_FAT	GO:0007416	synapse assembly	3	MECP2, SDK2A, PLXNA1B	0.993655
GOTERM_BP_FAT	GO:0048699	generation of neurons	28	MYCBP2, PTPRFA, EK1, ASCL1B, MECP2, EFNB1, MAP2, SLC16A2, SPG11, PLXNA1B, DYNC1H1, TNIKB, IGF1RB, OLIG3, NSFA, ASCC1, IFT122, ZMP:0000001167, ATP2B2, ACSL3A, VAPA, VDRB, COL6A3, NCAM1B, CAMSAP2B, ARHGEF25A, CAMSAP2A, UNC5CA	0.993655
GOTERM_BP_FAT	GO:0120036	plasma membrane bounded cell projection organization	28	FTO, MYCBP2, PTPRFA, EK1, MECP2, EFNB1, MAP2, SPG11, PLXNA1B, TTC12, TNIKB, OLIG3, NSFA, ASCC1, ARMC9, IFT122, ZMP:0000001167, ARHGEF7A, PHETA1, VAPA, RILPL1, CHMP4C, COL6A3, NCAM1B, CAMSAP2B, ARHGEF25A, CAMSAP2A, UNC5CA	0.993655
GOTERM_BP_FAT	GO:0048667	cell morphogenesis involved in neuron differentiation	14	NSFA, ASCC1, MYCBP2, PTPRFA, IFT122, EK1, MECP2, EFNB1, COL6A3, NCAM1B, ARHGEF25A, SPG11, UNC5CA, PLXNA1B	0.993655
GOTERM_BP_FAT	GO:0048812	neuron projection morphogenesis	15	TNIKB, NSFA, ASCC1, MYCBP2, PTPRFA, ZMP:0000001167, EK1, MECP2, EFNB1, COL6A3, NCAM1B, ARHGEF25A, SPG11, UNC5CA, PLXNA1B	0.993655
GOTERM_BP_FAT	GO:0050808	synapse organization	6	MECP2, ASCC1, PTPRFA, SDK2A, PLXNA1B, PPFIA2	0.993655
GOTERM_BP_FAT	GO:0061564	axon development	14	OLIG3, NSFA, ASCC1, MYCBP2, PTPRFA, EK1, MECP2, EFNB1, COL6A3, NCAM1B, ARHGEF25A, SPG11, UNC5CA, PLXNA1B	0.993655
GOTERM_BP_FAT	GO:0120039	plasma membrane bounded cell projection morphogenesis	15	TNIKB, NSFA, ASCC1, MYCBP2, PTPRFA, ZMP:0000001167, EK1, MECP2, EFNB1, COL6A3, NCAM1B, ARHGEF25A, SPG11, UNC5CA, PLXNA1B	0.993655
GOTERM_BP_FAT	GO:0097485	neuron projection guidance	9	EFNB1, MYCBP2, PTPRFA, COL6A3, EK1, NCAM1B, ARHGEF25A, UNC5CA, PLXNA1B	0.993655
GOTERM_BP_FAT	GO:0007411	axon guidance	9	EFNB1, MYCBP2, PTPRFA, COL6A3, EK1, NCAM1B, ARHGEF25A, UNC5CA, PLXNA1B	0.993655
GOTERM_BP_FAT	GO:0007399	nervous system development	52	CLPB, LOC101883382, PTPRFA, KCTD12.1, RYR3, LOC137487186, ASCL1B, MECP2, SLC16A2, SPG11, GRIA2A, PLXNA1B, APC2, PRKAB2, IGF1RB, OLIG3, ZNF1113, ZMP:0000001167, COL6A3, TARS2, CAMSAP2B, CAMSAP2A, UNC5CA, MYCBP2, SI:DKEY-46G23.2, SI:DKEY-172M14.1, EK1, EFNB1, KCTD15B, ATP1A3A, MAP2, ATXN1L, RYR2A, SDK2A, AP1M2, DYNC1H1, TNIKB, NSFA, ASCC1, ADARB1A, KCNJ14, UNC119A2, IFT122, ATP2B2, ACSL3A, COPS6, V…	0.993655
GOTERM_BP_FAT	GO:0007409	axonogenesis	13	NSFA, ASCC1, MYCBP2, PTPRFA, EK1, MECP2, EFNB1, COL6A3, NCAM1B, ARHGEF25A, SPG11, UNC5CA, PLXNA1B	0.993655
GOTERM_BP_FAT	GO:0030030	cell projection organization	28	FTO, MYCBP2, PTPRFA, EK1, MECP2, EFNB1, MAP2, SPG11, PLXNA1B, TTC12, TNIKB, OLIG3, NSFA, ASCC1, ARMC9, IFT122, ZMP:0000001167, ARHGEF7A, PHETA1, VAPA, RILPL1, CHMP4C, COL6A3, NCAM1B, CAMSAP2B, ARHGEF25A, CAMSAP2A, UNC5CA	0.993655
GOTERM_BP_FAT	GO:0048858	cell projection morphogenesis	15	TNIKB, NSFA, ASCC1, MYCBP2, PTPRFA, ZMP:0000001167, EK1, MECP2, EFNB1, COL6A3, NCAM1B, ARHGEF25A, SPG11, UNC5CA, PLXNA1B	0.993655
GOTERM_BP_FAT	GO:0048666	neuron development	22	TNIKB, OLIG3, NSFA, ASCC1, MYCBP2, PTPRFA, IFT122, ZMP:0000001167, EK1, MECP2, EFNB1, VAPA, MAP2, VDRB, COL6A3, NCAM1B, CAMSAP2B, ARHGEF25A, CAMSAP2A, SPG11, UNC5CA, PLXNA1B	0.993655
GOTERM_BP_FAT	GO:0000902	cell morphogenesis	17	TNIKB, NSFA, ASCC1, MYCBP2, PTPRFA, IFT122, ZMP:0000001167, EK1, MECP2, EFNB1, RILPL1, COL6A3, NCAM1B, ARHGEF25A, SPG11, UNC5CA, PLXNA1B	0.993655
GOTERM_BP_FAT	GO:0034330	cell junction organization	7	MECP2, DSPB, ASCC1, PTPRFA, SDK2A, PLXNA1B, PPFIA2	0.993655
GOTERM_BP_FAT	GO:0022008	neurogenesis	28	MYCBP2, PTPRFA, EK1, ASCL1B, MECP2, EFNB1, MAP2, SLC16A2, SPG11, PLXNA1B, DYNC1H1, TNIKB, IGF1RB, OLIG3, NSFA, ASCC1, IFT122, ZMP:0000001167, ATP2B2, ACSL3A, VAPA, VDRB, COL6A3, NCAM1B, CAMSAP2B, ARHGEF25A, CAMSAP2A, UNC5CA	0.993655
GOTERM_BP_FAT	GO:0034329	cell junction assembly	3	MECP2, SDK2A, PLXNA1B	0.993655
Annotation Cluster 44	Enrichment Score: 0.29741581635318426
Category	Term		Count	Genes	FDR
GOTERM_BP_FAT	GO:0009719	response to endogenous stimulus	13	NCOA1, VTG1, VTG2, IGF1RB, VTG5, STXBP4, SMAD4B, CYP11C1, SMAD10A, PLCG2, AKT1, ZGC:65811, LOC110439923	0.993655
GOTERM_BP_FAT	GO:0030509	BMP signaling pathway	3	SMAD4B, SMAD10A, LOC110439923	0.993655
GOTERM_BP_FAT	GO:0071772	response to BMP	3	SMAD4B, SMAD10A, LOC110439923	0.993655
GOTERM_BP_FAT	GO:0071773	cellular response to BMP stimulus	3	SMAD4B, SMAD10A, LOC110439923	0.993655
GOTERM_BP_FAT	GO:0071495	cellular response to endogenous stimulus	10	NCOA1, VTG1, VTG2, IGF1RB, VTG5, STXBP4, SMAD4B, CYP11C1, SMAD10A, LOC110439923	0.993655
GOTERM_BP_FAT	GO:0141091	transforming growth factor beta receptor superfamily signaling pathway	3	SMAD4B, SMAD10A, LOC110439923	0.993655
GOTERM_BP_FAT	GO:0007167	enzyme-linked receptor protein signaling pathway	8	EFNB1, HCK, IGF1RB, STXBP4, SMAD4B, SMAD10A, EK1, LOC110439923	0.993655
GOTERM_BP_FAT	GO:0007178	cell surface receptor protein serine/threonine kinase signaling pathway	3	SMAD4B, SMAD10A, LOC110439923	0.993655
GOTERM_BP_FAT	GO:0070848	response to growth factor	3	SMAD4B, SMAD10A, LOC110439923	0.993655
GOTERM_BP_FAT	GO:0071363	cellular response to growth factor stimulus	3	SMAD4B, SMAD10A, LOC110439923	0.993655
Annotation Cluster 45	Enrichment Score: 0.2948970050336607
Category	Term		Count	Genes	FDR
KEGG_PATHWAY	dre04510:Focal adhesion		11	PRKCAB, IGF1RB, CAPN2L, COL6A3, AKT1, ZMP:0000001167, LOC101886015, VCLA, ZGC:153713, BCL2A, PTK2AA	0.976562
KEGG_PATHWAY	dre04810:Regulation of actin cytoskeleton		12	APC2, BAIAP2B, SLC9A1A, MYH11A, AKT1, ZMP:0000001167, LOC101886015, VCLA, ARHGEF7A, ZGC:153713, PTK2AA, ACTR3B	0.976562
KEGG_PATHWAY	dre05100:Bacterial invasion of epithelial cells		5	DNM2B, VCLA, ZGC:153713, PTK2AA, ACTR3B	0.976562
Annotation Cluster 46	Enrichment Score: 0.28269440588867856
Category	Term		Count	Genes	FDR
GOTERM_BP_FAT	GO:0002064	epithelial cell development	5	DNM2B, SLC30A8, RILPL1, SHROOM3, CDKAL1	0.993655
GOTERM_BP_FAT	GO:0030855	epithelial cell differentiation	8	ZGC:174704, DNM2B, SLC30A8, SI:DKEY-222F2.1, RILPL1, SHROOM3, CDKAL1, ZGC:158846	0.993655
GOTERM_BP_FAT	GO:0060429	epithelium development	22	DSPB, SLC30A8, SI:DKEY-222F2.1, ASCC1, GLDC, LOC100330653, SHROOM3, CDKAL1, EK1, ZGC:153713, ZGC:158846, RYR3, ZGC:174704, IGF2A, DNM2B, FER, COPS6, RILPL1, VDRA, RYR1A, VDRB, RYR2A	0.993655
Annotation Cluster 47	Enrichment Score: 0.2817091795715928
Category	Term		Count	Genes	FDR
GOTERM_CC_FAT	GO:0016323	basolateral plasma membrane	4	CASKB, SLC9A1A, ZGC:65811, LIN7B	0.955614
GOTERM_CC_FAT	GO:0009925	basal plasma membrane	4	CASKB, SLC9A1A, ZGC:65811, LIN7B	0.955614
GOTERM_CC_FAT	GO:0045178	basal part of cell	4	CASKB, SLC9A1A, ZGC:65811, LIN7B	0.955614
Annotation Cluster 48	Enrichment Score: 0.27673538566671
Category	Term		Count	Genes	FDR
KEGG_PATHWAY	dre03013:Nucleocytoplasmic transport		12	UPF2, NUP214, DDX19A, EEF1A1L3, EEF1A1L2, NUP85, EEF1A2, XPO5, EEF1A1A, EEF1A1B, ACIN1A, TNPO2B	0.861497
GOTERM_BP_FAT	GO:0006406	mRNA export from nucleus	4	DDX19A, LOC110440214, NUP85, LOC101885456	0.993655
GOTERM_BP_FAT	GO:0006405	RNA export from nucleus	5	NUP214, DDX19A, LOC110440214, NUP85, LOC101885456	0.993655
GOTERM_BP_FAT	GO:0051168	nuclear export	6	NUP214, DDX19A, LOC110440214, NUP85, XPO5, LOC101885456	0.993655
GOTERM_BP_FAT	GO:0051236	establishment of RNA localization	6	NUP214, DDX19A, LOC110440214, NUP85, QKIB, LOC101885456	0.993655
GOTERM_BP_FAT	GO:0050657	nucleic acid transport	6	NUP214, DDX19A, LOC110440214, NUP85, QKIB, LOC101885456	0.993655
GOTERM_BP_FAT	GO:0050658	RNA transport	6	NUP214, DDX19A, LOC110440214, NUP85, QKIB, LOC101885456	0.993655
GOTERM_BP_FAT	GO:0051028	mRNA transport	5	DDX19A, LOC110440214, NUP85, QKIB, LOC101885456	0.993655
GOTERM_BP_FAT	GO:0006403	RNA localization	6	NUP214, DDX19A, LOC110440214, NUP85, QKIB, LOC101885456	0.993655
GOTERM_BP_FAT	GO:0015931	nucleobase-containing compound transport	7	NUP214, DDX19A, LOC110440214, NUP85, QKIB, LRRC8AB, LOC101885456	0.993655
GOTERM_BP_FAT	GO:0051169	nuclear transport	7	NUP214, DDX19A, LOC110440214, NUP85, XPO5, LOC101885456, TNPO2B	0.993655
GOTERM_BP_FAT	GO:0006913	nucleocytoplasmic transport	7	NUP214, DDX19A, LOC110440214, NUP85, XPO5, LOC101885456, TNPO2B	0.993655
Annotation Cluster 49	Enrichment Score: 0.2754279119840294
Category	Term		Count	Genes	FDR
GOTERM_BP_FAT	GO:0050865	regulation of cell activation	4	DYNC1H1, IGF2A, LGALS9L1, SHPK	0.993655
GOTERM_BP_FAT	GO:0002694	regulation of leukocyte activation	3	IGF2A, LGALS9L1, SHPK	0.993655
GOTERM_BP_FAT	GO:0002682	regulation of immune system process	6	IGF2A, FER, LGALS9L1, SHPK, ZBTB20, RIGI	0.993655
Annotation Cluster 50	Enrichment Score: 0.27032485441414694
Category	Term		Count	Genes	FDR
KEGG_PATHWAY	dre04142:Lysosome		11	LAMP1A, SI:DKEY-239J18.3, AP3B1A, SCARB2C, ZGC:174154, AP3S1, SI:DKEY-26G8.5, AP1M2, ZGC:174855, CLN5, CTSLB	0.976562
GOTERM_CC_FAT	GO:0030119	AP-type membrane coat adaptor complex	3	AP3B1A, AP3S1, AP1M2	0.955614
GOTERM_CC_FAT	GO:0030117	membrane coat	5	EPS15L1B, SAR1AA, AP3B1A, AP3S1, AP1M2	0.955614
GOTERM_CC_FAT	GO:0048475	coated membrane	5	EPS15L1B, SAR1AA, AP3B1A, AP3S1, AP1M2	0.955614
GOTERM_CC_FAT	GO:0030118	clathrin coat	3	EPS15L1B, AP3B1A, AP1M2	0.955614
GOTERM_BP_FAT	GO:0048193	Golgi vesicle transport	11	SAR1AA, SNX2, LOC110440104, NSFA, DOP1B, SEC16A, MIA2, AP3S1, CNIH4, AP1M2, LMAN2LA	0.993655
GOTERM_BP_FAT	GO:0006886	intracellular protein transport	14	NUP214, LOC110440104, AP3B1A, VPS13D, TNPO2B, SAR1AA, SNX2, RILPL1, NUP85, KIF13A, XPO5, TBC1D13, AP3S1, AP1M2	0.993655
Annotation Cluster 51	Enrichment Score: 0.26731295181591797
Category	Term		Count	Genes	FDR
GOTERM_CC_FAT	GO:0031965	nuclear membrane	6	CEPT1A, SYNE1B, OSBPL6, LOC110438535, NUP85, TMEM97	0.955614
GOTERM_CC_FAT	GO:0005635	nuclear envelope	8	CEPT1A, NUP214, SYNE1B, OSBPL6, LOC110438535, NUP85, LOC100330744, TMEM97	0.955614
GOTERM_CC_FAT	GO:0031967	organelle envelope	20	VAT1, NUP214, SYNE1B, NDUFA13, OSBPL6, MTFP1, LOC110438535, SI:DKEY-178E17.1, ATAD3, LOC100330744, TMEM97, GHITM, SLC25A47B, TMEM186, CEPT1A, NUP85, SLC25A29L, CYP11C1, PEMT, BCL2A	0.983131
Annotation Cluster 52	Enrichment Score: 0.25719736202969995
Category	Term		Count	Genes	FDR
GOTERM_BP_FAT	GO:0031018	endocrine pancreas development	3	ASCL1B, SLC30A8, CDKAL1	0.993655
GOTERM_BP_FAT	GO:0035270	endocrine system development	4	ASCL1B, SLC30A8, CDKAL1, SLC16A2	0.993655
GOTERM_BP_FAT	GO:0031016	pancreas development	3	ASCL1B, SLC30A8, CDKAL1	0.993655
Annotation Cluster 53	Enrichment Score: 0.249321489248618
Category	Term		Count	Genes	FDR
GOTERM_BP_FAT	GO:1901880	negative regulation of protein depolymerization	4	APC2, AVIL, TWF1A, CAMSAP2A	0.993655
GOTERM_BP_FAT	GO:0043242	negative regulation of protein-containing complex disassembly	4	APC2, AVIL, TWF1A, CAMSAP2A	0.993655
GOTERM_BP_FAT	GO:1901879	regulation of protein depolymerization	4	APC2, AVIL, TWF1A, CAMSAP2A	0.993655
GOTERM_BP_FAT	GO:1902904	negative regulation of supramolecular fiber organization	4	APC2, AVIL, TWF1A, CAMSAP2A	0.993655
GOTERM_BP_FAT	GO:0051494	negative regulation of cytoskeleton organization	4	APC2, AVIL, TWF1A, CAMSAP2A	0.993655
GOTERM_BP_FAT	GO:0043244	regulation of protein-containing complex disassembly	4	APC2, AVIL, TWF1A, CAMSAP2A	0.993655
GOTERM_BP_FAT	GO:0010639	negative regulation of organelle organization	5	APC2, VAT1, AVIL, TWF1A, CAMSAP2A	0.993655
GOTERM_BP_FAT	GO:0051129	negative regulation of cellular component organization	6	APC2, VAT1, AVIL, UNC119A2, TWF1A, CAMSAP2A	0.993655
GOTERM_BP_FAT	GO:1902903	regulation of supramolecular fiber organization	7	APC2, BAIAP2B, LIMCH1A, AVIL, ARHGAP18, TWF1A, CAMSAP2A	0.993655
GOTERM_BP_FAT	GO:0051493	regulation of cytoskeleton organization	10	APC2, BAIAP2B, DYNC1H1, DNM2B, LIMCH1A, AVIL, ARHGAP18, EK1, TWF1A, CAMSAP2A	0.993655
GOTERM_BP_FAT	GO:0033043	regulation of organelle organization	15	APC2, BAIAP2B, VAT1, DYNC1H1, LIMCH1A, MCM7, AVIL, ARHGAP18, EK1, LNPA, SAR1AA, DNM2B, TWF1A, RAB28, CAMSAP2A	0.993655
Annotation Cluster 54	Enrichment Score: 0.24827116523899953
Category	Term		Count	Genes	FDR
GOTERM_CC_FAT	GO:0070971	endoplasmic reticulum exit site	3	SAR1AA, SEC16A, MIA2	0.955614
GOTERM_CC_FAT	GO:0030135	coated vesicle	9	SAR1AA, WU:FJ42B12, AP3B1A, SEC16A, DENND1A, PHETA1, CNIH4, AP1M2, LMAN2LA	0.955614
GOTERM_CC_FAT	GO:0030134	COPII-coated ER to Golgi transport vesicle	4	SAR1AA, SEC16A, CNIH4, LMAN2LA	0.955614
GOTERM_BP_FAT	GO:0048193	Golgi vesicle transport	11	SAR1AA, SNX2, LOC110440104, NSFA, DOP1B, SEC16A, MIA2, AP3S1, CNIH4, AP1M2, LMAN2LA	0.993655
GOTERM_BP_FAT	GO:0006888	endoplasmic reticulum to Golgi vesicle-mediated transport	5	SAR1AA, SEC16A, MIA2, CNIH4, LMAN2LA	0.993655
Annotation Cluster 55	Enrichment Score: 0.24336271102681029
Category	Term		Count	Genes	FDR
GOTERM_MF_FAT	GO:0019842	vitamin binding	7	LOC110438585, PYGMA, PYGMB, GGCX, GLDC, VDRA, THNSL1	0.964286
GOTERM_MF_FAT	GO:0070279	vitamin B6 binding	4	PYGMA, PYGMB, GLDC, THNSL1	0.964286
GOTERM_MF_FAT	GO:0030170	pyridoxal phosphate binding	4	PYGMA, PYGMB, GLDC, THNSL1	0.964286
Annotation Cluster 56	Enrichment Score: 0.2429964728701564
Category	Term		Count	Genes	FDR
GOTERM_BP_FAT	GO:0072009	nephron epithelium development	3	DNM2B, GLDC, SHROOM3	0.993655
GOTERM_BP_FAT	GO:0072006	nephron development	4	DNM2B, GLDC, NUP85, SHROOM3	0.993655
GOTERM_BP_FAT	GO:0072073	kidney epithelium development	3	DNM2B, GLDC, SHROOM3	0.993655
GOTERM_BP_FAT	GO:0001822	kidney development	6	DNM2B, GLDC, NUP85, IFT122, SHROOM3, AP1M2	0.993655
GOTERM_BP_FAT	GO:0072001	renal system development	6	DNM2B, GLDC, NUP85, IFT122, SHROOM3, AP1M2	0.993655
Annotation Cluster 57	Enrichment Score: 0.2422974857809366
Category	Term		Count	Genes	FDR
GOTERM_BP_FAT	GO:0030855	epithelial cell differentiation	8	ZGC:174704, DNM2B, SLC30A8, SI:DKEY-222F2.1, RILPL1, SHROOM3, CDKAL1, ZGC:158846	0.993655
GOTERM_BP_FAT	GO:0008544	epidermis development	4	ZGC:174704, DSPB, SI:DKEY-222F2.1, ZGC:158846	0.993655
GOTERM_BP_FAT	GO:0009913	epidermal cell differentiation	3	ZGC:174704, SI:DKEY-222F2.1, ZGC:158846	0.993655
Annotation Cluster 58	Enrichment Score: 0.23458318068443432
Category	Term		Count	Genes	FDR
GOTERM_CC_FAT	GO:0030864	cortical actin cytoskeleton	3	SHROOM2A, WDR1, SHROOM3	0.955614
GOTERM_MF_FAT	GO:0051015	actin filament binding	12	SYNE1B, SHROOM2A, WDR1, AVIL, SI:CH73-103B11.2, MYH11A, SHROOM3, MYH14, VCLA, TWF1A, ACTR3B, MYO1G	0.964286
GOTERM_CC_FAT	GO:0030863	cortical cytoskeleton	3	SHROOM2A, WDR1, SHROOM3	0.955614
GOTERM_BP_FAT	GO:0007015	actin filament organization	10	BAIAP2B, SHROOM2A, SI:CH211-133L11.10, WDR1, AVIL, SHROOM3, CALD1A, TWF1A, HSP90AA1.1, MYO1G	0.993655
GOTERM_CC_FAT	GO:0005938	cell cortex	6	PARD3AA, GPSM1B, SHROOM2A, WDR1, SHROOM3, SEPTIN5B	0.955614
Annotation Cluster 59	Enrichment Score: 0.2261981016141569
Category	Term		Count	Genes	FDR
GOTERM_MF_FAT	GO:0003727	single-stranded RNA binding	6	AGO3A, LACTB2, AGO1, AGO2, PABPC1L, RIGI	0.964286
GOTERM_MF_FAT	GO:0004521	RNA endonuclease activity	4	AGO3A, LACTB2, AGO2, LOC100334396	0.964286
GOTERM_MF_FAT	GO:0004519	endonuclease activity	5	TATDN1, AGO3A, LACTB2, AGO2, LOC100334396	0.964286
GOTERM_MF_FAT	GO:0004540	RNA nuclease activity	4	AGO3A, LACTB2, AGO2, LOC100334396	0.964286
GOTERM_MF_FAT	GO:0004518	nuclease activity	5	TATDN1, AGO3A, LACTB2, AGO2, LOC100334396	0.964286
GOTERM_MF_FAT	GO:0140098	catalytic activity, acting on RNA	16	FTO, LOC108179221, AGO3A, TUT7, DDX47, YTHDC2, TUT4, CDKAL1, DDX41, LOC108179007, DDX19A, LACTB2, AGO2, TARS2, LOC100334396, RIGI	0.974176
Annotation Cluster 60	Enrichment Score: 0.21917148205095663
Category	Term		Count	Genes	FDR
GOTERM_BP_FAT	GO:0006259	DNA metabolic process	24	FTO, SMARCAL1, LOC110440103, MCM7, PRKDC, LOC108191637, ASCC1, LOC108191636, LOC108181536, LOC101885155, LOC108191338, FANCA, FANCB, CHTF18, DDB1, LOC101884727, TATDN1, TEP1, POLE2, ORC2, UIMC1, LOC101885620, LOC101883771, PCLAF	0.993655
GOTERM_BP_FAT	GO:0006950	response to stress	48	FTO, SMARCAL1, MCM7, CLPB, PRKDC, MYCBP2, HIST1H2A4, BTR22, HIST1H2A7, SI:DKEY-23A13.6, DDX41, HSP90AA1.1, HIST1H2A1, HIST1H2A3, CRP2, HIST1H2A2, MECP2, UIMC1, ANXA6, PCLAF, ENPP4, CIAO2A, HSP70L, ATG7, PLXNA1B, DSPB, LOC108179221, SHPRH, ZGC:173581, ASCC1, FANCA, PPP4R3B, ZGC:153713, SI:DKEY-108K21.19, FANCB, SI:CH211-113A14.7, SI:DKEY-108K21.15, DDB1, HCK, LOXL2A, SI:DKEY-261M9.7, POLE2, PXDN, …	0.993655
GOTERM_BP_FAT	GO:0006974	DNA damage response	15	FTO, SMARCAL1, SHPRH, MCM7, PRKDC, ASCC1, FANCA, PPP4R3B, FANCB, DDB1, POLE2, UIMC1, PCLAF, CIAO2A, BCL2A	0.993655
GOTERM_BP_FAT	GO:0006281	DNA repair	11	DDB1, FTO, SMARCAL1, MCM7, PRKDC, ASCC1, POLE2, UIMC1, PCLAF, FANCA, FANCB	0.993655
GOTERM_BP_FAT	GO:0033554	cellular response to stress	21	FTO, SMARCAL1, SHPRH, MCM7, CLPB, PRKDC, ASCC1, MYCBP2, FANCA, PPP4R3B, FANCB, HSP90AA1.1, DDB1, POLE2, UIMC1, FBXO44.9, PCLAF, CIAO2A, BCL2A, ATG7, LOC100334396	0.993655
Annotation Cluster 61	Enrichment Score: 0.2131246209859889
Category	Term		Count	Genes	FDR
GOTERM_MF_FAT	GO:0019842	vitamin binding	7	LOC110438585, PYGMA, PYGMB, GGCX, GLDC, VDRA, THNSL1	0.964286
GOTERM_MF_FAT	GO:0043177	organic acid binding	4	LOC110438585, GLDC, VDRA, CASTOR1	0.964286
GOTERM_MF_FAT	GO:0031406	carboxylic acid binding	4	LOC110438585, GLDC, VDRA, CASTOR1	0.964286
Annotation Cluster 62	Enrichment Score: 0.21056559820994653
Category	Term		Count	Genes	FDR
GOTERM_MF_FAT	GO:0004842	ubiquitin-protein transferase activity	17	SHPRH, ZGC:173581, MYCBP2, HECW2B, MIB2, BTR22, UBR1, LOC567670, LOC103909877, RNF123, LOC100536045, FBXO44.9, LOC101885468, LOC101884422, LOC101883005, LOC101884789, DTX3LB.3	0.964286
GOTERM_MF_FAT	GO:0019787	ubiquitin-like protein transferase activity	17	SHPRH, ZGC:173581, MYCBP2, HECW2B, MIB2, BTR22, UBR1, LOC567670, LOC103909877, RNF123, LOC100536045, FBXO44.9, LOC101885468, LOC101884422, LOC101883005, LOC101884789, DTX3LB.3	0.964286
GOTERM_MF_FAT	GO:0016755	aminoacyltransferase activity	17	SHPRH, ZGC:173581, MYCBP2, HECW2B, MIB2, BTR22, UBR1, LOC567670, LOC103909877, RNF123, LOC100536045, FBXO44.9, LOC101885468, LOC101884422, LOC101883005, LOC101884789, DTX3LB.3	0.964286
GOTERM_MF_FAT	GO:0061630	ubiquitin protein ligase activity	7	SHPRH, MYCBP2, FBXO44.9, HECW2B, MIB2, UBR1, DTX3LB.3	0.964286
GOTERM_BP_FAT	GO:0016567	protein ubiquitination	10	DDB1, LOC101884616, SHPRH, ZGC:173581, MYCBP2, HECW2B, MIB2, BTR22, UBR1, DTX3LB.3	0.993655
GOTERM_MF_FAT	GO:0061659	ubiquitin-like protein ligase activity	7	SHPRH, MYCBP2, FBXO44.9, HECW2B, MIB2, UBR1, DTX3LB.3	0.964286
GOTERM_BP_FAT	GO:0032446	protein modification by small protein conjugation	11	DDB1, LOC101884616, SHPRH, ZGC:173581, MYCBP2, HECW2B, MIB2, BTR22, UBR1, ATG7, DTX3LB.3	0.993655
GOTERM_BP_FAT	GO:0070647	protein modification by small protein conjugation or removal	13	SHPRH, ZGC:173581, MYCBP2, USP34, HECW2B, MIB2, BTR22, UBR1, DDB1, LOC101884616, COPS6, ATG7, DTX3LB.3	0.993655
GOTERM_MF_FAT	GO:0016746	acyltransferase activity	20	SI:DKEY-78A14.5, SHPRH, ZGC:173581, MYCBP2, HECW2B, MIB2, BTR22, UBR1, LOC567670, PET117, LOC103909877, ELOVL1A, RNF123, LOC100536045, FBXO44.9, LOC101885468, LOC101884422, LOC101883005, LOC101884789, DTX3LB.3	0.964286
GOTERM_BP_FAT	GO:0043687	post-translational protein modification	13	SHPRH, ZGC:173581, MYCBP2, USP34, HECW2B, MIB2, BTR22, UBR1, DDB1, LOC101884616, COPS6, ATG7, DTX3LB.3	0.993655
GOTERM_CC_FAT	GO:0000151	ubiquitin ligase complex	3	FBXO44.9, MIB2, UBR1	0.9753
Annotation Cluster 63	Enrichment Score: 0.2101650950910422
Category	Term		Count	Genes	FDR
GOTERM_BP_FAT	GO:0009408	response to heat	3	CLPB, HSP90AA1.1, HSP70L	0.993655
GOTERM_BP_FAT	GO:0009266	response to temperature stimulus	3	CLPB, HSP90AA1.1, HSP70L	0.993655
GOTERM_BP_FAT	GO:0009628	response to abiotic stimulus	7	CLPB, LOXL2A, ATP2A1, CIAO2A, HSP90AA1.1, SLC16A2, HSP70L	0.993655
Annotation Cluster 64	Enrichment Score: 0.20866154738347814
Category	Term		Count	Genes	FDR
GOTERM_BP_FAT	GO:0098657	import into cell	15	EPS15L1B, SLC9A1A, SI:CH211-133L11.10, WU:FJ42B12, DENND1A, KCNJ14, UNC119A2, RAB38A, LRRC8AB, ATP1A3A, DNM2B, RAB28, ZGC:101540, MYO1G, SI:DKEY-32E23.4	0.993655
GOTERM_BP_FAT	GO:0016050	vesicle organization	10	SAR1AA, DNM2B, NCSTN, LOC110440104, WU:FJ42B12, SEC16A, CHMP4C, RAB38A, PHETA1, MYO1G	0.993655
GOTERM_BP_FAT	GO:0006897	endocytosis	10	EPS15L1B, DNM2B, WU:FJ42B12, SI:CH211-133L11.10, DENND1A, UNC119A2, RAB38A, RAB28, MYO1G, SI:DKEY-32E23.4	0.993655
GOTERM_BP_FAT	GO:0016192	vesicle-mediated transport	31	EPS15L1B, RASEF2, DENND1A, RASEF, MIA2, RAB38A, LIN7B, LMAN2LA, SAR1AA, SNX2, CYP11C1, MVB12A, RAB28, AP3S1, AP1M2, SI:DKEY-32E23.4, LOC110440104, NSFA, SI:CH211-133L11.10, WU:FJ42B12, AP3B1A, SEC16A, UNC119A2, PHETA1, SYT17, DNM2B, RAB11FIP1A, DOP1B, CHMP4C, CNIH4, MYO1G	0.993655
Annotation Cluster 65	Enrichment Score: 0.20738701003779839
Category	Term		Count	Genes	FDR
GOTERM_BP_FAT	GO:0043363	nucleate erythrocyte differentiation	3	LOC108179221, AGO2, DDX41	0.993655
GOTERM_BP_FAT	GO:0048821	erythrocyte development	3	LOC108179221, FER, DDX41	0.993655
GOTERM_BP_FAT	GO:0061515	myeloid cell development	3	LOC108179221, FER, DDX41	0.993655
GOTERM_BP_FAT	GO:0034101	erythrocyte homeostasis	5	LOC108179221, FER, AGO2, FANCA, DDX41	0.993655
GOTERM_BP_FAT	GO:0002262	myeloid cell homeostasis	5	LOC108179221, FER, AGO2, FANCA, DDX41	0.993655
GOTERM_BP_FAT	GO:0030097	hemopoiesis	15	EPS15L1B, LOC108179221, SMARCAL1, NOP14, PRKDC, DDX41, ETV6, COBLL1B, FER, VDRA, IRF2BP2A, TBPL2, AGO2, HSP70L, RIGI	0.993655
GOTERM_BP_FAT	GO:0048872	homeostasis of number of cells	5	LOC108179221, FER, AGO2, FANCA, DDX41	0.993655
GOTERM_BP_FAT	GO:0030218	erythrocyte differentiation	4	LOC108179221, FER, AGO2, DDX41	0.993655
GOTERM_BP_FAT	GO:0030099	myeloid cell differentiation	5	LOC108179221, FER, IRF2BP2A, AGO2, DDX41	0.993655
GOTERM_BP_FAT	GO:0048871	multicellular organismal-level homeostasis	6	LOC108179221, FER, AGO2, FANCA, IFT122, DDX41	0.993655
Annotation Cluster 66	Enrichment Score: 0.204270527495012
Category	Term		Count	Genes	FDR
GOTERM_BP_FAT	GO:0031929	TOR signaling	4	RPS6KA5, RPS6KA2, RPS6KA3B, PLCG2	0.993655
GOTERM_BP_FAT	GO:0038202	TORC1 signaling	3	RPS6KA5, RPS6KA2, RPS6KA3B	0.993655
KEGG_PATHWAY	dre04914:Progesterone-mediated oocyte maturation		6	MAPK11, IGF1RB, RPS6KA2, RPS6KA3B, AKT1, HSP90AA1.1	0.976562
GOTERM_BP_FAT	GO:0006468	protein phosphorylation	21	MAP3K2, OBSCNA, CASKB, TNIKB, IGF1RB, PRKG1B, SI:CH211-217I17.1, EK1, PTK2AA, HCK, PRKCAB, MAPK11, FER, PRKG1L, RPS6KA5, RPS6KA2, RPS6KA3B, SI:CH211-285C6.2, SIK3, AKT1, PRKD2	0.993655
GOTERM_BP_FAT	GO:0016310	phosphorylation	33	PANK4, OBSCNA, CASKB, PFKLB, PRKDC, EK1, PRKCAB, ITPKCB, RPS6KA5, RPS6KA2, RPS6KA3B, AKT1, MAGI2B, SEPHS3, MAP3K2, CKMB, PRKAB2, TNIKB, IGF1RB, PRKG1B, SI:CH211-217I17.1, DOLK, PTK2AA, ADPGK2, ITPKB, HCK, MAPK11, FER, PRKG1L, SHPK, SI:CH211-285C6.2, SIK3, PRKD2	0.993655
GOTERM_MF_FAT	GO:0016773	phosphotransferase activity, alcohol group as acceptor	34	PANK4, OBSCNA, CASKB, PFKLB, PRKDC, EK1, LOC137487186, PRKCAB, ITPKCB, RPS6KA5, RPS6KA2, RPS6KA3B, AKT1, MAP3K2, NEK9, TNIKB, IGF1RB, PRKG1B, SI:CH211-217I17.1, DOLK, PTK2AA, LOC137487253, LOC100536469, ADPGK2, ITPKB, HCK, MAPK11, FER, PRKG1L, SHPK, SI:CH211-285C6.2, SIK3, PRKD2, LOC100334396	0.964286
GOTERM_MF_FAT	GO:0004674	protein serine/threonine kinase activity	20	MAP3K2, NEK9, OBSCNA, CASKB, TNIKB, PRKDC, PRKG1B, SI:CH211-217I17.1, LOC137487253, PRKCAB, MAPK11, PRKG1L, RPS6KA5, RPS6KA2, RPS6KA3B, SI:CH211-285C6.2, SIK3, AKT1, PRKD2, LOC100334396	0.964286
GOTERM_MF_FAT	GO:0004672	protein kinase activity	26	OBSCNA, CASKB, PRKDC, EK1, LOC137487186, PRKCAB, RPS6KA5, RPS6KA2, RPS6KA3B, AKT1, MAP3K2, NEK9, TNIKB, IGF1RB, PRKG1B, SI:CH211-217I17.1, PTK2AA, LOC137487253, HCK, MAPK11, FER, PRKG1L, SI:CH211-285C6.2, SIK3, PRKD2, LOC100334396	0.964286
GOTERM_MF_FAT	GO:0016301	kinase activity	40	PANK4, OBSCNA, CASKB, PFKLB, PRKDC, EK1, LOC137487186, PRKCAB, ITPKCB, RPS6KA5, RPS6KA2, RPS6KA3B, AKT1, MAGI2B, SEPHS3, MAP3K2, NEK9, CKMB, PRKAB2, TNIKB, IGF1RB, PRKG1B, SI:CH211-217I17.1, DOLK, PTK2AA, LOC137487253, LOC100536469, ADPGK2, ITPKB, HCK, MAPK11, FER, PRKG1L, SHPK, SI:CH211-285C6.2, FASTKD5, SIK3, PRKD2, LOC100334396, LOC101882866	0.964286
GOTERM_MF_FAT	GO:0004711	ribosomal protein S6 kinase activity	11	OBSCNA, CASKB, TNIKB, RPS6KA5, PRKDC, SI:CH211-217I17.1, RPS6KA2, SI:CH211-285C6.2, RPS6KA3B, SIK3, AKT1	0.964286
GOTERM_MF_FAT	GO:0072354	histone H3T3 kinase activity	11	OBSCNA, CASKB, TNIKB, RPS6KA5, PRKDC, SI:CH211-217I17.1, RPS6KA2, SI:CH211-285C6.2, RPS6KA3B, SIK3, AKT1	0.964286
GOTERM_MF_FAT	GO:0072371	histone H2AS121 kinase activity	11	OBSCNA, CASKB, TNIKB, RPS6KA5, PRKDC, SI:CH211-217I17.1, RPS6KA2, SI:CH211-285C6.2, RPS6KA3B, SIK3, AKT1	0.964286
GOTERM_MF_FAT	GO:0072518	Rho-dependent protein serine/threonine kinase activity	11	OBSCNA, CASKB, TNIKB, RPS6KA5, PRKDC, SI:CH211-217I17.1, RPS6KA2, SI:CH211-285C6.2, RPS6KA3B, SIK3, AKT1	0.964286
GOTERM_MF_FAT	GO:0035175	histone H3S10 kinase activity	11	OBSCNA, CASKB, TNIKB, RPS6KA5, PRKDC, SI:CH211-217I17.1, RPS6KA2, SI:CH211-285C6.2, RPS6KA3B, SIK3, AKT1	0.964286
GOTERM_MF_FAT	GO:0035402	histone H3T11 kinase activity	11	OBSCNA, CASKB, TNIKB, RPS6KA5, PRKDC, SI:CH211-217I17.1, RPS6KA2, SI:CH211-285C6.2, RPS6KA3B, SIK3, AKT1	0.964286
GOTERM_MF_FAT	GO:0035403	histone H3T6 kinase activity	11	OBSCNA, CASKB, TNIKB, RPS6KA5, PRKDC, SI:CH211-217I17.1, RPS6KA2, SI:CH211-285C6.2, RPS6KA3B, SIK3, AKT1	0.964286
GOTERM_MF_FAT	GO:0035979	histone H2AXS139 kinase activity	11	OBSCNA, CASKB, TNIKB, RPS6KA5, PRKDC, SI:CH211-217I17.1, RPS6KA2, SI:CH211-285C6.2, RPS6KA3B, SIK3, AKT1	0.964286
GOTERM_MF_FAT	GO:0140823	histone H2BS36 kinase activity	11	OBSCNA, CASKB, TNIKB, RPS6KA5, PRKDC, SI:CH211-217I17.1, RPS6KA2, SI:CH211-285C6.2, RPS6KA3B, SIK3, AKT1	0.964286
GOTERM_MF_FAT	GO:0140855	histone H3S57 kinase activity	11	OBSCNA, CASKB, TNIKB, RPS6KA5, PRKDC, SI:CH211-217I17.1, RPS6KA2, SI:CH211-285C6.2, RPS6KA3B, SIK3, AKT1	0.964286
GOTERM_MF_FAT	GO:0140857	histone H3T45 kinase activity	11	OBSCNA, CASKB, TNIKB, RPS6KA5, PRKDC, SI:CH211-217I17.1, RPS6KA2, SI:CH211-285C6.2, RPS6KA3B, SIK3, AKT1	0.964286
GOTERM_MF_FAT	GO:0140995	histone H2A kinase activity	11	OBSCNA, CASKB, TNIKB, RPS6KA5, PRKDC, SI:CH211-217I17.1, RPS6KA2, SI:CH211-285C6.2, RPS6KA3B, SIK3, AKT1	0.964286
GOTERM_MF_FAT	GO:0140997	histone H4 kinase activity	11	OBSCNA, CASKB, TNIKB, RPS6KA5, PRKDC, SI:CH211-217I17.1, RPS6KA2, SI:CH211-285C6.2, RPS6KA3B, SIK3, AKT1	0.964286
GOTERM_MF_FAT	GO:0140998	histone H2B kinase activity	11	OBSCNA, CASKB, TNIKB, RPS6KA5, PRKDC, SI:CH211-217I17.1, RPS6KA2, SI:CH211-285C6.2, RPS6KA3B, SIK3, AKT1	0.964286
GOTERM_MF_FAT	GO:0044022	histone H3S28 kinase activity	11	OBSCNA, CASKB, TNIKB, RPS6KA5, PRKDC, SI:CH211-217I17.1, RPS6KA2, SI:CH211-285C6.2, RPS6KA3B, SIK3, AKT1	0.964286
GOTERM_MF_FAT	GO:0044023	histone H4S1 kinase activity	11	OBSCNA, CASKB, TNIKB, RPS6KA5, PRKDC, SI:CH211-217I17.1, RPS6KA2, SI:CH211-285C6.2, RPS6KA3B, SIK3, AKT1	0.964286
GOTERM_MF_FAT	GO:0044024	histone H2AS1 kinase activity	11	OBSCNA, CASKB, TNIKB, RPS6KA5, PRKDC, SI:CH211-217I17.1, RPS6KA2, SI:CH211-285C6.2, RPS6KA3B, SIK3, AKT1	0.964286
GOTERM_MF_FAT	GO:0044025	histone H2BS14 kinase activity	11	OBSCNA, CASKB, TNIKB, RPS6KA5, PRKDC, SI:CH211-217I17.1, RPS6KA2, SI:CH211-285C6.2, RPS6KA3B, SIK3, AKT1	0.964286
GOTERM_MF_FAT	GO:1990244	histone H2AT120 kinase activity	11	OBSCNA, CASKB, TNIKB, RPS6KA5, PRKDC, SI:CH211-217I17.1, RPS6KA2, SI:CH211-285C6.2, RPS6KA3B, SIK3, AKT1	0.964286
GOTERM_MF_FAT	GO:0004676	3-phosphoinositide-dependent protein kinase activity	11	OBSCNA, CASKB, TNIKB, RPS6KA5, PRKDC, SI:CH211-217I17.1, RPS6KA2, SI:CH211-285C6.2, RPS6KA3B, SIK3, AKT1	0.964286
GOTERM_MF_FAT	GO:0004677	DNA-dependent protein kinase activity	11	OBSCNA, CASKB, TNIKB, RPS6KA5, PRKDC, SI:CH211-217I17.1, RPS6KA2, SI:CH211-285C6.2, RPS6KA3B, SIK3, AKT1	0.964286
GOTERM_MF_FAT	GO:0004679	AMP-activated protein kinase activity	11	OBSCNA, CASKB, TNIKB, RPS6KA5, PRKDC, SI:CH211-217I17.1, RPS6KA2, SI:CH211-285C6.2, RPS6KA3B, SIK3, AKT1	0.964286
GOTERM_MF_FAT	GO:0004694	eukaryotic translation initiation factor 2alpha kinase activity	11	OBSCNA, CASKB, TNIKB, RPS6KA5, PRKDC, SI:CH211-217I17.1, RPS6KA2, SI:CH211-285C6.2, RPS6KA3B, SIK3, AKT1	0.964286
GOTERM_MF_FAT	GO:0140996	histone H3 kinase activity	12	OBSCNA, CASKB, TNIKB, RPS6KA5, PRKDC, SI:CH211-217I17.1, RPS6KA2, SI:CH211-285C6.2, RPS6KA3B, SIK3, AKT1, EK1	0.964286
GOTERM_MF_FAT	GO:0141003	histone H2AX kinase activity	12	OBSCNA, CASKB, TNIKB, RPS6KA5, PRKDC, SI:CH211-217I17.1, RPS6KA2, SI:CH211-285C6.2, RPS6KA3B, SIK3, AKT1, EK1	0.964286
GOTERM_MF_FAT	GO:0035173	histone kinase activity	12	OBSCNA, CASKB, TNIKB, RPS6KA5, PRKDC, SI:CH211-217I17.1, RPS6KA2, SI:CH211-285C6.2, RPS6KA3B, SIK3, AKT1, EK1	0.964286
GOTERM_MF_FAT	GO:0000287	magnesium ion binding	6	RPS6KA5, PPM1NB, RPS6KA2, RPS6KA3B, SIK3, ADSS2	0.964286
GOTERM_BP_FAT	GO:0006793	phosphorus metabolic process	54	PANK4, CASKB, PGAP1, PTPRFA, SI:CH1073-391I24.1, ITPKCB, RPS6KA5, RPS6KA2, RPS6KA3B, AKT1, SEPHS3, PRKAB2, ACOT7, IGF1RB, PRKG1B, SI:CH211-217I17.1, PDE4D, ALDOAB, ITPKB, HCK, PRKG1L, PPM1NB, SHPK, SI:CH211-285C6.2, SIK3, NNT2, PRKD2, GART, OBSCNA, PFKLB, PRKDC, EK1, MTMR4, CEPT1A, ELOVL1A, PRKCAB, PLCG2, MAGI2B, MAP3K2, CKMB, TNIKB, GPD1A, GFPT2, DOLK, ACSL3A, PTK2AA, ALDOCA, ADPGK2, MAPK11, FER…	0.993655
GOTERM_BP_FAT	GO:0006796	phosphate-containing compound metabolic process	54	PANK4, CASKB, PGAP1, PTPRFA, SI:CH1073-391I24.1, ITPKCB, RPS6KA5, RPS6KA2, RPS6KA3B, AKT1, SEPHS3, PRKAB2, ACOT7, IGF1RB, PRKG1B, SI:CH211-217I17.1, PDE4D, ALDOAB, ITPKB, HCK, PRKG1L, PPM1NB, SHPK, SI:CH211-285C6.2, SIK3, NNT2, PRKD2, GART, OBSCNA, PFKLB, PRKDC, EK1, MTMR4, CEPT1A, ELOVL1A, PRKCAB, PLCG2, MAGI2B, MAP3K2, CKMB, TNIKB, GPD1A, GFPT2, DOLK, ACSL3A, PTK2AA, ALDOCA, ADPGK2, MAPK11, FER…	0.993655
GOTERM_MF_FAT	GO:0140993	histone modifying activity	18	OBSCNA, CASKB, TNIKB, PRKDC, SI:CH211-217I17.1, PTPRFA, EK1, MTMR4, PET117, PPP3CA, PTPRMA, RPS6KA5, PPM1NB, RPS6KA2, RPS6KA3B, SI:CH211-285C6.2, SIK3, AKT1	0.973652
GOTERM_BP_FAT	GO:0036211	protein modification process	42	OBSCNA, CASKB, USP34, MYCBP2, PTPRFA, HECW2B, BTR22, EK1, UBR1, LOC101884616, PRKCAB, SI:CH1073-391I24.1, RPS6KA5, RPS6KA2, RPS6KA3B, AKT1, ATG7, DTX3LB.3, ZGC:66388, MAP3K2, SHPRH, TNIKB, IGF1RB, ZGC:173581, PRKG1B, SI:CH211-217I17.1, GFPT2, MIB2, PTK2AA, DDB1, HCK, MAPK11, FER, COPS6, PRKG1L, LOXL2A, GGCX, PPM1NB, SI:CH211-285C6.2, SIK3, PPIE, PRKD2	0.993655
GOTERM_BP_FAT	GO:0043412	macromolecule modification	45	OBSCNA, CASKB, USP34, MYCBP2, PTPRFA, HECW2B, BTR22, EK1, UBR1, LOC101884616, PRKCAB, SI:CH1073-391I24.1, RPS6KA5, RPS6KA2, RPS6KA3B, AKT1, ATG7, DTX3LB.3, ZGC:66388, MAP3K2, SHPRH, TNIKB, IGF1RB, ZGC:173581, PRKG1B, SI:CH211-217I17.1, GFPT2, ADARB1A, ADARB1B, MIB2, CDKAL1, PTK2AA, DDB1, HCK, MAPK11, FER, COPS6, PRKG1L, LOXL2A, GGCX, PPM1NB, SI:CH211-285C6.2, SIK3, PPIE, PRKD2	0.993655
GOTERM_BP_FAT	GO:0019538	protein metabolic process	87	HE1.1, CASKB, PGAP1, CAPN1B, USP34, PTPRFA, HECW2B, HTRA1A, HSP90AA1.1, HE1.2, SI:CH1073-391I24.1, LOC562245, RPS6KA5, RPS6KA2, RPS6KA3B, LOC101886774, AKT1, EEF2L2, CIAO2A, ADAM19A, ZGC:66388, SHPRH, SI:DKEY-239J18.3, IGF1RB, LOC797799, PRKG1B, SI:CH211-217I17.1, ZGC:174855, CTSLB, DDB1, HCK, SKIC8, PRKG1L, CASP22, PPM1NB, CDC37, SI:CH211-285C6.2, EEF1A2, CAPN2L, SIK3, EEF1A1A, EEF1A1B, PPIE, TA…	0.99814
GOTERM_CC_FAT	GO:0005654	nucleoplasm	13	BAIAP2B, FTO, MBD2, ZBTB20, CHD5, PPP4R3B, KCTD15B, SKIC8, RPS6KA5, RPS6KA2, RPS6KA3B, PAF1, SUGP1	0.998926
Annotation Cluster 67	Enrichment Score: 0.20125608438207618
Category	Term		Count	Genes	FDR
GOTERM_BP_FAT	GO:0072659	protein localization to plasma membrane	5	NSFA, RILPL1, SI:CH211-126J24.1, PDZK1, EFR3BB	0.993655
GOTERM_BP_FAT	GO:1990778	protein localization to cell periphery	5	NSFA, RILPL1, SI:CH211-126J24.1, PDZK1, EFR3BB	0.993655
GOTERM_BP_FAT	GO:0072657	protein localization to membrane	6	NSFA, RILPL1, SI:CH211-126J24.1, PDZK1, EFR3BB, MAGI2B	0.993655
GOTERM_BP_FAT	GO:0051668	localization within membrane	7	NSFA, RILPL1, DENND1A, SI:CH211-126J24.1, PDZK1, EFR3BB, MAGI2B	0.993655
Annotation Cluster 68	Enrichment Score: 0.19728318780148613
Category	Term		Count	Genes	FDR
GOTERM_BP_FAT	GO:0030388	fructose 1,6-bisphosphate metabolic process	3	PFKLB, ALDOAB, ALDOCA	0.993655
GOTERM_BP_FAT	GO:0009154	purine ribonucleotide catabolic process	5	PFKLB, PDE4D, ALDOAB, ALDOCA, ADPGK2	0.993655
GOTERM_BP_FAT	GO:0009261	ribonucleotide catabolic process	5	PFKLB, PDE4D, ALDOAB, ALDOCA, ADPGK2	0.993655
KEGG_PATHWAY	dre00030:Pentose phosphate pathway		4	PFKLB, SHPK, ALDOAB, ALDOCA	0.976562
GOTERM_BP_FAT	GO:0006195	purine nucleotide catabolic process	5	PFKLB, PDE4D, ALDOAB, ALDOCA, ADPGK2	0.993655
GOTERM_BP_FAT	GO:0046434	organophosphate catabolic process	7	PFKLB, GPD1A, PDE4D, PLCG2, ALDOAB, ALDOCA, ADPGK2	0.993655
GOTERM_BP_FAT	GO:0006096	glycolytic process	4	PFKLB, ALDOAB, ALDOCA, ADPGK2	0.993655
GOTERM_BP_FAT	GO:0046032	ADP catabolic process	4	PFKLB, ALDOAB, ALDOCA, ADPGK2	0.993655
GOTERM_BP_FAT	GO:0072523	purine-containing compound catabolic process	5	PFKLB, PDE4D, ALDOAB, ALDOCA, ADPGK2	0.993655
GOTERM_BP_FAT	GO:0009166	nucleotide catabolic process	5	PFKLB, PDE4D, ALDOAB, ALDOCA, ADPGK2	0.993655
GOTERM_BP_FAT	GO:0016052	carbohydrate catabolic process	6	PYGMA, PYGMB, PFKLB, ALDOAB, ALDOCA, ADPGK2	0.993655
GOTERM_BP_FAT	GO:0006090	pyruvate metabolic process	5	PFKLB, ALDOAB, ALDOCA, LDHBB, ADPGK2	0.993655
GOTERM_BP_FAT	GO:0072526	pyridine-containing compound catabolic process	4	PFKLB, ALDOAB, ALDOCA, ADPGK2	0.993655
GOTERM_BP_FAT	GO:0019364	pyridine nucleotide catabolic process	4	PFKLB, ALDOAB, ALDOCA, ADPGK2	0.993655
GOTERM_BP_FAT	GO:0009137	purine nucleoside diphosphate catabolic process	4	PFKLB, ALDOAB, ALDOCA, ADPGK2	0.993655
GOTERM_BP_FAT	GO:0009181	purine ribonucleoside diphosphate catabolic process	4	PFKLB, ALDOAB, ALDOCA, ADPGK2	0.993655
GOTERM_BP_FAT	GO:0009191	ribonucleoside diphosphate catabolic process	4	PFKLB, ALDOAB, ALDOCA, ADPGK2	0.993655
GOTERM_BP_FAT	GO:0009134	nucleoside diphosphate catabolic process	4	PFKLB, ALDOAB, ALDOCA, ADPGK2	0.993655
GOTERM_BP_FAT	GO:0046031	ADP metabolic process	4	PFKLB, ALDOAB, ALDOCA, ADPGK2	0.993655
GOTERM_BP_FAT	GO:0009135	purine nucleoside diphosphate metabolic process	4	PFKLB, ALDOAB, ALDOCA, ADPGK2	0.993655
GOTERM_BP_FAT	GO:0009179	purine ribonucleoside diphosphate metabolic process	4	PFKLB, ALDOAB, ALDOCA, ADPGK2	0.993655
KEGG_PATHWAY	dre00010:Glycolysis / Gluconeogenesis		5	PFKLB, ALDOAB, ALDOCA, LDHBB, ADPGK2	0.976562
GOTERM_BP_FAT	GO:1901292	nucleoside phosphate catabolic process	5	PFKLB, PDE4D, ALDOAB, ALDOCA, ADPGK2	0.993655
GOTERM_BP_FAT	GO:0009185	ribonucleoside diphosphate metabolic process	4	PFKLB, ALDOAB, ALDOCA, ADPGK2	0.993655
GOTERM_BP_FAT	GO:0019362	pyridine nucleotide metabolic process	6	PFKLB, GPD1A, NNT2, ALDOAB, ALDOCA, ADPGK2	0.993655
GOTERM_BP_FAT	GO:0046496	nicotinamide nucleotide metabolic process	6	PFKLB, GPD1A, NNT2, ALDOAB, ALDOCA, ADPGK2	0.993655
GOTERM_BP_FAT	GO:1901136	carbohydrate derivative catabolic process	7	PFKLB, GPD1A, PDE4D, FBXO44.9, ALDOAB, ALDOCA, ADPGK2	0.993655
GOTERM_BP_FAT	GO:0009132	nucleoside diphosphate metabolic process	4	PFKLB, ALDOAB, ALDOCA, ADPGK2	0.993655
GOTERM_BP_FAT	GO:0072524	pyridine-containing compound metabolic process	6	PFKLB, GPD1A, NNT2, ALDOAB, ALDOCA, ADPGK2	0.993655
KEGG_PATHWAY	dre00051:Fructose and mannose metabolism		3	PFKLB, ALDOAB, ALDOCA	0.976562
GOTERM_BP_FAT	GO:0009150	purine ribonucleotide metabolic process	8	IMPDH1A, PFKLB, PDE4D, ADSS2, ALDOAB, GART, ALDOCA, ADPGK2	0.993655
KEGG_PATHWAY	dre01230:Biosynthesis of amino acids		5	PFKLB, MAT1A, LOC100001620, ALDOAB, ALDOCA	0.976562
GOTERM_BP_FAT	GO:0072521	purine-containing compound metabolic process	14	PANK4, ACOT7, PFKLB, GPD1A, PDE4D, ACSL3A, ALDOAB, ALDOCA, ADPGK2, ELOVL1A, IMPDH1A, NNT2, ADSS2, GART	0.993655
GOTERM_BP_FAT	GO:0006163	purine nucleotide metabolic process	10	IMPDH1A, PFKLB, GPD1A, PDE4D, NNT2, ADSS2, ALDOAB, GART, ALDOCA, ADPGK2	0.993655
GOTERM_BP_FAT	GO:0006091	generation of precursor metabolites and energy	10	PYGMA, PYGMB, PFKLB, AKT1, NNT2, NDUFV3, ALDOAB, ALDOCA, ADPGK2, CLN5	0.993655
GOTERM_BP_FAT	GO:0009259	ribonucleotide metabolic process	8	IMPDH1A, PFKLB, PDE4D, ADSS2, ALDOAB, GART, ALDOCA, ADPGK2	0.993655
GOTERM_BP_FAT	GO:0032787	monocarboxylic acid metabolic process	12	ELOVL1A, ACOT7, PFKLB, ECHDC1, ACSL3A, ALDOAB, PTGR1.1, ZGC:101540, ALDOCA, LDHBB, ADPGK2, LOC568883	0.993655
GOTERM_BP_FAT	GO:0005975	carbohydrate metabolic process	11	PYGMA, PYGMB, PFKLB, MAN2A1, SI, SHPK, GPD1A, AKT1, ALDOAB, ALDOCA, ADPGK2	0.993655
GOTERM_BP_FAT	GO:0006793	phosphorus metabolic process	54	PANK4, CASKB, PGAP1, PTPRFA, SI:CH1073-391I24.1, ITPKCB, RPS6KA5, RPS6KA2, RPS6KA3B, AKT1, SEPHS3, PRKAB2, ACOT7, IGF1RB, PRKG1B, SI:CH211-217I17.1, PDE4D, ALDOAB, ITPKB, HCK, PRKG1L, PPM1NB, SHPK, SI:CH211-285C6.2, SIK3, NNT2, PRKD2, GART, OBSCNA, PFKLB, PRKDC, EK1, MTMR4, CEPT1A, ELOVL1A, PRKCAB, PLCG2, MAGI2B, MAP3K2, CKMB, TNIKB, GPD1A, GFPT2, DOLK, ACSL3A, PTK2AA, ALDOCA, ADPGK2, MAPK11, FER…	0.993655
GOTERM_BP_FAT	GO:0006796	phosphate-containing compound metabolic process	54	PANK4, CASKB, PGAP1, PTPRFA, SI:CH1073-391I24.1, ITPKCB, RPS6KA5, RPS6KA2, RPS6KA3B, AKT1, SEPHS3, PRKAB2, ACOT7, IGF1RB, PRKG1B, SI:CH211-217I17.1, PDE4D, ALDOAB, ITPKB, HCK, PRKG1L, PPM1NB, SHPK, SI:CH211-285C6.2, SIK3, NNT2, PRKD2, GART, OBSCNA, PFKLB, PRKDC, EK1, MTMR4, CEPT1A, ELOVL1A, PRKCAB, PLCG2, MAGI2B, MAP3K2, CKMB, TNIKB, GPD1A, GFPT2, DOLK, ACSL3A, PTK2AA, ALDOCA, ADPGK2, MAPK11, FER…	0.993655
GOTERM_BP_FAT	GO:0009205	purine ribonucleoside triphosphate metabolic process	5	IMPDH1A, PFKLB, ALDOAB, ALDOCA, ADPGK2	0.993655
GOTERM_BP_FAT	GO:0009144	purine nucleoside triphosphate metabolic process	5	IMPDH1A, PFKLB, ALDOAB, ALDOCA, ADPGK2	0.993655
GOTERM_BP_FAT	GO:0019693	ribose phosphate metabolic process	8	IMPDH1A, PFKLB, PDE4D, ADSS2, ALDOAB, GART, ALDOCA, ADPGK2	0.993655
GOTERM_BP_FAT	GO:0009199	ribonucleoside triphosphate metabolic process	5	IMPDH1A, PFKLB, ALDOAB, ALDOCA, ADPGK2	0.993655
GOTERM_BP_FAT	GO:0046034	ATP metabolic process	4	PFKLB, ALDOAB, ALDOCA, ADPGK2	0.993655
GOTERM_BP_FAT	GO:0006753	nucleoside phosphate metabolic process	15	PANK4, ACOT7, PFKLB, GPD1A, GFPT2, PDE4D, ACSL3A, ALDOAB, ALDOCA, ADPGK2, ELOVL1A, IMPDH1A, NNT2, ADSS2, GART	0.993655
GOTERM_BP_FAT	GO:0019318	hexose metabolic process	3	PFKLB, MAN2A1, ADPGK2	0.993655
GOTERM_BP_FAT	GO:0009141	nucleoside triphosphate metabolic process	5	IMPDH1A, PFKLB, ALDOAB, ALDOCA, ADPGK2	0.993655
GOTERM_BP_FAT	GO:0090407	organophosphate biosynthetic process	14	PANK4, CKMB, PGAP1, GFPT2, DOLK, ITPKB, CEPT1A, ELOVL1A, ITPKCB, IMPDH1A, PEMT, ADSS2, EFR3BB, GART	0.993655
GOTERM_BP_FAT	GO:0019637	organophosphate metabolic process	25	PANK4, PGAP1, PFKLB, MTMR4, CEPT1A, ELOVL1A, ITPKCB, PLCG2, CKMB, ACOT7, GPD1A, GFPT2, PDE4D, DOLK, ACSL3A, ALDOAB, ALDOCA, ADPGK2, ITPKB, IMPDH1A, PEMT, NNT2, ADSS2, EFR3BB, GART	0.993655
GOTERM_BP_FAT	GO:0034655	nucleobase-containing compound catabolic process	8	UPF2, SKIC8, PNPT1, PFKLB, PDE4D, ALDOAB, ALDOCA, ADPGK2	0.993655
GOTERM_BP_FAT	GO:0005996	monosaccharide metabolic process	3	PFKLB, MAN2A1, ADPGK2	0.993655
GOTERM_BP_FAT	GO:0055086	nucleobase-containing small molecule metabolic process	15	PANK4, ACOT7, PFKLB, GPD1A, GFPT2, PDE4D, ACSL3A, ALDOAB, ALDOCA, ADPGK2, ELOVL1A, IMPDH1A, NNT2, ADSS2, GART	0.993655
KEGG_PATHWAY	dre01200:Carbon metabolism		5	PFKLB, GLDC, ALDOAB, ALDOCA, ADPGK2	0.976562
GOTERM_BP_FAT	GO:0009117	nucleotide metabolic process	10	IMPDH1A, PFKLB, GPD1A, PDE4D, NNT2, ADSS2, ALDOAB, GART, ALDOCA, ADPGK2	0.993655
GOTERM_BP_FAT	GO:0006082	organic acid metabolic process	17	ACOT7, PFKLB, GLDC, GFPT2, MRI1, CYP2AE1, ACSL3A, ALDOAB, ALDOCA, ADPGK2, LOC568883, ELOVL1A, ECHDC1, PTGR1.1, SEPHS3, LDHBB, ZGC:101540	0.993655
GOTERM_BP_FAT	GO:1901605	alpha-amino acid metabolic process	4	GLDC, GFPT2, MRI1, SEPHS3	0.993655
GOTERM_BP_FAT	GO:0019752	carboxylic acid metabolic process	16	ACOT7, PFKLB, GLDC, GFPT2, MRI1, ACSL3A, ALDOAB, ALDOCA, ADPGK2, LOC568883, ELOVL1A, ECHDC1, PTGR1.1, SEPHS3, LDHBB, ZGC:101540	0.993655
GOTERM_BP_FAT	GO:0043436	oxoacid metabolic process	16	ACOT7, PFKLB, GLDC, GFPT2, MRI1, ACSL3A, ALDOAB, ALDOCA, ADPGK2, LOC568883, ELOVL1A, ECHDC1, PTGR1.1, SEPHS3, LDHBB, ZGC:101540	0.993655
KEGG_PATHWAY	dre01100:Metabolic pathways		49	NDUFA13, PGAP1, GLDC, LOC100536119, ITPKCB, CYP11C1, ENPP4, LOC100001620, SEPHS3, ACOT7, PDE4D, MAT1A, ACYP1, ALDOAB, ITPKB, SHPK, NNT2, PDE1CA, GART, PFKLB, UGT1B1, MRI1, MTMR4, PTS, CEPT1A, ELOVL1A, MAN2A1, SI, PLCG2, NDUFV3, PLCD3B, LDHBB, SI:DKEY-78A14.5, CKMB, PYGMA, PYGMB, GFPT2, DOLK, ACSL3A, LOC100536469, ALDOCA, ADPGK2, IMPDH1A, GGCX, ECHDC1, PEMT, UGT1B4, ADSS2, LOC101884921	0.993483
GOTERM_BP_FAT	GO:1901135	carbohydrate derivative metabolic process	14	PGAP1, PFKLB, GPD1A, GFPT2, PDE4D, ITIH6, ALDOAB, ALDOCA, ADPGK2, IMPDH1A, MAN2A1, FBXO44.9, ADSS2, GART	0.998888
Annotation Cluster 69	Enrichment Score: 0.19600350941619016
Category	Term		Count	Genes	FDR
GOTERM_CC_FAT	GO:0031984	organelle subcompartment	33	PGAP1, UGT1B1, MIA2, ITPR2, RAB38A, ATP2A1, ITPR1A, TMEM97, HID1A, RYR3, LMF1, LMAN2LA, CEPT1A, LNPA, ELOVL1A, SAR1AA, ERMP1, TMEM38B, RETSAT.1, NSFA, CDKAL1, DOLK, SI:CH73-390B10.2, PHETA1, VAPA, GGCX, DOP1B, RYR1A, PEMT, UGT1B4, ZGC:123258, CNIH4, ZGC:101540	0.955614
GOTERM_CC_FAT	GO:0042175	nuclear outer membrane-endoplasmic reticulum membrane network	27	PGAP1, UGT1B1, MIA2, ITPR2, ATP2A1, ITPR1A, TMEM97, RYR3, LMF1, LMAN2LA, CEPT1A, LNPA, ELOVL1A, ERMP1, TMEM38B, RETSAT.1, SYNE1B, CDKAL1, DOLK, VAPA, GGCX, RYR1A, PEMT, UGT1B4, ZGC:123258, CNIH4, ZGC:101540	0.955614
GOTERM_CC_FAT	GO:0005789	endoplasmic reticulum membrane	26	PGAP1, UGT1B1, MIA2, ITPR2, ATP2A1, ITPR1A, TMEM97, RYR3, LMF1, LMAN2LA, CEPT1A, LNPA, ELOVL1A, ERMP1, TMEM38B, RETSAT.1, CDKAL1, DOLK, VAPA, GGCX, RYR1A, PEMT, UGT1B4, ZGC:123258, CNIH4, ZGC:101540	0.955614
GOTERM_CC_FAT	GO:0098827	endoplasmic reticulum subcompartment	26	PGAP1, UGT1B1, MIA2, ITPR2, ATP2A1, ITPR1A, TMEM97, RYR3, LMF1, LMAN2LA, CEPT1A, LNPA, ELOVL1A, ERMP1, TMEM38B, RETSAT.1, CDKAL1, DOLK, VAPA, GGCX, RYR1A, PEMT, UGT1B4, ZGC:123258, CNIH4, ZGC:101540	0.955614
GOTERM_CC_FAT	GO:0005783	endoplasmic reticulum	34	PGAP1, UGT1B1, MIA2, ITPR2, ATP2A1, ITPR1A, TMEM97, RYR3, LMF1, LMAN2LA, CEPT1A, LNPA, ELOVL1A, SAR1AA, ERMP1, TMEM38B, RETSAT.1, LOC110438585, OSBPL6, SEC16A, CDKAL1, DOLK, ACSL3A, ADPGK2, PDCL3, LOXL2A, VAPA, GGCX, RYR1A, PEMT, UGT1B4, ZGC:123258, CNIH4, ZGC:101540	0.955614
Annotation Cluster 70	Enrichment Score: 0.18847039801817464
Category	Term		Count	Genes	FDR
KEGG_PATHWAY	dre04070:Phosphatidylinositol signaling system		9	ITPKB, PRKCAB, ITPKCB, PLCG2, ITPR2, ITPR1A, MTMR4, PLCD3B, LOC100536469	0.861497
KEGG_PATHWAY	dre00562:Inositol phosphate metabolism		5	ITPKB, ITPKCB, PLCG2, MTMR4, PLCD3B	0.976562
GOTERM_BP_FAT	GO:0046854	phosphatidylinositol phosphate biosynthetic process	3	ITPKB, ITPKCB, EFR3BB	0.993655
GOTERM_BP_FAT	GO:0006661	phosphatidylinositol biosynthetic process	4	ITPKB, PGAP1, ITPKCB, EFR3BB	0.993655
GOTERM_BP_FAT	GO:0046474	glycerophospholipid biosynthetic process	6	ITPKB, CEPT1A, PGAP1, ITPKCB, PEMT, EFR3BB	0.993655
GOTERM_BP_FAT	GO:0008654	phospholipid biosynthetic process	7	ITPKB, CEPT1A, PGAP1, ITPKCB, PEMT, DOLK, EFR3BB	0.993655
GOTERM_BP_FAT	GO:0045017	glycerolipid biosynthetic process	6	ITPKB, CEPT1A, PGAP1, ITPKCB, PEMT, EFR3BB	0.993655
GOTERM_BP_FAT	GO:0046486	glycerolipid metabolic process	9	ITPKB, CEPT1A, LIPEB, PGAP1, ITPKCB, PEMT, EFR3BB, MTMR4, LOC100536469	0.993655
GOTERM_BP_FAT	GO:0046488	phosphatidylinositol metabolic process	5	ITPKB, PGAP1, ITPKCB, EFR3BB, MTMR4	0.993655
GOTERM_BP_FAT	GO:0006644	phospholipid metabolic process	9	ITPKB, CEPT1A, PGAP1, ITPKCB, PLCG2, PEMT, DOLK, EFR3BB, MTMR4	0.993655
GOTERM_BP_FAT	GO:0006650	glycerophospholipid metabolic process	7	ITPKB, CEPT1A, PGAP1, ITPKCB, PEMT, EFR3BB, MTMR4	0.993655
GOTERM_BP_FAT	GO:0090407	organophosphate biosynthetic process	14	PANK4, CKMB, PGAP1, GFPT2, DOLK, ITPKB, CEPT1A, ELOVL1A, ITPKCB, IMPDH1A, PEMT, ADSS2, EFR3BB, GART	0.993655
GOTERM_BP_FAT	GO:0019637	organophosphate metabolic process	25	PANK4, PGAP1, PFKLB, MTMR4, CEPT1A, ELOVL1A, ITPKCB, PLCG2, CKMB, ACOT7, GPD1A, GFPT2, PDE4D, DOLK, ACSL3A, ALDOAB, ALDOCA, ADPGK2, ITPKB, IMPDH1A, PEMT, NNT2, ADSS2, EFR3BB, GART	0.993655
GOTERM_BP_FAT	GO:0006629	lipid metabolic process	23	LIPEB, ACOT7, PGAP1, DOLK, ACSL3A, MTMR4, LOC100536469, LOC568883, ITPKB, CEPT1A, ELOVL1A, ITPKCB, CYP11C1, CYP46A1.1, ECHDC1, PLCG2, PEMT, RAB28, EFR3BB, PTGR1.1, RETSAT.1, PLCD3B, ZGC:101540	0.993655
GOTERM_BP_FAT	GO:0008610	lipid biosynthetic process	9	ITPKB, CEPT1A, ELOVL1A, PGAP1, ITPKCB, CYP11C1, PEMT, DOLK, EFR3BB	0.993655
Annotation Cluster 71	Enrichment Score: 0.17942093165807316
Category	Term		Count	Genes	FDR
GOTERM_BP_FAT	GO:0046173	polyol biosynthetic process	3	ITPKB, ITPKCB, PTS	0.993655
GOTERM_BP_FAT	GO:0006066	alcohol metabolic process	7	ITPKB, LIPEB, ITPKCB, CYP11C1, CYP46A1.1, RETSAT.1, PTS	0.993655
GOTERM_BP_FAT	GO:0019751	polyol metabolic process	3	ITPKB, ITPKCB, PTS	0.993655
GOTERM_BP_FAT	GO:0046165	alcohol biosynthetic process	3	ITPKB, ITPKCB, PTS	0.993655
GOTERM_BP_FAT	GO:0044283	small molecule biosynthetic process	6	ITPKB, ELOVL1A, ITPKCB, MRI1, SEPHS3, PTS	0.993791
Annotation Cluster 72	Enrichment Score: 0.16264707268533368
Category	Term		Count	Genes	FDR
GOTERM_CC_FAT	GO:0005795	Golgi stack	4	SAR1AA, NSFA, SI:CH73-390B10.2, HID1A	0.955614
GOTERM_CC_FAT	GO:0098791	Golgi apparatus subcompartment	7	SAR1AA, NSFA, DOP1B, RAB38A, SI:CH73-390B10.2, HID1A, PHETA1	0.955614
GOTERM_CC_FAT	GO:0031985	Golgi cisterna	3	SAR1AA, SI:CH73-390B10.2, HID1A	0.955614
GOTERM_CC_FAT	GO:0005794	Golgi apparatus	15	LOC110440104, NSFA, SEC16A, RAB38A, SI:CH73-390B10.2, HID1A, PHETA1, GOLIM4A, LMAN2LA, CEPT1A, SAR1AA, DOP1B, MAN2A1, RAB28, AP3S1	0.99868
Annotation Cluster 73	Enrichment Score: 0.15917539652495627
Category	Term		Count	Genes	FDR
GOTERM_MF_FAT	GO:0004713	protein tyrosine kinase activity	6	HCK, FER, IGF1RB, EK1, PTK2AA, LOC137487186	0.964286
GOTERM_BP_FAT	GO:0007167	enzyme-linked receptor protein signaling pathway	8	EFNB1, HCK, IGF1RB, STXBP4, SMAD4B, SMAD10A, EK1, LOC110439923	0.993655
GOTERM_BP_FAT	GO:0007169	cell surface receptor protein tyrosine kinase signaling pathway	5	EFNB1, HCK, IGF1RB, STXBP4, EK1	0.993655
Annotation Cluster 74	Enrichment Score: 0.15862772099571038
Category	Term		Count	Genes	FDR
GOTERM_MF_FAT	GO:0051020	GTPase binding	8	DOCK5, RILPL1, SI:CH73-212J7.3, RAB11FIP1A, MYCBP2, XPO5, LOC101886015, TNPO2B	0.964286
GOTERM_MF_FAT	GO:0031267	small GTPase binding	8	DOCK5, RILPL1, SI:CH73-212J7.3, RAB11FIP1A, MYCBP2, XPO5, LOC101886015, TNPO2B	0.964286
GOTERM_MF_FAT	GO:0019899	enzyme binding	22	DOCK5, PRKAB2, SLC30A8, SI:CH211-133L11.10, SI:CH73-212J7.3, ZP2.1, MYCBP2, ZMP:0000001167, GAB2, MTMR4, LYST, TNPO2B, CCDC50A, RILPL1, RAB11FIP1A, CDC37, XPO5, LOC101886015, PAF1, ZP2.5, ZP2.6, CACUL1	0.964286
Annotation Cluster 75	Enrichment Score: 0.1586129934859932
Category	Term		Count	Genes	FDR
KEGG_PATHWAY	dre03013:Nucleocytoplasmic transport		12	UPF2, NUP214, DDX19A, EEF1A1L3, EEF1A1L2, NUP85, EEF1A2, XPO5, EEF1A1A, EEF1A1B, ACIN1A, TNPO2B	0.861497
GOTERM_BP_FAT	GO:0051169	nuclear transport	7	NUP214, DDX19A, LOC110440214, NUP85, XPO5, LOC101885456, TNPO2B	0.993655
GOTERM_BP_FAT	GO:0006913	nucleocytoplasmic transport	7	NUP214, DDX19A, LOC110440214, NUP85, XPO5, LOC101885456, TNPO2B	0.993655
GOTERM_BP_FAT	GO:0006606	protein import into nucleus	3	NUP214, NUP85, TNPO2B	0.993655
GOTERM_BP_FAT	GO:0051170	import into nucleus	3	NUP214, NUP85, TNPO2B	0.993655
GOTERM_BP_FAT	GO:0034504	protein localization to nucleus	3	NUP214, NUP85, TNPO2B	0.993655
GOTERM_BP_FAT	GO:0006886	intracellular protein transport	14	NUP214, LOC110440104, AP3B1A, VPS13D, TNPO2B, SAR1AA, SNX2, RILPL1, NUP85, KIF13A, XPO5, TBC1D13, AP3S1, AP1M2	0.993655
GOTERM_BP_FAT	GO:0072594	establishment of protein localization to organelle	5	NUP214, LAMP1A, NUP85, VPS13D, TNPO2B	0.993655
GOTERM_BP_FAT	GO:0033365	protein localization to organelle	7	NUP214, LAMP1A, NUP85, SEC16A, VPS13D, IFT122, TNPO2B	0.99889
Annotation Cluster 76	Enrichment Score: 0.15568946420993188
Category	Term		Count	Genes	FDR
GOTERM_MF_FAT	GO:0004713	protein tyrosine kinase activity	6	HCK, FER, IGF1RB, EK1, PTK2AA, LOC137487186	0.964286
GOTERM_MF_FAT	GO:0005003	ephrin receptor activity	3	IGF1RB, EK1, LOC137487186	0.964286
GOTERM_MF_FAT	GO:0004714	transmembrane receptor protein tyrosine kinase activity	3	IGF1RB, EK1, LOC137487186	0.964286
GOTERM_MF_FAT	GO:0019199	transmembrane receptor protein kinase activity	3	IGF1RB, EK1, LOC137487186	0.964286
Annotation Cluster 77	Enrichment Score: 0.15149097517210441
Category	Term		Count	Genes	FDR
GOTERM_BP_FAT	GO:0006112	energy reserve metabolic process	3	PYGMA, PYGMB, AKT1	0.993655
GOTERM_BP_FAT	GO:0044042	glucan metabolic process	3	PYGMA, PYGMB, AKT1	0.993655
GOTERM_BP_FAT	GO:0005977	glycogen metabolic process	3	PYGMA, PYGMB, AKT1	0.993655
GOTERM_BP_FAT	GO:0005976	polysaccharide metabolic process	3	PYGMA, PYGMB, AKT1	0.993655
KEGG_PATHWAY	dre04910:Insulin signaling pathway		7	LIPEB, PRKAB2, PYGMA, PYGMB, PTPRFA, AKT1, SORBS1	0.976562
GOTERM_BP_FAT	GO:0006091	generation of precursor metabolites and energy	10	PYGMA, PYGMB, PFKLB, AKT1, NNT2, NDUFV3, ALDOAB, ALDOCA, ADPGK2, CLN5	0.993655
GOTERM_BP_FAT	GO:0005975	carbohydrate metabolic process	11	PYGMA, PYGMB, PFKLB, MAN2A1, SI, SHPK, GPD1A, AKT1, ALDOAB, ALDOCA, ADPGK2	0.993655
GOTERM_BP_FAT	GO:0015980	energy derivation by oxidation of organic compounds	5	PYGMA, PYGMB, AKT1, NDUFV3, CLN5	0.993655
Annotation Cluster 78	Enrichment Score: 0.145050477690014
Category	Term		Count	Genes	FDR
GOTERM_BP_FAT	GO:0002040	sprouting angiogenesis	6	IGF2A, LOXL2A, GIPC2, CAMSAP2B, RECK, PLXNA1B	0.993655
GOTERM_BP_FAT	GO:0001525	angiogenesis	10	SMARCAL1, IGF2A, PDCL3, LOXL2A, GIPC2, CALD1A, CAMSAP2B, RECK, PLXNA1B, RALBB	0.993655
GOTERM_BP_FAT	GO:0001568	blood vessel development	12	SMARCAL1, IGF2A, PDCL3, FER, LOXL2A, GIPC2, CALD1A, CAMSAP2B, RECK, HSP70L, PLXNA1B, RALBB	0.993655
GOTERM_BP_FAT	GO:0048514	blood vessel morphogenesis	10	SMARCAL1, IGF2A, PDCL3, LOXL2A, GIPC2, CALD1A, CAMSAP2B, RECK, PLXNA1B, RALBB	0.993655
GOTERM_BP_FAT	GO:0035239	tube morphogenesis	15	SMARCAL1, IGF1RB, GLDC, MYH11A, CALD1A, IGF2A, PDCL3, LOXL2A, VDRA, VDRB, GIPC2, CAMSAP2B, RECK, RALBB, PLXNA1B	0.993655
GOTERM_BP_FAT	GO:0048646	anatomical structure formation involved in morphogenesis	20	DOCK5, ACTC1C, VTG2, SMARCAL1, ACTC1A, WDR1, EK1, CALD1A, VCLA, HSP90AA1.1, IGF2A, PDCL3, TATDN1, LOXL2A, GIPC2, PRKD2, CAMSAP2B, RECK, RALBB, PLXNA1B	0.993655
GOTERM_BP_FAT	GO:0035295	tube development	19	SMARCAL1, IGF1RB, GLDC, MYH11A, CALD1A, RYR3, IGF2A, PDCL3, LOXL2A, VDRA, RYR1A, VDRB, GIPC2, RYR2A, CAMSAP2B, RECK, AP1M2, RALBB, PLXNA1B	0.993655
GOTERM_BP_FAT	GO:0001944	vasculature development	12	SMARCAL1, IGF2A, PDCL3, FER, LOXL2A, GIPC2, CALD1A, CAMSAP2B, RECK, HSP70L, PLXNA1B, RALBB	0.993655
GOTERM_BP_FAT	GO:0072359	circulatory system development	26	SMARCAL1, ACTC1C, ACTC1A, CALD1A, VCLA, IGF2A, HSP70L, ATG7, RALBB, PLXNA1B, DSPB, TTC12, SYNE1B, IGF1RB, IFT122, PDCL3, FER, LOXL2A, VDRA, VDRB, GIPC2, EEF1A1A, PAF1, CAMSAP2B, PRKD2, RECK	0.993655
Annotation Cluster 79	Enrichment Score: 0.14359871855433454
Category	Term		Count	Genes	FDR
GOTERM_BP_FAT	GO:0120036	plasma membrane bounded cell projection organization	28	FTO, MYCBP2, PTPRFA, EK1, MECP2, EFNB1, MAP2, SPG11, PLXNA1B, TTC12, TNIKB, OLIG3, NSFA, ASCC1, ARMC9, IFT122, ZMP:0000001167, ARHGEF7A, PHETA1, VAPA, RILPL1, CHMP4C, COL6A3, NCAM1B, CAMSAP2B, ARHGEF25A, CAMSAP2A, UNC5CA	0.993655
GOTERM_CC_FAT	GO:0036064	ciliary basal body	3	RILPL1, ARMC9, IFT122	0.955614
GOTERM_BP_FAT	GO:0030030	cell projection organization	28	FTO, MYCBP2, PTPRFA, EK1, MECP2, EFNB1, MAP2, SPG11, PLXNA1B, TTC12, TNIKB, OLIG3, NSFA, ASCC1, ARMC9, IFT122, ZMP:0000001167, ARHGEF7A, PHETA1, VAPA, RILPL1, CHMP4C, COL6A3, NCAM1B, CAMSAP2B, ARHGEF25A, CAMSAP2A, UNC5CA	0.993655
GOTERM_CC_FAT	GO:0005929	cilium	5	DYNC1H1, RILPL1, ARMC9, IFT122, RAB28	0.955614
GOTERM_BP_FAT	GO:0120031	plasma membrane bounded cell projection assembly	8	FTO, TTC12, RILPL1, CHMP4C, ARMC9, IFT122, ARHGEF7A, PHETA1	0.993655
GOTERM_BP_FAT	GO:0060271	cilium assembly	7	FTO, TTC12, RILPL1, CHMP4C, ARMC9, IFT122, PHETA1	0.993655
GOTERM_BP_FAT	GO:0044782	cilium organization	7	FTO, TTC12, RILPL1, CHMP4C, ARMC9, IFT122, PHETA1	0.993655
GOTERM_BP_FAT	GO:0030031	cell projection assembly	8	FTO, TTC12, RILPL1, CHMP4C, ARMC9, IFT122, ARHGEF7A, PHETA1	0.993655
GOTERM_CC_FAT	GO:0005815	microtubule organizing center	7	TTC12, CCDC88AB, RILPL1, UNC119A2, ARMC9, IFT122, HOOK3	0.955614
GOTERM_BP_FAT	GO:0070925	organelle assembly	13	FTO, TTC12, WDR1, EFL1, ARMC9, IFT122, RAB38A, VCLA, HSP90AA1.1, PHETA1, RILPL1, CHMP4C, ATG7	0.994987
Annotation Cluster 80	Enrichment Score: 0.1254528947108424
Category	Term		Count	Genes	FDR
GOTERM_BP_FAT	GO:0021536	diencephalon development	3	NSFA, MYCBP2, KCTD12.1	0.993655
GOTERM_BP_FAT	GO:0007399	nervous system development	52	CLPB, LOC101883382, PTPRFA, KCTD12.1, RYR3, LOC137487186, ASCL1B, MECP2, SLC16A2, SPG11, GRIA2A, PLXNA1B, APC2, PRKAB2, IGF1RB, OLIG3, ZNF1113, ZMP:0000001167, COL6A3, TARS2, CAMSAP2B, CAMSAP2A, UNC5CA, MYCBP2, SI:DKEY-46G23.2, SI:DKEY-172M14.1, EK1, EFNB1, KCTD15B, ATP1A3A, MAP2, ATXN1L, RYR2A, SDK2A, AP1M2, DYNC1H1, TNIKB, NSFA, ASCC1, ADARB1A, KCNJ14, UNC119A2, IFT122, ATP2B2, ACSL3A, COPS6, V…	0.993655
GOTERM_BP_FAT	GO:0030900	forebrain development	3	NSFA, MYCBP2, KCTD12.1	0.993655
GOTERM_BP_FAT	GO:0060322	head development	13	NSFA, CLPB, MYCBP2, CHD5, KCTD12.1, ASCL1B, ATP1A3A, KCTD15B, COPS6, ATXN1L, TARS2, SLC16A2, AP1M2	0.993655
GOTERM_BP_FAT	GO:0007420	brain development	12	ASCL1B, ATP1A3A, KCTD15B, COPS6, NSFA, CLPB, MYCBP2, ATXN1L, KCTD12.1, TARS2, SLC16A2, AP1M2	0.993655
GOTERM_BP_FAT	GO:0030902	hindbrain development	3	ASCL1B, CLPB, TARS2	0.993655
GOTERM_BP_FAT	GO:0007417	central nervous system development	15	DYNC1H1, IGF1RB, NSFA, CLPB, MYCBP2, ZNF1113, KCTD12.1, ASCL1B, ATP1A3A, KCTD15B, COPS6, ATXN1L, TARS2, SLC16A2, AP1M2	0.993655
Annotation Cluster 81	Enrichment Score: 0.12343089449816724
Category	Term		Count	Genes	FDR
GOTERM_CC_FAT	GO:0030133	transport vesicle	9	SAR1AA, SYNGR2A, LOC110440104, WU:FJ42B12, SEC16A, ITPR2, ITPR1A, SEPTIN5B, SYT17	0.955614
GOTERM_CC_FAT	GO:0030658	transport vesicle membrane	6	SAR1AA, SYNGR2A, LOC110440104, SEC16A, ITPR2, ITPR1A	0.955614
GOTERM_CC_FAT	GO:0031902	late endosome membrane	4	LAMP1A, MVB12A, CHMP4C, RMC1	0.955614
GOTERM_BP_FAT	GO:0007034	vacuolar transport	5	VPS13D, MVB12A, CHMP4C, RAB38A, AP3S1	0.993655
GOTERM_CC_FAT	GO:0005770	late endosome	5	LAMP1A, MVB12A, CHMP4C, RAB38A, RMC1	0.955614
GOTERM_BP_FAT	GO:0016197	endosomal transport	7	EPS15L1B, SNX2, LOC110440104, DENND1A, MVB12A, CHMP4C, PHETA1	0.993655
GOTERM_CC_FAT	GO:0012506	vesicle membrane	15	LAMP1A, LOC110440104, AP3B1A, SEC16A, ITPR2, ITPR1A, RMC1, SAR1AA, SNX2, SYNGR2A, CHMP4C, MVB12A, ANXA6, AP3S1, ZGC:123258	0.955614
GOTERM_CC_FAT	GO:0030659	cytoplasmic vesicle membrane	14	LAMP1A, LOC110440104, AP3B1A, SEC16A, ITPR2, ITPR1A, RMC1, SAR1AA, SNX2, SYNGR2A, CHMP4C, MVB12A, AP3S1, ZGC:123258	0.955614
GOTERM_CC_FAT	GO:0005768	endosome	11	LAMP1A, SNX2, RAB11FIP1A, DOP1B, MVB12A, CHMP4C, RAB38A, EK1, RAB28, PHETA1, RMC1	0.992379
GOTERM_CC_FAT	GO:0010008	endosome membrane	5	LAMP1A, SNX2, MVB12A, CHMP4C, RMC1	0.993955
GOTERM_CC_FAT	GO:0098588	bounding membrane of organelle	25	ITPR2, ATP2A1, ITPR1A, TMEM97, RYR3, LMAN2LA, CLN5, SAR1AA, SYNGR2A, SNX2, MAN2A1, PLCG2, MVB12A, VAT1, LAMP1A, SYNE1B, LOC110440104, AP3B1A, SEC16A, GOLIM4A, RMC1, RYR1A, CHMP4C, BCL2A, ZGC:123258	0.996965
Annotation Cluster 82	Enrichment Score: 0.1213518927434567
Category	Term		Count	Genes	FDR
GOTERM_MF_FAT	GO:0019901	protein kinase binding	7	PRKAB2, SI:CH211-133L11.10, CDC37, ZMP:0000001167, GAB2, LYST, CACUL1	0.964286
GOTERM_MF_FAT	GO:0019900	kinase binding	7	PRKAB2, SI:CH211-133L11.10, CDC37, ZMP:0000001167, GAB2, LYST, CACUL1	0.964286
GOTERM_MF_FAT	GO:0019899	enzyme binding	22	DOCK5, PRKAB2, SLC30A8, SI:CH211-133L11.10, SI:CH73-212J7.3, ZP2.1, MYCBP2, ZMP:0000001167, GAB2, MTMR4, LYST, TNPO2B, CCDC50A, RILPL1, RAB11FIP1A, CDC37, XPO5, LOC101886015, PAF1, ZP2.5, ZP2.6, CACUL1	0.964286
Annotation Cluster 83	Enrichment Score: 0.11739078182225424
Category	Term		Count	Genes	FDR
GOTERM_MF_FAT	GO:0005506	iron ion binding	6	LOC558816, FTO, LOC110438585, CYP11C1, CYP46A1.1, CYP2AE1	0.964286
GOTERM_MF_FAT	GO:0020037	heme binding	4	PXDN, CYP11C1, CYP46A1.1, CYP2AE1	0.964286
GOTERM_MF_FAT	GO:0046906	tetrapyrrole binding	4	PXDN, CYP11C1, CYP46A1.1, CYP2AE1	0.964286
GOTERM_MF_FAT	GO:0004497	monooxygenase activity	3	CYP11C1, CYP46A1.1, CYP2AE1	0.964286
GOTERM_MF_FAT	GO:0016705	oxidoreductase activity, acting on paired donors, with incorporation or reduction of molecular oxygen	5	FTO, LOC110438585, CYP11C1, CYP46A1.1, CYP2AE1	0.964286
Annotation Cluster 84	Enrichment Score: 0.11718568665544407
Category	Term		Count	Genes	FDR
GOTERM_MF_FAT	GO:0004386	helicase activity	12	DDX19A, SMARCAL1, LOC108179221, ZNFX1, MCM7, DDX47, YTHDC2, DQX1, CHD5, DDX41, CHTF18, RIGI	0.964286
GOTERM_MF_FAT	GO:0017116	single-stranded DNA helicase activity	3	MCM7, CHD5, CHTF18	0.964286
GOTERM_MF_FAT	GO:0003678	DNA helicase activity	3	MCM7, CHD5, CHTF18	0.964286
GOTERM_MF_FAT	GO:0140658	ATP-dependent chromatin remodeler activity	3	SMARCAL1, SHPRH, CHD5	0.964286
GOTERM_MF_FAT	GO:0008094	ATP-dependent activity, acting on DNA	5	SMARCAL1, SHPRH, MCM7, CHD5, CHTF18	0.964286
GOTERM_MF_FAT	GO:0140097	catalytic activity, acting on DNA	8	FTO, SMARCAL1, TATDN1, SHPRH, MCM7, TEP1, CHD5, CHTF18	0.964286
Annotation Cluster 85	Enrichment Score: 0.10691753237449161
Category	Term		Count	Genes	FDR
GOTERM_BP_FAT	GO:0009168	purine ribonucleoside monophosphate biosynthetic process	3	IMPDH1A, ADSS2, GART	0.993655
GOTERM_BP_FAT	GO:0009127	purine nucleoside monophosphate biosynthetic process	3	IMPDH1A, ADSS2, GART	0.993655
KEGG_PATHWAY	dre00230:Purine metabolism		6	IMPDH1A, PDE4D, ENPP4, ADSS2, PDE1CA, GART	0.976562
GOTERM_BP_FAT	GO:0019362	pyridine nucleotide metabolic process	6	PFKLB, GPD1A, NNT2, ALDOAB, ALDOCA, ADPGK2	0.993655
GOTERM_BP_FAT	GO:0046496	nicotinamide nucleotide metabolic process	6	PFKLB, GPD1A, NNT2, ALDOAB, ALDOCA, ADPGK2	0.993655
GOTERM_BP_FAT	GO:0009167	purine ribonucleoside monophosphate metabolic process	3	IMPDH1A, ADSS2, GART	0.993655
GOTERM_BP_FAT	GO:0009126	purine nucleoside monophosphate metabolic process	3	IMPDH1A, ADSS2, GART	0.993655
GOTERM_BP_FAT	GO:0072524	pyridine-containing compound metabolic process	6	PFKLB, GPD1A, NNT2, ALDOAB, ALDOCA, ADPGK2	0.993655
GOTERM_BP_FAT	GO:0009150	purine ribonucleotide metabolic process	8	IMPDH1A, PFKLB, PDE4D, ADSS2, ALDOAB, GART, ALDOCA, ADPGK2	0.993655
GOTERM_BP_FAT	GO:0009156	ribonucleoside monophosphate biosynthetic process	3	IMPDH1A, ADSS2, GART	0.993655
GOTERM_BP_FAT	GO:0009124	nucleoside monophosphate biosynthetic process	3	IMPDH1A, ADSS2, GART	0.993655
GOTERM_BP_FAT	GO:0072521	purine-containing compound metabolic process	14	PANK4, ACOT7, PFKLB, GPD1A, PDE4D, ACSL3A, ALDOAB, ALDOCA, ADPGK2, ELOVL1A, IMPDH1A, NNT2, ADSS2, GART	0.993655
GOTERM_BP_FAT	GO:0006163	purine nucleotide metabolic process	10	IMPDH1A, PFKLB, GPD1A, PDE4D, NNT2, ADSS2, ALDOAB, GART, ALDOCA, ADPGK2	0.993655
GOTERM_BP_FAT	GO:0009161	ribonucleoside monophosphate metabolic process	3	IMPDH1A, ADSS2, GART	0.993655
GOTERM_BP_FAT	GO:0009259	ribonucleotide metabolic process	8	IMPDH1A, PFKLB, PDE4D, ADSS2, ALDOAB, GART, ALDOCA, ADPGK2	0.993655
GOTERM_BP_FAT	GO:0032787	monocarboxylic acid metabolic process	12	ELOVL1A, ACOT7, PFKLB, ECHDC1, ACSL3A, ALDOAB, PTGR1.1, ZGC:101540, ALDOCA, LDHBB, ADPGK2, LOC568883	0.993655
GOTERM_BP_FAT	GO:0009123	nucleoside monophosphate metabolic process	3	IMPDH1A, ADSS2, GART	0.993655
GOTERM_BP_FAT	GO:0019693	ribose phosphate metabolic process	8	IMPDH1A, PFKLB, PDE4D, ADSS2, ALDOAB, GART, ALDOCA, ADPGK2	0.993655
GOTERM_BP_FAT	GO:0006753	nucleoside phosphate metabolic process	15	PANK4, ACOT7, PFKLB, GPD1A, GFPT2, PDE4D, ACSL3A, ALDOAB, ALDOCA, ADPGK2, ELOVL1A, IMPDH1A, NNT2, ADSS2, GART	0.993655
GOTERM_BP_FAT	GO:0090407	organophosphate biosynthetic process	14	PANK4, CKMB, PGAP1, GFPT2, DOLK, ITPKB, CEPT1A, ELOVL1A, ITPKCB, IMPDH1A, PEMT, ADSS2, EFR3BB, GART	0.993655
GOTERM_BP_FAT	GO:0019637	organophosphate metabolic process	25	PANK4, PGAP1, PFKLB, MTMR4, CEPT1A, ELOVL1A, ITPKCB, PLCG2, CKMB, ACOT7, GPD1A, GFPT2, PDE4D, DOLK, ACSL3A, ALDOAB, ALDOCA, ADPGK2, ITPKB, IMPDH1A, PEMT, NNT2, ADSS2, EFR3BB, GART	0.993655
GOTERM_BP_FAT	GO:0055086	nucleobase-containing small molecule metabolic process	15	PANK4, ACOT7, PFKLB, GPD1A, GFPT2, PDE4D, ACSL3A, ALDOAB, ALDOCA, ADPGK2, ELOVL1A, IMPDH1A, NNT2, ADSS2, GART	0.993655
GOTERM_BP_FAT	GO:0009117	nucleotide metabolic process	10	IMPDH1A, PFKLB, GPD1A, PDE4D, NNT2, ADSS2, ALDOAB, GART, ALDOCA, ADPGK2	0.993655
GOTERM_BP_FAT	GO:0009152	purine ribonucleotide biosynthetic process	3	IMPDH1A, ADSS2, GART	0.993655
GOTERM_BP_FAT	GO:0072522	purine-containing compound biosynthetic process	5	PANK4, ELOVL1A, IMPDH1A, ADSS2, GART	0.993655
GOTERM_BP_FAT	GO:0009260	ribonucleotide biosynthetic process	3	IMPDH1A, ADSS2, GART	0.993655
GOTERM_BP_FAT	GO:1901293	nucleoside phosphate biosynthetic process	6	PANK4, ELOVL1A, IMPDH1A, GFPT2, ADSS2, GART	0.993655
GOTERM_BP_FAT	GO:0006164	purine nucleotide biosynthetic process	3	IMPDH1A, ADSS2, GART	0.993655
GOTERM_BP_FAT	GO:0046390	ribose phosphate biosynthetic process	3	IMPDH1A, ADSS2, GART	0.993655
GOTERM_BP_FAT	GO:0009165	nucleotide biosynthetic process	3	IMPDH1A, ADSS2, GART	0.994794
GOTERM_BP_FAT	GO:1901135	carbohydrate derivative metabolic process	14	PGAP1, PFKLB, GPD1A, GFPT2, PDE4D, ITIH6, ALDOAB, ALDOCA, ADPGK2, IMPDH1A, MAN2A1, FBXO44.9, ADSS2, GART	0.998888
GOTERM_BP_FAT	GO:1901137	carbohydrate derivative biosynthetic process	5	PGAP1, IMPDH1A, GFPT2, ADSS2, GART	0.999935
Annotation Cluster 86	Enrichment Score: 0.10577967520332622
Category	Term		Count	Genes	FDR
GOTERM_BP_FAT	GO:0070507	regulation of microtubule cytoskeleton organization	4	APC2, DYNC1H1, EK1, CAMSAP2A	0.993655
GOTERM_BP_FAT	GO:0044087	regulation of cellular component biogenesis	11	BAIAP2B, SAR1AA, LIMCH1A, SI:CH211-215C18.3, MCM7, AVIL, MYCBP2, ARHGAP18, EK1, TWF1A, LIN7B	0.993655
GOTERM_BP_FAT	GO:0007015	actin filament organization	10	BAIAP2B, SHROOM2A, SI:CH211-133L11.10, WDR1, AVIL, SHROOM3, CALD1A, TWF1A, HSP90AA1.1, MYO1G	0.993655
GOTERM_BP_FAT	GO:0032886	regulation of microtubule-based process	4	APC2, DYNC1H1, EK1, CAMSAP2A	0.993655
GOTERM_BP_FAT	GO:1902903	regulation of supramolecular fiber organization	7	APC2, BAIAP2B, LIMCH1A, AVIL, ARHGAP18, TWF1A, CAMSAP2A	0.993655
GOTERM_BP_FAT	GO:0051493	regulation of cytoskeleton organization	10	APC2, BAIAP2B, DYNC1H1, DNM2B, LIMCH1A, AVIL, ARHGAP18, EK1, TWF1A, CAMSAP2A	0.993655
GOTERM_BP_FAT	GO:0032956	regulation of actin cytoskeleton organization	7	BAIAP2B, DNM2B, LIMCH1A, AVIL, ARHGAP18, EK1, TWF1A	0.993655
GOTERM_BP_FAT	GO:0043254	regulation of protein-containing complex assembly	5	BAIAP2B, SAR1AA, AVIL, ARHGAP18, TWF1A	0.993655
GOTERM_BP_FAT	GO:0032970	regulation of actin filament-based process	7	BAIAP2B, DNM2B, LIMCH1A, AVIL, ARHGAP18, EK1, TWF1A	0.993655
GOTERM_BP_FAT	GO:0033043	regulation of organelle organization	15	APC2, BAIAP2B, VAT1, DYNC1H1, LIMCH1A, MCM7, AVIL, ARHGAP18, EK1, LNPA, SAR1AA, DNM2B, TWF1A, RAB28, CAMSAP2A	0.993655
GOTERM_BP_FAT	GO:0110053	regulation of actin filament organization	5	BAIAP2B, LIMCH1A, AVIL, ARHGAP18, TWF1A	0.993655
GOTERM_BP_FAT	GO:0008064	regulation of actin polymerization or depolymerization	4	BAIAP2B, AVIL, ARHGAP18, TWF1A	0.993655
GOTERM_BP_FAT	GO:0030832	regulation of actin filament length	4	BAIAP2B, AVIL, ARHGAP18, TWF1A	0.993655
GOTERM_BP_FAT	GO:0030833	regulation of actin filament polymerization	4	BAIAP2B, AVIL, ARHGAP18, TWF1A	0.993655
GOTERM_BP_FAT	GO:0051130	positive regulation of cellular component organization	6	BAIAP2B, LNPA, VTG2, LIMCH1A, SI:CH211-215C18.3, TWF1A	0.993655
GOTERM_BP_FAT	GO:0044089	positive regulation of cellular component biogenesis	3	BAIAP2B, LIMCH1A, SI:CH211-215C18.3	0.993655
GOTERM_BP_FAT	GO:0032271	regulation of protein polymerization	4	BAIAP2B, AVIL, ARHGAP18, TWF1A	0.993655
GOTERM_BP_FAT	GO:0051128	regulation of cellular component organization	25	BAIAP2B, LIMCH1A, MCM7, AVIL, MYCBP2, HECW2B, ARHGAP18, EK1, KCTD12.1, LIN7B, LNPA, SAR1AA, RAB28, TWF1A, APC2, VAT1, DYNC1H1, VTG2, SI:CH211-215C18.3, UNC119A2, MIB2, PHETA1, PTK2AA, DNM2B, CAMSAP2A	0.993655
GOTERM_BP_FAT	GO:0032535	regulation of cellular component size	4	BAIAP2B, AVIL, ARHGAP18, TWF1A	0.993655
GOTERM_BP_FAT	GO:0090066	regulation of anatomical structure size	4	BAIAP2B, AVIL, ARHGAP18, TWF1A	0.993655
Annotation Cluster 87	Enrichment Score: 0.10567060186032236
Category	Term		Count	Genes	FDR
GOTERM_BP_FAT	GO:0006066	alcohol metabolic process	7	ITPKB, LIPEB, ITPKCB, CYP11C1, CYP46A1.1, RETSAT.1, PTS	0.993655
GOTERM_BP_FAT	GO:0008203	cholesterol metabolic process	3	LIPEB, CYP11C1, CYP46A1.1	0.993655
GOTERM_BP_FAT	GO:0016125	sterol metabolic process	3	LIPEB, CYP11C1, CYP46A1.1	0.993655
GOTERM_BP_FAT	GO:1902652	secondary alcohol metabolic process	3	LIPEB, CYP11C1, CYP46A1.1	0.993655
GOTERM_BP_FAT	GO:0008202	steroid metabolic process	3	LIPEB, CYP11C1, CYP46A1.1	0.993655
Annotation Cluster 88	Enrichment Score: 0.0985336435634991
Category	Term		Count	Genes	FDR
GOTERM_MF_FAT	GO:0044183	protein folding chaperone	5	PDCL3, HSPA4L, HSP90AA1.1, HSC70, HSP70L	0.964286
GOTERM_MF_FAT	GO:0140662	ATP-dependent protein folding chaperone	4	HSPA4L, HSP90AA1.1, HSC70, HSP70L	0.964286
GOTERM_MF_FAT	GO:0031072	heat shock protein binding	3	CDC37, HSC70, HSP70L	0.964286
GOTERM_BP_FAT	GO:0006457	protein folding	7	PDCL3, CDC37, HSPA4L, PPIE, HSP90AA1.1, HSC70, HSP70L	0.993655
KEGG_PATHWAY	dre04141:Protein processing in endoplasmic reticulum		8	SAR1AA, CAPN1B, HSPA4L, CAPN2L, BCL2A, HSP90AA1.1, HSC70, HSP70L	0.976562
GOTERM_BP_FAT	GO:0051604	protein maturation	11	PDCL3, NCSTN, PGAP1, CDC37, HSPA4L, PPIE, CIAO2A, HSP90AA1.1, HSC70, HSP70L, LMF1	0.993655
KEGG_PATHWAY	dre03040:Spliceosome		5	SRSF10A, PPIE, ACIN1A, HSC70, HSP70L	0.989913
Annotation Cluster 89	Enrichment Score: 0.08896025602304918
Category	Term		Count	Genes	FDR
GOTERM_BP_FAT	GO:0000281	mitotic cytokinesis	3	CHMP4C, UNC119A2, MYH14	0.993655
GOTERM_BP_FAT	GO:0061640	cytoskeleton-dependent cytokinesis	4	CHMP4C, UNC119A2, MYH14, SEPTIN5B	0.993655
GOTERM_BP_FAT	GO:0000910	cytokinesis	4	CHMP4C, UNC119A2, MYH14, SEPTIN5B	0.993655
GOTERM_BP_FAT	GO:0000278	mitotic cell cycle	11	SMARCAL1, GPSM1B, TUBA2, TUBA7L, TUBB1, CHMP4C, UNC119A2, ZGC:112102, MYH14, CACUL1, ZGC:65894	0.993655
GOTERM_BP_FAT	GO:0007049	cell cycle	14	SMARCAL1, GPSM1B, UNC119A2, ZGC:112102, MAU2, TUBA2, TUBA7L, TUBB1, CHMP4C, MYH14, CIAO2A, SEPTIN5B, CACUL1, ZGC:65894	0.993655
GOTERM_BP_FAT	GO:1903047	mitotic cell cycle process	6	GPSM1B, CHMP4C, UNC119A2, ZGC:112102, MYH14, CACUL1	0.993655
GOTERM_BP_FAT	GO:0051301	cell division	7	PARD3AA, CDC37, CHMP4C, UNC119A2, MYH14, LOC569920, SEPTIN5B	0.993849
GOTERM_BP_FAT	GO:0022402	cell cycle process	9	GPSM1B, MAU2, CHMP4C, UNC119A2, ZGC:112102, MYH14, CIAO2A, SEPTIN5B, CACUL1	0.997068
Annotation Cluster 90	Enrichment Score: 0.08136388911407087
Category	Term		Count	Genes	FDR
GOTERM_BP_FAT	GO:0009792	embryo development ending in birth or egg hatching	20	UPF2, FTO, IGF1RB, ADARB1A, CHD5, MIA2, EK1, RYR3, ASCL1B, PARD3AA, KCTD15B, IGF2A, DNM2B, TBPL2, RYR1A, VDRB, RYR2A, SLC16A2, GART, GRIA2A	0.993655
GOTERM_BP_FAT	GO:0043009	chordate embryonic development	19	UPF2, FTO, IGF1RB, ADARB1A, CHD5, MIA2, EK1, RYR3, ASCL1B, PARD3AA, KCTD15B, IGF2A, DNM2B, RYR1A, VDRB, RYR2A, SLC16A2, GART, GRIA2A	0.993655
GOTERM_BP_FAT	GO:0048701	embryonic cranial skeleton morphogenesis	6	PARD3AA, ADARB1A, VDRB, CHD5, MIA2, GRIA2A	0.993655
GOTERM_BP_FAT	GO:0048704	embryonic skeletal system morphogenesis	6	PARD3AA, ADARB1A, VDRB, CHD5, MIA2, GRIA2A	0.993655
GOTERM_BP_FAT	GO:0048706	embryonic skeletal system development	6	PARD3AA, ADARB1A, VDRB, CHD5, MIA2, GRIA2A	0.993655
GOTERM_BP_FAT	GO:1904888	cranial skeletal system development	8	PARD3AA, COPS6, ADARB1A, VDRB, CHD5, MIA2, PHETA1, GRIA2A	0.993655
GOTERM_BP_FAT	GO:0048568	embryonic organ development	16	IGF1RB, COL11A1A, ADARB1A, COL27A1A, CHD5, MIA2, ETV6, VWA8, PARD3AA, EFNB1, IGF2A, VDRA, VDRB, COL15A1A, GRIA2A, RIGI	0.993655
GOTERM_BP_FAT	GO:0048562	embryonic organ morphogenesis	10	PARD3AA, EFNB1, IGF1RB, VDRA, ADARB1A, VDRB, COL27A1A, CHD5, MIA2, GRIA2A	0.993655
GOTERM_BP_FAT	GO:0001501	skeletal system development	10	PARD3AA, SMARCAL1, COL11A1A, GLDC, ADARB1A, VDRB, COL27A1A, CHD5, MIA2, GRIA2A	0.993655
GOTERM_BP_FAT	GO:0048705	skeletal system morphogenesis	6	PARD3AA, ADARB1A, VDRB, CHD5, MIA2, GRIA2A	0.993655
GOTERM_BP_FAT	GO:0009887	animal organ morphogenesis	20	DYNC1H1, ACTC1C, IGF1RB, ACTC1A, NSFA, COL11A1A, ADARB1A, IFT122, COL27A1A, CHD5, MIA2, PARD3AA, EFNB1, TATDN1, VDRA, VDRB, PRKD2, AP1M2, FBN1, GRIA2A	0.993655
GOTERM_BP_FAT	GO:0009790	embryo development	31	FTO, SMARCAL1, COL11A1A, CHD5, MIA2, EK1, RYR3, ASCL1B, PARD3AA, EFNB1, KCTD15B, IGF2A, RYR2A, COL15A1A, SLC16A2, GRIA2A, UPF2, IGF1RB, ASCC1, ADARB1A, COL27A1A, ETV6, VWA8, DNM2B, FER, VDRA, VDRB, TBPL2, RYR1A, GART, RIGI	0.993655
GOTERM_BP_FAT	GO:0048598	embryonic morphogenesis	13	SMARCAL1, IGF1RB, ADARB1A, COL27A1A, CHD5, MIA2, EK1, PARD3AA, EFNB1, FER, VDRA, VDRB, GRIA2A	0.993655
Annotation Cluster 91	Enrichment Score: 0.08031813795237848
Category	Term		Count	Genes	FDR
GOTERM_BP_FAT	GO:0016482	cytosolic transport	4	SNX2, LOC110440104, DOP1B, PHETA1	0.993655
GOTERM_BP_FAT	GO:0042147	retrograde transport, endosome to Golgi	3	SNX2, LOC110440104, PHETA1	0.993655
GOTERM_BP_FAT	GO:0016197	endosomal transport	7	EPS15L1B, SNX2, LOC110440104, DENND1A, MVB12A, CHMP4C, PHETA1	0.993655
Annotation Cluster 92	Enrichment Score: 0.0777767673147841
Category	Term		Count	Genes	FDR
GOTERM_BP_FAT	GO:0060485	mesenchyme development	8	KCTD15B, ACTC1C, ACTC1A, LOXL2A, ADARB1A, PAF1, PRKD2, GRIA2A	0.993655
GOTERM_BP_FAT	GO:0048762	mesenchymal cell differentiation	5	KCTD15B, LOXL2A, ADARB1A, PAF1, GRIA2A	0.993655
GOTERM_BP_FAT	GO:0014033	neural crest cell differentiation	4	KCTD15B, ADARB1A, PAF1, GRIA2A	0.993655
GOTERM_BP_FAT	GO:0048863	stem cell differentiation	5	KCTD15B, NOP14, ADARB1A, PAF1, GRIA2A	0.993655
GOTERM_BP_FAT	GO:0048864	stem cell development	3	ADARB1A, PAF1, GRIA2A	0.993655
GOTERM_BP_FAT	GO:0014032	neural crest cell development	3	ADARB1A, PAF1, GRIA2A	0.993655
Annotation Cluster 93	Enrichment Score: 0.07681451584007219
Category	Term		Count	Genes	FDR
GOTERM_BP_FAT	GO:0044087	regulation of cellular component biogenesis	11	BAIAP2B, SAR1AA, LIMCH1A, SI:CH211-215C18.3, MCM7, AVIL, MYCBP2, ARHGAP18, EK1, TWF1A, LIN7B	0.993655
GOTERM_BP_FAT	GO:0010975	regulation of neuron projection development	4	MYCBP2, HECW2B, KCTD12.1, TWF1A	0.993655
GOTERM_BP_FAT	GO:0120035	regulation of plasma membrane bounded cell projection organization	5	MCM7, MYCBP2, HECW2B, KCTD12.1, TWF1A	0.993655
GOTERM_BP_FAT	GO:0031344	regulation of cell projection organization	5	MCM7, MYCBP2, HECW2B, KCTD12.1, TWF1A	0.993655
Annotation Cluster 94	Enrichment Score: 0.07226055916664052
Category	Term		Count	Genes	FDR
KEGG_PATHWAY	dre03320:PPAR signaling pathway		4	SORBS1, ACSL3A, ZGC:101540, LOC568883	0.976562
GOTERM_BP_FAT	GO:0035383	thioester metabolic process	3	ELOVL1A, ACOT7, ACSL3A	0.993655
GOTERM_BP_FAT	GO:0006637	acyl-CoA metabolic process	3	ELOVL1A, ACOT7, ACSL3A	0.993655
GOTERM_BP_FAT	GO:0072521	purine-containing compound metabolic process	14	PANK4, ACOT7, PFKLB, GPD1A, PDE4D, ACSL3A, ALDOAB, ALDOCA, ADPGK2, ELOVL1A, IMPDH1A, NNT2, ADSS2, GART	0.993655
GOTERM_BP_FAT	GO:0032787	monocarboxylic acid metabolic process	12	ELOVL1A, ACOT7, PFKLB, ECHDC1, ACSL3A, ALDOAB, PTGR1.1, ZGC:101540, ALDOCA, LDHBB, ADPGK2, LOC568883	0.993655
GOTERM_BP_FAT	GO:0006631	fatty acid metabolic process	7	ELOVL1A, ACOT7, ECHDC1, ACSL3A, PTGR1.1, ZGC:101540, LOC568883	0.993655
GOTERM_BP_FAT	GO:0006753	nucleoside phosphate metabolic process	15	PANK4, ACOT7, PFKLB, GPD1A, GFPT2, PDE4D, ACSL3A, ALDOAB, ALDOCA, ADPGK2, ELOVL1A, IMPDH1A, NNT2, ADSS2, GART	0.993655
GOTERM_BP_FAT	GO:0055086	nucleobase-containing small molecule metabolic process	15	PANK4, ACOT7, PFKLB, GPD1A, GFPT2, PDE4D, ACSL3A, ALDOAB, ALDOCA, ADPGK2, ELOVL1A, IMPDH1A, NNT2, ADSS2, GART	0.993655
GOTERM_BP_FAT	GO:0006790	sulfur compound metabolic process	6	PANK4, ELOVL1A, ACOT7, MRI1, MAT1A, ACSL3A	0.993655
GOTERM_MF_FAT	GO:0016874	ligase activity	9	LOC100536182, TARS2, LOC108179007, ACSL3A, ADSS2, ATG7, GART, ZGC:101540, LOC568883	0.964286
GOTERM_BP_FAT	GO:0019752	carboxylic acid metabolic process	16	ACOT7, PFKLB, GLDC, GFPT2, MRI1, ACSL3A, ALDOAB, ALDOCA, ADPGK2, LOC568883, ELOVL1A, ECHDC1, PTGR1.1, SEPHS3, LDHBB, ZGC:101540	0.993655
GOTERM_BP_FAT	GO:0043436	oxoacid metabolic process	16	ACOT7, PFKLB, GLDC, GFPT2, MRI1, ACSL3A, ALDOAB, ALDOCA, ADPGK2, LOC568883, ELOVL1A, ECHDC1, PTGR1.1, SEPHS3, LDHBB, ZGC:101540	0.993655
GOTERM_BP_FAT	GO:0043603	amide metabolic process	4	PANK4, ELOVL1A, ACOT7, ACSL3A	0.993655
Annotation Cluster 95	Enrichment Score: 0.06758667327099278
Category	Term		Count	Genes	FDR
GOTERM_BP_FAT	GO:0006260	DNA replication	6	SMARCAL1, TATDN1, MCM7, POLE2, ORC2, CHTF18	0.993655
GOTERM_BP_FAT	GO:0006281	DNA repair	11	DDB1, FTO, SMARCAL1, MCM7, PRKDC, ASCC1, POLE2, UIMC1, PCLAF, FANCA, FANCB	0.993655
GOTERM_BP_FAT	GO:0006261	DNA-templated DNA replication	3	SMARCAL1, MCM7, POLE2	0.993655
Annotation Cluster 96	Enrichment Score: 0.06588574253506858
Category	Term		Count	Genes	FDR
GOTERM_BP_FAT	GO:0140352	export from cell	5	ATP1A3A, RAB11FIP1A, CYP11C1, MIA2, LIN7B	0.993655
GOTERM_BP_FAT	GO:0032940	secretion by cell	4	RAB11FIP1A, CYP11C1, MIA2, LIN7B	0.993655
GOTERM_BP_FAT	GO:0006887	exocytosis	3	RAB11FIP1A, CYP11C1, LIN7B	0.993655
GOTERM_BP_FAT	GO:0046903	secretion	4	RAB11FIP1A, CYP11C1, MIA2, LIN7B	0.993655
Annotation Cluster 97	Enrichment Score: 0.06472594887177803
Category	Term		Count	Genes	FDR
GOTERM_BP_FAT	GO:0045765	regulation of angiogenesis	3	MEP1A.2, ARHGAP18, RECK	0.993655
GOTERM_BP_FAT	GO:1901342	regulation of vasculature development	3	MEP1A.2, ARHGAP18, RECK	0.993655
GOTERM_BP_FAT	GO:0022603	regulation of anatomical structure morphogenesis	9	VAT1, MEP1A.2, HECW2B, MYH11A, MIA2, ARHGAP18, MYH14, KCTD12.1, RECK	0.993655
GOTERM_BP_FAT	GO:2000026	regulation of multicellular organismal development	7	MEP1A.2, ASCL1B, LOXL2A, MYH11A, ARHGAP18, TMEM38B, RECK	0.993655
Annotation Cluster 98	Enrichment Score: 0.05982813827905547
Category	Term		Count	Genes	FDR
GOTERM_BP_FAT	GO:0003008	system process	12	MECP2, DSPB, DNM2B, RYR1A, MYCBP2, UNC119A2, MYH11A, CALD1A, ATP2A1, VCLA, SLC16A2, RYR3	0.993655
GOTERM_BP_FAT	GO:0003015	heart process	3	DSPB, MYH11A, VCLA	0.993655
GOTERM_BP_FAT	GO:0060047	heart contraction	3	DSPB, MYH11A, VCLA	0.993655
GOTERM_BP_FAT	GO:0008015	blood circulation	3	DSPB, MYH11A, VCLA	0.993655
GOTERM_BP_FAT	GO:0003013	circulatory system process	3	DSPB, MYH11A, VCLA	0.993655
Annotation Cluster 99	Enrichment Score: 0.059484266405070596
Category	Term		Count	Genes	FDR
GOTERM_MF_FAT	GO:0008289	lipid binding	20	LOC101885270, OSBPL8, VTG2, STARD5, OSBPL6, WU:FJ42B12, SI:CH211-217I17.1, AVIL, DENND1A, UNC119A2, ITPR2, CRP2, SYT17, PARD3AA, SNX2, VDRA, SI:CH211-285C6.2, ANXA6, LOC101884113, ZGC:65811	0.964286
GOTERM_MF_FAT	GO:0035091	phosphatidylinositol binding	6	PARD3AA, SNX2, WU:FJ42B12, AVIL, DENND1A, ITPR2	0.964286
GOTERM_MF_FAT	GO:1901981	phosphatidylinositol phosphate binding	3	WU:FJ42B12, AVIL, DENND1A	0.964286
GOTERM_MF_FAT	GO:0005543	phospholipid binding	8	PARD3AA, SNX2, WU:FJ42B12, AVIL, DENND1A, ANXA6, ITPR2, SYT17	0.974876
Annotation Cluster 100	Enrichment Score: 0.055041491944269376
Category	Term		Count	Genes	FDR
GOTERM_MF_FAT	GO:0004725	protein tyrosine phosphatase activity	4	SI:CH1073-391I24.1, PTPRMA, PTPRFA, MTMR4	0.964286
GOTERM_MF_FAT	GO:0140793	histone H2AXY142 phosphatase activity	3	PTPRMA, PTPRFA, MTMR4	0.964286
GOTERM_MF_FAT	GO:0004726	non-membrane spanning protein tyrosine phosphatase activity	3	PTPRMA, PTPRFA, MTMR4	0.964286
GOTERM_MF_FAT	GO:0030946	protein tyrosine phosphatase activity, metal-dependent	3	PTPRMA, PTPRFA, MTMR4	0.964286
GOTERM_MF_FAT	GO:0004721	phosphoprotein phosphatase activity	7	PPP3CA, SI:CH1073-391I24.1, PTPRMA, TNS3.2, PPM1NB, PTPRFA, MTMR4	0.964286
GOTERM_BP_FAT	GO:0006470	protein dephosphorylation	3	SI:CH1073-391I24.1, PPM1NB, PTPRFA	0.993655
GOTERM_MF_FAT	GO:0140789	histone phosphatase activity	5	PPP3CA, PTPRMA, PPM1NB, PTPRFA, MTMR4	0.964286
GOTERM_BP_FAT	GO:0016311	dephosphorylation	4	SI:CH1073-391I24.1, PPM1NB, PTPRFA, MTMR4	0.993655
GOTERM_MF_FAT	GO:0042578	phosphoric ester hydrolase activity	11	PPP3CA, SI:CH1073-391I24.1, PTPRMA, TNS3.2, PPM1NB, PDE4D, PTPRFA, PLCG2, MTMR4, PDE1CA, PLCD3B	0.980693
GOTERM_MF_FAT	GO:0016788	hydrolase activity, acting on ester bonds	20	LIPEB, AGO3A, ACOT7, PGAP1, LOC110438237, PDE4D, PTPRFA, MTMR4, PPP3CA, SI:CH1073-391I24.1, TATDN1, PTPRMA, LACTB2, TNS3.2, PPM1NB, AGO2, PLCG2, PDE1CA, PLCD3B, LOC100334396	0.996937
GOTERM_MF_FAT	GO:0016791	phosphatase activity	7	PPP3CA, SI:CH1073-391I24.1, PTPRMA, TNS3.2, PPM1NB, PTPRFA, MTMR4	0.997516
Annotation Cluster 101	Enrichment Score: 0.04338966048737326
Category	Term		Count	Genes	FDR
GOTERM_BP_FAT	GO:0048193	Golgi vesicle transport	11	SAR1AA, SNX2, LOC110440104, NSFA, DOP1B, SEC16A, MIA2, AP3S1, CNIH4, AP1M2, LMAN2LA	0.993655
GOTERM_CC_FAT	GO:0000139	Golgi membrane	5	LOC110440104, MAN2A1, SEC16A, LMAN2LA, GOLIM4A	0.997786
GOTERM_CC_FAT	GO:0005794	Golgi apparatus	15	LOC110440104, NSFA, SEC16A, RAB38A, SI:CH73-390B10.2, HID1A, PHETA1, GOLIM4A, LMAN2LA, CEPT1A, SAR1AA, DOP1B, MAN2A1, RAB28, AP3S1	0.99868
Annotation Cluster 102	Enrichment Score: 0.041575740812115736
Category	Term		Count	Genes	FDR
GOTERM_BP_FAT	GO:0045595	regulation of cell differentiation	11	MECP2, ASCL1B, IGF2A, IFNGR1L, ZFHX2, LOXL2A, MYH11A, AKT1, EK1, OXR1A, RECK	0.993655
GOTERM_BP_FAT	GO:0045597	positive regulation of cell differentiation	3	ASCL1B, IFNGR1L, LOXL2A	0.993655
GOTERM_BP_FAT	GO:0051094	positive regulation of developmental process	4	MEP1A.2, ASCL1B, IFNGR1L, LOXL2A	0.993655
GOTERM_BP_FAT	GO:2000026	regulation of multicellular organismal development	7	MEP1A.2, ASCL1B, LOXL2A, MYH11A, ARHGAP18, TMEM38B, RECK	0.993655
Annotation Cluster 103	Enrichment Score: 0.03382291765812822
Category	Term		Count	Genes	FDR
GOTERM_BP_FAT	GO:0048592	eye morphogenesis	6	DYNC1H1, EFNB1, TATDN1, NSFA, IFT122, FBN1	0.993655
GOTERM_BP_FAT	GO:0048593	camera-type eye morphogenesis	5	DYNC1H1, EFNB1, TATDN1, IFT122, FBN1	0.993655
GOTERM_BP_FAT	GO:0009887	animal organ morphogenesis	20	DYNC1H1, ACTC1C, IGF1RB, ACTC1A, NSFA, COL11A1A, ADARB1A, IFT122, COL27A1A, CHD5, MIA2, PARD3AA, EFNB1, TATDN1, VDRA, VDRB, PRKD2, AP1M2, FBN1, GRIA2A	0.993655
GOTERM_BP_FAT	GO:0048880	sensory system development	16	DSPB, DYNC1H1, IGF1RB, NSFA, ADARB1A, KCNJ14, IFT122, MIA2, SHROOM3, LMAN2LA, EFNB1, TATDN1, IMPDH1A, GART, FBN1, GRIA2A	0.993655
GOTERM_BP_FAT	GO:0090596	sensory organ morphogenesis	7	DYNC1H1, EFNB1, TATDN1, IGF1RB, NSFA, IFT122, FBN1	0.993655
GOTERM_BP_FAT	GO:0150063	visual system development	12	DSPB, DYNC1H1, EFNB1, TATDN1, IGF1RB, IMPDH1A, NSFA, KCNJ14, IFT122, MIA2, GART, FBN1	0.993655
GOTERM_BP_FAT	GO:0001654	eye development	12	DSPB, DYNC1H1, EFNB1, TATDN1, IGF1RB, IMPDH1A, NSFA, KCNJ14, IFT122, MIA2, GART, FBN1	0.993655
GOTERM_BP_FAT	GO:0043010	camera-type eye development	10	DSPB, DYNC1H1, EFNB1, TATDN1, IGF1RB, KCNJ14, IFT122, MIA2, GART, FBN1	0.993655
GOTERM_BP_FAT	GO:0007423	sensory organ development	16	DSPB, DYNC1H1, IGF1RB, OLIG3, NSFA, KCNJ14, IFT122, MIA2, SHROOM3, ASCL1B, EFNB1, TATDN1, IMPDH1A, VDRB, GART, FBN1	0.993655
Annotation Cluster 104	Enrichment Score: 0.03177931861807941
Category	Term		Count	Genes	FDR
GOTERM_BP_FAT	GO:0048193	Golgi vesicle transport	11	SAR1AA, SNX2, LOC110440104, NSFA, DOP1B, SEC16A, MIA2, AP3S1, CNIH4, AP1M2, LMAN2LA	0.993655
GOTERM_BP_FAT	GO:0033036	macromolecule localization	54	CASKB, LOC110440214, PGAP1, MIA2, LYST, SAR1AA, QKIB, XPO5, KIF13A, AP3S1, ABCA4A, NUP214, VTG1, VTG2, STARD5, LOC110440104, VTG5, SI:CH211-217I17.1, VPS13D, PDZK1, DDX19A, RILPL1, SI:CH211-285C6.2, CHMP4C, SEPTIN5B, ZGC:101540, NECTIN1B, SI:DKEY-172M14.1, LIN7B, TNPO2B, PARD3AA, SNX2, NUP85, TBC1D13, MVB12A, MAGI2B, ATG7, AP1M2, LAMP1A, OSBPL8, PYGMA, OSBPL6, PYGMB, NSFA, AP3B1A, SEC16A, SI:CH21…	0.993655
GOTERM_BP_FAT	GO:0016192	vesicle-mediated transport	31	EPS15L1B, RASEF2, DENND1A, RASEF, MIA2, RAB38A, LIN7B, LMAN2LA, SAR1AA, SNX2, CYP11C1, MVB12A, RAB28, AP3S1, AP1M2, SI:DKEY-32E23.4, LOC110440104, NSFA, SI:CH211-133L11.10, WU:FJ42B12, AP3B1A, SEC16A, UNC119A2, PHETA1, SYT17, DNM2B, RAB11FIP1A, DOP1B, CHMP4C, CNIH4, MYO1G	0.993655
GOTERM_BP_FAT	GO:0051649	establishment of localization in cell	38	EPS15L1B, GPSM1B, LOC110440214, CCDC88AB, DENND1A, MIA2, RAB38A, LIN7B, TNPO2B, LMAN2LA, PARD3AA, SAR1AA, SNX2, NUP85, XPO5, KIF13A, TBC1D13, MVB12A, AP3S1, SPG11, AP1M2, NUP214, SYNE1B, LOC110440104, WU:FJ42B12, AP3B1A, SEC16A, VPS13D, IFT122, HOOK3, PHETA1, DDX19A, DNM2B, RILPL1, DOP1B, CHMP4C, LOC101885456, CNIH4	0.993655
GOTERM_BP_FAT	GO:0046907	intracellular transport	33	EPS15L1B, LOC110440214, CCDC88AB, DENND1A, MIA2, RAB38A, TNPO2B, LMAN2LA, SAR1AA, SNX2, NUP85, XPO5, KIF13A, TBC1D13, MVB12A, AP3S1, SPG11, AP1M2, NUP214, SYNE1B, LOC110440104, AP3B1A, SEC16A, VPS13D, IFT122, HOOK3, PHETA1, DDX19A, RILPL1, DOP1B, CHMP4C, LOC101885456, CNIH4	0.993655
GOTERM_BP_FAT	GO:0015031	protein transport	28	PGAP1, MIA2, SI:DKEY-172M14.1, LIN7B, TNPO2B, SAR1AA, SNX2, NUP85, XPO5, KIF13A, TBC1D13, MVB12A, AP3S1, ATG7, AP1M2, NUP214, LOC110440104, NSFA, AP3B1A, SEC16A, VPS13D, UNC119A2, IFT122, RAB11FIP1A, RILPL1, DOP1B, CHMP4C, CNIH4	0.993655
GOTERM_BP_FAT	GO:0071705	nitrogen compound transport	35	LOC110440214, PGAP1, MIA2, SI:DKEY-172M14.1, LIN7B, TNPO2B, SAR1AA, SNX2, NUP85, QKIB, XPO5, KIF13A, TBC1D13, SLC1A8B, MVB12A, AP3S1, ATG7, AP1M2, NUP214, LOC110440104, NSFA, AP3B1A, SEC16A, VPS13D, UNC119A2, IFT122, LRRC8AB, DDX19A, RAB11FIP1A, RILPL1, DOP1B, SLC25A29L, CHMP4C, LOC101885456, CNIH4	0.993655
GOTERM_BP_FAT	GO:0006886	intracellular protein transport	14	NUP214, LOC110440104, AP3B1A, VPS13D, TNPO2B, SAR1AA, SNX2, RILPL1, NUP85, KIF13A, XPO5, TBC1D13, AP3S1, AP1M2	0.993655
GOTERM_BP_FAT	GO:0045184	establishment of protein localization	29	PGAP1, MIA2, SI:DKEY-172M14.1, LIN7B, TNPO2B, SAR1AA, SNX2, NUP85, XPO5, KIF13A, TBC1D13, MVB12A, AP3S1, ATG7, AP1M2, NUP214, LAMP1A, LOC110440104, NSFA, AP3B1A, SEC16A, VPS13D, UNC119A2, IFT122, RAB11FIP1A, RILPL1, DOP1B, CHMP4C, CNIH4	0.993655
GOTERM_BP_FAT	GO:0008104	protein localization	38	CASKB, PGAP1, MIA2, SI:DKEY-172M14.1, LIN7B, LYST, TNPO2B, PARD3AA, SAR1AA, SNX2, NUP85, XPO5, KIF13A, TBC1D13, MVB12A, AP3S1, MAGI2B, ATG7, AP1M2, NUP214, LAMP1A, LOC110440104, NSFA, AP3B1A, SEC16A, VPS13D, SI:CH211-126J24.1, UNC119A2, IFT122, PDZK1, RAB11FIP1A, RILPL1, DOP1B, CHMP4C, EFR3BB, SEPTIN5B, CNIH4, NECTIN1B	0.993655
GOTERM_BP_FAT	GO:0070727	cellular macromolecule localization	38	CASKB, PGAP1, MIA2, SI:DKEY-172M14.1, LIN7B, LYST, TNPO2B, PARD3AA, SAR1AA, SNX2, NUP85, XPO5, KIF13A, TBC1D13, MVB12A, AP3S1, MAGI2B, ATG7, AP1M2, NUP214, LAMP1A, LOC110440104, NSFA, AP3B1A, SEC16A, VPS13D, SI:CH211-126J24.1, UNC119A2, IFT122, PDZK1, RAB11FIP1A, RILPL1, DOP1B, CHMP4C, EFR3BB, SEPTIN5B, CNIH4, NECTIN1B	0.993655
GOTERM_BP_FAT	GO:0051641	cellular localization	53	CASKB, LOC110440214, PGAP1, CCDC88AB, DENND1A, RAB38A, MIA2, LYST, LMAN2LA, SAR1AA, XPO5, KIF13A, AP3S1, SPG11, NUP214, SYNE1B, LOC110440104, WU:FJ42B12, VPS13D, PDZK1, DDX19A, RILPL1, CHMP4C, SEPTIN5B, NECTIN1B, EPS15L1B, GPSM1B, SI:DKEY-172M14.1, LIN7B, TNPO2B, PARD3AA, SNX2, NUP85, TBC1D13, MVB12A, MAGI2B, ATG7, AP1M2, LAMP1A, NSFA, AP3B1A, SEC16A, SI:CH211-126J24.1, UNC119A2, IFT122, HOOK3, P…	0.993655
Annotation Cluster 105	Enrichment Score: 0.025421297595679737
Category	Term		Count	Genes	FDR
GOTERM_BP_FAT	GO:0031101	fin regeneration	3	DSPB, IGF1RB, TMEM38B	0.993655
GOTERM_BP_FAT	GO:0031099	regeneration	5	DSPB, IGF1RB, MYCBP2, CDKAL1, TMEM38B	0.993655
GOTERM_BP_FAT	GO:0042246	tissue regeneration	3	DSPB, IGF1RB, TMEM38B	0.993655
GOTERM_BP_FAT	GO:0040007	growth	6	DSPB, SMARCAL1, IGF1RB, MYCBP2, COL6A3, TMEM38B	0.993655
GOTERM_BP_FAT	GO:0048589	developmental growth	6	DSPB, SMARCAL1, IGF1RB, MYCBP2, COL6A3, TMEM38B	0.993655
Annotation Cluster 106	Enrichment Score: 0.019204000017439205
Category	Term		Count	Genes	FDR
GOTERM_BP_FAT	GO:0040012	regulation of locomotion	5	SI:CH211-215C18.3, MYCBP2, PLCG2, RECK, PLXNA1B	0.993655
GOTERM_BP_FAT	GO:0030334	regulation of cell migration	4	SI:CH211-215C18.3, PLCG2, RECK, PLXNA1B	0.993655
GOTERM_BP_FAT	GO:2000145	regulation of cell motility	4	SI:CH211-215C18.3, PLCG2, RECK, PLXNA1B	0.993655
Annotation Cluster 107	Enrichment Score: 0.01882679730088758
Category	Term		Count	Genes	FDR
GOTERM_BP_FAT	GO:0006520	amino acid metabolic process	8	GLDC, GFPT2, MRI1, TARS2, LOC108179007, THNSL1, LOC100001620, SEPHS3	0.993655
GOTERM_BP_FAT	GO:1901605	alpha-amino acid metabolic process	4	GLDC, GFPT2, MRI1, SEPHS3	0.993655
GOTERM_BP_FAT	GO:0170039	proteinogenic amino acid metabolic process	3	GLDC, GFPT2, MRI1	0.993655
Annotation Cluster 108	Enrichment Score: 0.018248902830992123
Category	Term		Count	Genes	FDR
GOTERM_BP_FAT	GO:0007005	mitochondrion organization	8	MTFP1, ATAD3, VPS13D, BCL2A, GHITM, PET117, TMEM186, SI:DKEY-32E23.4	0.993655
GOTERM_BP_FAT	GO:1990542	mitochondrial transmembrane transport	3	SI:DKEY-178E17.1, SLC25A29L, GHITM	0.993655
GOTERM_BP_FAT	GO:0006839	mitochondrial transport	3	SI:DKEY-178E17.1, SLC25A29L, GHITM	0.993655
GOTERM_CC_FAT	GO:0019866	organelle inner membrane	9	NDUFA13, MTFP1, LOC110438535, ATAD3, CYP11C1, SLC25A29L, GHITM, SLC25A47B, TMEM186	0.977563
GOTERM_CC_FAT	GO:0005743	mitochondrial inner membrane	8	NDUFA13, MTFP1, ATAD3, CYP11C1, SLC25A29L, GHITM, SLC25A47B, TMEM186	0.982527
GOTERM_CC_FAT	GO:0031967	organelle envelope	20	VAT1, NUP214, SYNE1B, NDUFA13, OSBPL6, MTFP1, LOC110438535, SI:DKEY-178E17.1, ATAD3, LOC100330744, TMEM97, GHITM, SLC25A47B, TMEM186, CEPT1A, NUP85, SLC25A29L, CYP11C1, PEMT, BCL2A	0.983131
GOTERM_CC_FAT	GO:0031966	mitochondrial membrane	12	VAT1, NDUFA13, MTFP1, ATAD3, SI:DKEY-178E17.1, CYP11C1, SLC25A29L, PEMT, BCL2A, GHITM, SLC25A47B, TMEM186	0.991926
GOTERM_CC_FAT	GO:0005740	mitochondrial envelope	12	VAT1, NDUFA13, MTFP1, ATAD3, SI:DKEY-178E17.1, CYP11C1, SLC25A29L, PEMT, BCL2A, GHITM, SLC25A47B, TMEM186	0.994561
GOTERM_CC_FAT	GO:0005739	mitochondrion	27	NDUFA13, CLPB, MTFP1, GLDC, GHITM, PTS, TMEM186, PET117, CYP11C1, ANXA6, NDUFV3, LDHBB, SI:DKEY-32E23.4, VAT1, SI:DKEY-178E17.1, ATAD3, SLC25A47B, NIPSNAP2, VWA8, LACTB2, SLC25A29L, FASTKD5, PEMT, TARS2, OXR1A, BCL2A, ADSS2	0.999999
Annotation Cluster 109	Enrichment Score: 0.01793204515151851
Category	Term		Count	Genes	FDR
GOTERM_BP_FAT	GO:0001501	skeletal system development	10	PARD3AA, SMARCAL1, COL11A1A, GLDC, ADARB1A, VDRB, COL27A1A, CHD5, MIA2, GRIA2A	0.993655
GOTERM_BP_FAT	GO:0051216	cartilage development	3	SMARCAL1, COL11A1A, GLDC	0.993655
GOTERM_BP_FAT	GO:0061448	connective tissue development	3	SMARCAL1, COL11A1A, GLDC	0.993655
Annotation Cluster 110	Enrichment Score: 0.0146015646013946
Category	Term		Count	Genes	FDR
KEGG_PATHWAY	dre03008:Ribosome biogenesis in eukaryotes		4	POP1, AFG2A, EFL1, UTP18	0.976562
GOTERM_CC_FAT	GO:0030684	preribosome	3	NOP14, LOC110437880, UTP18	0.973644
GOTERM_BP_FAT	GO:0006364	rRNA processing	4	NOP14, LOC110437880, GEMIN4, UTP18	0.9996
GOTERM_BP_FAT	GO:0016072	rRNA metabolic process	4	NOP14, LOC110437880, GEMIN4, UTP18	0.999759
GOTERM_BP_FAT	GO:0042254	ribosome biogenesis	6	NOP14, LOC110437880, AFG2A, EFL1, GEMIN4, UTP18	0.999864
GOTERM_BP_FAT	GO:0022613	ribonucleoprotein complex biogenesis	6	NOP14, LOC110437880, AFG2A, EFL1, GEMIN4, UTP18	1
Annotation Cluster 111	Enrichment Score: 0.013306938953299893
Category	Term		Count	Genes	FDR
GOTERM_BP_FAT	GO:0007389	pattern specification process	14	APC2, FTO, TTC12, BRPF1, EK1, RYR3, WDR77, IGF2A, COPS6, VDRA, TBPL2, RYR1A, VDRB, RYR2A	0.993655
GOTERM_BP_FAT	GO:0007507	heart development	14	DSPB, ACTC1C, TTC12, SYNE1B, IGF1RB, ACTC1A, IFT122, VCLA, VDRA, VDRB, EEF1A1A, PAF1, PRKD2, ATG7	0.993655
GOTERM_BP_FAT	GO:0061371	determination of heart left/right asymmetry	3	TTC12, VDRA, VDRB	0.993655
GOTERM_BP_FAT	GO:0003002	regionalization	11	FTO, IGF2A, TTC12, COPS6, BRPF1, VDRA, VDRB, RYR1A, RYR2A, EK1, RYR3	0.993655
GOTERM_BP_FAT	GO:0060972	left/right pattern formation	4	FTO, TTC12, VDRA, VDRB	0.993655
GOTERM_BP_FAT	GO:0009952	anterior/posterior pattern specification	3	IGF2A, BRPF1, EK1	0.993655
GOTERM_BP_FAT	GO:0007368	determination of left/right symmetry	3	TTC12, VDRA, VDRB	0.994794
GOTERM_BP_FAT	GO:0009799	specification of symmetry	3	TTC12, VDRA, VDRB	0.997875
GOTERM_BP_FAT	GO:0009855	determination of bilateral symmetry	3	TTC12, VDRA, VDRB	0.997875
Annotation Cluster 112	Enrichment Score: 0.011571468723423873
Category	Term		Count	Genes	FDR
GOTERM_BP_FAT	GO:0034655	nucleobase-containing compound catabolic process	8	UPF2, SKIC8, PNPT1, PFKLB, PDE4D, ALDOAB, ALDOCA, ADPGK2	0.993655
GOTERM_BP_FAT	GO:0006402	mRNA catabolic process	3	UPF2, SKIC8, PNPT1	0.993655
GOTERM_BP_FAT	GO:0006401	RNA catabolic process	3	UPF2, SKIC8, PNPT1	0.993655
GOTERM_BP_FAT	GO:0141188	nucleic acid catabolic process	3	UPF2, SKIC8, PNPT1	0.993655
GOTERM_BP_FAT	GO:0016071	mRNA metabolic process	11	ZGC:66388, UPF2, LOC108179221, SKIC8, PNPT1, QKIB, WBP4, GEMIN4, DDX41, LOC100334396, SUGP1	0.999925
Annotation Cluster 113	Enrichment Score: 0.010584154787792151
Category	Term		Count	Genes	FDR
GOTERM_BP_FAT	GO:0060429	epithelium development	22	DSPB, SLC30A8, SI:DKEY-222F2.1, ASCC1, GLDC, LOC100330653, SHROOM3, CDKAL1, EK1, ZGC:153713, ZGC:158846, RYR3, ZGC:174704, IGF2A, DNM2B, FER, COPS6, RILPL1, VDRA, RYR1A, VDRB, RYR2A	0.993655
GOTERM_BP_FAT	GO:0003002	regionalization	11	FTO, IGF2A, TTC12, COPS6, BRPF1, VDRA, VDRB, RYR1A, RYR2A, EK1, RYR3	0.993655
GOTERM_BP_FAT	GO:0048729	tissue morphogenesis	11	EFNB1, ACTC1C, FER, COPS6, ACTC1A, COL11A1A, VDRA, VDRB, PRKD2, EK1, ZGC:153713	0.993655
GOTERM_BP_FAT	GO:0002009	morphogenesis of an epithelium	5	FER, COPS6, VDRA, VDRB, ZGC:153713	0.999769
Annotation Cluster 114	Enrichment Score: 0.009572035828330177
Category	Term		Count	Genes	FDR
GOTERM_BP_FAT	GO:0043488	regulation of mRNA stability	3	AGO2, FASTKD5, SAMD4B	0.993655
GOTERM_BP_FAT	GO:0043487	regulation of RNA stability	3	AGO2, FASTKD5, SAMD4B	0.993655
GOTERM_BP_FAT	GO:0061013	regulation of mRNA catabolic process	3	AGO2, FASTKD5, SAMD4B	0.993655
GOTERM_BP_FAT	GO:0009894	regulation of catabolic process	5	AGO2, SI:CH211-197L9.2, FASTKD5, SAMD4B, RMC1	0.998739
GOTERM_BP_FAT	GO:0010608	post-transcriptional regulation of gene expression	5	AGO3A, AGO1, AGO2, FASTKD5, SAMD4B	0.998739
GOTERM_BP_FAT	GO:1903311	regulation of mRNA metabolic process	3	AGO2, FASTKD5, SAMD4B	0.998748
Annotation Cluster 115	Enrichment Score: 0.008437764963140046
Category	Term		Count	Genes	FDR
GOTERM_BP_FAT	GO:1902680	positive regulation of RNA biosynthetic process	10	NCOA1, ASCL1B, IGF2A, OLIG3, NUP85, VDRA, VDRB, LOC100330653, HMBOX1B, HMBOX1A	0.993655
GOTERM_BP_FAT	GO:0045893	positive regulation of DNA-templated transcription	10	NCOA1, ASCL1B, IGF2A, OLIG3, NUP85, VDRA, VDRB, LOC100330653, HMBOX1B, HMBOX1A	0.993655
GOTERM_BP_FAT	GO:0045944	positive regulation of transcription by RNA polymerase II	6	NCOA1, ASCL1B, IGF2A, OLIG3, VDRA, VDRB	0.993655
GOTERM_BP_FAT	GO:0045935	positive regulation of nucleobase-containing compound metabolic process	12	NCOA1, ASCL1B, IGF2A, OLIG3, NUP85, VDRA, VDRB, UIMC1, LOC100330653, AGO2, HMBOX1B, HMBOX1A	0.993655
GOTERM_BP_FAT	GO:0051254	positive regulation of RNA metabolic process	11	NCOA1, ASCL1B, IGF2A, OLIG3, NUP85, VDRA, VDRB, LOC100330653, AGO2, HMBOX1B, HMBOX1A	0.993655
GOTERM_BP_FAT	GO:0009891	positive regulation of biosynthetic process	13	NCOA1, OLIG3, LGALS9L1, LOC100330653, HSP90AA1.1, ASCL1B, IGF2A, PDCL3, NUP85, VDRA, VDRB, HMBOX1B, HMBOX1A	0.993655
GOTERM_BP_FAT	GO:0010557	positive regulation of macromolecule biosynthetic process	12	NCOA1, ASCL1B, IGF2A, PDCL3, OLIG3, LGALS9L1, NUP85, VDRA, VDRB, LOC100330653, HMBOX1B, HMBOX1A	0.993655
GOTERM_BP_FAT	GO:0010604	positive regulation of macromolecule metabolic process	15	NCOA1, OLIG3, LGALS9L1, LOC100330653, MIB2, ASCL1B, IGF2A, PDCL3, NUP85, VDRA, VDRB, AGO2, UIMC1, HMBOX1B, HMBOX1A	0.997465
GOTERM_BP_FAT	GO:0009893	positive regulation of metabolic process	16	NCOA1, OLIG3, LGALS9L1, LOC100330653, MIB2, HSP90AA1.1, ASCL1B, IGF2A, PDCL3, NUP85, VDRA, VDRB, AGO2, UIMC1, HMBOX1B, HMBOX1A	0.998576
Annotation Cluster 116	Enrichment Score: 0.006140991976067062
Category	Term		Count	Genes	FDR
GOTERM_MF_FAT	GO:0003714	transcription corepressor activity	3	KCTD15B, IRF2BP2A, CBFA2T3	0.964286
GOTERM_MF_FAT	GO:0030674	protein-macromolecule adaptor activity	14	BAIAP2B, NCOA1, LOC110440104, PDZK1, GAB2, LIN7B, CBFA2T3, MED17, NIPSNAP2, KCTD15B, VAPA, IRF2BP2A, MAGI2B, AP1M2	0.998629
GOTERM_MF_FAT	GO:0060090	molecular adaptor activity	16	BAIAP2B, NCOA1, LOC110440104, DLGAP4A, PDZK1, GAB2, LIN7B, CBFA2T3, MED17, NIPSNAP2, KCTD15B, VAPA, IRF2BP2A, MAGI2B, SEPTIN5B, AP1M2	0.99907
GOTERM_MF_FAT	GO:0003712	transcription coregulator activity	5	NCOA1, KCTD15B, IRF2BP2A, CBFA2T3, MED17	0.999374
Annotation Cluster 117	Enrichment Score: 0.003837435303707016
Category	Term		Count	Genes	FDR
GOTERM_BP_FAT	GO:0016053	organic acid biosynthetic process	3	ELOVL1A, MRI1, SEPHS3	0.993655
GOTERM_BP_FAT	GO:0046394	carboxylic acid biosynthetic process	3	ELOVL1A, MRI1, SEPHS3	0.993655
GOTERM_BP_FAT	GO:0044283	small molecule biosynthetic process	6	ITPKB, ELOVL1A, ITPKCB, MRI1, SEPHS3, PTS	0.993791
Annotation Cluster 118	Enrichment Score: 0.0030038530127821494
Category	Term		Count	Genes	FDR
GOTERM_BP_FAT	GO:0006508	proteolysis	26	HE1.1, CAPN1B, HECW2B, HTRA1A, UBR1, AGAP3, HE1.2, MEP1A.2, LOC562245, NCSTN, ERMP1, LOC101886774, ADAM19A, SI:DKEY-239J18.3, LOC797799, ZGC:174154, SI:DKEY-26G8.5, ZGC:174855, CTSLB, DDB1, COPS3, CASP22, FBXO44.9, CAPN2L, ZGC:123258, CACUL1	0.993655
GOTERM_BP_FAT	GO:0051603	proteolysis involved in protein catabolic process	12	DDB1, COPS3, SI:DKEY-239J18.3, ZGC:174154, FBXO44.9, HECW2B, AGAP3, UBR1, SI:DKEY-26G8.5, CACUL1, ZGC:174855, CTSLB	0.993655
GOTERM_BP_FAT	GO:0009057	macromolecule catabolic process	18	UPF2, PYGMA, PYGMB, SI:DKEY-239J18.3, PNPT1, ZGC:174154, HECW2B, AGAP3, UBR1, SI:DKEY-26G8.5, ZGC:174855, CTSLB, DDB1, COPS3, SKIC8, FBXO44.9, MVB12A, CACUL1	0.994815
GOTERM_BP_FAT	GO:0043161	proteasome-mediated ubiquitin-dependent protein catabolic process	4	DDB1, FBXO44.9, AGAP3, UBR1	0.994983
GOTERM_BP_FAT	GO:0030163	protein catabolic process	12	DDB1, COPS3, SI:DKEY-239J18.3, ZGC:174154, FBXO44.9, HECW2B, AGAP3, UBR1, SI:DKEY-26G8.5, CACUL1, ZGC:174855, CTSLB	0.995193
GOTERM_BP_FAT	GO:0006511	ubiquitin-dependent protein catabolic process	7	DDB1, COPS3, FBXO44.9, HECW2B, AGAP3, UBR1, CACUL1	0.997268
GOTERM_BP_FAT	GO:0019941	modification-dependent protein catabolic process	7	DDB1, COPS3, FBXO44.9, HECW2B, AGAP3, UBR1, CACUL1	0.998198
GOTERM_BP_FAT	GO:0043632	modification-dependent macromolecule catabolic process	7	DDB1, COPS3, FBXO44.9, HECW2B, AGAP3, UBR1, CACUL1	0.998303
GOTERM_BP_FAT	GO:0009056	catabolic process	35	LIPEB, LOC101884193, PFKLB, GLDC, HECW2B, UBR1, AGAP3, CYP46A1.1, PLCG2, MVB12A, ATG7, PLCD3B, UPF2, PYGMA, ACOT7, SI:DKEY-239J18.3, PYGMB, PNPT1, GPD1A, PDE4D, SEC16A, ZGC:174154, ALDOAB, SI:DKEY-26G8.5, ALDOCA, NIPSNAP2, ZGC:174855, CTSLB, ADPGK2, DDB1, COPS3, SKIC8, FBXO44.9, ECHDC1, CACUL1	0.999572
GOTERM_BP_FAT	GO:0010498	proteasomal protein catabolic process	4	DDB1, FBXO44.9, AGAP3, UBR1	0.999759
Annotation Cluster 119	Enrichment Score: 0.0029240358598155926
Category	Term		Count	Genes	FDR
GOTERM_BP_FAT	GO:0044282	small molecule catabolic process	5	ACOT7, PFKLB, GLDC, ECHDC1, CYP46A1.1	0.993655
GOTERM_BP_FAT	GO:0044248	cellular catabolic process	4	ACOT7, GLDC, MVB12A, ECHDC1	0.993655
GOTERM_BP_FAT	GO:0016054	organic acid catabolic process	3	ACOT7, GLDC, ECHDC1	0.995833
GOTERM_BP_FAT	GO:0046395	carboxylic acid catabolic process	3	ACOT7, GLDC, ECHDC1	0.995833
Annotation Cluster 120	Enrichment Score: 1.6712759745511027E-4
Category	Term		Count	Genes	FDR
GOTERM_BP_FAT	GO:0090304	nucleic acid metabolic process	53	SMARCAL1, LOC110440214, LOC110437880, MCM7, POP1, LOC108191637, LOC108191636, ACIN1A, DDX41, CHTF18, TATDN1, QKIB, UIMC1, PCLAF, ZGC:66388, UPF2, LOC108179221, LOC110440103, AGO3A, LOC101885155, CDKAL1, CBFA2T3, UTP18, DDB1, SKIC8, TEP1, TBPL2, GEMIN4, LOC101883771, TARS2, LOC100334396, FTO, PRKDC, LOC108181536, LOC108191338, WBP4, ORC2, LOC101885620, NOP14, PNPT1, ASCC1, ADARB1A, ADARB1B, FANCA,…	0.998625
GOTERM_BP_FAT	GO:0008380	RNA splicing	8	ZGC:66388, LOC108179221, QKIB, WBP4, GEMIN4, ACIN1A, DDX41, SUGP1	0.998717
GOTERM_BP_FAT	GO:0000375	RNA splicing, via transesterification reactions	5	ZGC:66388, LOC108179221, WBP4, GEMIN4, DDX41	0.999156
GOTERM_BP_FAT	GO:0000377	RNA splicing, via transesterification reactions with bulged adenosine as nucleophile	5	ZGC:66388, LOC108179221, WBP4, GEMIN4, DDX41	0.999156
GOTERM_BP_FAT	GO:0000398	mRNA splicing, via spliceosome	5	ZGC:66388, LOC108179221, WBP4, GEMIN4, DDX41	0.999156
GOTERM_BP_FAT	GO:0006397	mRNA processing	8	ZGC:66388, LOC108179221, QKIB, WBP4, GEMIN4, DDX41, LOC100334396, SUGP1	0.999923
GOTERM_BP_FAT	GO:0016071	mRNA metabolic process	11	ZGC:66388, UPF2, LOC108179221, SKIC8, PNPT1, QKIB, WBP4, GEMIN4, DDX41, LOC100334396, SUGP1	0.999925
GOTERM_BP_FAT	GO:0141187	nucleic acid biosynthetic process	27	LOC110437880, POP1, WBP4, ACIN1A, DDX41, QKIB, PCLAF, ZGC:66388, LOC108179221, AGO3A, NOP14, PNPT1, ADARB1A, ADARB1B, CDKAL1, CBFA2T3, UTP18, SKIC8, VDRA, POLE2, AGO1, TBPL2, AGO2, GEMIN4, PAF1, LOC100334396, SUGP1	0.999985
GOTERM_BP_FAT	GO:0006396	RNA processing	20	ZGC:66388, LOC108179221, NOP14, AGO3A, LOC110437880, PNPT1, POP1, ADARB1A, ADARB1B, WBP4, CDKAL1, ACIN1A, DDX41, UTP18, QKIB, AGO1, AGO2, GEMIN4, LOC100334396, SUGP1	0.99999
GOTERM_BP_FAT	GO:0032774	RNA biosynthetic process	25	LOC110437880, POP1, WBP4, ACIN1A, DDX41, QKIB, ZGC:66388, LOC108179221, AGO3A, NOP14, PNPT1, ADARB1A, ADARB1B, CDKAL1, CBFA2T3, UTP18, SKIC8, VDRA, AGO1, TBPL2, AGO2, GEMIN4, PAF1, LOC100334396, SUGP1	0.999992
GOTERM_BP_FAT	GO:0016070	RNA metabolic process	30	FTO, LOC110440214, LOC110437880, POP1, WBP4, ACIN1A, DDX41, QKIB, ZGC:66388, UPF2, LOC108179221, AGO3A, NOP14, PNPT1, ADARB1A, ADARB1B, CDKAL1, LOC108179007, CBFA2T3, UTP18, SKIC8, VDRA, AGO1, TBPL2, AGO2, GEMIN4, PAF1, TARS2, LOC100334396, SUGP1	0.999995
GOTERM_BP_FAT	GO:0034654	nucleobase-containing compound biosynthetic process	33	PANK4, LOC110437880, POP1, WBP4, ACIN1A, DDX41, ELOVL1A, QKIB, PCLAF, ZGC:66388, LOC108179221, AGO3A, NOP14, PNPT1, GFPT2, ADARB1A, ADARB1B, CDKAL1, CBFA2T3, UTP18, SKIC8, IMPDH1A, VDRA, POLE2, AGO1, TBPL2, AGO2, GEMIN4, PAF1, ADSS2, GART, LOC100334396, SUGP1	0.999997
GOTERM_BP_FAT	GO:0010467	gene expression	52	LOC110440214, LOC110437880, PGAP1, POP1, ACIN1A, DDX41, HSP90AA1.1, QKIB, EEF2L2, CIAO2A, ZGC:66388, LOC108179221, AGO3A, CDKAL1, CBFA2T3, UTP18, DDX19A, SKIC8, CDC37, TBPL2, EEF1A2, GEMIN4, EEF1A1A, EEF1A1B, PPIE, TARS2, LOC100334396, EEF1A1L3, EEF1A1L2, PRKDC, HSPA4L, WBP4, LMF1, NCSTN, NUP85, HSP70L, NOP14, PNPT1, ADARB1A, EFL1, ADARB1B, LOC108179007, HSC70, PDCL3, VDRA, AGO1, RPL27A, AGO2, PA…	0.999999
GOTERM_BP_FAT	GO:0009059	macromolecule biosynthetic process	56	LOC110440214, LOC110437880, PGAP1, POP1, ACIN1A, DDX41, HSP90AA1.1, QKIB, PCLAF, AKT1, EEF2L2, CIAO2A, ZGC:66388, LOC108179221, AGO3A, CDKAL1, CBFA2T3, UTP18, DDX19A, SKIC8, CDC37, TBPL2, EEF1A2, GEMIN4, EEF1A1A, EEF1A1B, PPIE, TARS2, LOC100334396, EEF1A1L3, EEF1A1L2, PRKDC, HSPA4L, WBP4, LMF1, NCSTN, NUP85, HSP70L, NOP14, PNPT1, ADARB1A, EFL1, GFPT2, ADARB1B, LOC108179007, HSC70, PDCL3, VDRA, AG…	1
Annotation Cluster 121	Enrichment Score: 3.166533970316975E-5
Category	Term		Count	Genes	FDR
GOTERM_BP_FAT	GO:0048585	negative regulation of response to stimulus	4	APC2, IFT122, CASTOR1, SI:CH211-191I18.4	0.999866
GOTERM_BP_FAT	GO:0023057	negative regulation of signaling	3	APC2, IFT122, CASTOR1	0.999948
GOTERM_BP_FAT	GO:0009968	negative regulation of signal transduction	3	APC2, IFT122, CASTOR1	0.999948
GOTERM_BP_FAT	GO:0010648	negative regulation of cell communication	3	APC2, IFT122, CASTOR1	0.999948
