# Supplementary material for: Multiomics profiling of zebrafish embryonic cell line PAC2 across growth phases to assess its relevance for toxicological studies
Source: PLoS One. 2026 Apr 17;21(4):e0346109. doi: 10.1371/journal.pone.0346109 (PMC13089740; doi:10.1371/journal.pone.0346109)
Supplement: S11 Table — (XLSX) [file pone.0346109.s018.xlsx]

## Sheet: READ ME
S11 Table for manuscript "Multiomics profiling of zebrafish embryonic cell line PAC2 to assess its relevance for toxicological studies" by Degeratu et al.
S Table number	S Table name	Worksheet name	Short description of content
S11 Table	Supporting data for functional annotation analysis of all PAC2 genes expressed on the proteome and transriptome levels	S11_FA_proteomics_7465g	7465 gene symbols (converted from the total number of 7320 protein groups) were submited for functional annotation (FA) in DAVID Bioinformatics. Classification stringency was set to "Low" in DAVID Bioinformatics.
S11 Table	Supporting data for functional annotation analysis of all PAC2 genes expressed on the proteome and transriptome levels	S11_FA_transcriptomics_12172g	12172 genes (converted the the total of 14574 transcripts) were submited for functional annotation (FA) in DAVID Bioinformatics. Classification stringency was set to "Low" in DAVID Bioinformatics.
S11 Table	Supporting data for functional annotation analysis of all PAC2 genes expressed on the proteome and transriptome levels	S11_Cytoscape_categories_Revigo	Overview of gene ontology biological processes resulted from the functional annotation of the 7465 proteome-based genes (S11 Table Worksheet "S11_FA_proteomics_7465g") and the 12172 transcriptome-based genes (S11 Table Worksheet "S11_FA_transcriptomics_12172g") and analysed in Revigo. Cluster names were assigned by the authors.

## Sheet: S11_FA_proteomics_7465g
Category	Term		Count	Genes	FDR
GOTERM_BP_FAT	GO:0010467	gene expression	1091	NUP107, PGAP1, POP1, ALKBH8, ALKBH5, DIMT1L, ZGC:77262, ECE2B, SI:CH73-61D6.3, SMU1A, ZGC:66388, HEMK1, RBFOX1, RBFOX2, TYW5, NGDN, DNTTIP2, DICER1, LARS2, TBPL2, ZC3H11A, CLNS1A, SF1, SLBP, MRPL18, MRPL19, MRPL16, MRPL17, MRPL14, MRPL15, MRPL12, MRPL13, MRPL10, CIAO1, MRPL11, MRPL20, GRPEL1, PUSL1, MCTS1, TOE1, LYN, PRPF38B, PRPF38A, MTERF3, PMM2, EIF2AK3, MRPL27, LARP7, MRPL23, MRPL24, EIF4E2RS…	1.24806e-176
GOTERM_BP_FAT	GO:0009059	macromolecule biosynthetic process	1212	NUP107, PGAP1, POP1, AGLA, UXS1, ALKBH8, ALKBH5, HS2ST1B, DIMT1L, ZGC:77262, AKT1, ECE2B, SI:CH73-61D6.3, SMU1A, ZGC:66388, HEMK1, RBFOX1, RBFOX2, TYW5, NGDN, DNTTIP2, DICER1, LARS2, TBPL2, ZC3H11A, CLNS1A, SF1, SLBP, MRPL18, MRPL19, MRPL16, MRPL17, MRPL14, MRPL15, MRPL12, MRPL13, MRPL10, GXYLT1A, CIAO1, MRPL11, MRPL20, GRPEL1, PUSL1, MCTS1, TOE1, LYN, PRPF38B, PRPF38A, MTERF3, PMM2, EIF2AK3, MRP…	1.70295e-151
GOTERM_MF_FAT	GO:0003723	RNA binding	701	RPL4, CYFIP1, RPL30, RPL3, DQX1, RBM4.2, GPATCH1, RBM4.1, PHAX, HNRNPR, RPL8, RPL9, RPL6, ALKBH8, RRP9, RBM4.3, RPL7, DIMT1L, ZGC:77262, LUC7L, RPL35, RPL37, EARS2, DDX17, DDX18, RBFOX1, MBNL1, RBFOX2, MBNL2, TYW5, RPL23, RPL22, AIMP1A, DDX10, WDR75, DICER1, GTPBP4, SND1, TEP1, TDRD7B, UNC50, RPL24, NUP98, RPL26, SF1, SLBP, MRPL18, PRKRIP1, MRPL16, RNPC3, MRPL12, MRPL13, MRPL11, RRP7A, MRPL20, RP…	7.124e-130
GOTERM_BP_FAT	GO:0016070	RNA metabolic process	705	POP1, RRP1, RBM4.2, GPATCH1, RBM4.1, RRP8, ALKBH8, RBM4.3, RPL7, ALKBH5, CLP1, DIMT1L, ZGC:77262, CDK5RAP1, LUC7L, RPL35, SI:CH73-61D6.3, EARS2, SMU1A, DDX17, ZGC:66388, DDX18, RBFOX1, RBFOX2, MBNL2, TYW5, PIH1D1, NGDN, DNTTIP2, DDX10, WDR75, DICER1, AARSD1, SND1, LARS2, WDR82, TBPL2, TDRD7B, CLNS1A, TARS2, SRFBP1, TARS1, DUS3L, SF1, SLBP, PRKRIP1, RNPC3, RRP7A, RRS1, GAR1, PUSL1, LYN, TOE1, PRPF…	2.17755e-109
GOTERM_BP_FAT	GO:0034654	nucleobase-containing compound biosynthetic process	765	MT-CO1, POP1, UXS1, RRP1, RBM4.2, GPATCH1, RBM4.1, RRP8, ALKBH8, RBM4.3, RPL7, ALKBH5, CLP1, DIMT1L, ZGC:77262, CDK5RAP1, LUC7L, RPL35, SI:CH73-61D6.3, SMU1A, DDX17, ZGC:66388, DDX18, RBFOX1, RBFOX2, MBNL2, TYW5, PIH1D1, NGDN, DNTTIP2, DDX10, WDR75, DICER1, MTAP, ATP5FA1, ADCY9, WDR82, TBPL2, TDRD7B, CLNS1A, SRFBP1, HPRT1, DUS3L, SF1, SLBP, PRKRIP1, RNPC3, RRP7A, PRPSAP1, PRPSAP2, AFMID, RRS1, GA…	6.94317e-106
GOTERM_CC_FAT	GO:1990904	ribonucleoprotein complex	475	RPL4, RPL30, RPL3, RPL32, POP1, RPL31, DQX1, RPL34, RRP1, HNRNPR, RPL8, NOC2L, RPL9, RPL6, RRP9, RPL7, RPL36, LUC7L, RPL35, RPL38, RPL37, RPL39, SMU1A, DDX17, RPL21, PIH1D1, RPL23, RPL22, NGDN, WDR74, WDR75, DICER1, SND1, TEP1, SARNP, CLNS1A, RPL24, SRFBP1, RPL27, RPL26, RPL29, UBA52, RPL28, SF1, SLBP, MRPL18, PRKRIP1, MRPL19, MRPL16, MRPL17, MRPL14, MRPL15, ZGC:171772, RNPC3, MRPL12, MRPL13, MRP…	2.67136e-105
GOTERM_BP_FAT	GO:0090304	nucleic acid metabolic process	922	POP1, ALKBH8, ALKBH5, ZFYVE26, DIMT1L, ZGC:77262, SI:CH73-61D6.3, SMU1A, ZGC:66388, WDHD1, RBFOX1, ENDOG, RBFOX2, TYW5, NGDN, DNTTIP2, DICER1, SND1, LARS2, PLEX9.1, TBPL2, CLNS1A, LOC101883771, SF1, SLBP, PUSL1, TOE1, LYN, PRPF38B, PRPF38A, MTERF3, LARP7, TBL3, LAS1L, EIF6, AGO4, TDP1, AGO1, AGO2, SRSF2A, SRSF2B, PQBP1, TRMT112, CHAF1A, SRSF10B, FASTK, CNOT6A, LRRC47, UPF2, UPF1, CNOT6L, NSUN4, N…	7.74443e-99
GOTERM_BP_FAT	GO:0006396	RNA processing	522	POP1, RRP1, RBM4.2, GPATCH1, RBM4.1, RRP8, ALKBH8, RBM4.3, RPL7, ALKBH5, CLP1, DIMT1L, ZGC:77262, CDK5RAP1, LUC7L, RPL35, SMU1A, DDX17, ZGC:66388, DDX18, RBFOX1, RBFOX2, MBNL2, TYW5, PIH1D1, NGDN, DNTTIP2, DDX10, WDR75, DICER1, TDRD7B, CLNS1A, SRFBP1, DUS3L, SF1, SLBP, PRKRIP1, RNPC3, RRP7A, RRS1, GAR1, PUSL1, LYN, TOE1, PRPF38B, LGALS3A, PRPF38A, LARP7, WDR55, HNRNPL, HNRNPM, TBL3, HNRNPK, LAS1L…	2.06201e-94
GOTERM_BP_FAT	GO:0141187	nucleic acid biosynthetic process	633	POP1, RRP1, RBM4.2, GPATCH1, RBM4.1, RRP8, ALKBH8, RBM4.3, RPL7, ALKBH5, CLP1, DIMT1L, ZGC:77262, CDK5RAP1, LUC7L, RPL35, SI:CH73-61D6.3, SMU1A, DDX17, ZGC:66388, DDX18, RBFOX1, RBFOX2, MBNL2, TYW5, PIH1D1, NGDN, DNTTIP2, DDX10, WDR75, DICER1, WDR82, TBPL2, TDRD7B, CLNS1A, SRFBP1, DUS3L, SF1, SLBP, PRKRIP1, RNPC3, RRP7A, RRS1, GAR1, PUSL1, LYN, TOE1, PRPF38B, LGALS3A, PRPF38A, MTERF3, LARP7, WDR5…	2.68058e-91
GOTERM_BP_FAT	GO:0032774	RNA biosynthetic process	612	POP1, RRP1, RBM4.2, GPATCH1, RBM4.1, RRP8, ALKBH8, RBM4.3, RPL7, ALKBH5, CLP1, DIMT1L, ZGC:77262, CDK5RAP1, LUC7L, RPL35, SI:CH73-61D6.3, SMU1A, DDX17, ZGC:66388, DDX18, RBFOX1, RBFOX2, MBNL2, TYW5, PIH1D1, NGDN, DNTTIP2, DDX10, WDR75, DICER1, WDR82, TBPL2, TDRD7B, CLNS1A, SRFBP1, DUS3L, SF1, SLBP, PRKRIP1, RNPC3, RRP7A, RRS1, GAR1, PUSL1, LYN, TOE1, PRPF38B, LGALS3A, PRPF38A, MTERF3, LARP7, WDR5…	7.8243e-89
GOTERM_BP_FAT	GO:0006412	translation	295	RPL4, EIF4A2, RPL3, RPL32, RPL31, PARS2, RPL34, RPL8, EIF4A1A, RPL9, RPL6, RPS15, RPS14, RPS17, RPS16, RPL18A, RPS19, RPS18, RPL36, RPL35, EEF2L2, RPL38, DENR, EIF2D, ETF1B, RPL37, RPS11, PELO, RPL39, EARS2, RPS13, EIF2A, RPS12, HEMK1, RPL21, RPL23, RPL22, MRPS18B, MRPS18A, AARSD1, GTPBP1, MRPS18C, LARS2, EIF4A1B, GUF1, RPL24, TARS2, RPL27, RPL26, RPL29, EIF1B, TARS1, UBA52, RPL28, SLBP, AARS1, A…	1.90988e-87
GOTERM_BP_FAT	GO:0022613	ribonucleoprotein complex biogenesis	290	SRPK1B, LTV1, SRPK1A, RRP1, PPAN, FCF1, NOC2L, PWP1, RRP8, RPL7, RPS15, RPS14, RPS16, SNRPD2, RPS19, DIMT1L, SNRPD1, CLP1, RPL35, LUC7L, RPL38, DENR, EIF2D, SNRPD3, RPS12, ABT1, DDX18, IMP3, SCAF11, PIH1D1, NGDN, WDR74, DDX10, WDR75, IMP4, CRNKL1, GTPBP4, XPO1B, GRWD1, CLNS1A, XPO1A, SRFBP1, RPL26, NMD3, NPM1A, NPM1B, RRP7A, DHX30, RPL5B, RPL5A, PDCD11, ZNHIT6, GAR1, DHX37, RRS1, NUP88, LYAR, AAR…	4.82615e-86
GOTERM_BP_FAT	GO:0042254	ribosome biogenesis	209	LTV1, RRP1, PPAN, FCF1, NOC2L, PWP1, RRP8, RPL7, RPS15, RPS14, RPS16, RPS19, DIMT1L, RPL35, RPS12, ABT1, DDX18, IMP3, PIH1D1, NGDN, WDR74, DDX10, WDR75, IMP4, GTPBP4, XPO1B, GRWD1, XPO1A, SRFBP1, RPL26, NMD3, NPM1A, NPM1B, RRP7A, DHX30, RPL5B, RPL5A, PDCD11, ZNHIT6, GAR1, DHX37, RRS1, NUP88, LYAR, MTERF3, PNO1, WDR55, TBL3, RPS28, LAS1L, EIF6, AIRIM, MPHOSPH10, NOL10, NOL11, RPS21, PAK1IP1, RPLP0…	5.1979e-64
GOTERM_BP_FAT	GO:0051641	cellular localization	858	CASKB, NUP107, PGAP1, CASKA, ITSN1, SCAMP4, ZFYVE27, ANKFY1, WLS, STARD3, ATG3, STARD4, YWHAQB, PDZK1, YWHAQA, SCAMP1, SCAMP3, SCAMP2, MFFA, RUFY1, TOMM20B, ZFYVE16, TOMM20A, ZC3H11A, UNC50, ARF4A, RABL3, ARF4B, UNC119B, SAR1B, AAAS, DYNC2LI1, RHOT2, GRPEL1, ATG7, VTI1B, LRBA, UNC119A2, EXOC6B, SNF8, SNUPN, VANGL2, EIF6, NMT2, ARF6A, ARF6B, TMEM107L, PIGU, ARF1, CCDC88AB, SNX12, TJP1A, TJP1B, SAR…	1.57742e-63
GOTERM_CC_FAT	GO:0005739	mitochondrion	744	COQ8AA, MT-ND4, MT-ND5, CLPB, GLDC, MT-CO1, ARAF, ABAT, GHITM, MICOS13, MICOS10, MT-ND2, ALKBH7, OXCT1A, MT-ND1, LACTB, SAMM50L, CDK5RAP1, FDXR, MMUT, RPL37, EARS2, GSTK1, ENDOG, MFFA, ARMC1, LARS2, TOMM20B, TOMM20A, SCO1, WDR81, MTHFD2, ETHE1, FDX1, TMEM126A, UQCRC1, PCXA, MT-CO2, TARS2, ADPRS, LETMD1, TARS1, PI4K2A, LIPT2, NLRX1, SHMT2, ABCB7, MRPL18, SHMT1, MRPL19, MRPL16, PPIFB, MRPL17, ABCB8…	6.69582e-61
GOTERM_BP_FAT	GO:0046907	intracellular transport	504	VPS29, IPO11, ARCN1A, NUP107, ARCN1B, ITSN1, PHAX, PTPN23B, PTPN23A, SAMM50L, TFG, WDR91, AP1S2, ANKFY1, VPS35, VPS36, VPS39, WLS, NUP214, VPS18, STARD4, PRKCI, SCRIB, NUP93, TOMM20B, ZFYVE16, TOMM20A, WDR81, IFT81, XPO1B, SARNP, ZC3H11A, RABL3, ARF4A, ARF4B, XPO1A, NUP98, VPS25, VPS28, POM121, SAR1B, IPO13B, VPS26C, VPS26B, AAAS, PRKCZ, DYNC2LI1, RHOT2, NUP85, VPS11, NUP88, VPS16, VTI1B, MYO5AA,…	1.986e-59
GOTERM_BP_FAT	GO:0070727	cellular macromolecule localization	634	VPS29, IPO11, CASKB, ARCN1A, NUP107, ARCN1B, PGAP1, CASKA, PHAX, PTPN23B, EMC10, PTPN23A, SCAMP4, SAMM50L, ZFYVE27, AP1S2, VPS35, VPS36, VPS39, WLS, NUP214, VPS18, ATG3, PRKCI, YWHAQB, ATP6AP1B, SCRIB, PDZK1, YWHAQA, SCAMP1, SCAMP3, SCAMP2, MFFA, NUP93, RUFY1, DYNC1LI1, TOMM20B, TOMM20A, XPO1B, UNC50, RABL3, ARF4A, ARF4B, XPO1A, NUP98, VPS25, VPS28, UNC119B, POM121, SEH1L, SAR1B, IPO13B, VPS26C, …	1.03852e-56
GOTERM_BP_FAT	GO:0045184	establishment of protein localization	493	VPS29, IPO11, ARCN1A, NUP107, ARCN1B, PGAP1, PHAX, PTPN23B, EMC10, PTPN23A, SCAMP4, SAMM50L, AP1S2, VPS35, VPS36, VPS39, WLS, NUP214, VPS18, ATG3, SCRIB, SCAMP1, SCAMP3, SCAMP2, MFFA, NUP93, RUFY1, DYNC1LI1, TOMM20B, TOMM20A, XPO1B, RABL3, ARF4A, ARF4B, XPO1A, NUP98, VPS25, VPS28, UNC119B, POM121, SEH1L, SAR1B, IPO13B, VPS26C, VPS26B, GRPEL1, NUP85, VPS11, NUP88, ATG7, VPS16, VTI1B, UNC119A2, EXO…	1.92822e-56
GOTERM_BP_FAT	GO:0008104	protein localization	632	VPS29, IPO11, CASKB, ARCN1A, NUP107, ARCN1B, PGAP1, CASKA, PHAX, PTPN23B, EMC10, PTPN23A, SCAMP4, SAMM50L, ZFYVE27, AP1S2, VPS35, VPS36, VPS39, WLS, NUP214, VPS18, ATG3, PRKCI, YWHAQB, ATP6AP1B, SCRIB, PDZK1, YWHAQA, SCAMP1, SCAMP3, SCAMP2, MFFA, NUP93, RUFY1, DYNC1LI1, TOMM20B, TOMM20A, XPO1B, UNC50, RABL3, ARF4A, ARF4B, XPO1A, NUP98, VPS25, VPS28, UNC119B, POM121, SEH1L, SAR1B, IPO13B, VPS26C, …	2.81694e-56
GOTERM_BP_FAT	GO:0033036	macromolecule localization	753	VPS29, IPO11, CASKB, ARCN1A, NUP107, ARCN1B, PGAP1, CASKA, PHAX, PTPN23B, EMC10, PTPN23A, SCAMP4, SAMM50L, ZFYVE27, AP1S2, VPS35, VPS36, VPS39, WLS, VTG1, NUP214, STARD3, VPS18, ATG3, VTG2, STARD4, PRKCI, STARD5, YWHAQB, VTG5, OSBPL10B, ATP6AP1B, SCRIB, PDZK1, YWHAQA, SCAMP1, CRABP2A, SCAMP3, SCAMP2, MFFA, NUP93, RUFY1, DYNC1LI1, RBP4, CRABP2B, TOMM20B, RBP5, TOMM20A, XPO1B, SARNP, ZC3H11A, UNC50…	1.8715e-52
GOTERM_BP_FAT	GO:0015031	protein transport	435	VPS29, IPO11, ARCN1A, NUP107, ARCN1B, PGAP1, PHAX, PTPN23B, PTPN23A, SCAMP4, SAMM50L, AP1S2, VPS35, VPS36, VPS39, WLS, NUP214, VPS18, ATG3, SCRIB, SCAMP1, SCAMP3, SCAMP2, NUP93, RUFY1, DYNC1LI1, TOMM20B, TOMM20A, XPO1B, RABL3, ARF4A, ARF4B, XPO1A, NUP98, VPS25, VPS28, UNC119B, POM121, SEH1L, SAR1B, IPO13B, VPS26C, VPS26B, GRPEL1, NUP85, VPS11, NUP88, ATG7, VPS16, VTI1B, UNC119A2, EXOC6B, SNF8, SN…	1.2767e-51
GOTERM_BP_FAT	GO:0016071	mRNA metabolic process	320	SRPK1B, SRPK1A, EIF4A3, RBM4.2, RBM4.1, GPATCH1, RBM4.3, PNN, ALKBH5, SNRPD2, SNRPD1, CLP1, ZGC:77262, MAGOH, LUC7L, ETF1B, SNRPD3, PELO, SMU1A, SRRM2, DDX17, ZGC:66388, RBFOX1, AQR, RBFOX2, MBNL2, SCAF11, CRNKL1, SND1, CDC40, JMJD6, SRRM1, DHX40, XRN1, PDE12, HNRNPL2, CLNS1A, XRN2, DUS3L, SF1, PTBP1A, SLBP, PTBP1B, DHX8, PRKRIP1, CSTF3, CSTF2, CWF19L2, RNPC3, HTATSF1, DHX34, CSTF1, DHX38, SYMPK,…	7.66633e-51
GOTERM_MF_FAT	GO:0003735	structural constituent of ribosome	143	RPL4, RPL30, RPL3, RPL32, RPL31, RPL34, RPP30, RPL8, RPL10A, RPL9, RPL6, RPL7, RPS15, RPS14, RPS17, RPS16, RPL18A, RPS19, RPS18, RPL36, RPL35, RPL38, RPL37, RPS11, RPS10, RPL39, RPS13, RPS12, RPS9, RPL21, RPS7, RPS5, RPL23, RPL22, RPS6, MRPS18B, MRPS18A, RPSA, MRPS18C, RPS8B, RPL7L1, RPS8A, RPL24, RPL27, RPL26, RPL29, UBA52, RPL28, DAP3, MRPL18, MRPL19, MRPL16, MRPL17, MRPL14, MRPL15, ZGC:171772,…	7.08144e-49
GOTERM_BP_FAT	GO:0051649	establishment of localization in cell	572	VPS29, IPO11, ARCN1A, NUP107, ARCN1B, ITSN1, PHAX, PTPN23B, PTPN23A, SAMM50L, TFG, WDR91, AP1S2, ANKFY1, VPS35, VPS36, VPS39, WLS, NUP214, STARD3, VPS18, STARD4, PRKCI, SCRIB, NUP93, TOMM20B, ZFYVE16, TOMM20A, WDR81, IFT81, XPO1B, SARNP, ZC3H11A, RABL3, ARF4A, ARF4B, XPO1A, NUP98, VPS25, VPS28, POM121, SEH1L, SAR1B, IPO13B, VPS26C, VPS26B, AAAS, PRKCZ, SKA2, DYNC2LI1, RHOT2, NUP85, VPS11, NUP88, …	4.05948e-49
GOTERM_BP_FAT	GO:0008380	RNA splicing	214	SRPK1B, SRPK1A, EIF4A3, RTCB, RBM4.2, RBM4.1, RBM4.3, PNN, SNRPD2, SNRPD1, CLP1, ZGC:77262, MAGOH, LUC7L, SNRPD3, SMU1A, SRRM2, DDX17, ZGC:66388, RBFOX1, AQR, RBFOX2, MBNL2, SCAF11, CRNKL1, CDC40, JMJD6, DHX40, CLNS1A, SF1, PTBP1A, PTBP1B, DHX8, PRKRIP1, CWF19L2, RNPC3, HTATSF1, DHX38, AAR2, PRPF38B, LGALS3A, PRPF38A, LARP7, HNRNPK, SNW1, CWF19L1, RNPS1, CDK12, SUGP1, QKI2, ZBTB8OS, PRPF19, SRSF2…	3.08999e-48
GOTERM_BP_FAT	GO:0071705	nitrogen compound transport	540	VPS29, IPO11, ARCN1A, NUP107, ARCN1B, PGAP1, PHAX, PTPN23B, PTPN23A, SCAMP4, SAMM50L, AP1S2, VPS35, VPS36, VPS39, WLS, NUP214, VPS18, ATG3, LRRC8AA, SCRIB, LRRC8AB, SCAMP1, SCAMP3, SCAMP2, NUP93, RUFY1, DYNC1LI1, TOMM20B, TOMM20A, XPO1B, SARNP, ZC3H11A, RABL3, ARF4A, ARF4B, XPO1A, NUP98, VPS25, VPS28, SLBP, UNC119B, POM121, SEH1L, SAR1B, IPO13B, VPS26C, VPS26B, SLC29A1A, GRPEL1, NUP85, VPS11, NUP…	3.20964e-47
GOTERM_CC_FAT	GO:0005840	ribosome	164	RPL4, RPL30, RPL3, RPL32, RPL31, RPL34, RPP30, RPL8, RPL10A, RPL9, RPL6, RPL7, RPS15, RPS14, RPS17, RPS16, RPL18A, RPS19, RPS18, RPL36, RPL35, RPL38, RPL37, RPS11, RPS10, RPL39, RPS13, EIF2A, RPS12, RPS9, RPL21, RPS7, RPS5, RPL23, RPL22, RPS6, MRPS18B, MRPS18A, RPSA, MRPS18C, RPS8B, RPL7L1, RPS8A, RPL24, RPL27, RPL26, RPL29, UBA52, RPL28, DAP3, MRPL18, MRPL19, MRPL16, MRPL17, MRPL14, MRPL15, ZGC:…	5.38095e-45
GOTERM_BP_FAT	GO:0006364	rRNA processing	148	LTV1, LOC110437880, RRP1, PPAN, FCF1, PWP1, RRP8, RPL7, FBL, RPS16, DIMT1L, RPL35, MTREX, ABT1, DDX18, RPS7, IMP3, PIH1D1, NGDN, DDX10, WDR75, IMP4, WBP11, FTSJ3, EBNA1BP2, DKC1, RPS8B, RPL7L1, NCL, RPS8A, MRTO4, NHP2, GEMIN4, SRFBP1, ZGC:86811, UTP25, NOP2, RPF2, NOP9, RPF1, RRP7A, EMG1, PDCD11, ZNHIT6, DHX37, GAR1, RRS1, LYAR, NOP14, RPP40, WDR55, RCL1, RPS28, TBL3, GNL3L, LSM6, EIF6, LAS1L, MP…	4.34315e-44
GOTERM_BP_FAT	GO:0016072	rRNA metabolic process	155	LTV1, LOC110437880, RRP1, PPAN, FCF1, PWP1, RRP8, RPL7, FBL, RPS16, DIMT1L, RPL35, MTREX, PELO, ABT1, DDX18, RPS7, IMP3, PIH1D1, NGDN, DDX10, WDR75, IMP4, WBP11, FTSJ3, EBNA1BP2, XRN1, DKC1, RPS8B, RPL7L1, NCL, RPS8A, MRTO4, NHP2, GEMIN4, SRFBP1, ZGC:86811, UTP25, NOP2, RPF2, NOP9, RPF1, RRP7A, EMG1, PDCD11, ZNHIT6, DHX37, GAR1, RRS1, LYAR, NOP14, RPP40, WDR55, RCL1, RPS28, TBL3, GNL3L, LSM6, EIF…	3.67666e-43
GOTERM_CC_FAT	GO:0005829	cytosol	766	RPL4, PI4K2B, VPS29, IPO11, RPL30, RPL3, RPL32, RPL31, RPL34, ARAF, HTRA1A, RPL8, ENO3, HTRA1B, RPL6, RPL7, RABGEF1, AS3MT, DPYSL3, WDR91, RPL36, CDK5RAP1, ANKFY1, RPL35, RPL38, VPS35, RPL37, RPL39, GUK1A, ATG3, STARD4, PRKCI, ACOT7, RPL21, CSNK2A1, OSBPL10B, RPL23, AFAP1, WDR73, GAPVD1, ZGC:110366, CRABP2A, SND1, RIMOC1, MTAP, CRABP2B, ZFYVE16, RBP5, WDR81, PRKD3, INPPL1B, CLNS1A, RPL24, PPP2R1B…	1.65916e-42
GOTERM_CC_FAT	GO:0044391	ribosomal subunit	136	RPL4, RPL30, RPL3, RPL32, RPL31, RPL34, RPL8, RPL10A, RPL6, RPL7, RPS15, RPS14, RPS16, RPL18A, RPS19, RPS18, RPL36, RPL35, RPL38, RPL37, RPS11, RPS10, RPL39, RPS13, EIF2A, RPS12, RPS9, RPL21, RPS7, RPS5, RPL23, MRPS18A, RPSA, MRPS18C, RPS8B, RPL7L1, RPS8A, RPL24, RPL27, RPL26, RPL29, RPL28, DAP3, MRPL19, MRPL16, MRPL17, MRPL14, MRPL15, ZGC:171772, MRPL12, MRPL13, MRPL10, MRPL11, RPL5B, RPL5A, RPL…	9.93336e-41
GOTERM_MF_FAT	GO:0140098	catalytic activity, acting on RNA	238	EIF4A2, RTCA, PARS2, EIF4A3, RTCB, THUMPD3, EIF4A1A, ALKBH8, ALKBH5, DIMT1L, DHX58, TRMT44, EARS2, DDX17, DDX18, ENDOG, TYW5, PRORSD1, METTL1, DDX10, DICER1, AARSD1, SND1, DHX40, LARS2, EIF4A1B, MARF1, XRN1, PDE12, LACTB2, XRN2, TARS2, TARS1, DUS3L, AARS1, AARS2, DHX8, DHX9, TRMT2A, LARS1B, DHX30, DHX34, DHX36, DHX37, DHX38, PUSL1, TRMT1L, LYN, TOE1, LOC108179007, PTRHD1, DDX3XA, EPRS1, AGO4, DDX…	6.57611e-40
KEGG_PATHWAY	dre03040:Spliceosome		139	EIF4A3, TCERG1A, TCERG1B, EFTUD2, SRSF7A, SNRPD2, PUF60A, SNRPD1, PUF60B, MAGOH, SNRPD3, AQR, THOC1, THOC3, THOC2, WBP11, SNRPD3L, CRNKL1, CDC40, PRPF4, PRPF6, PRPF3, SNRPG, PPIE, SNRNP27, PPIH, SRSF4, SNRPE, SNRPF, SNRPC, SNRNP200, SNRPA, SNRPB, SRSF9, DDX5, DHX8, RBM8A, PRPF8, SRSF5A, SRSF5B, HNRNPUA, DHX38, HNRNPUB, HSP70L, HSP70.3, HSP70.2, HSPA8, PRPF38B, HSP70.1, PRPF38A, CCDC12, FUS, ALYRE…	1.69685e-40
GOTERM_MF_FAT	GO:1901363	heterocyclic compound binding	1234	COQ8AA, CASKB, CASKA, UXS1, ARAF, ACCS, ROCK2A, TBK1, RPS6KA3A, AKT2, RPS6KA3B, AKT1, MYH9A, MYH9B, CSNK2A1, AAK1A, DICER1, AAK1B, LARS2, ARF4A, RABL3, ARF4B, ITPK1B, SHMT2, SAR1B, ABCB7, SHMT1, AGAP1, ABCB8, PORB, AGAP3, PORA, ZGC:55461, CYB5R2, CYB5R1, RHOT2, CYB5R3, FIGNL1, LYN, EIF2AK3, EIF2AK2, EIF2AK4, LOC137487253, PPIP5K1A, DHFR, EIF5, UCK1, ARF6A, HYOU1, ARF6B, CDC42L, ARF1, KIF1CA, PRKA…	2.3601e-39
GOTERM_BP_FAT	GO:0000375	RNA splicing, via transesterification reactions	160	SRPK1B, SRPK1A, DBR1, GEMIN2, EIF4A3, RBM4.2, RBM4.1, CWC25, RBM4.3, EFTUD2, SRSF7A, SNRPD2, PUF60A, SNRPD1, PUF60B, ZGC:77262, CWC22, LUC7L, ILF3B, SNRPD3, SMU1A, ZGC:66388, DDX17, IK, AQR, SCAF11, SNRPD3L, CRNKL1, CDC40, DHX40, PRPF4, PRPF6, HNRNPUL1, PRPF3, CLNS1A, SI:CH211-107M4.1, GEMIN4, SNRPG, GEMIN5, GEMIN6, SNRPE, SNRPF, SNRPC, GEMIN8, SNRNP200, SNRPA, SNRPB, SRSF9, SF1, DDX5, DHX8, RBM8…	4.60973e-39
GOTERM_BP_FAT	GO:0000398	mRNA splicing, via spliceosome	160	SRPK1B, SRPK1A, DBR1, GEMIN2, EIF4A3, RBM4.2, RBM4.1, CWC25, RBM4.3, EFTUD2, SRSF7A, SNRPD2, PUF60A, SNRPD1, PUF60B, ZGC:77262, CWC22, LUC7L, ILF3B, SNRPD3, SMU1A, ZGC:66388, DDX17, IK, AQR, SCAF11, SNRPD3L, CRNKL1, CDC40, DHX40, PRPF4, PRPF6, HNRNPUL1, PRPF3, CLNS1A, SI:CH211-107M4.1, GEMIN4, SNRPG, GEMIN5, GEMIN6, SNRPE, SNRPF, SNRPC, GEMIN8, SNRNP200, SNRPA, SNRPB, SRSF9, SF1, DDX5, DHX8, RBM8…	4.60973e-39
GOTERM_BP_FAT	GO:0000377	RNA splicing, via transesterification reactions with bulged adenosine as nucleophile	160	SRPK1B, SRPK1A, DBR1, GEMIN2, EIF4A3, RBM4.2, RBM4.1, CWC25, RBM4.3, EFTUD2, SRSF7A, SNRPD2, PUF60A, SNRPD1, PUF60B, ZGC:77262, CWC22, LUC7L, ILF3B, SNRPD3, SMU1A, ZGC:66388, DDX17, IK, AQR, SCAF11, SNRPD3L, CRNKL1, CDC40, DHX40, PRPF4, PRPF6, HNRNPUL1, PRPF3, CLNS1A, SI:CH211-107M4.1, GEMIN4, SNRPG, GEMIN5, GEMIN6, SNRPE, SNRPF, SNRPC, GEMIN8, SNRNP200, SNRPA, SNRPB, SRSF9, SF1, DDX5, DHX8, RBM8…	4.60973e-39
GOTERM_BP_FAT	GO:0006397	mRNA processing	260	SRPK1B, SRPK1A, EIF4A3, RBM4.2, RBM4.1, GPATCH1, RBM4.3, PNN, ALKBH5, SNRPD2, SNRPD1, CLP1, ZGC:77262, MAGOH, LUC7L, SNRPD3, SMU1A, SRRM2, DDX17, ZGC:66388, RBFOX1, AQR, RBFOX2, MBNL2, SCAF11, CRNKL1, CDC40, JMJD6, SRRM1, DHX40, HNRNPL2, CLNS1A, XRN2, DUS3L, SF1, PTBP1A, SLBP, PTBP1B, DHX8, PRKRIP1, CSTF3, CSTF2, CWF19L2, RNPC3, HTATSF1, CSTF1, DHX38, SYMPK, AAR2, PTBP2B, PRPF38B, LGALS3A, PRPF38…	2.23552e-38
GOTERM_MF_FAT	GO:1901265	nucleoside phosphate binding	1177	COQ8AA, CASKB, CASKA, UXS1, ARAF, ROCK2A, TBK1, RPS6KA3A, AKT2, RPS6KA3B, AKT1, MYH9A, MYH9B, CSNK2A1, AAK1A, DICER1, AAK1B, LARS2, ARF4A, RABL3, ARF4B, ITPK1B, SAR1B, ABCB7, AGAP1, ABCB8, PORB, AGAP3, PORA, ZGC:55461, CYB5R2, CYB5R1, RHOT2, CYB5R3, FIGNL1, LYN, EIF2AK3, EIF2AK2, EIF2AK4, LOC137487253, PPIP5K1A, DHFR, EIF5, UCK1, ARF6A, HYOU1, ARF6B, CDC42L, ARF1, KIF1CA, PRKAG1, MRPL39, PIP4K2CA…	3.57425e-37
GOTERM_MF_FAT	GO:0000166	nucleotide binding	1172	COQ8AA, CASKB, CASKA, UXS1, ARAF, ROCK2A, TBK1, RPS6KA3A, AKT2, RPS6KA3B, AKT1, MYH9A, MYH9B, CSNK2A1, AAK1A, DICER1, AAK1B, LARS2, ARF4A, RABL3, ARF4B, ITPK1B, SAR1B, ABCB7, AGAP1, ABCB8, PORB, AGAP3, PORA, ZGC:55461, CYB5R2, CYB5R1, RHOT2, CYB5R3, FIGNL1, LYN, EIF2AK3, EIF2AK2, EIF2AK4, LOC137487253, PPIP5K1A, DHFR, EIF5, UCK1, ARF6A, HYOU1, ARF6B, CDC42L, ARF1, KIF1CA, PRKAG1, MRPL39, PIP4K2CA…	3.57425e-37
GOTERM_MF_FAT	GO:0140640	catalytic activity, acting on a nucleic acid	337	EIF4A2, SMARCAL1, VPS72A, RTCA, DQX1, PARS2, EIF4A3, RTCB, THUMPD3, EIF4A1A, RPL9, ALKBH8, ALKBH5, DIMT1L, DHX58, TRMT44, EARS2, DDX17, DDX18, AQR, ENDOG, TYW5, PRORSD1, METTL1, RECQL, DDX10, DICER1, AARSD1, SND1, DHX40, LARS2, EIF4A1B, MARF1, XRN1, PDE12, PLEX9.1, LACTB2, TEP1, XRN2, SMARCAD1B, TARS2, TARS1, DUS3L, EXD2, AARS1, AARS2, SRCAP, DHX8, DHX9, TRMT2A, LARS1B, DHX30, DHX34, DHX36, HLTF,…	1.44042e-36
GOTERM_MF_FAT	GO:0043168	anion binding	1218	COQ8AA, CASKB, CASKA, AVIL, UXS1, ARAF, ACCS, ZFYVE1, ROCK2A, TBK1, RPS6KA3A, AKT2, RPS6KA3B, AKT1, MYH9A, MYH9B, CSNK2A1, AAK1A, DICER1, CRABP2A, AAK1B, LARS2, CRABP2B, RBP5, ARF4A, RABL3, ARF4B, ITPK1B, SHMT2, SAR1B, ABCB7, SHMT1, FLII, AGAP1, ABCB8, PORB, AGAP3, PORA, ZGC:55461, GSTR, CYB5R2, CYB5R1, RHOT2, CYB5R3, CRABP1B, FIGNL1, LYN, EIF2AK3, EIF2AK2, NR2F2, EIF2AK4, LOC137487253, PPIP5K1A,…	4.90508e-36
GOTERM_BP_FAT	GO:0009056	catabolic process	686	GLDC, AGLA, ZGC:110239, ZMP:0000000662, ABAT, PTPN23B, PTPN23A, OXCT1A, FNBP1L, ENO3, LIPF, ZGC:123305, PSMD8, PSMD6, ROCK2A, RNF114, PSMD7, PSMD2, PSMD3, PSMD1, PLCE1, VPS36, VPS39, GABARAPL2, ATG3, ACOT8, ENDOG, ACOT7, IAH1, SI:DKEY-239J18.3, SI:DKEY-239J18.2, ATG10, DICER1, ARMC8, ATG12, SND1, RIMOC1, WDR81, WDR82, PLEX9.1, CLPP, GABARAPB, GABARAPA, RBCK1, VPS25, UBA52, VPS28, PLBD2, NEDD4A, N…	1.66291e-35
GOTERM_MF_FAT	GO:0016818	hydrolase activity, acting on acid anhydrides, in phosphorus-containing anhydrides	432	CLPB, SMC5, SMC3, SMC4, SMC2, GTPBP1, GTPBP4, SMARCAD1B, RABL3, ARF4A, ARF4B, SRCAP, SAR1B, ABCB7, AGAP1, ABCB8, ZGC:55461, AGAP3, GNAI2B, GNAI2A, RHOT2, FIGNL1, GNAV1, RALBA, RALBB, LHPP, GPN2, GPN1, GPN3, ARF6A, ARF6B, RALAB, CDC42L, ITPA, RALAA, ARF1, SRP54, ARHGAP5, SAR1AA, MTG2, ABCD3A, CHD4B, CHD4A, ABCD3B, ATP1A1A.1, RAB1AA, SI:CH211-11K18.4, RAB1AB, NUDT3B, RRAS2, GNL1, RAB11BB, TUBB2B, L…	6.56848e-34
GOTERM_MF_FAT	GO:0016817	hydrolase activity, acting on acid anhydrides	432	CLPB, SMC5, SMC3, SMC4, SMC2, GTPBP1, GTPBP4, SMARCAD1B, RABL3, ARF4A, ARF4B, SRCAP, SAR1B, ABCB7, AGAP1, ABCB8, ZGC:55461, AGAP3, GNAI2B, GNAI2A, RHOT2, FIGNL1, GNAV1, RALBA, RALBB, LHPP, GPN2, GPN1, GPN3, ARF6A, ARF6B, RALAB, CDC42L, ITPA, RALAA, ARF1, SRP54, ARHGAP5, SAR1AA, MTG2, ABCD3A, CHD4B, CHD4A, ABCD3B, ATP1A1A.1, RAB1AA, SI:CH211-11K18.4, RAB1AB, NUDT3B, RRAS2, GNL1, RAB11BB, TUBB2B, L…	6.56848e-34
GOTERM_MF_FAT	GO:0016462	pyrophosphatase activity	427	CLPB, SMC5, SMC3, SMC4, SMC2, GTPBP1, GTPBP4, SMARCAD1B, RABL3, ARF4A, ARF4B, SRCAP, SAR1B, ABCB7, AGAP1, ABCB8, ZGC:55461, AGAP3, GNAI2B, GNAI2A, RHOT2, FIGNL1, GNAV1, RALBA, RALBB, LHPP, GPN2, GPN1, GPN3, ARF6A, ARF6B, RALAB, CDC42L, ITPA, RALAA, ARF1, SRP54, ARHGAP5, SAR1AA, MTG2, ABCD3A, CHD4B, CHD4A, ABCD3B, ATP1A1A.1, RAB1AA, SI:CH211-11K18.4, RAB1AB, NUDT3B, RRAS2, GNL1, RAB11BB, TUBB2B, L…	3.78909e-33
GOTERM_BP_FAT	GO:0048193	Golgi vesicle transport	147	STEEP1, ARCN1A, ARCN1B, SYS1, KDELR2A, CUX1B, GOLGA4, RAB41, GOLGA5, TFG, RAB14L, ANKFY1, BCAP29, SEC22BB, SEC22BA, GOLGA7, CCDC93, COG8, TRAPPC2L, COG7, COG6, COG5, COG4, COG3, COG2, COG1, RINT1, TRAPPC6BL, ZW10, GOLPH3B, GOLPH3A, PREB, KDELR3, PHAF1, GOLT1BB, LLGL1, LLGL2, GOLT1BA, COPB2, COPA, TMED10, PEF1, SAR1B, COPB1, TEX261, SNX3, SCFD1, SPAST, SNX2, AP1M2, SEC31B, VTI1B, SEC31A, TRAPPC2, …	3.27757e-33
GOTERM_MF_FAT	GO:0017076	purine nucleotide binding	1093	COQ8AA, CASKB, CASKA, UXS1, ARAF, ROCK2A, TBK1, RPS6KA3A, AKT2, RPS6KA3B, AKT1, MYH9A, MYH9B, CSNK2A1, AAK1A, DICER1, AAK1B, LARS2, ARF4A, RABL3, ARF4B, ITPK1B, SAR1B, ABCB7, AGAP1, ABCB8, PORB, AGAP3, PORA, ZGC:55461, RHOT2, FIGNL1, LYN, EIF2AK3, EIF2AK2, EIF2AK4, LOC137487253, PPIP5K1A, DHFR, EIF5, UCK1, ARF6A, HYOU1, ARF6B, CDC42L, ARF1, KIF1CA, PRKAG1, PIP4K2CA, ARHGAP5, AACS, IKBKB, SAR1AA, …	5.39141e-32
GOTERM_BP_FAT	GO:0006886	intracellular protein transport	249	STEEP1, VPS29, IPO11, NUP107, PTPN23B, PTPN23A, SAMM50L, RAB14L, AP1S2, BCAP29, LONP2, VPS35, ARFIP1, SEC62, VPS36, VPS39, WLS, NUP214, VPS18, COG7, COG3, MON1BB, AP1B1, SCRIB, MAPK8IP3, NUP93, TOMM20B, TOMM20A, XPO1B, SNX27B, RABL3, ARF4A, ARF4B, XPO1A, NUP98, VPS25, VPS28, POM121, STXBP3, IPO13B, SAR1B, STXBP2, VPS26C, PIK3R4, VPS26B, SCFD1, SNX2, SCFD2, NUP85, VPS8, VPS11, NUP88, VPS16, VTI1B,…	2.47883e-30
GOTERM_BP_FAT	GO:0006996	organelle organization	960	MT-ND4, NUP107, MT-ND5, AVIL, GHITM, MT-ND2, ZFYVE1, MT-ND1, ROCK2A, ALKBH5, ZFYVE27, DPYSL3, LIMA1A, ANLN2, MCAMB, ATG3, GABARAPL2, MYH9B, WU:FI46H04, RFX2, EML1, EML2, CD2AP, MFFA, SCO1, TMEM126A, GABARAPB, SI:CH211-166A6.5, PPP2R1BA, PPP2R1BB, GABARAPA, ZGC:110216, UNC119B, FHL3A, FHL3B, SAR1B, FLII, NCAPG, IQGAP1, KRT18A.1, ZGC:55461, IQGAP3, NCAPH, DYNC2LI1, EPB41L5, RHOT2, FIGNL1, ATG7, ATG…	3.21822e-30
GOTERM_MF_FAT	GO:0017111	ribonucleoside triphosphate phosphatase activity	394	CLPB, SMC5, SMC3, SMC4, SMC2, GTPBP1, GTPBP4, SMARCAD1B, RABL3, ARF4A, ARF4B, SRCAP, SAR1B, ABCB7, AGAP1, ABCB8, ZGC:55461, AGAP3, GNAI2B, GNAI2A, RHOT2, FIGNL1, GNAV1, RALBA, RALBB, GPN2, GPN1, GPN3, ARF6A, ARF6B, RALAB, CDC42L, RALAA, ARF1, SRP54, ARHGAP5, SAR1AA, MTG2, ABCD3A, CHD4B, CHD4A, ABCD3B, ATP1A1A.1, RAB1AA, SI:CH211-11K18.4, RAB1AB, RRAS2, GNL1, RAB11BB, TUBB2B, LSG1, KIFC1, TCP1, AR…	1.94356e-29
GOTERM_BP_FAT	GO:0044085	cellular component biogenesis	828	MT-ND4, NUP107, MT-ND5, NOC2L, MT-ND2, ZFYVE1, MT-ND1, PSMD9, ALKBH5, ZFYVE27, DIMT1L, PSMD5, LIMA1A, SETA, ANLN2, MCAMB, SI:CH73-61D6.3, ATG3, GABARAPL2, DAXX, NGDN, RFX2, SCO1, CLNS1A, TMEM126A, GABARAPB, PPP2R1BA, PPP2R1BB, GABARAPA, ZGC:110216, UNC119B, ABCB7, FLII, COPS7A, IQGAP1, IQGAP3, CIAO1, DYNC2LI1, ATG7, ATG5, MCTS1, PLXNA1A, HEXIM1, MTERF3, LSM14AB, LSM14AA, SETB, H1-0, AIF1L, TBL3, …	2.70114e-29
GOTERM_BP_FAT	GO:0019538	protein metabolic process	1391	COQ8AA, CASKB, PGAP1, CASKA, UXS1, ZGC:110239, ARAF, PTPN11A, PSMD8, PSMD9, LACTB, SI:CH1073-391I24.1, PSMD6, ROCK2A, TBK1, HS2ST1B, PSMD7, RPS6KA3A, AKT2, PSMD2, PSMD3, RPS6KA3B, AKT1, PSMD1, ECE2B, ADAM8B, ADAM8A, ZGC:66388, HEMK1, SI:DKEY-239J18.3, SI:DKEY-239J18.2, CSNK2A1, AAK1A, AAK1B, BCR, LARS2, PTPN11B, RBCK1, PAMR1A, SLBP, MRPL18, MRPL19, MRPL16, MRPL17, MRPL14, MRPL15, AGAP3, MRPL12, M…	2.74565e-29
GOTERM_CC_FAT	GO:0031981	nuclear lumen	540	ZGC:92664, RPL3, POP1, RBM4.2, RBM4.1, GPATCH4, NOC2L, RRP8, RBM4.3, SI:DKEY-92I17.2, ALKBH5, RPS6KA3A, DIMT1L, ZGC:77262, RPS6KA3B, SI:CH73-61D6.3, NFRKB, SMU1A, DDX18, WDHD1, MBNL1, DAXX, MBNL2, NGDN, WDR74, DNTTIP2, WDR75, GTPBP4, NUP93, WDR82, INPPL1B, PSME3, PSME1, PSME2, INPPL1A, SRCAP, MEAF6, PRKDC, PRKRIP1, MYNN, NOLC1, RRP7A, RRS1, GAR1, HEXIM1, TOE1, PNO1, SETD1A, LARP7, UPF3B, MLLT1B, …	8.29289e-29
GOTERM_BP_FAT	GO:0022618	protein-RNA complex assembly	107	SRPK1B, SRPK1A, GEMIN2, RPS15, RPS14, SNRPD2, PUF60A, RPS19, SNRPD1, CLP1, PUF60B, RUVBL2, RUVBL1, LUC7L, RPL38, EIF2D, DENR, SNRPD3, ABT1, SCAF11, PIH1D1, RPS5, RPSA, SNRPD3L, CRNKL1, PRPF6, CLNS1A, MRTO4, GEMIN4, SNRPG, GEMIN5, GEMIN6, SNRPE, SNRPF, SNRPC, GEMIN8, SNRNP200, RPF2, PRPF8, EIF3EA, RRP7A, RPL5B, RPL5A, EIF3S10, ZNHIT6, KHDC4, SMN1, AAR2, MDN1, MCTS1, YJU2, EIF2S2, LSM4, RPS28, EIF2…	1.04683e-28
GOTERM_BP_FAT	GO:0071826	protein-RNA complex organization	109	SRPK1B, SRPK1A, GEMIN2, RPS15, RPS14, SNRPD2, PUF60A, RPS19, SNRPD1, CLP1, PUF60B, RUVBL2, RUVBL1, LUC7L, RPL38, EIF2D, DENR, SNRPD3, ABT1, SCAF11, PIH1D1, RPS5, RPSA, SNRPD3L, CRNKL1, PRPF6, CLNS1A, MRTO4, GEMIN4, SNRPG, GEMIN5, GEMIN6, SNRPE, SNRPF, SNRPC, GEMIN8, SNRNP200, RPF2, PRPF8, EIF3EA, RRP7A, RPL5B, RPL5A, EIF3S10, ZNHIT6, KHDC4, SMN1, AAR2, MDN1, MCTS1, YJU2, EIF2S2, LSM4, DNAJC17, RP…	2.25853e-28
GOTERM_MF_FAT	GO:0140657	ATP-dependent activity	331	EIF4A2, SMARCAL1, VPS72A, CLPB, DQX1, EIF4A3, SMC5, SMC3, EIF4A1A, RPL9, SMC4, NUBP1, ATP6V0CB, NUBP2, SMC2, DHX58, LONP1, LONP2, NAV1A, DYNC2H1, DDX17, DDX18, MYH9A, ATP6V1G1, AQR, MYH9B, RECQL, DDX10, DICER1, BCS1L, AFG3L1, DHX40, AFG3L2, EIF4A1B, KATNAL1, CLPP, ATP2B1A, SMARCAD1B, KIF20A, ATP6V0D1, SRCAP, DHX8, DHX9, ABCB7, HSPA4L, MYO6A, ABCB8, DHX30, KIF20BA, SPAST, DHX34, FIGNL1, DHX36, HLT…	5.21438e-28
GOTERM_MF_FAT	GO:0035639	purine ribonucleoside triphosphate binding	1031	COQ8AA, CASKB, CASKA, ARAF, ROCK2A, TBK1, RPS6KA3A, AKT2, RPS6KA3B, AKT1, MYH9A, MYH9B, CSNK2A1, AAK1A, DICER1, AAK1B, LARS2, ARF4A, RABL3, ARF4B, ITPK1B, SAR1B, ABCB7, AGAP1, ABCB8, AGAP3, ZGC:55461, RHOT2, FIGNL1, LYN, EIF2AK3, EIF2AK2, EIF2AK4, LOC137487253, PPIP5K1A, EIF5, UCK1, ARF6A, HYOU1, ARF6B, CDC42L, ARF1, KIF1CA, PIP4K2CA, ARHGAP5, AACS, IKBKB, SAR1AA, TUBA1B, ABCD3A, ABCD3B, ATP1A1A.…	6.26368e-28
GOTERM_MF_FAT	GO:0003729	mRNA binding	191	IGF2BP2A, CPEB4B, FMR1, EIF4A3, RBM4.2, KHDRBS1B, KHDRBS1A, HNRNPR, PARK7, CPEB4A, IGF2BP2B, EDC3, SRSF7A, EIF4ENIF1, LARP6A, RBMS2B, RBMS2A, KHSRP, RPL35, LUC7L, ILF3B, ETF1B, EIF2A, DDX17, RBFOX1, AQR, RBFOX2, ANGEL2, RPS5, LARP4B, THOC2, THOC5, CDC40, ATXN2L, CARHSP1, RBMS1A, HNRNPL2, TDRD7B, NCL, SERBP1A, SERBP1B, RPL24, GEMIN5, SRSF4, SNRPC, SF1, PTBP1A, DDX6, SLBP, PTBP1B, DDX5, RBM8A, YTHD…	7.3775e-28
KEGG_PATHWAY	dre03010:Ribosome		124	RPL4, RPL30, RPL3, RPL32, RPL31, RPL34, RPL8, RPL10A, RPL9, RPL6, RPL7, RPS15, RPS14, RPS17, RPS16, RPL18A, RPS19, RPS18, RPL36, RPL35, RPL38, RPL37, RPS11, RPS10, RPL39, RPS13, RPS12, RPS9, RPL21, RPS7, RPS5, RPL23, RPL22, RPS6, MRPS18A, RPSA, MRPS18C, RPS8B, RPS8A, RPL24, RPL27, RPL26, RPL29, UBA52, RPL28, MRPL18, MRPL19, MRPL16, MRPL17, MRPL14, MRPL15, ZGC:171772, MRPL12, MRPL13, MRPL10, MRPL1…	7.83873e-28
GOTERM_BP_FAT	GO:0016192	vesicle-mediated transport	471	VPS29, ARCN1A, ARCN1B, ITSN1, PTPN23B, PTPN23A, FNBP1L, RABGEF1, ZFYVE27, TFG, WDR91, AP1S2, ANKFY1, VPS35, FNBP1B, VPS36, VPS39, STARD3, VPS18, SCRIB, GAPVD1, ZFYVE16, WDR81, ARF4A, ARF4B, VPS25, VPS28, NEDD4A, SAR1B, VPS26B, SI:CH211-204C21.1, VPS11, VPS16, VTI1B, MYO5AA, MYO5AB, RAB3IP, UNC119A2, EXOC6B, SNF8, EHD3, PPT1, ARF6A, ARF6B, CDC42L, CDK16, SRPX, ARF1, DENND1A, CLTB, STON1, SNX12, CH…	4.55636e-27
GOTERM_CC_FAT	GO:0005730	nucleolus	205	RPL3, POP1, EIF4A3, PPAN, FCF1, GPATCH4, NOC2L, RRP8, DIMT1L, RPS13, ABT1, DDX18, DAXX, IMP3, NGDN, WDR74, DNTTIP2, WDR75, IMP4, GTPBP4, JMJD6, GRWD1, MEAF6, PRKDC, DHX9, PRKRIP1, NOLC1, NPM1A, NPM1B, CDKN2AIP, RRP7A, PDCD11, GAR1, DHX37, RRS1, LYAR, PNO1, RCC2, UPF3B, PUM3, WDR55, TBL3, RPS28, EIF6, MPHOSPH10, NOL10, NOL11, TOP2A, TOP2B, PHF2, FEN1, PAK1IP1, OLA1, NAT10, AATF, WDR46, WDR43, SMG6…	4.69855e-27
GOTERM_CC_FAT	GO:0022626	cytosolic ribosome	80	RPL4, RPL30, RPL3, RPL32, RPL31, RPLP1, RPL34, RPLP0, RPL8, RPL10A, RPL6, RPL7, RPS4X, RPS15, RPS14, RPL7A, RPS16, RPL18A, RPS19, RPL36, RPLP2, RPL35, RPL38, RPL37, RPS11, RPS10, RPL39, RPS13, EIF2A, RPS12, RPS9, RPL21, RPS7, RPL23, RPS5, FAUA, FAUB, RPL13A, RPSA, RPS3A, RPS8B, RPL7L1, RPS8A, RPL24, RPL27, RPL26, RPL29, RPL28, RPL10, RPL12, RPL11, RPL36A, RPS27L, ZGC:171772, RPL5B, RPL5A, RPS15A,…	1.86501e-26
GOTERM_MF_FAT	GO:0032553	ribonucleotide binding	1042	COQ8AA, CASKB, CASKA, ARAF, ROCK2A, TBK1, RPS6KA3A, AKT2, RPS6KA3B, AKT1, MYH9A, MYH9B, CSNK2A1, AAK1A, DICER1, AAK1B, LARS2, ARF4A, RABL3, ARF4B, ITPK1B, SAR1B, ABCB7, AGAP1, ABCB8, PORB, AGAP3, PORA, ZGC:55461, RHOT2, FIGNL1, LYN, EIF2AK3, EIF2AK2, EIF2AK4, LOC137487253, PPIP5K1A, EIF5, UCK1, ARF6A, HYOU1, ARF6B, CDC42L, ARF1, KIF1CA, PRKAG1, PIP4K2CA, ARHGAP5, AACS, IKBKB, SAR1AA, TUBA1B, ABCD…	3.32477e-26
GOTERM_MF_FAT	GO:0032555	purine ribonucleotide binding	1036	COQ8AA, CASKB, CASKA, ARAF, ROCK2A, TBK1, RPS6KA3A, AKT2, RPS6KA3B, AKT1, MYH9A, MYH9B, CSNK2A1, AAK1A, DICER1, AAK1B, LARS2, ARF4A, RABL3, ARF4B, ITPK1B, SAR1B, ABCB7, AGAP1, ABCB8, AGAP3, ZGC:55461, RHOT2, FIGNL1, LYN, EIF2AK3, EIF2AK2, EIF2AK4, LOC137487253, PPIP5K1A, EIF5, UCK1, ARF6A, HYOU1, ARF6B, CDC42L, ARF1, KIF1CA, PRKAG1, PIP4K2CA, ARHGAP5, AACS, IKBKB, SAR1AA, TUBA1B, ABCD3A, ABCD3B, …	4.76673e-26
GOTERM_BP_FAT	GO:0019637	organophosphate metabolic process	383	PANK4, PI4K2B, UGP2B, UGP2A, PANK2, LPGAT1, PGAP1, MT-CO1, UXS1, NUDT1, NUDT2, NADSYN1, NUDT5, ENO3, ITPKCB, LOC103911725, FLAD1, NME2B.1, FDXR, PLCE1, GUK1A, PDHX, ACOT8, ENTPD1, AMPD2A, PANK1B, ACOT7, ENTPD6, TALDO1, PISD, PLPP6, PLPP5, ATP5FA1, ADCY9, INPPL1B, SUCLG2, NT5C1BB, INPPL1A, FAR1, NNT2, HPRT1, PLPP3, AMPD2B, PI4K2A, PLBD2, GNE, UCKL1B, CDS1, UCK2B, UCK2A, ITPK1B, MTMR2, MTMR8, MTMR9…	1.77288e-25
GOTERM_CC_FAT	GO:0031967	organelle envelope	392	IPO11, MT-ND4, NUP107, MT-ND5, MT-CO1, GHITM, MICOS13, TMEM97, MICOS10, MT-ND2, MT-ND1, SAMM50L, SI:DKEYP-82A1.6, RPL37, NUP214, ENDOG, NUP210, MFFA, NUP93, ARMC1, TOMM20B, TOMM20A, UNC50, TMEM126A, MT-CO2, NUP98, LETMD1, NUP205, POM121, SEH1L, ABCB7, MTMR8, ABCB8, AAAS, MTMR6, RHOT2, CYB5R3, GRPEL1, LOC101882355, NUP85, NUP88, PRELID3A, APOOL, APOOA, ARL2BP, SFXN3, SFXN4, SFXN1, BCL2A, SFXN2, LO…	1.78507e-25
GOTERM_MF_FAT	GO:0030554	adenyl nucleotide binding	834	COQ8AA, CASKB, CASKA, UXS1, ARAF, ROCK2A, TBK1, RPS6KA3A, AKT2, RPS6KA3B, AKT1, MYH9A, MYH9B, CSNK2A1, AAK1A, DICER1, AAK1B, LARS2, ITPK1B, ABCB7, ABCB8, PORB, PORA, FIGNL1, LYN, EIF2AK3, EIF2AK2, EIF2AK4, LOC137487253, PPIP5K1A, DHFR, UCK1, HYOU1, KIF1CA, PRKAG1, PIP4K2CA, AACS, IKBKB, ABCD3A, ABCD3B, ATP1A1A.1, JAK1, UPF1, RIPK2, SPHK2, SIRT4, SIRT5, SIRT6, BAZ1B, SIRT1, SIRT2, SIRT3, TUT1, LOC…	2.94874e-25
GOTERM_BP_FAT	GO:0051169	nuclear transport	98	LTV1, IPO11, NUP107, NUP188, CSE1L, PHAX, HIKESHI, IPO7, IPO4, IPO8, IPO9, KPNA6, KPNA4, KPNA5, KPNA2, KPNA3, KPNA1, NUP214, PCID2, THOC1, THOC3, THOC2, THOC5, THOC7, THOC6, NUP93, XPO1B, SARNP, ZC3H11A, XPO1A, NUP98, KPNB3, KPNB1, POM121, ANP32A, IPO13B, NMD3, NPM1A, NPM1B, AAAS, NUP160, NOP9, NUP85, NUP88, MDN1, NUP155, ALYREF, NUP153, SI:DKEY-17O15.2, SNUPN, RANGAP1A, EIF6, LOC101885456, NUTF2…	3.42896e-25
GOTERM_BP_FAT	GO:0006913	nucleocytoplasmic transport	98	LTV1, IPO11, NUP107, NUP188, CSE1L, PHAX, HIKESHI, IPO7, IPO4, IPO8, IPO9, KPNA6, KPNA4, KPNA5, KPNA2, KPNA3, KPNA1, NUP214, PCID2, THOC1, THOC3, THOC2, THOC5, THOC7, THOC6, NUP93, XPO1B, SARNP, ZC3H11A, XPO1A, NUP98, KPNB3, KPNB1, POM121, ANP32A, IPO13B, NMD3, NPM1A, NPM1B, AAAS, NUP160, NOP9, NUP85, NUP88, MDN1, NUP155, ALYREF, NUP153, SI:DKEY-17O15.2, SNUPN, RANGAP1A, EIF6, LOC101885456, NUTF2…	3.42896e-25
GOTERM_BP_FAT	GO:0006399	tRNA metabolic process	129	MTFMT, PUS10, TP53RK, POP1, PRORP, PARS2, RPP30, RTCB, THUMPD3, THUMPD1, YARS1, YARS2, THG1L, ALKBH8, NARS1, CLP1, NARS2, CDK5RAP1, TRMT44, EARS2, RARS2, RARS1, TYW5, METTL1, PUS1, CDKAL1, TRNT1, AARSD1, PUS7, FTSJ1, RPP25L, LARS2, TARS2, CARS1, TARS1, DUS3L, CARS2, AARS1, AARS2, METTL2A, DDX1, THADA, LARS1B, OSGEP, PUSL1, TRMT1L, VARS1, RPP40, LOC108179007, SEPSECS, LSM6, EPRS1, TRMT13, FARSA, P…	3.78845e-25
GOTERM_BP_FAT	GO:0042274	ribosomal small subunit biogenesis	66	LTV1, WDR3, NAT10, WDR46, WDR43, RPS4X, RPS15, RPS14, TRMT112, RPS16, NOB1, RPS19, RIOK2, RIOK1, RPS12, ABT1, UTP15, NOM1, RPS9, RPS7, IMP3, RPS5, NGDN, WDR75, RPSA, RPS3A, DDX52, MRPS7, PWP2H, RPS8B, RPS8A, SRFBP1, ZGC:86811, UTP25, HEATR1, RPS27L, NPM1A, NPM1B, NOP9, RRP7A, SNU13A, SNU13B, RPS15A, BMS1, DHX37, RRS1, RRP36, SLX9, DCAF13, UTP6, NOP14, UTP4, RIOK3, PNO1, UTP3, RPP40, RPS28, TBL3, …	1.85444e-24
GOTERM_BP_FAT	GO:0009057	macromolecule catabolic process	358	AGLA, EIF4A3, ZGC:110239, ZMP:0000000662, PTPN23B, PTPN23A, PSMD8, HERC4, PSMD6, HERC3, ROCK2A, RNF114, PSMD7, CDC23, CTSBA, PSMD2, PSMD3, MAGOH, LONP1, FBXO4, LONP2, PSMD1, ETF1B, CUL1B, CUL1A, PELO, VPS36, SKP1, ATG3, GID8A, ENDOG, SI:DKEY-239J18.3, SI:DKEY-239J18.2, FBXO2, GID8B, YOD1, DICER1, ARMC8, ATG12, SND1, XRN1, WDR81, WDR82, PDE12, PLEX9.1, CLPP, XRN2, RBCK1, KCTD17, VPS25, UBA52, VPS2…	1.9411e-24
GOTERM_CC_FAT	GO:0005681	spliceosomal complex	128	GEMIN2, DQX1, EIF4A3, CWC25, CWC27, EFTUD2, PNN, SNRPD2, SNRPD1, CWC22, MAGOH, LUC7L, SNRPD3, SMU1A, SRRM2, AQR, SNRPD3L, CRNKL1, CDC40, SRRM1, DHX40, PRPF4, PRPF6, PRPF3, CLNS1A, SNRPG, PPIE, SNRPE, SNRPF, SNRPC, SNRNP200, SNRPA, SNRPB, SF1, ZCCHC8, DHX8, RBM8A, PRKRIP1, CWF19L2, RNPC3, HTATSF1, PRPF8, HNRNPA0L, DHX38, KHDC4, SMN1, PRPF38B, LGALS3A, PRPF38A, CCDC12, YJU2, CWC15, HNRPKL, LSM5, LS…	2.67097e-24
GOTERM_CC_FAT	GO:0015934	large ribosomal subunit	82	RPL4, RPL30, RPL3, RPL32, RPL31, RPLP1, RPL34, RPLP0, MRPL38, MRPL34, RPL8, RPL10A, RPL6, MRPL32, RPL7, MRPL4, MRPL41, MRPL3, MRPL42, RPL7A, MRPL2, MRPL40, RPL18A, RPL36, RPLP2, RPL35, RPL38, RPL37, RPL39, NSUN4, RPL21, RPL23, NSUN3, MRPL49, RPL13A, MRPL47, MRPL46, MRPL43, MRPL44, MRPL51, RPL7L1, RPL24, RPL27, RPL26, RPL29, RPL28, RPL10, RPL12, MRPL19, RPL11, MRPL16, RPL36A, MRPL17, MRPL14, ZGC:1…	2.67097e-24
GOTERM_CC_FAT	GO:0030684	preribosome	73	LTV1, LOC110437880, WDR3, RRP1, PPAN, FCF1, NOC2L, WDR46, RRP9, RPS4X, FBL, FBXW11A, NOB1, RIOK2, RIOK1, RRP15, UTP15, WDR36, UTP11, RPS7, IMP3, NGDN, WDR74, WDR75, IMP4, RPS3A, UTP18, FTSJ3, PWP2H, EBNA1BP2, NSA2, RPS8A, MRTO4, SRFBP1, UTP25, NIP7, MAK16, HEATR1, SI:DKEY-251I10.3, NOC4L, NOP9, RPF1, NOL6, RRP7A, SNU13A, EMG1, SNU13B, RPS15A, PDCD11, RRS1, RRP36, UTP20, ZNF622, SLX9, DCAF13, MDN1…	6.82316e-24
GOTERM_MF_FAT	GO:0097367	carbohydrate derivative binding	1093	COQ8AA, CASKB, CASKA, ARAF, ROCK2A, TBK1, RPS6KA3A, AKT2, RPS6KA3B, AKT1, CHID1, MYH9A, MYH9B, CSNK2A1, AAK1A, DICER1, AAK1B, LARS2, ARF4A, RABL3, ARF4B, ITPK1B, SAR1B, ABCB7, AGAP1, ABCB8, PORB, AGAP3, PORA, ZGC:55461, RHOT2, FIGNL1, LYN, EIF2AK3, EIF2AK2, EIF2AK4, LOC137487253, PPIP5K1A, EIF5, UCK1, ARF6A, HYOU1, ARF6B, CDC42L, ARF1, KIF1CA, PRKAG1, PIP4K2CA, ARHGAP5, AACS, IKBKB, SAR1AA, TUBA1…	9.06406e-23
KEGG_PATHWAY	dre03013:Nucleocytoplasmic transport		100	IPO11, NUP107, NUP188, CSE1L, EIF4A3, PHAX, IPO7, IPO4, PNN, IPO8, IPO9, MAGOH, KPNA6, KPNA4, KPNA5, KPNA2, KPNA3, KPNA1, NUP214, NUP210, THOC1, THOC3, THOC2, THOC5, THOC7, THOC6, SRRM1, NUP93, XPO1B, EEF1A2, XPO1A, NUP98, KPNB3, KPNB1, EEF1A1L3, EEF1A1L2, NUP205, POM121, EEF1A1L1, SEH1L, RBM8A, IPO13B, NMD3, AAAS, NUP160, NUP85, NUP88, NUP155, ALYREF, PYM1, UPF3B, NUP153, SNUPN, RANGAP1A, RNPS1,…	3.29226e-23
GOTERM_MF_FAT	GO:0008135	translation factor activity, RNA binding	98	EIF4A2, CPEB4B, CPEB4A, EIF4A1A, EEF1B2, EIF4ENIF1, ELOCB, EEF2L2, EIF2D, DENR, ETF1B, EIF2A, GTPBP1, TUFM, EIF4A1B, GTPBP1L, EIF4E1C, EEF1A2, EIF1B, EEF1A1L3, EEF1A1L2, EEF1A1L1, EEF2A.1, EIF5A2, SUPT6H, GSPT1, EIF3EA, CTIF, EIF3S10, EIF4EBP1, EIF2B5, EEFSEC, EIF2B4, EIF2B3, EIF2B2, EIF2AK3, EIF2S2, SUPT5H, EIF4E2RS1, EIF1, EIF2S3, EIF5, EIF6, DHX29, GFM1, EIF4E3, EIF4EB, EIF4EA, EEF2K, EEF2B, N…	2.44681e-22
GOTERM_MF_FAT	GO:0180051	translation factor activity	98	EIF4A2, CPEB4B, CPEB4A, EIF4A1A, EEF1B2, EIF4ENIF1, ELOCB, EEF2L2, EIF2D, DENR, ETF1B, EIF2A, GTPBP1, TUFM, EIF4A1B, GTPBP1L, EIF4E1C, EEF1A2, EIF1B, EEF1A1L3, EEF1A1L2, EEF1A1L1, EEF2A.1, EIF5A2, SUPT6H, GSPT1, EIF3EA, CTIF, EIF3S10, EIF4EBP1, EIF2B5, EEFSEC, EIF2B4, EIF2B3, EIF2B2, EIF2AK3, EIF2S2, SUPT5H, EIF4E2RS1, EIF1, EIF2S3, EIF5, EIF6, DHX29, GFM1, EIF4E3, EIF4EB, EIF4EA, EEF2K, EEF2B, N…	2.44681e-22
GOTERM_CC_FAT	GO:0005759	mitochondrial matrix	138	PDK3A, NDUFA10, NUDT1, ALKBH7, ABHD11, FPGS, LONP1, PDK4, PMPCB, PMPCA, HADH, EARS2, PDK1, PDHX, ALDH2.2, ALDH2.1, MRPS18A, MRPS18C, LACTB2, GUF1, TFAM, ADPRS, DAP3, MRPL19, MRPL16, AK3, MRPL17, AK4, MRPL14, MRPL15, MRPL12, MRPL13, MRPL10, MRPL11, MRPL20, DHX30, CCNB1, PITRM1, GRPEL1, DNAJC19, HSPA9, UQCC2, ZGC:171480, MRPL27, MRPL28, MRPL23, MRPL24, MRPL21, MRPL22, CS, MRPS17, MRPS16, FASTKD2, M…	4.16918e-22
GOTERM_BP_FAT	GO:0033554	cellular response to stress	387	MDC1, CLPB, TRRAP, ZMP:0000000662, SMC5, ALKBH7, RRP8, SMC2, ZFYVE26, NUPR1B, MCAMB, GABARAPL2, WDHD1, CSNK2A1, SMARCAD1B, GABARAPB, ADPRS, GABARAPA, URI1, SAMTOR, SEH1L, PRKDC, NPRL3, SI:DKEY-74K8.3, PPIFB, PRDX2, PRDX5, PRDX1, ATG7, NHEJ1, ATG5, EDEM3, EDEM1, EIF2AK3, ERLIN1, ERLIN2, EIF2AK4, TBL2, TDP1, MMS19, BCL2A, TNCB, RAD18, LGMN, WACA, SI:CH73-173P19.1, PRKAG1, WDR45, CHAF1A, PAXX, PBK, …	8.75037e-22
GOTERM_BP_FAT	GO:0006753	nucleoside phosphate metabolic process	233	PANK4, UGP2B, UGP2A, PANK2, MT-CO1, UXS1, NUDT1, NUDT2, NADSYN1, NUDT5, ENO3, FLAD1, NME2B.1, FDXR, GUK1A, PDHX, ACOT8, ENTPD1, AMPD2A, PANK1B, ACOT7, ENTPD6, TALDO1, ATP5FA1, ADCY9, SUCLG2, NT5C1BB, FAR1, NNT2, HPRT1, AMPD2B, GNE, UCKL1B, UCK2B, UCK2A, ATP5L, PRPSAP1, PRPSAP2, INSRA, PPCS, AFMID, NADKB, PMM2, PAICS, MRPL24, DERA, HPRT1L, UCK1, CTPS1A, ADA, ITPA, ENO1A, ENO1B, PFAS, MT-ATP6, HINT…	1.78807e-21
GOTERM_MF_FAT	GO:0005524	ATP binding	772	COQ8AA, CASKB, CASKA, ARAF, ROCK2A, TBK1, RPS6KA3A, AKT2, RPS6KA3B, AKT1, MYH9A, MYH9B, CSNK2A1, AAK1A, DICER1, AAK1B, LARS2, ITPK1B, ABCB7, ABCB8, FIGNL1, LYN, EIF2AK3, EIF2AK2, EIF2AK4, LOC137487253, PPIP5K1A, UCK1, HYOU1, KIF1CA, PIP4K2CA, AACS, IKBKB, ABCD3A, ABCD3B, ATP1A1A.1, JAK1, UPF1, RIPK2, SPHK2, BAZ1B, TUT1, LOC100334396, LOC794952, CLK4B, KARS1, PAK2B, PAK2A, WRN, BTAF1, HARS, ATAD3,…	1.99566e-20
GOTERM_BP_FAT	GO:0043436	oxoacid metabolic process	289	FAAH, PRKAB1B, GLDC, PRKAB1A, ECI1, ABAT, ALKBH7, ENO3, ZGC:123305, AS3MT, GLUD1A, MMUT, GLUD1B, SEPHS1, SEPHS3, GAMT, MCCC2, PDHX, ACOT8, ACOT7, OXSM, ECH1, ZGC:56585, HIBADHB, HIBADHA, GCAT, MTAP, GCSHA, PCXA, PTGR1.1, PTGES, LDHBA, SRCAP, PDXDC1, SHMT2, SHMT1, HACD3, HACD2, ASAH1B, ASAH1A, LDHA, SGPL1, INSRA, MARC1, LDHD, AFMID, PNPO, ASL, LTA4H, DECR2, MGST3A, LDHBB, MGST3B, PCK2, DECR1, MTHF…	2.32347e-20
GOTERM_BP_FAT	GO:0055086	nucleobase-containing small molecule metabolic process	245	PANK4, UGP2B, UGP2A, PANK2, MT-CO1, UXS1, NUDT1, NUDT2, NADSYN1, NUDT5, ENO3, FLAD1, NME2B.1, FDXR, GUK1A, PDHX, ACOT8, ENTPD1, AMPD2A, PANK1B, ACOT7, ENTPD6, TALDO1, ATP5FA1, MTAP, ADCY9, SUCLG2, NT5C1BB, FAR1, NNT2, HPRT1, AMPD2B, GNE, UCKL1B, UCK2B, UCK2A, ATP5L, PRPSAP1, PRPSAP2, INSRA, PPCS, AFMID, NADKB, PMM2, PAICS, MRPL24, DERA, HPRT1L, ALDH6A1, UCK1, CTPS1A, ADA, ITPA, ENO1A, ENO1B, PFAS…	3.21827e-20
GOTERM_BP_FAT	GO:0019752	carboxylic acid metabolic process	286	FAAH, PRKAB1B, GLDC, PRKAB1A, ECI1, ABAT, ALKBH7, ENO3, ZGC:123305, AS3MT, GLUD1A, MMUT, GLUD1B, SEPHS1, SEPHS3, GAMT, MCCC2, PDHX, ACOT8, ACOT7, OXSM, ECH1, ZGC:56585, HIBADHB, HIBADHA, GCAT, MTAP, GCSHA, PCXA, PTGR1.1, PTGES, LDHBA, SRCAP, PDXDC1, SHMT2, SHMT1, HACD3, HACD2, ASAH1B, ASAH1A, LDHA, SGPL1, INSRA, LDHD, AFMID, PNPO, ASL, LTA4H, DECR2, MGST3A, LDHBB, MGST3B, PCK2, DECR1, MTHFR, PYCR…	4.65676e-20
GOTERM_BP_FAT	GO:0042273	ribosomal large subunit biogenesis	51	PAK1IP1, PPAN, NOC2L, RPL7, TRMT112, RPL7A, RPL35, RBM34, RRP15, DDX18, AFG2A, WDR74, URB1, GNL2, GTPBP4, FTSJ3, EBNA1BP2, NSA2, BXDC2, RPL7L1, MRTO4, RPL26, DDX28, NIP7, MAK16, NOP2, NOL9, NPM1A, SDAD1, NPM1B, RPF2, TMA16, RPF1, RPL5B, RPL5A, ZNHIT6, RPL14, RRS1, HEATR3, ZNF622, MDN1, NOP16, RPL35A, WDR12, BOP1, LAS1L, EIF6, AIRIM, NOP53, RSL24D1, PES	8.70834e-20
GOTERM_BP_FAT	GO:0090407	organophosphate biosynthetic process	224	PANK4, PI4K2B, PANK2, LPGAT1, PGAP1, MT-CO1, UXS1, NUDT2, NADSYN1, ITPKCB, LOC103911725, FLAD1, NME2B.1, PDHX, AMPD2A, PANK1B, PISD, ATP5FA1, ADCY9, HPRT1, AMPD2B, PI4K2A, UCKL1B, CDS1, UCK2B, UCK2A, ATP5L, PRPSAP1, PCYT1AB, PGS1, PTDSS2, PRPSAP2, PPCS, PCYT1AA, AFMID, PNPO, NADKB, CHKB, PMM2, PAICS, MRPL24, PPIP5K1A, HPRT1L, ZGC:77375, UCK1, PCYT1BA, PEMT, CTPS1A, ADA, PTDSS1A, CDS2, GPHNA, PIGS…	1.45747e-19
GOTERM_MF_FAT	GO:0032559	adenyl ribonucleotide binding	777	COQ8AA, CASKB, CASKA, ARAF, ROCK2A, TBK1, RPS6KA3A, AKT2, RPS6KA3B, AKT1, MYH9A, MYH9B, CSNK2A1, AAK1A, DICER1, AAK1B, LARS2, ITPK1B, ABCB7, ABCB8, FIGNL1, LYN, EIF2AK3, EIF2AK2, EIF2AK4, LOC137487253, PPIP5K1A, UCK1, HYOU1, KIF1CA, PRKAG1, PIP4K2CA, AACS, IKBKB, ABCD3A, ABCD3B, ATP1A1A.1, JAK1, UPF1, RIPK2, SPHK2, BAZ1B, TUT1, LOC100334396, LOC794952, CLK4B, KARS1, PAK2B, PAK2A, WRN, BTAF1, HARS…	2.18905e-19
GOTERM_BP_FAT	GO:0006457	protein folding	111	ERO1A, ERO1B, TOR2A, CWC27, CLGN, DNAJB1B, PDIA3, DNAJC3A, DNAJC3B, DNAJB1A, PDIA7, PDIA5, PDIA4, CDC37, CRYABB, DNAJB11, FKBP8, PPIE, PPIH, FKBP9, PPIG, FKBP4, PPIB, PPID, FKBP5, PPIC, FKBP2, HSPA4L, PPIFB, ARL2, HSP90B1, GRPEL1, HSPA4B, HSPA4A, HSP70L, TXNDC5, HSPA9, HSP70.3, TRAP1, HSP70.2, HSPA8, HSP70.1, HSPA5, ST13, TBCD, TBCB, TBCA, HSC70, CCT6A, TBCE, CALR, FKBP11, DNAJB6A, HSP90AB1, PPWD…	8.11899e-19
GOTERM_BP_FAT	GO:0006403	RNA localization	73	LOC110440214, NUP107, IGF2BP2A, NUP188, QKI2, FMR1, EIF4A3, PHAX, YBX1, TPRB, EIF4EB, TPRA, EIF4EA, QKIB, QKIA, MAGOH, NXF1B, KIF1B, NDC1, NUP214, PCID2, SEC13, NUP133, NCBP2, THOC1, NUTF2, THOC3, THOC2, THOC5, THOC7, THOC6, NUP93, DDX19A, DDX19B, TOMM20B, NUP50, ZC3H11A, SARNP, NCBP3, NUP98, NUP58, SLBP, POM121, SEH1L, RBM8A, STAU1, STAU2, POLDIP3, NOL6, FXR1, FXR2, NUP85, NUP42, ZNHIT6, NUP88, …	8.77057e-19
GOTERM_MF_FAT	GO:0140101	catalytic activity, acting on a tRNA	91	TRMU, MTFMT, PUS10, RPP30, PRORP, PARS2, THUMPD3, GTDC1, YARS1, YARS2, FARS2, THG1L, ALKBH8, DTWD1, NARS1, QARS1, NARS2, TRMT44, EARS2, LRRC47, RARS2, RARS1, PRORSD1, TYW5, METTL1, NSUN2, MARS2, ELAC2, PUS1, MARS1, ELAC1, NSUN3, DARS2, TRPT1, CDKAL1, TRNT1, AARSD1, QRSL1, FTSJ1, DARS1, QTRT1, DUS2, RPUSD4, LARS2, QTRT2, SARS1, DALRD3, SARS2, PTRH2, PTRH1, TARS2, CARS1, DUS3L, CARS2, TARS1, TRUB1,…	1.56742e-18
GOTERM_BP_FAT	GO:0006796	phosphate-containing compound metabolic process	742	COQ8AA, PI4K2B, CASKB, PGAP1, PRKAB1B, CASKA, MT-CO1, PRKAB1A, UXS1, ARAF, PTPN11A, PTPN23A, ENO3, SI:CH1073-391I24.1, ROCK2A, TBK1, RPS6KA3A, CLP1, AKT2, RPS6KA3B, FDXR, AKT1, PLCE1, GUK1A, PRKAB2, ACOT8, PRKCI, ACOT7, CSNK2A1, DAPK3, AAK1A, HDHD2, AAK1B, BCR, ATP5FA1, ADCY9, PTPN11B, PRKD3, INPPL1B, RIPK1L, PRKD2, FAR1, PRKCQ, NT5C1BB, INPPL1A, NNT2, HPRT1, PI4K2A, PLBD2, GNE, ITPK1B, MTMR2, PR…	2.61316e-18
GOTERM_BP_FAT	GO:0006793	phosphorus metabolic process	742	COQ8AA, PI4K2B, CASKB, PGAP1, PRKAB1B, CASKA, MT-CO1, PRKAB1A, UXS1, ARAF, PTPN11A, PTPN23A, ENO3, SI:CH1073-391I24.1, ROCK2A, TBK1, RPS6KA3A, CLP1, AKT2, RPS6KA3B, FDXR, AKT1, PLCE1, GUK1A, PRKAB2, ACOT8, PRKCI, ACOT7, CSNK2A1, DAPK3, AAK1A, HDHD2, AAK1B, BCR, ATP5FA1, ADCY9, PTPN11B, PRKD3, INPPL1B, RIPK1L, PRKD2, FAR1, PRKCQ, NT5C1BB, INPPL1A, NNT2, HPRT1, PI4K2A, PLBD2, GNE, ITPK1B, MTMR2, PR…	2.61316e-18
GOTERM_BP_FAT	GO:0006413	translational initiation	63	EIF4A2, EIF4E3, EIF4EB, EIF4EA, EIF4A1A, EIF4ENIF1, EIF2D, DENR, EIF2B1, EIF2A, EIF5A, EIF5B, EIF1AXA, EIF3JA, EIF1AXB, EIF4A1B, EIF3BA, EIF4G1A, EIF4E1C, EIF3S6IP, EIF1B, WU:FB16F03, SLBP, RRN3, EIF5A2, MTIF2, MTIF3, EIF3EA, CTIF, EIF3S10, EIF4G2A, EIF4G2B, EIF4H, EIF4EBP1, EIF2B5, MCTS1, EIF2S1A, EIF2B4, EIF2B3, EIF2B2, EIF2S1B, EIF2AK3, EIF3HB, EIF3HA, EIF2S2, EIF4E2RS1, EIF1, EIF4BB, EIF4G3A,…	9.68108e-18
GOTERM_CC_FAT	GO:0031966	mitochondrial membrane	273	MT-ND4, RHOT1A, MT-ND5, MT-CO1, CISD1, CISD2, MICOS13, GHITM, MTFR1L, MICOS10, MT-ND2, MT-ND1, SAMM50L, RPL37, ENDOG, COX7A2A, BCS1L, CYP27A2, PISD, AFG3L1, MFFA, ARMC1, AFG3L2, TOMM20B, COX7A2L, TOMM20A, SLC25A51B, VDAC3, TMEM126A, GUF1, VDAC2, VDAC1, MT-CO2, LETMD1, ABCB7, ABCB8, OMA1, ATP5L, RHOT2, CYB5R3, GRPEL1, MARC1, VAT1, TRAP1, FIS1, SURF1, SDHDB, APOOL, APOOA, ARMC10, NDUFAF6, ADCK1, SF…	5.90194e-18
GOTERM_BP_FAT	GO:0006091	generation of precursor metabolites and energy	141	UGP2B, UGP2A, MT-ND4, MT-ND5, MT-CO1, AGLA, NDUFA10, GBA1, MTFR1L, OXCT1A, COX6A1, MT-ND2, ENO3, MT-ND1, PPP1CC, AKT1, OGDHB, OGDHA, ATG3, G6PD, COX7A2A, TALDO1, SDHC, SDHA, PGD, SDHB, ATG12, COX7A2L, FDX1, GAPDHS, SUCLG2, SUCLG1, NNT2, MT-CO2, H6PD, UQCRB, CYCSB, IREB2, PFKPA, UQCRH, PFKPB, INSRA, PGK1, PGAM1A, NDUFV3, CYC1, NDUFV2, NDUFV1, ATP5MF, PGAM1B, PHKA1A, SDHDB, IDH1, IDH2, PHKB, MRPL24…	1.91795e-17
GOTERM_BP_FAT	GO:0072594	establishment of protein localization to organelle	129	SRP19, IPO11, NUP107, NUP188, CSE1L, PTPN23B, HIKESHI, PTPN23A, SRP14, IPO7, IPO4, IPO8, SAMM50L, IPO9, LAMP2, KPNA6, LONP2, PMPCB, PMPCA, KPNA4, KPNA5, KPNA2, SEC62, KPNA3, VPS36, KPNA1, SEC63, NUP214, PAM16, MON1BB, TOMM34, BCS1L, MFFA, NUP93, OXA1L, TOMM20B, NUP98, KPNB3, VPS25, KPNB1, VPS28, POM121, SCARB2A, IPO13B, SCARB2B, PIK3R4, TIMM50, GRPEL1, NUP85, TIMM23A, VPS8, NUP88, DNAJC19, LAMP1A…	1.9761e-17
GOTERM_MF_FAT	GO:0016874	ligase activity	135	GHDC, UBE3C, RTCA, PARS2, RTCB, UBE3A, ACSL4A, ACSL4B, YARS1, NADSYN1, YARS2, NARS1, NARS2, FPGS, TRIM25, EARS2, MCCC2, RARS2, RARS1, LIG1, MCCC1, LIG3, MUL3, AARSD1, GCAT, PIAS2, LARS2, ATP5FA1, LGSN, SUCLG2, PCXA, TARS2, SUCLG1, CARS1, TARS1, CARS2, SLC27A4, LIPT2, AARS1, AARS2, UBA7, UBA6, UBA5, GMPS, LARS1B, ACACA, ATP5L, PPCS, UBR7, DPH6, NAE1, RIMKLA, ATG7, ADSSL, ATP5MF, VARS1, ACSL3B, ASN…	1.8982e-17
GOTERM_BP_FAT	GO:0050658	RNA transport	68	LOC110440214, NUP107, IGF2BP2A, NUP188, QKI2, FMR1, EIF4A3, PHAX, YBX1, TPRB, EIF4EB, TPRA, EIF4EA, QKIB, QKIA, MAGOH, NXF1B, NDC1, NUP214, PCID2, SEC13, NUP133, NCBP2, THOC1, NUTF2, THOC3, THOC2, THOC5, THOC7, THOC6, NUP93, DDX19A, DDX19B, TOMM20B, NUP50, ZC3H11A, SARNP, NCBP3, NUP98, NUP58, SLBP, POM121, SEH1L, RBM8A, POLDIP3, NOL6, FXR1, FXR2, NUP85, NUP42, NUP88, IGF2BP3, RAE1, CHTOPA, NUP155…	1.9761e-17
GOTERM_BP_FAT	GO:0050657	nucleic acid transport	68	LOC110440214, NUP107, IGF2BP2A, NUP188, QKI2, FMR1, EIF4A3, PHAX, YBX1, TPRB, EIF4EB, TPRA, EIF4EA, QKIB, QKIA, MAGOH, NXF1B, NDC1, NUP214, PCID2, SEC13, NUP133, NCBP2, THOC1, NUTF2, THOC3, THOC2, THOC5, THOC7, THOC6, NUP93, DDX19A, DDX19B, TOMM20B, NUP50, ZC3H11A, SARNP, NCBP3, NUP98, NUP58, SLBP, POM121, SEH1L, RBM8A, POLDIP3, NOL6, FXR1, FXR2, NUP85, NUP42, NUP88, IGF2BP3, RAE1, CHTOPA, NUP155…	1.9761e-17
GOTERM_BP_FAT	GO:0051236	establishment of RNA localization	68	LOC110440214, NUP107, IGF2BP2A, NUP188, QKI2, FMR1, EIF4A3, PHAX, YBX1, TPRB, EIF4EB, TPRA, EIF4EA, QKIB, QKIA, MAGOH, NXF1B, NDC1, NUP214, PCID2, SEC13, NUP133, NCBP2, THOC1, NUTF2, THOC3, THOC2, THOC5, THOC7, THOC6, NUP93, DDX19A, DDX19B, TOMM20B, NUP50, ZC3H11A, SARNP, NCBP3, NUP98, NUP58, SLBP, POM121, SEH1L, RBM8A, POLDIP3, NOL6, FXR1, FXR2, NUP85, NUP42, NUP88, IGF2BP3, RAE1, CHTOPA, NUP155…	1.9761e-17
GOTERM_CC_FAT	GO:0098798	mitochondrial protein-containing complex	94	MRPS17, MRPS16, PRORP, MRPS11, MRPL38, MRPS10, MICOS13, MRPL34, MICOS10, HADHAA, HADHAB, MRPL32, MRPL4, MRPL41, MRPL3, MRPL42, MRPL2, MRPL40, CHCHD3A, TIMM17A, MRPS28, MRPS26, TIMM29, NSUN4, MRPS24, MRPS22, NSUN3, PAM16, MRPL49, MRPS18A, MRPS2, TIMM22, MRPL47, MRPS7, POLRMT, MRPS6, MRPL46, TOMM40L, MRPS5, MRPL43, MRPL44, MRPS18C, AFG3L1, HADHB, SUPV3L1, AFG3L2, MRPS9, TOMM20B, TOMM20A, MRPL51, CH…	1.2247e-17
GOTERM_MF_FAT	GO:0043021	ribonucleoprotein complex binding	64	CPEB4B, NVL, CCDC47, RPLP1, LTN1, OLA1, CPEB4A, MAIP1, LETM2, PQBP1, TMEM223, TMEM147, RACK1, EEF2L2, EEF2B, PELO, EIF2A, EIF5A, DDX17, GTPBP6, DNAJC2, GUF1, DAP1B, LETMD1, ZNF598, EIF1B, MRRF, SNRPB, DDX5, DERL3, EEF2A.1, EIF5A2, DERL1, DERL2, NMD3, MTIF3, TMA16, NCLN, SRP72, EIF4H, PTCD3, EIF2S1A, EIF2S1B, EFL1, PYM1, SRP68, WDR12, RBM39B, RBM39A, EIF1, TMCO1, LETM1, BOP1, SEC61A1A, EIF4BB, SEC…	2.26068e-17
GOTERM_BP_FAT	GO:0006888	endoplasmic reticulum to Golgi vesicle-mediated transport	73	STEEP1, ARCN1A, ARCN1B, MIA2, MIA3, LMAN2LB, IER3IP1, LMAN2LA, SAR1AA, TFG, TMED3, TMED2, BCAP29, SEC22BB, SEC22BA, TMED7, TMED5, TMED9, SEC13, TRAPPC2L, RABGGTB, RABGGTA, RINT1, TRAPPC6BL, TRAPPC6B, ZW10, PREB, ERGIC3, ERGIC2, SEC22A, TMED1B, GOLT1BB, ERGIC1, GOLT1BA, COPB2, COPA, SEC23A, STX5AL, TMED10, PEF1, SAR1B, COPB1, USO1, GOSR1, TEX261, SCFD1, SPAST, LMAN2, YKT6, SEC23B, SEC31B, SEC31A, …	2.81107e-17
GOTERM_BP_FAT	GO:0002181	cytoplasmic translation	55	EIF4A2, RPL31, RPLP1, RPLP0, RPL8, EIF4A1A, RPL6, RPL18A, RPL36, RPLP2, EIF2D, DENR, ETF1B, RPL22, RPSA, EIF3JA, FTSJ1, SARS1, EIF4A1B, EIF3BA, RPL24, EIF3S6IP, RPL26, RPL29, SLBP, EIF3EA, EIF3S10, EIF4H, RPL15, RPL17, ZC3H15, MCTS1, RWDD1, EIF2B3, RPLP2L, EIF3HB, RPL35A, EIF3HA, EIF2S2, EIF4BB, RPS28, EIF3M, EIF4BA, EIF2S3, EIF5, EIF3K, RPS29, EIF3I, DRG1, EIF3G, DRG2, EIF3F, EIF3C, RPS21, EIF3D	3.64586e-17
GOTERM_CC_FAT	GO:1905369	endopeptidase complex	69	PIGS, PIGU, PIGT, GPAA1, UBE3A, PSME4B, PSMD8, PSMD9, PSMD6, PSMD7, PSMD5, PSMD2, PSMD3, PSMD1, RAD23B, PSMA5, PSMA3, PSMA4, PSMA1, PSME3, PIGK, PSME1, PSME2, PSMB9A, PSMD10, PSMB12, USP14, PSMD12, PSMD14, PSMD13, POMP, PSMB10, PSMA8, ECPAS, CAPNS1B, PSMB6, PSMD4B, PSMB7, PSMB4, PSMB5, PSMB2, PSMA6L, PSMB3, PSMB1, PSMB8A, PSMA6B, PSMA6A, PSMF1, SEC11A, PSMA2B, PSMD4A, PSMA2A, CAPNS1A, ADRM1, PSMC…	2.66652e-17
GOTERM_BP_FAT	GO:0006401	RNA catabolic process	76	HBS1L, FEN1, SMG1, EIF4A3, SMG9, SMG7, SMG8, SMG5, SMG6, EDC3, EDC4, MAGOH, MTREX, ETF1B, METTL16, PELO, CNOT6A, DIS3L2, UPF2, UPF1, CNOT6L, RC3H1A, DIS3, NCBP2, RNASET2, SND1, PATL1, SUPV3L1, SKIC8, XRN1, SKIC2, WDR82, PDE12, SKIC3, XRN2, MRTO4, CNOT3A, DCP2, RNASEH2C, RNASEH2B, NBAS, RNASEH2A, RBM8A, PARN, WU:FC33B09, EXOSC7, EXOSC6, EXOSC5, RIDA, RNASEH1, EXOSC10, EXOSC4, DHX34, EXOSC9, EXOSC8…	5.60914e-17
GOTERM_MF_FAT	GO:0003743	translation initiation factor activity	60	EIF4A2, EIF4E3, EIF4EB, EIF4EA, EIF4A1A, EIF4ENIF1, EIF2D, DENR, EIF2B1, EIF2A, EIF5A, EIF5B, EIF1AXA, EIF3JA, EIF1AXB, EIF4A1B, EIF3BA, EIF4G1A, EIF4E1C, EIF3S6IP, EIF1B, WU:FB16F03, RRN3, EIF5A2, MTIF2, MTIF3, EIF3EA, CTIF, EIF3S10, EIF4G2A, EIF4G2B, EIF4H, EIF4EBP1, EIF2B5, EIF2S1A, EIF2B4, EIF2B3, EIF2B2, EIF2S1B, EIF2AK3, EIF3HB, EIF3HA, EIF2S2, EIF4E2RS1, EIF1, EIF4BB, EIF4G3A, EIF3M, EIF4B…	6.02729e-17
GOTERM_CC_FAT	GO:0019866	organelle inner membrane	195	MT-ND4, MT-ND5, MT-CO1, MICOS13, GHITM, MICOS10, MT-ND2, MT-ND1, RPL37, ENDOG, COX7A2A, BCS1L, PISD, AFG3L1, PLPP6, AFG3L2, COX7A2L, SLC25A51B, UNC50, GUF1, MT-CO2, LETMD1, ABCB7, ABCB8, OMA1, GRPEL1, TRAP1, SURF1, SDHDB, APOOL, APOOA, NDUFAF6, ADCK1, SFXN3, NDUFAF3, SFXN4, SFXN1, SFXN2, COX7B, LOC110438535, TMEM186, LETM2, MT-ATP6, CYP11C1, COX5BA, TIMM29, ACAD9, TIMM22, COQ10B, SIRT1, CHCHD6A, …	3.92333e-17
GOTERM_BP_FAT	GO:0033365	protein localization to organelle	197	IPO11, NUP107, EMC10, PTPN23B, PTPN23A, SAMM50L, BCAP29, LONP2, SEC62, VPS36, SEC63, NUP214, MON1BB, BCS1L, MFFA, NUP93, TOMM20B, NUP98, KDELR3, VPS25, VPS28, POM121, IPO13B, PIK3R4, GRPEL1, NUP85, VPS8, MAPRE1B, NUP88, BANP, CTTNBP2NLB, NIPBLA, RCC2, MAPRE1A, NIPBLB, TASORA, SNF8, STAM, SNUPN, ARF6A, ARF6B, MON1A, TMEM107L, SRP54, PCM1, SEC61G, SEC61B, SEC13, TIMM29, CAMLG, SSR3, SH3BP4A, TIMM22…	7.20086e-17
GOTERM_MF_FAT	GO:0016853	isomerase activity	113	PUS10, ECI1, MPI, ECI2, CWC27, MMUT, PDIA3, PUS1, ECH1, RECQL, AIP, MIF, PUS7, PDIA7, PDIA6, PDIA5, PDIA4, KATNAL1, DKC1, FKBP8, FKBP7, PPIE, PPIH, FKBP9, PPIG, FKBP4, PPIB, FKBP3, PPID, FKBP5, GNE, PTGES, PPIC, IDI1, ITPK1B, FKBP2, RPE65B, MRI1, PPIFB, EBP, SPAST, PGAM1A, HYI, PUSL1, FKBP15B, PGAM1B, TXNDC5, PMM2, TMX3B, GFUS.1, AMACR, TBXAS1, PIN1, PIN4, DEGS1, TOP2A, FKBP11, TOP2B, FKBP14, PPW…	1.08945e-16
GOTERM_BP_FAT	GO:0051168	nuclear export	64	LTV1, LOC110440214, NUP107, NUP188, CSE1L, PHAX, TPRB, TPRA, EIF4EA, XPO4, XPO6, XPO5, NXF1B, NUP214, PCID2, NUP133, NCBP2, STRADB, RANBP3B, THOC1, THOC3, THOC2, THOC5, THOC7, RANBP3A, THOC6, NUP93, DDX19A, LSG1, DDX19B, XPO1B, ZC3H11A, SARNP, XPO1A, NUP98, POM121, POLDIP3, NMD3, NPM1A, SDAD1, NPM1B, NOP9, NOL6, NUP85, NUP88, RAE1, MDN1, CHTOPA, NUP155, ALYREF, XPO7, NUP153, SI:DKEY-17O15.2, NUP6…	1.91683e-16
GOTERM_BP_FAT	GO:0009199	ribonucleoside triphosphate metabolic process	78	ADPGK, MT-CO1, ENO1A, ENO1B, ATP6V1AA, ATP6V1AB, NUDT2, ENO3, HK2, HK1, DHTKD1, MT-ATP6, OPA1, NME2B.1, ATP5MC3A, ATP5MC3B, ENPP1, SI:CH211-243J20.2, OGDHB, PARGA, ATP5MEA, ATP5MEB, OGDHA, PARGL, NME3, BPGM, ALDOAA, ALDOAB, ATP6V1BA, ATP5FA1, NME9, ATP6V1B2, GAPDHS, ALDOB, GAPDH, UCKL1B, UCK2B, UCK2A, PFKLA, PFKLB, AK1, AK2, AK3, DLST, AK4, PFKPA, PFKPB, ATP5MC1, ATP5L, ATP5F1B, INSRA, PGK1, PGAM…	2.17286e-16
GOTERM_CC_FAT	GO:0005743	mitochondrial inner membrane	182	NDUFA13, MT-ND4, MT-ND5, TAMM41, NDUFA12, MT-CO1, MPV17L2, SLC25A3B, GHITM, MICOS13, MICOS10, COX6A1, SLC25A36A, MT-ND2, MT-ND1, MPC1, FPGS, CHCHD3A, SLC25A40, SLC25A42, RPL37, ATP5MEA, ATP5MEB, ENDOG, PAM16, COX7A2A, SLC25A23A, SDHA, BCS1L, SLC25A47B, SDHB, PISD, PARLA, AFG3L1, OXA1L, AFG3L2, MPC2B, COX7A2L, SLC25A51B, GUF1, MT-CO2, LETMD1, FECH, UQCRB, NDUFB10, COX15, ABCB7, ABCB8, PHB, OMA1, U…	1.22411e-16
GOTERM_MF_FAT	GO:0003724	RNA helicase activity	60	EIF4A2, DDX49, DDX46, DDX47, EIF4A3, DDX42, DDX41, EIF4A1A, IFIH1, DHX58, DHX15, DHX16, MTREX, DDX17, DDX18, LOC108179221, UPF1, DDX55, DDX56, DDX10, DDX54, DDX51, DDX52, SUPV3L1, DHX40, DDX19A, DDX19B, EIF4A1B, SKIC2, SNRNP200, DDX28, DDX6, DDX5, MOV10B.1, MOV10B.2, DDX27, DHX8, DDX24, DHX9, YTHDC2, DDX1, DDX23, DDX20, DDX21, DDX61, DHX30, DHX34, G3BP1, DHX36, DHX37, DHX38, ASCC3, DDX31, MOV10A,…	2.17132e-16
GOTERM_MF_FAT	GO:0008186	ATP-dependent activity, acting on RNA	60	EIF4A2, DDX49, DDX46, DDX47, EIF4A3, DDX42, DDX41, EIF4A1A, IFIH1, DHX58, DHX15, DHX16, MTREX, DDX17, DDX18, LOC108179221, UPF1, DDX55, DDX56, DDX10, DDX54, DDX51, DDX52, SUPV3L1, DHX40, DDX19A, DDX19B, EIF4A1B, SKIC2, SNRNP200, DDX28, DDX6, DDX5, MOV10B.1, MOV10B.2, DDX27, DHX8, DDX24, DHX9, YTHDC2, DDX1, DDX23, DDX20, DDX21, DDX61, DHX30, DHX34, G3BP1, DHX36, DHX37, DHX38, ASCC3, DDX31, MOV10A,…	2.17132e-16
GOTERM_MF_FAT	GO:0004386	helicase activity	102	EIF4A2, SMARCAL1, ERCC6L, DQX1, EIF4A3, EIF4A1A, HELB, RUVBL2, DHX58, RUVBL1, MTREX, DDX17, DDX18, AQR, RECQL, DDX10, CHD1L, DICER1, DHX40, EIF4A1B, SMARCAD1B, SMARCA4A, RAD54L2, SNRNP200, GTF2F2A, DDX6, DDX5, SRCAP, DHX8, DHX9, YTHDC2, DDX1, DDX61, DHX30, DHX34, G3BP1, HLTF, DHX36, DHX37, DHX38, XRCC6, XRCC5, MOV10A, HELZ, SMARCA2, DDX3XA, DDX3XB, DHX29, RIGI, DDX49, MCM7, DDX46, CHD9, DDX47, CH…	2.59105e-16
GOTERM_BP_FAT	GO:0009117	nucleotide metabolic process	171	MT-CO1, NUDT1, NUDT2, PARK7, NADSYN1, ENO3, FLAD1, NME2B.1, FDXR, NUDT18, ENPP1, OGDHB, ATP5MEA, GUK1A, ATP5MEB, OGDHA, NUDT12, ADCY2B, G6PD, AMPD2A, TALDO1, PGD, ATP5FA1, ADCY9, GPD2, GAPDHS, NT5C1BB, NNT2, HPRT1, AMPD2B, UCKL1B, UCK2B, UCK2A, H6PD, CNP, NPR2, AK1, AK2, GMPS, AK3, AK4, FHIT, PFKPA, PFKPB, ATP5MC1, ATP5L, PRPSAP1, PRPSAP2, INSRA, AFMID, PGK1, PGAM1A, PRPS1A, PRPS1B, SI:CH211-140M…	3.16753e-16
GOTERM_BP_FAT	GO:0006082	organic acid metabolic process	295	FAAH, PRKAB1B, GLDC, PRKAB1A, ECI1, ABAT, ALKBH7, ENO3, ZGC:123305, AS3MT, CYP2V1, GLUD1A, MMUT, GLUD1B, SEPHS1, SEPHS3, GAMT, MCCC2, PDHX, ACOT8, ACOT7, OXSM, ECH1, CYP2AE1, ZGC:56585, HIBADHB, HIBADHA, GCAT, MTAP, GCSHA, PCXA, PTGR1.1, PTGES, LDHBA, CYP2AA11, SRCAP, PDXDC1, SHMT2, SHMT1, HACD3, HACD2, ASAH1B, ASAH1A, LDHA, SGPL1, INSRA, MARC1, LDHD, AFMID, PNPO, ASL, LTA4H, DECR2, MGST3A, LDHBB…	3.90453e-16
GOTERM_MF_FAT	GO:0003924	GTPase activity	214	RHOT1A, RAB38A, SI:DKEY-16L2.16, RAB14L, EEF2L2, SEPTIN4B, RHOAA, RHOAC, RHOAB, GTPBP1, GTPBP4, SEPTIN5A, RRAGA, GNA11A, GUF1, RABL3, ARF4A, ARF4B, GNA11B, SEPTIN5B, SAR1B, AGAP1, AGAP3, ZGC:55461, GSPT1, GNAI2B, GNAI2A, ARL3B, RHOT2, RHOCA, ARL3A, RRAS, GNAV1, RALBA, RALBB, RAB27A, RAB27B, GPN2, GPN1, GPN3, GNA13A, GNA13B, ARF6A, ARF6B, RALAB, CDC42L, RALAA, HBS1L, GFM1, ARF1, GFM2, RASEF2, SRP5…	4.10096e-16
GOTERM_CC_FAT	GO:0005740	mitochondrial envelope	282	MT-ND4, RHOT1A, MT-ND5, MT-CO1, CISD1, CISD2, MICOS13, GHITM, MTFR1L, MICOS10, MT-ND2, MT-ND1, SAMM50L, RPL37, ENDOG, COX7A2A, BCS1L, CYP27A2, PISD, AFG3L1, MFFA, ARMC1, AFG3L2, TOMM20B, COX7A2L, TOMM20A, SLC25A51B, VDAC3, TMEM126A, GUF1, VDAC2, VDAC1, MT-CO2, LETMD1, ABCB7, CYCSB, ABCB8, OMA1, ATP5L, RHOT2, CYB5R3, GRPEL1, MARC1, PRELID3A, VAT1, TRAP1, FIS1, SURF1, SDHDB, APOOL, APOOA, ARMC10, A…	3.11016e-16
GOTERM_BP_FAT	GO:0072521	purine-containing compound metabolic process	192	PANK4, PANK2, MT-CO1, NUDT1, NUDT2, ACSL4A, NADSYN1, ENO3, NME2B.1, MACROD1, FDXR, NUDT18, ENPP1, MACROD2, OGDHB, ATP5MEA, GUK1A, ATP5MEB, OGDHA, NUDT12, ADCY2B, PDHX, ACOT8, G6PD, AMPD2A, PANK1B, ACOT7, TALDO1, PGD, ATP5FA1, MTAP, ADCY9, GPD2, GAPDHS, SUCLG2, NT5C1BB, FAR1, NNT2, HPRT1, AMPD2B, ACLYA, H6PD, NPR2, AK1, AK2, GMPS, AK3, AK4, FHIT, ACACA, PFKPA, PFKPB, ATP5MC1, ATP5L, PRPSAP1, PRPSA…	9.37141e-16
GOTERM_BP_FAT	GO:0009205	purine ribonucleoside triphosphate metabolic process	72	ADPGK, MT-CO1, ENO1A, ENO1B, ATP6V1AA, ATP6V1AB, NUDT2, ENO3, HK2, HK1, DHTKD1, MT-ATP6, OPA1, NME2B.1, ATP5MC3A, ATP5MC3B, ENPP1, OGDHB, PARGA, ATP5MEA, ATP5MEB, OGDHA, PARGL, NME3, BPGM, ALDOAA, ALDOAB, ATP6V1BA, ATP5FA1, NME9, ATP6V1B2, GAPDHS, ALDOB, GAPDH, PFKLA, PFKLB, AK1, AK2, AK3, DLST, AK4, PFKPA, PFKPB, ATP5MC1, ATP5L, ATP5F1B, INSRA, PGK1, PGAM1A, SI:CH211-140M22.7, ATP5MF, PGAM1B, GP…	1.48039e-15
GOTERM_BP_FAT	GO:0046034	ATP metabolic process	63	ADPGK, MT-CO1, ENO1A, ENO1B, ATP6V1AA, ATP6V1AB, NUDT2, ENO3, HK2, HK1, DHTKD1, MT-ATP6, ATP5MC3A, ATP5MC3B, ENPP1, OGDHB, PARGA, ATP5MEA, ATP5MEB, OGDHA, PARGL, BPGM, ALDOAA, ALDOAB, ATP6V1BA, ATP5FA1, ATP6V1B2, GAPDHS, ALDOB, GAPDH, PFKLA, PFKLB, AK1, AK2, DLST, AK4, PFKPA, PFKPB, ATP5MC1, ATP5L, ATP5F1B, INSRA, PGK1, PGAM1A, SI:CH211-140M22.7, ATP5MF, PGAM1B, GPIA, ATP5PF, ATP5PD, ATP5PB, PKMA…	1.48999e-15
GOTERM_CC_FAT	GO:0005783	endoplasmic reticulum	568	PI4K2B, ANKLE2, CYBC1, PGAP1, RPL34, EXT1B, TMBIM1A, EMC10, TMEM97, NSDHL, ZFYVE27, TFG, SELENOT2, RETSAT.2, RETSAT.1, STARD3, STARD4, LOC110438585, TAPT1B, RPL27, LRPAP1, RPN2, SAR1B, RPN1, PORB, PORA, HACD3, HACD2, CYB5R4, PRDX4, CYB5R3, LOC101882355, FLRT3, SSR1, PSMF1, FDFT1, VTI1B, EDEM3, HACE1, EDEM1, EIF2AK3, ERLIN1, ERLIN2, TBL2, ATG2A, HYOU1, PSMG1, PTDSS1A, SLC30A1A, PIGS, PIGU, PIGT, P…	8.68351e-16
GOTERM_BP_FAT	GO:0034655	nucleobase-containing compound catabolic process	134	EIF4A3, ENO3, EDC3, EDC4, MAGOH, NUDT18, ENPP1, MTREX, ETF1B, OGDHB, PELO, OGDHA, NUDT12, ENTPD1, ENDOG, ENTPD6, DICER1, SND1, XRN1, WDR82, PDE12, PLEX9.1, XRN2, MRTO4, GAPDHS, CNOT3A, RNASEH2C, RNASEH2B, RNASEH2A, CNP, RBM8A, FHIT, PFKPA, PFKPB, RNASEH1, INSRA, DHX34, PGK1, PGAM1A, PGAM1B, PDE4BA, PNPT1, PYM1, LSM1, UPF3B, CNOT10, LSM4, DERA, PAN2, LSM7, CNOT7, CNOT1, CNOT2, CNOT8, DCP1A, CNOT9,…	2.13764e-15
GOTERM_BP_FAT	GO:0006402	mRNA catabolic process	68	HBS1L, SMG1, EIF4A3, SMG9, SMG7, SMG8, SMG5, SMG6, EDC3, EDC4, MAGOH, ETF1B, METTL16, PELO, CNOT6A, DIS3L2, UPF2, UPF1, CNOT6L, RC3H1A, DIS3, NCBP2, SND1, PATL1, SUPV3L1, SKIC8, XRN1, SKIC2, PDE12, SKIC3, XRN2, MRTO4, CNOT3A, DCP2, NBAS, RBM8A, PARN, WU:FC33B09, EXOSC7, EXOSC6, EXOSC5, RIDA, EXOSC10, EXOSC4, DHX34, EXOSC9, EXOSC8, POLR2G, EXOSC3, DCPS, EXOSC2, YTHDF2, PNPT1, SAMD4A, PYM1, LSM1, U…	5.19407e-15
GOTERM_CC_FAT	GO:0000502	proteasome complex	58	UBE3A, PSME4B, PSMD8, PSMD9, PSMD6, PSMD7, PSMD5, PSMD2, PSMD3, PSMD1, RAD23B, PSMA5, PSMA3, PSMA4, PSMA1, PSME3, PSME1, PSME2, PSMB9A, PSMD10, PSMB12, USP14, PSMD12, PSMD14, PSMD13, POMP, PSMB10, PSMA8, ECPAS, PSMB6, PSMD4B, PSMB7, PSMB4, PSMB5, PSMB2, PSMA6L, PSMB3, PSMB1, PSMB8A, PSMA6B, PSMA6A, PSMF1, PSMA2B, PSMD4A, PSMA2A, ADRM1, PSMC1A, PSMC5, PSMC6, PSMC1B, PSMC3, PSMC4, PSMD11A, PSMB13A,…	6.3806e-15
GOTERM_CC_FAT	GO:0022625	cytosolic large ribosomal subunit	46	RPL4, RPL30, RPL3, RPL32, RPL10, RPL31, RPLP1, RPL12, RPL34, RPLP0, RPL11, RPL36A, ZGC:171772, RPL8, RPL10A, RPL6, RPL7, RPL7A, RPL5B, RPL5A, RPL18A, RPL36, RPL14, RPLP2, RPL13, RPL35, RPL38, RPL37, RPL15, RPL18, RPL17, RPL39, RPL19, RPLP2L, RPL21, RPL23, RPL35A, RPL13A, RPL23A, RPL7L1, RPL27A, RPL24, RPL27, RPL26, RPL29, RPL28	9.696e-15
GOTERM_CC_FAT	GO:1905368	peptidase complex	78	PIGS, PIGU, PIGT, TRRAP, GPAA1, UBE3A, SGF29, PSME4B, PSMD8, PSMD9, PSMD6, PSMD7, PSMD5, PSMD2, PSMD3, PSMD1, RAD23B, AFG3L1, PSMA5, AFG3L2, PSMA3, PSMA4, PSMA1, PSME3, PIGK, PSME1, PSME2, PSMB9A, PSMD10, PSMB12, USP14, PSMD12, PSMD14, PSMD13, TAF9, POMP, SPG7, PSMB10, PSMA8, ECPAS, CAPNS1B, PSMB6, PSMD4B, SUPT20, PSMB7, PSMB4, PSMB5, PSMB2, PSMA6L, PSMB3, PSMB1, PSMB8A, PSMA6B, PSMA6A, PSMF1, SE…	9.696e-15
GOTERM_BP_FAT	GO:0030490	maturation of SSU-rRNA	41	UTP25, WDR3, HEATR1, NAT10, WDR46, WDR43, NOP9, SNU13A, TRMT112, SNU13B, RPS16, NOB1, BMS1, DHX37, RRS1, RRP36, RIOK2, RIOK1, SLX9, DCAF13, ABT1, UTP6, NOP14, UTP4, RIOK3, UTP3, RPP40, NGDN, DDX52, PWP2H, TBL3, RPS28, LSM6, RPS8B, RPS8A, TSR2, TSR1, NOL10, SRFBP1, NOL11, RPS21	2.24757e-14
GOTERM_BP_FAT	GO:0016197	endosomal transport	115	WASHC4, VPS29, ITSN1, WASHC2C, PTPN23B, PTPN23A, SI:DKEY-16L2.16, RAB41, RAB14L, WDR91, ANKFY1, VPS35, DENND5A, CHMP5B, EHD1B, VPS36, EHD1A, SCRIB, AP5B1, CHMP4BB, TBC1D10AA, ZFYVE16, WDR81, HGS, SNX27B, CHMP4C, TBC1D23, VPS25, GOLT1BB, VPS28, GOLT1BA, VCP, ARL1, CLEC16A, VPS26B, SNX3, SNX2, AP5M1, TBC1D17, SNX7, SNX5, VPS16, VTI1B, SNX6, VPS26BL, TMEM50A, VTA1, SNX18B, STAM, SNX18A, SNF8, PHETA1…	2.28397e-14
GOTERM_CC_FAT	GO:0015935	small ribosomal subunit	53	MRPS17, MRPS16, MRPS11, MRPS10, RPS4X, RPS15, RPS14, RPS16, RPS19, RPS18, RPS11, RPS10, RPS13, EIF2A, RPS12, MRPS28, MRPS26, RPS9, MRPS24, RPS7, RPS5, MRPS22, FAUA, FAUB, MRPS18A, MRPS2, RPSA, RPS3A, MRPS7, MRPS6, MRPS5, MRPS18C, MRPS9, RPS8B, RPS8A, DAP3, MRPS35, MRPS34, MRPS31, RPS27L, RPS15A, RPS3, RPS2, RPS26L, RPS26, RPS25, RPS28, RPS29, RPS27.2, RPS27.1, RPS20, RPS21, RPS23	1.10148e-14
GOTERM_BP_FAT	GO:0141188	nucleic acid catabolic process	81	HBS1L, FEN1, SMG1, EIF4A3, SMG9, SMG7, SMG8, SMG5, SMG6, EDC3, EDC4, MAGOH, MTREX, ETF1B, METTL16, PELO, CNOT6A, DIS3L2, UPF2, UPF1, ENDOG, CNOT6L, RC3H1A, DIS3, NCBP2, RNASET2, DICER1, SND1, PATL1, SUPV3L1, SKIC8, XRN1, SKIC2, PLEX9.1, WDR82, PDE12, SKIC3, XRN2, MRTO4, DNASE2, CNOT3A, DCP2, DNASE1L1, RNASEH2C, RNASEH2B, NBAS, RNASEH2A, RBM8A, PARN, WU:FC33B09, EXOSC7, EXOSC6, EXOSC5, RIDA, RNASE…	3.22743e-14
GOTERM_BP_FAT	GO:0009141	nucleoside triphosphate metabolic process	83	ADPGK, MT-CO1, ENO1A, ENO1B, ATP6V1AA, ATP6V1AB, NUDT2, ENO3, HK2, HK1, DHTKD1, MT-ATP6, OPA1, NME2B.1, ATP5MC3A, ATP5MC3B, ENPP1, SI:CH211-243J20.2, OGDHB, PARGA, ATP5MEA, ATP5MEB, OGDHA, PARGL, NME3, BPGM, ALDOAA, ALDOAB, ATP6V1BA, ATP5FA1, NME9, ATP6V1B2, GAPDHS, ALDOB, GAPDH, UCKL1B, UCK2B, UCK2A, DTYMK, PFKLA, PFKLB, AK1, AK2, AK3, DLST, AK4, TYMS, SAMHD1, PFKPA, PFKPB, ATP5MC1, ATP5L, ATP5F…	3.41994e-14
GOTERM_BP_FAT	GO:0000956	nuclear-transcribed mRNA catabolic process	60	HBS1L, SMG1, EIF4A3, SMG9, SMG7, SMG8, SMG5, SMG6, EDC3, EDC4, MAGOH, ETF1B, PELO, CNOT6A, DIS3L2, UPF2, UPF1, CNOT6L, RC3H1A, DIS3, NCBP2, PATL1, SKIC8, XRN1, SKIC2, PDE12, SKIC3, XRN2, MRTO4, CNOT3A, DCP2, NBAS, RBM8A, PARN, WU:FC33B09, EXOSC7, EXOSC6, EXOSC5, EXOSC10, EXOSC4, DHX34, EXOSC9, EXOSC8, POLR2G, EXOSC3, DCPS, EXOSC2, SAMD4A, PYM1, LSM1, UPF3B, LSM4, PAN2, LSM7, CNOT7, CNOT1, CNOT2, …	6.95267e-14
GOTERM_BP_FAT	GO:0009451	RNA modification	86	APOBEC2B, TRMU, MTFMT, PUS10, MOCS3, SI:CH211-225B11.4, WDR4, NAT10, THUMPD3, ADAR, GTDC1, THUMPD1, TFB1M, VIRMA, MTO1, THG1L, ALKBH8, FBL, DTWD1, METTL14, DIMT1L, CDK5RAP1, TRMT44, BUD23, METTL16, CMTR1, TYW5, NSUN4, NSUN5, METTL1, NSUN2, PUS1, NSUN3, CDKAL1, TFB2M, PUS7, FTSJ1, FTSJ3, QTRT1, DUS2, RPUSD4, CTU2, QTRT2, CTU1, DALRD3, DKC1, RPUSD2, NHP2, NAF1, DUS3L, TRUB1, TRUB2, URM1, METTL2A, N…	7.53331e-14
GOTERM_MF_FAT	GO:0016887	ATP hydrolysis activity	180	ERCC6L, TOR2A, CLPB, EIF4A3, SMC5, SMC3, SMC4, SMC2, RUVBL2, RUVBL1, LONP1, LONP2, NAV1A, DYNC2H1, ATP6V1G1, AFG2A, AFG2B, ATP11C, TAP1, ATP11B, CHD1L, ATP11A, BCS1L, AFG3L1, AFG3L2, KATNAL1, ATP2B1A, SMARCAD1B, KIF20A, RAD54L2, SNRNP200, ZGC:86811, ABCF2A, VCP, SRCAP, DHX9, ABCB7, ABCB8, NTPCR, HSP90B1, ORC4, KIF20BA, SPAST, ORC1, KIF3B, KIF3A, FIGNL1, DHX37, HSP70L, MDN1, HSPA9, HSP70.3, TRAP1,…	8.39891e-14
GOTERM_MF_FAT	GO:0044877	protein-containing complex binding	293	FMNL2A, PAFAH1B1A, CYFIP1, PAFAH1B1B, ARPC5B, ARPC5A, SPARC, GMFB, AVIL, ICAM3, FSCN1A, MPRIP, POF1B, CCN5, LIMA1A, EEF2L2, CCN1, B2M, PELO, EIF2A, DDX17, MYH9A, NF2A, MYH9B, ACTN1, GTPBP6, AAK1A, P3H4, ACTN4, NF2B, AAK1B, JMJD6, GNA11A, GUF1, MARCKSB, GNA11B, MARCKSA, TAGLN2, LETMD1, TLN1, EIF1B, PI4K2A, VPS28, ZGC:110216, FLII, ABLIM1B, EIF5A2, MYO6A, NMD3, IQGAP1, IQGAP3, ACTR3B, GNAI2B, GNAI2…	1.00493e-13
KEGG_PATHWAY	dre04141:Protein processing in endoplasmic reticulum		145	ERO1A, ERO1B, CAPN1B, UBE2D2, DNAJB1B, CAPN1, CUL1B, SEC62, CUL1A, SIL1, SEC63, SKP1, PDIA3, CAPN2B, CAPN2A, FBXO2, DNAJC3A, DNAJC3B, DNAJB1A, YOD1, UBE4B, MOGS, PDIA7, PDIA6, RBX1, PDIA4, SI:DKEYP-50D11.2, TMEM258, DNAJB11, CAPN2L, PLAA, PREB, VCP, RPN2, SAR1B, SEL1L, HSPA4L, RPN1, TRAF2B, DNAJC5GA, HSPBP1, UBE2J1, HSP90B1, ATXN3, BAG1, SSR1, MAP2K7, HSP70L, SEC31B, TXNDC5, SEC31A, EDEM3, HSP70.…	4.37587e-14
GOTERM_BP_FAT	GO:0051028	mRNA transport	56	LOC110440214, NUP107, IGF2BP2A, NUP188, QKI2, FMR1, EIF4A3, TPRB, EIF4EB, TPRA, EIF4EA, QKIB, QKIA, MAGOH, NXF1B, NDC1, PCID2, SEC13, NUP133, NCBP2, THOC1, NUTF2, THOC3, THOC2, THOC5, THOC7, THOC6, NUP93, DDX19A, DDX19B, NUP50, ZC3H11A, SARNP, NCBP3, NUP98, NUP58, SLBP, SEH1L, RBM8A, POLDIP3, FXR1, FXR2, NUP85, NUP42, NUP88, IGF2BP3, CHTOPA, NUP155, ALYREF, SI:DKEY-17O15.2, MCM3AP, NUP35, LOC1018…	2.24664e-13
GOTERM_CC_FAT	GO:0071013	catalytic step 2 spliceosome	48	ZCCHC8, ISY1, SF3B2, DHX8, SF3B6, EIF4A3, DDX23, CWC27, PRPF8, EFTUD2, SMX5, PNN, SNRPD2, SNRPD1, CWC22, HNRNPA0L, MAGOH, SNRPD3, SF3B1, BCAS2, PPIL1, AQR, SF3A1, HNRNPA3, SF3A2, PPIL2, PLRG1, CWC15, SNRPD3L, CRNKL1, CDC40, LSM3, XAB2, SNRNP40, LSM7, PRPF6, SYF2, FRG1, SNRPG, PPIE, SNRPE, SNRPF, HNRNPA1A, PPIL3, HNRNPA1B, RBMX, SNRPB, RBM22	1.20396e-13
GOTERM_CC_FAT	GO:0032040	small-subunit processome	43	UTP25, WDR3, HEATR1, FCF1, SI:DKEY-251I10.3, NOC4L, WDR46, NOL6, RRP9, RPS4X, SNU13A, FBL, SNU13B, FBXW11A, EMG1, RPS15A, PDCD11, UTP20, DCAF13, NOP56, UTP15, NOP58, WDR36, UTP6, NOP14, UTP11, UTP4, RPS7, IMP3, KRR1, PNO1, UTP3, NGDN, WDR75, IMP4, RPS3A, UTP18, PWP2H, TBL3, RPS28, RPS8A, MPHOSPH10, NOL10	1.20917e-13
GOTERM_CC_FAT	GO:0120114	Sm-like protein family complex	58	GEMIN2, EFTUD2, SMX5, SART1, SART3, SNRPD2, SNRPD1, SNRNP70, LUC7L, SNRPD3, PRPF40A, SNRPD3L, PRPF4, PRPF18, PRPF6, PRPF3, CLNS1A, GEMIN4, SNRPG, LUC7L3, STRAP, GEMIN5, CD2BP2, GEMIN6, SNRPA1, SNRPE, SNRPF, GEMIN8, SNRPC, SNRPA, SNRPB, SF3B4, SF3B5, SF3B2, TSSC4, SF3B3, SF3B6, DDX20, HTATSF1, PRPF8, SNU13A, SNU13B, SNRPB2, SMN1, SF3B1, SF3A1, SF3A2, LSM1, ZGC:158803, LSM5, LSM4, LSM3, LSM8, PRPF3…	1.20917e-13
GOTERM_BP_FAT	GO:0006325	chromatin organization	224	L3MBTL1B, VPS72A, HDAC10, TRRAP, CBX1A, HDAC12, RRP8, SETA, DAXX, DICER1, JMJD6, CFDP1, SMARCAD1B, ZGC:110216, SRCAP, MEAF6, SUPT4H1, NPM1A, NPM1B, BANP, HIST1H2A10, SETB, SETD1A, SMARCA5, TASORA, SMARCA1, SI:CH211-113A14.7, H1-0, SMARCA2, CDAN1, LOXL2A, ANP32E, EZH1, EZH2, WACA, H2AX, PHF2, SUV39H1B, SETD7, PHF8, BABAM1, BABAM2, CHAF1B, ING2, CHAF1A, UIMC1, CHD4B, CHD4A, PRMT6, HELLS, SHPRH, PRM…	4.46339e-13
GOTERM_BP_FAT	GO:0009144	purine nucleoside triphosphate metabolic process	73	ADPGK, MT-CO1, ENO1A, ENO1B, ATP6V1AA, ATP6V1AB, NUDT2, ENO3, HK2, HK1, DHTKD1, MT-ATP6, OPA1, NME2B.1, ATP5MC3A, ATP5MC3B, ENPP1, OGDHB, PARGA, ATP5MEA, ATP5MEB, OGDHA, PARGL, NME3, BPGM, ALDOAA, ALDOAB, ATP6V1BA, ATP5FA1, NME9, ATP6V1B2, GAPDHS, ALDOB, GAPDH, PFKLA, PFKLB, AK1, AK2, AK3, DLST, AK4, SAMHD1, PFKPA, PFKPB, ATP5MC1, ATP5L, ATP5F1B, INSRA, PGK1, PGAM1A, SI:CH211-140M22.7, ATP5MF, PG…	4.46339e-13
GOTERM_BP_FAT	GO:0006163	purine nucleotide metabolic process	140	MT-CO1, NUDT1, NUDT2, NADSYN1, ENO3, NME2B.1, FDXR, NUDT18, ENPP1, OGDHB, ATP5MEA, GUK1A, ATP5MEB, OGDHA, NUDT12, ADCY2B, G6PD, AMPD2A, TALDO1, PGD, ATP5FA1, ADCY9, GPD2, GAPDHS, NNT2, HPRT1, AMPD2B, H6PD, NPR2, AK1, AK2, GMPS, AK3, AK4, FHIT, PFKPA, PFKPB, ATP5MC1, ATP5L, PRPSAP1, PRPSAP2, INSRA, AFMID, PGK1, PGAM1A, PRPS1A, PRPS1B, SI:CH211-140M22.7, ADSSL, ATP5MF, PGAM1B, PDE4BA, NADKB, IDH1, …	6.09511e-13
GOTERM_BP_FAT	GO:0030163	protein catabolic process	261	ZGC:110239, ZMP:0000000662, PTPN23B, PTPN23A, PSMD8, HERC4, PSMD6, HERC3, ROCK2A, RNF114, PSMD7, CDC23, CTSBA, PSMD2, PSMD3, LONP1, FBXO4, LONP2, PSMD1, CUL1B, CUL1A, VPS36, SKP1, GID8A, SI:DKEY-239J18.3, SI:DKEY-239J18.2, FBXO2, GID8B, YOD1, ARMC8, WDR81, CLPP, RBCK1, KCTD17, VPS25, UBA52, VPS28, NEDD4A, UBL7B, NEDD4L, AGAP3, OMA1, UBE2J1, PSMF1, PSMA2B, PSMA2A, EDEM3, HACE1, EDEM1, UBE2G1A, SNF…	8.79621e-13
GOTERM_BP_FAT	GO:0051604	protein maturation	188	ERO1A, ERO1B, ERCC6L, TOR2A, PGAP1, MMP14B, MMP14A, PLAT, TMEM260, CWC27, CLGN, NFU1, FNTA, DNAJB1B, LONP2, PMPCB, PMPCA, CIAO2A, ECE2B, CIAO2B, PDIA3, SLC30A5, DNAJC3A, DNAJC3B, DNAJB1A, PDIA7, PDIA5, PISD, PDIA4, DPM1, PARLA, AFG3L1, AFG3L2, DPM3, ZGC:112271, CDC37, CRYABB, DNAJB11, FKBP8, PPIE, PPIH, FKBP9, PPIG, FKBP4, PPIB, PPID, FKBP5, PPIC, LIPT2, FKBP2, HSPA4L, ACTMAP, PSEN2, PPIFB, ARL2,…	9.34538e-13
GOTERM_BP_FAT	GO:0031123	RNA 3'-end processing	50	INTS12, INTS14, FBL, PCF11, CLP1, PAPOLG, PAPOLA, MTPAP, ELAC2, TRNT1, GNL3, WDR33, SUPV3L1, DKC1, TUT1, RPRD2B, INTS6L, SLBP, RPRD2A, CSTF3, CSTF2, PARN, WU:FC33B09, EXOSC7, EXOSC6, EXOSC5, EXOSC10, EXOSC4, EXOSC9, EXOSC8, CSTF1, RPRD1B, TENT2, EXOSC3, EXOSC2, TOE1, CPSF4, PTCD1, CPSF6, INTS1, CPSF3, CPSF2, INTS2, LARP7, NUDT21, INTS5, INTS7, INTS6, INTS9, RPS21	1.1568e-12
GOTERM_CC_FAT	GO:0000313	organellar ribosome	56	MRPS17, MRPS16, MRPS11, MRPL38, MRPS10, MRPL34, MRPL32, MRPL4, MRPL41, MRPL3, MRPL42, MRPL2, MRPL40, MRPS28, MRPS26, NSUN4, MRPS24, MRPS22, NSUN3, MRPL49, MRPS18A, MRPS2, MRPL47, MRPL48, MRPS7, MRPS6, MRPL46, MRPS5, MRPL43, MRPL44, MRPS18C, MRPS9, MRPL51, DAP3, MRPS35, MRPS34, MRPL19, MRPL16, MRPS31, MRPL17, MRPL14, MRPL15, MRPS30, MRPL12, MRPL13, MRPL10, MRPL54, MRPL11, MRPL20, ZGC:171480, MRPL2…	5.5077e-13
GOTERM_CC_FAT	GO:0005761	mitochondrial ribosome	56	MRPS17, MRPS16, MRPS11, MRPL38, MRPS10, MRPL34, MRPL32, MRPL4, MRPL41, MRPL3, MRPL42, MRPL2, MRPL40, MRPS28, MRPS26, NSUN4, MRPS24, MRPS22, NSUN3, MRPL49, MRPS18A, MRPS2, MRPL47, MRPL48, MRPS7, MRPS6, MRPL46, MRPS5, MRPL43, MRPL44, MRPS18C, MRPS9, MRPL51, DAP3, MRPS35, MRPS34, MRPL19, MRPL16, MRPS31, MRPL17, MRPL14, MRPL15, MRPS30, MRPL12, MRPL13, MRPL10, MRPL54, MRPL11, MRPL20, ZGC:171480, MRPL2…	5.5077e-13
GOTERM_BP_FAT	GO:0051603	proteolysis involved in protein catabolic process	254	ZGC:110239, ZMP:0000000662, PTPN23B, PTPN23A, PSMD8, HERC4, PSMD6, HERC3, RNF114, PSMD7, CDC23, CTSBA, PSMD2, PSMD3, LONP1, FBXO4, LONP2, PSMD1, CUL1B, CUL1A, VPS36, SKP1, GID8A, SI:DKEY-239J18.3, SI:DKEY-239J18.2, FBXO2, GID8B, YOD1, ARMC8, WDR81, CLPP, RBCK1, KCTD17, VPS25, UBA52, VPS28, NEDD4A, UBL7B, NEDD4L, AGAP3, OMA1, UBE2J1, PSMF1, PSMA2B, PSMA2A, EDEM3, HACE1, EDEM1, UBE2G1A, SNF8, UBE2G…	1.5583e-12
GOTERM_BP_FAT	GO:0043933	protein-containing complex organization	352	SRPK1B, SRPK1A, MT-ND4, NUP107, MT-ND5, MT-ND2, MT-ND1, RPS15, RPS14, PSMD9, SAMM50L, TFG, SNRPD2, RPS19, SNRPD1, PSMD5, CLP1, LONP1, SETA, LUC7L, RPL38, DENR, EIF2D, ETF1B, RPL37, SNRPD3, B2M, PRNPRS3, ABT1, GABARAPL2, HEMK1, DAXX, SCAF11, PIH1D1, COX7A2A, BCS1L, CRNKL1, ATP5IF1A, ATG12, ATP5IF1B, JMJD6, NUP93, COX7A2L, SCO1, CLNS1A, TMEM126A, GABARAPB, GABARAPA, KCTD17, ZGC:110216, NUP205, SEH1…	2.06441e-12
KEGG_PATHWAY	dre01200:Carbon metabolism		102	TKTB, GLDC, ENO3, GLUD1A, GLUD1B, MMUT, OGDHB, PSPH, OGDHA, G6PD, GPT2, TALDO1, SDHC, DLDH, SDHA, PGD, SDHB, GCSHA, PGP, SUCLG2, PCXA, SUCLG1, H6PD, SHMT2, SHMT1, ADH5, PFKPA, ACAT2, PFKPB, ACAT1, TKFC, ESD, PGK1, PGAM1A, PRPS1A, PRPS1B, PGAM1B, SDHDB, GOT1, IDH1, IDH2, CS, ALDH6A1, ACO1, ACO2, ADPGK, ENO1A, ENO1B, HK2, HK1, MCEE, IDH3B, PHGDH, ME3, PGLS, ME2, DLAT, ACADS, HIBCH, IDH3A, MDH1AA, M…	1.18732e-12
GOTERM_BP_FAT	GO:1901293	nucleoside phosphate biosynthetic process	126	PANK4, PANK2, MT-CO1, UXS1, MPI, NUDT2, NADSYN1, FLAD1, NME2B.1, ATP5MEA, ATP5MEB, ADCY2B, PDHX, AMPD2A, PANK1B, ATP5FA1, ADCY9, HPRT1, AMPD2B, UCKL1B, UCK2B, UCK2A, ACLYA, NPR2, AK1, AK2, GMPS, AK3, AK4, UAP1, ACACA, ATP5MC1, ATP5L, PRPSAP1, PRPSAP2, PPCS, AFMID, PRPS1A, PRPS1B, SI:CH211-140M22.7, ADSSL, ATP5MF, NADKB, GFPT2, GFPT1, PMM2, GFUS.1, PAICS, MRPL24, HPRT1L, UCK1, ADSS2, CTPS1A, ADA, …	3.75038e-12
GOTERM_BP_FAT	GO:0006417	regulation of translation	107	CYFIP1, IGF2BP2A, CPEB4B, FMR1, EIF4A3, CPEB4A, EIF4ENIF1, PAIP2B, ALKBH5, OGFOD1, MAGOH, EIF2A, NGDN, LARP4B, GUF1, SERBP1A, DAP1B, SERBP1B, DDX6, RBM8A, SMYD5, EIF5A2, MRPL13, DDX61, RCC1L, FXR1, CTIF, LARP1, FXR2, COA3A, EIF4EBP1, GCN1, EEFSEC, UQCC2, PCIF1, PYM1, EIF2AK3, EIF2AK2, UPF3B, CNOT10, EIF2AK4, NCK2B, PUM1, PUM3, SEPSECS, DAP, CNOT7, AGO4, CNOT1, CNOT11, AGO1, AGO2, CAPRIN1A, DHX29,…	4.48135e-12
GOTERM_BP_FAT	GO:0019693	ribose phosphate metabolic process	119	MT-CO1, NUDT2, NUDT5, ENO3, NME2B.1, NUDT18, ENPP1, OGDHB, ATP5MEA, NUDT14, ATP5MEB, OGDHA, ADCY2B, AMPD2A, ATP5FA1, ADCY9, GAPDHS, HPRT1, AMPD2B, UCKL1B, UCK2B, UCK2A, NPR2, AK1, AK2, GMPS, AK3, AK4, PFKPA, PFKPB, ATP5MC1, ATP5L, PRPSAP1, PRPSAP2, INSRA, PGK1, PGAM1A, PRPS1A, PRPS1B, SI:CH211-140M22.7, ADSSL, ATP5MF, PGAM1B, PDE4BA, PAICS, MRPL24, HPRT1L, UCK1, ADSS2, CTPS1A, ADPGK, ENO1A, ENO1B…	7.24189e-12
GOTERM_BP_FAT	GO:0051170	import into nucleus	45	POM121, IPO11, NUP107, NUP188, IPO13B, CSE1L, HIKESHI, TPRB, TPRA, IPO7, IPO4, TNPO2B, TNPO2A, IPO8, IPO9, NUP85, KPNA6, HEATR3, KPNA4, NUP88, KPNA5, TNPO1, KPNA2, KPNA3, TNPO3, HTATIP2, KPNA1, RANBP2, NUP214, SEC13, NUP133, NUP155, NUTF2, NUP153, NUP62L, SNUPN, NUP93, NUP50, NUP35, NUP54, NUP98, NUTF2L, KPNB3, KPNB1, RAN	7.75579e-12
GOTERM_MF_FAT	GO:0043022	ribosome binding	47	CPEB4B, CCDC47, EEF2A.1, EIF5A2, LTN1, OLA1, NMD3, CPEB4A, MTIF3, MAIP1, LETM2, TMEM223, NCLN, TMEM147, SRP72, RACK1, EIF4H, EEF2L2, EEF2B, PELO, EIF2A, EIF5A, PTCD3, EIF2S1A, EIF2S1B, EFL1, GTPBP6, PYM1, TMCO1, EIF1, LETM1, DNAJC2, SEC61A1A, EIF4BB, SEC61A1B, DAP, EIF4BA, EIF6, EIF3K, GUF1, DAP1B, LETMD1, ABCE1, MRRF, ZNF598, EIF1B, BAG6L	9.52334e-12
GOTERM_BP_FAT	GO:0034504	protein localization to nucleus	54	IPO11, NUP107, NUP188, CSE1L, HIKESHI, TPRB, TPRA, IPO7, IPO4, LMNB2, LMNB1, IPO8, TMEM147, IPO9, KPNA6, KPNA4, KPNA5, TNPO1, KPNA2, KPNA3, TNPO3, KPNA1, NUP214, SEC13, NUP133, NUTF2, NUP93, NUP50, NUP54, NUP98, KPNB3, KPNB1, UTP25, POM121, IPO13B, HEATR1, NOL8, TNPO2B, TNPO2A, DCLK2A, NUP85, LMNA, HEATR3, NUP88, BANP, RANBP2, NUP155, NUP153, NUP62L, SNUPN, NUP35, NUTF2L, TOR1, RAN	1.00733e-11
GOTERM_BP_FAT	GO:0015931	nucleobase-containing compound transport	91	SLC35B2, LOC110440214, NUP107, IGF2BP2A, NUP188, QKI2, SLC35B1, FMR1, EIF4A3, SLC25A32B, PHAX, YBX1, TPRB, EIF4EB, SLC25A36A, TPRA, EIF4EA, QKIB, QKIA, MAGOH, NXF1B, SLC25A42, SLC35D1B, SLC35D1A, NDC1, NUP214, PCID2, SEC13, NUP133, NCBP2, THOC1, LRRC8AA, SLC25A23A, NUTF2, THOC3, THOC2, LRRC8AB, THOC5, THOC7, THOC6, NUP93, DDX19A, DDX19B, TOMM20B, SLC25A51B, NUP50, ZC3H11A, SARNP, NCBP3, NUP98, SL…	1.23618e-11
KEGG_PATHWAY	dre03008:Ribosome biogenesis in eukaryotes		65	RBM28, SMFN, NVL, POP1, RPP30, WDR3, FCF1, NAT10, WDR43, FBL, NOB1, NXF1B, RIOK2, RIOK1, UTP15, WDR36, CSNK2A1, IMP3, AFG2A, WDR75, IMP4, GNL2, UTP18, RPP25L, GTPBP4, PWP2H, GNL3, LSG1, XRN1, DKC1, XPO1B, XRN2, CSNK2B, NHP2, SBDS, XPO1A, ZGC:86811, HEATR1, NMD3, SI:DKEY-251I10.3, NOL6, RRP7A, SNU13A, EMG1, SNU13B, BMS1, GAR1, DROSHA, MDN1, NOP56, UTP6, NOP58, UTP4, EFL1, RPP40, CSNK2A2B, CSNK2A2A…	5.14484e-12
GOTERM_BP_FAT	GO:0006520	amino acid metabolic process	137	GLDC, PARS2, ABAT, ACCS, YARS1, YARS2, NARS1, NARS2, QDPRA, GLUD1A, GLUD1B, SEPHS1, EARS2, SEPHS3, PSPH, MCCC2, RARS2, RARS1, GPT2, AARSD1, THNSL1, THNSL2, HIBADHB, HIBADHA, GCAT, LARS2, MTAP, ILVBL, LGSN, GCSHA, TARS2, CARS1, TARS1, CARS2, AARS1, AARS2, SHMT2, SHMT1, GMPS, MRI1, LARS1B, AFMID, PNPO, ASL, SLC38A9, VARS1, GOT1, GFPT2, GFPT1, GGH, ASNS, MTHFR, PYCR3, LOC108179007, ALDH6A1, GCLC, EP…	1.60059e-11
GOTERM_CC_FAT	GO:0005684	U2-type spliceosomal complex	47	SF3B2, SF3B3, RBM8A, DDX46, SF3B6, EIF4A3, CWC25, HTATSF1, PRPF19, CWC27, EFTUD2, RNF113A, SNRPD1, SNRNP70, CWC22, LUC7L, U2AF2B, U2AF2A, SNRPD3, SF3B1, SMU1A, BCAS2, SF3A1, SF3A2, PRPF38A, CCDC12, YJU2, TFIP11, PRPF40A, CWC15, ZGC:158803, SNRPD3L, CRNKL1, XAB2, PRPF39, LSM7, PRPF18, MFAP1, SYF2, SNRPG, LUC7L3, PRPF31, BUD13, SNRPE, SNRPC, SNRPB, RBM22	7.8024e-12
GOTERM_MF_FAT	GO:0016875	ligase activity, forming carbon-oxygen bonds	39	AARS1, AARS2, KARS1, PARS2, YARS1, YARS2, LARS1B, FARS2, NARS1, QARS1, NARS2, IARS2, HARS, IARS1, EARS2, VARS1, RARS2, LRRC47, RARS1, MARS2, MARS1, DARS2, LOC108179007, AARSD1, WARS1, DARS1, WARS2, GARS1, LARS2, SARS1, DALRD3, SARS2, EPRS1, TARS2, CARS1, FARSA, TARS1, CARS2, FARSB	1.84813e-11
GOTERM_MF_FAT	GO:0004812	aminoacyl-tRNA ligase activity	39	AARS1, AARS2, KARS1, PARS2, YARS1, YARS2, LARS1B, FARS2, NARS1, QARS1, NARS2, IARS2, HARS, IARS1, EARS2, VARS1, RARS2, LRRC47, RARS1, MARS2, MARS1, DARS2, LOC108179007, AARSD1, WARS1, DARS1, WARS2, GARS1, LARS2, SARS1, DALRD3, SARS2, EPRS1, TARS2, CARS1, FARSA, TARS1, CARS2, FARSB	1.84813e-11
GOTERM_BP_FAT	GO:0006606	protein import into nucleus	44	POM121, IPO11, NUP107, NUP188, IPO13B, CSE1L, HIKESHI, TPRB, TPRA, IPO7, IPO4, TNPO2B, TNPO2A, IPO8, IPO9, NUP85, KPNA6, HEATR3, KPNA4, NUP88, KPNA5, TNPO1, KPNA2, KPNA3, TNPO3, KPNA1, RANBP2, NUP214, SEC13, NUP133, NUP155, NUTF2, NUP153, NUP62L, SNUPN, NUP93, NUP50, NUP35, NUP54, NUP98, NUTF2L, KPNB3, KPNB1, RAN	1.86664e-11
GOTERM_BP_FAT	GO:0006974	DNA damage response	227	SMARCAL1, MDC1, TRRAP, TXNDC12, SMC5, ALKBH7, SMC2, ZFYVE26, CHEK2, CHEK1, PCLAF, CIAO2A, WDHD1, ARMT1, CSNK2A1, TAOK3A, NSMCE1, RECQL, SMARCAD1B, ADPRS, URI1, PAXIP1, PRKDC, SI:DKEY-74K8.3, BRCC3, PPP4CB, HLTF, TP53BP1, NHEJ1, TEX264A, XRCC6, XRCC4, XRCC5, NIPBLA, INTS3, NIPBLB, XRCC1, EIF2AK4, RAD21A, RAD21B, TDP1, INTS7, ATM, MMS19, BCL2A, RAD18, ATR, WACA, H2AX, FEN1, PRPF19, BABAM1, BABAM2, …	2.42563e-11
GOTERM_CC_FAT	GO:0097525	spliceosomal snRNP complex	48	SF3B4, SF3B5, SF3B2, TSSC4, SF3B3, SF3B6, HTATSF1, PRPF8, EFTUD2, SNU13A, SMX5, SART1, SNU13B, SART3, SNRPD2, SNRPD1, SNRNP70, LUC7L, SNRPB2, SNRPD3, SF3B1, SF3A1, SF3A2, PRPF40A, ZGC:158803, LSM5, SNRPD3L, LSM4, LSM3, LSM8, PRPF4, PRPF39, LSM7, PRPF18, PRPF6, PHF5A, LSM6, PRPF3, SNRPG, CD2BP2, LUC7L3, PRPF31, SNRPA1, SNRPE, SNRPF, SNRPC, SNRPA, SNRPB	1.5858e-11
GOTERM_BP_FAT	GO:0032787	monocarboxylic acid metabolic process	171	PECR, FAAH, ACAA2, PRKAB1B, PRKAB1A, ECI1, ABAT, ACSL4A, PARK7, ACSL4B, ALKBH7, ENO3, ZGC:123305, FADS2, MPC1, MMUT, OGDHB, ACAA1, HADH, OGDHA, GAMT, PDHX, ACOT8, PHYH, ACOT7, OXSM, ECH1, ZGC:56585, DLDH, PGD, THNSL2, ALDH3A2A, ALDH3A2B, ILVBL, GAPDHS, PCXA, PTGR1.1, SLC27A4, PTGES, LDHBA, ACLYA, HACD3, HACD2, ACACA, PFKPA, PFKPB, ACAT1, ASAH1B, ASAH1A, LDHA, INSRA, LDHD, PGK1, PNPO, PGAM1A, HYI,…	3.85252e-11
GOTERM_BP_FAT	GO:0008033	tRNA processing	75	TRMU, MTFMT, PUS10, MOCS3, TP53RK, POP1, RPP30, SI:CH211-225B11.4, PRORP, WDR4, RTCB, NAT10, THUMPD3, ZBTB8OS, GTDC1, THUMPD1, MTO1, THG1L, ALKBH8, DTWD1, CLP1, CDK5RAP1, TRMT44, TYW5, METTL1, NSUN2, ELAC2, PUS1, ELAC1, NSUN3, TRPT1, CDKAL1, TRNT1, PUS7, FTSJ1, RPP25L, QTRT1, DUS2, RPUSD4, CTU2, QTRT2, CTU1, DALRD3, DUS3L, TRUB1, URM1, METTL2A, DDX1, THADA, OSGEP, TYW1, PUSL1, TRMT1L, RTRAF, TRMT…	3.86048e-11
GOTERM_BP_FAT	GO:0006414	translational elongation	47	EEF1A1L3, GFM1, EEF1A1L2, EEF1A1L1, RPLP1, EEF2A.1, EIF5A2, LTN1, SUPT6H, EEF1B2, UFL1, EEF2K, DDRGK1, ELOCB, RACK1, RPLP2, EEF2L2, EEF2B, NELFB, ASCC3, NELFCD, NELFA, PELO, TEFM, NELFE, EIF5A, EEFSEC, TSFM, EEF1DB, EEF1DA, RPLP2L, EFL1, TRIP4, SUPT5H, GTPBP1, MRPL44, TUFM, EEF1G, SEPSECS, SKIC8, GTPBP1L, EEF1A2, EEF1A1A, TCEA2, EEF1A1B, TCEA1, ZNF598	4.86164e-11
GOTERM_CC_FAT	GO:0005654	nucleoplasm	336	ZGC:92664, CCNK, CCNH, EIF4A3, RBM4.2, RBM4.1, NOC2L, RBM4.3, RPS6KA4, SIN3AA, SI:DKEY-92I17.2, PNN, ALKBH5, RPS6KA5, RPS6KA3A, RPS6KA2, RPS6KA1, ZGC:77262, SIN3AB, RPS6KA3B, MAGOH, DAG1, SI:CH73-61D6.3, SMU1A, MBNL1, DAXX, MBNL2, KRT8, JMJD6, PHF21AB, CFDP1, WDR82, INPPL1B, PSME3, PSME1, PSME2, INPPL1A, FAM76B, SRCAP, CTR9, SUPT4H1, ZBTB1, MYNN, NOLC1, NPM1A, RTF1, NPM1B, CDKN2AIP, PCBP2, RBM12,…	6.17999e-11
GOTERM_CC_FAT	GO:0030532	small nuclear ribonucleoprotein complex	48	SF3B4, SF3B5, SF3B2, TSSC4, SF3B3, SF3B6, HTATSF1, PRPF8, EFTUD2, SNU13A, SMX5, SART1, SNU13B, SART3, SNRPD2, SNRPD1, SNRNP70, LUC7L, SNRPB2, SNRPD3, SF3B1, SF3A1, SF3A2, PRPF40A, ZGC:158803, LSM5, SNRPD3L, LSM4, LSM3, LSM8, PRPF4, PRPF39, LSM7, PRPF18, PRPF6, PHF5A, LSM6, PRPF3, SNRPG, CD2BP2, LUC7L3, PRPF31, SNRPA1, SNRPE, SNRPF, SNRPC, SNRPA, SNRPB	6.31734e-11
GOTERM_CC_FAT	GO:0030135	coated vesicle	106	ARCN1A, ARCN1B, PDCD6, KDELR2A, ATP6V0CB, AP2M1A, AP2M1B, AP1S2, SEC22BB, SEC22BA, WU:FJ42B12, SLC30A5, PICALMB, PICALMA, KDELR3, EPN3A, COPB2, COPA, TMED10, PEF1, SAR1B, COPB1, TEX261, TGOLN2, INPP5F, CLTCL1, VPS11, SCAP, ATP6V1D, AP1M2, SEC31B, VTI1B, AP1M1, SEC31A, SEC16A, SYNRG, SI:CH211-200P22.4, PHETA1, CLINT1A, CLTCB, GPR107, CLTCA, CNIH4, COPE, EPN1A, HIP1, DENND1A, CLTB, STON1, CLTA, AP2…	6.78605e-11
GOTERM_BP_FAT	GO:0006400	tRNA modification	53	TRMU, MTFMT, PUS10, MOCS3, SI:CH211-225B11.4, WDR4, NAT10, THUMPD3, GTDC1, THUMPD1, MTO1, THG1L, ALKBH8, DTWD1, CDK5RAP1, TRMT44, TYW5, METTL1, NSUN2, PUS1, NSUN3, CDKAL1, FTSJ1, QTRT1, DUS2, CTU2, QTRT2, CTU1, DALRD3, DUS3L, TRUB1, URM1, METTL2A, THADA, OSGEP, TYW1, PUSL1, TRMT1L, TRMT10A, ELP1, TPRKB, ELP2, ELP3, TRMT1, ELP4, ELP6, TARBP1, SEPSECS, TRMT5, TRMT6, TRMT13, TRMT61A, TRMT61B	1.55581e-10
GOTERM_BP_FAT	GO:0072524	pyridine-containing compound metabolic process	66	ADPGK, ENO1A, ENO1B, NADSYN1, ENO3, HK2, HK1, DHTKD1, NADK2, NNT, NAPRT, FDXR, PGLS, OGDHB, OGDHA, NUDT12, NAMPT1, G6PD, MDH1AA, MDH1AB, NAMPT2, TALDO1, PLPBP, BPGM, SLC25A55A, ALDOAA, PGD, ALDOAB, GPD2, GAPDHS, NNT2, ALDOB, SLC25A12, PDXKB, GAPDH, PDXKA, PFKLA, H6PD, PFKLB, RPE, HAAO, SLC25A22A, PFKPA, PFKPB, INSRA, AFMID, PGK1, PNPO, PGAM1A, PGAM1B, GPIA, GPD1C, NADKB, GPD1A, IDH1, IDH2, NMNAT3…	1.5567e-10
GOTERM_CC_FAT	GO:0005643	nuclear pore	40	NUP205, POM121, SEH1L, NUP107, NUP188, LOC100330744, TPRB, AAAS, TPRA, NUP160, XPO4, NUP42, NUP85, NUP43, NUP88, RAE1, NDC1, RANBP2, NUP214, RANBP1, SEC13, NUP133, NUP210, NUP155, SI:DKEY-24L11.2, RANBP3B, XPO7, NUTF2, NUP153, NUP62L, RANBP3A, NUP93, XPOT, NUP50, NUP35, NUP54, NUP98, NUTF2L, NUP58, NUP37	7.52327e-11
GOTERM_BP_FAT	GO:0009259	ribonucleotide metabolic process	113	MT-CO1, NUDT2, ENO3, NME2B.1, NUDT18, ENPP1, OGDHB, ATP5MEA, ATP5MEB, OGDHA, ADCY2B, AMPD2A, ATP5FA1, ADCY9, GAPDHS, HPRT1, AMPD2B, UCKL1B, UCK2B, UCK2A, NPR2, AK1, AK2, GMPS, AK3, AK4, PFKPA, PFKPB, ATP5MC1, ATP5L, INSRA, PGK1, PGAM1A, SI:CH211-140M22.7, ADSSL, ATP5MF, PGAM1B, PDE4BA, PAICS, MRPL24, HPRT1L, UCK1, ADSS2, CTPS1A, ADPGK, ENO1A, ENO1B, ATP6V1AA, ATP6V1AB, PFAS, HK2, HK1, DHTKD1, MT-…	1.96645e-10
GOTERM_BP_FAT	GO:0006405	RNA export from nucleus	41	POM121, LOC110440214, NUP107, NUP188, POLDIP3, PHAX, TPRB, TPRA, EIF4EA, NOL6, NUP85, NXF1B, NUP88, RAE1, NUP214, PCID2, CHTOPA, NUP133, NUP155, NCBP2, ALYREF, THOC1, NUP153, THOC3, NUP62L, THOC2, SI:DKEY-17O15.2, THOC5, THOC7, THOC6, NUP93, DDX19A, DDX19B, MCM3AP, XPOT, ZC3H11A, SARNP, LOC101885456, NUP98, DDX39AB, DDX39AA	2.65935e-10
GOTERM_BP_FAT	GO:0015980	energy derivation by oxidation of organic compounds	99	UGP2B, UGP2A, MT-ND4, MT-ND5, MT-CO1, AGLA, NDUFA10, GBA1, MTFR1L, COX6A1, MT-ND2, MT-ND1, PPP1CC, AKT1, OGDHB, OGDHA, ATG3, COX7A2A, SDHC, SDHA, SDHB, ATG12, COX7A2L, SUCLG2, SUCLG1, MT-CO2, UQCRB, CYCSB, IREB2, UQCRH, NDUFV3, CYC1, NDUFV2, NDUFV1, ATP5MF, PHKA1A, SDHDB, IDH1, IDH2, PHKB, MRPL24, CS, UQCRQ, ATG2A, SFXN4, ACO1, ACO2, GBE1B, MT-CYB, PYGB, COX7B, COX4I1, COX4I2, NDUFS8A, WDR45, RB1…	2.89716e-10
GOTERM_BP_FAT	GO:0006418	tRNA aminoacylation for protein translation	38	AARS1, AARS2, KARS1, PARS2, YARS1, YARS2, LARS1B, FARS2, NARS1, QARS1, NARS2, IARS2, HARS, IARS1, EARS2, VARS1, RARS2, LRRC47, RARS1, MARS2, MARS1, DARS2, LOC108179007, WARS1, DARS1, WARS2, GARS1, LARS2, SARS1, DALRD3, SARS2, EPRS1, TARS2, CARS1, FARSA, TARS1, CARS2, FARSB	2.92883e-10
GOTERM_BP_FAT	GO:1903311	regulation of mRNA metabolic process	108	SRPK1B, SRPK1A, IGF2BP2A, FMR1, EIF4A3, KHDRBS1B, KHDRBS1A, IGF2BP2B, ALKBH5, PUF60A, PUF60B, MAGOH, SMU1A, RBFOX1, RBFOX2, ANGEL2, RPL22, DICER1, JMJD6, SRRM1, CARHSP1, PDE12, CNOT3A, SNRPC, SF1, RBM8A, DHX9, YTHDC1, ZFP36L2, FXR1, LARP1, FXR2, DHX34, PCBP4, DHX37, HNRNPA0A, HNRNPA0B, ZC3H14, GLI2A, LSM1, LARP7, HNRPKL, PUM1, PUM2, PAN2, SYNCRIPL, CNOT7, HNRNPK, CNOT1, CNOT2, AGO2, CNOT8, DCP1A,…	3.15529e-10
GOTERM_BP_FAT	GO:0000278	mitotic cell cycle	175	PAFAH1B1A, SMARCAL1, PAFAH1B1B, ANKLE2, ZWILCH, BCCIP, PTPN11A, SMC4, SMC2, TUBB6, ROCK2A, ZFYVE26, TUBB5, CHEK2, RTKNB, CHEK1, TUBB1, BANF1, KNTC1, NBN, ANLN2, RHOAB, MEIS1B, WDHD1, PRKCI, LIG1, AFG2B, SCRIB, ESCO2, CHMP4BB, EWSR1B, DYNC1I2A, EWSR1A, NDEL1A, FANCD2, PTPN11B, NDEL1B, ZW10, ZFYVE19, CHMP4C, MAD1L1, ANAPC1, ANAPC2, VCP, SEH1L, TUBGCP2, ANTXR2A, RTF2, TUBA8L3, NCAPG, ZGC:55461, IQGA…	5.78728e-10
GOTERM_BP_FAT	GO:0009060	aerobic respiration	68	COX7B, MT-ND4, MT-ND5, MT-CO1, COX4I1, NDUFA10, COX4I2, NDUFS8A, MTFR1L, COX6A1, MT-ND2, MT-ND1, IDH3B, UQCRFS1, OGDHB, COX5BA, IDH3A, OGDHA, MDH1AA, MDH1AB, COX7A2A, NDUFC2, SDHC, SDHA, SDHB, COX7A2L, NDUFS7, NDUFS6, SUCLG2, NDUFS2, NDUFS1, SUCLG1, MT-CO2, NDUFB9, FH, UQCRB, NDUFB6, CYCSB, IREB2, DLST, UQCR10, UQCRH, CLN5, ATP5F1B, CYC1, NDUFV3, NDUFV2, NDUFV1, ATP5MF, TEFM, NDUFA8, NDUFA7, SDHD…	6.10143e-10
GOTERM_BP_FAT	GO:0043039	tRNA aminoacylation	40	AARS1, AARS2, KARS1, PARS2, YARS1, YARS2, LARS1B, FARS2, NARS1, QARS1, NARS2, IARS2, HARS, IARS1, EARS2, VARS1, RARS2, LRRC47, RARS1, MARS2, MARS1, DARS2, LOC108179007, AARSD1, QRSL1, WARS1, DARS1, WARS2, GARS1, LARS2, SARS1, DALRD3, SARS2, EPRS1, TARS2, CARS1, FARSA, TARS1, CARS2, FARSB	6.20637e-10
GOTERM_MF_FAT	GO:0019843	rRNA binding	35	UTP25, CAVIN1B, MRPL18, RPL12, RPLP0, MRPL16, PPAN, RPL8, RPF2, RPL9, RCC1L, RPF1, MRPL11, RPS4X, MRPL20, RPL5B, EMG1, RPL5A, RPS18, RPL37, RPS11, RPS13, PTCD3, RPS9, IMP3, RPL23, RPS5, MRPS18A, IMP4, RPL23A, MRPS7, MRPS6, MRPS18C, BXDC2, NOP53	8.67558e-10
GOTERM_BP_FAT	GO:0051668	localization within membrane	159	HYCC1, SRP19, VPS29, SYS1, ARL6IP1, PTPN23B, EMC10, NMT1A, ZDHHC7, PTPN23A, SRP14, ZDHHC20A, ZDHHC20B, ZDHHC4, SI:DKEY-16L2.16, EFR3A, RAB41, SAMM50L, TMEM147, ZFYVE27, ANK3A, RAB14L, DAG1, ZDHHC3B, EHD1B, SEC62, GOLGA7, CCDC93, EHD1A, SEC63, PRKCI, MMGT1, TTC7B, SCRIB, ATP6AP1B, PDZK1, BCS1L, OXA1L, HGS, SNX27B, EMC7B, GOLPH3B, GOLPH3A, PHAF1, LLGL1, LLGL2, PRKCZ, SNX3, PALS1A, TIMM23A, FLOT1B, …	8.28138e-10
GOTERM_BP_FAT	GO:0044282	small molecule catabolic process	122	FAAH, ACAA2, GLDC, ECI1, ABAT, OXCT1A, ALDH1L2, ZGC:123305, QDPRA, GLUD1A, GLUD1B, ACAA1, HADH, MCCC2, ACOT8, PHYH, ACOT7, GPT2, ECH1, THNSL2, HIBADHB, HIBADHA, GCAT, ILVBL, GCSHA, ADH5, PFKPA, PFKPB, ACAT1, TKFC, AMDHD2, ESD, LDHD, AFMID, HACL1, DECR2, PCK2, DECR1, ALDH6A1, ECHDC1, BLMH, KYAT3.2, ADA, QDPRB.1, CYP46A1.4, CYP46A1.2, ETFA, ETFB, CROT, HADHAA, HADHAB, ACOXL, CPT2, ACADL, AUH, CYP46…	8.93136e-10
GOTERM_BP_FAT	GO:0065003	protein-containing complex assembly	304	SRPK1B, SRPK1A, MT-ND4, NUP107, MT-ND5, MT-ND2, MT-ND1, RPS15, RPS14, PSMD9, SAMM50L, TFG, SNRPD2, RPS19, SNRPD1, PSMD5, CLP1, LONP1, SETA, LUC7L, RPL38, DENR, EIF2D, RPL37, SNRPD3, B2M, PRNPRS3, ABT1, DAXX, SCAF11, PIH1D1, COX7A2A, BCS1L, CRNKL1, ATP5IF1A, ATP5IF1B, JMJD6, NUP93, COX7A2L, SCO1, CLNS1A, TMEM126A, KCTD17, ZGC:110216, COPS7A, SLAIN2, OMA1, RRP7A, RPL5B, RPL5A, SPAST, ZNHIT6, AAR2, …	1.04778e-09
GOTERM_BP_FAT	GO:0006260	DNA replication	79	SMARCAL1, FEN1, MCM7, DSCC1, CHTF18, POLB, TATDN1, CHAF1A, SSRP1A, SSRP1B, POLL, TOPBP1, POLE, RFC5, WDHD1, SUPT16H, RFC3, RFC4, PARP1, RFC1, LIG1, RFC2, ATRX, RECQL, LIG3, KIN, MMS22L, SDE2, MCM3, TIMELESS, MCM4, MCM5, MCM6, MCM2, PRIM2, PCNA, RNASEH2A, PRIM1, BOD1L1, RTF2, SAMHD1, PRIMPOL, POLD3, ORC5, ORC4, WRN, CDC45, CHRAC1, RNASEH1, ORC1, RBBP4, POLD1, ORC3, POLD2, ORC2, MCMBP, GINS1, CDT1,…	1.2838e-09
GOTERM_CC_FAT	GO:0022627	cytosolic small ribosomal subunit	33	RPS27L, RPS4X, RPS15, RPS14, RPS16, RPS15A, RPS19, RPS3, RPS2, RPS11, RPS10, RPS13, RPS12, EIF2A, RPS9, RPS7, RPS5, FAUA, FAUB, RPS26L, RPS3A, RPSA, RPS26, RPS25, RPS28, RPS29, RPS27.2, RPS27.1, RPS8B, RPS8A, RPS20, RPS21, RPS23	6.09931e-10
GOTERM_MF_FAT	GO:0051287	NAD binding	41	CTBP1, UXS1, NUDT6, HADHAA, HADHAB, ZGC:136493, IDH3B, QDPRA, PHGDH, ME3, ZGC:136929, ME2, HADH, CTBP2A, NDUFV1, IDH3A, GPD1C, PARP1, IDH3G, IDH1, GPD1A, IDH2, SIRT4, SIRT5, SIRT6, SIRT1, HIBADHB, SIRT2, HIBADHA, GRHPRA, SIRT3, UGDH, ALDH5A1, EHHADH, GAPDHS, NDUFS2, CRYL1, GPD1L, GAPDH, QDPRB.1, GLYR1	1.85955e-09
GOTERM_BP_FAT	GO:0140053	mitochondrial gene expression	44	TRMU, GFM1, MRPS35, FASTKD2, GFM2, PRORP, MRPS34, MRPL16, MTIF2, MTIF3, TFB1M, MTO1, TBRG4, MRPL2, FASTK, CDK5RAP1, IARS2, HARS, TEFM, PTCD3, RARS2, TSFM, TRMT10C, MTERF3, MRPS24, ELAC2, MRPS18B, MRPL47, TRNT1, TFB2M, MRPS7, MRPL23, QRSL1, POLRMT, MRPL43, MRPL44, WARS2, TUFM, SUPV3L1, LARS2, SARS2, TRMT5, TFAM, MTRF1L	1.68022e-09
GOTERM_BP_FAT	GO:0051301	cell division	168	PAFAH1B1A, PAFAH1B1B, CCNK, ERCC6L, ANKLE2, CCNT1, ZWILCH, ANXA11B, LOC569920, SMC3, ANXA11A, CCAR1, SMC2, GOLGA2, PPP1CC, ROCK2A, ZFYVE26, MAEA, CDC23, SPARTB, CDH1, RTKNB, PIEZO1, RCC1, ANLN2, SEPTIN4B, PELO, LIG1, VRK1, CHMP4BB, CDC40, SEPTIN5A, CDC37, ZW10, CHMP4C, ANAPC4, ANAPC5, MAPK14A, SEPTIN5B, MAD1L1, ANAPC1, ANAPC2, NOTCH3, SEH1L, SDC4, DHX8, SI:DKEY-12J5.1, BOD1L1, NCAPG, PDS5B, IQGAP…	1.77757e-09
GOTERM_BP_FAT	GO:0007005	mitochondrion organization	119	RHOT1A, MT-ND4, MT-ND5, NDUFA12, GHITM, MICOS13, MTFR1L, SLC25A36A, MT-ND2, MT-ND1, CHCHD2, SAMM50L, LONP1, CHCHD3A, SLC25A42, RPL37, SLC25A46, ATG3, AGTPBP1, COX7A2A, BCS1L, MFFA, OXA1L, COX7A2L, SCO1, TMEM126A, PPIFB, PHB, OMA1, HIGD1A, TIMM50, RHOT2, BCL2L10, TIMM23A, COA3A, SI:DKEY-32E23.4, FIS1, SURF1, APOOL, UQCC2, UQCC1, CHCHD10, APOOA, HIGD2A, NDUFAF6, NDUFAF7, ADCK1, TMEM11, SI:DKEY-98F1…	1.81005e-09
GOTERM_MF_FAT	GO:0000049	tRNA binding	42	TRMU, AARS1, AARS2, KARS1, NAT10, THUMPD3, YARS1, ALKBH8, FARS2, IARS2, IARS1, DTD1, DTD2, TRMT1L, EARS2, EIF2A, TRMT10A, PTCD1, TRMT10C, TYW5, METTL1, NSUN2, NSUN3, ELP1, AIMP1A, EIF1AXA, ELP3, TRMT1, TRNT1, EIF1AXB, DUS2, YRDC, SEPSECS, CTU2, QTRT2, CTU1, SARS1, DALRD3, EIF2S3, SARS2, XPOT, FARSA	2.25668e-09
KEGG_PATHWAY	dre03050:Proteasome		50	PSME4B, PSMD8, PSMD9, PSMD6, PSMD7, PSMD2, PSMD3, PSMD1, PSMA5, PSMA3, PSMA4, PSMA1, PSME3, PSME1, PSME2, PSMB9A, PSMB12, PSMD12, PSMD14, PSMD13, POMP, PSMB10, PSMA8, PSMB6, PSMD4B, PSMB7, PSMB4, PSMB5, PSMB2, PSMA6L, PSMB3, PSMB1, PSMB8A, PSMA6B, PSMA6A, PSMF1, PSMA2B, PSMD4A, PSMA2A, ADRM1, PSMC1A, PSMC5, PSMC6, PSMC1B, PSMC3, PSMC4, PSMD11A, PSMB13A, PSMC2, PSMD11B	6.44319e-10
GOTERM_BP_FAT	GO:1901135	carbohydrate derivative metabolic process	325	UGP2B, SLC35B2, UGP2A, PGAP1, MT-CO1, UXS1, EXT1B, NUDT1, XYLT2, NUDT2, GBA1, NUDT5, ENO3, GBA2, HS2ST1B, NME2B.1, AMPD2A, ALG8, ALG9, TYW5, CHST2B, ALG6, FBXO2, COG4, ALG5, OGAL, CHST2A, ALG2, ALG3, TALDO1, MOGS, ATP5FA1, MTAP, ADCY9, NT5C1BB, OGT.2, HPRT1, AMPD2B, GNE, UCKL1B, UCK2B, UCK2A, AARS2, RPN2, OGT.1, FUT11, RPN1, TMTC3, GXYLT1A, ATP5L, PRPSAP1, ASAH1B, UGCG, PRPSAP2, INSRA, NEU1, ST3G…	1.86586e-09
GOTERM_BP_FAT	GO:0043038	amino acid activation	40	AARS1, AARS2, KARS1, PARS2, YARS1, YARS2, LARS1B, FARS2, NARS1, QARS1, NARS2, IARS2, HARS, IARS1, EARS2, VARS1, RARS2, LRRC47, RARS1, MARS2, MARS1, DARS2, LOC108179007, AARSD1, QRSL1, WARS1, DARS1, WARS2, GARS1, LARS2, SARS1, DALRD3, SARS2, EPRS1, TARS2, CARS1, FARSA, TARS1, CARS2, FARSB	1.90471e-09
GOTERM_BP_FAT	GO:0010256	endomembrane system organization	143	STEEP1, WASHC4, PI4K2B, WASHC5, ANKLE2, EMC10, GOLGA2, TMEM147, GOLGA5, ZFYVE27, DAG1, TRAPPC11, SEC22BB, BANF1, SEC22BA, SNAP23.1, VPS18, PLSCR3B, ESYT2A, USP8, AGFG1A, COG7, IST1, MMGT1, TANGO2, COG4, COG3, COG2, VRK1, AGFG1B, LEMD3, EMC7B, GOLPH3B, GOLPH3A, ZGC:158270, SQSTM1, PI4K2A, ESYT1A, COPB2, RTN3, TMED10, ESYT1B, PDCD10B, PDCD10A, ARL1, MYOFL, VCPIP1, SPAST, DTNBP1A, BMB, SURF4L, VPS11…	1.99734e-09
GOTERM_BP_FAT	GO:0046496	nicotinamide nucleotide metabolic process	62	ADPGK, ENO1A, ENO1B, NADSYN1, ENO3, HK2, HK1, DHTKD1, NADK2, NNT, NAPRT, FDXR, PGLS, OGDHB, OGDHA, NUDT12, NAMPT1, G6PD, MDH1AA, MDH1AB, NAMPT2, TALDO1, BPGM, SLC25A55A, ALDOAA, PGD, ALDOAB, GPD2, GAPDHS, NNT2, ALDOB, SLC25A12, GAPDH, PFKLA, H6PD, PFKLB, RPE, HAAO, SLC25A22A, PFKPA, PFKPB, INSRA, AFMID, PGK1, PGAM1A, PGAM1B, GPIA, GPD1C, NADKB, GPD1A, IDH1, IDH2, NMNAT3, PKMA, ALDOCA, ALDOCB, ADP…	2.34244e-09
GOTERM_BP_FAT	GO:0019362	pyridine nucleotide metabolic process	62	ADPGK, ENO1A, ENO1B, NADSYN1, ENO3, HK2, HK1, DHTKD1, NADK2, NNT, NAPRT, FDXR, PGLS, OGDHB, OGDHA, NUDT12, NAMPT1, G6PD, MDH1AA, MDH1AB, NAMPT2, TALDO1, BPGM, SLC25A55A, ALDOAA, PGD, ALDOAB, GPD2, GAPDHS, NNT2, ALDOB, SLC25A12, GAPDH, PFKLA, H6PD, PFKLB, RPE, HAAO, SLC25A22A, PFKPA, PFKPB, INSRA, AFMID, PGK1, PGAM1A, PGAM1B, GPIA, GPD1C, NADKB, GPD1A, IDH1, IDH2, NMNAT3, PKMA, ALDOCA, ALDOCB, ADP…	2.34244e-09
GOTERM_CC_FAT	GO:0098803	respiratory chain complex	75	NDUFA13, MT-ND4, MT-ND5, NDUFA12, MT-CO1, COX4I1, NDUFA10, COX4I2, NDUFS8A, COX6A1, MT-ND2, MT-ND1, NDUFAB1A, MT-ATP6, NDUFAB1B, ATP5MC3A, ATP5MC3B, NDUFA4A, UQCRFS1, ATP5MEA, ATP5MEB, COX5BA, COX7A2A, NDUFC2, SDHC, COX6B2, SDHA, SDHB, COX7A2L, ATP5FA1, NDUFS7, NDUFS6, NDUFS5, NDUFS4, NDUFS3, NDUFS2, MT-CO2, ATP5MD, NDUFB9, NDUFB7, UQCRB, NDUFB6, NDUFB10, NDUFB5, NDUFB4, NDUFB3, UQCR10, UQCRH, AT…	1.19595e-09
GOTERM_MF_FAT	GO:0044183	protein folding chaperone	41	DNAJB6A, HSP90AB1, CCDC47, HSPA4L, HSP90AA1.2, HSP90AA1.1, HSPA14, HSPA13, HSP90B1, HSPD1, RIC8A, RIC8B, HSPA8B, HSPA4B, HSPA4A, CCT8, CCT7, HSP70L, CCT5, CCT4, CCT3, HSP70.3, HSPA9, HSP70.2, CCT2, HSPA8, TRAP1, HSP70.1, CLPXB, CLPXA, HSPA5, HSC70, HSPE1, CCT6A, PDCL3, TCP1, FKBP8, PFDN1, PFDN2, HYOU1, HSPA1B	5.23738e-09
GOTERM_BP_FAT	GO:0006281	DNA repair	170	SMARCAL1, ERCC6L, PRDM9, BCCIP, SMC5, TTF2, PARK7, ZGC:112496, ZFYVE26, SSRP1A, UNGA, SSRP1B, HMCES, RUVBL2, RUVBL1, PCLAF, NBN, WDHD1, SUPT16H, LIG1, TAOK3A, RECQL, NSMCE1, LIG3, CHD1L, EMSY, MSH6, MSH2, FANCD2, SMARCAD1B, UBE2V2, TIMELESS, ADPRS, UBE2V1, HDGFL2, FTO, VCP, PAXIP1, RNASEH2A, PRKDC, PDS5B, UBE2AL, BRCC3, PDS5A, VCPIP1, PPP4CB, HLTF, EP400, DMAP1, NHEJ1, FANCI, TEX264A, XRCC6, XRCC…	7.98168e-09
GOTERM_BP_FAT	GO:0022607	cellular component assembly	651	CYFIP2, CYFIP1, NCKAP1, ANKLE2, MT-ND4, NUP107, MT-ND5, MT-ND2, ZFYVE1, MT-ND1, PSMD9, ALKBH5, SAMM50L, ZFYVE27, TFG, PSMD5, CLP1, LUC7L, LIMA1A, SETA, RPL38, ANLN2, RPL37, MCAMB, SI:CH73-61D6.3, CTBP2A, PRNPRS3, GABARAPL2, ATG3, VTG2, PRKCI, DAXX, PIH1D1, ATG10, ARMC9, RFX2, ATG12, NUP93, SCO1, IFT81, TDRD7B, CLNS1A, TMEM126A, GABARAPB, PPP2R1BA, PPP2R1BB, GABARAPA, GNE, ZGC:110216, UNC119B, ABC…	7.98168e-09
GOTERM_MF_FAT	GO:0003730	mRNA 3'-UTR binding	61	CPEB4B, IGF2BP2A, CELF1, QKI2, FMR1, CELF2, RBM4.2, KHDRBS1B, KHDRBS1A, CPEB4A, IGF2BP2B, RBMS2B, KHSRP, RBMS2A, QKIA, ELAVL1A, ILF3B, ELAVL1B, ZFP36L1B, ZFP36L1A, DDX17, ANGEL2, LARP4B, CARHSP1, RBMS1A, SERBP1A, SERBP1B, TUT1, GEMIN5, SRSF4, CNBPA, RBMS3, DDX5, ZFP36L2, CRYZ, FXR1, EXOSC7, FXR2, EXOSC9, G3BP1, PCBP2, EXOSC8, HNRNPA0L, IGF2BP3, HNRNPA0A, YTHDF1, TIA1, HNRNPA3, LARP4AA, PUM1, LRPP…	1.12833e-08
GOTERM_BP_FAT	GO:0000462	maturation of SSU-rRNA from tricistronic rRNA transcript (SSU-rRNA, 5.8S rRNA, LSU-rRNA)	26	UTP25, HEATR1, WDR46, WDR43, NOP9, RPS16, BMS1, DHX37, RRS1, RRP36, SLX9, DCAF13, ABT1, UTP6, UTP4, UTP3, RPP40, NGDN, PWP2H, TBL3, RPS8B, RPS8A, TSR2, TSR1, NOL10, RPS21	8.97495e-09
GOTERM_BP_FAT	GO:0045333	cellular respiration	74	COX7B, MT-ND4, MT-ND5, MT-CO1, COX4I1, NDUFA10, COX4I2, GBA1, NDUFS8A, MTFR1L, COX6A1, MT-ND2, MT-ND1, IDH3B, UQCRFS1, OGDHB, COX5BA, IDH3A, OGDHA, MDH1AA, MDH1AB, COX7A2A, NDUFC2, SDHC, SDHA, COQ10B, SDHB, COX7A2L, NDUFS7, NDUFS6, SUCLG2, NDUFS2, NDUFS1, SUCLG1, MT-CO2, NDUFB9, FH, UQCRB, NDUFB6, CYCSB, IREB2, ETFDH, DLST, UQCR10, UQCRH, CLN5, ATP5F1B, CYC1, NDUFV3, NDUFV2, NDUFV1, ATP5MF, TEFM,…	8.97495e-09
GOTERM_BP_FAT	GO:0009150	purine ribonucleotide metabolic process	100	MT-CO1, NUDT2, ENO3, NME2B.1, NUDT18, ENPP1, OGDHB, ATP5MEA, ATP5MEB, OGDHA, ADCY2B, AMPD2A, ATP5FA1, ADCY9, GAPDHS, HPRT1, AMPD2B, NPR2, AK1, AK2, GMPS, AK3, AK4, PFKPA, PFKPB, ATP5MC1, ATP5L, INSRA, PGK1, PGAM1A, SI:CH211-140M22.7, ADSSL, ATP5MF, PGAM1B, PDE4BA, PAICS, MRPL24, HPRT1L, ADSS2, ADPGK, ENO1A, ENO1B, ATP6V1AA, ATP6V1AB, PFAS, HK2, HK1, DHTKD1, MT-ATP6, NT5C2A, HINT1, ATIC, OPA1, ATP…	9.20753e-09
GOTERM_MF_FAT	GO:0140662	ATP-dependent protein folding chaperone	32	HSP90AB1, HSPA4L, HSP90AA1.2, HSP90AA1.1, HSPA14, HSPA13, HSP90B1, HSPD1, HSPA8B, HSPA4B, HSPA4A, CCT8, CCT7, HSP70L, CCT5, CCT4, CCT3, HSP70.3, HSPA9, HSP70.2, CCT2, HSPA8, TRAP1, HSP70.1, CLPXB, CLPXA, HSPA5, HSC70, CCT6A, TCP1, HYOU1, HSPA1B	1.34533e-08
GOTERM_BP_FAT	GO:0006338	chromatin remodeling	165	ARID1AB, ARID1AA, VPS72A, HDAC10, KDM1A, TRRAP, CBX1A, HDAC12, SI:CH73-368J24.11, HIST1H2A5, HIST1H2A4, NAP1L4B, YEATS4, HIST1H2A7, HIST1H2A6, HIST1H2A1, RRP8, HIST1H2A3, HIST1H2A2, RUVBL2, RUVBL1, SI:CH73-368J24.12, SETA, SI:CH73-368J24.13, NBN, KDM4AB, ARID2, KDM4AA, DAXX, CHD1L, DICER1, PSIP1A, CFDP1, KAT6A, HAT1, SMARCAD1B, SMARCA4A, HDGFL2, GLYR1, ZGC:110216, DNMT1, SRCAP, MEAF6, SMYD5, SUPT…	1.07747e-08
KEGG_PATHWAY	dre03015:mRNA surveillance pathway		75	HBS1L, SMG1, ACIN1B, EIF4A3, ACIN1A, SMG7, SMG5, SMG6, MSI2B, MSI2A, PNN, PPP1CC, PCF11, CLP1, PAPOLG, MAGOH, PPP2R2AA, PAPOLA, NXF1B, PPP2R5CA, PPP2R2AB, ETF1B, FIP1L1B, PELO, PPP2R5CB, UPF2, UPF1, NCBP2, SSU72, PPP2R5D, SRRM1, WDR33, DDX19A, DDX19B, WDR82, PPP1CBL, PPP2R1BA, PPP2R1BB, RBM8A, RNMT, CSTF3, CSTF2, GSPT1, PPP2CB, PABPN1, PPP1CAA, PPP1CAB, CSTF1, PPP2R5EB, SAP18, SYMPK, PPP2R5EA, CP…	3.76889e-09
GOTERM_MF_FAT	GO:0005198	structural molecule activity	306	RPL4, RPL30, RPL3, COL5A2A, NUP107, RPL32, LOC108190746, LOC108190747, RPL31, RPL34, RPL8, RPL9, RPL6, RPL7, RPS15, RPS14, RPS17, RPS16, RPL18A, RPS19, RPS18, ERC1B, H3F3B.1, RPL36, RPL35, RPL38, RPL37, RPS11, RPS10, RPL39, RPS13, RPS12, NUP214, RPL21, KRT4, WU:FI46H04, RPL23, RPL22, MRPS18B, KRT8, MRPS18A, MRPS18C, NUP93, COL18A1A, MYL6, COL8A2, RPL24, RPL27, NUP98, RPL26, RPL29, TLN1, VPS25, UB…	1.62858e-08
GOTERM_MF_FAT	GO:0140104	molecular carrier activity	64	ERCC6L, VPS72A, DDX46, CHD8, CSE1L, EIF4A3, EMC10, HIKESHI, IPO4, NUBP1, NUBP2, NDUFAB1A, NDUFAB1B, XPO4, XPO6, RUVBL2, XPO5, RUVBL1, KPNA6, KPNA4, KPNA5, TNPO1, KPNA2, KPNA3, KPNA1, MMGT1, DDX55, NUTF2, DDX51, CHD1L, SUPV3L1, OXA1L, XPO1B, EMC7B, SMARCAD1B, XPO1A, KPNB3, RNF213A, FXN, KPNB1, VCP, MOV10B.1, MOV10B.2, DDX20, SPTY2D1, TNPO2B, TNPO2A, NUP42, EMC2, EMC3, CYGB2, EMC4, CYGB1, EMC6, ASC…	1.72275e-08
GOTERM_MF_FAT	GO:0140142	nucleocytoplasmic carrier activity	25	CSE1L, HIKESHI, IPO4, TNPO2B, TNPO2A, XPO4, NUP42, XPO6, XPO5, KPNA6, KPNA4, KPNA5, TNPO1, KPNA2, KPNA3, KPNA1, SI:DKEY-24L11.2, XPO7, NUTF2, SNUPN, XPO1B, XPO1A, NUTF2L, KPNB3, KPNB1	2.03315e-08
GOTERM_BP_FAT	GO:0061024	membrane organization	188	STEEP1, ANKLE2, RHOT1A, RAB38A, EMC10, GHITM, MICOS13, SAMM50L, SI:DKEYP-82A1.6, TMEM147, CERT1A, TFG, DAG1, CHCHD3A, SEC22BB, BANF1, CHMP5B, SEC22BA, SLC25A42, CTBP2A, VPS39, SLC25A46, SNAP23.1, PLSCR3B, WU:FJ42B12, MMGT1, STX8, ATP11C, ATP11B, ATP11A, LEMD3, BCS1L, CHMP4BB, OXA1L, EMC7B, GOLPH3B, GOLPH3A, CHMP4C, PICALMB, PICALMA, PEF1, SAR1B, PPIFB, GLTPA, TIMM50, MYOFL, VCPIP1, RHOT2, SPAST, …	1.72817e-08
GOTERM_BP_FAT	GO:0043414	macromolecule methylation	56	SETD3, SETD6, SI:CH211-225B11.4, WDR4, SETD7, THUMPD3, TFB1M, MTO1, ALKBH8, FBL, METTL14, DIMT1L, NTMT1, TRMT44, BUD23, METTL16, PRMT6, PRMT5, HEMK1, PRMT7, NSUN4, NSUN5, PRMT1, METTL1, NSUN2, NSUN3, PRMT3, TFB2M, FTSJ1, FTSJ3, DALRD3, METTL2A, NOP2, THADA, METTL21A, MRM1, EMG1, TGS1, TRMT1L, LYN, TRMT10A, LARP7, TRMT1, TARBP1, NDUFAF7, CARM1, TRMT5, TRMT6, TRMT13, ZCCHC4, SMYD2A, EEF1AKMT2, TRMT…	1.89918e-08
GOTERM_BP_FAT	GO:0018193	peptidyl-amino acid modification	83	FKBP11, POGLUT2, SETD3, SETD6, SUMO3A, SUMO3B, SETD7, SI:DKEY-100N23.3, PPWD1, ZDHHC7, CWC27, SENP3A, SUMO1, NTMT1, PIAS4A, SUMO2B, PRMT6, PRMT5, NAA30, PRMT7, AGTPBP1, PRMT1, PPIAA, PPIAB, DHPS, PRMT3, SIRT5, PIAS2, SENP1, JMJD6, TPST1, KAT2A, ASPH, EOGT, NAA35, PPIE, PPIH, PPIG, UBE2IA, PPIB, UBE2IB, GAPDH, TPST1L, PPID, PPIC, LIPT2, FKBP2, NAA20, METAP2B, PPIFB, ZDHHC21, UNM_HU7910, PDF, DPH1,…	1.99591e-08
KEGG_PATHWAY	dre00190:Oxidative phosphorylation		102	NDUFA13, MT-ND4, MT-ND5, NDUFA12, MT-CO1, NDUFA10, COX6A1, MT-ND2, ATP6V0CB, MT-ND1, ATP5MEA, ATP5MEB, ATP6V1G1, COX7A2A, SDHC, ATP6AP1B, COX6B2, ATP6V1E1B, SDHA, SDHB, ATP6V1E1A, ATP5FA1, COX7A2L, PPA2, UQCRC1, MT-CO2, ATP6V0D1, UQCRB, NDUFB10, CYCSB, COX15, UQCRH, ATP5MC1, ATP5L, ATP6V1C1A, ATP6V1H, NDUFV3, CYC1, NDUFV2, NDUFV1, ATP6V1D, ATP5MF, ATP6V1F, LHPP, SDHDB, UQCRC2A, UQCRC2B, UQCRQ, MT…	6.83268e-09
GOTERM_BP_FAT	GO:0000470	maturation of LSU-rRNA	25	PAK1IP1, NOP2, MAK16, PPAN, NOL9, RPF2, RPL7, RPF1, TRMT112, RPL7A, ZNHIT6, RPL35, RBM34, RRP15, DDX18, URB1, WDR12, GNL2, FTSJ3, BOP1, NSA2, LAS1L, EIF6, RPL7L1, PES	2.38994e-08
GOTERM_BP_FAT	GO:0090150	establishment of protein localization to membrane	79	SRP19, SYS1, ARL6IP1, CCDC47, SRP54, ZDHHC7, EMC10, SRP14, RAB34A, MAIP1, ZDHHC20A, ZDHHC4, ZDHHC20B, SAMM50L, TMEM147, SEC61G, GET1, ZDHHC3B, SEC61B, SEC62, GET3, GOLGA7, RAB8A, GET4, SEC63, GRIPAP1, TIMM29, CAMLG, MMGT1, SSR3, ZDHHC13, VPS37D, TIMM22, SCRIB, BCS1L, SRP9, OXA1L, RILPL2, RILPL1, PEX3, EMC7B, GOLPH3B, GOLPH3A, EXOC4, PHAF1, TIMM13, ZDHHC24, ZDHHC21, ZGC:56596, ARFRP1, SAMM50, NCLN…	2.83219e-08
GOTERM_CC_FAT	GO:0005635	nuclear envelope	111	PAFAH1B1A, PAFAH1B1B, TOR2A, IPO11, ITPRIP, NUP107, NUP188, CSE1L, ROGDI, NRM, TMEM97, IPO7, TM7SF2, IPO8, SI:DKEYP-82A1.6, TMEM147, IPO9, BANF1, CLCC1, SEPHS1, NUP214, SYNE1A, TMEM120AA, SYNE1B, NUP210, LEMD3, NUP93, PLPP6, UNC50, NUP98, KPNB1, MAD1L1, OSBPL3B, LRRC59, NUP205, POM121, SEH1L, MTMR8, AAAS, NUP160, MTMR6, SPAST, LOC101882355, NUP85, BMB, NUP88, MGST3A, MGST3B, OSBPL6, NUP155, TMEM1…	1.63947e-08
GOTERM_MF_FAT	GO:0003727	single-stranded RNA binding	36	KHDRBS1B, KHDRBS1A, IFIH1, EXOSC10, PABPN1, RBMS2B, RBMS2A, DHX58, EIF4H, ILF3A, U2AF2B, ILF3B, ELAVL1A, U2AF2A, POLR2G, RBM7, SI:CH211-197H24.6, ZC3H14, SI:CH211-196C10.15, AGO3A, ZFR2, ZFR, JMJD6, PABPC1A, EIF4BB, EIF4BA, RBMS1A, AGO4, LACTB2, AGO1, AGO2, PABPC1L, CNBPA, CNBPB, RBMS3, RIGI	4.16225e-08
GOTERM_BP_FAT	GO:0006261	DNA-templated DNA replication	53	SMARCAL1, MCM7, TOPBP1, POLE, RFC5, WDHD1, RFC3, RFC4, PARP1, LIG1, RFC2, ATRX, LIG3, MMS22L, MCM3, TIMELESS, MCM4, MCM5, MCM6, MCM2, PRIM2, PCNA, PRIM1, BOD1L1, RTF2, SAMHD1, PRIMPOL, POLD3, ORC5, ORC4, CDC45, CHRAC1, ORC1, POLD1, ORC3, POLD2, MCMBP, GINS1, CDT1, GINS2, CENPX, GINS3, WDR18, GINS4, NOC3L, POLA1, POLA2, RAD51, POLE2, CARM1, POLE3, SSBP1, CENPS	3.79386e-08
GOTERM_BP_FAT	GO:0002183	cytoplasmic translational initiation	28	EIF4A2, SLBP, EIF4A1A, EIF3EA, EIF3S10, EIF4H, EIF2D, DENR, MCTS1, EIF2B3, EIF3HB, EIF3HA, EIF3JA, EIF2S2, EIF4BB, EIF3M, EIF4BA, EIF4A1B, EIF3BA, EIF5, EIF2S3, EIF3K, EIF3I, EIF3G, EIF3S6IP, EIF3F, EIF3C, EIF3D	3.81814e-08
GOTERM_BP_FAT	GO:0006892	post-Golgi vesicle-mediated transport	40	SYS1, GGA3A, RAB34A, GGA1, ARFRP1, AP1G2, AP1G1, RAB14L, VPS52, ANKFY1, VPS54, AP3S2, AP3S1, GOLGA7, CCDC93, AP1M2, VTI1B, STXBP5B, EXOC8, NSFA, NSFB, AP3D1, EXOC6B, SORT1A, SORL1, RABIF, RAB14, RP2, DOP1B, GOLPH3B, DOP1A, GOLPH3A, EXOC4, EXOC6, EXOC5, PHAF1, LLGL1, EXOC2, LLGL2, EXOC1	4.00968e-08
GOTERM_CC_FAT	GO:0000315	organellar large ribosomal subunit	35	MRPL19, MRPL16, MRPL38, MRPL17, MRPL14, MRPL15, MRPS30, MRPL34, MRPL12, MRPL13, MRPL54, MRPL10, MRPL32, MRPL11, MRPL41, MRPL4, MRPL3, MRPL42, MRPL2, MRPL40, NSUN4, ZGC:171480, NSUN3, MRPL49, MRPL27, MRPL28, MRPL47, MRPL23, MRPL24, MRPL46, MRPL43, MRPL21, MRPL44, MRPL22, MRPL51	2.05762e-08
GOTERM_CC_FAT	GO:0005762	mitochondrial large ribosomal subunit	35	MRPL19, MRPL16, MRPL38, MRPL17, MRPL14, MRPL15, MRPS30, MRPL34, MRPL12, MRPL13, MRPL54, MRPL10, MRPL32, MRPL11, MRPL41, MRPL4, MRPL3, MRPL42, MRPL2, MRPL40, NSUN4, ZGC:171480, NSUN3, MRPL49, MRPL27, MRPL28, MRPL47, MRPL23, MRPL24, MRPL46, MRPL43, MRPL21, MRPL44, MRPL22, MRPL51	2.05762e-08
GOTERM_BP_FAT	GO:0072522	purine-containing compound biosynthetic process	97	PANK4, PANK2, MT-CO1, NUDT2, NADSYN1, NME2B.1, ATP5MEA, ATP5MEB, ADCY2B, PDHX, AMPD2A, PANK1B, ATP5FA1, MTAP, ADCY9, HPRT1, AMPD2B, ACLYA, NPR2, AK1, AK2, GMPS, AK3, AK4, ACACA, ATP5MC1, ATP5L, PRPSAP1, PRPSAP2, PPCS, AFMID, PRPS1A, PRPS1B, SI:CH211-140M22.7, ADSSL, ATP5MF, NADKB, PAICS, MRPL24, HPRT1L, ADSS2, ADA, PFAS, MT-ATP6, NADK2, ATIC, NAPRT, ATP5MC3A, ATP5MC3B, PGM2, DLAT, NAMPT1, ADSL, A…	4.28989e-08
GOTERM_BP_FAT	GO:0016050	vesicle organization	105	WASHC4, PI4K2B, WASHC5, RAB38A, ZDHHC20A, ZDHHC20B, TFG, RAB14L, SEC22BB, CHMP5B, SEC22BA, VPS39, SNAP23.1, VPS18, USP8, ATP6V1G1, AGFG1A, WU:FJ42B12, IST1, STX8, ATP6AP1B, AGFG1B, CHMP4BB, GOLPH3B, GOLPH3A, CHMP4C, PICALMB, PICALMA, ATP6V0D1, SQSTM1, PI4K2A, PEF1, SAR1B, RAB32A, NCSTN, SPAST, DTNBP1A, VPS8, VPS11, SEC31B, VTI1B, SEC31A, ZDHHC15B, SEC16A, HPS1, HPS4, SI:CH211-200P22.4, SORT1A, PH…	5.6962e-08
GOTERM_BP_FAT	GO:0009062	fatty acid catabolic process	44	FAAH, ECHS1, ACAA2, ECI1, CPT1AA, CPT1AB, HSD17B4, ETFA, ETFB, CROT, HADHAA, HADHAB, ACAT1, ZGC:123305, ACOXL, CPT2, ACADL, AUH, HACL1, ACADM, HADH, ACAA1, ABCD3A, DECR2, ABCD3B, ZGC:85777, ACADS, PCK2, DECR1, ACOT8, PHYH, ACOT7, LPIN1A, LOC100333227, ECH1, GCDHA, GCDHB, HADHB, ILVBL, ACOX1, EHHADH, ECHDC1, ACOX3, LPIN2	5.99185e-08
GOTERM_BP_FAT	GO:0051640	organelle localization	154	LTV1, PAFAH1B1A, PAFAH1B1B, ARCN1A, RHOT1A, ARCN1B, ZGC:153240, RIMS3, TFG, BORCS6, RHOAB, BORCS5, VPS18, ESYT2A, STARD3, PRKCI, SYNE1B, WU:FJ42B12, STX8, SCRIB, OCRL, FAM91A1, NDEL1A, XPO1B, NDEL1B, PICALMB, XPO1A, PICALMA, NUP98, TBC1D23, MAD1L1, LLGL1, LLGL2, ESYT1A, COPB2, SEH1L, ESYT1B, STXBP3, ARL6, PEF1, TMEM230A, STXBP2, ANTXR2A, PSEN2, NMD3, NPM1A, NPM1B, LIN7C, LIN7B, PRKCZ, NOP9, SKA2,…	7.07612e-08
GOTERM_MF_FAT	GO:0003682	chromatin binding	147	ARID1AB, L3MBTL1B, ARID1AA, KDM1A, CBX1A, SI:CH73-368J24.11, NAP1L4B, SMC2, HMGN6, HMGN7, SOX9A, SSRP1A, SSRP1B, KAT7B, PCLAF, SI:CH73-368J24.12, KAT8, SETA, HMGN2, HMGN3, MEN1, WDHD1, SUPT16H, CHD1L, LEMD3, EWSR1A, PHF21AB, WDR82, KAT6A, SMARCAD1B, SMARCA4A, TOX, GLYR1, ZGC:110216, URI1, DNMT1, NPM1A, NPM1B, MACROH2A2, SUPT6H, MACROH2A1, NCAPH, TOX4A, SBNO1, SETDB1B, SETDB1A, ORC1, JMJD1CB, WBP2…	8.83788e-08
GOTERM_MF_FAT	GO:0016614	oxidoreductase activity, acting on CH-OH group of donors	82	CBR1L, SDR16C5B, HSD11B1LA, SDR16C5A, HADHAA, HADHAB, NSDHL, AKR7A3, HSD17B12B, IDH3B, PHGDH, ME3, ME2, HADH, CTBP2A, IDH3A, CBR1, G6PD, AKR1B1.2, MDH1AA, RDH14B, RDH14A, MDH1AB, DCXR, HMGCRA, SDHA, ZGC:110366, ZGC:56585, PGD, HIBADHB, SDHB, HIBADHA, UGDH, BDH2, GPD2, EHHADH, CHDH, L2HGDH, LDHBA, AKR1A1B, H6PD, CTBP1, HSD17B4, HSD17B14, HSD17B7, HSD17B10, HSD17B8, ADH5, LDHA, ZGC:136493, DHRS7B, …	1.17429e-07
GOTERM_BP_FAT	GO:0009142	nucleoside triphosphate biosynthetic process	40	UCK2B, UCK2A, DTYMK, MT-CO1, AK1, AK3, DLST, NUDT2, AK4, TYMS, ATP5L, ATP5MC1, MT-ATP6, ATP5F1B, NME2B.1, ATP5MC3A, ATP5MC3B, SI:CH211-243J20.2, SI:CH211-140M22.7, ATP5MEA, ATP5MF, ATP5MEB, ATP5PF, ATP5PD, ATP5PB, NME3, ATP5F1C, MRPL24, ATP5F1D, ATP5F1E, MT-ATP8, IMPDH1B, ATP5FA1, IMPDH1A, UCK1, IMPDH2, NME9, ATP5PO, CTPS1A, UCKL1B	9.92657e-08
GOTERM_BP_FAT	GO:0051276	chromosome organization	112	PRDM9, NUP107, RIF1, DSCC1, SI:CH73-368J24.11, BCCIP, SMC3, SMC4, SMC2, SI:CH73-368J24.12, PPP2R5CA, BANF1, KNTC1, NBN, PPP2R5CB, PRNPRS3, PCID2, ESCO2, EWSR1A, MSH6, MAU2, MSH2, FANCD2, TEP1, NHP2, PPP2R1BA, PPP2R1BB, NUP98, MAD1L1, ZGC:110216, SEH1L, PRKDC, NCAPG, PDS5B, PDS5A, NCAPH, SKA2, CCNB1, RACGAP1, GAR1, ZGC:86764, MCMBP, NAA50, XRCC6, NUP155, XRCC5, NIPBLA, NCAPH2, NIPBLB, RAD21A, H1-0…	1.0702e-07
GOTERM_CC_FAT	GO:0042175	nuclear outer membrane-endoplasmic reticulum membrane network	364	PI4K2B, SLC35B2, CYBC1, RETREG3, PGAP1, TMEM41B, ARL6IP1, PITPNB, SLC35B1, EXT1B, CISD2, EMC10, ITPR1A, TMEM97, ZDHHC20A, ZDHHC20B, ZDHHC4, ZFYVE27, PLOD1A, BSG, BCAP29, SEC22BB, SELENOT2, SEC22BA, RETSAT.2, SEC62, RETSAT.1, SEC63, ESYT2A, STARD3, ALG8, ALG9, ALG6, ALG5, ALG2, ALG3, MOGS, PLPP6, TAPT1B, PREB, RPL27, KDELR3, CDS1, ESYT1A, ESYT1B, RPN2, EIF5A2, RPN1, RPE65B, TEX261, SACM1LA, PORB, …	5.99326e-08
GOTERM_BP_FAT	GO:0006090	pyruvate metabolic process	43	LDHBA, PFKLA, PFKLB, ADPGK, ENO1A, ENO1B, PDHB, ENO3, HK2, PFKPA, PFKPB, HK1, DHTKD1, LDHA, INSRA, MPC1, PGK1, PGAM1A, ME3, DLAT, ME2, OGDHB, LDHBB, PGAM1B, OGDHA, PCK2, GPIA, PDHX, PKMA, BPGM, ALDOAA, DLDH, ALDOAB, ALDOCA, ALDOCB, ADPGK2, GAPDHS, TPI1A, PCXA, ALDOB, TPI1B, GAPDH, PDHA1A	1.26498e-07
GOTERM_BP_FAT	GO:0000387	spliceosomal snRNP assembly	25	TSSC4, GEMIN2, DDX20, PRPF8, SART3, SNRPD2, SNRPD1, SNRPD3, SMN1, AAR2, PRMT7, SNRPD3L, LSM4, PRPF6, CLNS1A, GEMIN4, SNRPG, STRAP, GEMIN5, PRPF31, GEMIN6, SNRPE, SNRPF, SNRPC, GEMIN8	1.34405e-07
GOTERM_CC_FAT	GO:1990204	oxidoreductase complex	77	NDUFA13, MT-ND4, MT-ND5, GLDC, NDUFA12, MT-CO1, COX4I1, NDUFA10, COX4I2, NDUFS8A, COX6A1, MT-ND2, HADHAA, HADHAB, MT-ND1, NDUFAB1A, NDUFAB1B, ABHD11, NDUFA4A, UQCRFS1, DLAT, OGDHB, COX5BA, OGDHA, BCKDHA, PDHX, BCKDHB, COX7A2A, AMT, NDUFC2, CYBA, SDHC, COX6B2, SDHA, DLDH, SDHB, HADHB, COX7A2L, KAT2A, NDUFS7, NDUFS6, NDUFS5, NDUFS4, GCSHA, NDUFS3, NDUFS2, MT-CO2, NDUFB9, NDUFB7, UQCRB, NDUFB6, NDUF…	7.2332e-08
GOTERM_BP_FAT	GO:0036503	ERAD pathway	51	UFD1L, FAF1, FAF2, SI:CH73-173P19.1, ZMP:0000000662, AUP1, CLGN, MAN1A2, MAN1A1, UBXN4, FBXO2, AFG2B, UBE4A, YOD1, UBE4B, CANX, VCP, DERL3, SEL1L, DERL1, DERL2, RNF5, USP19, UBE2J1, HSP90B1, ECPAS, BAG6, MAN1B1B, ERLEC1, FOXRED2, OS9, UGGT2, UGGT1, CALR3A, ANKZF1, MARCHF6, CALR3B, EDEM3, HSPA5, EDEM1, TMUB1, SYVN1, UBE2G2, SI:CH211-282J22.3, FBXO44.3, PSMC6, FBXO44.9, FBXO6.3, CALR, BAG6L, FBXO44…	1.46212e-07
GOTERM_BP_FAT	GO:0007030	Golgi organization	50	PI4K2B, GOLGA2, GOLGA5, TMED3, TMED2, TRAPPC11, SEC22BB, SEC22BA, TMED7, TMED5, TMED9, COG7, MYO18AB, TANGO2, COG4, COG3, COG2, VRK1, GORASP2, GOLPH3B, GOLPH3A, VAMP4, TMED1B, PI4K2A, TMED10, PDCD10B, PDCD10A, USO1, ARL1, GORASP1A, VCPIP1, VPS51, SURF4L, DYM, ARHGEF28A, LURAP1, VTI1B, CLASP2, HACE1, SEC16A, YIPF4, YIPF5, SURF4, HUWE1, TJAP1, VMP1, NSFL1C, TRIP11, ATP8B5A, BET1	1.46594e-07
GOTERM_BP_FAT	GO:0000460	maturation of 5.8S rRNA	28	MAK16, NOL9, NOP9, RPF1, WU:FC33B09, EXOSC7, EXOSC10, EXOSC9, EXOSC8, RRS1, MTREX, EXOSC3, EXOSC2, RRP15, ABT1, RPP40, URB1, WDR12, GNL2, FTSJ3, GNL3, BOP1, NSA2, LAS1L, EIF6, RPS21, PES, MPHOSPH6	1.50694e-07
GOTERM_BP_FAT	GO:0016180	snRNA processing	28	INTS11, INTS12, INTS14, INTS10, WU:FC33B09, EXOSC7, EXOSC6, EXOSC5, EXOSC4, EXOSC9, EXOSC8, EXOSC3, METTL16, EXOSC2, TOE1, INTS1, INTS2, LARP7, DKC1, INTS5, NHP2, INTS4, TUT1, INTS7, INTS6, INTS9, NOP10, INTS6L	1.50694e-07
GOTERM_BP_FAT	GO:0042255	ribosome assembly	28	DDX28, NIP7, RPS27L, MPV17L2, RPF2, RRP7A, RPS15, RPS14, RPL5B, RPL5A, RPS19, C1QBP, MDN1, ABT1, MTERF3, RPS5, EFL1, RPSA, MRPS7, PWP2H, RPS28, EIF6, RPS27.2, BXDC2, RPS27.1, MRTO4, SBDS, NOP53	1.50694e-07
GOTERM_MF_FAT	GO:0016627	oxidoreductase activity, acting on the CH-CH group of donors	43	PECR, ACADVL, CPOX, PPOX, TM7SF2, ACOXL, DHRSX, ACADL, SI:CH211-210C8.6, ACADM, DECR2, RETSAT.2, RETSAT.1, ZGC:85777, LBR, ACADS, DECR1, ACAD8, TECRB, SRD5A1, ACAD9, GCDHA, DHCR24, GCDHB, DHDH.1, DHDH.2, SDHA, PTGR2, SDHB, DHODH, DUS2, BDH2, ACOX1, IVD, FASN, BLVRB, DHCR7, ACOX3, DUS1L, PTGR1.1, DUS3L, BLVRA, PTGESL	2.0664e-07
KEGG_PATHWAY	dre04144:Endocytosis		202	VPS29, ARPC5B, ARPC5A, SI:DKEY-16L2.16, ZFYVE27, VPS35, EHD1B, RHOAA, VPS36, RHOAC, EHD1A, RHOAB, PRKCI, CHMP4BB, RUFY1, ZFYVE16, ARF4A, ARF4B, CYTH3B, VPS25, VPS28, NEDD4A, NEDD4L, AGAP1, ASAP1A, VPS26B, AGAP3, SI:CH211-204C21.1, PRKCZ, ACTR3B, SNX3, SNX4, SNX2, PSD3L, RAB11FIP2, HSP70L, SNX5, SNX6, HSP70.3, HSP70.2, HSP70.1, ASAP2B, SNF8, ASAP2A, STAM, EHD3, CYTH1A, ARF6A, ARF6B, CDC42L, ARF1, …	5.1475e-08
GOTERM_BP_FAT	GO:0043484	regulation of RNA splicing	69	INTS11, CELF1, QKI2, CELF2, EIF4A3, KHDRBS1B, KHDRBS1A, YBX1, USP39, RBM12BB, SRSF2A, SRSF2B, RBM25B, PUF60A, PUF60B, QKIA, MAGOH, METTL16, RBM7, SMU1A, ZC3H10, RBFOX1, MBNL1, MBNL2, RBFOX2, RBM15, RPL22, HNRNPH1L, PTBP3, JMJD6, SRRM1, HMGA1A, HNRNPH1, HNRNPL2, ZNF638, HNRNPH3, SNRPC, RBM22, SF1, PTBP1A, ARGLU1A, PTBP1B, CLK4B, AHNAK, RBM8A, YTHDC1, RBM15B, PCBP4, TRA2B, TRA2A, DHX37, RBM12, MBNL…	1.674e-07
GOTERM_MF_FAT	GO:0003676	nucleic acid binding	1350	ATF1, ALKBH8, RABGEF1, ZGC:173816, DIMT1L, H3F3B.1, ZGC:77262, BBX, PARP14RS4, SI:CH73-61D6.3, PKNOX2, ZGC:110249, WDHD1, HEMK1, RBFOX1, ENDOG, RBFOX2, TYW5, DNTTIP1, RFX2, DICER1, SND1, TOMM20A, HMGA1A, PLEX9.1, TBPL2, UNC50, LOC101883771, SF1, ZGC:110216, SLBP, EXD2, EXD3, FOXO1A, MRPL18, SHOX2, MRPL16, MYNN, BAZ2A, MRPL12, MRPL13, MRPL11, MRPL20, ZGC:77486, LARP1, WBP2NL, PUSL1, LOC110439329, …	2.15583e-07
GOTERM_BP_FAT	GO:0010498	proteasomal protein catabolic process	155	UBE3D, LTN1, ZMP:0000000662, AUP1, CLGN, PSMD8, PSMD6, MAEA, PSMD7, CDC23, PSMD2, FBXO4, PSMD1, CUL1B, KEAP1B, CUL1A, SKP1, GID8A, GID8B, FBXO2, AFG2B, UBE4A, YOD1, UBE4B, KCTD2, ARMC8, RBX1, PSMB9A, ANAPC4, PLAA, ANAPC5, RBCK1, SHRPRBCK1R, KCTD17, ANAPC1, VCP, PSMD14, SEL1L, CUL2, UBR3, UBR2, UBE2AL, UBR1, AGAP3, UBE2J1, HSP90B1, BAG6, ATXN3, ITCHB, PSMF1, PSMA2B, ANKZF1, PSMA2A, WDR26B, EDEM3, …	1.80404e-07
GOTERM_BP_FAT	GO:0051656	establishment of organelle localization	121	LTV1, PAFAH1B1A, PAFAH1B1B, RHOT1A, ZGC:153240, TFG, RHOAB, BORCS5, STARD3, PRKCI, SYNE1B, WU:FJ42B12, SCRIB, OCRL, FAM91A1, NDEL1A, XPO1B, NDEL1B, PICALMB, XPO1A, PICALMA, TBC1D23, MAD1L1, LLGL1, LLGL2, SEH1L, STXBP3, ARL6, PEF1, TMEM230A, STXBP2, ANTXR2A, PSEN2, NMD3, NPM1A, NPM1B, LIN7C, LIN7B, PRKCZ, NOP9, SKA2, PARD3AA, INPP5B, PARD3AB, RHOT2, CCNB1, SPAST, DTNBP1A, NUP88, MDN1, BBS2, MYO5AA…	1.85745e-07
GOTERM_CC_FAT	GO:0005789	endoplasmic reticulum membrane	356	PI4K2B, SLC35B2, CYBC1, RETREG3, PGAP1, TMEM41B, ARL6IP1, PITPNB, SLC35B1, EXT1B, CISD2, EMC10, ITPR1A, TMEM97, ZDHHC20A, ZDHHC20B, ZDHHC4, ZFYVE27, PLOD1A, BSG, BCAP29, SEC22BB, SELENOT2, SEC22BA, RETSAT.2, SEC62, RETSAT.1, SEC63, ESYT2A, STARD3, ALG8, ALG9, ALG6, ALG5, ALG2, ALG3, MOGS, PLPP6, TAPT1B, PREB, RPL27, KDELR3, CDS1, ESYT1A, ESYT1B, RPN2, EIF5A2, RPN1, RPE65B, TEX261, SACM1LA, PORB, …	1.06977e-07
GOTERM_BP_FAT	GO:0032259	methylation	120	PRDM9, KDM1A, THUMPD3, RRP8, ALKBH8, FBL, AS3MT, DIMT1L, TRMT44, CMTR1, GAMT, HEMK1, ARMT1, METTL1, FTSJ1, FTSJ3, PCMTL, ZGC:64002, SAMTOR, DNMT1, ASMT2, SHMT2, SMYD5, SHMT1, METTL2A, NOP2, TRMT2A, THADA, PRDM10, SETDB1B, EMG1, SETDB1A, ANTKMT, DPH5, COMTB, DMAP1, DPH7, SMYD3, TRMT1L, LYN, PCIF1, SETD1A, BCDIN3D, LARP7, COQ5, COQ3, ZGC:162780, NDUFAF7, TRMT13, PEMT, ZCCHC4, EZH1, EZH2, SUV39H1B, …	2.08976e-07
GOTERM_BP_FAT	GO:0006635	fatty acid beta-oxidation	33	ECHS1, ACAA2, ECI1, CPT1AA, CPT1AB, HSD17B4, ETFA, ETFB, CROT, HADHAA, HADHAB, ACAT1, ACOXL, CPT2, ACADL, AUH, ACADM, HADH, ACAA1, ABCD3A, ABCD3B, ZGC:85777, ACADS, DECR1, LOC100333227, ECH1, GCDHA, GCDHB, HADHB, ACOX1, EHHADH, ECHDC1, ACOX3	2.14548e-07
GOTERM_BP_FAT	GO:0016054	organic acid catabolic process	92	FAAH, ACAA2, GLDC, ECI1, ETFA, ABAT, ETFB, CROT, ALDH1L2, HADHAA, HADHAB, ZGC:123305, ACOXL, CPT2, ACADL, AUH, QDPRA, GLUD1A, ACADM, GLUD1B, ACAA1, ABCD3A, HADH, ABCD3B, ZGC:85777, ACADS, HIBCH, AASS, BCKDHA, MCCC2, ACOT8, ARG2, PHYH, ACOT7, THA1, LPIN1A, LOC100333227, GPT2, ECH1, HPDB, BCKDHB, AMT, HIBADHB, THNSL2, RENBP, GCAT, HIBADHA, HADHB, GOT2B, ALDH5A1, ILVBL, ACOX1, IVD, GOT2A, EHHADH, GC…	2.28966e-07
GOTERM_BP_FAT	GO:0046395	carboxylic acid catabolic process	92	FAAH, ACAA2, GLDC, ECI1, ETFA, ABAT, ETFB, CROT, ALDH1L2, HADHAA, HADHAB, ZGC:123305, ACOXL, CPT2, ACADL, AUH, QDPRA, GLUD1A, ACADM, GLUD1B, ACAA1, ABCD3A, HADH, ABCD3B, ZGC:85777, ACADS, HIBCH, AASS, BCKDHA, MCCC2, ACOT8, ARG2, PHYH, ACOT7, THA1, LPIN1A, LOC100333227, GPT2, ECH1, HPDB, BCKDHB, AMT, HIBADHB, THNSL2, RENBP, GCAT, HIBADHA, HADHB, GOT2B, ALDH5A1, ILVBL, ACOX1, IVD, GOT2A, EHHADH, GC…	2.28966e-07
GOTERM_BP_FAT	GO:0044283	small molecule biosynthetic process	149	COQ8AA, PECR, PRKAB1B, PRKAB1A, MSMO1, PARK7, TM7SF2, FADS2, ITPKCB, QDPRA, SEPHS1, SEPHS3, PSPH, GAMT, OXSM, THNSL2, CYP27A2, DHDDS, MTAP, ILVBL, LGSN, PCXA, HPRT1, PTGES, ACLYA, SHMT2, FOXO1A, SHMT1, MRI1, HACD3, HACD2, ACACA, EBP, CYB5R3, INSRA, PMVK, PGK1, PNPO, ASL, LTA4H, FDFT1, PCK2, TECRB, GOT1, ASNS, MTHFR, SPRA, PYCR3, COQ9, ACSF3, MCAT, COQ7, COQ6, COQ5, CYP51, HPRT1L, PPIP5K1A, COQ4, …	2.78576e-07
GOTERM_CC_FAT	GO:0099023	vesicle tethering complex	42	NBAS, VPS51, VPS53, VPS8, VPS52, VPS11, TRAPPC12, VPS54, TNFAIP2A, TRAPPC13, VPS16, TRAPPC2, VPS18, TRAPPC3, COG8, TRAPPC1, COG7, TRAPPC2L, COG6, EXOC8, EXOC7, COG5, TRAPPC4, COG4, VPS33A, TRAPPC10, TRAPPC5, COG3, COG2, EXOC6B, COG1, TRAPPC8, RINT1, TRAPPC6BL, TRAPPC6B, VPS41, EXOC4, EXOC3, EXOC6, EXOC5, EXOC2, EXOC1	1.5466e-07
GOTERM_BP_FAT	GO:0009792	embryo development ending in birth or egg hatching	252	DYNC2I2, SPARC, MMP14A, PTPN11A, FSCN1A, DCAF7, RPL6, RPS15, ASCL1B, RPS14, RPS19, RPL35, RPL38, WLS, VASPB, PRKCI, MBNL2, MYH9B, SCRIB, HSPG2, ATP5IF1B, CCDC80, PKNOX1.2, PTPN11B, TBPL2, RPL24, RBCK1, TLN1, RPL28, EPHA3, GNE, SAR1B, CTR9, NOLC1, EK1, RTF1, FXR1, SCFD1, PRRC1, RPL5A, INSRA, DHX34, NAA50, GJA1B, RPLP2L, NIPBLA, SETB, PMM2, NIPBLB, PBX4, RAD21A, PAICS, VANGL2, SNW1, EPHB4B, NDUFAF7…	3.34675e-07
GOTERM_BP_FAT	GO:1903047	mitotic cell cycle process	138	PAFAH1B1A, PAFAH1B1B, ANKLE2, ZWILCH, BCCIP, SMC4, SMC2, ROCK2A, ZFYVE26, CHEK2, RTKNB, CHEK1, BANF1, KNTC1, NBN, ANLN2, RHOAB, MEIS1B, PRKCI, LIG1, AFG2B, SCRIB, CHMP4BB, DYNC1I2A, EWSR1A, NDEL1A, FANCD2, NDEL1B, ZW10, ZFYVE19, CHMP4C, MAD1L1, ANAPC1, ANAPC2, VCP, SEH1L, ANTXR2A, RTF2, NCAPG, IQGAP1, IQGAP3, NCAPH, SKA2, ARL3B, RHOCA, CCNB1, SPAST, ORC1, RACGAP1, BMB, ZGC:86764, MYH14, MYH10, NA…	3.47698e-07
GOTERM_BP_FAT	GO:0019395	fatty acid oxidation	36	ECHS1, ACAA2, ECI1, CPT1AA, CPT1AB, HSD17B4, ETFA, ETFB, CROT, HADHAA, HADHAB, ACAT1, ACOXL, CPT2, ACADL, AUH, HACL1, ACADM, HADH, ACAA1, ABCD3A, ABCD3B, ZGC:85777, ACADS, DECR1, PHYH, LOC100333227, ECH1, GCDHA, GCDHB, HADHB, ILVBL, ACOX1, EHHADH, ECHDC1, ACOX3	3.47698e-07
GOTERM_CC_FAT	GO:0098827	endoplasmic reticulum subcompartment	357	PI4K2B, SLC35B2, CYBC1, RETREG3, PGAP1, TMEM41B, ARL6IP1, PITPNB, SLC35B1, EXT1B, CISD2, EMC10, ITPR1A, TMEM97, ZDHHC20A, ZDHHC20B, ZDHHC4, ZFYVE27, PLOD1A, BSG, BCAP29, SEC22BB, SELENOT2, SEC22BA, RETSAT.2, SEC62, RETSAT.1, SEC63, ESYT2A, STARD3, ALG8, ALG9, ALG6, ALG5, ALG2, ALG3, MOGS, PLPP6, TAPT1B, PREB, RPL27, KDELR3, CDS1, ESYT1A, ESYT1B, RPN2, EIF5A2, RPN1, RPE65B, TEX261, SACM1LA, PORB, …	2.15297e-07
GOTERM_BP_FAT	GO:0043009	chordate embryonic development	250	DYNC2I2, SPARC, MMP14A, PTPN11A, FSCN1A, DCAF7, RPL6, RPS15, ASCL1B, RPS14, RPS19, RPL35, RPL38, WLS, VASPB, PRKCI, MBNL2, MYH9B, SCRIB, HSPG2, ATP5IF1B, CCDC80, PKNOX1.2, PTPN11B, RPL24, RBCK1, TLN1, RPL28, EPHA3, GNE, SAR1B, CTR9, NOLC1, EK1, RTF1, FXR1, SCFD1, PRRC1, RPL5A, INSRA, DHX34, NAA50, GJA1B, RPLP2L, NIPBLA, SETB, PMM2, NIPBLB, PBX4, RAD21A, PAICS, VANGL2, SNW1, EPHB4B, NDUFAF7, RPS29…	4.13485e-07
GOTERM_MF_FAT	GO:0060090	molecular adaptor activity	301	STEEP1, GNB4A, GNB4B, ZMYND8, ITSN1, TCERG1A, CALCOCO1A, NOC2L, FSCN1A, TCERG1B, CRKL, SIN3AA, ZGC:123305, ALKBH5, SIN3AB, AP1S2, KAT8, SEC22BB, SEC22BA, CUL1B, SEPTIN4B, CTBP2A, CUL1A, VPS18, MED1, DAXX, NUP210, PDZK1, MED4, EWSR1B, MAPK8IP3, EWSR1A, SEPTIN5A, COX7A2L, HMGA1A, SEPTIN5B, URI1, FHL3A, FHL3B, CTBP1, BCL10, SI:CH211-204C21.1, APBB2B, FXR1, APH1B, FIGNL1, WBP2NL, VPS11, JUPA, VTI1B, …	5.43477e-07
GOTERM_BP_FAT	GO:0016052	carbohydrate catabolic process	55	PYGB, ADPGK, AGLA, ENO1A, ENO1B, WDR45, ENO3, HK2, HK1, DHTKD1, ENOSF1, RB1CC1, MAN2C1, OGDHB, CTBS, OGDHA, ATG3, WIPI1, WIPI2, BPGM, ALDOAA, ALDOAB, ATG12, GAPDHS, ALDOB, GAPDH, PFKLA, GALT, PFKLB, WDR45B, PFKPA, PFKPB, GK5, TKFC, INSRA, NEU1, PGK1, PGAM1A, PGAM1B, GPIA, PYGMA, PYGMB, PKMA, ALDOCA, DERA, ALDOCB, ADPGK2, GALE, GLB1L, GLB1, SI:DKEY-224E22.2, TPI1A, ATG2A, GALM, TPI1B	4.17814e-07
GOTERM_MF_FAT	GO:0016860	intramolecular oxidoreductase activity	34	IDI1, ECHS1, ECI1, ECI2, MPI, MRI1, PTGES3A, EBP, DDT, HYI, QSOX2, ENOPH1, TXNDC5, GPIA, PDIA3, FAHD1, ECH1, TMX3B, MIF, PDIA7, PDIA6, PDIA5, PDIA4, RPIA, ERP44, PTGES3B, DCT, EHHADH, TBXAS1, TPI1A, P4HB, TPI1B, PTGESL, PTGES	5.74769e-07
GOTERM_BP_FAT	GO:0009123	nucleoside monophosphate metabolic process	40	UCK2B, UCK2A, AK1, AK2, GMPS, AK3, NUDT2, AK4, TYMS, PFAS, DNPH1, NT5C2A, ATIC, RFK, PRPS1A, SI:CH211-243J20.2, PRPS1B, UPP1, ADSSL, ADSL, DUT, AMPD2A, ADKB, ADKA, CAD, PAICS, HPRT1L, APRT, DHODH, IMPDH1B, IMPDH1A, UCK1, IMPDH2, ADSS2, HPRT1, UMPS, AMPD2B, GART, ADA, UCKL1B	4.88697e-07
KEGG_PATHWAY	dre05132:Salmonella infection		194	CYFIP2, CYFIP1, NCKAP1, ARPC5B, ARPC5A, ROCK2A, AKT2, AKT1, RHOAA, RHOAC, VPS39, RHOAB, SKP1, DYNC2H1, VPS18, DYNC1I2A, DYNC1I2B, DYNC1LI1, DYNC1LI2, RIPK1L, CYTH3B, CYCSB, MYO6A, ZGC:55461, ACTR3B, DYNC2LI1, VPS11, VPS16, JUN, SNX18B, SNX18A, CYTH1A, ARF6A, ARF6B, BCL2A, RALAB, CDC42L, RALAA, ARF1, ARPC1B, ARPC1A, HSP90AA1.2, HSP90AA1.1, IKBKB, TUBA1B, ACTR1B, CASP10, FYCO1A, IKBKG, MYL12.1, RIP…	1.62894e-07
GOTERM_BP_FAT	GO:0072329	monocarboxylic acid catabolic process	46	FAAH, ECHS1, ACAA2, ECI1, CPT1AA, CPT1AB, HSD17B4, ETFA, ETFB, CROT, HADHAA, HADHAB, ACAT1, ZGC:123305, ACOXL, CPT2, ACADL, AUH, LDHD, HACL1, ACADM, HADH, ACAA1, ABCD3A, DECR2, ABCD3B, ZGC:85777, ACADS, PCK2, DECR1, ACOT8, PHYH, ACOT7, LPIN1A, LOC100333227, ECH1, GCDHA, GCDHB, FAH, HADHB, ILVBL, ACOX1, EHHADH, ECHDC1, ACOX3, LPIN2	5.49285e-07
GOTERM_BP_FAT	GO:0006605	protein targeting	80	SRP19, ARL6IP1, SRP54, ZDHHC7, SRP14, ZDHHC20A, ZDHHC4, ZDHHC20B, SAMM50L, SEC61G, LAMP2, TIMM17A, LONP2, PMPCB, PMPCA, ZDHHC3B, SEC61B, SEC62, GET3, GOLGA7, SEC63, TIMM29, VPS13C, SSR3, PAM16, MON1BB, VPS13D, TOMM34, VPS13A, ZDHHC13, VPS37D, TIMM22, TOMM40L, SRP9, MFFA, TOMM20B, TOMM20A, EXOC4, DNLZ, SEC23A, TOMM40, SCARB2A, SCARB2B, TIMM13, PIK3R4, ZDHHC24, ZDHHC21, ZGC:56596, MIPEPA, TIMM50, H…	5.49285e-07
GOTERM_MF_FAT	GO:0140994	RNA polymerase II CTD heptapeptide repeat modifying activity	77	FKBP11, FKBP14, PPTC7B, PPWD1, PPTC7A, SSH2A, SI:CH211-203D1.3, PPP3CA, PPP1CC, PPP6C, PPIAA, PPIAB, AIP, SSU72, PPM1AA, CTDSP1, PPM1NB, PPP1CBL, FKBP8, PPIE, FKBP7, PPP2R1BA, PGAM5, PPIH, PTENA, PPP2R1BB, PTENB, FKBP9, PPIG, FKBP4, PPIB, FKBP3, PPID, FKBP5, PPIC, FKBP2, CTDP1, PPM1H, PPIFB, PPM1BB, PPP3R1A, RPAP2, PPM1E, PPM1BA, PPM1F, PPM1G, PTPA, PPP1R2, PPP2CB, PPP4CB, PPM1KB, PPP1CAA, PPP1CA…	7.27919e-07
GOTERM_MF_FAT	GO:0008094	ATP-dependent activity, acting on DNA	72	TOP2A, SMARCAL1, TOP2B, ERCC6L, VPS72A, DDX46, MCM7, CHD9, CHD8, EIF4A3, CHD6, CHD5, CHD3, TTF2, CHD2, CHTF18, CHD1, RPL9, HELB, RUVBL2, RUVBL1, CHD4B, CHD4A, RFC5, HELLS, SHPRH, RFC3, RFC4, RFC1, RFC2, DDX55, ATRX, RECQL, DDX51, CHD1L, MSH6, SUPV3L1, MSH2, SMARCAD1B, MCM3, SMARCA4A, MCM4, MCM5, MCM6, RAD54L2, RNF213A, MCM2, GTF2F2A, VCP, MOV10B.1, MOV10B.2, SRCAP, DHX9, DDX20, DHX30, WRN, BTAF1,…	8.14279e-07
GOTERM_BP_FAT	GO:0007034	vacuolar transport	64	PLEKHF2, RAB38A, PTPN23B, PTPN23A, FIG4A, AP1G2, AP1G1, TSG101B, CHMP1B, CHMP1A, LAMP2, ANKFY1, CHMP5B, AP3S2, TSG101A, AP3S1, VPS36, VPS18, VPS13C, AKTIP, MON1BB, VPS13D, VPS13A, VPS37D, CHMP2BB, CHMP4BB, CHMP4C, SYBL1, RAB7B, ATP6V0D1, VPS25, CHMP7, VPS28, RAB7A, BECN1, VCP, SCARB2A, SCARB2B, CLEC16A, PIK3R4, ARL8BA, VPS51, FHIP1B, VPS52, VPS8, MVB12A, VPS54, VTI1B, HSPA8, TMEM50A, VTA1, AP3D1,…	6.55374e-07
KEGG_PATHWAY	dre01230:Biosynthesis of amino acids		67	TKTB, ACY1, ENO1A, ENO1B, GLULA, MTR, GLULB, ENO3, IDH3B, PHGDH, LOC100001620, PSPH, IDH3A, ARG2, THA1, GPT2, TALDO1, MAT1A, ALDOAA, ALDOAB, GOT2B, MAT2AA, MAT2AB, GOT2A, PCXA, ALDOB, GAPDH, MAT2AL, BCAT2, PFKLA, PFKLB, SHMT2, SHMT1, RPE, MAT2B, PFKPA, PFKPB, PGK1, PGAM1A, PRPS1A, PRPS1B, ASL, PGAM1B, PYCR1B, PYCR1A, GOT1, IDH3G, IDH1, IDH2, ASNS, PKMA, PYCR3, ALDOCA, ASS1, ALDOCB, CS, RPIA, CBSB…	1.89564e-07
GOTERM_BP_FAT	GO:0009165	nucleotide biosynthetic process	89	MT-CO1, NUDT2, NADSYN1, PFAS, MT-ATP6, NADK2, ATIC, FLAD1, NME2B.1, NAPRT, RFK, ATP5MC3A, ATP5MC3B, SI:CH211-243J20.2, UPP1, ATP5MEA, ATP5MEB, ADCY2B, NAMPT1, ADSL, AMPD2A, ADKB, NAMPT2, ADKA, CAD, NME3, ADCY6B, ADCY6A, APRT, ATP5FA1, ADCY9, NME9, HPRT1, UMPS, GART, AMPD2B, UCKL1B, UCK2B, UCK2A, DTYMK, PAPSS2B, LOC100330864, KARS1, NPR2, HAAO, AK1, AK2, GMPS, AK3, DLST, AK4, TYMS, PAPSS1, ATP5MC1…	6.73665e-07
GOTERM_MF_FAT	GO:0140658	ATP-dependent chromatin remodeler activity	41	SMARCAL1, VCP, ERCC6L, MOV10B.1, MOV10B.2, VPS72A, SRCAP, DDX46, CHD9, CHD8, EIF4A3, CHD6, DDX20, CHD5, CHD3, TTF2, CHD2, CHD1, BTAF1, RUVBL2, HLTF, RUVBL1, EP400, ASCC3, CHD4B, CHD4A, BPTF, HELLS, SHPRH, DDX55, ATRX, SMARCA5, DDX51, CHD1L, SMARCA1, SMARCA2, SUPV3L1, SMARCAD1B, SMARCA4A, RAD54L2, RNF213A	8.52694e-07
GOTERM_MF_FAT	GO:0016741	transferase activity, transferring one-carbon groups	122	MTFMT, PRDM9, KDM1A, THUMPD3, RRP8, ALKBH8, FBL, AS3MT, UNGA, DIMT1L, TRMT44, CMTR1, GAMT, HEMK1, ARMT1, METTL1, FTSJ1, FTSJ3, PCMTL, ZGC:64002, SAMTOR, DNMT1, ASMT2, SHMT2, SMYD5, SHMT1, METTL2A, NOP2, TRMT2A, PRDM10, LOC100536777, SETDB1B, EMG1, SETDB1A, ANTKMT, DPH5, COMTB, DMAP1, DPH7, SMYD3, TRMT1L, LYN, PCIF1, SETD1A, BCDIN3D, COQ5, COQ3, ZGC:162780, NDUFAF7, TRMT13, PEMT, ZCCHC4, EZH1, EZH…	8.62612e-07
GOTERM_BP_FAT	GO:0009135	purine nucleoside diphosphate metabolic process	35	PFKLA, PFKLB, ADPGK, ENO1A, ENO1B, AK1, AK2, AK3, AK4, ENO3, HK2, PFKPA, PFKPB, HK1, DHTKD1, INSRA, PGK1, NUDT18, PGAM1A, OGDHB, PGAM1B, OGDHA, GPIA, PKMA, BPGM, ALDOAA, ALDOAB, ALDOCA, ALDOCB, ADPGK2, GAPDHS, TPI1A, ALDOB, TPI1B, GAPDH	7.4255e-07
GOTERM_BP_FAT	GO:0009179	purine ribonucleoside diphosphate metabolic process	35	PFKLA, PFKLB, ADPGK, ENO1A, ENO1B, AK1, AK2, AK3, AK4, ENO3, HK2, PFKPA, PFKPB, HK1, DHTKD1, INSRA, PGK1, NUDT18, PGAM1A, OGDHB, PGAM1B, OGDHA, GPIA, PKMA, BPGM, ALDOAA, ALDOAB, ALDOCA, ALDOCB, ADPGK2, GAPDHS, TPI1A, ALDOB, TPI1B, GAPDH	7.4255e-07
GOTERM_BP_FAT	GO:0009161	ribonucleoside monophosphate metabolic process	37	UCK2B, UCK2A, AK1, AK2, GMPS, AK3, NUDT2, AK4, PFAS, NT5C2A, ATIC, RFK, PRPS1A, SI:CH211-243J20.2, PRPS1B, UPP1, ADSSL, ADSL, AMPD2A, ADKB, ADKA, CAD, PAICS, HPRT1L, APRT, DHODH, IMPDH1B, IMPDH1A, UCK1, IMPDH2, ADSS2, HPRT1, UMPS, AMPD2B, GART, ADA, UCKL1B	8.93478e-07
GOTERM_MF_FAT	GO:0017056	structural constituent of nuclear pore	19	NUP214, NUP205, POM121, NUP107, NUP155, NUP133, NUP188, NUP153, NUP62L, TPRB, TPRA, NUP160, NUP93, NUP85, NUP35, NUP54, NUP88, NUP98, NUP58	1.13211e-06
GOTERM_BP_FAT	GO:0072657	protein localization to membrane	120	HYCC1, SRP19, SYS1, ARL6IP1, EMC10, NMT1A, ZDHHC7, SRP14, ZDHHC20A, ZDHHC20B, ZDHHC4, EFR3A, RAB41, SAMM50L, TMEM147, ZFYVE27, ANK3A, DAG1, ZDHHC3B, EHD1B, SEC62, GOLGA7, EHD1A, SEC63, PRKCI, MMGT1, TTC7B, SCRIB, ATP6AP1B, PDZK1, BCS1L, OXA1L, EMC7B, GOLPH3B, GOLPH3A, PHAF1, PRKCZ, PALS1A, TIMM23A, FLOT1B, MAGI2B, SPTBN1, ZDHHC15B, NSFA, NUP155, NSFB, SEC61A1A, EHD3, SEC61A1B, DLG2, DLG3, NACA, S…	9.30256e-07
GOTERM_MF_FAT	GO:0030674	protein-macromolecule adaptor activity	266	STEEP1, GNB4A, GNB4B, ZMYND8, TCERG1A, CALCOCO1A, NOC2L, FSCN1A, TCERG1B, CRKL, SIN3AA, ZGC:123305, ALKBH5, SIN3AB, AP1S2, KAT8, SEC22BB, SEC22BA, CUL1B, CTBP2A, CUL1A, VPS18, MED1, DAXX, NUP210, PDZK1, MED4, EWSR1B, MAPK8IP3, EWSR1A, COX7A2L, HMGA1A, URI1, FHL3A, FHL3B, CTBP1, BCL10, SI:CH211-204C21.1, FXR1, APH1B, FIGNL1, WBP2NL, VPS11, JUPA, VTI1B, WWTR1, MED13A, FHL2A, IRF2BP1, NCK2B, ATG2A, …	1.16177e-06
GOTERM_MF_FAT	GO:0003755	peptidyl-prolyl cis-trans isomerase activity	33	FKBP11, FKBP2, FKBP14, PPWD1, PPIFB, CWC27, PTPA, FKBP15B, RANBP2, PPIL1, PPIL2, PPIAA, FKBP10B, PPIAB, AIP, FKBP1AA, FKBP1AB, FKBP8, PPIE, FKBP7, PIN1, PPIH, PIN4, FKBP9, PPIG, PPIL3, FKBP4, PPIB, PPIL4, FKBP3, PPID, FKBP5, PPIC	1.17366e-06
GOTERM_MF_FAT	GO:0051082	unfolded protein binding	50	DNAJB6A, HSP90AB1, HSPB1, HSP90AA1.2, HSP90AA1.1, CLGN, NUDCD3, NUDCD2, DNAJB1B, CCT3, CCT2, NUDC, DNAJA3A, DNAJA3B, CCDC115, DNAJB1A, SSUH2.4, SSUH2.2, CDC37, CRYABB, TCP1, DNAJB11, CANX, PFDN1, PFDN2, PFDN4, PFDN5, PFDN6, DNAJA2A, DNAJA2B, HSP90B1, GRPEL1, DNAJB5, HEATR3, CCT8, UGGT2, CCT7, UGGT1, CALR3A, CCT5, CALR3B, CCT4, HSPA9, TRAP1, CLPXB, CLPXA, HSPE1, CCT6A, NACA, CALR	1.19405e-06
GOTERM_BP_FAT	GO:0016482	cytosolic transport	48	VPS29, SYS1, ARL1, SNX12, WASHC2C, VPS26B, STX10, SNX8A, SNX3, RAB41, SNX2, VPS51, VPS50, VPS53, RAB14L, VPS52, ANKFY1, VPS54, KIF1B, VPS35, DENND5A, WASH1, TBC1D17, SNX5, ZGC:162698, SNX6, VTI1B, VPS26BL, RIC1, LOC110440104, TRAPPC10, PLEKHA3, SORT1A, PHETA1, RGP1, TBC1D10AA, HEATR5A, RAB14, DOP1B, TBC1D5, HEATR5B, DOP1A, SNX1B, TBC1D23, SNX1A, GOLT1BB, RAB9B, GOLT1BA	9.99965e-07
GOTERM_BP_FAT	GO:0016236	macroautophagy	69	RETREG3, TMEM41B, HDAC10, WDR45, RAB43, ATP2A2A, UFL1, MAP1LC3B, MAP1LC3A, RB1CC1, ATP2A2B, LAMP2, RAB1AA, RAB1AB, GABARAPL2, ATG3, AFG2B, LIX1L, ATG9A, ATG10, YOD1, WIPI1, WIPI2, ATG12, NIPSNAP2, SI:DKEY-28B4.8, RIMOC1, ATP6V0A1A, WDR81, SPNS1, UFC1, ATG4C, GABARAPB, ATG4B, ATG4A, PIK3C3, WDFY3, GABARAPA, SQSTM1, RNF213A, STX12L, ILRUN, STX12, BECN1, VCP, WDR45B, UBA5, PIK3R4, ARL8BA, ATG101, DD…	1.05876e-06
GOTERM_MF_FAT	GO:0003746	translation elongation factor activity	34	EEF1A1L3, GFM1, EEF1A1L2, EEF1A1L1, EEF2A.1, EIF5A2, SUPT6H, EEF1B2, EEF2K, ELOCB, EEF2L2, EEF2B, NELFB, NELFCD, NELFA, TEFM, NELFE, EIF5A, EEFSEC, TSFM, EEF1DB, EEF1DA, EFL1, SUPT5H, GTPBP1, TUFM, EEF1G, GTPBP1L, EEF1A2, EEF1A1A, TCEA2, EEF1A1B, TCEA1, EEF1E1	1.26432e-06
GOTERM_BP_FAT	GO:0007029	endoplasmic reticulum organization	42	ESYT1A, STEEP1, COPB2, RTN3, ESYT1B, ATL3, CCDC47, ATL2, EMC10, ZGC:56596, LNPA, VCPIP1, NCLN, TMEM147, SPAST, ZFYVE27, REEP3A, EMC2, REEP3B, EMC3, EMC4, GET1, EMC6, CDIPT, GET3, LNPK, SEC31B, SEC31A, GET4, ESYT2A, SEC13, CAMLG, MMGT1, TMCO1, RTN4B, SEC61A1A, REEP5, VAPB, TMEM33, EMC7B, ZGC:158270, BAG6L	1.06734e-06
GOTERM_MF_FAT	GO:0009055	electron transfer activity	28	MT-ND4, MT-ND5, CYCSB, MT-CO1, ETFDH, ETFA, ETFB, MT-ND2, MT-ND1, NDOR1, AIFM2, UQCRFS1, CYC1, NDUFV1, SURF1, SDHC, SDHA, COX6C, SDHB, NDUFS7, FDX1, NDUFS3, NDUFS1, MT-CO2, CIAPIN1, MT-CYB, COX5AB, COX5AA	1.28772e-06
GOTERM_MF_FAT	GO:0005525	GTP binding	269	RHOT1A, RTCB, RAB38A, ASCL1B, SI:DKEY-16L2.16, RAB14L, EEF2L2, EHD1B, SEPTIN4B, RHOAA, RHOAC, EHD1A, RHOAB, GTPBP6, GTPBP1, GTPBP4, SEPTIN5A, RRAGA, GNA11A, GUF1, RABL3, ARF4A, ARF4B, GNA11B, SUCLG2, UPRT, SEPTIN5B, SAR1B, AGAP1, SI:CH73-171O20.1, AGAP3, ZGC:55461, GSPT1, GNAI2B, GNAI2A, ARL3B, RHOT2, RHOCA, ARL3A, RRAS, GNAV1, RALBA, PCK2, RALBB, RAB27A, RAB27B, IFI44A1, GPN2, GPN1, GPN3, EHD3, …	1.28772e-06
GOTERM_MF_FAT	GO:0016859	cis-trans isomerase activity	35	FKBP11, FKBP2, FKBP14, RPE65B, PPWD1, PPIFB, CWC27, PTPA, FKBP15B, RANBP2, PPIL1, PPIL2, PPIAA, FKBP10B, PPIAB, AIP, FKBP1AA, FKBP1AB, GSTZ1, FKBP8, PPIE, FKBP7, PIN1, PPIH, PIN4, FKBP9, PPIG, PPIL3, FKBP4, PPIB, PPIL4, FKBP3, PPID, FKBP5, PPIC	1.31282e-06
GOTERM_BP_FAT	GO:0044248	cellular catabolic process	104	FAAH, ACAA2, GLDC, ECI1, ABAT, ALDH1L2, ZGC:123305, NPEPPS, QDPRA, CHAC2, GLUD1A, GLUD1B, ACAA1, HADH, MCCC2, ACOT8, PHYH, ACOT7, GPT2, ECH1, THNSL2, HIBADHB, HIBADHA, GCAT, ILVBL, GCSHA, NEDD4A, ACAT1, AMDHD2, LDHD, AFMID, HACL1, LTA4H, DECR2, PCK2, DECR1, LNPEP, ALDH6A1, ECHDC1, BLMH, KYAT3.2, QDPRB.1, ETFA, IDE, ETFB, CROT, HADHAA, HADHAB, SGSH, ACOXL, CPT2, ACADL, AUH, ACADM, ABCD3A, ZGC:8577…	1.33318e-06
GOTERM_BP_FAT	GO:0006839	mitochondrial transport	61	SLC35F6, RHOT1A, SLC25A32B, SLC25A3B, GHITM, SLC25A36A, LETM2, SAMM50L, MPC1, FLVCR1, TIMM17A, SLC25A40, TIMM29, SI:DKEY-178E17.1, PAM16, TIMM22, TOMM40L, MPC2B, TOMM20B, SLC25A51B, DNLZ, VDAC2, MICU2, MICU1, SLC25A5, TOMM40, ABCB7, TIMM13, PPIFB, SLC25A1B, SLC25A1A, TIMM50, HSPD1, SLC25A26, SLC25A29, RHOT2, SAMM50, SLC25A28, SFXN5B, GRPEL1, TIMM23A, ROMO1, SLC25A20, SLC25A24, DNAJC19, SMDT1B, AG…	1.34381e-06
GOTERM_BP_FAT	GO:0005996	monosaccharide metabolic process	52	ADPGK, UXS1, PFKFB2A, HK2, HK1, POFUT2, POFUT1, MAN2C1, PGM1, G6PD, DCXR, GAPDHS, RGN, PCXA, FBP1B, GAPDH, FBP1A, PDHA1A, PFKFB1, PFKLA, H6PD, GALT, PFKLB, FOXO1A, PDHB, OMA1, FUOM, PFKPA, PFKPB, FGGY, INSRA, MAN2A2, MAN2A1, PGK1, PCK2, GPIA, FUCA1.2, FUCA2, PMM2, FUCA1.1, ADPGK2, RPIA, GALE, GLB1L, GLB1, SI:DKEY-224E22.2, TPI1A, PFKFB4B, GALM, MAN2B1, TPI1B, GALK1	1.50244e-06
GOTERM_CC_FAT	GO:0031984	organelle subcompartment	439	PI4K2B, CYBC1, PGAP1, UXS1, EXT1B, EMC10, TMEM97, SCAMP4, ZFYVE27, SELENOT2, RETSAT.2, RETSAT.1, STARD3, CHST2B, CHST2A, SCAMP1, SCAMP3, SCAMP2, TAPT1B, RPL27, PI4K2A, RPN2, SAR1B, RPN1, PORB, PORA, HACD3, HACD2, CYB5R3, LOC101882355, FLRT3, SSR1, FDFT1, VTI1B, HACE1, EIF2AK3, ERLIN1, ERLIN2, ATG2A, PTDSS1A, PIGS, PIGU, PIGT, PIGO, PIGN, SLC27A1A, LPCAT1, PIGW, SAR1AA, SMPD4, MARCHF5L, XXYLT1, CH…	8.97213e-07
GOTERM_MF_FAT	GO:0016616	oxidoreductase activity, acting on the CH-OH group of donors, NAD or NADP as acceptor	75	CBR1L, SDR16C5B, HSD11B1LA, SDR16C5A, HADHAA, HADHAB, NSDHL, AKR7A3, HSD17B12B, IDH3B, PHGDH, ME3, ME2, HADH, CTBP2A, IDH3A, CBR1, G6PD, AKR1B1.2, MDH1AA, RDH14B, RDH14A, MDH1AB, DCXR, HMGCRA, ZGC:110366, ZGC:56585, PGD, HIBADHB, HIBADHA, UGDH, BDH2, EHHADH, LDHBA, AKR1A1B, H6PD, CTBP1, HSD17B4, HSD17B14, HSD17B7, HSD17B10, HSD17B8, ADH5, LDHA, ZGC:136493, LDHD, TDH, ZGC:136929, KDSR, LDHBB, GPD1…	1.79646e-06
GOTERM_BP_FAT	GO:0046031	ADP metabolic process	34	PFKLA, PFKLB, ADPGK, ENO1A, ENO1B, AK1, AK2, AK3, AK4, ENO3, HK2, PFKPA, PFKPB, HK1, DHTKD1, INSRA, PGK1, PGAM1A, OGDHB, PGAM1B, OGDHA, GPIA, PKMA, BPGM, ALDOAA, ALDOAB, ALDOCA, ALDOCB, ADPGK2, GAPDHS, TPI1A, ALDOB, TPI1B, GAPDH	1.57882e-06
GOTERM_MF_FAT	GO:0140838	RNA polymerase II CTD heptapeptide repeat peptidyl-prolyl isomerase activity	30	FKBP11, FKBP2, FKBP14, PPWD1, PPIFB, PTPA, FKBP15B, PPIL1, PPIAA, FKBP10B, PPIAB, AIP, FKBP1AA, FKBP1AB, FKBP8, PPIE, FKBP7, PIN1, PPIH, PIN4, FKBP9, PPIG, PPIL3, FKBP4, PPIB, PPIL4, FKBP3, PPID, FKBP5, PPIC	1.79646e-06
GOTERM_MF_FAT	GO:0140840	RNA polymerase II CTD heptapeptide repeat P6 isomerase activity	30	FKBP11, FKBP2, FKBP14, PPWD1, PPIFB, PTPA, FKBP15B, PPIL1, PPIAA, FKBP10B, PPIAB, AIP, FKBP1AA, FKBP1AB, FKBP8, PPIE, FKBP7, PIN1, PPIH, PIN4, FKBP9, PPIG, PPIL3, FKBP4, PPIB, PPIL4, FKBP3, PPID, FKBP5, PPIC	1.79646e-06
GOTERM_MF_FAT	GO:0140839	RNA polymerase II CTD heptapeptide repeat P3 isomerase activity	30	FKBP11, FKBP2, FKBP14, PPWD1, PPIFB, PTPA, FKBP15B, PPIL1, PPIAA, FKBP10B, PPIAB, AIP, FKBP1AA, FKBP1AB, FKBP8, PPIE, FKBP7, PIN1, PPIH, PIN4, FKBP9, PPIG, PPIL3, FKBP4, PPIB, PPIL4, FKBP3, PPID, FKBP5, PPIC	1.79646e-06
GOTERM_BP_FAT	GO:0009201	ribonucleoside triphosphate biosynthetic process	35	UCK2B, UCK2A, MT-CO1, DLST, NUDT2, ATP5L, ATP5MC1, MT-ATP6, ATP5F1B, NME2B.1, ATP5MC3A, ATP5MC3B, SI:CH211-243J20.2, SI:CH211-140M22.7, ATP5MEA, ATP5MF, ATP5MEB, ATP5PF, ATP5PD, ATP5PB, NME3, ATP5F1C, MRPL24, ATP5F1D, ATP5F1E, MT-ATP8, IMPDH1B, ATP5FA1, IMPDH1A, UCK1, IMPDH2, NME9, ATP5PO, CTPS1A, UCKL1B	1.72179e-06
GOTERM_BP_FAT	GO:0019318	hexose metabolic process	48	PFKFB1, PFKLA, H6PD, GALT, PFKLB, ADPGK, FOXO1A, PFKFB2A, OMA1, PDHB, FUOM, HK2, PFKPA, PFKPB, HK1, POFUT2, INSRA, MAN2A2, MAN2A1, POFUT1, PGK1, MAN2C1, PGM1, PCK2, GPIA, G6PD, DCXR, FUCA1.2, PMM2, FUCA2, FUCA1.1, ADPGK2, GALE, GLB1L, GLB1, GAPDHS, PFKFB4B, SI:DKEY-224E22.2, TPI1A, PCXA, MAN2B1, GALM, TPI1B, FBP1B, GAPDH, FBP1A, PDHA1A, GALK1	1.81736e-06
GOTERM_BP_FAT	GO:0010629	negative regulation of gene expression	194	SERPINE2, CBX1A, SERPINE1, EIF4A3, RRP8, ALKBH5, TBK1, CLP1, MAGOH, ETF1B, PELO, DICER1, SND1, XRN1, PDE12, TDRD7B, XRN2, SMARCAD1B, MRPL13, FXR1, DHX34, PCBP4, HIST1H2A10, EIF2AK3, SMARCA5, TASORA, EIF2AK2, UPF3B, EIF2AK4, SMARCA1, SI:CH211-113A14.7, PUM1, SMARCA2, PUM2, DDX3XA, AGO4, DDX3XB, AGO1, AGO2, DCP1A, EZH1, EZH2, DCP1B, H2AX, HBS1L, SMG1, SMG9, SMG7, SMG8, SMG5, SPOUT1, SMG6, RACK1, CN…	1.88092e-06
GOTERM_CC_FAT	GO:0030686	90S preribosome	24	NOP14, WDR36, UTP6, UTP4, IMP3, WDR3, HEATR1, IMP4, NOC4L, WDR12, NOC2L, UTP18, NOP9, PWP2H, NOL6, RRP7A, BOP1, TBL3, MPHOSPH10, RRP36, UTP20, SRFBP1, SLX9, PES	1.10958e-06
GOTERM_CC_FAT	GO:0022624	proteasome accessory complex	24	PSMD12, PSMD14, PSMD13, ADRM1, PSMD8, PSMC1A, PSMD4B, PSMC5, PSMD6, PSMD7, PSMC1B, PSMC6, PSMC3, PSMC4, PSMD2, PSMD11A, PSME3, PSMD3, PSMC2, PSME1, PSME2, PSMD11B, PSMD1, PSMD4A	1.10958e-06
GOTERM_BP_FAT	GO:0001510	RNA methylation	39	SI:CH211-225B11.4, METTL2A, WDR4, NOP2, THUMPD3, THADA, TFB1M, MTO1, MRM1, ALKBH8, FBL, EMG1, METTL14, DIMT1L, TGS1, BUD23, TRMT44, METTL16, TRMT1L, LYN, TRMT10A, NSUN4, NSUN5, METTL1, NSUN2, NSUN3, LARP7, TRMT1, TFB2M, FTSJ1, TARBP1, FTSJ3, DALRD3, TRMT5, TRMT6, TRMT13, ZCCHC4, TRMT61A, TRMT61B	2.06583e-06
GOTERM_CC_FAT	GO:0048475	coated membrane	58	EPN1A, ARCN1A, ARCN1B, STON1, AP4E1, CLTB, CLTA, AP2A1, AP2M1A, AP2M1B, SAR1AA, AP1G2, AP1G1, TMED3, AP1S2, AP3S2, AP3S1, SEC13, AP1B1, COPZ2, AP5B1, AP3B2, COPZ1, EPN2, EPS15L1B, EPN3A, COPB2, EPS15L1A, COPA, SEC23A, PEF1, SAR1B, COPB1, AP3M2, AP3M1, AP5M1, CLTCL1, AP2S1, SEC23B, EPS15, AP1M2, SEC31B, SEC31A, AP1M1, SEC24B, SEC24A, AP3B1A, SYNRG, AP3D1, AP2B1, CLINT1A, NECAP2, CLTCB, COPG2, CLTC…	1.13908e-06
GOTERM_CC_FAT	GO:0030117	membrane coat	58	EPN1A, ARCN1A, ARCN1B, STON1, AP4E1, CLTB, CLTA, AP2A1, AP2M1A, AP2M1B, SAR1AA, AP1G2, AP1G1, TMED3, AP1S2, AP3S2, AP3S1, SEC13, AP1B1, COPZ2, AP5B1, AP3B2, COPZ1, EPN2, EPS15L1B, EPN3A, COPB2, EPS15L1A, COPA, SEC23A, PEF1, SAR1B, COPB1, AP3M2, AP3M1, AP5M1, CLTCL1, AP2S1, SEC23B, EPS15, AP1M2, SEC31B, SEC31A, AP1M1, SEC24B, SEC24A, AP3B1A, SYNRG, AP3D1, AP2B1, CLINT1A, NECAP2, CLTCB, COPG2, CLTC…	1.13908e-06
GOTERM_BP_FAT	GO:0098876	vesicle-mediated transport to the plasma membrane	55	VPS29, SYS1, GGA3A, DENND1A, SNX12, PTPN23B, PTPN23A, RAB34A, SI:DKEY-16L2.16, RAB14L, WASH1, EHD1B, GOLGA7, CCDC93, RAB8A, EHD1A, RAB8B, GRIPAP1, EXOC8, EIPR1, SCRIB, HGS, SNX27B, GOLPH3B, GOLPH3A, EXOC4, EXOC6, EXOC5, PHAF1, LLGL1, EXOC2, LLGL2, EXOC1, SNX3, GGA1, ARFRP1, VPS51, VPS50, VPS52, SNX7, STXBP5B, NSFA, NSFB, ERBIN, EXOC6B, RAB35A, RAB35B, RAB11A, EHD3, RAB14, SNX17, RAB12, RAB13, VPS…	2.10183e-06
GOTERM_BP_FAT	GO:0009894	regulation of catabolic process	154	WASHC4, ACAA2, TIGARA, IGF2BP2A, FMR1, CISD1, CISD2, UBE3A, GBA1, IGF2BP2B, ALKBH5, STK11, NUB1, PSMD2, SESN1, SESN2, PSMD3, PSMD1, KEAP1B, FBXO7, ADAM8B, ADAM8A, ANGEL2, DICER1, CARHSP1, RRAGA, PDE12, PSME3, PSME1, DAP1B, TBC1D25, PSME2, CNOT3A, SQSTM1, VCP, YTHDC1, NPRL3, PSEN2, CLEC16A, MTMR9, LARS1B, FHIT, ZFP36L2, MTM1, FXR1, ASAH1B, ATXN3, SNX4, LARP1, FXR2, DDRGK1, DHX34, VPS11, TIMP2A, SL…	2.33385e-06
KEGG_PATHWAY	dre00280:Valine, leucine and isoleucine degradation		47	ECHS1, ACAA2, ABAT, OXCT1A, HSD17B10, HADHAA, AACS, HADHAB, ACAT2, ACAT1, HMGCL, MCEE, AOX6, AUH, DBT, ACADM, MMUT, HADH, ACAA1, ACADS, HIBCH, BCKDHA, ACAD8, MCCC2, ALDH2.2, ALDH2.1, HMGCS1, MCCC1, BCKDHB, ALDH9A1B, DLDH, HIBADHB, ACSF3, HIBADHA, HADHB, ALDH3A2A, ALDH6A1, ALDH3A2B, PCCA, IVD, EHHADH, PCCB, ALDH16A1, ALDH9A1A.1, ALDH7A1, SI:CH211-198N5.11, BCAT2	6.81591e-07
GOTERM_BP_FAT	GO:0007033	vacuole organization	64	SRPX, TMEM41B, RAB38A, WDR45, RAB34A, RAB43, ATP2A2A, DSTYK, MAP1LC3B, MAP1LC3A, RAB14L, RB1CC1, ATP2A2B, RAB1AA, RAB1AB, VPS18, GABARAPL2, ATG3, AKTIP, ATG9A, ATG10, WIPI1, WIPI2, ATP6V1E1B, TMEM175, ATG12, SI:DKEY-28B4.8, ATP6V0A1A, ATG4C, GABARAPB, ATG4B, ATG4A, PIK3C3, GABARAPA, RAB7B, STX12L, RAB7A, STX12, BECN1, WDR45B, VPS4B, VPS4A, CLN5, RAB32A, ATG101, FHIP1B, RAB23, VPS11, EMC6, ATG7, V…	2.61251e-06
GOTERM_BP_FAT	GO:0005975	carbohydrate metabolic process	157	UGP2B, UGP2A, AGLA, UXS1, MPI, PFKFB2A, SPATA20, ENO3, GBA2, PPP1CC, POFUT2, HS2ST1B, POFUT1, AKT1, OGDHB, OGDHA, CHID1, ATG3, G6PD, CHST2B, CHST2A, TALDO1, MOGS, CASD1, PGD, ATG12, SHPK, GAPDHS, PCXA, PFKFB1, H6PD, FOXO1A, GAA2, OMA1, PFKPA, PFKPB, FGGY, TKFC, MOGAT3A, MAN2A2, INSRA, MAN2A1, SLC3A2B, SI, NEU1, PGK1, PGAM1A, PGAM1B, PCK2, EDEM3, PHKA1A, IDH1, EDEM1, FUCA2, PMM2, IDH2, PHKB, DERA,…	2.61251e-06
GOTERM_BP_FAT	GO:0006650	glycerophospholipid metabolic process	108	HYCC1, PI4K2B, PGAP1, LPGAT1, TAMM41, INPP5KA, LCLAT1, ABHD12, PIP5K1AA, PIP5K1AB, ITPKCB, PLCE1, PCYT2, SLC30A5, TTC7B, OCRL, PISD, DPM1, DPM3, INPPL1B, INPPL1A, PI4K2A, CDS1, MTMR2, ABHD4, MTMR8, MTMR9, MBOAT2B, SACM1LA, SI:CH211-160O17.2, MBOAT2A, SACM1LB, PLA2G6, MTMR4, PIP4K2AA, PIP4K2AB, MTMR6, PLD2, MTM1, PCYT1AB, INPP5B, PGS1, PTDSS2, INPP5F, PCYT1AA, PLCG1, INPP5L, CHKB, CRLS1, ZGC:77375…	2.8018e-06
GOTERM_MF_FAT	GO:0005048	signal sequence binding	28	POM121, SRP54, KDELR2A, SRP14, IPO4, TNPO2B, TNPO2A, KPNA6, KPNA4, KPNA5, TNPO1, KPNA2, KPNA3, KPNA1, NUP214, TIMM22, NUP153, SRP68, SEC61A1A, SEC61A1B, TOMM20B, TOMM70A, PEX5, KDELR3, NUP98, KPNB3, KPNB1, NUP58	3.52456e-06
GOTERM_BP_FAT	GO:0007049	cell cycle	249	PAFAH1B1A, SMARCAL1, PAFAH1B1B, ANKLE2, ANXA11B, PTPN11A, SMC3, SMC4, ANXA11A, SMC2, ROCK2A, ZFYVE26, CHEK2, CHEK1, ANLN2, CIAO2A, SEPTIN4B, CIAO2B, RHOAB, WDHD1, PRKCI, SCRIB, ESCO2, CHMP4BB, DYNC1I2A, EWSR1B, EWSR1A, SEPTIN5A, MARF1, PTPN11B, ZW10, ZFYVE19, PPP2R1BA, PPP2R1BB, SEPTIN5B, LLGL1, LLGL2, SEH1L, RTF2, NCAPG, WDR62, ZGC:55461, IQGAP1, IQGAP3, NCAPH, SKA2, ARL3B, RHOCA, SPAST, RACGAP1…	3.12083e-06
GOTERM_BP_FAT	GO:0051128	regulation of cellular component organization	363	CYFIP2, CYFIP1, CNTFR, CNTF, ARPC5B, ARPC5A, SPARC, GMFB, AVIL, MMP14B, MMP14A, MKI67, ROCK2A, CDC23, ZFYVE27, TFG, OGFOD1, DPYSL3, RCC1, ARFIP1, SYNPO, ARPIN, RHOAC, RHOAB, VASPB, VTG2, NF2A, AAK1A, ATP6AP1B, NF2B, EWSR1A, AAK1B, RUNX1, MFFA, RUFY1, DYNC1LI1, TAPT1B, RRAGA, DYNC1LI2, EPHA4A, RUFY3, ZW10, PREB, ARHGEF15B, EPHA3, NGEF, LRPAP1, NEDD4A, SAR1B, FLII, MAPKAP1, EIF5A2, MYCBP2, MAP1AB, …	3.15982e-06
GOTERM_BP_FAT	GO:0006891	intra-Golgi vesicle-mediated transport	23	TRAPPC3, COPB2, COG8, COPA, NSFA, COG6, COG5, NSFB, TRAPPC10, GOSR2, COPB1, COG3, GOSR1, COG2, COPZ2, COG1, COPZ1, CUX1B, RAB41, GOLGA5, COPG2, COPE, VTI1B	3.22353e-06
GOTERM_BP_FAT	GO:0006754	ATP biosynthetic process	23	ATP5PF, ATP5PD, MT-CO1, ATP5PB, DLST, NUDT2, ATP5F1C, MRPL24, ATP5F1D, MT-ATP8, ATP5F1E, ATP5L, ATP5MC1, MT-ATP6, ATP5FA1, ATP5F1B, ATP5MC3A, ATP5MC3B, ATP5PO, ATP5MEA, SI:CH211-140M22.7, ATP5MF, ATP5MEB	3.22353e-06
GOTERM_BP_FAT	GO:0006890	retrograde vesicle-mediated transport, Golgi to endoplasmic reticulum	27	COPB2, COPA, ARCN1A, NBAS, ARCN1B, STX18, KDELR2A, USE1, RAB41, SCFD1, SEC22BB, SEC22BA, COG7, COG4, BNIP1B, COPZ2, COPZ1, RINT1, TMEM115, RER1, GOLPH3B, GOLPH3A, KDELR3, ERGIC3, ERGIC2, COPE, ERGIC1	3.48104e-06
GOTERM_CC_FAT	GO:1904949	ATPase complex	67	ZGC:92664, ARID1AB, ARID1AA, ATP6V1AA, ATP6V1AB, CHD5, CHD3, RSF1B.1, ATP6V0CB, ATP6V0A2B, SMARCB1A, RUVBL2, RUVBL1, DPF2, ARID2, CHD4B, CHD4A, NFRKB, ATP6V1G1, SMARCC2, CCDC115, ACTR6, GATAD2AB, ACTL6A, ATP6AP1B, ACTR8, BAZ1B, ARID1B, UCHL5, ATP6V1BA, CFDP1, ATP6V0A1A, ATP6V1B2, SMARCA4A, ATP6V0D1, RSF1A, SMARCD1, SMARCD2, SRCAP, HDAC1, ATP6V1C1A, CHRAC1, MTA1, RBBP4, SMARCC1A, SMARCD3B, EP400, …	2.06361e-06
GOTERM_BP_FAT	GO:0031507	heterochromatin formation	54	H2AX, CBX1A, HIST1H2A5, HIST1H2A4, HIST1H2A7, HIST1H2A6, HIST1H2A1, RRP8, HIST1H2A3, H2AZ2A, LMNB2, H2AZ2B, HIST1H2A2, LMNB1, SI:CH73-368J24.13, MBD3A, HELLS, SI:CH1073-153I20.5, EED, SI:DKEY-108K21.19, DICER1, SIRT1, SIRT2, SI:DKEY-108K21.15, HAT1, SMARCAD1B, SMARCA4A, DNMT1, HDAC1, UHRF1, CBX3A, SI:DKEY-23A13.6, SPTY2D1, HDAC8, MACROH2A2, MACROH2A1, SETDB1B, SETDB1A, LMNA, ATF7IP, HIST1H2A10, C…	3.71649e-06
KEGG_PATHWAY	dre03018:RNA degradation		62	ENO1A, ENO1B, ENO3, EDC3, EDC4, SMX5, MTREX, CNOT6A, CNOT6L, DIS3, PATL1, SKIC8, XRN1, SKIC2, SKIC3, XRN2, CNOT3A, DCP2, DDX6, PFKLA, PFKLB, PARN, DDX61, PFKPA, PFKPB, HSPD1, WU:FC33B09, EXOSC7, EXOSC6, EXOSC5, EXOSC10, EXOSC4, EXOSC9, EXOSC8, DHX36, CNOT4B, EXOSC3, DCPS, EXOSC2, EXOSC1, HSPA9, PNPT1, LSM1, CNOT10, LSM5, LSM4, LSM3, PABPC1A, PAN2, PABPC1B, LSM8, LSM7, LSM6, CNOT7, CNOT1, CNOT2, P…	1.07173e-06
GOTERM_BP_FAT	GO:0008654	phospholipid biosynthetic process	83	PIGS, HYCC1, PI4K2B, PIGU, LPGAT1, PGAP1, PIGO, TAMM41, PIGN, PIGQ, LPCAT1, PIP4K2CA, PIK3CB, PIK3C2A, PIGW, LCLAT1, PIP5K1AA, PIP5K1AB, ITPKCB, IMPA1, SERAC1, PCYT2, HMGCS1, SPHK2, SLC30A5, TTC7B, PISD, DPM1, ITPKB, PIGB, DPM3, PIK3CA, ITPKA, PIGK, PIK3C3, PIGG, PI4K2A, AGPAT5, CDS1, IDI1, VAC14, MVDA, MVK, ABHD4, FITM2, SI:CH211-160O17.2, PIP4K2AA, AGPAT2, PIP4K2AB, SELENOI, AGPAT3, PLD2, AGPAT…	3.76418e-06
GOTERM_BP_FAT	GO:0009185	ribonucleoside diphosphate metabolic process	36	PFKLA, PFKLB, ADPGK, ENO1A, ENO1B, AK1, AK2, AK3, AK4, ENO3, HK2, PFKPA, PFKPB, HK1, DHTKD1, INSRA, PGK1, NUDT18, PGAM1A, OGDHB, PGAM1B, OGDHA, GPIA, PKMA, BPGM, ALDOAA, ALDOAB, ALDOCA, ALDOCB, ADPGK2, GAPDHS, TPI1A, CMPK, ALDOB, TPI1B, GAPDH	3.84929e-06
GOTERM_CC_FAT	GO:0030134	COPII-coated ER to Golgi transport vesicle	42	SEC23A, TMED10, PEF1, SAR1B, PDCD6, GOSR2, USO1, TEX261, LMAN2LB, IER3IP1, LMAN2LA, SAR1AA, LMAN2, TMED3, TMED2, SCAP, SEC22BB, SEC22BA, TMED7, SEC23B, TMED5, SEC31B, SEC31A, VTI1B, TMED9, SEC24B, SEC13, SEC24A, SEC16A, SLC30A5, YIF1A, SREBF2, YIF1B, SEC23IP, VMA21, ERGIC3, SEC24D, SEC24C, ERGIC2, TMED1B, CNIH4, ERGIC1	2.23286e-06
GOTERM_BP_FAT	GO:0042147	retrograde transport, endosome to Golgi	41	VPS29, ARL1, SNX12, WASHC2C, VPS26B, STX10, SNX8A, SNX3, RAB41, SNX2, VPS51, VPS50, VPS53, VPS52, ANKFY1, VPS54, VPS35, DENND5A, WASH1, TBC1D17, SNX5, ZGC:162698, SNX6, VTI1B, VPS26BL, RIC1, LOC110440104, TRAPPC10, PLEKHA3, PHETA1, RGP1, TBC1D10AA, HEATR5A, TBC1D5, HEATR5B, SNX1B, TBC1D23, SNX1A, GOLT1BB, RAB9B, GOLT1BA	3.99822e-06
GOTERM_MF_FAT	GO:0042393	histone binding	82	L3MBTL1B, PHF2, CHD9, CHD8, CBX1A, CHD6, NAP1L4B, CHD5, YEATS4, SGF29, CHD3, RSF1B.1, NOC2L, CHD2, PHF6, CHD1, RRP8, CKS1B, PHF8, PSME4B, ING2, HPF1, SART3, SSRP1A, SSRP1B, UIMC1, WDR5, SETA, CHD4B, CHD4A, PRMT6, DAXX, SMARCC2, PTMAB, PTMAA, ATRX, BRD3A, BRD3B, BAZ1B, DNAJC2, HAT1, SMARCA4A, GLYR1, ASF1BB, ASF1BA, USP16, SRCAP, ANP32A, UHRF1, ING5A, CBX3A, NPM1A, SPTY2D1, NPM1B, SUPT6H, ATAD2B, S…	4.93349e-06
GOTERM_MF_FAT	GO:0008168	methyltransferase activity	116	PRDM9, KDM1A, THUMPD3, RRP8, ALKBH8, FBL, AS3MT, UNGA, DIMT1L, TRMT44, CMTR1, GAMT, HEMK1, ARMT1, METTL1, FTSJ1, FTSJ3, PCMTL, ZGC:64002, SAMTOR, DNMT1, ASMT2, SHMT2, SMYD5, SHMT1, METTL2A, NOP2, TRMT2A, PRDM10, LOC100536777, SETDB1B, EMG1, SETDB1A, ANTKMT, DPH5, COMTB, DMAP1, DPH7, SMYD3, TRMT1L, LYN, PCIF1, SETD1A, BCDIN3D, COQ5, COQ3, ZGC:162780, NDUFAF7, TRMT13, PEMT, ZCCHC4, EZH1, EZH2, SUV3…	4.93349e-06
GOTERM_MF_FAT	GO:0031267	small GTPase binding	79	CYFIP2, FMNL2A, FAM49A, DOCK5, CYFIP1, IPO11, DOCK4B, SI:CH73-212J7.3, GGA3A, CSE1L, GIT2B, CDC42EP1A, IPO7, IPO4, RABGEF1, IPO8, ROCK2A, GOLGA4, IPO9, RIMS3, XPO6, DENND10, XPO5, ANKFY1, LOC101886015, KNTC1, DENND5A, TNPO1, GIT1, RALBP1, RIN2A, VPS9D1, PKN1A, GAPVD1, TBC1D10AA, INF2, RILPL2, RILPL1, CDC42EP5, XPO1B, CDC42EP3, RIN3, XPO1A, DOCK1, KPNB1, FAM49BB, ROCK1, IPO13B, MYCBP2, ANTXR2A, PK…	4.93349e-06
KEGG_PATHWAY	dre03060:Protein export		28	SRP19, SRP54, ZGC:56596, SRP14, BAG6, SRP72, SEC61G, TMEM208, GET1, SEC61B, SEC62, GET3, SEC11A, GET4, SEC63, HSPA5, SGTA, SRP68, SRP9, OXA1L, SEC61A1A, SPCS3, SPCS2, SEC61A1B, SPCS1, SRPRA, SRPRB, BAG6L	1.18102e-06
GOTERM_CC_FAT	GO:0030662	coated vesicle membrane	61	EPN1A, ARCN1A, ARCN1B, STON1, CLTB, CLTA, AP2A1, KDELR2A, ATP6V0CB, AP2M1A, AP2M1B, SAR1AA, AP1G2, AP1G1, TMED3, AP1S2, SEC22BB, SEC22BA, SEC13, SLC30A5, ATP6AP2, COPZ2, AP3B2, SREBF2, COPZ1, EPN2, ATP6V1BA, ATP6V1B2, KDELR3, EPN3A, COPB2, COPA, SEC23A, PEF1, SAR1B, GOSR2, COPB1, USO1, CLTCL1, AP2S1, SCAP, DBNLB, ATP6V1D, SEC23B, SEC31B, SEC31A, VTI1B, SEC24B, SEC24A, AP3B1A, SEC16A, SYNRG, CLINT…	2.566e-06
GOTERM_BP_FAT	GO:0006406	mRNA export from nucleus	29	LOC110440214, NUP107, POLDIP3, TPRB, TPRA, EIF4EA, NUP85, NXF1B, NUP88, PCID2, CHTOPA, NUP133, ALYREF, THOC1, THOC3, THOC2, SI:DKEY-17O15.2, THOC5, THOC7, THOC6, NUP93, DDX19A, DDX19B, MCM3AP, ZC3H11A, SARNP, LOC101885456, DDX39AB, DDX39AA	5.00317e-06
KEGG_PATHWAY	dre01100:Metabolic pathways		914	INPP4AA, MT-ND4, MT-ND5, PGAP1, AGLA, MT-CO1, UXS1, OXCT1A, MT-ND2, MT-ND1, ZGC:123305, NSDHL, INPP4AB, GSTK1, MTHFD2, INPPL1B, ETHE1, UQCRC1, MT-CO2, INPPL1A, ITPK1B, MTMR2, SHMT2, SHMT1, MTMR8, GSTR, HACD3, MTMR4, PLA2G6, HACD2, PLA2G7, MTMR6, HLCS, AFMID, COMTB, LTA4H, PMM2, CS, DHFR, UCK1, PRXL2B, FASN, EZH1, EZH2, PIGS, PIGU, PIGT, PIGO, PIGN, HEXB, MTMR14, PIGQ, HEXA, HEXD, PIP4K2CA, NDUFS8…	1.29995e-06
GOTERM_MF_FAT	GO:0030515	snoRNA binding	19	NOP56, UTP25, NOP58, UTP6, IMP3, WDR3, HEATR1, IMP4, BYSL, RRP9, SI:CH211-154O6.3, FBXW11A, TBL3, BMS1, GAR1, SDE2, NHP2, TSR1, NOP10	6.14835e-06
GOTERM_CC_FAT	GO:0140534	endoplasmic reticulum protein-containing complex	49	PIGS, UFD1L, PIGU, PIGT, ARL6IP1, PRKCSH, GPAA1, EMC10, MAGT1, SEC61G, GET1, TAP2T, SEC61B, GET3, SEC63, CAMLG, MMGT1, AFG2B, DDOST, RINT1, TMEM258, DAD1, EMC7B, PIGK, VCP, NBAS, RPN2, RPN1, TRAF2B, EMC1, EMC2, EMC3, EMC4, EMC6, EMC8, SEC11A, EMC9, HSPA5, GANABA, GANABB, SEC61A1A, SPCS3, SPCS2, SEC61A1B, SPCS1, OSTC, SRPRA, SRPRB, HYOU1	3.11718e-06
GOTERM_BP_FAT	GO:0006119	oxidative phosphorylation	46	NDUFB9, COX7B, MT-ND4, MT-ND5, UQCRB, NDUFB6, CYCSB, MT-CO1, COX4I1, NDUFA10, COX4I2, NDUFS8A, UQCR10, COX6A1, MT-ND2, UQCRH, MT-ND1, ATP5F1B, UQCRFS1, CYC1, NDUFV3, NDUFV2, NDUFV1, ATP5MF, COX5BA, TEFM, NDUFA8, NDUFA7, SDHDB, COX7A2A, NDUFC2, SDHC, SDHA, COX6C, SDHB, ATP5F1E, COX7A2L, UQCRQ, NDUFS6, ATP5PO, NDUFS2, NDUFS1, MT-CO2, MT-CYB, COX5AB, COX5AA	6.26949e-06
GOTERM_MF_FAT	GO:0032561	guanyl ribonucleotide binding	273	RHOT1A, RTCB, RAB38A, ASCL1B, SI:DKEY-16L2.16, RAB14L, EEF2L2, EHD1B, SEPTIN4B, RHOAA, RHOAC, EHD1A, RHOAB, GTPBP6, GTPBP1, GTPBP4, SEPTIN5A, RRAGA, GNA11A, GUF1, RABL3, ARF4A, ARF4B, GNA11B, SUCLG2, UPRT, SEPTIN5B, SAR1B, AGAP1, SI:CH73-171O20.1, AGAP3, ZGC:55461, GSPT1, GNAI2B, GNAI2A, ARL3B, RHOT2, RHOCA, ARL3A, RRAS, GNAV1, RALBA, PCK2, RALBB, RAB27A, RAB27B, IFI44A1, GPN2, GPN1, LOC137487253…	7.41466e-06
GOTERM_MF_FAT	GO:0019001	guanyl nucleotide binding	273	RHOT1A, RTCB, RAB38A, ASCL1B, SI:DKEY-16L2.16, RAB14L, EEF2L2, EHD1B, SEPTIN4B, RHOAA, RHOAC, EHD1A, RHOAB, GTPBP6, GTPBP1, GTPBP4, SEPTIN5A, RRAGA, GNA11A, GUF1, RABL3, ARF4A, ARF4B, GNA11B, SUCLG2, UPRT, SEPTIN5B, SAR1B, AGAP1, SI:CH73-171O20.1, AGAP3, ZGC:55461, GSPT1, GNAI2B, GNAI2A, ARL3B, RHOT2, RHOCA, ARL3A, RRAS, GNAV1, RALBA, PCK2, RALBB, RAB27A, RAB27B, IFI44A1, GPN2, GPN1, LOC137487253…	7.41466e-06
GOTERM_BP_FAT	GO:0046390	ribose phosphate biosynthetic process	71	MT-CO1, NUDT2, PFAS, MT-ATP6, ATIC, NME2B.1, RFK, ATP5MC3A, ATP5MC3B, SI:CH211-243J20.2, UPP1, ATP5MEA, ATP5MEB, ADCY2B, ADSL, AMPD2A, ADKB, ADKA, CAD, NME3, ADCY6B, ADCY6A, APRT, ATP5FA1, ADCY9, NME9, HPRT1, UMPS, GART, AMPD2B, UCKL1B, UCK2B, UCK2A, PAPSS2B, NPR2, AK1, AK2, GMPS, AK3, DLST, AK4, PAPSS1, ATP5MC1, ATP5L, PRPSAP1, ATP5F1B, PRPSAP2, PRPS1A, PRPS1B, SI:CH211-140M22.7, ADSSL, ATP5MF, …	6.78429e-06
GOTERM_BP_FAT	GO:0009156	ribonucleoside monophosphate biosynthetic process	32	UCK2B, UCK2A, GMPS, NUDT2, PFAS, ATIC, RFK, PRPS1A, SI:CH211-243J20.2, PRPS1B, UPP1, ADSSL, ADSL, AMPD2A, ADKB, ADKA, CAD, PAICS, HPRT1L, APRT, DHODH, IMPDH1B, IMPDH1A, UCK1, IMPDH2, ADSS2, HPRT1, UMPS, AMPD2B, GART, ADA, UCKL1B	6.88527e-06
GOTERM_MF_FAT	GO:0015078	proton transmembrane transporter activity	61	MT-ND4, MT-ND5, MT-CO1, ATP6V1AA, ATP6V1AB, MT-ND2, ATP6V0CB, MT-ND1, MT-ATP6, ATP6V0A2B, NNT, ATP5MC3A, ATP5MC3B, UQCRFS1, ATP5MEA, ATP5MEB, SLC36A1, ATP6V1G1, SLC30A5, ATP6V1E1B, TMEM175, ATP6V1E1A, ATP6V1BA, ATP5FA1, ATP6V0A1A, NDUFS7, ATP6V1B2, NDUFS3, NDUFS1, NNT2, MT-CO2, ATP6V0D1, SLC9A1A, ATP5MC1, ATP5L, ATP6V1C1A, ATP5F1B, SLC16A1B, ATP6V1H, CYC1, SI:CH211-140M22.7, SLC9A6A, ATP6V1D, NDU…	8.08129e-06
GOTERM_BP_FAT	GO:0009124	nucleoside monophosphate biosynthetic process	34	UCK2B, UCK2A, GMPS, NUDT2, TYMS, PFAS, ATIC, RFK, PRPS1A, SI:CH211-243J20.2, PRPS1B, UPP1, ADSSL, ADSL, DUT, AMPD2A, ADKB, ADKA, CAD, PAICS, HPRT1L, APRT, DHODH, IMPDH1B, IMPDH1A, UCK1, IMPDH2, ADSS2, HPRT1, UMPS, AMPD2B, GART, ADA, UCKL1B	7.6741e-06
GOTERM_BP_FAT	GO:0006631	fatty acid metabolic process	111	PECR, FAAH, ACAA2, PRKAB1B, PRKAB1A, ECI1, ACSL4A, ACSL4B, ALKBH7, ZGC:123305, FADS2, MMUT, ACAA1, HADH, ACOT8, PHYH, ACOT7, OXSM, ECH1, ZGC:56585, THNSL2, ALDH3A2A, ALDH3A2B, ILVBL, PTGR1.1, SLC27A4, PTGES, ACLYA, HACD3, HACD2, ACACA, ACAT1, ASAH1B, ASAH1A, THEM4, HACL1, DECR2, PCK2, DECR1, TECRB, ACSL3B, ACSL3A, ACSF3, MCAT, PRXL2B, FASN, ECHDC1, CRYL1, ECHDC3, DEGS1, ACADVL, PRKAG1, SLC27A1A, …	8.15195e-06
GOTERM_BP_FAT	GO:0050684	regulation of mRNA processing	50	SRPK1B, SRPK1A, CELF1, QKI2, CELF2, EIF4A3, KHDRBS1B, KHDRBS1A, YBX1, SRSF2A, SRSF2B, RBM25B, ALKBH5, PUF60A, PUF60B, QKIA, MAGOH, METTL16, RBM7, SMU1A, RBFOX1, RBFOX2, RBM15, RPL22, SAFB, JMJD6, SRRM1, SFPQ, SLTM, SNRPC, SF1, ARGLU1A, RBM8A, DHX9, YTHDC1, RBM15B, PCBP4, TRA2B, TRA2A, DHX37, WTAP, LARP7, HNRPKL, HNRNPK, CIRBPB, CIRBPA, PRPF31, RBMX, FAM50A, RBPMS2A	8.31876e-06
GOTERM_BP_FAT	GO:0019941	modification-dependent protein catabolic process	189	UBE3C, UBE3D, UBE2D2, LTN1, ZMP:0000000662, PTPN23B, UBE3A, PTPN23A, PSMD8, HERC4, PSMD6, HERC3, MAEA, RNF114, PSMD7, CDC23, PSMD2, ELOCA, PSMD3, ELOCB, LONP1, FBXO4, PSMD1, CUL1B, KEAP1B, CUL1A, VPS36, SKP1, GID8A, AREL1, GID8B, FBXO2, AFG2B, UBE4A, UBE4B, KCTD2, ARMC8, RBX1, WDR81, PSMB9A, ANAPC4, PLAA, ANAPC5, RBCK1, SHRPRBCK1R, KCTD17, UBA52, VPS25, VPS28, ANAPC1, ANAPC2, VCP, NEDD4A, PSMD14,…	8.57799e-06
GOTERM_BP_FAT	GO:0043632	modification-dependent macromolecule catabolic process	190	UBE3C, UBE3D, UBE2D2, LTN1, ZMP:0000000662, PTPN23B, UBE3A, PTPN23A, PSMD8, HERC4, PSMD6, HERC3, MAEA, RNF114, PSMD7, CDC23, PSMD2, ELOCA, PSMD3, ELOCB, LONP1, FBXO4, PSMD1, CUL1B, KEAP1B, CUL1A, VPS36, SKP1, GID8A, AREL1, GID8B, FBXO2, AFG2B, UBE4A, UBE4B, KCTD2, ARMC8, RBX1, WDR81, PSMB9A, ANAPC4, PLAA, ANAPC5, RBCK1, SHRPRBCK1R, KCTD17, UBA52, VPS25, VPS28, ANAPC1, ANAPC2, VCP, NEDD4A, PSMD14,…	9.30956e-06
KEGG_PATHWAY	dre00640:Propanoate metabolism		29	LDHBA, ACSS3, ECHS1, ACSS2, ABAT, HADHAA, ACACA, HADHAB, MCEE, LDHA, DBT, MMUT, ACSS1, ACADS, LDHBB, HIBCH, BCKDHA, BCKDHB, DLDH, ALDH6A1, SUCLA2, PCCA, ACOX1, EHHADH, PCCB, ECHDC1, SUCLG2, SUCLG1, ACOX3	2.32521e-06
GOTERM_BP_FAT	GO:0006259	DNA metabolic process	235	SMARCAL1, HDAC10, NUDT1, SMC5, ZFYVE26, PCLAF, PRNPRS3, WDHD1, ENDOG, TAOK3A, LOC101885155, NSMCE1, RECQL, DICER1, PLEX9.1, TEP1, SMARCAD1B, LOC101883771, ADPRS, PAXIP1, PRKDC, RTF2, BRCC3, PPP4CB, HLTF, LOC101885620, GAR1, MCMBP, NHEJ1, CDT1, TEX264A, XRCC6, XRCC4, XRCC5, NIPBLA, INTS3, NIPBLB, XRCC1, RAD21A, RAD21B, POLA1, POLA2, TDP1, ATM, MMS19, RAD18, ATR, TOP2A, H2AX, TOP2B, FEN1, LOC108191…	9.34511e-06
GOTERM_MF_FAT	GO:0019899	enzyme binding	257	CYFIP2, FMNL2A, CYFIP1, ANKLE2, IPO11, PRKAB1B, PRKAB1A, TCERG1A, TCERG1B, CRKL, RABGEF1, GOLGA4, ROCK2A, LOC101886015, ANKFY1, CPNE3, CUL1B, FBXO7, CUL1A, NFRKB, RHOAC, ADAM8A, RHOAB, GABARAPL2, PRKAB2, SCRIB, GAPVD1, ATP5IF1A, MAPK8IP3, ATP5IF1B, CCNY, XPO1B, CLPP, CDC37, GABARAPB, RIN3, XPO1A, GABARAPA, UBA52, LRPAP1, DCUN1D5, IPO13B, PRKRIP1, CTR9, MYCBP2, SUPT4H1, MTMR9, RTF1, BCL10, MTMR4, …	1.14722e-05
GOTERM_BP_FAT	GO:0034976	response to endoplasmic reticulum stress	74	UFD1L, FAF1, FAF2, SI:CH73-173P19.1, ZMP:0000000662, AUP1, NCK1B, CLGN, HERPUD1, UFL1, MAN1A2, MAN1A1, UBXN4, SEC63, PDIA3, FBXO2, AFG2B, UBE4A, YOD1, UBE4B, PDIA7, PDIA6, PDIA4, TMEM258, CANX, UFC1, LOC100334396, VCP, DERL3, UBA5, SEL1L, DERL1, DERL2, RPAP2, RNF5, USP19, UBE2J1, HSP90B1, ECPAS, BAG6, MAN1B1B, ERLEC1, FOXRED2, OS9, DDRGK1, UGGT2, CDIPT, UGGT1, CALR3A, ANKZF1, MARCHF6, CALR3B, EDE…	1.02917e-05
GOTERM_BP_FAT	GO:0072599	establishment of protein localization to endoplasmic reticulum	23	SRP19, SGTB, SSR3, SGTA, SRP54, SRP68, ZGC:56596, SRP14, SRP9, SEC61A1A, SPCS3, SEC61A1B, SPCS2, SPCS1, SRP72, SEC61G, SRPRA, SRPRB, RAB3GAP2, SEC61B, SEC62, GET3, SEC63	1.09241e-05
KEGG_PATHWAY	dre04140:Autophagy - animal		137	PDPK1B, ITPR1B, ITPR1A, ZFYVE1, MAP2K2A, MAP2K2B, TSC1A, STK11, TBK1, TSC1B, AKT2, CTSBA, HRASA, AKT1, PIK3R3B, MAP3K7, VPS39, CTSLA, VPS18, GABARAPL2, ATG3, MAP2K1, SI:DKEY-239J18.3, SI:DKEY-239J18.2, VPS33A, DAPK3, ATG9A, ATG10, TSC2, ATG12, ZGC:174855, CTSLB, RRAGA, GABARAPB, PRKCQ, WDFY3, GABARAPA, UBA52, SQSTM1, PIK3R4, PIK3R1, MTMR4, RRAS, ATG101, VPS11, ATG7, VPS16, ATG5, LAMP1A, LAMP1B, N…	2.71573e-06
GOTERM_BP_FAT	GO:0015986	proton motive force-driven ATP synthesis	20	ATP5PF, ATP5PD, MT-CO1, ATP5PB, ATP5F1C, ATP5F1D, MT-ATP8, ATP5F1E, ATP5L, ATP5MC1, MT-ATP6, ATP5FA1, ATP5F1B, ATP5MC3A, ATP5MC3B, ATP5PO, ATP5MEA, SI:CH211-140M22.7, ATP5MF, ATP5MEB	1.22311e-05
GOTERM_BP_FAT	GO:0006644	phospholipid metabolic process	135	HYCC1, PI4K2B, PGAP1, LPGAT1, TAMM41, INPP5KA, LCLAT1, ABHD12, PIP5K1AA, PIP5K1AB, ITPKCB, PLCE1, PCYT2, SLC30A5, TTC7B, OCRL, PISD, DPM1, PLPP6, DPM3, PLPP5, INPPL1B, INPPL1A, PLPP3, PLBD2, PI4K2A, PLBD1A, CDS1, IDI1, MTMR2, ABHD4, MTMR8, MTMR9, MBOAT2B, SACM1LA, SI:CH211-160O17.2, MBOAT2A, SACM1LB, PLA2G6, MTMR4, PIP4K2AA, PIP4K2AB, MTMR6, PLD2, MTM1, PCYT1AB, INPP5B, PGS1, PTDSS2, INPP5F, PCYT…	1.29625e-05
GOTERM_BP_FAT	GO:0070972	protein localization to endoplasmic reticulum	30	SRP19, SRP54, KDELR2A, ZGC:56596, SRP14, SRP72, DDRGK1, SEC61G, BCAP29, SEC61B, SEC62, GET3, SEC63, BCAP31, SGTB, SEC16A, SSR3, SGTA, SRP68, SRP9, SEC61A1A, SPCS3, SPCS2, SEC61A1B, SPCS1, RER1, SRPRA, RAB3GAP2, SRPRB, KDELR3	1.32857e-05
GOTERM_CC_FAT	GO:0070603	SWI/SNF superfamily-type complex	51	ZGC:92664, ARID1AB, ARID1AA, CHD5, CHD3, RSF1B.1, SMARCB1A, RUVBL2, RUVBL1, DPF2, ARID2, CHD4B, CHD4A, NFRKB, SMARCC2, ACTR6, GATAD2AB, ACTL6A, ACTR8, BAZ1B, ARID1B, UCHL5, CFDP1, SMARCA4A, RSF1A, SMARCD1, SMARCD2, SRCAP, HDAC1, CHRAC1, MTA1, RBBP4, SMARCC1A, SMARCD3B, EP400, DMAP1, MTA2, MTA3, BPTF, SMARCE1, PHF10, PBRM1L, MCRS1, SMARCA2, GATAD2B, SUZ12B, SUZ12A, ZGC:103508, DPF2L, POLE3, ANP32E	7.59508e-06
GOTERM_MF_FAT	GO:0008757	S-adenosylmethionine-dependent methyltransferase activity	91	SUV39H1B, PRDM9, SETD3, SETD6, SETD7, THUMPD3, TFB1M, ALKBH8, FBL, AS3MT, METTL14, METTL13, UNGA, ZGC:162396, DIMT1L, NTMT1, BUD23, METTL16, CMTR1, METTL18, PCMTD1, GAMT, PRMT6, PRMT5, HEMK1, PRMT7, ARMT1, PRMT1, METTL1, NSUN2, NSUN3, PRMT3, ASH1L, TFB2M, FTSJ1, FTSJ3, PCMTL, ZGC:64002, DNMT1, ASMT2, DNMT3BA, TPMT.1, SMYD5, TPMT.2, RNMT, METTL2A, NOP2, TMT1A.1, TRMT2A, METTL21A, LOC100536777, SET…	1.5482e-05
GOTERM_BP_FAT	GO:0009137	purine nucleoside diphosphate catabolic process	31	PFKLA, PFKLB, ADPGK, ENO1A, ENO1B, ENO3, HK2, PFKPA, PFKPB, HK1, DHTKD1, INSRA, PGK1, NUDT18, PGAM1A, OGDHB, PGAM1B, OGDHA, GPIA, PKMA, BPGM, ALDOAA, ALDOAB, ALDOCA, ALDOCB, ADPGK2, GAPDHS, TPI1A, ALDOB, TPI1B, GAPDH	1.41344e-05
GOTERM_BP_FAT	GO:0009181	purine ribonucleoside diphosphate catabolic process	31	PFKLA, PFKLB, ADPGK, ENO1A, ENO1B, ENO3, HK2, PFKPA, PFKPB, HK1, DHTKD1, INSRA, PGK1, NUDT18, PGAM1A, OGDHB, PGAM1B, OGDHA, GPIA, PKMA, BPGM, ALDOAA, ALDOAB, ALDOCA, ALDOCB, ADPGK2, GAPDHS, TPI1A, ALDOB, TPI1B, GAPDH	1.41344e-05
GOTERM_BP_FAT	GO:0046488	phosphatidylinositol metabolic process	71	PIGS, HYCC1, PI4K2B, MTMR10, PIGU, LPGAT1, PGAP1, PIGO, MTMR12, MTMR11, PIGN, PIGQ, PIP4K2CA, PIK3CB, INPP5KA, PIK3C2A, PIGW, LCLAT1, FIG4A, PIP5K1AA, PIP4P2, PIP5K1AB, ITPKCB, IMPA1, PLCE1, SLC30A5, TTC7B, OCRL, DPM1, ITPKB, PIGB, PLCB3, DPM3, PIK3CA, INPPL1B, ITPKA, PIGK, INPPL1A, PTENA, PIK3C3, PTENB, PIGG, PI4K2A, AGPAT5, VAC14, MTMR2, MTMR8, MTMR9, SACM1LA, SI:CH211-160O17.2, TPTE, SACM1LB, …	1.41766e-05
KEGG_PATHWAY	dre05100:Bacterial invasion of epithelial cells		72	ARPC5B, ARPC5A, RAC1A, ARPC1B, ARPC1A, RAC1B, CLTB, CLTA, ILK, PIK3CB, CRKL, SEPTIN8A, ACTB2, ACTB1, CDH1, DNM1B, WASLA, PXNB, RHOAA, PIK3R3B, RHOAC, PXNA, RHOAB, ACTR3, ITGB1A, ITGB1B, GAB1, ACTR2A, CD2AP, SEPTIN9B, ARHGAP10, ACTR2B, PIK3CA, SEPTIN9A, ELMO3, ITGA5, DOCK1, CRK, SRC, SHC1, VCLA, PIK3R1, VCLB, CBL, ACTR3B, CDC42, RHOGC, RHOGD, CLTCL1, CTNNA1, FN1A, WASF2, SEPTIN2, CAV1, SEPTIN6, PT…	3.31619e-06
GOTERM_BP_FAT	GO:0140014	mitotic nuclear division	48	ANKLE2, SEH1L, USP16, ABRAXAS1, ZNF207A, NCAPG2, ZNF207B, BCCIP, NCAPG, TMPOA, ABRAXAS2, KIF11, SMC4, NCAPH, AURKB, SKA2, SMC2, AURKA, CCNB1, SPAST, RACGAP1, BMB, NUF2, REEP3B, ZGC:86764, KNTC1, BANF1, SPDL1, CLASP2, ARHGEF10, NCAPH2, CLASP1A, KIF23, TUBG1, EWSR1A, NDC80, NDEL1A, CENPI, KIFC1, NDEL1B, PPP2R2D, CHMP2A, NCAPD2, NCAPD3, CHMP7, MAD1L1, CCDC61, RAN	1.58442e-05
GOTERM_MF_FAT	GO:0022853	active monoatomic ion transmembrane transporter activity	48	MT-ND4, MT-ND5, MT-CO1, ATP2A3, ATP6V1AA, ATP6V1AB, ATP2A1, MT-ND2, ATP6V0CB, MT-ND1, ATP2A2A, ATP6V1C1A, ATP1A3A, ATP6V0A2B, ATP5F1B, NNT, ATP2A2B, UQCRFS1, ATP6V1H, CYC1, ATP7A, ATP6V1D, NDUFV1, ATP1A1A.1, ATP6V1F, SURF1, ATP6V1G1, ATP13A1, ATP2B4, ATP2B2, TCIRG1B, ATP6V1E1B, COX6C, ATP6V1E1A, ATP6V1BA, SI:DKEY-28B4.8, ATP6V0A1A, NDUFS7, ATP2B1A, ATP6V1B2, NDUFS3, NDUFS1, NNT2, MT-CO2, MT-CYB, …	1.88172e-05
GOTERM_BP_FAT	GO:0046486	glycerolipid metabolic process	121	HYCC1, PI4K2B, LIPEB, DGKE, PGAP1, LPGAT1, TAMM41, INPP5KA, LCLAT1, ABHD12, ZGC:123305, PIP5K1AA, PIP5K1AB, ITPKCB, PLCE1, PCYT2, SLC30A5, TTC7B, OCRL, PISD, DPM1, DPM3, INPPL1B, INPPL1A, PI4K2A, CDS1, MTMR2, ABHD4, MTMR8, MTMR9, MBOAT2B, SACM1LA, SI:CH211-160O17.2, MBOAT2A, SACM1LB, PLA2G6, MTMR4, PIP4K2AA, PIP4K2AB, MTMR6, PLD2, MTM1, PCYT1AB, INPP5B, PGS1, PTDSS2, MOGAT3A, INPP5F, PCYT1AA, PLC…	1.99473e-05
GOTERM_MF_FAT	GO:0003725	double-stranded RNA binding	29	STAU1, DHX9, STAU2, PRKRIP1, ADAR, IFIH1, DHX58, EIF4H, ILF3A, DGCR8, ILF3B, ZNF346, SI:CH211-197H24.6, RC3H1A, ZFR2, ADARB1A, ADARB1B, ZFR, EIF2AK2, APTX, ILF2, TARBP2, MRPL44, SUPV3L1, YRDC, EIF4BB, EIF4BA, PRKRA, RIGI	2.28263e-05
GOTERM_CC_FAT	GO:0071011	precatalytic spliceosome	23	SF3B4, SF3B5, SF3B2, PRPF38B, PRPF38A, SF3B3, SF3B6, SNRPD3L, CWC27, LSM3, SNU13A, SMX5, LSM8, SNU13B, PHF5A, SNRPD2, SNRPD1, CWC22, SNRPG, PRPF31, SNRPE, SNRPD3, SMU1A	1.161e-05
GOTERM_MF_FAT	GO:0000287	magnesium ion binding	66	FEN1, MAST3A, ENO1A, ENO1B, ENO3, THG1L, RPS6KA4, RPS6KA5, RPS6KA3A, MTG2, RPS6KA2, ENOSF1, RPS6KA3B, IDH3B, PGM3, PGM2, ENOPH1, MAP3K7, PGM1, PSPH, IDH3A, ATP11C, ATP11B, PPM1AA, IRAK4, ATP11A, NT5C3A, PPA2, ILVBL, PPM1NB, SIK3, SUCLG2, ADPRS, NT5C1BB, HPRT1, PPA1B, ITPK1B, ATP10D, GTPBP10, PPM1BB, PPM1BA, PRPSAP1, RNASEH1, PRPSAP2, PRPS1A, PRPS1B, HACL1, COMTB, ADSSL, TRAP1, DUT, IDH3G, EPHX2, …	2.30062e-05
GOTERM_BP_FAT	GO:0061013	regulation of mRNA catabolic process	64	IGF2BP2A, FASTKD2, CELF1, FMR1, YBX1, IGF2BP2B, LARP1B, SYNCRIP, ALKBH5, METTL14, FASTK, QKIA, METTL16, ZFP36L1B, CNOT6A, ZFP36L1A, DIS3L2, UPF1, TNRC6BA, CNOT6L, RC3H1A, ANGEL2, DICER1, PATL1, CARHSP1, PDE12, FASTKD5, CNOT3A, DCP2, NBAS, MOV10B.1, MOV10B.2, YTHDC1, PARN, ZFP36L2, TBRG4, FXR1, LARP1, FXR2, TNRC6BB.1, DHX34, IGF2BP3, POLR2G, HNRNPA0A, HNRNPA0B, ZC3H14, DCPS, GLI2A, YTHDF1, YTHDF2,…	2.09074e-05
GOTERM_CC_FAT	GO:0005838	proteasome regulatory particle	21	PSMD12, PSMD14, PSMD13, ADRM1, PSMD8, PSMC1A, PSMD4B, PSMC5, PSMD6, PSMD7, PSMC1B, PSMC6, PSMC3, PSMC4, PSMD2, PSMD11A, PSMD3, PSMC2, PSMD11B, PSMD1, PSMD4A	1.19163e-05
GOTERM_MF_FAT	GO:0051020	GTPase binding	79	CYFIP2, FMNL2A, FAM49A, DOCK5, CYFIP1, IPO11, DOCK4B, SI:CH73-212J7.3, GGA3A, CSE1L, GIT2B, CDC42EP1A, IPO7, IPO4, RABGEF1, IPO8, ROCK2A, GOLGA4, IPO9, RIMS3, XPO6, DENND10, XPO5, ANKFY1, LOC101886015, KNTC1, DENND5A, TNPO1, GIT1, RALBP1, RIN2A, VPS9D1, PKN1A, GAPVD1, TBC1D10AA, INF2, RILPL2, RILPL1, CDC42EP5, XPO1B, CDC42EP3, RIN3, XPO1A, DOCK1, KPNB1, FAM49BB, ROCK1, IPO13B, MYCBP2, ANTXR2A, PK…	2.68494e-05
GOTERM_BP_FAT	GO:0045047	protein targeting to ER	22	SRP19, SGTB, SSR3, SGTA, SRP54, SRP68, ZGC:56596, SRP14, SRP9, SEC61A1A, SPCS3, SEC61A1B, SPCS2, SPCS1, SRP72, SEC61G, SRPRA, SRPRB, SEC61B, SEC62, GET3, SEC63	2.56938e-05
GOTERM_CC_FAT	GO:0035770	ribonucleoprotein granule	81	FASTKD2, FMR1, YBX1, LARP1B, EDC3, EDC4, SMX5, EIF4ENIF1, SUMO1, FASTK, LIN28AB, DIS3L2, UPF1, AGO3A, TNRC6BA, RC3H1A, LARP4B, PATL1, ATXN2L, DDX19A, DDX19B, TDRD7B, SNRPG, CNOT3A, DCP2, DDX6, MOV10B.1, MOV10B.2, NUFIP2, ROCK1, STAU1, STAU2, DDX61, TBRG4, FXR1, ATXN2, LARP1, FXR2, TNRC6BB.1, G3BP1, IGF2BP3, POLR2G, SMN1, DYNLL2B, DCPS, DYNLL2A, EIF2S1A, YTHDF2, SSB, LSM14AB, EIF2S1B, LSM14AA, SAM…	1.56968e-05
GOTERM_BP_FAT	GO:0022402	cell cycle process	218	PAFAH1B1A, PAFAH1B1B, ANKLE2, ANXA11B, SMC3, SMC4, ANXA11A, SMC2, ROCK2A, ZFYVE26, CHEK2, CHEK1, ANLN2, CIAO2A, SEPTIN4B, CIAO2B, RHOAB, PRKCI, SCRIB, ESCO2, CHMP4BB, DYNC1I2A, EWSR1A, SEPTIN5A, ZW10, ZFYVE19, PPP2R1BA, PPP2R1BB, SEPTIN5B, LLGL1, LLGL2, SEH1L, RTF2, NCAPG, WDR62, IQGAP1, IQGAP3, NCAPH, SKA2, ARL3B, RHOCA, SPAST, RACGAP1, ZGC:86764, MAPRE1B, MCMBP, NAA50, CDT1, NIPBLA, INTS3, NCAP…	2.78913e-05
GOTERM_BP_FAT	GO:0009145	purine nucleoside triphosphate biosynthetic process	29	MT-CO1, DLST, NUDT2, ATP5L, ATP5MC1, MT-ATP6, ATP5F1B, NME2B.1, ATP5MC3A, ATP5MC3B, SI:CH211-140M22.7, ATP5MEA, ATP5MF, ATP5MEB, ATP5PF, ATP5PD, ATP5PB, NME3, ATP5F1C, MRPL24, ATP5F1D, ATP5F1E, MT-ATP8, IMPDH1B, ATP5FA1, IMPDH1A, IMPDH2, NME9, ATP5PO	2.78913e-05
GOTERM_BP_FAT	GO:0009206	purine ribonucleoside triphosphate biosynthetic process	29	MT-CO1, DLST, NUDT2, ATP5L, ATP5MC1, MT-ATP6, ATP5F1B, NME2B.1, ATP5MC3A, ATP5MC3B, SI:CH211-140M22.7, ATP5MEA, ATP5MF, ATP5MEB, ATP5PF, ATP5PD, ATP5PB, NME3, ATP5F1C, MRPL24, ATP5F1D, ATP5F1E, MT-ATP8, IMPDH1B, ATP5FA1, IMPDH1A, IMPDH2, NME9, ATP5PO	2.78913e-05
GOTERM_MF_FAT	GO:0016791	phosphatase activity	152	INPP4AA, TIGARA, PFKFB2A, PTPRFA, NUDT1, PTPN11A, INPP5KA, PTPN23A, PTPRFB, ZGC:123305, SI:CH211-203D1.3, SI:CH1073-391I24.1, PPP1CC, INPP4AB, PSPH, SI:DKEY-51E6.1, MINPP1A, PALD1B, ARMT1, SSU72, PTPRGA, OCRL, HDHD2, CTDSPL2A, PLPP6, PLPP5, PHOSPHO2, SGPP1A, INPPL1B, PTPN11B, PPM1NB, PGP, NT5C1BB, INPPL1A, PPP2R1BA, PPP2R1BB, PLPP3, PHPT1, PFKFB1, LRRC59, MTMR2, DUSP19B, MTMR8, SACM1LA, SI:CH211-…	3.18046e-05
KEGG_PATHWAY	dre03082:ATP-dependent chromatin remodeling		87	H2AX, ZGC:92664, ARID1AB, ARID1AA, VPS72A, TRRAP, HIST1H2A5, HIST1H2A4, YEATS4, HIST1H2A7, CHD3, RSF1B.1, HIST1H2A6, PHF6, HIST1H2A3, H2AZ2A, H2AZ2B, HIST1H2A2, ACTB2, ACTB1, SMARCB1A, RUVBL2, RUVBL1, DPF2, SI:CH73-368J24.13, ARID2, CHD4B, CHD4A, NFRKB, SS18, MBD3A, SMARCC2, SI:CH1073-153I20.5, ACTR6, GATAD2AB, ACTL6A, SI:DKEY-108K21.19, ACTR8, BAZ1A, BAZ1B, ARID1B, UCHL5, SI:DKEY-108K21.15, MORF…	6.64146e-06
GOTERM_BP_FAT	GO:0006096	glycolytic process	30	PFKLA, PFKLB, ADPGK, ENO1A, ENO1B, ENO3, HK2, PFKPA, PFKPB, HK1, DHTKD1, INSRA, PGK1, PGAM1A, OGDHB, PGAM1B, OGDHA, GPIA, PKMA, BPGM, ALDOAA, ALDOAB, ALDOCA, ALDOCB, ADPGK2, GAPDHS, TPI1A, ALDOB, TPI1B, GAPDH	2.91248e-05
GOTERM_BP_FAT	GO:0045727	positive regulation of translation	30	USP16, SMYD5, FMR1, EIF5A2, RMND1, NCK1B, LARP1B, RCC1L, FXR1, LARP1, FXR2, LIN28AB, COA3A, POLR2G, EIF5A, YTHDF2, SSB, TRMT10C, UQCC2, PCIF1, PYM1, UPF3B, LARP4B, LARP4AA, NCK2B, LARP4AB, GUF1, DHX29, CNBPA, CNBPB	2.91248e-05
GOTERM_BP_FAT	GO:0046032	ADP catabolic process	30	PFKLA, PFKLB, ADPGK, ENO1A, ENO1B, ENO3, HK2, PFKPA, PFKPB, HK1, DHTKD1, INSRA, PGK1, PGAM1A, OGDHB, PGAM1B, OGDHA, GPIA, PKMA, BPGM, ALDOAA, ALDOAB, ALDOCA, ALDOCB, ADPGK2, GAPDHS, TPI1A, ALDOB, TPI1B, GAPDH	2.91248e-05
GOTERM_BP_FAT	GO:0034472	snRNA 3'-end processing	19	TOE1, INTS12, INTS14, INTS1, INTS2, EXOSC7, WU:FC33B09, EXOSC6, EXOSC5, EXOSC4, EXOSC9, EXOSC8, INTS5, INTS7, INTS6, EXOSC3, INTS9, EXOSC2, INTS6L	2.96432e-05
GOTERM_BP_FAT	GO:0009191	ribonucleoside diphosphate catabolic process	31	PFKLA, PFKLB, ADPGK, ENO1A, ENO1B, ENO3, HK2, PFKPA, PFKPB, HK1, DHTKD1, INSRA, PGK1, NUDT18, PGAM1A, OGDHB, PGAM1B, OGDHA, GPIA, PKMA, BPGM, ALDOAA, ALDOAB, ALDOCA, ALDOCB, ADPGK2, GAPDHS, TPI1A, ALDOB, TPI1B, GAPDH	3.00019e-05
GOTERM_MF_FAT	GO:0008173	RNA methyltransferase activity	40	RNMT, METTL2A, NOP2, THUMPD3, TRMT2A, TFB1M, MRM1, ALKBH8, FBL, EMG1, METTL14, MRM3B, DIMT1L, MRM3A, TGS1, BUD23, TRMT44, METTL16, CMTR1, TRMT1L, LYN, TRMT10A, TRMT10C, NSUN4, NSUN5, METTL1, NSUN2, PCIF1, NSUN3, BCDIN3D, TRMT1, TFB2M, FTSJ1, TARBP1, FTSJ3, TRMT5, TRMT13, ZCCHC4, TRMT61A, TRMT61B	3.44916e-05
GOTERM_MF_FAT	GO:0008139	nuclear localization sequence binding	17	NUP214, POM121, NUP153, IPO4, TNPO2B, TNPO2A, KPNA6, KPNA4, NUP98, KPNA5, TNPO1, KPNB3, KPNA2, KPNA3, KPNB1, NUP58, KPNA1	4.00777e-05
GOTERM_BP_FAT	GO:0061919	process utilizing autophagic mechanism	91	TIGARA, RETREG3, TMEM41B, HDAC10, HSPB7, CISD2, PARK7, FNBP1L, WDR45, RAB43, RPTOR, ATP2A2A, UFL1, FUNDC2, MAP1LC3B, MAP1LC3A, RB1CC1, ATP2A2B, LAMP2, RAB1AA, VPS39, RAB1AB, GABARAPL2, BCAS3, ATG3, AFG2B, LIX1L, ATG9A, ATG10, VPS13A, YOD1, WIPI1, WIPI2, ATG12, NIPSNAP2, SI:DKEY-28B4.8, RIMOC1, ATP6V0A1A, WDR81, SPNS1, UFC1, ATG4C, GABARAPB, ATG4B, ATG4A, PIK3C3, WDFY3, GABARAPA, SQSTM1, RNF213A, …	3.63443e-05
GOTERM_BP_FAT	GO:0006914	autophagy	91	TIGARA, RETREG3, TMEM41B, HDAC10, HSPB7, CISD2, PARK7, FNBP1L, WDR45, RAB43, RPTOR, ATP2A2A, UFL1, FUNDC2, MAP1LC3B, MAP1LC3A, RB1CC1, ATP2A2B, LAMP2, RAB1AA, VPS39, RAB1AB, GABARAPL2, BCAS3, ATG3, AFG2B, LIX1L, ATG9A, ATG10, VPS13A, YOD1, WIPI1, WIPI2, ATG12, NIPSNAP2, SI:DKEY-28B4.8, RIMOC1, ATP6V0A1A, WDR81, SPNS1, UFC1, ATG4C, GABARAPB, ATG4B, ATG4A, PIK3C3, WDFY3, GABARAPA, SQSTM1, RNF213A, …	3.63443e-05
GOTERM_BP_FAT	GO:0048024	regulation of mRNA splicing, via spliceosome	43	ARGLU1A, RBM8A, CELF1, YTHDC1, QKI2, CELF2, EIF4A3, KHDRBS1B, KHDRBS1A, YBX1, SRSF2A, SRSF2B, RBM25B, RBM15B, PUF60A, PUF60B, PCBP4, TRA2B, QKIA, TRA2A, MAGOH, DHX37, RBM7, METTL16, SMU1A, RBFOX1, RBFOX2, RBM15, WTAP, RPL22, LARP7, HNRPKL, JMJD6, SRRM1, HNRNPK, CIRBPB, CIRBPA, PRPF31, SNRPC, RBMX, RBPMS2A, FAM50A, SF1	3.77949e-05
GOTERM_CC_FAT	GO:0016607	nuclear speck	63	DDX46, EIF4A3, RBM4.2, SRP54, RBM4.1, EIF4EA, SRSF2A, SRSF2B, RBM4.3, PQBP1, PSME4B, SRSF7A, PNN, PPP1CC, ALKBH5, SART3, SUMO1, SRSF10B, ZGC:77262, CWC22, MAGOH, SMU1A, RBM19, SRSF3A, THOC5, SRSF3B, PPP1R8B, PATL1, THOC7, THOC6, SFPQ, PRPF18, INPPL1B, PSPC1, TUT1, FAM76B, INPPL1A, SLU7, SRSF9, FTO, ARGLU1A, RBM8A, POLDIP3, HECTD1, SRSF5B, U2AF2B, U2AF2A, ASCC3, SMNDC1, ZC3H14, CPSF6, CHTOPA, WTAP…	2.30385e-05
GOTERM_CC_FAT	GO:0000932	P-body	43	DDX6, MOV10B.1, MOV10B.2, YBX1, DDX61, EDC3, EDC4, SMX5, TNRC6BB.1, LIN28AB, IGF2BP3, POLR2G, DCPS, DIS3L2, UPF1, AGO3A, TNRC6BA, YTHDF2, RC3H1A, LSM14AB, LSM14AA, MOV10A, SAMD4A, LSM1, PUM1, WTIP, LSM4, PATL1, LSM3, PAN2, LSM6, CNOT7, AGO4, CNOT1, CNOT2, AGO1, AGO2, CNOT3A, CNOT8, DCP1A, CNOT9, DCP2, DCP1B	2.35498e-05
GOTERM_CC_FAT	GO:0005839	proteasome core complex	22	PSMB12, PSMB10, PSMA8, PSMA5, PSMB6, PSMB7, PSMB4, PSMA3, PSMB5, PSMA4, PSMA6L, PSMA1, PSMB2, PSMB3, PSMB1, PSMB13A, PSMB8A, PSMB9A, PSMA6B, PSMA6A, PSMA2B, PSMA2A	2.38719e-05
GOTERM_CC_FAT	GO:0000775	chromosome, centromeric region	72	PAFAH1B1A, PHF2, PAFAH1B1B, ERCC6L, SUV39H1B, ZWILCH, DSCC1, CBX1A, FMR1, SEPTIN15, SMC3, SPOUT1, PPP1CC, MIS18BP1, NUF2, KNTC1, SPDL1, DAXX, NUP133, DYNLT3, NGDN, ATRX, ZGC:112102, CKAP5, GPATCH11, CFDP1, NDEL1A, INCENP, NDEL1B, STAG2A, ZW10, STAG2B, BIRC6, KIF2C, MAD1L1, SEH1L, MEAF6, ZNF207A, ZNF207B, CBX3A, DCTN1A, CENPA, AURKB, SKA2, AURKA, PPP2CB, STAG1A, STAG1B, BUB3, BUB1, CLASP2, CENPT, …	2.38719e-05
GOTERM_BP_FAT	GO:0042773	ATP synthesis coupled electron transport	41	NDUFB9, COX7B, MT-ND4, MT-ND5, UQCRB, NDUFB6, CYCSB, MT-CO1, COX4I1, NDUFA10, COX4I2, NDUFS8A, UQCR10, COX6A1, MT-ND2, UQCRH, MT-ND1, UQCRFS1, CYC1, NDUFV3, NDUFV2, NDUFV1, COX5BA, NDUFA8, NDUFA7, SDHDB, COX7A2A, NDUFC2, SDHC, SDHA, COX6C, SDHB, COX7A2L, UQCRQ, NDUFS6, NDUFS2, NDUFS1, MT-CO2, MT-CYB, COX5AB, COX5AA	4.32437e-05
GOTERM_BP_FAT	GO:0031929	TOR signaling	20	MAPKAP1, NPRL3, SYAP1, MEAK7, MTOR, RPTOR, RPS6KA4, RPS6KA5, RPS6KA3A, RPS6KA2, TIPRL, RPS6KA1, RPS6KA3B, RPS6KAL, RPS6KB1B, PLCG2, MLST8, RPS6KB1A, RICTORA, RICTORB	4.34282e-05
GOTERM_BP_FAT	GO:0000466	maturation of 5.8S rRNA from tricistronic rRNA transcript (SSU-rRNA, 5.8S rRNA, LSU-rRNA)	20	ABT1, RPP40, NOL9, URB1, WDR12, GNL2, NOP9, GNL3, FTSJ3, EXOSC7, WU:FC33B09, BOP1, EXOSC10, EXOSC9, EXOSC8, RRS1, EXOSC3, RPS21, EXOSC2, PES	4.34282e-05
GOTERM_MF_FAT	GO:0061650	ubiquitin-like protein conjugating enzyme activity	31	UBE2NB, UBE2NA, UBE2D2, UBE2AL, CDC34A, UBE2Z, CDC34B, UBE2J1, UBE2L3B, UBE2Q2, UBE2L3A, UBE2F, ATG3, UBE2H, UBE2C, AKTIP, UBE2G1A, ATG10, UBE2E2, UBE2G2, UBE2A, UBE2G1B, UBE2D1B, UBE2D1A, UBE2R2, UFC1, BIRC6, UBE2IA, UBE2IB, UBE2KA, UBE2KB	4.96224e-05
GOTERM_BP_FAT	GO:0006790	sulfur compound metabolic process	112	PANK4, PANK2, UXS1, EXT1B, GSTM.2, XYLT2, GSTM.1, ACSL4A, GSTP1.2, HS2ST1B, CHAC2, MMUT, PDHX, GSTK1, ACOT8, PANK1B, ACOT7, TSTD1, CHST2B, CSGALNACT2, CHST2A, MAT1A, SULT2ST3, TPST1, MTAP, SULT2ST1, ETHE1, SUCLG2, FAR1, SULT6B1, TPST1L, ACLYA, MRI1, GSTT2, GSTR, ACACA, SULT1ST1, CHPFA, PPCS, MICAL1, PMVK, ACSL3B, MTHFR, ACSL3A, EXT2, GCLC, ADI1, BLMH, GCLM, GSTT1A, APIP, MTR, OPLAH, SGSH, MCEE, P…	4.36616e-05
GOTERM_BP_FAT	GO:0006511	ubiquitin-dependent protein catabolic process	182	UBE3C, UBE3D, UBE2D2, LTN1, ZMP:0000000662, PTPN23B, UBE3A, PTPN23A, PSMD8, HERC4, PSMD6, HERC3, MAEA, RNF114, PSMD7, CDC23, PSMD2, ELOCA, PSMD3, ELOCB, FBXO4, PSMD1, CUL1B, KEAP1B, CUL1A, VPS36, SKP1, GID8A, AREL1, GID8B, FBXO2, AFG2B, UBE4A, UBE4B, KCTD2, ARMC8, RBX1, WDR81, PSMB9A, ANAPC4, PLAA, ANAPC5, RBCK1, SHRPRBCK1R, KCTD17, VPS25, VPS28, ANAPC1, ANAPC2, VCP, NEDD4A, PSMD14, UBA7, UBA6, P…	4.48757e-05
GOTERM_BP_FAT	GO:0009260	ribonucleotide biosynthetic process	67	MT-CO1, NUDT2, PFAS, MT-ATP6, ATIC, NME2B.1, RFK, ATP5MC3A, ATP5MC3B, SI:CH211-243J20.2, UPP1, ATP5MEA, ATP5MEB, ADCY2B, ADSL, AMPD2A, ADKB, ADKA, CAD, NME3, ADCY6B, ADCY6A, APRT, ATP5FA1, ADCY9, NME9, HPRT1, UMPS, GART, AMPD2B, UCKL1B, UCK2B, UCK2A, PAPSS2B, NPR2, AK1, AK2, GMPS, AK3, DLST, AK4, PAPSS1, ATP5MC1, ATP5L, ATP5F1B, SI:CH211-140M22.7, ADSSL, ATP5MF, ATP5PF, ATP5PD, ATP5PB, ATP5F1C, P…	4.52095e-05
KEGG_PATHWAY	dre03030:DNA replication		32	PRIM2, RNASEH2C, FEN1, RNASEH2B, PCNA, RNASEH2A, MCM7, PRIM1, POLD3, RNASEH1, POLD1, POLD2, POLE, RFC5, RFC3, RFC4, LIG1, RFC1, RFC2, RPA1, RPA2, POLA1, POLA2, POLE2, RPA3, POLE3, MCM3, MCM4, MCM5, MCM6, SSBP1, MCM2	1.04943e-05
GOTERM_BP_FAT	GO:0030258	lipid modification	73	MTMR10, ACAA2, MTMR12, MTMR11, ECI1, ETFA, INPP5KA, ETFB, CROT, HADHAA, FIG4A, HADHAB, ACOXL, PIP4P2, PLPP2A, CPT2, ACADL, AUH, ACADM, ACAA1, ABCD3A, HADH, ABCD3B, ZGC:85777, ACADS, PHYH, LOC100333227, ECH1, OCRL, PORCNL, HADHB, PLPP6, PLPP5, SGPP1A, ILVBL, INPPL1B, ACOX1, EHHADH, INPPL1A, PTENA, ACOX3, PTENB, PLPP3, RNF213A, MTMR2, ECHS1, CPT1AA, MTMR8, PPAP2D, CPT1AB, HSD17B4, MTMR9, MBOAT2B, S…	4.55339e-05
GOTERM_BP_FAT	GO:0030097	hemopoiesis	214	LTV1, SMARCAL1, SPARC, ADNPA, JAG1A, RPS14, RPS19, KAT8, RPL35, DDX18, TRIM35-28, RPL22, ATP5IF1A, ATP5IF1B, RUNX1, ARMC6, BRD8B, TBPL2, CSNK2B, RABL3, RPL27, NUMBL, DHX8, PRKDC, ARHGEF12B, NLRC3L, LPAR1, NPM1A, NPM1B, SNX3, GAR1, PLCG1, HSP70L, SNX5, JUN, GJA1B, SMARCA1, TBL3, CDAN1, RPS29, AGO2, GNA13B, SFXN4, SFXN1, CDIN1, RCOR1, RPS24, SUV39H1B, LRSAM1, ARPC1B, RPLP1, SUMO3A, SRP54, AP2A1, AS…	4.75636e-05
GOTERM_BP_FAT	GO:0032543	mitochondrial translation	26	GFM1, MRPS35, GFM2, MRPS34, MRPL16, MTIF2, MTIF3, MRPL2, IARS2, HARS, PTCD3, RARS2, TSFM, MRPS24, MRPS18B, MRPL47, MRPS7, MRPL23, QRSL1, MRPL43, MRPL44, WARS2, TUFM, LARS2, SARS2, MTRF1L	4.86102e-05
GOTERM_BP_FAT	GO:0006164	purine nucleotide biosynthetic process	69	MT-CO1, NUDT2, NADSYN1, PFAS, MT-ATP6, NADK2, ATIC, NME2B.1, NAPRT, ATP5MC3A, ATP5MC3B, ATP5MEA, ATP5MEB, ADCY2B, NAMPT1, ADSL, AMPD2A, ADKB, NAMPT2, ADKA, NME3, ADCY6B, ADCY6A, APRT, ATP5FA1, ADCY9, NME9, HPRT1, GART, AMPD2B, PAPSS2B, NPR2, HAAO, AK1, AK2, GMPS, AK3, DLST, AK4, PAPSS1, ATP5MC1, ATP5L, PRPSAP1, ATP5F1B, PRPSAP2, AFMID, PRPS1A, PRPS1B, SI:CH211-140M22.7, ADSSL, ATP5MF, ATP5PF, NAD…	5.09119e-05
GOTERM_BP_FAT	GO:0043412	macromolecule modification	751	COQ8AA, CASKB, CASKA, EXT1B, ARAF, PTPN11A, PTPN23A, ALKBH8, SI:CH1073-391I24.1, ROCK2A, TBK1, RNF114, HS2ST1B, RPS6KA3A, DIMT1L, AKT2, RPS6KA3B, CDK5RAP1, AKT1, ZGC:66388, HEMK1, PRKCI, TYW5, CSNK2A1, DAPK3, ATG10, AAK1A, AAK1B, BCR, PCMTL, PTPN11B, PRKD3, RIPK1L, PRKD2, PRKCQ, OGT.2, ADPRS, RBCK1, UBA52, DUS3L, LIPT2, NEDD4A, RPN2, OGT.1, RPN1, PPIFB, NEDD4L, EK1, PRKCZ, GXYLT1A, ABR, TRIOB, GA…	5.33074e-05
GOTERM_CC_FAT	GO:0098687	chromosomal region	86	PAFAH1B1A, PHF2, PAFAH1B1B, ERCC6L, SUV39H1B, RIF1, ZWILCH, DSCC1, CBX1A, FMR1, SEPTIN15, SMC5, SMC3, SPOUT1, SMG6, PPP1CC, MIS18BP1, NUF2, KNTC1, NBN, SPDL1, PRNPRS3, DAXX, NUP133, DYNLT3, NGDN, ATRX, NSMCE1, ZGC:112102, CKAP5, GPATCH11, CFDP1, NSMCE4A, NDEL1A, INCENP, NDEL1B, STAG2A, ZW10, HAT1, STAG2B, BIRC6, KIF2C, TERFA, MAD1L1, SEH1L, MEAF6, ZNF207A, ZNF207B, CBX3A, DCTN1A, CENPA, AURKB, SK…	3.04413e-05
GOTERM_BP_FAT	GO:0034440	lipid oxidation	36	ECHS1, ACAA2, ECI1, CPT1AA, CPT1AB, HSD17B4, ETFA, ETFB, CROT, HADHAA, HADHAB, ACAT1, ACOXL, CPT2, ACADL, AUH, HACL1, ACADM, HADH, ACAA1, ABCD3A, ABCD3B, ZGC:85777, ACADS, DECR1, PHYH, LOC100333227, ECH1, GCDHA, GCDHB, HADHB, ILVBL, ACOX1, EHHADH, ECHDC1, ACOX3	5.42284e-05
GOTERM_BP_FAT	GO:0006629	lipid metabolic process	371	PI4K2B, LIPEB, FAAH, LPGAT1, PGAP1, PRKAB1B, PRKAB1A, ECI1, GBA1, OXCT1A, ALKBH7, GBA2, LIPF, ZGC:123305, NSDHL, ITPKCB, FDXR, PLCE1, MMUT, RETSAT.2, RETSAT.1, ACOT8, ACOT7, IAH1, OXSM, ECH1, ZGC:56585, CYP27A2, PISD, PLPP6, GNPAT, PLPP5, INPPL1B, INPPL1A, FAR1, PLPP3, PTGR1.1, PI4K2A, PLBD2, PTGES, CDS1, MTMR2, MTMR8, RPE65B, MTMR9, MBOAT2B, SACM1LA, SACM1LB, OMA1, MBOAT2A, HACD3, PLA2G6, MTMR4,…	5.46454e-05
GOTERM_BP_FAT	GO:0010608	post-transcriptional regulation of gene expression	154	CYFIP1, IGF2BP2A, CPEB4B, FMR1, EIF4A3, CPEB4A, IGF2BP2B, EIF4ENIF1, PAIP2B, ALKBH5, OGFOD1, MAGOH, EIF2A, ANGEL2, NGDN, LARP4B, DICER1, CARHSP1, PDE12, TDRD7B, GUF1, SERBP1A, DAP1B, SERBP1B, CNOT3A, DDX6, RBM8A, SMYD5, YTHDC1, EIF5A2, MRPL13, DDX61, ZFP36L2, RCC1L, FXR1, CTIF, LARP1, FXR2, COA3A, EIF4EBP1, HNRNPA0A, HNRNPA0B, ZC3H14, GCN1, GLI2A, EEFSEC, UQCC2, PCIF1, MOV10A, PYM1, EIF2AK3, LSM1…	5.47703e-05
GOTERM_BP_FAT	GO:0019364	pyridine nucleotide catabolic process	31	PFKLA, PFKLB, ADPGK, ENO1A, ENO1B, ENO3, HK2, PFKPA, PFKPB, HK1, DHTKD1, INSRA, PGK1, PGAM1A, OGDHB, PGAM1B, OGDHA, NUDT12, GPIA, PKMA, BPGM, ALDOAA, ALDOAB, ALDOCA, ALDOCB, ADPGK2, GAPDHS, TPI1A, ALDOB, TPI1B, GAPDH	5.92408e-05
GOTERM_BP_FAT	GO:0072526	pyridine-containing compound catabolic process	31	PFKLA, PFKLB, ADPGK, ENO1A, ENO1B, ENO3, HK2, PFKPA, PFKPB, HK1, DHTKD1, INSRA, PGK1, PGAM1A, OGDHB, PGAM1B, OGDHA, NUDT12, GPIA, PKMA, BPGM, ALDOAA, ALDOAB, ALDOCA, ALDOCB, ADPGK2, GAPDHS, TPI1A, ALDOB, TPI1B, GAPDH	5.92408e-05
GOTERM_CC_FAT	GO:0036464	cytoplasmic ribonucleoprotein granule	77	FMR1, YBX1, LARP1B, EDC3, EDC4, SMX5, EIF4ENIF1, LIN28AB, DIS3L2, UPF1, AGO3A, TNRC6BA, RC3H1A, LARP4B, PATL1, ATXN2L, DDX19A, DDX19B, TDRD7B, SNRPG, CNOT3A, DCP2, DDX6, MOV10B.1, MOV10B.2, NUFIP2, ROCK1, STAU1, STAU2, DDX61, FXR1, ATXN2, LARP1, FXR2, TNRC6BB.1, G3BP1, IGF2BP3, POLR2G, SMN1, DYNLL2B, DCPS, DYNLL2A, EIF2S1A, YTHDF2, SSB, LSM14AB, EIF2S1B, LSM14AA, SAMD4A, MOV10A, LSM1, HELZ, WTIP,…	3.47814e-05
GOTERM_BP_FAT	GO:0045814	negative regulation of gene expression, epigenetic	57	H2AX, CBX1A, HIST1H2A5, HIST1H2A4, HIST1H2A7, HIST1H2A6, HIST1H2A1, RRP8, HIST1H2A3, H2AZ2A, LMNB2, H2AZ2B, HIST1H2A2, LMNB1, SI:CH73-368J24.13, MBD3A, HELLS, SI:CH1073-153I20.5, EED, SI:DKEY-108K21.19, DICER1, SIRT1, SIRT2, SI:DKEY-108K21.15, HAT1, SMARCAD1B, SMARCA4A, DNMT1, SMYD5, HDAC1, UHRF1, CBX3A, SI:DKEY-23A13.6, SPTY2D1, HDAC8, MACROH2A2, MACROH2A1, SETDB1B, SETDB1A, LMNA, ATF7IP, HIST1H…	6.2049e-05
GOTERM_BP_FAT	GO:1990542	mitochondrial transmembrane transport	48	TOMM40, ABCB7, SLC25A32B, SLC25A3B, GHITM, SLC25A1B, SLC25A36A, SLC25A1A, LETM2, TIMM50, HSPD1, SLC25A26, SLC25A29, SFXN5B, SLC25A28, GRPEL1, TIMM23A, MPC1, TIMM17A, SLC25A40, ROMO1, SLC25A24, DNAJC19, SMDT1B, SI:DKEY-178E17.1, PAM16, TIMM44, TOMM40L, LETM1, SLC25A37, MPC2B, TOMM20B, ABCB10, SLC25A51B, SLC25A17L, TOMM70A, SLC25A29L, SFXN3, DNLZ, VDAC2, SFXN4, SFXN1, SFXN2, MICU2, SLC25A5, MICU1, …	6.47356e-05
GOTERM_MF_FAT	GO:0050660	flavin adenine dinucleotide binding	52	ERO1A, ERO1B, ACADVL, KDM1A, ETFA, MTO1, ACOXL, AOX6, AIFM1, ACADL, AIFM2, ACADM, ZGC:85777, ACADS, ACAD8, MICAL3A, ACAD9, SDHA, DLDH, DUS2, ILVBL, CRY4, ACOX1, IVD, CHDH, AGPS, MAO, ACOX3, PRODHA, DUS3L, TXNRD2.2, PORB, PORA, CYB5R2, CYB5R1, FOXRED2, NDOR1, CYB5R3, MICAL1, LDHD, D2HGDH, TXNRD3, SQOR, GSR, GCDHA, MTHFR, DHCR24, GCDHB, FMO5, COQ6, MMACHC, SQLEA	7.82123e-05
GOTERM_MF_FAT	GO:0051015	actin filament binding	110	FMNL2A, CYFIP1, ARPC5B, ARPC5A, AVIL, FSCN1A, POF1B, MPRIP, CFL2, CFL1, COTL1, LIMA1A, PLS3, ADD3A, SI:DKEY-40C11.2, SYNE1B, MYH9A, MYO1CB, MYH9B, MYO1CA, CNN3A, TPM3, ACTN1, CNN3B, TPM1, XIRP2A, ACTN4, MARCKSB, MARCKSA, TAGLN2, TLN1, PPP1R9ALB, PPP1R9ALA, ABLIM1B, FLII, MYO6A, IQGAP1, IQGAP3, ACTR3B, CNN2, FLNCA, MYH14, FLNCB, TPM4B, TWF1A, TPM4A, TWF1B, MYH10, SPTBN1, SPTBN2, MYO5AA, MYO5AB, MY…	7.87772e-05
GOTERM_BP_FAT	GO:0000184	nuclear-transcribed mRNA catabolic process, nonsense-mediated decay	22	UPF2, UPF1, NBAS, SMG1, RBM8A, NCBP2, EIF4A3, PYM1, UPF3B, SMG9, SMG7, SMG8, SMG5, SMG6, SKIC8, SKIC2, DHX34, MAGOH, ETF1B, DCP1A, DCP2, DCP1B	6.95683e-05
GOTERM_BP_FAT	GO:0045017	glycerolipid biosynthetic process	72	PIGS, HYCC1, PI4K2B, PIGU, PGAP1, PIGO, TAMM41, PIGN, PIGQ, PIP4K2CA, PIK3CB, PIK3C2A, PIGW, LCLAT1, ZGC:123305, PIP5K1AA, PIP5K1AB, ITPKCB, IMPA1, PCYT2, LPIN1A, SLC30A5, TTC7B, PISD, DPM1, ITPKB, PIGB, DPM3, PIK3CA, ITPKA, DGAT1B, PIGK, PIK3C3, PIGG, PI4K2A, CDS1, VAC14, ABHD4, SI:CH211-160O17.2, PIP4K2AA, AGPAT2, PIP4K2AB, SELENOI, PLD2, PGS1, PCYT1AB, CEPT1A, PI4KAA, PTDSS2, CEPT1B, MOGAT3A, …	6.96125e-05
GOTERM_MF_FAT	GO:0031491	nucleosome binding	32	ARID1AB, ZGC:110216, ARID1AA, SI:CH211-113A14.18, SI:CH73-368J24.11, HP1BP3, SI:DKEY-261M9.12, SUPT6H, H1-10, CABIN1, HMGN6, HIRA, HMGN7, SSRP1A, SSRP1B, SI:CH73-368J24.12, SI:CH211-113A14.24, HMGN2, HMGN3, SUPT16H, PARP1, ACTR6, EED, HMGN1B, HMGN1A, SMARCA5, CHD1L, SMARCA1, H1-0, ARID1B, HISTH1L1, GLYR1	9.57112e-05
GOTERM_BP_FAT	GO:0042775	mitochondrial ATP synthesis coupled electron transport	39	NDUFB9, COX7B, MT-ND4, MT-ND5, UQCRB, NDUFB6, CYCSB, MT-CO1, COX4I1, NDUFA10, COX4I2, NDUFS8A, UQCR10, COX6A1, MT-ND2, UQCRH, MT-ND1, UQCRFS1, CYC1, NDUFV3, NDUFV2, NDUFV1, COX5BA, NDUFA8, NDUFA7, SDHDB, COX7A2A, NDUFC2, SDHC, SDHA, COX6C, SDHB, COX7A2L, UQCRQ, NDUFS6, NDUFS2, MT-CYB, COX5AB, COX5AA	8.08179e-05
GOTERM_BP_FAT	GO:0009132	nucleoside diphosphate metabolic process	39	PFKLA, DTYMK, PFKLB, ADPGK, ENO1A, ENO1B, AK1, AK2, AK3, AK4, ENO3, HK2, PFKPA, PFKPB, HK1, DHTKD1, INSRA, PGK1, NUDT18, PGAM1A, OGDHB, PGAM1B, OGDHA, GPIA, ENTPD1, ENTPD6, PKMA, BPGM, ALDOAA, ALDOAB, ALDOCA, ALDOCB, ADPGK2, GAPDHS, TPI1A, CMPK, ALDOB, TPI1B, GAPDH	8.08179e-05
GOTERM_MF_FAT	GO:0140597	protein carrier chaperone	28	VCP, ERCC6L, MOV10B.1, MOV10B.2, VPS72A, DDX46, CHD8, EIF4A3, DDX20, EMC10, SPTY2D1, RUVBL2, EMC2, RUVBL1, EMC3, EMC4, EMC6, ASCC3, MMGT1, DDX55, DDX51, CHD1L, SUPV3L1, OXA1L, EMC7B, SMARCAD1B, ANP32E, RNF213A	0.000100464
GOTERM_CC_FAT	GO:0016469	proton-transporting two-sector ATPase complex	38	ATP5MD, MT-CO1, ATP6V1AA, ATP6V1AB, ATP6V0CB, ATP5L, ATP5MC1, MT-ATP6, ATP6V1C1A, ATP6V0A2B, ATP5F1B, ATP5MC3A, ATP5MC3B, ATP6V1H, ATP6V1D, SI:CH211-140M22.7, ATP5MEA, ATP5MF, ATP5MEB, ATP6V1F, ATP5PF, ATP6V1G1, ATP5PD, ATP5PB, CCDC115, ATP6AP1B, TCIRG1B, ATP6V1E1B, ATP5F1C, ATP5F1D, ATP5F1E, MT-ATP8, ATP6V1E1A, ATP6V1BA, ATP5FA1, ATP6V0A1A, ATP6V1B2, ATP6V0D1	4.92294e-05
GOTERM_MF_FAT	GO:0061608	nuclear import signal receptor activity	16	NUTF2, HIKESHI, SNUPN, IPO4, TNPO2B, TNPO2A, KPNA6, KPNA4, KPNA5, TNPO1, KPNB3, NUTF2L, KPNA2, KPNA3, KPNB1, KPNA1	0.000102161
GOTERM_CC_FAT	GO:0030687	preribosome, large subunit precursor	17	NIP7, MAK16, PPAN, WDR74, WDR12, NOC2L, RPF1, FTSJ3, BOP1, EBNA1BP2, NSA2, MRTO4, RRS1, ZNF622, RRP15, MDN1, PES	5.08487e-05
GOTERM_MF_FAT	GO:0140097	catalytic activity, acting on DNA	113	SMARCAL1, ERCC6L, VPS72A, EIF4A3, TTF2, RPL9, HELB, TATDN1, UNGA, RUVBL2, RUVBL1, ENDOG, LIG1, RECQL, LIG3, CHD1L, DICER1, MSH6, MSH2, PLEX9.1, TEP1, SMARCAD1B, SMARCA4A, RAD54L2, GTF2F2A, FTO, EXD2, VCP, DNMT1, SRCAP, DHX9, DHX30, G3BP1, HLTF, DHX36, EP400, BPTF, XRCC6, TDG.1, XRCC5, SMARCA5, SMARCA1, SMARCA2, POLA1, TDP1, TOP2A, TOP2B, FEN1, MCM7, DDX46, CHD9, CHD8, CHD6, CHD5, CHD3, CHTF18, CH…	0.000107715
GOTERM_BP_FAT	GO:0032535	regulation of cellular component size	92	ROBO2, CYFIP2, FAM49A, CYFIP1, SVILA, ARHGAP35A, ARPC5B, ARHGAP35B, ARPC5A, AVIL, SLIT1A, SVILD, HSPB1, NTN1A, CDC42EP1A, ARHGAP5, NCK1B, KIF15, SSH2A, CASP9, SI:CH211-203D1.3, ZFYVE27, CAPZB, DIP2BA, COTL1, PIEZO1, SLC12A7A, SLC12A7B, ADD3A, SPTAN1, SI:DKEY-40C11.2, SLC12A9, UNC45A, VASPB, TMOD4, TMOD2, ARL3L1, KANK1B, HAX1, PIK3CA, CDC42EP5, EPHA4A, CLNS1A, KANK1A, CDC42EP3, MAPK14A, DBN1, GSNA…	9.55233e-05
GOTERM_BP_FAT	GO:1901607	alpha-amino acid biosynthetic process	36	OAT, SHMT2, SHMT1, APIP, MRI1, GLULA, GLULB, SRR, GLSA, GLSB, ASL, PHGDH, SEPHS1, ENOPH1, AASS, PSPH, SEPHS3, PYCR1B, PYCR1A, THA1, GOT1, ASNS, MTHFR, PYCR3, ASS1, CBSB, MTAP, CBSA, PSAT1, ILVBL, ADI1, LGSN, CTH, ALDH18A1, BCAT2, OTC	9.66092e-05
GOTERM_BP_FAT	GO:0018208	peptidyl-proline modification	19	FKBP11, RANBP2, FKBP2, PPIL1, PPIL2, PPIAA, PPIAB, PPWD1, PPIFB, CWC27, NTMT1, PPIE, PPIH, PPIG, PPIL3, PPIB, PPIL4, PPID, PPIC	9.91344e-05
GOTERM_BP_FAT	GO:0046474	glycerophospholipid biosynthetic process	66	PIGS, HYCC1, PI4K2B, PIGU, PGAP1, PIGO, TAMM41, PIGN, PIGQ, PIP4K2CA, PIK3CB, PIK3C2A, PIGW, LCLAT1, PIP5K1AA, PIP5K1AB, ITPKCB, IMPA1, PCYT2, SLC30A5, TTC7B, PISD, DPM1, ITPKB, PIGB, DPM3, PIK3CA, ITPKA, PIGK, PIK3C3, PIGG, PI4K2A, CDS1, VAC14, ABHD4, SI:CH211-160O17.2, PIP4K2AA, AGPAT2, PIP4K2AB, SELENOI, PLD2, PGS1, PCYT1AB, CEPT1A, PI4KAA, PTDSS2, CEPT1B, PCYT1AA, BPNT2, BPNT1, GPAT3, CDIPT, …	9.94473e-05
GOTERM_MF_FAT	GO:0140993	histone modifying activity	263	SRPK1B, SRPK1A, CASKB, TP53RK, CASKA, ARAF, TAOK2A, TAOK2B, PTPN11A, PTPN23A, RPS6KA4, ROCK2A, TBK1, RPS6KA5, RPS6KA3A, AKT2, CHEK2, RPS6KA2, RPS6KA1, RPS6KA3B, CHEK1, KAT8, AKT1, CSNK2A1, TAOK3A, MAP4K3A, JMJD6, PTPN11B, EPHA4A, SIK3, PPP2R1BA, RIPK1L, PPP2R1BB, EPHA3, MEAF6, PRKDC, PIK3R4, EK1, MTMR4, RPAP2, PPP4CB, PTPRMA, EPHB3A, STK38A, TRIOB, TRIOA, KAT14, NAA50, TNIKA, TNIKB, YES1, SETD1A,…	0.000123511
GOTERM_BP_FAT	GO:0000463	maturation of LSU-rRNA from tricistronic rRNA transcript (SSU-rRNA, 5.8S rRNA, LSU-rRNA)	16	DDX18, PAK1IP1, PPAN, NOL9, URB1, WDR12, GNL2, RPF2, RPL7, FTSJ3, BOP1, RPL7L1, ZNHIT6, RPL35, RBM34, PES	0.000106796
GOTERM_BP_FAT	GO:0022900	electron transport chain	47	NDUFB9, COX7B, MT-ND4, MT-ND5, UQCRB, NDUFB6, CYCSB, MT-CO1, COX4I1, NDUFA10, COX4I2, NDUFB3, ETFDH, GBA1, NDUFS8A, UQCR10, COX6A1, MT-ND2, UQCRH, MT-ND1, UQCRFS1, CYC1, NDUFV3, NDUFV2, NDUFV1, COX5BA, NDUFA8, NDUFA7, NDUFA5, SDHDB, COX7A2A, NDUFC2, SDHC, SDHA, COX6C, SDHB, COX7A2L, UQCRQ, NDUFS6, FDX1, NDUFS4, NDUFS2, NDUFS1, MT-CO2, MT-CYB, COX5AB, COX5AA	0.000111283
GOTERM_MF_FAT	GO:0036094	small molecule binding	2458	CASKB, CASKA, MT-CO1, ITSN1, ACCS, ALKBH6, ALKBH5, TBK1, ZGC:173816, AKT2, AKT1, ANKFY1, ECE2B, ADAM8B, ADAM8A, ZGC:110249, ENDOG, OSBPL10B, AAK1A, AAK1B, LARS2, SCO1, ZC3H11A, RABL3, MT-CO2, SF1, SHMT2, SAR1B, SHMT1, BAZ2A, PORB, ZGC:55461, PORA, PRPSAP1, RNF214, RHOT2, PRPSAP2, LTA4H, TOE1, ZNF800A, EIF2AK3, EIF2AK2, LNPEP, NR2F2, EIF2AK4, AIF1L, PPIP5K1A, DHFR, FASN, AGO2, HYOU1, FAT4, LIN54, …	0.000130704
GOTERM_BP_FAT	GO:0040029	epigenetic regulation of gene expression	73	H2AX, PHF2, VPS72A, HDAC10, KDM1A, CBX1A, HDAC12, HIST1H2A5, HIST1H2A4, HIST1H2A7, HIST1H2A6, HIST1H2A1, RRP8, HIST1H2A3, H2AZ2A, LMNB2, H2AZ2B, HIST1H2A2, LMNB1, SI:CH73-368J24.13, MBD3A, HELLS, PRMT7, SI:CH1073-153I20.5, EED, SIRT4, SI:DKEY-108K21.19, DICER1, SIRT1, SIRT2, SI:DKEY-108K21.15, KAT2A, HAT1, SMARCAD1B, SMARCA4A, HDAC4, DNMT1, HDAC3, SMYD5, HDAC1, UHRF1, CBX3A, SI:DKEY-23A13.6, SPTY…	0.00011778
GOTERM_MF_FAT	GO:0008047	enzyme activator activity	185	CCNK, CCNT1, SMEK1, RASA1A, RASA1B, ZGC:110239, CAB39L1, PREX1, IGF2A, STK11, OPHN1, ZGC:162872, PPP2R5CA, NBN, PIK3R3B, TBC1D22A, IGF2B, PPP2R5CB, CTSLA, WU:FA26C03, RALBP1, SI:DKEY-239J18.3, RIN2A, NAA15A, AGFG1A, SI:DKEY-239J18.2, RALGAPA1, TSC2, TBC1D2B, PPP4R3B, MGC174155, AGFG1B, LOC569534, ZGC:174855, CTSLB, MOB3A, BCR, MOB3C, TBC1D10AA, RALGAPB, RAPGEF2A, RAPGEF2B, PSME3, GNA11A, TIPRL, P…	0.000144648
GOTERM_BP_FAT	GO:0007015	actin filament organization	122	WASHC5, ARPC5B, ARPC5A, AVIL, CALD1A, FSCN1A, POF1B, CFL2, WASLA, DPYSL3, CFL1, LIMA1A, PLS3, RHOAA, RHOAC, RHOAB, WASHC3, VASPB, MICAL3A, MYO1CB, MYH9B, MYO1CA, CNN3A, TPM3, TMOD4, CNN3B, TMOD2, TPM1, XIRP2A, CD2AP, MARCKSB, MARCKSA, ELMO3, TAGLN2, PPP1R9ALB, PPP1R9ALA, SDC4, FLII, MYO6A, IQGAP1, IQGAP3, CNN2, FAM171A1, RHOCA, MICAL1, PRPS1A, TPM4B, TWF1A, TPM4A, TWF1B, MYH10, MYO5AA, MYO5AB, TM…	0.000135109
GOTERM_BP_FAT	GO:0043487	regulation of RNA stability	60	IGF2BP2A, FASTKD2, FMR1, YBX1, IGF2BP2B, ZCCHC17, LARP1B, SYNCRIP, ALKBH5, METTL14, FASTK, QKIA, ELAVL1A, METTL16, ZFP36L1B, CNOT6A, ZFP36L1A, DIS3L2, CNOT6L, RC3H1A, ANGEL2, DICER1, PATL1, CARHSP1, PDE12, FASTKD5, CNOT3A, DCP2, MOV10B.1, MOV10B.2, YTHDC1, HEATR1, PARN, ZFP36L2, TBRG4, FXR1, LARP1, FXR2, IGF2BP3, HNRNPA0A, HNRNPA0B, ZC3H14, DCPS, GLI2A, YTHDF1, YTHDF2, SAMD4A, LSM1, SAMD4B, PUM1,…	0.000138915
GOTERM_BP_FAT	GO:0019646	aerobic electron transport chain	38	NDUFB9, COX7B, MT-ND4, MT-ND5, UQCRB, NDUFB6, CYCSB, MT-CO1, COX4I1, NDUFA10, COX4I2, NDUFS8A, UQCR10, COX6A1, MT-ND2, UQCRH, MT-ND1, UQCRFS1, CYC1, NDUFV2, NDUFV1, COX5BA, NDUFA8, NDUFA7, SDHDB, COX7A2A, NDUFC2, SDHC, SDHA, COX6C, SDHB, COX7A2L, UQCRQ, NDUFS6, NDUFS2, MT-CYB, COX5AB, COX5AA	0.000146894
GOTERM_BP_FAT	GO:0022904	respiratory electron transport chain	44	NDUFB9, COX7B, MT-ND4, MT-ND5, UQCRB, NDUFB6, CYCSB, MT-CO1, COX4I1, NDUFA10, COX4I2, ETFDH, GBA1, NDUFS8A, UQCR10, COX6A1, MT-ND2, UQCRH, MT-ND1, UQCRFS1, CYC1, NDUFV3, NDUFV2, NDUFV1, COX5BA, NDUFA8, NDUFA7, NDUFA5, SDHDB, COX7A2A, NDUFC2, SDHC, SDHA, COX6C, SDHB, COX7A2L, UQCRQ, NDUFS6, NDUFS2, NDUFS1, MT-CO2, MT-CYB, COX5AB, COX5AA	0.000146894
KEGG_PATHWAY	dre00071:Fatty acid degradation		42	ACADVL, ECHS1, ACAA2, ECI1, ECI2, CPT1AA, CPT1AB, ACSL4A, ACSL4B, HADHAA, ADH5, HADHAB, ACAT2, ACAT1, CPT2, ACADL, ACADM, HADH, ACAA1, ACADS, ALDH2.2, ALDH2.1, LOC100333227, ACSL3B, GCDHA, ACSL1A, ALDH9A1B, GCDHB, ACSL3A, ACSL1B, HADHB, ALDH3A2A, ALDH3A2B, ACOX1, EHHADH, ALDH16A1, ACOX3, ADH8B, ALDH9A1A.1, ALDH7A1, ACSBG2, ADH8A	3.66803e-05
GOTERM_CC_FAT	GO:0005793	endoplasmic reticulum-Golgi intermediate compartment	37	LRPAP1, TMED10, LMAN2LB, ZDHHC20A, ZDHHC20B, LMAN2LA, GOLGA2, NUCB2B, NUCB2A, LMAN2, SURF4L, TMED3, TMED2, CHP1, SEC22BB, SEC22BA, TMED7, TMED5, RAB2A, TRAPPC2, TMED9, CCDC115, TRAPPC5, SURF4, YIF1A, YIF1B, VMP1, ERP44, GOLGB1, VMA21, NUCB1, COPG2, ERGIC3, ERGIC2, TMED1B, CNIH4, ERGIC1	8.72222e-05
GOTERM_BP_FAT	GO:0140694	membraneless organelle assembly	121	BCCIP, MPV17L2, AUP1, ZFYVE1, EDC3, RPS15, RPS14, ALKBH5, RPS19, KNTC1, ABT1, TPM3, TMOD4, RPS5, TANGO2, TMOD2, RPSA, FUT8A, EWSR1A, MYL9A, MYL9B, ATXN2L, CRYABB, MRTO4, SBDS, PPP2R1BA, PPP2R1BB, TLN1, GNE, DDX6, VCP, CBFB, TUBGCP2, FLII, WDR62, RPF2, DDX61, FXR1, RRP7A, CSRP1A, ATXN2, RPL5B, RPL5A, RACGAP1, G3BP1, MAPRE1B, ZGC:86764, FLNCB, TPM4A, MDN1, PLECB, MTERF3, LSM14AB, LSM14AA, MAPRE1A, …	0.00015022
GOTERM_MF_FAT	GO:0016779	nucleotidyltransferase activity	71	UGP2B, UGP2A, MOCS3, TUT7, TAMM41, TUT4, GMPPAA, GMPPAB, THG1L, GMPPB, POLB, FLAD1, FPGT, PAPOLG, PAPOLA, POLL, MTPAP, POLE, POLH, PARP3, PCYT2, PARP1, PARP2, TRNT1, POLRMT, COASY, CTU2, CTU1, POLR1A, TEP1, POLR1B, POLR1C, POLR1D, TUT1, TERFA, CDS1, GALT, PAPSS2B, UBA6, KARS1, PRIM1, UAP1, PAPSS1, PRIMPOL, PCYT1AB, POLD3, POLR2A, POLR2B, POLD1, POLR2C, PCYT1AA, POLR2F, TENT2, POLR2H, POLR2I, RNGT…	0.000184017
GOTERM_BP_FAT	GO:0009790	embryo development	477	PTPN11A, GSDMEB, DCAF7, RPL6, JAG1B, ASCL1B, ROCK2A, ZYG11, RPL35, RPL38, CDK5RAP3, WLS, VPS18, PRKCI, MBNL2, MYH9B, SCRIB, HSPG2, PTPN11B, TBPL2, TDRD7B, RPL24, RBCK1, RPL26, RPL28, GNE, SAR1B, MAPKAP1, NOLC1, EK1, IQGAP3, EPB41L5, RPL5A, VPS11, LTA4H, PLXNA1A, NAA50, AFAP1L2, HACE1, FZD2, COL12A1B, COL12A1A, SETB, PMM2, TRIP4, PBX2, PBX4, DHFR, VANGL2, MAPKAPK2A, FASN, SAP130B, MKS1, ARF6A, ARF…	0.000160938
GOTERM_MF_FAT	GO:0016877	ligase activity, forming carbon-sulfur bonds	29	ACSS3, MOCS3, ACSS2, UBA7, UBA6, UBA5, SLC27A1A, ACSL4A, ACSL4B, AACS, NAE1, ACSS1, ATG7, ACSL3B, ACSL1A, ACSL3A, ACSF3, ATOX1, ACSL1B, SUCLA2, UBA3, UBA2, SUCLG2, SUCLG1, UBA1, SAE1, ACSBG2, ZGC:101540, SLC27A4	0.000193064
GOTERM_BP_FAT	GO:0031124	mRNA 3'-end processing	17	SLBP, CPSF4, CPSF6, RPRD2A, CPSF3, CSTF3, CSTF2, CPSF2, WDR33, NUDT21, PCF11, CLP1, CSTF1, TUT1, RPRD1B, RPRD2B, TENT2	0.000167549
GOTERM_BP_FAT	GO:0030036	actin cytoskeleton organization	215	FMNL2A, NCKAP1, ARPC5B, ARPC5A, AVIL, FSCN1A, ROCK2A, POF1B, DPYSL3, LIMA1A, LOC101886015, ANLN2, RHOAA, RHOAC, RHOAB, VASPB, MYH9B, WU:FI46H04, ACTN1, TANGO2, ACTN4, CD2AP, MARCKSB, MARCKSA, TAGLN2, TLN1, LLGL1, LLGL2, GNE, SDC4, FHL3A, FHL3B, FLII, MYO6A, IQGAP1, IQGAP3, FAM171A1, EPB41L5, STRIP1, CSRP1A, RHOCA, MICAL1, SPTBN1, SPTBN2, MYO5AA, MYO5AB, TMSB2, MARCKSL1B, AIF1L, ANLN, MARCKSL1A, V…	0.000168713
GOTERM_BP_FAT	GO:0051246	regulation of protein metabolic process	182	CYFIP1, HDAC10, IGF2BP2A, CPEB4B, SERPINE2, FMR1, EIF4A3, SERPINE1, UBE3A, CPEB4A, EIF4ENIF1, PAIP2B, ALKBH5, NUB1, PSMD2, OGFOD1, PSMD3, MAGOH, PSMD1, ADAM8B, ADAM8A, EIF2A, CAST, NGDN, LARP4B, RUNX1, CCNY, PSME3, GUF1, SERBP1A, RABL3, PSME1, DAP1B, SERBP1B, PSME2, DDX6, VCP, LXN, PLGRKT, RBM8A, PEF1, SMYD5, EIF5A2, TRAF2B, PSEN1, MRPL13, DDX61, FHIT, RCC1L, FXR1, CTIF, ATXN3, LARP1, FXR2, PRRC1…	0.000170485
GOTERM_BP_FAT	GO:0022411	cellular component disassembly	58	WDR1, GFM2, LTN1, UFSP2, UFL1, MAP1LC3B, EEF2K, MAP1LC3A, NAPBB, STMN1A, CFL2, LAMP2, CFL1, RACK1, ETF1B, PELO, MICAL3A, SH3GL1A, GABARAPL2, HEMK1, ENDOG, AFG2B, SH3GL1B, LIX1L, TFIP11, VRK1, DICER1, ATG12, GAK, SKIC8, ATP6V0A1A, NAPAA, NAPAB, SPNS1, GABARAPB, DNASE2, GABARAPA, ZNF598, MTRF1L, VCP, MTIF3, ATAD2B, SPAST, DDRGK1, MICAL1, TWF1A, ASCC3, TWF1B, HSPA8, NSFA, NSFB, PYM1, TRIP4, DNAJC17,…	0.00017133
GOTERM_BP_FAT	GO:0000165	MAPK cascade	35	TGFB1B, RAF1A, MAPK8B, TAOK2A, MAP2K4A, ARAF, TAOK2B, MAP2K4B, PTPN11A, RAF1B, MAP2K2A, MAP2K2B, MAPK9, CSRP1A, PEA15, PBK, MAP2K7, MAP3K7, MAP3K4, MAP2K6, MAP4K4, TNIKA, MAP2K1, TNIKB, ITGB1A, MAPK14B, RIPK2, TAOK3A, MINK1, TAOK1A, BRAF, MAP3K15, PTPN11B, MAPK14A, ARF2B	0.000175906
GOTERM_CC_FAT	GO:0045259	proton-transporting ATP synthase complex	20	ATP5MD, ATP5PF, ATP5PD, MT-CO1, ATP5PB, ATP5F1C, ATP5F1D, MT-ATP8, ATP5F1E, ATP5L, ATP5MC1, MT-ATP6, ATP5FA1, ATP5F1B, ATP5MC3A, ATP5MC3B, ATP5MEA, SI:CH211-140M22.7, ATP5MF, ATP5MEB	0.000105353
GOTERM_CC_FAT	GO:0000779	condensed chromosome, centromeric region	48	PAFAH1B1A, PHF2, PAFAH1B1B, ERCC6L, SEH1L, MEAF6, ZWILCH, ZNF207A, ZNF207B, DCTN1A, SEPTIN15, SPOUT1, AURKB, SKA2, AURKA, PPP1CC, NUF2, KNTC1, BUB3, SPDL1, BUB1, CLASP2, CENPT, NUP133, DYNLT3, PLK1, ZGC:112102, CLASP1A, LRWD1, CKAP5, BUB1BA, NDC80, SEPTIN7A, GPATCH11, SEPTIN7B, CFDP1, NDEL1A, INCENP, CENPI, NDEL1B, ZW10, NCAPD2, KIF2C, NCAPD3, CENPO, MAD1L1, SPC24, MAD2L1	0.000105353
GOTERM_BP_FAT	GO:0043488	regulation of mRNA stability	57	IGF2BP2A, FASTKD2, FMR1, YBX1, IGF2BP2B, LARP1B, SYNCRIP, ALKBH5, METTL14, FASTK, QKIA, METTL16, ZFP36L1B, CNOT6A, ZFP36L1A, DIS3L2, CNOT6L, RC3H1A, ANGEL2, DICER1, PATL1, CARHSP1, PDE12, FASTKD5, CNOT3A, DCP2, MOV10B.1, MOV10B.2, YTHDC1, PARN, ZFP36L2, TBRG4, FXR1, LARP1, FXR2, IGF2BP3, HNRNPA0A, HNRNPA0B, ZC3H14, DCPS, GLI2A, YTHDF1, YTHDF2, SAMD4A, LSM1, SAMD4B, PUM1, PUM2, PAN2, SYNCRIPL, CNO…	0.00019169
GOTERM_BP_FAT	GO:0006099	tricarboxylic acid cycle	23	FH, MDH1AA, SDHDB, MDH2, MDH1AB, IDH3G, IDH1, IDH2, IREB2, DLST, SDHC, SDHA, SDHB, CS, SUCLA2, IDH3B, SUCLG2, ACO1, SUCLG1, ACO2, OGDHB, IDH3A, OGDHA	0.000194572
GOTERM_CC_FAT	GO:0005686	U2 snRNP	18	SF3B4, SF3B5, SF3A1, SF3B2, SF3A2, SF3B3, SF3B6, HTATSF1, SNRPD3L, PHF5A, SNRPD2, SNRPD1, SNRPG, SNRPA1, SNRPE, SNRPD3, SF3B1, SNRPB	0.000119139
GOTERM_BP_FAT	GO:0016073	snRNA metabolic process	31	INTS11, INTS12, INTS14, INTS10, RPAP2, WU:FC33B09, EXOSC7, EXOSC6, EXOSC5, EXOSC10, EXOSC4, EXOSC9, EXOSC8, EXOSC3, METTL16, SI:CH73-61D6.3, EXOSC2, TOE1, INTS1, INTS2, LARP7, DKC1, INTS5, NHP2, INTS4, TUT1, INTS7, INTS6, INTS9, NOP10, INTS6L	0.000213699
GOTERM_MF_FAT	GO:0000339	RNA cap binding	15	CYFIP1, LOC110440214, EIF4E3, NCBP2, EIF4EB, EIF4E2RS1, EIF4EA, LARP1B, LARP1, AGO2, EIF4E1C, NCBP3, LOC101885456, DCPS, EIF3D	0.00025708
GOTERM_CC_FAT	GO:0097526	spliceosomal tri-snRNP complex	23	LSM5, SNRPD3L, LSM4, LSM3, EFTUD2, SNU13A, SMX5, PRPF4, LSM8, SART1, SNU13B, LSM7, PRPF18, PRPF6, LSM6, SNRPD2, SNRPD1, PRPF3, SNRPG, PRPF31, SNRPE, SNRPD3, SNRPB	0.000125709
GOTERM_MF_FAT	GO:0016765	transferase activity, transferring alkyl or aryl (other than methyl) groups	40	GSTM.2, GSTM.1, GSTT2, CHM, GSTR, GSTP1.2, SRM, DTWD1, FNTA, DPH1, DPH2, FNTB, PGGT1B, MGST3A, MGST3B, FDFT1, NANSA, GSTK1, FDPS, GSTO2, GGPS1, MMAB, LANCL1, DHPS, MAT1A, RABGGTB, RABGGTA, DHDDS, GSTZ1, HMBSA, MAT2AA, MAT2AB, TRMT5, HMBSB, AGPS, SMS, MGST1.2, GSTT1A, MAT2AL, PTGES	0.000264505
GOTERM_BP_FAT	GO:0000413	protein peptidyl-prolyl isomerization	18	FKBP11, RANBP2, FKBP2, PPIL1, PPIL2, PPIAA, PPIAB, PPWD1, PPIFB, CWC27, PPIE, PPIH, PPIG, PPIL3, PPIB, PPIL4, PPID, PPIC	0.000228422
KEGG_PATHWAY	dre00020:Citrate cycle (TCA cycle)		29	ACLYA, FH, DLST, PDHB, IDH3B, DLAT, OGDHB, IDH3A, OGDHA, PCK2, MDH1AA, SDHDB, MDH2, MDH1AB, IDH3G, IDH1, IDH2, SDHC, SDHA, DLDH, SDHB, CS, SUCLA2, PCXA, SUCLG2, ACO1, SUCLG1, ACO2, PDHA1A	6.36678e-05
GOTERM_BP_FAT	GO:1901605	alpha-amino acid metabolic process	83	GLDC, APIP, GLULA, MTR, GLULB, PFAS, QDPRA, PHGDH, GLUD1A, GLUD1B, SEPHS1, ENOPH1, HIBCH, SEPHS3, AASS, PSPH, MCCC2, ARG2, THA1, GPT2, HPDB, CAD, AMT, HIBADHB, THNSL2, GCAT, HIBADHA, GATD3, GOT2B, MTAP, DCT, ILVBL, LGSN, IVD, GOT2A, ASPG, GCSHA, PRODHA, BCAT2, OAT, SHMT2, SHMT1, HAAO, GMPS, DLST, MRI1, HMGCL, SRR, GLSA, GLSB, AFMID, PNPO, TDH, ASL, PYCR1B, PYCR1A, GOT1, GFPT2, GFPT1, ASNS, GGH, M…	0.000273554
GOTERM_MF_FAT	GO:0043130	ubiquitin binding	42	RNF31, UBE2NB, ILRUN, USP16, GGA3A, FAF1, FAF2, SI:CH73-173P19.1, AUP1, DNAAF10, CKS1B, GGA1, PCF11, TSG101B, UBR5, UBXN7, ASCC2, TSG101A, BUB3, VPS36, RAE1, WDR48B, RAD23AB, RAD23AA, STAM, RAD23B, UEVLD, NSFL1C, AMFRA, NPLOC4, OTUB1A, HGS, OTUB1B, TOLLIP, SMARCAD1B, UBAP1, PLAA, CUEDC1B, CUEDC1A, RBCK1, SHRPRBCK1R, STAM2	0.000343204
GOTERM_BP_FAT	GO:0006897	endocytosis	138	SCARB1, ITSN1, LY75, ANXA11B, RAB38A, FNBP1L, FSCN1A, ANXA11A, AP2M1A, LRP1AB, AP2M1B, PIP5K1AB, RAB14L, FNBP1B, EHD1B, EHD1A, LRP1AA, SH3GL1A, RALBP1, MYO1CB, MYO1CA, WU:FJ42B12, SH3GL1B, AP1B1, OCRL, GAPVD1, JMJD6, HGS, PICALMB, ELMO3, PICALMA, CSNK1G1, EPN3A, RAB5B, NEDD4A, RAB5C, SCARB2A, SCARB2B, MYO6A, LDLRB, SI:CH211-204C21.1, LDLRA, INPP5F, CSNK1G2A, CLTCL1, GULP1A, SNX5, SI:DKEY-32E23.4,…	0.000313783
GOTERM_CC_FAT	GO:0045271	respiratory chain complex I	32	NDUFB9, NDUFA13, MT-ND4, NDUFB7, MT-ND5, NDUFB10, NDUFB6, NDUFB5, NDUFA12, NDUFB4, NDUFA10, NDUFB3, NDUFS8A, MT-ND2, MT-ND1, NDUFAB1A, NDUFAB1B, NDUFV3, NDUFV2, NDUFV1, NDUFA8, NDUFA7, NDUFA6, NDUFA5, NDUFA2, NDUFC2, NDUFS7, NDUFS6, NDUFS5, NDUFS4, NDUFS3, NDUFS2	0.000178792
GOTERM_CC_FAT	GO:0030964	NADH dehydrogenase complex	32	NDUFB9, NDUFA13, MT-ND4, NDUFB7, MT-ND5, NDUFB10, NDUFB6, NDUFB5, NDUFA12, NDUFB4, NDUFA10, NDUFB3, NDUFS8A, MT-ND2, MT-ND1, NDUFAB1A, NDUFAB1B, NDUFV3, NDUFV2, NDUFV1, NDUFA8, NDUFA7, NDUFA6, NDUFA5, NDUFA2, NDUFC2, NDUFS7, NDUFS6, NDUFS5, NDUFS4, NDUFS3, NDUFS2	0.000178792
GOTERM_MF_FAT	GO:0016903	oxidoreductase activity, acting on the aldehyde or oxo group of donors	27	PDHB, ALDH1L2, DHTKD1, AOX6, ALDH3B1, DLAT, OGDHB, OGDHA, BCKDHA, ALDH2.2, ALDH2.1, BCKDHB, ALDH9A1B, ALDH4A1, ALDH3A2A, ALDH6A1, ALDH3A2B, ALDH5A1, GAPDHS, ALDH16A1, FAR1, ALDH18A1, ADH8B, ALDH9A1A.1, GAPDH, ALDH7A1, PDHA1A	0.000395426
GOTERM_MF_FAT	GO:0019842	vitamin binding	62	PYGB, TKTB, GLDC, OGFOD3, PLOD3, MTR, ABAT, PLOD2, ACCS, DHTKD1, SPTLC1, PLOD1A, OGFOD1, MMUT, OGDHB, OGDHA, LOC110438585, PHYKPL, GPT2, P3H2, PLPBP, P3H1, P3H3, THNSL1, THNSL2, CRABP2A, GCAT, GOT2B, LMBRD1, RBP4, ILVBL, GOT2A, DDC, OAT, PDXDC1, SHMT2, SHMT1, P4HA1B, P4HA1A, SRR, NFS1, SGPL1, CRABP1B, MARC1, HACL1, SLC19A1, PYGMA, PYGMB, GOT1, TPK1, GNMT, SPTLC2A, SPTLC2B, GGCX, P4HA2, PSAT1, VDR…	0.000415188
GOTERM_MF_FAT	GO:0003697	single-stranded DNA binding	40	SMARCAL1, SWSAP1, ZGC:110158, MCM7, SI:DKEY-119F1.1, SMC5, SAMHD1, SSBP3B, CDC45, HMCES, PCBP2, LONP1, POLR2G, WDR48B, STN1, RPA1, RPA2, APTX, TSN, MMS22L, POLA1, NUCKS1A, RAD50, RAD51, ERCC4, POLR3C, TDP1, ERCC1, RPA3, MCM3, MCM4, MCM5, MCM6, SSBP1, NABP1A, CNBPA, TERFA, SSBP4, RAD18, MCM2	0.000416857
GOTERM_BP_FAT	GO:0030029	actin filament-based process	222	FMNL2A, NCKAP1, ARPC5B, ARPC5A, GMFB, AVIL, FSCN1A, ROCK2A, POF1B, DPYSL3, LIMA1A, LOC101886015, ANLN2, RHOAA, RHOAC, RHOAB, VASPB, MYH9B, WU:FI46H04, ACTN1, TANGO2, ACTN4, CD2AP, MARCKSB, MARCKSA, TAGLN2, TLN1, LLGL1, LLGL2, GNE, SDC4, FHL3A, FHL3B, FLII, MYO6A, IQGAP1, IQGAP3, FAM171A1, EPB41L5, STRIP1, CSRP1A, RHOCA, MICAL1, SPTBN1, SPTBN2, MYO5AA, MYO5AB, TMSB2, MARCKSL1B, AIF1L, ANLN, MARCKS…	0.000369404
GOTERM_BP_FAT	GO:0007006	mitochondrial membrane organization	32	SLC35F6, RHOT1A, TIMM13, PPIFB, MICOS13, GHITM, MAIP1, TIMM50, RHOT2, SAMM50L, SAMM50, OPA1, TIMM23A, CHCHD3A, ROMO1, SLC25A42, DNAJC11A, TIMM29, APOOL, AGK, BNIP3, IMMT, TIMM22, APOOA, BCS1L, LETM1, OXA1L, CHCHD6A, TMEM11, TOMM70A, CHCHD6B, SLC25A5	0.000372531
GOTERM_BP_FAT	GO:0033750	ribosome localization	13	LTV1, NMD3, NPM1A, NPM1B, SDAD1, NOP9, LSG1, EIF6, XPO1B, XPO1A, NUP88, RAN, MDN1	0.000372531
GOTERM_BP_FAT	GO:0000054	ribosomal subunit export from nucleus	13	LTV1, NMD3, NPM1A, NPM1B, SDAD1, NOP9, LSG1, EIF6, XPO1B, XPO1A, NUP88, RAN, MDN1	0.000372531
GOTERM_CC_FAT	GO:0000314	organellar small ribosomal subunit	19	MRPS17, MRPS28, MRPS26, MRPS16, MRPS24, MRPS35, MRPS22, MRPS11, MRPS34, MRPS31, MRPS2, MRPS18A, MRPS10, MRPS7, MRPS6, MRPS5, MRPS18C, MRPS9, DAP3	0.000213096
GOTERM_CC_FAT	GO:0005763	mitochondrial small ribosomal subunit	19	MRPS17, MRPS28, MRPS26, MRPS16, MRPS24, MRPS35, MRPS22, MRPS11, MRPS34, MRPS31, MRPS2, MRPS18A, MRPS10, MRPS7, MRPS6, MRPS5, MRPS18C, MRPS9, DAP3	0.000213096
GOTERM_BP_FAT	GO:0019725	cellular homeostasis	136	RHOT1A, CISD1, GBA1, TXN2, SLC39A9, ATP1B3B, PIEZO1, SLC12A7A, SELENOT2, SLC12A7B, SLC39A7, FTHL30, SLC12A9, SLC30A7, SLC30A9, ATP6V1G1, FTHL27, SLC30A5, HOMER1B, ATP6AP1B, FTHL28, STIM2B, ZGC:112271, ATP2B1A, CLNS1A, PLAA, ATP6V0D1, TXNRD2.2, SLC9A1A, ABCB7, IREB2, FOXO4, MTM1, PRDX3, STIM1A, ASAH1B, PRDX2, RHOT2, PRDX5, PRDX4, ATP1B1A, BAG3, PRDX1, FLNCA, FLNCB, KDSR, SMN1, PDZD8, PCK2, TOE1, L…	0.000388534
GOTERM_CC_FAT	GO:0030120	vesicle coat	41	EPN3A, COPB2, EPN1A, COPA, ARCN1A, SEC23A, ARCN1B, PEF1, SAR1B, COPB1, STON1, CLTB, CLTA, AP2A1, AP2M1A, AP2M1B, SAR1AA, AP1G2, AP1G1, CLTCL1, AP1S2, TMED3, AP2S1, SEC23B, SEC31B, SEC31A, SEC24B, SEC13, SEC24A, SYNRG, COPZ2, CLINT1A, COPZ1, EPN2, NECAP2, CLTCB, COPG2, CLTCA, SEC24D, SEC24C, COPE	0.000213517
GOTERM_CC_FAT	GO:0005788	endoplasmic reticulum lumen	34	LRPAP1, TOR2A, POGLUT2, SELENOF, TXNDC12, P4HA1B, HSP90B1, P4HA1A, ERLEC1, FOXRED2, OS9, UGGT2, UGGT1, CALR3A, TXNDC5, CALR3B, PDIA3, LOC110438585, HSPA5, RNASET2, TOR4AA, PDIA7, COLGALT1B, PDIA6, PDIA4, CALUA, P4HA2, CALUB, EOGT, DNAJC10, HYOU1, CALR, P4HB, TOR1	0.000221607
GOTERM_BP_FAT	GO:0006893	Golgi to plasma membrane transport	22	STXBP5B, SYS1, NSFA, EXOC8, NSFB, GGA3A, EXOC6B, RAB34A, GGA1, ARFRP1, GOLPH3B, GOLPH3A, EXOC4, EXOC6, EXOC5, CCDC93, GOLGA7, PHAF1, EXOC2, LLGL1, EXOC1, LLGL2	0.000417763
GOTERM_MF_FAT	GO:0016747	acyltransferase activity, transferring groups other than amino-acyl groups	111	ACAA2, HDAC12, GTF2B, NMT1A, ZDHHC7, LCLAT1, ZDHHC20A, ZDHHC20B, ZDHHC4, CHCHD2, KAT7B, KAT8, ZDHHC3B, ACAA1, PDHX, OXSM, NAT8L2, ESCO2, CASD1, PORCNL, GCAT, PLA2G15, GNPAT, KAT6A, HAT1, ALDH7A1, LIPT2, MEAF6, ABHD4, CRATA, OSGEP, ACAT2, ACAT1, MOGAT3A, DMAP1, KAT14, NAA50, ZDHHC15B, PRDX6, MCAT, NAT8, CRATB, FASN, NMT2, NAT9, SI:CH73-106K19.2, NAA40, LPCAT1, NAT10, CROT, PIGW, NAT14, SPTLC1, CPT…	0.000501874
GOTERM_BP_FAT	GO:0030833	regulation of actin filament polymerization	56	CYFIP2, FAM49A, CYFIP1, SVILA, ARPC5B, ARPC5A, AVIL, SVILD, CDC42EP1A, NCK1B, SSH2A, SI:CH211-203D1.3, CAPZB, COTL1, ADD3A, SPTAN1, SI:DKEY-40C11.2, VASPB, TMOD4, TMOD2, KANK1B, HAX1, CDC42EP5, KANK1A, CDC42EP3, DBN1, GSNA, KANK4, KANK2, BAIAP2B, MTPN, BAIAP2A, FAM49BB, CAPGB, FLII, EVLA, ARHGAP18, ADD1, LMOD1B, FAM49AL, DBNLB, TWF1A, TWF1B, SCINLA, SPTBN1, SPTBN2, SCINLB, PFN2B, NCK2B, CDC42EP4B…	0.000442506
GOTERM_CC_FAT	GO:0005685	U1 snRNP	17	PRPF40A, SNRPD3L, ZGC:158803, PRPF39, SNRPD2, SNRPD1, SNRNP70, SNRPG, LUC7L, LUC7L3, SNRPB2, SNRPE, SNRPD3, SNRPF, SNRPC, SNRPA, SNRPB	0.000244103
GOTERM_BP_FAT	GO:0007007	inner mitochondrial membrane organization	24	TIMM29, DNAJC11A, APOOL, AGK, TIMM13, IMMT, TIMM22, APOOA, MICOS13, GHITM, BCS1L, MAIP1, LETM1, OXA1L, SAMM50L, SAMM50, OPA1, CHCHD6A, TMEM11, TIMM23A, TOMM70A, CHCHD6B, CHCHD3A, ROMO1	0.000454536
GOTERM_MF_FAT	GO:0016788	hydrolase activity, acting on ester bonds	334	TRIR, LIPEB, INPP4AA, PGAP1, NUDT1, PTPN11A, PTPN23A, LIPF, ZGC:123305, SI:CH1073-391I24.1, STS, PLCE1, INPP4AB, SI:DKEY-51E6.1, ARSA, ACOT8, ENDOG, ARMT1, ACOT7, IAH1, PRORSD1, DICER1, AARSD1, HDHD2, JMJD7, SND1, CTDSPL2A, LARS2, PLPP6, PLPP5, MARF1, XRN1, PDE12, PLEX9.1, PTPN11B, INPPL1B, LACTB2, XRN2, NT5C1BB, INPPL1A, PPP2R1BA, ADPRS, PPP2R1BB, PLPP3, PLBD2, EXD2, AARS1, EXD3, MTMR2, AARS2, L…	0.000522064
GOTERM_BP_FAT	GO:0000245	spliceosomal complex assembly	26	ISY1, SRPK1B, SRPK1A, DDX46, SFSWAP, CELF1, GEMIN2, CELF2, USP39, TRNAU1APB, SART3, PUF60A, PUF60B, LUC7L, U2AF2B, KHDC4, U2AF2A, SF3B1, SF3A2, SCAF11, ZGC:158803, CRNKL1, PRPF39, LUC7L3, GEMIN6, SNRPC	0.000456273
GOTERM_BP_FAT	GO:0009126	purine nucleoside monophosphate metabolic process	25	AK1, AK2, GMPS, AK3, NUDT2, AK4, PFAS, NT5C2A, ATIC, ADSSL, ADSL, AMPD2A, ADKB, ADKA, PAICS, HPRT1L, APRT, IMPDH1B, IMPDH1A, IMPDH2, ADSS2, HPRT1, AMPD2B, GART, ADA	0.000456273
GOTERM_BP_FAT	GO:0009167	purine ribonucleoside monophosphate metabolic process	25	AK1, AK2, GMPS, AK3, NUDT2, AK4, PFAS, NT5C2A, ATIC, ADSSL, ADSL, AMPD2A, ADKB, ADKA, PAICS, HPRT1L, APRT, IMPDH1B, IMPDH1A, IMPDH2, ADSS2, HPRT1, AMPD2B, GART, ADA	0.000456273
KEGG_PATHWAY	dre00030:Pentose phosphate pathway		28	TKTB, PFKLA, H6PD, PFKLB, RPE, PFKPA, PFKPB, PRPS1A, PGM2, PRPS1B, PGLS, PGM1, GPIA, G6PD, GLYCTK, TALDO1, ALDOAA, PGD, ALDOAB, ALDOCA, DERA, ALDOCB, RPIA, SHPK, RGN, ALDOB, FBP1B, FBP1A	0.000110594
KEGG_PATHWAY	dre00010:Glycolysis / Gluconeogenesis		55	ADPGK, ENO1A, ENO1B, ENO3, HK2, HK1, PGM2, DLAT, PGM1, MINPP1A, ALDH2.2, ALDH2.1, BPGM, ALDOAA, DLDH, ALDOAB, ALDH3A2A, ALDH3A2B, GAPDHS, ALDOB, ALDH9A1A.1, FBP1B, GAPDH, ALDH7A1, FBP1A, PDHA1A, LDHBA, AKR1A1B, PFKLA, ACSS2, PFKLB, PDHB, ADH5, PFKPA, PFKPB, LDHA, ALDH3B1, PGK1, PGAM1A, ACSS1, LDHBB, PGAM1B, PCK2, GPIA, ALDH9A1B, PKMA, ALDOCA, ALDOCB, ADPGK2, TPI1A, ALDH16A1, GALM, TPI1B, ADH8B, A…	0.000110594
GOTERM_CC_FAT	GO:0000776	kinetochore	46	PAFAH1B1A, PHF2, PAFAH1B1B, ERCC6L, SEH1L, MEAF6, ZWILCH, ZNF207A, ZNF207B, DCTN1A, SEPTIN15, SPOUT1, AURKB, SKA2, AURKA, PPP1CC, NUF2, KNTC1, BUB3, SPDL1, BUB1, CLASP2, CENPT, NUP133, DYNLT3, PLK1, ZGC:112102, CLASP1A, LRWD1, CKAP5, BUB1BA, NDC80, SEPTIN7A, GPATCH11, SEPTIN7B, CFDP1, NDEL1A, INCENP, CENPI, NDEL1B, ZW10, KIF2C, CENPO, MAD1L1, SPC24, MAD2L1	0.000257405
GOTERM_BP_FAT	GO:0000959	mitochondrial RNA metabolic process	17	TRMU, TRMT10C, MTERF3, PRORP, ELAC2, TFB2M, TRNT1, TFB1M, POLRMT, MTO1, WARS2, SUPV3L1, SARS2, TRMT5, CDK5RAP1, TFAM, TEFM	0.00053273
GOTERM_BP_FAT	GO:0000045	autophagosome assembly	39	STX12, BECN1, TMEM41B, WDR45B, WDR45, RAB43, ATP2A2A, MAP1LC3B, MAP1LC3A, ATG101, RB1CC1, RAB23, ATP2A2B, EMC6, ATG7, RAB1AA, ATG5, RAB1AB, GABARAPL2, ATG3, ATG9A, ATG10, WIPI1, WIPI2, ATG12, VMP1, NSFL1C, SI:DKEY-28B4.8, ATG16L1, RAB33BA, ATG2A, ATG4C, GABARAPB, ATG4B, ATG4A, PIK3C3, GABARAPA, RAB1BA, STX12L	0.000580567
GOTERM_BP_FAT	GO:0009134	nucleoside diphosphate catabolic process	33	PFKLA, PFKLB, ADPGK, ENO1A, ENO1B, ENO3, HK2, PFKPA, PFKPB, HK1, DHTKD1, INSRA, PGK1, NUDT18, PGAM1A, OGDHB, PGAM1B, OGDHA, GPIA, ENTPD1, ENTPD6, PKMA, BPGM, ALDOAA, ALDOAB, ALDOCA, ALDOCB, ADPGK2, GAPDHS, TPI1A, ALDOB, TPI1B, GAPDH	0.000595115
GOTERM_BP_FAT	GO:1902903	regulation of supramolecular fiber organization	87	CYFIP2, FAM49A, LIMCH1B, WASHC5, CYFIP1, LIMCH1A, SVILA, ARPC5B, GMFB, ARPC5A, AVIL, SVILD, CDC42EP1A, NCK1B, SSH2A, SI:CH211-203D1.3, CAPZB, COTL1, ARFIP1, SYNPO, ADD3A, SPTAN1, SI:DKEY-40C11.2, MAP1SA, SI:CH211-266I6.3, ARPIN, APC2, VASPB, ARHGEF10, TMOD4, CLIP1A, TMOD2, KANK1B, HAX1, ARFIP2B, ARFIP2A, CDC42EP5, KANK1A, CDC42EP3, CAMSAP2A, DBN1, GSNA, KANK4, KANK2, BAIAP2B, MTPN, BAIAP2A, FAM49…	0.00061298
GOTERM_MF_FAT	GO:0016407	acetyltransferase activity	46	ACAA2, NAA40, MEAF6, NAA20, HDAC1, GTF2B, LPCAT1, CRATA, NAT10, NAT14, ACAT2, PET117, ACAT1, KAT7B, DBT, GNPNAT1, KAT8, DMAP1, DLAT, KAT14, NAA50, SI:DKEY-78A14.5, NAA30, ZGC:154046, NAA10, SI:DKEY-78A14.4, NAT8L2, ELP3, ESCO2, CASD1, GCAT, HADHB, GNPAT, CREBBPB, KAT2A, NAT8, FASN, KAT6A, CRATB, HAT1, ZGC:103601, NAT9, ALDH7A1, PAFAH1B3, PAFAH1B2, TAF1	0.000737539
GOTERM_BP_FAT	GO:0045048	protein insertion into ER membrane	18	CAMLG, MMGT1, CCDC47, EMC10, ZGC:56596, TMCO1, SEC61A1A, NCLN, TMEM147, EMC7B, EMC2, EMC3, EMC4, GET1, EMC6, GET3, BAG6L, GET4	0.000648686
GOTERM_MF_FAT	GO:0001098	basal transcription machinery binding	20	WACA, SLC30A8, RPRD2A, CTR9, PCIF1, SUPT4H1, RTF1, GTF2F1, CDC73, GTF2E2, SCAF4A, SCAF4B, PCF11, LEO1, PAF1, RPRD1B, RPRD2B, LLPH, SMYD2A, RTRAF	0.000737539
GOTERM_MF_FAT	GO:0017069	snRNA binding	20	HEXIM1, TOE1, SF3B3, NCBP2, LARP7, RNPC3, LSM4, PRPF8, EFTUD2, PRPF4, SART3, SNRNP70, PRPF31, SNRPB2, SNRPA1, METTL16, SNRPC, RBMX, SNRPA, RBM22	0.000737539
GOTERM_MF_FAT	GO:0001099	basal RNA polymerase II transcription machinery binding	20	WACA, SLC30A8, RPRD2A, CTR9, PCIF1, SUPT4H1, RTF1, GTF2F1, CDC73, GTF2E2, SCAF4A, SCAF4B, PCF11, LEO1, PAF1, RPRD1B, RPRD2B, LLPH, SMYD2A, RTRAF	0.000737539
GOTERM_BP_FAT	GO:0071025	RNA surveillance	14	DIS3, SUPV3L1, EXOSC7, WU:FC33B09, EXOSC6, EXOSC5, EXOSC4, EXOSC10, WDR82, EXOSC9, EXOSC8, EXOSC3, EXOSC2, PELO	0.000659755
GOTERM_BP_FAT	GO:0034101	erythrocyte homeostasis	66	SPARC, RPLP1, ADNPA, ASH2L, DDX41, CDC73, PHF8, TFR1A, RPS14, UFL1, AKAP10, MAEA, RPS19, FLVCR1, PIEZO1, RPL35, TSPO, ELAVL1A, MEIS1B, LOC108179221, RPS9, HMGCS1, ABCC5, ATP5IF1A, EIF1AXB, ATP5IF1B, FAM210B, ACTR2B, BDH2, CASP21, CSNK2B, NUMB, RPL27, NUMBL, FECH, UBA5, ARHGEF12B, RPL11, SNX3, CHRAC1, RPS15A, RPS3, RPL18, SEC23B, PTPN9A, CLPXA, CASP3B, CASP3A, FANCA, RPL35A, SMARCA1, CUL4A, SLC25A…	0.000665045
GOTERM_BP_FAT	GO:0006366	transcription by RNA polymerase II	55	PHF2, VPS72A, SI:DKEY-219C3.2, CCNH, GTF2B, CCDC124, CDC73, SART3, PCF11, ELOA, ELOB, SI:CH73-61D6.3, SUPT16H, PCID2, SSU72, GTF2F1, SUPT3H, SKIC8, GLYR1, GTF2F2A, GTF2A1, CTR9, TAF9, SUPT4H1, RPAP1, SUPT6H, GTF2E1, GTF2E2, ATAD2B, POLR2A, POLR2B, POLR2C, LEO1, POLR2F, POLR2G, POLR2H, POLR2I, DR1, PBRM1L, SUPT5H, DRAP1, APEX1, ERCC2, TAF8, TAF4A, TCEA2, TAF7, PAF1, TCEA1, TAF6, TAF5, POLR2EB, RBM…	0.000688868
GOTERM_BP_FAT	GO:0016042	lipid catabolic process	96	LIPEB, FAAH, ACAA2, CYP46A1.4, ECI1, HEXB, HEXA, CYP46A1.2, ETFA, GBA1, ETFB, CROT, OXCT1A, GBA2, HADHAA, HADHAB, ABHD12, LIPF, ZGC:123305, ACOXL, SMPD4, GM2A, ABHD16A, CPT2, ACADL, AUH, GALCB, GALCA, CYP46A1.1, PLCE1, LIPIA, SMPD2B, ACADM, ACAA1, ABCD3A, HADH, ABCD3B, ZGC:85777, ACADS, LYPLA2, ACOT8, PHYH, ACOT7, IAH1, LPIN1A, PNPLA7B, LOC100333227, ECH1, HADHB, PLPP6, PLCB3, PCCA, ILVBL, ACOX1,…	0.000688868
GOTERM_BP_FAT	GO:0000819	sister chromatid segregation	37	TOP2A, TOP2B, SEH1L, ABRAXAS1, ZNF207A, NCAPG2, ZNF207B, BCCIP, NCAPG, ABRAXAS2, KIF11, SMC4, NCAPH, AURKB, SKA2, SMC2, CCNB1, RACGAP1, NUF2, ZGC:86764, KNTC1, SPDL1, CLASP2, ARHGEF10, NCAPH2, CLASP1A, KIF23, TUBG1, EWSR1A, NDC80, CENPI, KIFC1, NCAPD2, NCAPD3, MAD1L1, CCDC61, RAN	0.000688868
GOTERM_BP_FAT	GO:1902600	proton transmembrane transport	45	SLC9A1A, MT-ND4, MT-ND5, ATP6V1AA, ATP6V1AB, NR3C1, ATP6V0CB, ATP5L, ATP5MC1, MT-ATP6, ATP6V1C1A, ATP1A3A, ATP6V0A2B, ATP5F1B, NNT, ATP5MC3A, ATP5MC3B, ATP6V1H, SLC9A6A, ATP5MEA, ATP5MF, ATP5MEB, ATP1A1A.1, ATP6V1F, SLC36A1, ATP5PF, ATP6V1G1, ATP5PD, ATP5PB, TCIRG1B, ATP6V1E1B, COX6C, ATP5F1C, TMEM175, ATP5F1E, MT-ATP8, ATP6V1E1A, ATP6V1BA, ATP5FA1, ATP6V0A1A, NDUFS7, ATP5PO, ATP6V1B2, NNT2, ATP6…	0.0007151
GOTERM_BP_FAT	GO:0070925	organelle assembly	277	TMEM41B, RAB38A, TXNDC15, ZFYVE1, RPS15, RPS14, TSC1A, ALKBH5, RPS19, RAB14L, EHD1B, MCAMB, EHD1A, ABT1, DYNC2H1, GABARAPL2, ATG3, PIH1D1, TANGO2, ARMC9, RFX2, ATG10, CHMP4BB, EWSR1A, ATG12, IFT81, GABARAPB, PPP2R1BA, PPP2R1BB, GABARAPA, ATP6V0D1, TLN1, LLGL2, GNE, UNC119B, FLII, ABLIM1B, WDR62, FXR1, DYNC2LI1, ARL3B, INPP5B, RRP7A, CSRP1A, RPL5B, ARL3A, RPL5A, RACGAP1, ZGC:86764, MAPRE1B, ATG7, …	0.0007151
GOTERM_CC_FAT	GO:0000793	condensed chromosome	62	PAFAH1B1A, PHF2, PAFAH1B1B, ERCC6L, ZWILCH, SEPTIN15, SMC5, SPOUT1, SMC2, PPP1CC, NUF2, KNTC1, BANF1, SPDL1, NUP133, DYNLT3, NSMCE1, ZGC:112102, CKAP5, GPATCH11, CFDP1, NSMCE4A, NDEL1A, FANCD2, INCENP, NDEL1B, ZW10, KIF2C, MAD1L1, SEH1L, MEAF6, ZNF207A, SI:DKEY-119F1.1, ZNF207B, DCTN1A, NCAPG, TMPOA, AURKB, SKA2, AURKA, BUB3, BUB1, BRD4, CLASP2, CENPT, PLK1, CLASP1A, LRWD1, BUB1BA, NDC80, SEPTIN7…	0.000417984
GOTERM_MF_FAT	GO:0031072	heat shock protein binding	32	DNAJB6A, DNAJA2A, DNAJA2B, HIKESHI, HSPA14, HSPA13, PTGES3A, STIP1, HSPA8B, DNAJB1B, HSP70L, HSP70.3, UNC45A, HSPA9, HSP70.2, HSPA8, HSP70.1, DNAJA3A, HSPA5, DNAJA3B, ST13, DNAJB1A, TOMM34, HSC70, DNAJC2, PTGES3B, SSUH2.4, SSUH2.2, CDC37, TTC4, DNAJC9, HSPA1B	0.000890108
GOTERM_CC_FAT	GO:0016604	nuclear body	85	DDX46, SUMO3A, EIF4A3, SUMO3B, RBM4.2, SRP54, RBM4.1, EIF4EA, SRSF2A, SRSF2B, RBM4.3, PQBP1, PSME4B, SRSF7A, BABAM1, FBL, PNN, PPP1CC, ALKBH5, SART3, SUMO1, SRSF10B, ZGC:77262, CWC22, MAGOH, NBN, ARIH1, SMU1A, DAXX, RBM19, VRK1, SRSF3A, THOC5, SRSF3B, PPP1R8B, PATL1, THOC7, THOC6, LSG1, SFPQ, PRPF18, DKC1, INPPL1B, PSPC1, TUT1, FAM76B, INPPL1A, PTENA, PTENB, SLU7, ZGC:86811, SRSF9, FTO, ARGLU1A, …	0.000426988
GOTERM_CC_FAT	GO:0070993	translation preinitiation complex	18	EIF2S1A, EIF2S1B, EIF3HB, EIF3HA, EIF3JA, EIF3EA, EIF1, EIF3M, EIF3BA, EIF3S10, EIF3K, EIF3I, EIF3G, EIF3S6IP, EIF3F, EIF3C, EIF3D, EIF1B	0.000426988
GOTERM_BP_FAT	GO:0000154	rRNA modification	20	NSUN4, NSUN5, NOP2, NSUN3, NAT10, TFB2M, TFB1M, MRM1, FTSJ3, FBL, EMG1, DIMT1L, DKC1, RPUSD2, GAR1, NHP2, BUD23, METTL16, ZCCHC4, NOP10	0.000809054
GOTERM_BP_FAT	GO:1902850	microtubule cytoskeleton organization involved in mitosis	47	PAFAH1B1A, PAFAH1B1B, VCP, GPSM1B, DCTN2, NUMA1, ABRAXAS1, ZNF207A, ZNF207B, ANTXR2A, DCTN1A, BCCIP, ABRAXAS2, KIF11, AURKB, AURKA, PTPA, SPAST, SPTLC1, RACGAP1, NUF2, ZGC:86764, SPDL1, RHOAB, CLASP2, ARHGEF10, PRKCI, AFG2B, PLK1, ZGC:112102, CLASP1A, SCRIB, KIF23, WTIP, TUBG1, CKAP5, DYNC1I2A, EWSR1A, NDC80, KIF4, DIAPH2, VANGL2, NDEL1A, KIFC1, NDEL1B, TACC1, CCDC61	0.000844947
GOTERM_BP_FAT	GO:0008064	regulation of actin polymerization or depolymerization	56	CYFIP2, FAM49A, CYFIP1, SVILA, ARPC5B, ARPC5A, AVIL, SVILD, CDC42EP1A, NCK1B, SSH2A, SI:CH211-203D1.3, CAPZB, COTL1, ADD3A, SPTAN1, SI:DKEY-40C11.2, VASPB, TMOD4, TMOD2, KANK1B, HAX1, CDC42EP5, KANK1A, CDC42EP3, DBN1, GSNA, KANK4, KANK2, BAIAP2B, MTPN, BAIAP2A, FAM49BB, CAPGB, FLII, EVLA, ARHGAP18, ADD1, LMOD1B, FAM49AL, DBNLB, TWF1A, TWF1B, SCINLA, SPTBN1, SPTBN2, SCINLB, PFN2B, NCK2B, CDC42EP4B…	0.000849449
GOTERM_BP_FAT	GO:0110053	regulation of actin filament organization	71	CYFIP2, FAM49A, LIMCH1B, WASHC5, CYFIP1, LIMCH1A, SVILA, ARPC5B, GMFB, ARPC5A, AVIL, SVILD, CDC42EP1A, NCK1B, SSH2A, SI:CH211-203D1.3, CAPZB, COTL1, ARFIP1, SYNPO, ADD3A, SPTAN1, SI:DKEY-40C11.2, ARPIN, VASPB, ARHGEF10, TMOD4, TMOD2, KANK1B, HAX1, ARFIP2B, ARFIP2A, CDC42EP5, KANK1A, CDC42EP3, DBN1, GSNA, KANK4, KANK2, BAIAP2B, MTPN, BAIAP2A, FAM49BB, CAPGB, ROCK1, FLII, EVLA, ARHGAP18, PPM1E, PPM…	0.000849551
GOTERM_BP_FAT	GO:0043094	metabolic compound salvage	25	UCK2B, UCK2A, APIP, MRI1, DNPH1, NAPRT, PGM2, SI:CH211-243J20.2, UPP1, ENOPH1, AMPD2A, ADKB, ADKA, HPRT1L, APRT, MTAP, PNP5B, UCK1, ADI1, HPRT1, PDXKB, PDXKA, AMPD2B, ADA, UCKL1B	0.000879574
GOTERM_BP_FAT	GO:1905037	autophagosome organization	39	STX12, BECN1, TMEM41B, WDR45B, WDR45, RAB43, ATP2A2A, MAP1LC3B, MAP1LC3A, ATG101, RB1CC1, RAB23, ATP2A2B, EMC6, ATG7, RAB1AA, ATG5, RAB1AB, GABARAPL2, ATG3, ATG9A, ATG10, WIPI1, WIPI2, ATG12, VMP1, NSFL1C, SI:DKEY-28B4.8, ATG16L1, RAB33BA, ATG2A, ATG4C, GABARAPB, ATG4B, ATG4A, PIK3C3, GABARAPA, RAB1BA, STX12L	0.000879574
GOTERM_BP_FAT	GO:0030488	tRNA methylation	22	TRMT10A, METTL1, NSUN2, METTL2A, SI:CH211-225B11.4, WDR4, NSUN3, THUMPD3, TRMT1, THADA, FTSJ1, MTO1, ALKBH8, TARBP1, DALRD3, TRMT5, TRMT6, TRMT13, TRMT44, TRMT61A, TRMT61B, TRMT1L	0.000879574
GOTERM_BP_FAT	GO:0001732	formation of cytoplasmic translation initiation complex	15	EIF3HB, EIF3HA, EIF3JA, EIF3EA, EIF3M, EIF3BA, EIF5, EIF3S10, EIF3K, EIF3I, EIF3G, EIF3S6IP, EIF3F, EIF3C, EIF3D	0.000932327
GOTERM_BP_FAT	GO:0071816	tail-anchored membrane protein insertion into ER membrane	12	CAMLG, MMGT1, EMC7B, EMC2, EMC3, EMC4, GET1, EMC10, EMC6, ZGC:56596, GET3, BAG6L	0.000939586
GOTERM_BP_FAT	GO:0038202	TORC1 signaling	12	RPTOR, RPS6KA4, RPS6KA5, RPS6KA3A, RPS6KA2, NPRL3, RPS6KA1, RPS6KA3B, RPS6KAL, RPS6KB1B, RPS6KB1A, MTOR	0.000939586
GOTERM_BP_FAT	GO:0006487	protein N-linked glycosylation	33	DPAGT1, RPN2, RPN1, MAGT1, TMEM165, MGAT1A, TRAPPC11, UGGT2, UGGT1, ALG8, ALG9, ALG6, GFPT2, SI:CH73-91K6.2, ALG5, PMM2, GFPT1, ALG2, ALG3, ALG12, MOGS, ALG11, FUT8A, DDOST, DPM1, TMEM258, ZGC:92907, DAD1, DOLPP1, RFT1, STT3A, STT3B, B4GALT1L	0.000957519
GOTERM_BP_FAT	GO:0008652	amino acid biosynthetic process	38	OAT, SHMT2, SHMT1, APIP, MRI1, GLULA, MTR, GLULB, SRR, GLSA, GLSB, ASL, PHGDH, SEPHS1, ENOPH1, AASS, PSPH, SEPHS3, PYCR1B, PYCR1A, THA1, GOT1, ASNS, MTHFR, PYCR3, THNSL1, ASS1, CBSB, MTAP, CBSA, PSAT1, ILVBL, ADI1, LGSN, CTH, ALDH18A1, BCAT2, OTC	0.00096165
GOTERM_BP_FAT	GO:0022603	regulation of anatomical structure morphogenesis	138	FMNL2A, CYFIP1, UBE3D, TRRAP, FMR1, SERPINE1, NTN1A, KCTD12.1, KCTD12.2, ZFYVE27, NME2B.1, DPYSL3, PITX2, SI:DKEY-40C11.2, PPP1R16B, MEIS1B, MYH9A, MYH9B, NF2A, RIN2A, ATP6AP1B, NF2B, MFFA, EPHA4A, RUFY3, NINJ1, FDX1, PHIP, MAPK14A, TARS1, NEDD4A, NEDD4L, ARHGAP18, OMA1, NRP1A, PARD6GB, PALM2AKAP2, FAM171A1, PARD3AB, STRIP1, MTDHA, MTDHB, SPAST, EPHB3A, PLXNA2, MYH14, PLCG1, MYH10, CAMSAP1B, PLXN…	0.00106784
GOTERM_BP_FAT	GO:0030218	erythrocyte differentiation	64	SPARC, RPLP1, ADNPA, ASH2L, DDX41, CDC73, PHF8, TFR1A, RPS14, UFL1, AKAP10, MAEA, RPS19, FLVCR1, RPL35, TSPO, ELAVL1A, MEIS1B, LOC108179221, RPS9, HMGCS1, ABCC5, ATP5IF1A, EIF1AXB, ATP5IF1B, FAM210B, ACTR2B, BDH2, CASP21, CSNK2B, NUMB, RPL27, NUMBL, FECH, UBA5, ARHGEF12B, RPL11, SNX3, CHRAC1, RPS15A, RPS3, RPL18, SEC23B, PTPN9A, CLPXA, CASP3B, CASP3A, RPL35A, SMARCA1, CUL4A, SLC25A37, FER, CDAN1,…	0.00109962
GOTERM_MF_FAT	GO:0051539	4 iron, 4 sulfur cluster binding	27	PRIM2, ZGC:110319, IREB2, ETFDH, NDUFS8A, NUBP1, NUBP2, NFU1, DPH1, POLD1, DPH2, CDK5RAP1, TYW1, NDUFV1, POLE, NUBPL, CDKAL1, ELP3, NARFL, SDHB, NDUFS7, ERCC2, NDUFS2, ACO1, NDUFS1, CIAPIN1, ACO2	0.00133329
GOTERM_CC_FAT	GO:0030139	endocytic vesicle	58	STON1, RAB38A, AP2A1, RAB34A, RAB22A, AP2M1A, AP2M1B, RABGEF1, PIP4P2, RAB14L, EHD1B, RAB8A, APPL2, APPL1, EHD1A, RAB8B, RIN2A, VPS9D1, OCRL, GAPVD1, LMBRD1, RAB31, HEATR5A, RAPGEF2A, HEATR5B, RIN3, SYBL1, RAB7B, STAM2, RAB7A, RAB5B, RAB5C, MYO6A, SNX3, INPP5B, INPP5F, CLTCL1, RAB24, AP2S1, SRGAP2, RAB5AA, RAB5AB, ZGC:100918, RABGEF1L, RAB11A, MIB1, RAB10, EHD3, RAB14, RAB13, RAB11FIP5B, CLTCB, A…	0.000649205
GOTERM_BP_FAT	GO:1901136	carbohydrate derivative catabolic process	77	ADPGK, HEXB, ENO1A, NGLY1, HEXA, ENO1B, GBA1, GBA2, ENO3, HK2, SGSH, HK1, DHTKD1, HINT1, GM2A, GALCB, GALCA, NUDT18, UPP1, OGDHB, CTBS, OGDHA, NUDT3B, CDADC1, CEMIP2, FBXO2, PDE4D, BPGM, ALDOAA, RENBP, ALDOAB, HYAL2B, GAPDHS, ALDOB, GAPDH, PFKLA, PFKLB, NPL, SAMHD1, PFKPA, PFKPB, ASAH1B, INSRA, AMDHD2, NEU1, PGK1, PGAM1A, PGAM1B, PDE4BA, EDEM3, GPIA, GPD1C, DUT, MAPDA, GPD1A, EDEM1, FUCA1.2, FUCA…	0.00117505
GOTERM_BP_FAT	GO:0045292	mRNA cis splicing, via spliceosome	16	RBM17, SF3A1, NCBP2, SFSWAP, PRPF40A, CWC15, SRSF3A, SRSF7A, SART1, PRPF39, CLNS1A, SDE2, SNRPC, CACTIN, PRPF4BA, RBM22	0.00118069
GOTERM_MF_FAT	GO:0016504	peptidase activator activity	25	ZGC:110239, FBLN1, PCOLCEA, PSME4B, CTSK, CTSH, WDR48B, CTSLA, WU:FA26C03, SI:DKEY-239J18.3, ZGC:174153, SI:DKEY-239J18.2, ZGC:174154, ADRM1, MGC174155, SI:DKEY-26G8.5, SI:DKEY-26G8.4, ZGC:174855, CTSLB, SI:CH211-195H23.3, SI:DKEY-10C21.1, PSME3, PSME1, PSME2, PCOLCE2B	0.00149002
GOTERM_MF_FAT	GO:0003925	G protein activity	40	RAB5C, SAR1B, RAC1A, RAC1B, LOC100332969, CDC42, RAP1B, RAB21, SAR1AA, NRAS, RASD1, RRAS, RAP1AA, RAB14L, RAP1AB, HRASA, RALBA, RAB8A, RALBB, RAB2A, RAB5AA, RAB4A, RAB5AB, RAB4B, RAB27A, RRAS2, RAB27B, ZGC:153713, RAB11A, RAP2C, RAP2B, ZGC:55558, RAB14, KRAS, ARF6A, ARF6B, RALAB, RHEBL1, CDC42L, RALAA	0.00149002
GOTERM_CC_FAT	GO:0005741	mitochondrial outer membrane	69	MTCH2, RHOT1A, TIGARA, SLC44A2, CISD1, CISD2, MTFR1L, HK2, HK1, TOMM22, ARMC1L, FUNDC2, SAMM50L, MARCHF5L, MFN1B, RPS6KB1B, RPS6KB1A, TSPO, DNM1L, SLC25A46, ZGC:110843, LPIN1A, ABCB6A, NME3, MUL3, TOMM40L, QTRT1, MFFA, ARMC1, QTRT2, TOMM20B, TOMM20A, VDAC3, VDAC2, PGAM5, VDAC1, MAO, TOMM40, ZGC:56235, AGPAT4, RHOT2, PGRMC1, BCL2L10, SAMM50, CYB5R3, MSTO1, MARC1, MFN2, ZGC:63569, MARCHF5, VAT1, FI…	0.000721129
GOTERM_BP_FAT	GO:0009152	purine ribonucleotide biosynthetic process	55	MT-CO1, NUDT2, PFAS, MT-ATP6, ATIC, NME2B.1, ATP5MC3A, ATP5MC3B, ATP5MEA, ATP5MEB, ADCY2B, ADSL, AMPD2A, ADKB, ADKA, NME3, ADCY6B, ADCY6A, APRT, ATP5FA1, ADCY9, NME9, HPRT1, GART, AMPD2B, PAPSS2B, NPR2, AK1, AK2, GMPS, AK3, DLST, AK4, PAPSS1, ATP5MC1, ATP5L, ATP5F1B, SI:CH211-140M22.7, ADSSL, ATP5MF, ATP5PF, ATP5PD, ATP5PB, ATP5F1C, PAICS, MRPL24, ATP5F1D, ATP5F1E, MT-ATP8, HPRT1L, IMPDH1B, IMPDH…	0.0012982
GOTERM_MF_FAT	GO:0046933	proton-transporting ATP synthase activity, rotational mechanism	13	ATP5PD, ATP5PB, ATP6V1AA, ATP6V1AB, ATP5F1C, ATP5F1D, ATP5F1E, ATP5L, MT-ATP6, ATP5FA1, ATP5F1B, ATP5PO, ATP5MF	0.00157942
GOTERM_MF_FAT	GO:0015036	disulfide oxidoreductase activity	23	ERO1A, ERO1B, GSTO2, TXNRD3, NXN, TXNL1, GSR, TXNDC12, TMX2B, PDIA6, TXNDC17, TXN2, TXNA, SELENOT1B, SELENOT1A, TMX4, TMX1, IFI30A, DNAJC10, SELENOT2, QSOX2, TXNRD2.2, TXNB	0.00157942
GOTERM_MF_FAT	GO:0003689	DNA clamp loader activity	23	RFC5, MOV10B.1, VCP, RFC3, ERCC6L, RFC4, MOV10B.2, RFC1, DDX46, RFC2, DDX55, CHD8, EIF4A3, DDX20, DDX51, CHD1L, CHTF18, SUPV3L1, RUVBL2, RUVBL1, SMARCAD1B, ASCC3, RNF213A	0.00157942
GOTERM_BP_FAT	GO:0007032	endosome organization	17	WASHC4, PLEKHF2, WASHC5, PI4K2B, VPS18, USP8, IST1, AKTIP, PLEKHA3, PHETA1, SPAST, FHIP1B, VPS11, SQSTM1, CORO1CA, PI4K2A, MYO1G	0.00140064
GOTERM_MF_FAT	GO:0003712	transcription coregulator activity	136	CRTC3, PRKCBP1L, ZMYND8, TCERG1A, CALCOCO1A, NOC2L, TCERG1B, SIN3AA, ZGC:123305, KAT7B, SIN3AB, DNAJB1B, KAT8, CTBP2A, PIAS4A, MED1, DAXX, DNAJB1A, ARID5B, CDYL, MED4, EWSR1B, EWSR1A, PIAS2, LDB1A, HMGA1A, LDB1B, THRAP3B, KAT6A, TLE3A, RAD54L2, TLE3B, URI1, CBFB, FHL3A, FHL3B, CTBP1, BCL10, KCTD15B, MTDHA, MTDHB, JMJD1CB, WBP2NL, DMAP1, JUPA, BCL9L, WWTR1, MED13A, FUS, FHL2A, IRF2BP1, HMGA2, TDRD…	0.00167715
GOTERM_BP_FAT	GO:0033043	regulation of organelle organization	213	CYFIP2, CYFIP1, ARPC5B, ARPC5A, GMFB, AVIL, MKI67, ROCK2A, CDC23, RCC1, ARFIP1, SYNPO, ARPIN, RHOAC, RHOAB, VASPB, NF2A, ATP6AP1B, NF2B, EWSR1A, MFFA, DYNC1LI1, TAPT1B, RRAGA, DYNC1LI2, ZW10, PREB, ARHGEF15B, EPHA3, NGEF, SAR1B, FLII, MAP1AB, EK1, SLAIN2, OMA1, SKA2, SNX4, RHOCA, SPAST, MAPRE1B, SPTBN1, SPTBN2, VAT1, MAPRE1A, NCK2B, TPX2, GNA13A, GNA13B, ARHGAP17A, ARHGAP17B, SLC35F6, LIMCH1B, LI…	0.0015776
GOTERM_BP_FAT	GO:0030832	regulation of actin filament length	56	CYFIP2, FAM49A, CYFIP1, SVILA, ARPC5B, ARPC5A, AVIL, SVILD, CDC42EP1A, NCK1B, SSH2A, SI:CH211-203D1.3, CAPZB, COTL1, ADD3A, SPTAN1, SI:DKEY-40C11.2, VASPB, TMOD4, TMOD2, KANK1B, HAX1, CDC42EP5, KANK1A, CDC42EP3, DBN1, GSNA, KANK4, KANK2, BAIAP2B, MTPN, BAIAP2A, FAM49BB, CAPGB, FLII, EVLA, ARHGAP18, ADD1, LMOD1B, FAM49AL, DBNLB, TWF1A, TWF1B, SCINLA, SPTBN1, SPTBN2, SCINLB, PFN2B, NCK2B, CDC42EP4B…	0.0015776
GOTERM_BP_FAT	GO:0000028	ribosomal small subunit assembly	13	ABT1, RPS5, RPS27L, RPSA, MRPS7, PWP2H, RRP7A, RPS15, RPS14, RPS28, RPS19, RPS27.2, RPS27.1	0.0015776
GOTERM_BP_FAT	GO:0045176	apical protein localization	13	RANBP2, VPS18, PAFAH1B1B, PRKCI, ATP6AP2, DCTN1A, ATP6V1AA, ATP6AP1B, PARD6GB, PALS1A, CRB2A, ATP6V0D1, ATP6V1F	0.0015776
GOTERM_BP_FAT	GO:0007062	sister chromatid cohesion	24	NAA50, DSCC1, NIPBLA, NIPBLB, PPP2R5D, PDS5B, ESCO2, RAD21A, PDS5A, SMC3, SMC1AL, BUB1BA, RAD21B, MAU2, STAG2A, STAG2B, STAG1A, STAG1B, PPP2R5CA, MCMBP, PPP2R1BA, PPP2R1BB, BUB1, PPP2R5CB	0.00169406
GOTERM_MF_FAT	GO:0035091	phosphatidylinositol binding	83	PLEKHF2, SVILA, HIP1, PITPNB, AVIL, GGA3A, DENND1A, SVILD, SNX12, WASHC2C, PITPNBL, PIK3C2A, WDR45, ZFYVE1, EEA1, SNX8A, ZFYVE26, PCF11, SH3PXD2B, PHLDA2, VPS36, ESYT2A, WU:FJ42B12, EXOC7, WIPI1, WIPI2, HGS, SNX27B, ZFYVE19, GOLPH3B, GOLPH3A, PICALMB, PICALMA, TTPAL, STAM2, GSNA, EXOC1, ESYT1A, ESYT1B, CAPGB, SDC4, WDR45B, FLII, MAPKAP1, ITPR2, SH3PXD2AA, ITPR3, SNX33, PLD2, PITPNAA, SNX3, PARD3A…	0.00203254
GOTERM_BP_FAT	GO:0071985	multivesicular body sorting pathway	21	VCP, PDCD6IP, TMEM50A, VTA1, PTPN23B, CHMP2BB, SNF8, PTPN23A, STAM, CHMP4BB, CHMP1B, DENND10, CHMP1A, CHMP4C, MVB12A, CHMP2A, CHMP5B, VPS25, VPS36, CHMP7, VPS28	0.00176886
GOTERM_BP_FAT	GO:0051205	protein insertion into membrane	21	CAMLG, MMGT1, CCDC47, EMC10, BCS1L, ZGC:56596, MAIP1, TMCO1, SEC61A1A, OXA1L, NCLN, TMEM147, EMC7B, EMC2, EMC3, EMC4, GET1, EMC6, GET3, BAG6L, GET4	0.00176886
GOTERM_CC_FAT	GO:0030880	RNA polymerase complex	54	SI:DKEY-219C3.2, CCNH, CDC73, GTF2F1, POLRMT, SKIC8, POLR1A, POLR1B, POLR1C, POLR1D, POLR1E, GTF2F2A, GTF2A1, PRIM2, PRIM1, CTR9, TAF9, RTF1, GTF2E1, GTF2E2, PRIMPOL, POLR2A, POLR2B, POLR2C, LEO1, POLR2F, POLR2G, POLR2H, POLR2I, GTF2H2, GTF2H3, POLA1, POLA2, CDK7, ZNFX1, POLR3A, POLR3B, POLR3C, POLR3D, POLR3E, TAF8, POLR3F, TAF4A, TAF7, PAF1, TCEA1, POLR3H, TAF6, TAF5, MNAT1, POLR2EB, TAF3, TAF2,…	0.00102181
GOTERM_MF_FAT	GO:0016651	oxidoreductase activity, acting on NAD(P)H	27	AKR1A1B, MT-ND4, MT-ND5, COX15, MT-CO1, PORB, PORA, NDUFS8A, MT-ND2, CRYZ, MT-ND1, CYB5R2, CYB5R1, CYB5R4, NDOR1, CYB5R3, AIFM1, MICAL1, NDUFV2, NDUFV1, NQO1, RNLS, FMO5, NDUFS7, NDUFS3, NDUFS2, NDUFS1	0.00225091
GOTERM_BP_FAT	GO:0016310	phosphorylation	386	COQ8AA, PI4K2B, CASKB, PRKAB1B, CASKA, PRKAB1A, ARAF, ROCK2A, TBK1, RPS6KA3A, CLP1, AKT2, RPS6KA3B, AKT1, GUK1A, PRKAB2, PRKCI, CSNK2A1, DAPK3, AAK1A, AAK1B, BCR, PRKD3, RIPK1L, PRKD2, PRKCQ, PI4K2A, GNE, ITPK1B, PRKDC, EK1, PRKCZ, ABR, TRIOB, TRIOA, LYN, CDK17, CHKB, PLK1, EIF2AK3, EIF2AK2, CAMK2B1, BRAF, EIF2AK4, PPIP5K1A, UCK1, MAPKAPK2A, TOLLIP, CDK12, CDK13, CDK16, SMG1, PRKAG1, PIP4K2CA, IK…	0.00197578
GOTERM_BP_FAT	GO:0006351	DNA-templated transcription	96	TFE3A, PHF2, VPS72A, SI:DKEY-219C3.2, CCNH, GTF2B, CCDC124, TFB1M, CDC73, SART3, PCF11, UBTF, ELOA, ELOB, SI:CH73-61D6.3, UBTFL, SUPT16H, PCID2, SSU72, TFB2M, CBFA2T2, GTF2F1, POLRMT, CBFA2T3, SUPT3H, SKIC8, POLR1A, WDR82, TBPL2, POLR1B, NCL, XRN2, POLR1C, POLR1D, POLR1E, TFAM, POLR1G, GLYR1, GTF2F2A, GTF2A1, RRN3, CAVIN1B, GTF3C6, DHX9, CTR9, TAF9, SUPT4H1, LIN9, SPTY2D1, RPAP1, RPAP2, SUPT6H, G…	0.00198791
GOTERM_BP_FAT	GO:0000070	mitotic sister chromatid segregation	35	SEH1L, ABRAXAS1, ZNF207A, NCAPG2, ZNF207B, BCCIP, NCAPG, ABRAXAS2, KIF11, SMC4, NCAPH, AURKB, SKA2, SMC2, CCNB1, RACGAP1, NUF2, ZGC:86764, KNTC1, SPDL1, CLASP2, ARHGEF10, NCAPH2, CLASP1A, KIF23, TUBG1, EWSR1A, NDC80, CENPI, KIFC1, NCAPD2, NCAPD3, MAD1L1, CCDC61, RAN	0.00200461
GOTERM_CC_FAT	GO:0071004	U2-type prespliceosome	15	SF3A1, SF3A2, PRPF40A, ZGC:158803, PRPF39, LSM7, SNRNP70, SNRPG, LUC7L, LUC7L3, U2AF2B, U2AF2A, SNRPC, SF3B1, SNRPB	0.00108411
GOTERM_CC_FAT	GO:0071010	prespliceosome	15	SF3A1, SF3A2, PRPF40A, ZGC:158803, PRPF39, LSM7, SNRNP70, SNRPG, LUC7L, LUC7L3, U2AF2B, U2AF2A, SNRPC, SF3B1, SNRPB	0.00108411
GOTERM_CC_FAT	GO:0031968	organelle outer membrane	75	MTCH2, RHOT1A, ITPRIP, TIGARA, SLC44A2, CISD1, CISD2, TMEM53, MTFR1L, SYNE3, HK2, HK1, TOMM22, ARMC1L, FUNDC2, SAMM50L, MARCHF5L, MFN1B, RPS6KB1B, RPS6KB1A, TSPO, DNM1L, SLC25A46, ZGC:110843, SYNE1A, SYNE1B, LPIN1A, SIGMAR1, ABCB6A, NME3, MUL3, TOMM40L, QTRT1, MFFA, ARMC1, QTRT2, TOMM20B, TOMM20A, VDAC3, VDAC2, PGAM5, VDAC1, MAO, TOMM40, ZGC:56235, AGPAT4, RHOT2, PGRMC1, BCL2L10, SAMM50, CYB5R3, …	0.00108411
GOTERM_CC_FAT	GO:0019867	outer membrane	75	MTCH2, RHOT1A, ITPRIP, TIGARA, SLC44A2, CISD1, CISD2, TMEM53, MTFR1L, SYNE3, HK2, HK1, TOMM22, ARMC1L, FUNDC2, SAMM50L, MARCHF5L, MFN1B, RPS6KB1B, RPS6KB1A, TSPO, DNM1L, SLC25A46, ZGC:110843, SYNE1A, SYNE1B, LPIN1A, SIGMAR1, ABCB6A, NME3, MUL3, TOMM40L, QTRT1, MFFA, ARMC1, QTRT2, TOMM20B, TOMM20A, VDAC3, VDAC2, PGAM5, VDAC1, MAO, TOMM40, ZGC:56235, AGPAT4, RHOT2, PGRMC1, BCL2L10, SAMM50, CYB5R3, …	0.00108411
GOTERM_CC_FAT	GO:0010494	cytoplasmic stress granule	31	DDX6, NUFIP2, ROCK1, STAU1, STAU2, FMR1, DDX61, LARP1B, FXR1, ATXN2, LARP1, FXR2, LIN28AB, G3BP1, IGF2BP3, EIF2S1A, YTHDF2, SSB, RC3H1A, EIF2S1B, LARP4B, LARP4AA, LARP4AB, ATXN2L, PABPC1A, DDX19A, DDX19B, PABPC1L, G3BP2A, RBPMS2A, G3BP2B	0.00108411
GOTERM_MF_FAT	GO:0016832	aldehyde-lyase activity	11	SGPL1, ARMT1, THA1, ILVBL, HACL1, ALDOB, ALDOAA, ALDOAB, ALDOCA, DERA, ALDOCB	0.00244386
KEGG_PATHWAY	dre00620:Pyruvate metabolism		39	LDHBA, FH, AKR1A1B, ACSS2, GLO1, PDHB, ACACA, ADH5, ACAT2, ACAT1, LDHA, LDHD, ME3, DLAT, ME2, ACSS1, LDHBB, PCK2, ALDH2.2, ALDH2.1, MDH1AA, MDH2, MDH1AB, ALDH9A1B, PKMA, ACYP2, ACYP1, DLDH, GRHPRA, ALDH3A2A, ALDH3A2B, PCXA, ALDH16A1, HAGH, ADH8B, ALDH9A1A.1, ALDH7A1, ADH8A, PDHA1A	0.000554703
GOTERM_BP_FAT	GO:0046394	carboxylic acid biosynthetic process	80	PECR, PRKAB1B, PRKAB1A, PRKAG1, APIP, GLULA, GLULB, PARK7, PTGES3A, NDUFAB1A, FADS2, NANP, NDUFAB1B, HSD17B12B, PHGDH, SEPHS1, ENOPH1, SEPHS3, AASS, PSPH, GAMT, THA1, ELOVL5, OXSM, ELOVL2, ELOVL6, THNSL2, UGDH, MTAP, PTGES3B, ILVBL, LGSN, RGN, ACSBG2, PTGES, BCAT2, ACLYA, PRKAA1, PRKAA2, OAT, SHMT2, SHMT1, HAAO, MRI1, HACD3, HACD2, HSD17B8, ACACA, ELOVL1B, ELOVL1A, SRR, GLSA, MTHFD1L, GLSB, LPLA,…	0.00216544
GOTERM_BP_FAT	GO:0000380	alternative mRNA splicing, via spliceosome	14	DDX17, RBM17, HNRNPUL1L, DDX5, SRSF1A, PQBP1, SRSF1B, PUF60A, HNRNPUL1, PUF60B, SI:CH211-107M4.1, HNRNPUA, HNRNPUB, SRSF9	0.00216991
GOTERM_BP_FAT	GO:0170038	proteinogenic amino acid biosynthetic process	29	OAT, SHMT2, SHMT1, APIP, MRI1, GLULA, GLULB, GLSA, GLSB, PHGDH, ENOPH1, AASS, PSPH, PYCR1B, PYCR1A, THA1, GOT1, ASNS, MTHFR, PYCR3, ASS1, MTAP, PSAT1, ILVBL, ADI1, LGSN, ALDH18A1, BCAT2, OTC	0.0021713
GOTERM_CC_FAT	GO:0030688	preribosome, small subunit precursor	13	LTV1, NOP14, LOC110437880, RIOK3, RRP1, NOC4L, NOP9, BYSL, FTSJ3, NOB1, RIOK2, RIOK1, SLX9	0.00118777
GOTERM_MF_FAT	GO:0061631	ubiquitin conjugating enzyme activity	25	UBE2NB, UBE2NA, UBE2D2, UBE2AL, CDC34A, UBE2Z, CDC34B, UBE2J1, UBE2L3B, UBE2Q2, UBE2L3A, UBE2H, UBE2C, AKTIP, UBE2G1A, UBE2E2, UBE2G2, UBE2A, UBE2G1B, UBE2D1B, UBE2D1A, UBE2R2, BIRC6, UBE2KA, UBE2KB	0.00259678
GOTERM_BP_FAT	GO:0008610	lipid biosynthetic process	172	HYCC1, PI4K2B, PECR, PGAP1, LPGAT1, PRKAB1B, TAMM41, PRKAB1A, MSMO1, LCLAT1, TM7SF2, ZGC:123305, FADS2, PIP5K1AA, NSDHL, PIP5K1AB, ITPKCB, FDXR, PCYT2, SLC30A5, OXSM, TTC7B, THNSL2, CYP27A2, DHDDS, PISD, DPM1, GNPAT, DPM3, PI4K2A, PTGES, CDS1, IDI1, ACLYA, ABHD4, RPE65B, SI:CH211-160O17.2, PIP4K2AA, HACD3, HACD2, PIP4K2AB, ACACA, PLD2, CYB5R2, PCYT1AB, PGS1, UGCG, PTDSS2, EBP, MOGAT3A, CYB5R3, PC…	0.00238031
GOTERM_BP_FAT	GO:0043144	sno(s)RNA processing	11	WU:FC33B09, FBL, EXOSC6, RNF113A, EXOSC5, EXOSC4, EXOSC10, DKC1, LARP7, EXOSC3, EXOSC2	0.00241849
GOTERM_MF_FAT	GO:0016667	oxidoreductase activity, acting on a sulfur group of donors	30	ERO1A, ERO1B, LOC101884193, NXN, TXNDC12, TMX2B, TXNDC17, TXN2, SELENOT1B, TXNA, SELENOT1A, SELENOT2, QSOX2, TXNB, GSTO2, TXNRD3, TXNL1, GSR, SQOR, MSRAA, MSRAB, DLDH, PDIA6, TMX4, TMX1, IFI30A, DNAJC10, MSRB3, TXNRD2.2, PCYOX1	0.00281374
GOTERM_BP_FAT	GO:0170036	import into the mitochondrion	27	TOMM40, SLC25A32B, SLC25A36A, TIMM50, SLC25A28, GRPEL1, TIMM23A, TIMM17A, SLC25A40, ROMO1, DNAJC19, SMDT1B, PAM16, TIMM44, TOMM40L, SLC25A37, TOMM20B, TOMM70A, SFXN3, DNLZ, VDAC2, SFXN1, SFXN2, MICU2, MICU1, SLC25A33, MCU	0.00253201
GOTERM_MF_FAT	GO:0043167	ion binding	2382	CASKB, CASKA, MT-CO1, ITSN1, ACCS, ALKBH6, ALKBH5, TBK1, ZGC:173816, AKT2, AKT1, ANKFY1, ECE2B, ADAM8B, ADAM8A, ZGC:110249, ENDOG, AAK1A, AAK1B, LARS2, SCO1, ZC3H11A, RABL3, MT-CO2, SF1, SHMT2, SAR1B, SHMT1, BAZ2A, PORB, ZGC:55461, PORA, PRPSAP1, RNF214, RHOT2, PRPSAP2, LTA4H, TOE1, ZNF800A, EIF2AK3, EIF2AK2, LNPEP, NR2F2, EIF2AK4, AIF1L, PPIP5K1A, AGO2, HYOU1, FAT4, LIN54, PRKAG1, NDUFS8A, ARHGA…	0.0030045
GOTERM_BP_FAT	GO:0006739	NADP metabolic process	15	NADKB, G6PD, H6PD, IDH1, RPE, IDH2, TALDO1, PGD, RPIA, NADK2, NNT, FDXR, NNT2, PGLS, NUDT12	0.00266356
GOTERM_BP_FAT	GO:0170039	proteinogenic amino acid metabolic process	70	GLDC, APIP, GLULA, GLULB, PFAS, QDPRA, PHGDH, GLUD1A, GLUD1B, ENOPH1, AASS, PSPH, MCCC2, ARG2, THA1, GPT2, HPDB, CAD, AMT, GCAT, GATD3, GOT2B, MTAP, DCT, ILVBL, LGSN, IVD, GOT2A, ASPG, GCSHA, PRODHA, BCAT2, OAT, SHMT2, SHMT1, HAAO, GMPS, DLST, MRI1, HMGCL, SRR, GLSA, GLSB, AFMID, PNPO, TDH, PYCR1B, PYCR1A, GOT1, GFPT2, GFPT1, ASNS, GGH, MTHFR, PYCR3, FAH, ASS1, ALDH4A1, GSTZ1, CBSB, GCLC, CBSA, P…	0.00266356
GOTERM_MF_FAT	GO:0070063	RNA polymerase binding	22	WACA, SLC30A8, RRN3, RPRD2A, CTR9, PCIF1, SUPT4H1, TCERG1A, RTF1, SPTY2D1, RPAP2, CDC73, TCERG1B, SCAF4A, SCAF4B, PCF11, LEO1, PAF1, RPRD1B, RPRD2B, SMYD2A, RTRAF	0.00305078
KEGG_PATHWAY	dre00270:Cysteine and methionine metabolism		41	LDHBA, DNMT1, AHCY, DNMT3BA, APIP, MRI1, MTR, MAT2B, SRM, LDHA, PHGDH, ENOPH1, LDHBB, MPST, MDH1AA, GOT1, MDH2, MDH1AB, GSS, DNMT3BB.1, MAT1A, GNMT, LACC1, GOT2B, CBSB, MAT2AA, GCLC, MTAP, CBSA, MAT2AB, AHCYL2B, PSAT1, ADI1, CTH, GOT2A, SMS, KYAT1, KYAT3.2, GCLM, MAT2AL, BCAT2	0.000680371
GOTERM_CC_FAT	GO:0000428	DNA-directed RNA polymerase complex	53	SI:DKEY-219C3.2, CCNH, CDC73, GTF2F1, POLRMT, SKIC8, POLR1A, POLR1B, POLR1C, POLR1D, POLR1E, GTF2F2A, GTF2A1, PRIM2, PRIM1, CTR9, TAF9, RTF1, GTF2E1, GTF2E2, PRIMPOL, POLR2A, POLR2B, POLR2C, LEO1, POLR2F, POLR2G, POLR2H, POLR2I, GTF2H2, GTF2H3, POLA1, POLA2, CDK7, POLR3A, POLR3B, POLR3C, POLR3D, POLR3E, TAF8, POLR3F, TAF4A, TAF7, PAF1, TCEA1, POLR3H, TAF6, TAF5, MNAT1, POLR2EB, TAF3, TAF2, TAF1	0.00144966
GOTERM_BP_FAT	GO:0061077	chaperone-mediated protein folding	26	FKBP11, FKBP2, DNAJB6A, TOR2A, HSPA14, HSPA13, DNAJB5, HSPA8B, DNAJB1B, HSP70L, HSP70.3, UNC45A, HSPA9, HSP70.2, HSPA8, HSP70.1, HSPA5, ST13, DNAJB1A, HSC70, HSPE1, DNAJC5AB, FKBP4, TOR1, HSPA1B, FKBP5	0.00270313
GOTERM_CC_FAT	GO:0055029	nuclear DNA-directed RNA polymerase complex	51	SI:DKEY-219C3.2, CCNH, CDC73, GTF2F1, SKIC8, POLR1A, POLR1B, POLR1C, POLR1D, POLR1E, GTF2F2A, GTF2A1, PRIM2, PRIM1, CTR9, TAF9, RTF1, GTF2E1, GTF2E2, POLR2A, POLR2B, POLR2C, LEO1, POLR2F, POLR2G, POLR2H, POLR2I, GTF2H2, GTF2H3, POLA1, POLA2, CDK7, POLR3A, POLR3B, POLR3C, POLR3D, POLR3E, TAF8, POLR3F, TAF4A, TAF7, PAF1, TCEA1, POLR3H, TAF6, TAF5, MNAT1, POLR2EB, TAF3, TAF2, TAF1	0.00148392
GOTERM_BP_FAT	GO:0042592	homeostatic process	292	PAFAH1B1B, RHOT1A, SPARC, CISD1, ADNPA, GBA1, TSKU, LIPF, RPS14, RPS19, AKT2, ATP1B3B, PIEZO1, RPL35, SELENOT2, FTHL30, SLC12A9, ATP6V1G1, FTHL27, ATP6AP1B, FTHL28, ATP5IF1A, ATP5IF1B, STIM2B, ATP2B1A, CLNS1A, CSNK2B, RPL27, ATP6V0D1, PTBP1A, NUMBL, ABCB7, ARHGEF12B, OMA1, SNX3, PRDX3, STIM1A, ASAH1B, PRDX2, RHOT2, PRDX5, PRDX4, PRRC1, ATP1B1A, INSRA, PRDX1, GNAV1, PCK2, BBS2, LOC558816, TOE1, FI…	0.00276541
GOTERM_MF_FAT	GO:0015035	protein-disulfide reductase activity	18	ERO1A, ERO1B, TXNRD3, NXN, TXNL1, TXNDC12, PDIA6, TXNDC17, TXN2, TXNA, SELENOT1B, SELENOT1A, IFI30A, DNAJC10, SELENOT2, QSOX2, TXNRD2.2, TXNB	0.00319136
GOTERM_MF_FAT	GO:0015453	oxidoreduction-driven active transmembrane transporter activity	20	MT-ND4, SURF1, MT-ND5, MT-CO1, CYBRD1, COX6C, MT-ND2, MT-ND1, NDUFS7, NNT, NDUFS3, UQCRFS1, NDUFS1, NNT2, MT-CO2, CYC1, MT-CYB, COX5AB, NDUFV1, COX5AA	0.00319136
GOTERM_MF_FAT	GO:0043175	RNA polymerase core enzyme binding	20	WACA, SLC30A8, RRN3, RPRD2A, CTR9, PCIF1, SUPT4H1, RTF1, SPTY2D1, RPAP2, CDC73, SCAF4A, SCAF4B, PCF11, LEO1, PAF1, RPRD1B, RPRD2B, SMYD2A, RTRAF	0.00319136
GOTERM_MF_FAT	GO:0016866	intramolecular transferase activity	19	TRUB1, TRUB2, PUS10, PUS1, PMM2, BPGM, PUS7, LSS, PGM2L1, RPUSD4, DKC1, RPUSD2, PGM3, PGAM1A, PGM2, MMUT, PUSL1, PGM1, PGAM1B	0.00319759
GOTERM_BP_FAT	GO:0009267	cellular response to starvation	39	BECN1, SAMTOR, PRKAA1, SEH1L, PRKAA2, WDR45B, NPRL3, PRKAG1, RRAGCB, CPEB4A, RRAGCA, PAK2B, WDR45, RRP8, PAK2A, RPTOR, PAK1, MAP1LC3B, MAP1LC3A, SESN1, SESN2, LAMP2, NUPR1B, ATG7, GCN1, PAK4, ATG5, GABARAPL2, MIOS, EIF2AK4, RRAGA, DAP, VPS41, XPR1A, DAP1B, GABARAPB, GABARAPA, KPTN, DEPDC5	0.00292484
GOTERM_BP_FAT	GO:0043254	regulation of protein-containing complex assembly	69	CYFIP2, FAM49A, CYFIP1, SVILA, ARPC5B, ARPC5A, AVIL, SVILD, CDC42EP1A, NCK1B, SSH2A, SI:CH211-203D1.3, SAR1AA, NAPBB, CAPZB, COTL1, ADD3A, SPTAN1, SI:DKEY-40C11.2, VASPB, TMOD4, CLIP1A, TMOD2, KANK1B, HAX1, NAPAA, CDC42EP5, KANK1A, NAPAB, CDC42EP3, PREB, DBN1, GSNA, KANK4, KANK2, BAIAP2B, MTPN, BAIAP2A, FAM49BB, CAPGB, SAR1B, FLII, EVLA, MAPK8B, ARHGAP18, SLAIN2, ADD1, LMOD1B, FAM49AL, DBNLB, TWF…	0.00298656
GOTERM_BP_FAT	GO:0045454	cell redox homeostasis	16	TXNRD3, GSR, PRDX6, TXN2, PRDX3, SELENOT1B, SELENOT1A, PRDX2, GCLC, PRDX5, PRDX4, PRDX1, IFI30A, SELENOT2, GCLM, TXNRD2.2	0.00302143
GOTERM_BP_FAT	GO:0009154	purine ribonucleotide catabolic process	35	PFKLA, PFKLB, ADPGK, ENO1A, ENO1B, ENO3, HK2, PFKPA, PFKPB, HK1, DHTKD1, HINT1, INSRA, PGK1, NUDT18, PGAM1A, OGDHB, PGAM1B, OGDHA, PDE4BA, GPIA, NUDT3B, PDE4D, PKMA, BPGM, ALDOAA, ALDOAB, ALDOCA, ALDOCB, ADPGK2, GAPDHS, TPI1A, ALDOB, TPI1B, GAPDH	0.00302388
GOTERM_MF_FAT	GO:0044389	ubiquitin-like protein ligase binding	32	SUMO3A, SUMO3B, CUL2, NEDD8, NEDD8L, FHIT, CUL5A, MAP1LC3B, MAP1LC3A, SUMO1, DDRGK1, RPS27A, CUL1B, CUL1A, CUL3B, CUL3A, SUMO2B, GABARAPL2, TXNIPA, ERLIN1, ISG15, CACYBP, ERLIN2, CUL4A, NPLOC4, CCDC50A, GABARAPB, GABARAPA, UBA52, CACUL1, ANAPC2, CUL4B	0.00345806
GOTERM_CC_FAT	GO:0016282	eukaryotic 43S preinitiation complex	16	EIF3HB, EIF3HA, EIF3JA, EIF3EA, EIF1, EIF3M, EIF3BA, EIF3S10, EIF3K, EIF3I, EIF3G, EIF3S6IP, EIF3F, EIF3C, EIF3D, EIF1B	0.00172649
GOTERM_CC_FAT	GO:0033290	eukaryotic 48S preinitiation complex	16	EIF2S1A, EIF2S1B, EIF3HB, EIF3HA, EIF3JA, EIF3EA, EIF3M, EIF3BA, EIF3S10, EIF3K, EIF3I, EIF3G, EIF3S6IP, EIF3F, EIF3C, EIF3D	0.00172649
GOTERM_BP_FAT	GO:0006270	DNA replication initiation	17	PRIM2, MCM7, GINS3, NOC3L, ORC5, POLA1, ORC4, POLA2, CDC45, ORC1, ORC3, MCM3, MCM4, MCM5, MCM6, TOPBP1, MCM2	0.00328299
GOTERM_MF_FAT	GO:0032182	ubiquitin-like protein binding	44	RNF31, UBE2NB, ILRUN, USP16, DCUN1D5, GGA3A, FAF1, FAF2, SI:CH73-173P19.1, AUP1, DNAAF10, CKS1B, GGA1, PCF11, TSG101B, UBR5, UBXN7, ASCC2, TSG101A, BUB3, VPS36, RAE1, WDR48B, DCUN1D2A, RAD23AB, RAD23AA, STAM, RAD23B, UEVLD, NSFL1C, AMFRA, NPLOC4, OTUB1A, HGS, OTUB1B, TOLLIP, SMARCAD1B, UBAP1, PLAA, CUEDC1B, CUEDC1A, RBCK1, SHRPRBCK1R, STAM2	0.00367536
GOTERM_BP_FAT	GO:0033013	tetrapyrrole metabolic process	22	HMOX2B, HMOX1A, HMOX2A, FECH, COX15, CPOX, IBA57, PPOX, ATP5IF1A, ATP5IF1B, ALAD, SNX3, HMBSA, BDH2, UROD, HMBSB, TMEM14CA, FLVCR1, TSPO, MMADHCB, MMACHC, BLVRA	0.00333072
GOTERM_BP_FAT	GO:0002262	myeloid cell homeostasis	68	SPARC, RPLP1, ADNPA, ASH2L, DDX41, CDC73, PHF8, TFR1A, RPS14, UFL1, AKAP10, MAEA, RPS19, RAC2, FLVCR1, PIEZO1, RPL35, TSPO, ELAVL1A, MEIS1B, LOC108179221, RPS9, HMGCS1, ABCC5, ATP5IF1A, EIF1AXB, ATP5IF1B, FAM210B, ACTR2B, BDH2, CASP21, CSNK2B, NUMB, RPL27, NUMBL, FECH, UBA5, ARHGEF12B, RPL11, SNX3, CHRAC1, RPS15A, RPS3, RPL18, SEC23B, PTPN9A, CLPXA, CASP3B, CASP3A, FANCA, RPL35A, SOD2, SMARCA1, C…	0.0033396
GOTERM_BP_FAT	GO:0016053	organic acid biosynthetic process	80	PECR, PRKAB1B, PRKAB1A, PRKAG1, APIP, GLULA, GLULB, PARK7, PTGES3A, NDUFAB1A, FADS2, NANP, NDUFAB1B, HSD17B12B, PHGDH, SEPHS1, ENOPH1, SEPHS3, AASS, PSPH, GAMT, THA1, ELOVL5, OXSM, ELOVL2, ELOVL6, THNSL2, UGDH, MTAP, PTGES3B, ILVBL, LGSN, RGN, ACSBG2, PTGES, BCAT2, ACLYA, PRKAA1, PRKAA2, OAT, SHMT2, SHMT1, HAAO, MRI1, HACD3, HACD2, HSD17B8, ACACA, ELOVL1B, ELOVL1A, SRR, GLSA, MTHFD1L, GLSB, LPLA,…	0.00334265
GOTERM_BP_FAT	GO:0001101	response to acid chemical	18	MEAK7, SH3BP4A, RRAGCB, CASTOR1, CPEB4A, RRAGCA, RPTOR, RRAGA, CASTOR2, SESN1, SESN2, PLCG2, LAMTOR2, SLC38A9, LAMTOR1, LAMTOR4, LAMTOR3, LAMTOR5	0.0034015
GOTERM_BP_FAT	GO:0043200	response to amino acid	18	MEAK7, SH3BP4A, RRAGCB, CASTOR1, CPEB4A, RRAGCA, RPTOR, RRAGA, CASTOR2, SESN1, SESN2, PLCG2, LAMTOR2, SLC38A9, LAMTOR1, LAMTOR4, LAMTOR3, LAMTOR5	0.0034015
GOTERM_BP_FAT	GO:0032271	regulation of protein polymerization	59	CYFIP2, FAM49A, CYFIP1, SVILA, ARPC5B, ARPC5A, AVIL, SVILD, CDC42EP1A, NCK1B, SSH2A, SI:CH211-203D1.3, CAPZB, COTL1, ADD3A, SPTAN1, SI:DKEY-40C11.2, VASPB, TMOD4, CLIP1A, TMOD2, KANK1B, HAX1, CDC42EP5, KANK1A, CDC42EP3, DBN1, GSNA, KANK4, KANK2, BAIAP2B, MTPN, BAIAP2A, FAM49BB, CAPGB, FLII, EVLA, ARHGAP18, SLAIN2, ADD1, LMOD1B, FAM49AL, DBNLB, TWF1A, TWF1B, CAMSAP1B, SCINLA, SPTBN1, SPTBN2, SCINL…	0.00341286
GOTERM_BP_FAT	GO:0009127	purine nucleoside monophosphate biosynthetic process	20	AMPD2A, ADSL, ADKB, ADKA, GMPS, NUDT2, PAICS, PFAS, HPRT1L, APRT, IMPDH1B, IMPDH1A, ATIC, IMPDH2, ADSS2, HPRT1, ADSSL, AMPD2B, GART, ADA	0.00342887
GOTERM_BP_FAT	GO:0032509	endosome transport via multivesicular body sorting pathway	20	VCP, TMEM50A, VTA1, PTPN23B, CHMP2BB, SNF8, PTPN23A, STAM, CHMP4BB, CHMP1B, DENND10, CHMP1A, CHMP4C, MVB12A, CHMP2A, CHMP5B, VPS25, VPS36, CHMP7, VPS28	0.00342887
GOTERM_BP_FAT	GO:0009168	purine ribonucleoside monophosphate biosynthetic process	20	AMPD2A, ADSL, ADKB, ADKA, GMPS, NUDT2, PAICS, PFAS, HPRT1L, APRT, IMPDH1B, IMPDH1A, ATIC, IMPDH2, ADSS2, HPRT1, ADSSL, AMPD2B, GART, ADA	0.00342887
GOTERM_MF_FAT	GO:0030695	GTPase regulator activity	202	RASA1A, RASA1B, ITSN1, RABGEF1, PREX1, OPHN1, RCC1, PLCE1, TBC1D22A, LOC108190639, GAPVD1, BCR, GNA11A, GNA11B, RIN3, PREB, CYTH3B, ARHGEF15B, LLGL1, NGEF, LLGL2, TBC1D9B, ARHGEF12B, MYCBP2, AGAP1, ASAP1A, AGAP3, IQGAP1, IQGAP3, RIC8A, ABR, RIC8B, RACGAP1, PSD3L, TRIOB, TRIOA, TBC1D8B, RABGAP1L, RAB3IP, ASAP2B, ASAP2A, RABGEF1L, ALS2B, EIF5, CYTH1A, ARHGEF25A, SI:DKEY-82F1.1, ARHGAP29B, ARHGAP17A…	0.00389302
GOTERM_MF_FAT	GO:0060589	nucleoside-triphosphatase regulator activity	202	RASA1A, RASA1B, ITSN1, RABGEF1, PREX1, OPHN1, RCC1, PLCE1, TBC1D22A, LOC108190639, GAPVD1, BCR, GNA11A, GNA11B, RIN3, PREB, CYTH3B, ARHGEF15B, LLGL1, NGEF, LLGL2, TBC1D9B, ARHGEF12B, MYCBP2, AGAP1, ASAP1A, AGAP3, IQGAP1, IQGAP3, RIC8A, ABR, RIC8B, RACGAP1, PSD3L, TRIOB, TRIOA, TBC1D8B, RABGAP1L, RAB3IP, ASAP2B, ASAP2A, RABGEF1L, ALS2B, EIF5, CYTH1A, ARHGEF25A, SI:DKEY-82F1.1, ARHGAP29B, ARHGAP17A…	0.00389302
GOTERM_MF_FAT	GO:0052689	carboxylic ester hydrolase activity	46	ACHE, AARS1, H6PD, AARS2, PGAP1, ABHD4, PON2, RPE65B, PLA2G7, LARS1B, ABHD11, APMAP, PPME1, ESD, LPLA, IARS2, LIPIA, DPH7, PGLS, IARS1, SIAE, DTD1, DTD2, ACOT9.1, VARS1, LYPLA2, LYPLA1, ACOT7, PRORSD1, AARSD1, ABHD10B, ABHD10A, PTRHD1, SI:DKEY-19E4.5, LARS2, PTRH2, RGN, PTRH1, SI:CH211-71N6.4, ADPRS, PNPLA6, PAFAH1B3, LYPLAL1, PAFAH1B2, PLBD2, PLBD1A	0.00389302
GOTERM_BP_FAT	GO:0080135	regulation of cellular response to stress	61	CNTFR, CNTF, SMEK1, TAOK2B, MIA2, CHM, MIA3, PTPN11A, PRPF19, NCK1B, MAP2K2A, MAP2K2B, HERPUD1, BABAM1, BABAM2, UFL1, HELB, UIMC1, TRAPPC11, TOPBP1, PARGA, PIAS4A, WDR48B, PARGL, MAP2K1, PARP1, NDRG1A, SIGMAR1, PPP4R3B, PLRG1, ACTR2A, SFPQ, ACTR2B, EPHA4A, IL6ST, EEF1E1, HDGFL2, UBE2NB, USP14, FH, ABRAXAS1, ATXN3, DHX30, SCFD1, FAM168A, DDRGK1, SLC38A9, PTPN1, COL12A1B, EYA2, COL12A1A, YJU2, EYA4…	0.00348639
GOTERM_BP_FAT	GO:0006575	modified amino acid metabolic process	54	LOC101884193, GSTM.2, GSTM.1, MTR, GSTP1.2, OPLAH, ALDH1L2, ABHD12, ABHD16A, ACADL, FPGS, CHAC2, GAMT, GSTK1, GSTO2, MTHFD2, ETHE1, CHDH, CKBB, CKBA, HAGH, ALDH9A1A.1, PCYOX1, MTHFD1A, SHMT2, SHMT1, CPT1AA, CPT1AB, CRATA, GSTT2, GSTR, PTDSS2, KLC2, MTHFD1L, MTHFD1B, CKMB, CKMA, ZGC:154046, GSS, GSR, GGH, MTHFR, ALDH9A1B, ASS1, GNMT, GSTZ1, DHFR, GCLC, TMLHE, TG, CRATB, GCLM, GSTT1A, PTDSS1A	0.00349612
GOTERM_BP_FAT	GO:0032456	endocytic recycling	33	VPS29, DENND1A, SNX12, PTPN23B, PTPN23A, SI:DKEY-16L2.16, SNX3, VPS51, VPS50, RAB14L, VPS52, WASH1, EHD1B, SNX7, RAB8A, EHD1A, RAB8B, GRIPAP1, EIPR1, ERBIN, SCRIB, RAB35A, RAB35B, RAB11A, EHD3, RAB14, SNX17, HGS, SNX27B, RAB12, RAB13, VPS35L, EHD2B	0.00364306
GOTERM_BP_FAT	GO:0051493	regulation of cytoskeleton organization	132	CYFIP2, FAM49A, WASHC5, CYFIP1, ARPC5B, GMFB, ARPC5A, AVIL, SI:CH211-203D1.3, ROCK2A, STMN1A, COTL1, RCC1, ARFIP1, SYNPO, ADD3A, SI:DKEY-40C11.2, ARPIN, RHOAC, RHOAB, VASPB, TMOD4, CLIP1A, TMOD2, DYNC1LI1, DYNC1LI2, ARFIP2B, ARFIP2A, CAMSAP2A, ARHGEF15B, NGEF, KANK4, EPHA3, FAM49BB, FLII, MAP1AB, ARHGAP18, EK1, SLAIN2, CITA, SKA2, RHOCA, SPAST, FAM49AL, MAPRE1B, TWF1A, RHPN2, TWF1B, CAMSAP1B, SPT…	0.00366779
GOTERM_BP_FAT	GO:1903313	positive regulation of mRNA metabolic process	43	MOV10B.1, MOV10B.2, CELF1, PARN, ZFP36L2, FXR1, ALKBH5, METTL14, TNRC6BB.1, TRA2B, TRA2A, DHX37, POLR2G, ZFP36L1B, METTL16, DCPS, CNOT6A, ZFP36L1A, DIS3L2, UPF1, TNRC6BA, YTHDF1, YTHDF2, CNOT6L, RC3H1A, SAMD4A, LSM1, DICER1, PATL1, PAN2, CNOT7, PDE12, CNOT1, CNOT2, AGO2, CIRBPB, CIRBPA, CNOT3A, CNOT8, DCP1A, RBMX, DCP2, DCP1B	0.00366779
GOTERM_BP_FAT	GO:0071027	nuclear RNA surveillance	12	WU:FC33B09, EXOSC7, EXOSC6, EXOSC5, EXOSC4, EXOSC10, DIS3, WDR82, EXOSC9, EXOSC8, EXOSC3, EXOSC2	0.00366779
GOTERM_BP_FAT	GO:0000479	endonucleolytic cleavage of tricistronic rRNA transcript (SSU-rRNA, 5.8S rRNA, LSU-rRNA)	12	ABT1, RCL1, TBL3, BMS1, RPP40, RRS1, SDE2, TSR1, NOL9, GNL2, RPS21, NOP9	0.00366779
GOTERM_BP_FAT	GO:0006006	glucose metabolic process	28	PFKLA, H6PD, PFKLB, ADPGK, FOXO1A, OMA1, PDHB, HK2, PFKPA, PFKPB, HK1, INSRA, PGK1, PGM1, PCK2, GPIA, G6PD, DCXR, ADPGK2, GAPDHS, TPI1A, PCXA, GALM, TPI1B, FBP1B, GAPDH, FBP1A, PDHA1A	0.00370856
GOTERM_MF_FAT	GO:0052866	phosphatidylinositol phosphate phosphatase activity	25	INPP4AA, MTMR10, MTMR2, MTMR12, MTMR11, MTMR14, MTMR8, SACM1LA, TPTE, SACM1LB, INPP5KA, MTMR4, FIG4A, MTMR6, MTM1, INPP5B, PIP4P2, INPP5F, INPP4AB, OCRL, SYNJ1, INPPL1B, PTENA, INPPL1A, PTENB	0.00421256
GOTERM_BP_FAT	GO:0032956	regulation of actin cytoskeleton organization	98	CYFIP2, FAM49A, WASHC5, CYFIP1, ARPC5B, GMFB, ARPC5A, AVIL, SI:CH211-203D1.3, ROCK2A, COTL1, ARFIP1, SYNPO, ADD3A, SI:DKEY-40C11.2, ARPIN, RHOAC, RHOAB, VASPB, TMOD4, TMOD2, ARFIP2B, ARFIP2A, ARHGEF15B, NGEF, KANK4, EPHA3, FAM49BB, FLII, ARHGAP18, EK1, CITA, RHOCA, FAM49AL, TWF1A, RHPN2, TWF1B, SPTBN1, SPTBN2, NCK2B, DNM2B, GNA13A, ARPC3, GNA13B, ARHGAP17A, ARHGAP17B, LIMCH1B, LIMCH1A, SVILA, RAC…	0.0040827
GOTERM_BP_FAT	GO:0044272	sulfur compound biosynthetic process	55	PANK4, PANK2, UXS1, EXT1B, APIP, XYLT2, HS2ST1B, DLAT, METTL16, ENOPH1, PDHX, PANK1B, ELOVL5, CHPF2, DCAKD, CSGALNACT2, ACSL1A, ELOVL6, MAT1A, COASY, ACSL1B, MAT2AA, MTAP, MAT2AB, B4GALT7, MAT2AL, PDHA1A, ACLYA, ACSS2, PAPSS2B, MRI1, PDHB, MAT2B, ACACA, PAPSS1, ELOVL1B, ELOVL1A, CHSY1, CHPFA, PPCS, ACSS1, EXTL3, TPK1, GSS, GCDHA, MTHFR, GCDHB, EXT2, CBSB, GCLC, CBSA, ADI1, CTH, NDST1B, GCLM	0.0040827
GOTERM_BP_FAT	GO:0046434	organophosphate catabolic process	66	ADPGK, ENO1A, ENO1B, DNPH1, ENO3, HK2, HK1, DHTKD1, ABHD12, HINT1, SMPD4, ABHD16A, NUDT18, ENPP1, UPP1, OGDHB, OGDHA, NUDT12, NUDT3B, ENTPD1, PDE4D, ENTPD6, BPGM, ALDOAA, ALDOAB, PLPP6, GAPDHS, ALDOB, GAPDH, PLA2G4AA, PLBD2, PLBD1A, PFKLA, PFKLB, CNP, GDPD1, FITM2, SAMHD1, FHIT, PFKPA, PFKPB, PLD2, INSRA, PGK1, PLCG2, PGAM1A, PLCG1, PGAM1B, PDE4BA, GPIA, GPD1C, DUT, GPD1A, MEAK7, PKMA, ALDOCA, DE…	0.00408474
GOTERM_BP_FAT	GO:0033108	mitochondrial respiratory chain complex assembly	42	MT-ND4, MT-ND5, NDUFA12, NDUFB3, OMA1, NDUFS8A, HIGD1A, MT-ND2, SI:DKEY-88P24.11, TMEM70, TMEM186, FOXRED1, PET117, MT-ND1, TMEM223, SAMM50L, SAMM50, AIFM1, COA3A, RPL37, ATPAF2, SURF1, TIMMDC1, UQCC2, NUBPL, UQCC1, COX7A2A, BCS1L, HIGD2A, COX7A2L, NDUFS7, SCO1, NDUFAF6, NDUFAF7, NDUFS5, NDUFAF4, TMEM126A, NDUFAF3, SDHAF4, SMIM20, ATPAF1, COX20	0.00408474
GOTERM_CC_FAT	GO:0031901	early endosome membrane	45	PLEKHF2, PI4K2B, MTMR2, RAB5C, GGA3A, SNX12, WASHC2C, ARL8BB, ARL8BA, PLD3, INPP5B, SNX8A, SNX3, SNX4, GGA1, SNX2, RAB14L, WDR91, WASH1, PDLIM4, APPL2, APPL1, SH3GL1A, GRIPAP1, ABCC4, RAB5AA, RAB4A, RAB5AB, RAB4B, MMGT1, SLC31A1, SH3GL1B, ABCB6A, OCRL, STAM, SORL1, ZFYVE16, RAB14, WDR81, HGS, STX7L, VPS41, SNX1B, STAM2, VAMP3	0.00237867
GOTERM_BP_FAT	GO:0022604	regulation of cell morphogenesis	47	FMNL2A, RAC3B, CYFIP1, EZRB, RAC1A, RAC1B, FITM2, CDC42EP1A, PALM2AKAP2, RHOGC, PARD3AB, FAM171A1, STRIP1, RHOGD, PLXNB2A.1, PLXNA2, PALM1B, FN1A, RAC2, MYH14, FN1B, DBNLB, CAMSAP1B, MYH10, SI:DKEY-40C11.2, PLXNA4, PLXNA3, PLXNB1A, PLXNA1A, TNIKA, MYH9A, PPP1R12A, MYH9B, NF2A, STAT3, PARVAB, PARVAA, WTIP, NF2B, CDC42EP4B, FMNL3, CDC42EP5, CDC42EP3, PHIP, MSNA, DBN1, FERMT2	0.00435186
GOTERM_BP_FAT	GO:0009261	ribonucleotide catabolic process	35	PFKLA, PFKLB, ADPGK, ENO1A, ENO1B, ENO3, HK2, PFKPA, PFKPB, HK1, DHTKD1, HINT1, INSRA, PGK1, NUDT18, PGAM1A, OGDHB, PGAM1B, OGDHA, PDE4BA, GPIA, NUDT3B, PDE4D, PKMA, BPGM, ALDOAA, ALDOAB, ALDOCA, ALDOCB, ADPGK2, GAPDHS, TPI1A, ALDOB, TPI1B, GAPDH	0.00435186
GOTERM_CC_FAT	GO:0098800	inner mitochondrial membrane protein complex	26	MICOS13, SPG7, MICOS10, TIMM50, GRPEL1, TIMM23A, TIMM17A, CHCHD3A, ROMO1, DNAJC19, TIMM29, APOOL, SMDT1B, AGK, PAM16, IMMT, TIMM22, APOOA, AFG3L1, TIMM10B, AFG3L2, CHCHD6A, CHCHD6B, MICU2, MICU1, MCU	0.00243594
GOTERM_BP_FAT	GO:0170034	L-amino acid biosynthetic process	26	OAT, APIP, MRI1, GLULA, GLULB, GLSA, GLSB, PHGDH, ENOPH1, AASS, PSPH, PYCR1B, PYCR1A, GOT1, ASNS, MTHFR, PYCR3, ASS1, MTAP, PSAT1, ILVBL, ADI1, LGSN, ALDH18A1, BCAT2, OTC	0.00435312
GOTERM_BP_FAT	GO:0032970	regulation of actin filament-based process	99	CYFIP2, FAM49A, WASHC5, CYFIP1, ARPC5B, GMFB, ARPC5A, AVIL, SI:CH211-203D1.3, ROCK2A, COTL1, ARFIP1, SYNPO, ADD3A, SI:DKEY-40C11.2, ARPIN, RHOAC, RHOAB, VASPB, TMOD4, TMOD2, ARFIP2B, ARFIP2A, ARHGEF15B, NGEF, KANK4, EPHA3, FAM49BB, FLII, ARHGAP18, EK1, CITA, RHOCA, FAM49AL, TWF1A, RHPN2, TWF1B, SPTBN1, SPTBN2, NCK2B, DNM2B, GNA13A, ARPC3, GNA13B, ARHGAP17A, ARHGAP17B, LIMCH1B, LIMCH1A, SVILA, RAC…	0.00436935
GOTERM_BP_FAT	GO:0170033	L-amino acid metabolic process	69	APIP, GLULA, GLULB, PFAS, QDPRA, PHGDH, GLUD1A, GLUD1B, ENOPH1, AASS, PSPH, MCCC2, ARG2, THA1, GPT2, HPDB, CAD, GCAT, GATD3, GOT2B, MTAP, DCT, ILVBL, LGSN, IVD, GOT2A, ASPG, PRODHA, BCAT2, OAT, SHMT2, SHMT1, HAAO, GMPS, DLST, MRI1, HMGCL, SRR, GLSA, GLSB, AFMID, PNPO, TDH, PYCR1B, PYCR1A, GOT1, GFPT2, GFPT1, ASNS, GGH, MTHFR, PYCR3, FAH, ASS1, GNMT, ALDH4A1, GSTZ1, CBSB, GCLC, CBSA, PSAT1, ADI1, …	0.00462126
GOTERM_MF_FAT	GO:0016628	oxidoreductase activity, acting on the CH-CH group of donors, NAD or NADP as acceptor	22	PECR, TECRB, SRD5A1, DHCR24, DHDH.1, DHDH.2, PTGR2, TM7SF2, DUS2, BDH2, DHRSX, FASN, BLVRB, DHCR7, DUS1L, DECR2, DUS3L, LBR, PTGR1.1, BLVRA, DECR1, PTGESL	0.00533537
GOTERM_CC_FAT	GO:0000176	nuclear exosome (RNase complex)	12	WU:FC33B09, EXOSC7, EXOSC6, EXOSC5, EXOSC4, EXOSC10, DIS3, EXOSC9, EXOSC8, EXOSC3, EXOSC2, EXOSC1	0.00259575
KEGG_PATHWAY	dre00630:Glyoxylate and dicarboxylate metabolism		28	ACSS2, SHMT2, GLDC, SHMT1, GLULA, GLULB, ACAT2, ACAT1, MCEE, AFMID, HYI, MMUT, ACSS1, MDH1AA, MDH2, MDH1AB, GLYCTK, AMT, DLDH, GRHPRA, CS, PCCA, PCCB, CAT, GCSHA, PGP, ACO1, ACO2	0.00125806
GOTERM_MF_FAT	GO:0003678	DNA helicase activity	35	ERCC6L, MCM7, CHD9, DHX9, CHD8, CHD6, CHD5, CHD3, CHD2, CHTF18, CHD1, DHX30, HELB, WRN, RUVBL2, G3BP1, RUVBL1, DHX36, ASCC3, CHD4B, CHD4A, XRCC6, XRCC5, ATRX, RECQL, CHD1L, SUPV3L1, ERCC2, SMARCAD1B, MCM3, MCM4, MCM5, MCM6, MCM2, GTF2F2A	0.00541446
GOTERM_BP_FAT	GO:0006900	vesicle budding from membrane	30	SEC23A, PEF1, TFG, DNM1B, CHMP5B, SEC23B, SEC31B, SEC31A, TMED9, SEC24B, SEC13, SEC24A, WU:FJ42B12, SEC16A, AP3D1, SI:CH211-200P22.4, CHMP4BB, ARFGAP2, DNM2A, DNM2B, GOLPH3B, MXA, GOLPH3A, CHMP4C, PICALMB, PICALMA, MXE, SEC24D, SEC24C, CHMP7	0.00484491
GOTERM_BP_FAT	GO:0007163	establishment or maintenance of cell polarity	60	PAFAH1B1A, PAFAH1B1B, NUMA1, RAC1A, RAC1B, MMP14B, MMP14A, FSCN1A, SIPA1L3, STK11, SPTLC1, CRB2A, CDH2, CDH1, RAC2, SPDL1, PRKCI, SCRIB, CKAP5, CEP170AA, NDEL1A, NDEL1B, RHOJ, LLGL1, LLGL2, RAC3B, GPSM1B, DCTN2, LAMA1, ANTXR2A, DCTN1A, LIN7C, PRKCZ, DLG1A, PARD6GB, PARD3AA, CDC42, RHOGC, EPB41L5, PARD3AB, DLG1B, PALS1A, RHOGD, PARD6A, ATP1B1A, RRAS, FN1A, GPC4, SI:CH211-133L11.10, MYO9AA, SI:DKEY…	0.00498945
GOTERM_MF_FAT	GO:0008641	ubiquitin-like modifier activating enzyme activity	10	MOCS3, UBA7, UBA6, UBA5, UBA3, UBA2, UBA1, NAE1, SAE1, ATG7	0.0059779
GOTERM_CC_FAT	GO:0012506	vesicle membrane	260	PI4K2B, VPS29, ARCN1A, ARCN1B, ANXA11B, ITPR1A, ANXA11A, ATP6V0CB, SI:DKEY-16L2.16, SCAMP4, ZFYVE27, RAB14L, WDR91, AP1S2, ANKFY1, SEC22BB, SEC22BA, EHD1B, ECE2B, SYPL2A, B2M, VPS36, SYPL2B, EHD1A, VPS18, STARD3, ATP6V1G1, SCAMP1, CHMP4BB, SCAMP3, SCAMP2, ZFYVE16, WDR81, KDELR3, VPS25, VPS28, MTMR2, SAR1B, MYOFL, SNX3, INPP5B, SNX4, SNX2, MICAL1, VPS11, SCAP, ANXA5B, SEC31B, VPS16, VTI1B, SEC31A,…	0.00290183
GOTERM_BP_FAT	GO:1901137	carbohydrate derivative biosynthetic process	197	SLC35B2, PGAP1, MT-CO1, UXS1, EXT1B, XYLT2, NUDT2, HS2ST1B, NME2B.1, AMPD2A, ALG8, ALG9, TYW5, ALG6, ALG5, ALG2, ALG3, MOGS, ATP5FA1, MTAP, ADCY9, OGT.2, HPRT1, AMPD2B, UCKL1B, UCK2B, UCK2A, AARS2, RPN2, OGT.1, FUT11, RPN1, TMTC3, GXYLT1A, ATP5L, PRPSAP1, UGCG, PRPSAP2, ST3GAL5, PMM2, PAICS, MRPL24, HPRT1L, EXT2, UCK1, CTPS1A, ADA, PIGS, PIGU, PIGO, PIGN, PIGQ, MAGT1, PIGW, PFAS, MT-ATP6, NANP, A…	0.00534662
GOTERM_CC_FAT	GO:0030136	clathrin-coated vesicle	52	EPN1A, HIP1, DENND1A, STON1, CLTB, CLTA, AP2A1, ATP6V0CB, AP2M1A, AP2M1B, AP1G2, AP1G1, AP1S2, RAB8A, RAB8B, WU:FJ42B12, ATP6AP2, SH3BP4A, AP3B2, EPN2, ATP6V1BA, GAK, LMBRD1, HAX1, ATP6V1B2, PICALMB, PICALMA, EPN3A, TGOLN2, INPP5F, CLTCL1, FCHO2, AP2S1, EMC3, VPS11, DBNLB, ATP6V1D, AP1M2, AP1M1, AP3B1A, SYNRG, SI:CH211-200P22.4, PHETA1, CLINT1A, NECAP2, RAB12, VPS41, RAB13, CLTCB, GPR107, GOPC, C…	0.00297291
GOTERM_CC_FAT	GO:0012507	ER to Golgi transport vesicle membrane	22	SEC24B, SEC23A, SEC13, SEC24A, PEF1, SAR1B, SEC16A, SLC30A5, GOSR2, USO1, SREBF2, SAR1AA, VMA21, SCAP, SEC22BB, SEC22BA, SEC24D, SEC23B, SEC24C, SEC31B, SEC31A, VTI1B	0.00297291
GOTERM_MF_FAT	GO:0000993	RNA polymerase II complex binding	17	WACA, SLC30A8, RPRD2A, CTR9, PCIF1, SUPT4H1, RTF1, CDC73, SCAF4A, SCAF4B, PCF11, LEO1, PAF1, RPRD1B, RPRD2B, SMYD2A, RTRAF	0.00642191
GOTERM_BP_FAT	GO:0034314	Arp2/3 complex-mediated actin nucleation	14	ACTR3, ARPC5B, ARPC5A, ARPC1B, ARPC1A, ARPC4, ACTR2A, ARPC5LB, ARPC5LA, ARPC4L, ACTR2B, ARPC2, ARPC3, WASH1	0.0056308
GOTERM_BP_FAT	GO:0031167	rRNA methylation	14	NSUN4, NSUN5, NOP2, NSUN3, TFB2M, TFB1M, MRM1, FTSJ3, FBL, EMG1, DIMT1L, BUD23, METTL16, ZCCHC4	0.0056308
GOTERM_BP_FAT	GO:0007059	chromosome segregation	77	TOP2A, TOP2B, PRDM9, NCAPG2, TLK1B, BCCIP, KIF11, SMC4, SMC2, NTMT1, NUF2, TLK2, KNTC1, CIAO2A, SPDL1, CIAO2B, ARHGEF10, KIF23, HAUS6, TUBG1, EWSR1A, KIF4, NDEL1A, FANCD2, INCENP, KIFC1, NDEL1B, STAG2A, STAG2B, BIRC6, PPP2R1BA, KIF2C, PPP2R1BB, UBE2IA, UBE2IB, MAPRE2, MAD1L1, SEH1L, ABRAXAS1, TUBGCP2, ZNF207A, ZNF207B, NCAPG, ABRAXAS2, ARL8BA, NCAPH, AURKB, SKA2, CCNB1, RACGAP1, HAUS7, STAG1A, MA…	0.0056308
GOTERM_BP_FAT	GO:0051129	negative regulation of cellular component organization	73	ROBO2, PHF2, SLC35F6, SVILA, GMFB, ZWILCH, AVIL, SLIT1A, SVILD, PHF8, SSH2A, SI:CH211-203D1.3, UNGA, CAPZB, DIP2BA, KNTC1, SPDL1, ADD3A, SPTAN1, SI:CH211-266I6.3, ARPIN, APC2, TMOD4, TMOD2, KANK1B, SFPQ, SCAF4A, SCAF4B, EPHA4A, ZW10, KANK1A, CAMSAP2A, TERFA, SLC25A5, MAD1L1, GSNA, KANK4, KANK2, LRPAP1, CAPGB, ROCK1, FLII, ZNF207A, ZNF207B, OMA1, ADD1, MTM1, LMOD1B, SLIT3, TWF1A, RHPN2, BUB3, SLIT…	0.00575277
GOTERM_BP_FAT	GO:0034063	stress granule assembly	10	ATXN2L, DDX6, ATXN2, YTHDF2, LSM14AB, LSM14AA, G3BP1, G3BP2A, DDX61, G3BP2B	0.00578739
GOTERM_BP_FAT	GO:0006620	post-translational protein targeting to endoplasmic reticulum membrane	10	SEC61A1A, SEC61A1B, SGTB, SEC61G, SGTA, SEC61B, ZGC:56596, SEC62, GET3, SEC63	0.00578739
GOTERM_BP_FAT	GO:0031126	sno(s)RNA 3'-end processing	10	WU:FC33B09, FBL, EXOSC6, EXOSC5, EXOSC4, EXOSC10, DKC1, LARP7, EXOSC3, EXOSC2	0.00578739
GOTERM_BP_FAT	GO:0072655	establishment of protein localization to mitochondrion	28	TOMM40, TIMM13, MAIP1, MIPEPA, TIMM50, HSPD1, SAMM50L, SAMM50, GRPEL1, TIMM23A, TIMM17A, PMPCB, PMPCA, ROMO1, DNAJC19, TIMM29, AGK, PAM16, TOMM34, TIMM44, TIMM22, BCS1L, TOMM40L, MFFA, OXA1L, TOMM20B, TOMM70A, DNLZ	0.00578739
GOTERM_BP_FAT	GO:0006997	nucleus organization	28	NUP205, ANKLE2, AHCTF1, SEH1L, NUP107, TMPOA, RRP8, LMNB2, LMNB1, PSME4B, SPAST, BMB, LMNA, REEP3B, BANF1, NDC1, AGFG1A, LEMD3, AGFG1B, SIRT2, NUP93, NSFL1C, CHMP2A, NUP35, NUP54, TOR1, CHMP7, WRAP53	0.00578739
GOTERM_BP_FAT	GO:0070585	protein localization to mitochondrion	28	TOMM40, TIMM13, MAIP1, MIPEPA, TIMM50, HSPD1, SAMM50L, SAMM50, GRPEL1, TIMM23A, TIMM17A, PMPCB, PMPCA, ROMO1, DNAJC19, TIMM29, AGK, PAM16, TOMM34, TIMM44, TIMM22, BCS1L, TOMM40L, MFFA, OXA1L, TOMM20B, TOMM70A, DNLZ	0.00578739
GOTERM_BP_FAT	GO:1901292	nucleoside phosphate catabolic process	49	ADPGK, ENO1A, ENO1B, DNPH1, ENO3, HK2, HK1, DHTKD1, HINT1, NUDT18, ENPP1, UPP1, OGDHB, OGDHA, NUDT12, NUDT3B, ENTPD1, PDE4D, ENTPD6, BPGM, ALDOAA, ALDOAB, GAPDHS, ALDOB, GAPDH, PFKLA, PFKLB, CNP, FITM2, SAMHD1, FHIT, PFKPA, PFKPB, INSRA, PGK1, PGAM1A, PGAM1B, PDE4BA, GPIA, DUT, PKMA, ALDOCA, DERA, ALDOCB, ADPGK2, NUDT7, TPI1A, TPI1B, ITPA	0.00614224
GOTERM_CC_FAT	GO:0005849	mRNA cleavage factor complex	15	CPSF4, CPSF6, CPSF1, CPSF3, CSTF2, CPSF2, SSU72, WDR33, NUDT21, PCF11, CLP1, CSTF1, SYMPK, TUT1, FIP1L1B	0.00343213
GOTERM_BP_FAT	GO:0043161	proteasome-mediated ubiquitin-dependent protein catabolic process	112	UBE3D, LTN1, ZMP:0000000662, PSMD8, PSMD6, MAEA, PSMD7, CDC23, PSMD2, FBXO4, PSMD1, CUL1B, KEAP1B, CUL1A, SKP1, GID8A, GID8B, FBXO2, AFG2B, KCTD2, ARMC8, RBX1, PSMB9A, ANAPC4, PLAA, ANAPC5, RBCK1, SHRPRBCK1R, KCTD17, ANAPC1, VCP, PSMD14, CUL2, UBR3, UBR2, UBE2AL, UBR1, AGAP3, ATXN3, ITCHB, PSMF1, PSMA2B, PSMA2A, WDR26B, WDR26A, SMURF2, FBXO38, UBE2G1A, UBE2G1B, UBE2A, FBXL9, NSFL1C, PSMB13A, FBXO…	0.00632279
GOTERM_CC_FAT	GO:0010008	endosome membrane	142	PI4K2B, VPS29, WASHC2C, SI:DKEY-16L2.16, SCAMP4, ZFYVE27, TSG101B, RAB14L, WDR91, LAMP2, ZGC:162872, ANKFY1, ABHD17AA, CHMP5B, TSG101A, EHD1B, ABHD17AB, B2M, VPS36, EHD1A, VPS18, SH3GL1A, STARD3, MMGT1, VPS33A, SH3GL1B, ATG9A, OCRL, SCAMP1, CHMP4BB, SCAMP3, SCAMP2, ZFYVE16, WDR81, HGS, CHMP4C, VPS25, STAM2, VPS28, ARL8A, MTMR2, RAB5C, LOC100332969, PLD3, SNX3, INPP5B, SNX4, SNX2, DTNBP1A, MICAL1,…	0.00349392
GOTERM_CC_FAT	GO:0034708	methyltransferase complex	41	ZGC:92664, DIDO1, HCFC1B, MAX, RNMT, HCFC1A, CHD8, WDR4, BOD1L1, DPY30, ASH2L, VIRMA, RNF2, TRMT112, METTL14, RBBP4, RBBP5, RUVBL2, RUVBL1, WDR5, MEN1, WTAP, NCOA6, METTL1, EED, TEX10, MCRS1, SETD1A, WDR77, SUZ12B, SUZ12A, ZGC:103508, WDR82, CLNS1A, TRMT6, PRPF31, SNRPE, TRMT61A, TRMT61B, EZH1, EZH2	0.00353401
GOTERM_BP_FAT	GO:0035196	miRNA processing	16	AGO3A, SRRT, DICER1, PUM1, ZC3H7BB, ZC3H7BA, TARBP2, SPOUT1, PUM2, ZC3H7A, AGO4, LIN28AB, AGO1, AGO2, DGCR8, DROSHA	0.00636785
GOTERM_BP_FAT	GO:1902653	secondary alcohol biosynthetic process	16	MVDA, PRKAA1, PRKAA2, MVK, HMGCS1, MSMO1, HSD17B7, LSS, TM7SF2, CYP51, EBP, CYB5R3, PMVK, DHCR7, LBR, FDFT1	0.00636785
GOTERM_BP_FAT	GO:0071230	cellular response to amino acid stimulus	16	SH3BP4A, RRAGCB, CASTOR1, CPEB4A, RRAGCA, RPTOR, RRAGA, CASTOR2, SESN1, SESN2, LAMTOR2, SLC38A9, LAMTOR1, LAMTOR4, LAMTOR3, LAMTOR5	0.00636785
GOTERM_BP_FAT	GO:0071229	cellular response to acid chemical	16	SH3BP4A, RRAGCB, CASTOR1, CPEB4A, RRAGCA, RPTOR, RRAGA, CASTOR2, SESN1, SESN2, LAMTOR2, SLC38A9, LAMTOR1, LAMTOR4, LAMTOR3, LAMTOR5	0.00636785
GOTERM_BP_FAT	GO:0006695	cholesterol biosynthetic process	16	MVDA, PRKAA1, PRKAA2, MVK, HMGCS1, MSMO1, HSD17B7, LSS, TM7SF2, CYP51, EBP, CYB5R3, PMVK, DHCR7, LBR, FDFT1	0.00636785
GOTERM_BP_FAT	GO:0009225	nucleotide-sugar metabolic process	19	PARGL, UGP2B, UGP2A, GFPT2, UXS1, PMM2, MPI, GFPT1, UAP1, GFUS.1, GMPPAA, GMPPAB, GMPPB, UGDH, GMDS, PGM3, GNPNAT1, PARGA, GNE	0.00636785
GOTERM_BP_FAT	GO:0045324	late endosome to vacuole transport	19	BECN1, TMEM50A, VTA1, PIK3R4, PTPN23B, CHMP2BB, SNF8, PTPN23A, STAM, CHMP4BB, CHMP1B, CHMP1A, CHMP4C, CHMP2A, CHMP5B, VPS25, VPS36, CHMP7, VPS28	0.00636785
GOTERM_BP_FAT	GO:0042168	heme metabolic process	19	HMOX2B, HMOX1A, HMOX2A, FECH, COX15, CPOX, IBA57, PPOX, ATP5IF1A, ATP5IF1B, ALAD, SNX3, HMBSA, BDH2, UROD, HMBSB, TMEM14CA, FLVCR1, BLVRA	0.00636785
GOTERM_BP_FAT	GO:0031163	metallo-sulfur cluster assembly	18	HSPA9, ZGC:110319, NUBPL, ABCB7, GLRX5, IBA57, HSCB, NARFL, NUBP1, ISCUA, NUBP2, CIAO1, NFU1, NFS1, NDOR1, MMS19, CIAPIN1, FXN	0.00646213
GOTERM_BP_FAT	GO:0016226	iron-sulfur cluster assembly	18	HSPA9, ZGC:110319, NUBPL, ABCB7, GLRX5, IBA57, HSCB, NARFL, NUBP1, ISCUA, NUBP2, CIAO1, NFU1, NFS1, NDOR1, MMS19, CIAPIN1, FXN	0.00646213
GOTERM_BP_FAT	GO:0009069	serine family amino acid metabolic process	17	THA1, SHMT2, GLDC, SHMT1, AMT, THNSL2, CBSB, SRR, CBSA, PSAT1, CTH, PNPO, GCSHA, PHGDH, SEPHS1, SEPHS3, PSPH	0.00646213
GOTERM_MF_FAT	GO:0008234	cysteine-type peptidase activity	95	OTUD4, PIGU, USP38, CAPN1B, USP32, CAPN5A, ZGC:110239, USP34, CTSZ, SI:DKEY-100N23.3, OTUD7B, UFSP2, LMO7B, LMO7A, USP39, CASP9, SENP3A, CASP7, USP54A, UCHL1, CASP8, CASP10, SENP8, SCRN3, CTSK, OTUD6B, CTSBA, SCRN2, CTSH, CTSF, CAPN1, PGPEP1, CTSC, CTSLA, USP9, WU:FA26C03, USP8, USP47, USP7, CAPN2B, USP48, SI:DKEY-239J18.3, SI:DKEY-239J18.2, USP5, USP4, CAPN2A, USP3, YOD1, MGC174155, JOSD2, UCHL3…	0.00780068
GOTERM_CC_FAT	GO:0030659	cytoplasmic vesicle membrane	251	PI4K2B, VPS29, ARCN1A, ARCN1B, ITPR1A, ATP6V0CB, SI:DKEY-16L2.16, SCAMP4, ZFYVE27, RAB14L, WDR91, AP1S2, ANKFY1, SEC22BB, SEC22BA, EHD1B, ECE2B, SYPL2A, B2M, VPS36, SYPL2B, EHD1A, VPS18, STARD3, ATP6V1G1, SCAMP1, CHMP4BB, SCAMP3, SCAMP2, ZFYVE16, WDR81, KDELR3, VPS25, VPS28, MTMR2, SAR1B, MYOFL, SNX3, INPP5B, SNX4, SNX2, MICAL1, VPS11, SCAP, SEC31B, VPS16, VTI1B, SEC31A, SYNRG, SNX18B, SNX18A, SN…	0.00363228
GOTERM_BP_FAT	GO:1904888	cranial skeletal system development	114	TAOK2A, TAOK2B, ITPR1B, MMP14A, PTPN11A, NR3C1, FSCN1A, DCAF7, JAG1B, PSMD7, ZYG11, PLS3, NEK1, PITX2, WLS, GRIA2A, PDGFRB, MEIS1B, PDGFRA, USP7, USP5, OCRL, DICER1, HSPG2, PYGO2, TAPT1B, CFDP1, ILVBL, PTPN11B, KAT6A, SMARCA4A, RBCK1, SHRPRBCK1R, TLN1, PSMD12, SAR1B, NOLC1, LTBP1, ZFP36L2, EIF3EA, PARD3AA, RAP1B, PARD3AB, VCPIP1, SCFD1, BPTF, NIPBLA, GFPT1, PMM2, NIPBLB, PBX4, NR2F2, RAD21A, PHET…	0.00699836
GOTERM_CC_FAT	GO:0061695	transferase complex, transferring phosphorus-containing groups	119	CCNK, SI:DKEY-219C3.2, CCNT1, PRKAB1B, CCNH, PRKAB1A, PIK3R3B, PRKAB2, CSNK2A1, POLRMT, GTF2F1, CCNY, CSNK2B, GTF2F2A, PFKFB1, CTR9, PIK3R4, RTF1, PIK3R1, GTF2E1, GTF2E2, PFKPA, PFKPB, CCNB1, INSRA, ATG101, PRPS1A, PRPS1B, CSNK2A2B, PHKB, CSNK2A2A, LOC137487253, POLA1, POLA2, CDK7, CDK6, LAS1L, CDK4, CDK2, TAF4A, ZGC:86598, PAF1, CDK12, MNAT1, CDK13, POLR2EB, PRKAR1AA, PRKAG1, PRKAR1AB, PIK3CB, C…	0.00404587
GOTERM_MF_FAT	GO:0070628	proteasome binding	11	PSME4B, USP14, PSMD14, ADRM1, RAD23AB, RAD23AA, PSMG1, PSMF1, RAD23B, UCHL5, BAG6L	0.00885993
GOTERM_BP_FAT	GO:0048872	homeostasis of number of cells	78	SPARC, RPLP1, ADNPA, ASH2L, DDX41, CDC73, PHF8, TFR1A, RPS14, UFL1, AKAP10, MAEA, SART3, RPS19, RAC2, FLVCR1, PIEZO1, RPL35, TSPO, ELAVL1A, MEIS1B, LOC108179221, RPS9, HMGCS1, ABCC5, ATP5IF1A, EIF1AXB, ATP5IF1B, FAM210B, ACTR2B, BDH2, CASP21, CSNK2B, NUMB, KIF2C, RPL27, UBE2IB, NUMBL, FECH, UBA5, ARHGEF12B, RPL11, SNX3, CHRAC1, RPS15A, RPS3, RPL18, SEC23B, CLASP2, PTPN9A, CLPXA, CASP3B, CASP3A, F…	0.00739246
GOTERM_BP_FAT	GO:0030099	myeloid cell differentiation	97	SRP19, SPARC, ADNPA, RPS14, MAEA, RPS19, WASLA, RPL35, MEIS1B, DDX18, RPS9, TRIM35-28, ATP5IF1A, ATP5IF1B, RUNX1, CSNK2B, SBDS, RPL27, TLE3B, NUMBL, DNMT1, FECH, UBA5, ARHGEF12B, NLRC3L, AK3, TNFRSF11A, SNX3, JMJD1CB, PLCG1, KDSR, SMAD1, SMARCA1, FER, CDAN1, RPS29, IRF2BP2A, AGO2, PIR, SRPRA, SFXN4, SFXN1, CDIN1, RPLP1, ARPC1B, SRP54, ASH2L, DDX41, CDC73, PHF8, TFR1A, UFL1, AKAP10, FLVCR1, TSPO, …	0.00752448
GOTERM_CC_FAT	GO:0034719	SMN-Sm protein complex	13	GEMIN2, DDX20, SNRPD3L, SNRPD1, SNRPG, GEMIN4, STRAP, GEMIN5, GEMIN6, SNRPE, SMN1, SNRPD3, GEMIN8	0.00444495
GOTERM_CC_FAT	GO:0045239	tricarboxylic acid cycle heteromeric enzyme complex	13	BCKDHA, FH, BCKDHB, DLST, DLDH, KGD4, KAT2A, SUCLA2, ABHD11, SUCLG2, SUCLG1, OGDHB, OGDHA	0.00444495
GOTERM_BP_FAT	GO:0071897	DNA biosynthetic process	24	VCP, PCNA, LIG1, POLDIP2, RPA1, LIG3, PHB, PTGES3A, PRIMPOL, POLD3, POLB, CCN2A, RAD50, PTGES3B, POLD1, POLE2, PCLAF, GAR1, NHP2, POLL, TK1, TERFA, NOP10, POLH	0.00818805
GOTERM_CC_FAT	GO:0000785	chromatin	240	RB1, ZGC:92664, LOC108190746, LOC108190747, TRRAP, CBX1A, RSF1B.1, RRP8, SMC2, SIN3AA, SIN3AB, H3F3B.1, DPF2, KAT8, SETA, NFRKB, SMARCC2, ESCO2, CFDP1, HMGA1A, BRD8B, SMARCAD1B, ZGC:110216, SRCAP, MEAF6, BAZ2A, BAZ2BA, PRDM10, SI:CH1073-159D7.13, HIST1H2A10, SETB, SMARCA5, TASORA, SMARCA1, SI:CH211-113A14.7, H1-0, SMARCA2, LOC562630, LOXL2A, SAP130B, ANP32E, HNRNPD, BRPF3A, BRPF3B, H2AX, PPP1R10,…	0.00444495
GOTERM_CC_FAT	GO:1905354	exoribonuclease complex	16	HBS1L, DIS3, SUPV3L1, EXOSC7, PAN2, WU:FC33B09, EXOSC6, EXOSC5, EXOSC4, EXOSC10, LAS1L, EXOSC9, EXOSC8, EXOSC3, EXOSC2, EXOSC1	0.0044879
GOTERM_BP_FAT	GO:0043248	proteasome assembly	11	PSMD9, PSMD5, PSMD11A, POMP, ADRM1, PSMG3, PSMG4, PSMD11B, PSMG1, PSMG2, ECPAS	0.00843255
GOTERM_BP_FAT	GO:0007010	cytoskeleton organization	367	FMNL2A, PAFAH1B1A, NCKAP1, PAFAH1B1B, ARPC5B, ARPC5A, AVIL, FSCN1A, ROCK2A, POF1B, DPYSL3, LIMA1A, LOC101886015, NAV1A, ANLN2, RHOAA, RHOAC, RHOAB, VASPB, PRKCI, MYH9B, KRT4, WU:FI46H04, ACTN1, PIH1D1, TANGO2, KRT8, SCRIB, ACTN4, WDR73, EML1, DYNC1I2A, EWSR1A, EML2, CD2AP, DYNC1LI1, DYNC1LI2, KATNAL1, MARCKSB, SIK3, MARCKSA, TAGLN2, PPP2R1BA, PPP2R1BB, TLN1, LLGL1, LLGL2, GNE, SDC4, FHL3A, FHL3B,…	0.00844736
GOTERM_BP_FAT	GO:0044087	regulation of cellular component biogenesis	132	CYFIP2, FAM49A, WASHC5, CYFIP1, ARPC5B, ARPC5A, AVIL, MMP14B, MMP14A, SI:CH211-203D1.3, ROCK2A, COTL1, RCC1, SYNPO, ADD3A, SI:DKEY-40C11.2, VASPB, USP8, NF2A, TMOD4, CLIP1A, TMOD2, ATP6AP1B, NF2B, TAPT1B, PREB, KANK4, EPHA3, FAM49BB, SAR1B, FLII, MAPKAP1, MYCBP2, ARHGAP18, EK1, SLAIN2, NRP1B, PLA2G6, LIN7C, LIN7B, NRP1A, MTM1, SNX4, BAG5, EPHB3A, FAM49AL, TWF1A, RHPN2, FLOT1B, TWF1B, CAMSAP1B, SP…	0.00863968
GOTERM_BP_FAT	GO:0006367	transcription initiation at RNA polymerase II promoter	23	GTF2A1, PHF2, DR1, VPS72A, SI:DKEY-219C3.2, CCNH, GTF2B, TAF9, GTF2F1, GTF2E1, GTF2E2, ATAD2B, APEX1, TAF8, TAF4A, TAF7, TAF6, POLR2G, TAF5, POLR2I, TAF2, TAF1, GTF2F2A	0.0088624
GOTERM_MF_FAT	GO:0140713	histone chaperone activity	20	MOV10B.1, VCP, ERCC6L, MOV10B.2, VPS72A, DDX46, DDX55, CHD8, EIF4A3, DDX20, DDX51, CHD1L, SPTY2D1, SUPV3L1, RUVBL2, RUVBL1, SMARCAD1B, ANP32E, ASCC3, RNF213A	0.0109342
GOTERM_MF_FAT	GO:0070403	NAD+ binding	12	UXS1, EHHADH, SIRT4, CRYL1, SIRT5, SIRT6, HADH, SIRT1, HADHAA, SIRT2, HADHAB, SIRT3	0.0109565
GOTERM_MF_FAT	GO:0030234	enzyme regulator activity	383	CCNK, SERPINE2, CCNH, RASA1A, RASA1B, SERPINE1, ITSN1, ZGC:110239, RABGEF1, PREX1, PPP4R1, OPHN1, PSMD2, PSMD3, WDR91, RCC1, PSMD1, PLCE1, TBC1D22A, SI:DKEY-239J18.3, NAA15A, LOC108190639, SI:DKEY-239J18.2, GAPVD1, BCR, WDR81, GNA11A, PSME3, CSNK2B, PSME1, GNA11B, PSME2, RIN3, PPP2R1BA, PREB, PPP2R1BB, CYTH3B, ARHGEF15B, NAA15B, LLGL1, NGEF, LLGL2, LOC101885062, PPP1R37, URI1, LXN, TBC1D9B, ARHGE…	0.0109565
GOTERM_BP_FAT	GO:0006508	proteolysis	423	CAPN1B, ZGC:110239, ZMP:0000000662, HTRA1A, PTPN23B, PTPN23A, HTRA1B, PSMD8, PSMD9, LACTB, PSMD6, RNF114, PSMD7, PSMD2, PSMD3, PSMD1, ECE2B, VPS36, ADAM8B, ADAM8A, CAPN2B, SI:DKEY-239J18.3, SI:DKEY-239J18.2, CAPN2A, ARMC8, WDR81, CLPP, CAPN2L, RBCK1, VPS25, PAMR1A, UBA52, VPS28, NEDD4A, HTRA3B, NEDD4L, AGAP3, ASAH1B, NCSTN, LTA4H, PSMF1, EDEM3, NAPSA, HACE1, ACE, EDEM1, PMM2, LNPEP, SNF8, NPLOC4,…	0.00927631
GOTERM_BP_FAT	GO:0006354	DNA-templated transcription elongation	22	SUPT16H, PCID2, PBRM1L, CTR9, SUPT4H1, SUPT5H, SUPT6H, CDC73, SKIC8, SART3, POLR1D, TCEA2, LEO1, ELOA, TCEA1, POLR1E, PAF1, ELOB, POLR2I, POLR2EB, GLYR1, TEFM	0.00959581
GOTERM_BP_FAT	GO:0008360	regulation of cell shape	40	FMNL2A, RAC3B, CYFIP1, EZRB, RAC1A, RAC1B, CDC42EP1A, PALM2AKAP2, RHOGC, PARD3AB, FAM171A1, RHOGD, PLXNB2A.1, PLXNA2, PALM1B, FN1A, RAC2, MYH14, FN1B, MYH10, PLXNA4, PLXNA3, PLXNB1A, PLXNA1A, TNIKA, MYH9A, PPP1R12A, MYH9B, NF2A, STAT3, PARVAB, PARVAA, NF2B, CDC42EP4B, FMNL3, CDC42EP5, CDC42EP3, PHIP, MSNA, FERMT2	0.00961366
GOTERM_CC_FAT	GO:0008540	proteasome regulatory particle, base subcomplex	11	PSMC1A, PSMD4B, PSMC5, PSMC6, PSMC1B, PSMC3, PSMC4, PSMD2, PSMC2, PSMD1, PSMD4A	0.00535926
GOTERM_MF_FAT	GO:0097747	RNA polymerase activity	18	PRIM1, POLRMT, PRIMPOL, POLR3A, POLR2A, POLR3B, POLR1A, POLR2B, POLR1B, POLR2C, POLR3D, POLR1C, POLR1D, POLR2F, POLR3H, POLR2H, POLR2I, POLR2EB	0.0120757
GOTERM_MF_FAT	GO:0003899	DNA-directed 5'-3' RNA polymerase activity	18	PRIM1, POLRMT, PRIMPOL, POLR3A, POLR2A, POLR3B, POLR1A, POLR2B, POLR1B, POLR2C, POLR3D, POLR1C, POLR1D, POLR2F, POLR3H, POLR2H, POLR2I, POLR2EB	0.0120757
GOTERM_MF_FAT	GO:0034062	5'-3' RNA polymerase activity	18	PRIM1, POLRMT, PRIMPOL, POLR3A, POLR2A, POLR3B, POLR1A, POLR2B, POLR1B, POLR2C, POLR3D, POLR1C, POLR1D, POLR2F, POLR3H, POLR2H, POLR2I, POLR2EB	0.0120757
GOTERM_BP_FAT	GO:0009166	nucleotide catabolic process	42	PFKLA, PFKLB, CNP, ADPGK, ENO1A, ENO1B, SAMHD1, ENO3, FHIT, HK2, PFKPA, PFKPB, HK1, DHTKD1, HINT1, INSRA, PGK1, NUDT18, PGAM1A, UPP1, OGDHB, PGAM1B, OGDHA, NUDT12, PDE4BA, GPIA, NUDT3B, DUT, PDE4D, PKMA, BPGM, ALDOAA, ALDOAB, ALDOCA, DERA, ALDOCB, ADPGK2, GAPDHS, TPI1A, ALDOB, TPI1B, GAPDH	0.0103631
GOTERM_BP_FAT	GO:0006271	DNA strand elongation involved in DNA replication	12	POLD3, GINS1, POLA1, PCNA, LIG1, MCM7, POLD2, POLE3, MCM3, MCM4, LIG3, POLE	0.0104914
GOTERM_MF_FAT	GO:0003779	actin binding	177	FMNL2A, CYFIP1, ARPC5B, GMFB, ARPC5A, AVIL, CALD1A, FSCN1A, SI:CH211-203D1.3, MAEA, POF1B, MPRIP, CFL2, WASLA, CFL1, COTL1, LIMA1A, LOC101886015, PLS3, SYNPO, ADD3A, SI:DKEY-40C11.2, VASPB, MICAL3A, SYNE1A, SYNE1B, MYH9A, MYO1CB, MYH9B, NF2A, MYO1CA, CNN3A, TPM3, WU:FI46H04, ACTN1, CNN3B, TPM1, LOC100537938, XIRP2A, ACTN4, NF2B, INPPL1B, MARCKSB, MARCKSA, INPPL1A, TAGLN2, TLN1, UTRN, RAI14, PPP1R…	0.0123874
GOTERM_CC_FAT	GO:0046540	U4/U6 x U5 tri-snRNP complex	17	LSM5, LSM3, EFTUD2, SNU13A, SMX5, PRPF4, LSM8, SART1, SNU13B, PRPF18, PRPF6, LSM6, SNRPD2, PRPF3, PRPF31, SNRPE, SNRPB	0.00570715
GOTERM_BP_FAT	GO:0031669	cellular response to nutrient levels	39	BECN1, SAMTOR, PRKAA1, SEH1L, PRKAA2, WDR45B, NPRL3, PRKAG1, RRAGCB, CPEB4A, RRAGCA, PAK2B, WDR45, RRP8, PAK2A, RPTOR, PAK1, MAP1LC3B, MAP1LC3A, SESN1, SESN2, LAMP2, NUPR1B, ATG7, GCN1, PAK4, ATG5, GABARAPL2, MIOS, EIF2AK4, RRAGA, DAP, VPS41, XPR1A, DAP1B, GABARAPB, GABARAPA, KPTN, DEPDC5	0.0108529
GOTERM_MF_FAT	GO:0140318	protein transporter activity	14	TOMM40, ATP13A1, TIMM22, TOMM40L, ATAD1B, ATAD1A, SEC61A1A, SEC61A1B, TOMM20B, TIMM23A, TOMM70A, SEC61G, TIMM17A, SEC63	0.0127718
GOTERM_BP_FAT	GO:0010506	regulation of autophagy	53	WACA, WASHC4, MTMR14, CISD1, CISD2, GSK3AB, GBA1, WDR45, RPTOR, UFL1, STK11, FYCO1A, SESN1, SESN2, SI:CH211-197L9.2, KEAP1B, FBXO7, ZGC:110843, DRAM2B, GSK3BB, SH3BP4A, SIRT2, GSK3BA, RRAGA, DAP1B, TBC1D25, DEPDC5, SQSTM1, BECN1, VCP, PRKAA1, PRKAA2, USP10, NPRL3, PSEN2, CLEC16A, MTMR9, RRAGCB, RRAGCA, LARS1B, HSPD1, MTM1, SNX4, ASAH1B, DDRGK1, VPS11, HS1BP3, AP3D1, MTOR, RMC1, TMEM59, DAP, RAB3G…	0.0110536
GOTERM_BP_FAT	GO:0006778	porphyrin-containing compound metabolic process	19	HMOX2B, HMOX1A, HMOX2A, FECH, COX15, CPOX, IBA57, PPOX, ATP5IF1A, ATP5IF1B, ALAD, SNX3, HMBSA, BDH2, UROD, HMBSB, TMEM14CA, FLVCR1, BLVRA	0.01172
GOTERM_BP_FAT	GO:0006613	cotranslational protein targeting to membrane	13	SRP19, ARL6IP1, SSR3, SRP54, SRP68, SRP14, SRP9, SEC61A1A, SEC61A1B, SRP72, SRPRA, SEC61B, SEC63	0.0118923
GOTERM_BP_FAT	GO:0051983	regulation of chromosome segregation	25	SI:CH211-244O22.2, ZWILCH, ZNF207A, ZNF207B, MKI67, AURKB, CDC23, KNTC1, BUB3, SPDL1, LCMT1, BUB1, RCC2, CSNK2A2B, CSNK2A2A, BUB1BA, NDC80, ZW10, PPP2R2D, ANAPC4, ANAPC5, ANAPC1, MAD1L1, ANAPC2, MAD2L1	0.0118923
GOTERM_BP_FAT	GO:0006626	protein targeting to mitochondrion	25	TOMM40, TIMM13, MIPEPA, TIMM50, HSPD1, SAMM50L, SAMM50, GRPEL1, TIMM23A, TIMM17A, PMPCB, PMPCA, ROMO1, DNAJC19, TIMM29, AGK, PAM16, TOMM34, TIMM44, TIMM22, TOMM40L, MFFA, TOMM20B, TOMM70A, DNLZ	0.0118923
GOTERM_CC_FAT	GO:0005852	eukaryotic translation initiation factor 3 complex	14	EIF3HB, EIF3HA, EIF3JA, EIF3EA, EIF3M, EIF3BA, EIF3S10, EIF3K, EIF3I, EIF3G, EIF3S6IP, EIF3F, EIF3C, EIF3D	0.00654163
KEGG_PATHWAY	dre01240:Biosynthesis of cofactors		113	UGP2B, VKORC1L1, UGP2A, PANK2, MPI, CPOX, NADSYN1, LOC103911725, FLAD1, UROD, NME2B.1, FPGS, UGT5C2, EARS2, ALDH2.2, PANK1B, ALDH2.1, OXSM, MAT1A, DLDH, ALDH3A2A, PHOSPHO2, ALDH3A2B, MTHFD2, ZGC:86811, LIPT2, FECH, SHMT2, COX15, UGT5F1, SHMT1, AK1, AK2, AK3, AK4, PPCS, AFMID, PNPO, ADSSL, NADKB, PMM2, GGH, SPRA, COQ7, COQ6, COQ5, COQ4, DHFR, COQ3, GCLC, EPRS1, GGCX, ALPL, SI:CH211-107O10.3, ADSS2…	0.00363715
GOTERM_CC_FAT	GO:0005768	endosome	256	PI4K2B, VPS29, RAB38A, PTPN23B, PTPN23A, SI:DKEY-16L2.16, SCAMP4, ZFYVE27, RAB14L, WDR91, ANKFY1, VPS35, EHD1B, B2M, VPS36, EHD1A, VPS18, STARD3, MON1BB, SCAMP1, CHMP4BB, SCAMP3, SCAMP2, ZFYVE16, WDR81, EPHA4A, SNX27B, RELCH, ATP6V0D1, VPS25, PI4K2A, EPHA3, VPS28, LRPAP1, MTMR2, VPS26C, LPAR1, PIK3R4, EK1, VPS26B, TGOLN2, SNX3, INPP5B, SNX4, AP5M1, SNX2, INPP5F, MICAL1, VPS8, VPS11, SNX7, RAB11FI…	0.00670464
GOTERM_BP_FAT	GO:0009226	nucleotide-sugar biosynthetic process	14	GFPT2, UXS1, PMM2, MPI, GFPT1, UAP1, GFUS.1, GMPPAA, GMPPAB, GMPPB, UGDH, GMDS, PGM3, GNPNAT1	0.0126946
GOTERM_MF_FAT	GO:0005049	nuclear export signal receptor activity	9	XPO4, XPO1B, NUP42, CSE1L, SI:DKEY-24L11.2, XPO6, XPO5, XPO7, XPO1A	0.0151949
GOTERM_BP_FAT	GO:0018279	protein N-linked glycosylation via asparagine	16	DPAGT1, ALG8, ALG6, RPN1, ALG2, ALG12, MAGT1, ALG11, DDOST, DPM1, ZGC:92907, RFT1, STT3A, STT3B, UGGT2, UGGT1	0.0129577
GOTERM_BP_FAT	GO:0006623	protein targeting to vacuole	16	HSPA8, SCARB2A, SCARB2B, VPS13C, MON1BB, VPS13D, VPS13A, PIK3R4, M6PR, AP3D1, VPS37D, SORL1, VPS41, VPS8, LAMP2, MON1A	0.0129577
GOTERM_BP_FAT	GO:0006120	mitochondrial electron transport, NADH to ubiquinone	16	NDUFA8, NDUFB9, NDUFA7, MT-ND4, MT-ND5, NDUFB6, MT-CO1, NDUFA10, NDUFC2, NDUFS8A, MT-ND2, MT-ND1, NDUFS6, NDUFS2, NDUFV2, NDUFV1	0.0129577
GOTERM_MF_FAT	GO:0051540	metal cluster binding	40	PRIM2, ZGC:110319, IREB2, CISD1, ETFDH, CISD2, NDUFS8A, NUBP1, ISCUA, NUBP2, NFU1, AOX6, NFS1, DPH1, POLD1, DPH2, CDK5RAP1, TYW1, UQCRFS1, NDUFV2, NDUFV1, POLE, ZGC:110843, GLRX3, NUBPL, GLRX5, CDKAL1, ELP3, NARFL, SDHB, ZGC:112271, NDUFS7, ERCC2, FDX1, NDUFS2, ACO1, NDUFS1, CIAPIN1, ACO2, FXN	0.01525
GOTERM_MF_FAT	GO:0051536	iron-sulfur cluster binding	40	PRIM2, ZGC:110319, IREB2, CISD1, ETFDH, CISD2, NDUFS8A, NUBP1, ISCUA, NUBP2, NFU1, AOX6, NFS1, DPH1, POLD1, DPH2, CDK5RAP1, TYW1, UQCRFS1, NDUFV2, NDUFV1, POLE, ZGC:110843, GLRX3, NUBPL, GLRX5, CDKAL1, ELP3, NARFL, SDHB, ZGC:112271, NDUFS7, ERCC2, FDX1, NDUFS2, ACO1, NDUFS1, CIAPIN1, ACO2, FXN	0.01525
GOTERM_BP_FAT	GO:0006081	aldehyde metabolic process	28	AKR1A1B, RPE, RPE65B, PARK7, ADH5, ALDH3B1, ESD, PNPO, HYI, BCO1, GATD1, ALDH2.1, IDH1, IDH2, TALDO1, ALDH9A1B, RPIA, ALDH3A2A, PNKD, ALDH3A2B, TPI1A, HAGH, TPI1B, PDXKB, ADH8B, ALDH9A1A.1, PDXKA, ADH8A	0.01328
GOTERM_BP_FAT	GO:0061014	positive regulation of mRNA catabolic process	37	MOV10B.1, MOV10B.2, CELF1, PARN, ZFP36L2, FXR1, ALKBH5, METTL14, TNRC6BB.1, POLR2G, ZFP36L1B, METTL16, DCPS, CNOT6A, ZFP36L1A, DIS3L2, UPF1, TNRC6BA, YTHDF1, YTHDF2, CNOT6L, RC3H1A, SAMD4A, LSM1, DICER1, PATL1, PAN2, CNOT7, PDE12, CNOT1, CNOT2, AGO2, CNOT3A, CNOT8, DCP1A, DCP2, DCP1B	0.0136735
KEGG_PATHWAY	dre01250:Biosynthesis of nucleotide sugars		32	UGP2B, UGP2A, GALT, UXS1, MPI, UAP1, GMPPAA, GMPPAB, HK2, HK1, GMPPB, NANP, GMDS, FPGT, PGM3, GNPNAT1, PGM2, PGM1, GKUP, GPIA, NANSA, GFPT2, PMM2, GFPT1, GFUS.1, CMASA, UGDH, GALE, NAGK, FCSK, GNE, GALK1	0.00399711
GOTERM_BP_FAT	GO:0007052	mitotic spindle organization	31	VCP, DCTN2, ABRAXAS1, ZNF207A, ZNF207B, BCCIP, ABRAXAS2, KIF11, AURKB, AURKA, PTPA, SPAST, RACGAP1, NUF2, ZGC:86764, CLASP2, ARHGEF10, AFG2B, PLK1, ZGC:112102, CLASP1A, KIF23, TUBG1, CKAP5, DYNC1I2A, EWSR1A, NDC80, KIF4, KIFC1, TACC1, CCDC61	0.0139247
GOTERM_BP_FAT	GO:1901991	negative regulation of mitotic cell cycle phase transition	34	WACA, RB1, KANK2, AVEN, ABRAXAS1, ZWILCH, ZNF207A, ZNF207B, DLG1A, AURKB, BABAM1, BABAM2, DLG1B, ORC1, CHEK1, KNTC1, BUB3, NBN, SPDL1, TOPBP1, BUB1, INTS3, MRE11A, CHMP4BB, BUB1BA, RBL2, RBL1, ZFYVE19, ZW10, CHMP4C, CDK1, NABP1A, MAD1L1, MAD2L1	0.0139726
GOTERM_BP_FAT	GO:0010639	negative regulation of organelle organization	53	SLC35F6, SVILA, GMFB, ZWILCH, AVIL, SVILD, SSH2A, SI:CH211-203D1.3, CAPZB, KNTC1, SPDL1, ADD3A, SPTAN1, SI:CH211-266I6.3, ARPIN, APC2, TMOD4, TMOD2, KANK1B, ZW10, KANK1A, CAMSAP2A, TERFA, SLC25A5, MAD1L1, GSNA, KANK4, KANK2, CAPGB, FLII, ZNF207A, ZNF207B, OMA1, ADD1, MTM1, LMOD1B, TWF1A, RHPN2, BUB3, TWF1B, CAMSAP1B, BUB1, SCINLA, SPTBN1, SPTBN2, SCINLB, VAT1, BUB1BA, CAMSAP3, CAPZA1A, CAPZA1B, T…	0.0140434
GOTERM_MF_FAT	GO:0140030	modification-dependent protein binding	48	RNF31, UFD1L, PHF2, VCP, UBXN1, MINDY1, UHRF1, ABRAXAS1, CBX1A, UBL7B, ING5A, CBX3A, OTUD7B, ABRAXAS2, SGF29, BRCC3, RRP8, PHF8, BAG6, PSME4B, BABAM2, PSMD4B, ING2, UIMC1, NBN, IKBKG, BRD7, UBQLN4, PSMD4A, BRD4, BPTF, CBX5, AFG2B, ATRX, RAD23AB, RAD23AA, BRD3A, YWHAG1, BRD3B, CHD1L, LRWD1, RAD23B, TDRD3, MLLT1B, CARM1, SQSTM1, BAG6L, GLYR1	0.016699
GOTERM_BP_FAT	GO:0000027	ribosomal large subunit assembly	9	DDX28, RPL5B, RPL5A, EIF6, BXDC2, MRTO4, RPF2, NOP53, MDN1	0.0140956
GOTERM_BP_FAT	GO:0099022	vesicle tethering	9	STARD3, STARD3NL, ZGC:153240, EXOC4, EXOC6B, EXOC6, TBC1D23, FAM91A1, WDR11	0.0140956
GOTERM_BP_FAT	GO:0034475	U4 snRNA 3'-end processing	9	WU:FC33B09, EXOSC7, EXOSC6, EXOSC5, EXOSC4, EXOSC9, EXOSC8, EXOSC3, EXOSC2	0.0140956
GOTERM_CC_FAT	GO:0008023	transcription elongation factor complex	29	CCNK, CCNT1, CTR9, SUPT4H1, RTF1, AFF4, SUPT6H, CDC73, SSRP1A, SSRP1B, ELOCA, ELOCB, LEO1, ELOA, ELOB, NELFB, NELFCD, NELFA, SI:CH73-61D6.3, NELFE, SUPT16H, ELP4, SUPT5H, MLLT1B, MMS22L, SKIC8, PAF1, CDK12, CDK13	0.00798203
GOTERM_BP_FAT	GO:0000075	cell cycle checkpoint signaling	39	WACA, ABRAXAS1, ZWILCH, ZNF207A, ZNF207B, AURKB, BABAM1, BABAM2, UFL1, ORC1, CHEK2, CHEK1, KNTC1, BUB3, NBN, TP53BP1, SPDL1, TOPBP1, BUB1, CDT1, INTS3, MRE11A, EIF2AK4, CHMP4BB, BUB1BA, FANCD2, ZFYVE19, ZW10, CHMP4C, CDK1, TIMELESS, RAD1, ATM, TRIP13, NABP1A, MAD1L1, ATR, RAD9A, MAD2L1	0.0145692
GOTERM_BP_FAT	GO:0072665	protein localization to vacuole	27	SCARB2A, SCARB2B, PIK3R4, PTPN23B, PTPN23A, VPS8, LAMP2, VPS36, HSPA8, VPS13C, MON1BB, VPS13D, VPS13A, M6PR, AP3D1, SH3BP4A, GLMP, VPS37D, STAM, SNF8, SORL1, LMBRD1, VPS41, LAMTOR4, VPS25, MON1A, VPS28	0.014616
GOTERM_CC_FAT	GO:0005769	early endosome	91	PLEKHF2, PI4K2B, WASHC5, GGA3A, SNX12, WASHC2C, RAB22A, MAP2K2A, MAP2K2B, EEA1, SNX8A, RAB14L, WDR91, WASH1, EHD1B, APPL2, APPL1, EHD1A, GATD1, SH3GL1A, GRIPAP1, ABCC4, MAP2K1, MMGT1, VPS33A, SH3GL1B, ABCB6A, OCRL, RABEP1, ZFYVE16, RAB31, WDR81, HGS, EPHA4A, SNX27B, WDFY1, ATP6V0D1, STAM2, EPHA3, VAMP3, MTMR2, RAB5B, RAB5C, TMEM230A, TGFBRAP1, EK1, LDLRB, ARL8BB, LDLRA, ARL8BA, F8A, LDLRAP1A, PLD…	0.00803509
KEGG_PATHWAY	dre04114:Oocyte meiosis		86	CALM3A, CALM3B, CPEB4B, ITPR1B, ITPR1A, CPEB4A, CAMK2G1, SMC3, PPP3CA, PPP1CC, FBXW11A, FBXW11B, CDC23, RPS6KA3A, RPS6KA2, RPS6KA1, RPS6KA3B, PPP2R5CA, CUL1B, CUL1A, PPP2R5CB, YWHAH, SKP1, ADCY2B, IGF1RA, MAP2K1, IGF1RB, YWHAQB, MAPK14B, YWHAE1, PPP2R5D, ADCY6B, YWHAQA, ADCY6A, YWHAZ, SMC1AL, RBX1, YWHAE2, ADCY9, PPP3R1B, PPP1CBL, ANAPC4, PPP2R1BA, ANAPC5, MAPK14A, PPP2R1BB, MAD1L1, ANAPC1, ANAPC…	0.00424786
GOTERM_MF_FAT	GO:0019003	GDP binding	20	RASEF2, RASEF, LOC100332969, RRAS2, ARL3B, RAP2C, RAP1B, NRAS, RAP2B, ZGC:55558, RRAS, RAP1AA, RAP1AB, HRASA, KRAS, RALAB, RHEBL1, RALBA, RALBB, RALAA	0.0177841
GOTERM_MF_FAT	GO:0030170	pyridoxal phosphate binding	31	PYGB, DDC, OAT, PDXDC1, SHMT2, GLDC, SHMT1, ABAT, ACCS, SRR, NFS1, SGPL1, SPTLC1, MARC1, PYGMA, PYGMB, GOT1, PHYKPL, GPT2, PLPBP, THNSL1, THNSL2, GCAT, GOT2B, SPTLC2A, SPTLC2B, PSAT1, CTH, GOT2A, KYAT1, KYAT3.2	0.0177841
GOTERM_MF_FAT	GO:0070279	vitamin B6 binding	31	PYGB, DDC, OAT, PDXDC1, SHMT2, GLDC, SHMT1, ABAT, ACCS, SRR, NFS1, SGPL1, SPTLC1, MARC1, PYGMA, PYGMB, GOT1, PHYKPL, GPT2, PLPBP, THNSL1, THNSL2, GCAT, GOT2B, SPTLC2A, SPTLC2B, PSAT1, CTH, GOT2A, KYAT1, KYAT3.2	0.0177841
GOTERM_MF_FAT	GO:0017116	single-stranded DNA helicase activity	28	ERCC6L, MCM7, CHD9, CHD8, CHD6, CHD5, CHD3, CHD2, CHTF18, CHD1, HELB, WRN, RUVBL2, RUVBL1, ASCC3, CHD4B, CHD4A, ATRX, RECQL, CHD1L, ERCC2, SMARCAD1B, MCM3, MCM4, MCM5, MCM6, MCM2, GTF2F2A	0.0177841
GOTERM_CC_FAT	GO:0033116	endoplasmic reticulum-Golgi intermediate compartment membrane	20	RAB2A, TMED10, SURF4, YIF1A, ZDHHC20A, YIF1B, ZDHHC20B, VMP1, GOLGA2, VMA21, TMED3, TMED2, SEC22BB, SEC22BA, ERGIC3, TMED7, ERGIC2, TMED1B, ERGIC1, TMED5	0.00880919
GOTERM_CC_FAT	GO:0030008	TRAPP complex	12	TRAPPC2, TRAPPC3, TRAPPC1, TRAPPC2L, TRAPPC6BL, TRAPPC6B, TRAPPC10, TRAPPC4, TRAPPC5, TRAPPC12, TRAPPC8, TRAPPC13	0.00889928
GOTERM_CC_FAT	GO:0045240	alpha-ketoacid dehydrogenase complex	12	BCKDHA, PDHX, KAT2A, ABHD11, BCKDHB, DLST, PDHB, DLAT, DLDH, OGDHB, OGDHA, KGD4	0.00889928
GOTERM_BP_FAT	GO:0061025	membrane fusion	45	STX12, STX5AL, STX17, STX16, GOSR2, GOSR1, USO1, TGFBRAP1, DYSF, RAB38A, SI:CH73-234B20.5, ARL8BA, RAB34A, MYOFL, STX10, VCPIP1, BMB, VPS8, STX4, SEC22BB, SEC22BA, SNAP29, VPS39, SNAP23.1, VTI1B, HACE1, LOC110440104, STX8, YIPF4, YIPF5, MYOF, HUWE1, ZGC:100918, TMEM175, NSFL1C, PIKFYVE, STX7L, VPS41, SYBL1, VAMP4, RAB7B, STX12L, BET1, RAB7A, VAMP3	0.0168492
GOTERM_MF_FAT	GO:0015399	primary active transmembrane transporter activity	65	MT-ND4, MT-ND5, MT-CO1, ATP2A3, ATP6V1AA, ATP6V1AB, ATP2A1, MT-ND2, ATP6V0CB, MT-ND1, ATP2A2A, ATP6V0A2B, NNT, ATP2A2B, UQCRFS1, TAP2T, ABCD3A, ATP7A, ABCD3B, ATP1A1A.1, ABCA4A, ABCC3, ABCC4, ABCC1, ATP6V1G1, ABCC8, ABCC5, ABCB6A, TAP1, ATP6V1E1B, ATP6V1E1A, ATP6V1BA, SI:DKEY-28B4.8, ATP6V0A1A, NDUFS7, ATP2B1A, ATP6V1B2, NDUFS3, NDUFS1, NNT2, MT-CO2, ATP6V0D1, ABCB7, ABCB8, ATP6V1C1A, ATP1A3A, AT…	0.0199918
GOTERM_BP_FAT	GO:0050770	regulation of axonogenesis	35	ROBO2, ARHGAP35A, ARHGAP35B, SLIT1A, PAK2B, NRP1A, DPYSL2B, PARD6GB, PAK2A, CASP9, PARD3AB, PAK1, SPAST, ZFYVE27, EPHB3A, DIP2BA, PLXNB2A.1, DPYSL3, PLXNA2, SLIT3, DBNLB, SLIT2, SI:DKEY-40C11.2, PLXNA4, PLXNA3, PLXNB1A, PLXNA1A, CASP3A, PIK3CA, GAN, EPHA4A, RUFY3, MAPK14A, DBN1, TNCB	0.0172888
GOTERM_MF_FAT	GO:0016830	carbon-carbon lyase activity	30	MVDA, DDC, PDXDC1, UXS1, NPL, CLYBL, HMGCL, SGPL1, DDT, UROD, TYW1, HACL1, PCK2, ARMT1, FAHD1, THA1, CPDP, ALDOAA, ALDOAB, PAICS, ALDOCA, PISD, DERA, ALDOCB, GGCX, ILVBL, CRY4, ECHDC1, ALDOB, UMPS	0.0200523
GOTERM_MF_FAT	GO:0000340	RNA 7-methylguanosine cap binding	10	CYFIP1, EIF4E3, NCBP2, EIF4E1C, AGO2, NCBP3, EIF4EB, EIF4E2RS1, DCPS, EIF4EA	0.0200523
GOTERM_BP_FAT	GO:0032984	protein-containing complex disassembly	40	VCP, WDR1, ATAD2B, MAP1LC3B, MAP1LC3A, EEF2K, NAPBB, STMN1A, MICAL1, CFL2, LAMP2, CFL1, ETF1B, TWF1A, TWF1B, MICAL3A, HSPA8, SH3GL1A, GABARAPL2, HEMK1, NSFA, NSFB, SH3GL1B, AFG2B, LIX1L, PYM1, TFIP11, DNAJC17, ATG12, GAK, ATP6V0A1A, NAPAA, KANSL2, SNX14, NAPAB, SPNS1, GABARAPB, GABARAPA, ABCE1, MTRF1L	0.0175154
GOTERM_MF_FAT	GO:0008175	tRNA methyltransferase activity	18	TRMT10A, TRMT10C, METTL1, NSUN2, METTL2A, NSUN3, THUMPD3, TRMT1, TRMT2A, FTSJ1, ALKBH8, TARBP1, TRMT5, TRMT13, TRMT44, TRMT61A, TRMT61B, TRMT1L	0.0205849
GOTERM_MF_FAT	GO:0016620	oxidoreductase activity, acting on the aldehyde or oxo group of donors, NAD or NADP as acceptor	18	ALDH2.2, ALDH2.1, ALDH9A1B, ALDH1L2, ALDH4A1, ALDH6A1, ALDH3A2A, ALDH3A2B, ALDH5A1, ALDH3B1, GAPDHS, ALDH16A1, FAR1, ALDH18A1, ALDH9A1A.1, ADH8B, GAPDH, ALDH7A1	0.0205849
GOTERM_BP_FAT	GO:0005977	glycogen metabolic process	25	UGP2B, PYGB, UGP2A, AGLA, WDR45B, HDAC8, WDR45, PPP1CC, PPP1CAA, RB1CC1, PPP1CAB, PHKG2, GYG1A, AKT1, ATG3, PYGMA, PHKA1A, PYGMB, WIPI1, PHKB, WIPI2, ATG12, PPP1CBL, ATG2A, GBE1B	0.0182483
GOTERM_BP_FAT	GO:0032981	mitochondrial respiratory chain complex I assembly	20	MT-ND4, MT-ND5, TIMMDC1, NUBPL, NDUFA12, NDUFB3, NDUFS8A, MT-ND2, SI:DKEY-88P24.11, TMEM186, FOXRED1, MT-ND1, NDUFS7, NDUFAF6, NDUFAF7, NDUFS5, NDUFAF4, TMEM126A, NDUFAF3, RPL37	0.0185331
GOTERM_BP_FAT	GO:0010257	NADH dehydrogenase complex assembly	20	MT-ND4, MT-ND5, TIMMDC1, NUBPL, NDUFA12, NDUFB3, NDUFS8A, MT-ND2, SI:DKEY-88P24.11, TMEM186, FOXRED1, MT-ND1, NDUFS7, NDUFAF6, NDUFAF7, NDUFS5, NDUFAF4, TMEM126A, NDUFAF3, RPL37	0.0185331
KEGG_PATHWAY	dre04150:mTOR signaling pathway		114	PDPK1B, CAB39L1, MAP2K2A, MAP2K2B, ZGC:123305, TSC1A, STK11, TSC1B, RPS6KA3A, AKT2, RPS6KA2, SESN2, RPS6KA1, RPS6KA3B, HRASA, AKT1, RHOAA, PIK3R3B, RHOAC, RHOAB, ATP6V1G1, MAP2K1, GRB10B, CLIP1A, RPS6, TSC2, ATP6V1E1B, ATP6V1E1A, RRAGA, EIF4E1C, SEH1L, MAPKAP1, NPRL3, GRB2A, GRB2B, PIK3R1, PRKCAA, ATP6V1C1A, PRKCAB, INSRA, SLC3A2B, DVL2, EIF4EBP1, ATP6V1H, DVL3, SLC38A9, WNT1, ATP6V1D, ATP6V1F, F…	0.00504278
GOTERM_BP_FAT	GO:0097435	supramolecular fiber organization	200	ARPC5B, ARPC5A, AVIL, FSCN1A, POF1B, PLOD1A, DPYSL3, LIMA1A, RHOAA, RHOAC, RHOAB, VASPB, MYH9B, KRT4, TANGO2, KRT8, P3H4, WDR73, CD2AP, MARCKSB, MARCKSA, TAGLN2, TLN1, GNE, SDC4, SDC2, FLII, MYO6A, SLAIN2, IQGAP1, IQGAP3, FAM171A1, CSRP1A, RHOCA, SPAST, MICAL1, LOXL3A, WWTR1, MYO5AA, MYO5AB, TMSB2, MARCKSL1B, AIF1L, MARCKSL1A, VANGL2, GNA13A, LOXL2A, GNA13B, CDC42L, ACHE, SVILA, HIP1, CCDC88AB, S…	0.0188856
KEGG_PATHWAY	dre04136:Autophagy - other		25	BECN1, PIK3R4, RPTOR, PPP2CB, ATG101, MLST8, ATG7, ATG5, GABARAPL2, ATG3, ATG9A, ATG10, WIPI1, WIPI2, MTOR, ATG12, PPP2CAA, ATG16L1, ATG2A, ATG4C, GABARAPB, ATG4B, ATG4A, PIK3C3, GABARAPA	0.00504278
GOTERM_BP_FAT	GO:0006302	double-strand break repair	64	SWSAP1, PRDM9, MCM7, SMC5, POLB, BABAM1, BABAM2, ZFYVE26, HPF1, PAXX, UIMC1, POLL, NBN, WDR48B, PARP3, PARP1, PARP2, RECQL, NSMCE1, LIG3, ACTR8, MMS22L, FANCD2, SMARCAD1B, MCM3, MCM4, MCM5, MCM6, MCM2, UBE2NB, VCP, ABRAXAS1, PRKDC, SI:DKEY-119F1.1, BRCC3, SAMHD1, WRN, PPP4CB, CDC45, MTA1, ZSWIM7, NHEJ1, GINS2, XRCC6, XRCC4, XRCC5, NIPBLA, GINS4, NIPBLB, RPA1, XRCC1, RPA2, MRE11A, RAD21A, RAD21B, …	0.0189571
GOTERM_CC_FAT	GO:0098588	bounding membrane of organelle	524	PI4K2B, VPS29, ARCN1A, ARCN1B, XYLT2, TMEM97, SCAMP4, SAMM50L, ZFYVE27, HS2ST1B, WDR91, AP1S2, ANKFY1, ECE2B, VPS36, WLS, STARD3, VPS18, GABARAPL2, CHST2B, CHST2A, SCAMP1, ATG12, SCAMP3, SCAMP2, MFFA, ARMC1, TOMM20B, ZFYVE16, TOMM20A, WDR81, UNC50, GABARAPB, FAR1, RPL27, GABARAPA, VPS25, VPS28, MTMR2, SEH1L, SAR1B, RHOT2, CYB5R3, VPS11, PLCG2, ST3GAL5, VPS16, VTI1B, HACE1, SNF8, EHD3, ARF6A, ARF6…	0.0102494
KEGG_PATHWAY	dre00670:One carbon pool by folate		30	MTHFD1A, AHCY, SHMT2, GLDC, SHMT1, MTR, MAT2B, TYMS, ALDH1L2, ATIC, MTHFD1L, MTHFD1B, AMT, MTHFR, MAT1A, DLDH, GNMT, DHFR, CBSB, MAT2AA, CBSA, MAT2AB, AHCYL2B, MTHFD2, CTH, CHDH, GCSHA, GART, MAT2AL, ALDH7A1	0.00504278
GOTERM_BP_FAT	GO:0006637	acyl-CoA metabolic process	34	ACLYA, MVDA, ACSS2, MVK, ACOT20, DLST, ACSL4A, FITM2, PDHB, ACACA, ELOVL1B, ELOVL1A, MCEE, PMVK, DLAT, ACSS1, AASS, ACOT9.1, PDHX, ACOT8, ACOT7, HMGCS1, ELOVL5, ACSL3B, GCDHA, ACSL1A, GCDHB, ELOVL6, ACSL3A, ACSL1B, SUCLA2, SUCLG2, FAR1, PDHA1A	0.0192708
GOTERM_BP_FAT	GO:0060216	definitive hemopoiesis	34	LTV1, SMARCD1, DNMT1, DDX46, SMYD5, SUMO3A, METAP2B, NOL9, CBL, HDAC6, PBX1A, ADTRP1, SMARCC1A, SUMO1, DHX15, GAR1, LPLA, TOPBP1, HSP70L, SF3B1, MEIS1B, SUMO2B, MYEF2, CPSF1, MIB1, RUNX1, CCN2A, DKC1, NACA, UBE2IA, SAE1, UBE2IB, RPS24, ZNF574	0.0192708
GOTERM_BP_FAT	GO:0035383	thioester metabolic process	34	ACLYA, MVDA, ACSS2, MVK, ACOT20, DLST, ACSL4A, FITM2, PDHB, ACACA, ELOVL1B, ELOVL1A, MCEE, PMVK, DLAT, ACSS1, AASS, ACOT9.1, PDHX, ACOT8, ACOT7, HMGCS1, ELOVL5, ACSL3B, GCDHA, ACSL1A, GCDHB, ELOVL6, ACSL3A, ACSL1B, SUCLA2, SUCLG2, FAR1, PDHA1A	0.0192708
GOTERM_BP_FAT	GO:0035459	vesicle cargo loading	10	SEC23A, SEC24B, SEC24A, MIA2, MIA3, SEC24D, SEC23B, SEC24C, SEC31B, SEC31A	0.0193245
GOTERM_BP_FAT	GO:0016075	rRNA catabolic process	10	EXOSC7, EXOSC6, EXOSC5, EXOSC4, XRN1, DIS3, RNASET2, EXOSC9, EXOSC8, PELO	0.0193245
GOTERM_BP_FAT	GO:0006661	phosphatidylinositol biosynthetic process	39	HYCC1, PIGS, PI4K2B, VAC14, PIGU, PGAP1, PIGO, PIGN, PIGQ, PIP4K2CA, SI:CH211-160O17.2, PIK3CB, PIK3C2A, PIP4K2AA, PIGW, PIP4K2AB, PI4KAA, PIP5K1AA, PIP5K1AB, ITPKCB, IMPA1, BPNT2, BPNT1, CDIPT, MBOAT7, SLC30A5, TTC7B, ITPKB, DPM1, PIGB, DPM3, PIK3CA, ITPKA, PIGK, PIK3C3, PI4KB, EFR3BB, PIGG, PI4K2A	0.0194157
GOTERM_BP_FAT	GO:0043244	regulation of protein-containing complex disassembly	39	MTPN, SVILA, CAPGB, AVIL, FLII, EIF5A2, SVILD, MAP1AB, CLEC16A, ADD1, SPAST, CAPZB, LMOD1B, PCF11, FYCO1A, OGFOD1, TWF1A, ADD3A, TWF1B, CAMSAP1B, SPTAN1, MAP1SA, SI:CH211-266I6.3, SCINLA, SPTBN1, SPTBN2, SCINLB, APC2, EIF5A, TMOD4, TMOD2, CAMSAP3, SCAF4A, SCAF4B, CAPZA1A, CAPZA1B, TBC1D25, CAMSAP2A, GSNA	0.0194157
KEGG_PATHWAY	dre03430:Mismatch repair		18	RFC5, RFC3, RFC4, PCNA, LIG1, RFC1, RFC2, RPA1, RPA2, MLH1, POLD3, MSH6, MSH2, EXO1, POLD1, RPA3, POLD2, SSBP1	0.00505747
GOTERM_BP_FAT	GO:0051085	chaperone cofactor-dependent protein refolding	19	HSP70.3, HSPA9, HSP70.2, HSPA8, TOR2A, HSP70.1, HSPA5, ST13, DNAJB1A, HSC70, HSPA14, HSPE1, HSPA13, DNAJB5, HSPA8B, DNAJB1B, TOR1, HSP70L, HSPA1B	0.0197256
GOTERM_MF_FAT	GO:0008092	cytoskeletal protein binding	301	FMNL2A, PAFAH1B1A, VEZT, CYFIP1, PAFAH1B1B, ARPC5B, ARPC5A, GMFB, AVIL, FSCN1A, MPRIP, POF1B, LIMA1A, LOC101886015, SYNPO, GTSE1, VASPB, MYH9A, NF2A, MYH9B, WU:FI46H04, ACTN1, LOC100537938, ACTN4, NF2B, EML1, MAPK8IP3, EML2, KATNAL1, IFT81, INPPL1B, MARCKSB, MARCKSA, INPPL1A, TAGLN2, KIF20A, TLN1, LLGL1, LLGL2, FHL3A, FHL3B, FLII, ABLIM1B, MYO6A, MAP1AB, IQGAP1, IQGAP3, ACTR3B, SKA2, ARL3B, EPB41…	0.0230485
GOTERM_BP_FAT	GO:0046856	phosphatidylinositol dephosphorylation	24	MTMR10, MTMR2, MTMR12, MTMR11, MTMR8, MTMR9, SACM1LA, TPTE, OCRL, SACM1LB, INPP5KA, MTMR4, FIG4A, MTMR6, MTM1, INPP5B, PIP4P2, SYNJ1, INPP5F, INPPL1B, PTENA, INPPL1A, PTENB, INPP5L	0.0198463
GOTERM_MF_FAT	GO:0016668	oxidoreductase activity, acting on a sulfur group of donors, NAD(P) as acceptor	11	SELENOT1B, SELENOT1A, TXNRD3, NXN, IFI30A, GSR, SELENOT2, TXNDC12, DLDH, TXNRD2.2, TXNDC17	0.0232737
GOTERM_MF_FAT	GO:0050997	quaternary ammonium group binding	16	ESYT1A, ESYT2A, TKTB, ESYT1B, PITPNB, PITPNBL, PCTP, DHTKD1, PCYT1AB, PITPNAA, ILVBL, PCYT1BA, PCYT1AA, HACL1, OGDHB, OGDHA	0.0233921
GOTERM_CC_FAT	GO:0019773	proteasome core complex, alpha-subunit complex	10	PSMA5, PSMA3, PSMA4, PSMA6L, PSMA1, PSMA6B, PSMA6A, PSMA2B, PSMA2A, PSMA8	0.0113173
GOTERM_CC_FAT	GO:0030126	COPI vesicle coat	10	COPB2, ARCN1A, COPA, ARCN1B, COPB1, TMED3, COPZ2, COPG2, COPZ1, COPE	0.0113173
GOTERM_BP_FAT	GO:0000288	nuclear-transcribed mRNA catabolic process, deadenylation-dependent decay	18	CNOT6L, RC3H1A, LSM1, PARN, SAMD4A, PATL1, PAN2, CNOT7, CNOT1, PDE12, CNOT2, CNOT3A, CNOT8, DCP1A, DCPS, DCP2, CNOT6A, DCP1B	0.0212412
GOTERM_MF_FAT	GO:0031386	protein tag activity	12	ZGC:66388, SUMO2B, SUMO1, URM1, SUMO3A, SUMO3B, ISG15, NEDD8, RPS27A, UBA52, NEDD8L, ATG12	0.0248276
GOTERM_MF_FAT	GO:0141047	molecular tag activity	12	ZGC:66388, SUMO2B, SUMO1, URM1, SUMO3A, SUMO3B, ISG15, NEDD8, RPS27A, UBA52, NEDD8L, ATG12	0.0248276
KEGG_PATHWAY	dre03420:Nucleotide excision repair		39	PCNA, CCNH, POLD3, POLR2A, POLR2B, POLR2C, POLD1, POLD2, POLR2F, POLR2G, POLR2H, POLR2I, POLE, RFC5, RFC3, RFC4, LIG1, RFC1, RFC2, RPA1, RAD23AB, RPA2, RAD23AA, GTF2H2, GTF2H3, RAD23B, RBX1, CUL4A, DDB1, CDK7, ERCC4, POLE2, ERCC1, RPA3, POLE3, ERCC2, MNAT1, POLR2EB, CUL4B	0.00557764
GOTERM_MF_FAT	GO:0052744	phosphatidylinositol monophosphate phosphatase activity	14	MTMR10, MTMR2, MTMR12, MTMR11, MTMR14, MTMR8, SACM1LA, SACM1LB, MTMR4, MTMR6, MTM1, INPP5F, PTENA, PTENB	0.0251155
GOTERM_BP_FAT	GO:1905818	regulation of chromosome separation	17	ZWILCH, ZNF207A, ZNF207B, CSNK2A2B, BUB1BA, CSNK2A2A, NDC80, CDC23, ZW10, ANAPC5, KNTC1, SPDL1, BUB3, LCMT1, BUB1, MAD1L1, MAD2L1	0.0226822
GOTERM_BP_FAT	GO:1903008	organelle disassembly	17	VCP, GFM2, AFG2B, LTN1, TRIP4, VRK1, UFSP2, MTIF3, UFL1, SKIC8, SPAST, DDRGK1, RACK1, ASCC3, ZNF598, PELO, MACF1A	0.0226822
GOTERM_BP_FAT	GO:1902969	mitotic DNA replication	11	GINS1, POLA1, RAD51, CDC45, LIG1, GINS3, RTF2, MCM3, MCM4, MCM6, MCM2	0.0227202
GOTERM_BP_FAT	GO:0016074	sno(s)RNA metabolic process	11	WU:FC33B09, FBL, EXOSC6, RNF113A, EXOSC5, EXOSC4, EXOSC10, DKC1, LARP7, EXOSC3, EXOSC2	0.0227202
GOTERM_CC_FAT	GO:0034518	RNA cap binding complex	13	LOC110440214, EIF4E3, NCBP2, EIF4EB, EIF4E2RS1, EIF4EA, EIF4G3A, EIF4G3B, EIF4G2A, EIF4G1A, EIF4E1C, EIF4G2B, LOC101885456	0.0122383
GOTERM_CC_FAT	GO:0000178	exosome (RNase complex)	13	HBS1L, DIS3, EXOSC7, WU:FC33B09, EXOSC6, EXOSC5, EXOSC4, EXOSC10, EXOSC9, EXOSC8, EXOSC3, EXOSC2, EXOSC1	0.0122383
GOTERM_CC_FAT	GO:0005885	Arp2/3 protein complex	13	ACTR3, ARPC5B, ARPC5A, ARPC1B, ARPC1A, ARPC4, ACTR2A, ARPC5LB, ARPC5LA, ARPC4L, ACTR2B, ARPC2, ARPC3	0.0122383
GOTERM_CC_FAT	GO:0030137	COPI-coated vesicle	13	COPB2, ARCN1A, COPA, ARCN1B, CCDC115, COPB1, COPZ2, KDELR2A, COPZ1, TMED3, COPG2, KDELR3, COPE	0.0122383
KEGG_PATHWAY	dre04120:Ubiquitin mediated proteolysis		89	UBE3C, UBE2D2, LOC100331775, UBE3A, PRPF19, CDC34A, UBE2Z, CDC34B, CUL5A, HERC4, FBXW11A, HERC3, HERC2, FBXW11B, CDC23, UBE2Q2, ELOCA, ELOCB, FBXO4, SI:CH1073-205C8.3, ELOB, VHLL, CUL1B, KEAP1B, CUL1A, PIAS4A, SKP1, FBXO2, UBE2E2, UBE4A, UBE4B, LOC567670, UBE2D1B, PIAS2, RBX1, UBE2D1A, DDB1, UBE2R2, ANAPC4, BIRC6, ANAPC5, UBE2IA, UBA52, UBE2IB, ANAPC1, BIRC2, ANAPC2, UBE2NB, NEDD4A, UBE2NA, UBA7,…	0.00586783
KEGG_PATHWAY	dre03410:Base excision repair		33	FEN1, PCNA, PNKP, POLB, POLD3, UNGA, POLD1, POLD2, POLL, PARGA, POLE, RFC5, PARP3, RFC3, PARP4, RFC4, LIG1, PARP1, RFC1, RFC2, PARP2, TDG.1, XRCC1, LIG3, HMGB1B, HMGB1A, APTX, SMUG1, POLE2, APEX1, TDP1, POLE3, ADPRS	0.00586783
GOTERM_BP_FAT	GO:0008088	axo-dendritic transport	22	PAFAH1B1A, VEZT, PAFAH1B1B, STAU1, AP3B1A, STAU2, PSEN2, AP3D1, ARL8BB, KIF5BA, MAPK8IP3, ARL8BA, KIF5BB, MGARPA, SPAST, KIF3A, DTNBP1A, MFN2, KIF1B, SPG11, ACTR10, ARL8A	0.0242408
GOTERM_BP_FAT	GO:0051225	spindle assembly	29	ABRAXAS1, TUBGCP2, ZNF207A, ZNF207B, BCCIP, ABRAXAS2, KIF11, AURKB, RACGAP1, HAUS7, MAPRE1B, ZGC:86764, CLASP2, ARHGEF10, MAPRE1A, CLASP1A, HAUS6, KIF23, EWSR1A, CSNK1DA, INCENP, KIFC1, TUBGCP5, PPP2R1BA, TUBGCP3, PPP2R1BB, TUBGCP4, MAPRE2, CCDC61	0.0242408
GOTERM_BP_FAT	GO:0006195	purine nucleotide catabolic process	37	PFKLA, PFKLB, ADPGK, ENO1A, ENO1B, SAMHD1, ENO3, HK2, PFKPA, PFKPB, HK1, DHTKD1, HINT1, INSRA, PGK1, NUDT18, PGAM1A, OGDHB, PGAM1B, OGDHA, NUDT12, PDE4BA, GPIA, NUDT3B, PDE4D, PKMA, BPGM, ALDOAA, ALDOAB, ALDOCA, ALDOCB, ADPGK2, GAPDHS, TPI1A, ALDOB, TPI1B, GAPDH	0.0242408
GOTERM_BP_FAT	GO:0044786	cell cycle DNA replication	12	GINS1, POLA1, CDT1, RAD51, CDC45, LIG1, GINS3, RTF2, MCM3, MCM4, MCM6, MCM2	0.0242408
GOTERM_BP_FAT	GO:0090114	COPII-coated vesicle budding	12	SEC23A, SEC13, SEC24B, SEC24A, TFG, PEF1, SEC16A, SEC24D, SEC23B, SEC24C, SEC31B, SEC31A	0.0242408
GOTERM_BP_FAT	GO:0090151	establishment of protein localization to mitochondrial membrane	12	OXA1L, SAMM50L, SAMM50, TIMM29, TIMM23A, AGK, TOMM70A, TIMM13, ROMO1, TIMM22, BCS1L, MAIP1	0.0242408
GOTERM_BP_FAT	GO:0009251	glucan catabolic process	12	ATG3, PYGB, PYGMA, PYGMB, AGLA, WDR45B, RB1CC1, ATG2A, WIPI1, WIPI2, WDR45, ATG12	0.0242408
GOTERM_BP_FAT	GO:0000963	mitochondrial RNA processing	12	SUPV3L1, TRMU, TRMT10C, FASTKD2, TRMT5, PRORP, ELAC2, FASTK, CDK5RAP1, TRNT1, MTO1, TBRG4	0.0242408
GOTERM_BP_FAT	GO:0006614	SRP-dependent cotranslational protein targeting to membrane	12	SEC61A1A, SRP19, SEC61A1B, SRP72, SSR3, SRP54, SRPRA, SRP68, SEC61B, SRP14, SRP9, SEC63	0.0242408
GOTERM_BP_FAT	GO:0033260	nuclear DNA replication	12	GINS1, POLA1, CDT1, RAD51, CDC45, LIG1, GINS3, RTF2, MCM3, MCM4, MCM6, MCM2	0.0242408
GOTERM_BP_FAT	GO:0005980	glycogen catabolic process	12	ATG3, PYGB, PYGMA, PYGMB, AGLA, WDR45B, RB1CC1, ATG2A, WIPI1, WIPI2, WDR45, ATG12	0.0242408
GOTERM_BP_FAT	GO:0032790	ribosome disassembly	12	UFL1, SKIC8, GFM2, DDRGK1, RACK1, LTN1, TRIP4, UFSP2, ASCC3, MTIF3, ZNF598, PELO	0.0242408
GOTERM_MF_FAT	GO:0031625	ubiquitin protein ligase binding	27	CUL2, NEDD8, NEDD8L, FHIT, CUL5A, MAP1LC3B, MAP1LC3A, RPS27A, CUL1B, CUL1A, CUL3B, CUL3A, GABARAPL2, TXNIPA, ERLIN1, ISG15, CACYBP, ERLIN2, CUL4A, NPLOC4, CCDC50A, GABARAPB, GABARAPA, UBA52, CACUL1, ANAPC2, CUL4B	0.0283881
KEGG_PATHWAY	dre04137:Mitophagy - animal		80	TFE3A, TFE3B, RHOT1A, PHB2A, RABGEF1, SAMM50L, MAP1LC3B, MAP1LC3A, TBK1, PHB2B, OPA1, MARCHF5L, MFN1B, HRASA, ARIH1, USP8, GABARAPL2, CSNK2A1, ATG9A, MON1BB, RRAS2, MUL3, TOMM40L, TOMM20B, TOMM20A, CSNK2B, FKBP8, GABARAPB, PGAM5, GABARAPA, RAB7B, UBA52, SQSTM1, RAB7A, BECN1, VCP, RAB5B, NLRX1, TOMM40, RAB5C, SRC, MAPK8B, TRAF2B, RELA, MAPK9, BCL2L13, RHOT2, NRAS, SAMM50, RRAS, MFN2, RPS27A, TBC1D…	0.00598543
GOTERM_MF_FAT	GO:0004721	phosphoprotein phosphatase activity	90	MTMR14, PTPRFA, PPTC7B, PTPN21, PTPN11A, PTPRK, PPTC7A, PTPN23A, PTPRFB, SSH2A, DUSP11, SI:CH211-203D1.3, DUSP12, SI:CH1073-391I24.1, PPP3CA, PPP1CC, PPP6C, PTPN2B, PTPRSA, ACP1, SI:DKEY-51E6.1, PTP4A2B, PTP4A2A, PALD1B, SSU72, PTPRGA, PPM1AA, CTDSPL2A, CTDSP1, PTPN11B, TNS3.2, PPM1NB, PPP1CBL, PGP, PPP2R1BA, PGAM5, PTENA, PPP2R1BB, PTENB, PHPT1, LRRC59, MTMR2, CTDP1, DUSP19B, PPM1H, PPM1BB, TPTE…	0.0288201
GOTERM_BP_FAT	GO:0002097	tRNA wobble base modification	14	TRMU, MOCS3, URM1, NSUN3, ELP1, NAT10, ELP2, ELP3, ELP4, ELP6, MTO1, ALKBH8, CTU2, CTU1	0.0248722
GOTERM_BP_FAT	GO:0006903	vesicle targeting	14	STARD3, TMED9, STARD3NL, PEF1, SEC16A, ZGC:153240, EXOC6B, FAM91A1, WDR11, ARFGAP2, TFG, EXOC4, EXOC6, TBC1D23	0.0248722
GOTERM_BP_FAT	GO:0009081	branched-chain amino acid metabolic process	14	MCCC2, BCKDHA, BCKDHB, HIBADHB, HIBADHA, HMGCL, ALDH6A1, SRR, ILVBL, IVD, DBT, SI:CH211-198N5.11, HIBCH, BCAT2	0.0248722
GOTERM_BP_FAT	GO:0033047	regulation of mitotic sister chromatid segregation	14	ZWILCH, ZNF207A, ZNF207B, BUB1BA, NDC80, AURKB, ZW10, KNTC1, SPDL1, BUB3, LCMT1, BUB1, MAD1L1, MAD2L1	0.0248722
GOTERM_BP_FAT	GO:0061448	connective tissue development	83	LTV1, SMARCAL1, SLC35B2, MTCH2, SPARC, HCFC1B, TRRAP, GLDC, UXS1, FAF1, FMR1, NOMO, MPI, MMP14B, ILK, MMP14A, SMC5, ACSL4B, FGFRL1B, DCAF7, TSKU, JAG1B, SOX9A, CDH2, CTSK, SH3PXD2B, ITGAV, WLS, PDGFRB, UNC45A, HNRNPUL1L, SEC13, ARID5B, PPM1AA, KIF5BA, KIF5BB, RUNX1, PLCB3, TAPT1B, HNRNPUL1, KAT6A, POLR1C, MARCKSB, POLR1D, MARCKSA, ITGA5, CNBPA, B4GALT7, ALDH7A1, YAP1, NOTCH2, DNMT1, SEC23A, COL11…	0.026034
GOTERM_BP_FAT	GO:0044042	glucan metabolic process	25	UGP2B, PYGB, UGP2A, AGLA, WDR45B, HDAC8, WDR45, PPP1CC, PPP1CAA, RB1CC1, PPP1CAB, PHKG2, GYG1A, AKT1, ATG3, PYGMA, PHKA1A, PYGMB, WIPI1, PHKB, WIPI2, ATG12, PPP1CBL, ATG2A, GBE1B	0.0261719
GOTERM_BP_FAT	GO:0016126	sterol biosynthetic process	21	MVDA, PRKAA1, PRKAA2, MVK, HMGCS1, MSMO1, HMGCRA, HSD17B7, LSS, TM7SF2, CYP51, CYB5R2, ERG28, EBP, CYB5R3, PMVK, DHCR7, SQLEA, LBR, CH25HL3, FDFT1	0.0261967
GOTERM_BP_FAT	GO:0031647	regulation of protein stability	31	UTP25, USP38, HSP90AB1, USP10, USP34, HSP90AA1.2, PARK7, HSP90AA1.1, USP12B, USP19, BAG5, BAG3, DDRGK1, DDI2, BAG1, MEIS1B, USP9, USP24, USP25, USP47, USP7, USP48, USP5, GLMP, HYPK, CDC37, DNLZ, USP40, MAPK14A, GAPDH, BAG6L	0.0265497
GOTERM_MF_FAT	GO:0031593	polyubiquitin modification-dependent protein binding	23	UFD1L, RNF31, VCP, UBXN1, MINDY1, ABRAXAS1, AFG2B, UBL7B, RAD23AB, RAD23AA, OTUD7B, ABRAXAS2, BRCC3, RAD23B, BAG6, BABAM2, PSMD4B, UIMC1, IKBKG, UBQLN4, SQSTM1, PSMD4A, BAG6L	0.0310577
GOTERM_MF_FAT	GO:0050661	NADP binding	23	G6PD, H6PD, GSR, PORB, PORA, HMGCRA, PGD, FMO5, HIBADHB, HIBADHA, CRYZ, DHFR, NDOR1, GMDS, NNT, GAPDHS, QDPRA, NNT2, KDSR, DHCR7, GAPDH, GLYR1, QDPRB.1	0.0310577
GOTERM_BP_FAT	GO:0007051	spindle organization	45	VCP, DCTN2, ABRAXAS1, TUBGCP2, ZNF207A, ZNF207B, BCCIP, ABRAXAS2, KIF11, AURKB, AURKA, PTPA, SPAST, RACGAP1, HAUS7, NTMT1, NUF2, MAPRE1B, ZGC:86764, CLASP2, ARHGEF10, AFG2B, PLK1, MAPRE1A, ZGC:112102, CLASP1A, HAUS6, KIF23, TUBG1, CKAP5, DYNC1I2A, EWSR1A, NDC80, KIF4, CSNK1DA, INCENP, KIFC1, TUBGCP5, TACC1, PPP2R1BA, TUBGCP3, PPP2R1BB, TUBGCP4, MAPRE2, CCDC61	0.0269678
GOTERM_BP_FAT	GO:0048285	organelle fission	71	TOP2A, TOP2B, WASHC5, ANKLE2, PRDM9, NCAPG2, BCCIP, MTFR1L, KIF11, SMC4, SMC2, OPA1, NUF2, KNTC1, BANF1, SPDL1, DNM1L, SLC25A46, ARHGEF10, KIF23, TUBG1, EWSR1A, MFFA, NDEL1A, FANCD2, INCENP, KIFC1, NDEL1B, PEX11G, CHMP7, MAD1L1, CORO1CA, SEH1L, USP16, MTFP1, ABRAXAS1, ZNF207A, ZNF207B, NCAPG, TMPOA, ABRAXAS2, NCAPH, AURKB, SKA2, AURKA, CCNB1, SPAST, RACGAP1, BMB, REEP3B, ZGC:86764, SI:DKEY-32E23.…	0.0269678
GOTERM_MF_FAT	GO:0061749	forked DNA-dependent helicase activity	26	ERCC6L, MCM7, CHD9, CHD8, CHD6, CHD5, CHD3, CHD2, CHD1, WRN, RUVBL2, RUVBL1, ASCC3, CHD4B, CHD4A, ATRX, RECQL, CHD1L, ERCC2, SMARCAD1B, MCM3, MCM4, MCM5, MCM6, MCM2, GTF2F2A	0.0312095
GOTERM_MF_FAT	GO:1990518	single-stranded 3'-5' DNA helicase activity	26	ERCC6L, MCM7, CHD9, CHD8, CHD6, CHD5, CHD3, CHD2, CHD1, WRN, RUVBL2, RUVBL1, ASCC3, CHD4B, CHD4A, ATRX, RECQL, CHD1L, ERCC2, SMARCAD1B, MCM3, MCM4, MCM5, MCM6, MCM2, GTF2F2A	0.0312095
GOTERM_MF_FAT	GO:0036121	double-stranded DNA helicase activity	26	ERCC6L, MCM7, CHD9, CHD8, CHD6, CHD5, CHD3, CHD2, CHD1, WRN, RUVBL2, RUVBL1, ASCC3, CHD4B, CHD4A, ATRX, RECQL, CHD1L, ERCC2, SMARCAD1B, MCM3, MCM4, MCM5, MCM6, MCM2, GTF2F2A	0.0312095
GOTERM_MF_FAT	GO:0042578	phosphoric ester hydrolase activity	178	DBR1, INPP4AA, TIGARA, PFKFB2A, PTPRFA, NUDT1, PTPN11A, INPP5KA, PTPN23A, PTPRFB, ZGC:123305, SI:CH211-203D1.3, SI:CH1073-391I24.1, PPP1CC, ENPP1, PLCE1, INPP4AB, PSPH, SI:DKEY-51E6.1, MINPP1A, PALD1B, ARMT1, SSU72, PTPRGA, OCRL, HDHD2, CTDSPL2A, PLPP6, PLPP5, PHOSPHO2, SGPP1A, INPPL1B, PTPN11B, PPM1NB, PGP, NT5C1BB, INPPL1A, PPP2R1BA, PPP2R1BB, PLPP3, PHPT1, PFKFB1, LRRC59, MTMR2, CNP, DUSP19B, …	0.0312095
KEGG_PATHWAY	dre01212:Fatty acid metabolism		48	ACADVL, ECHS1, ACAA2, CPT1AA, CPT1AB, HSD17B4, ACSL4A, ACSL4B, HACD3, HACD2, HSD17B8, HADHAA, ACACA, HADHAB, ACAT2, ACAT1, ELOVL1B, FADS2, ELOVL1A, CPT2, ACADL, HSD17B12B, ACADM, HADH, ACAA1, ACADS, TECRB, ELOVL5, LOC100333227, ELOVL2, OXSM, PPT2B, ACSL3B, ACSL1A, ELOVL6, ACSL3A, MCAT, ACSF3, ACSL1B, HADHB, SCD, ACOX1, FASN, EHHADH, PPT1, ACOX3, ACSBG2, SCP2A	0.00687176
GOTERM_BP_FAT	GO:0040007	growth	133	APOBEC2B, SMARCAL1, CYFIP1, GEMIN2, CTNND1, NTN1A, PTPN11A, HNRNPR, SMC3, TSKU, JAG1B, TUBB5, CDH2, CTSBA, MTREX, CCN1, TMEM38B, IGF2B, PDGFRB, IST1, RPL22, ESCO2, ATP6V1E1B, MAPK8IP3, CTHRC1A, SDCBP2, RUNX1, CLNS1A, NINJ1, VDAC3, SMARCA4A, GEMIN5, VDAC2, COL4A5, NOTCH2, UTP25, NOTCH3, SAR1B, NPR2, MYCBP2, NPR3, HBEGFA, NRP1A, RAP1B, STIM1A, ASAH1B, SCFD1, PRDX5, SPAST, INSRA, DVL2, LLPH, PLCG1, …	0.028288
GOTERM_BP_FAT	GO:0048589	developmental growth	133	APOBEC2B, SMARCAL1, CYFIP1, GEMIN2, CTNND1, NTN1A, PTPN11A, HNRNPR, SMC3, TSKU, JAG1B, TUBB5, CDH2, CTSBA, MTREX, CCN1, TMEM38B, IGF2B, PDGFRB, IST1, RPL22, ESCO2, ATP6V1E1B, MAPK8IP3, CTHRC1A, SDCBP2, RUNX1, CLNS1A, NINJ1, VDAC3, SMARCA4A, GEMIN5, VDAC2, COL4A5, NOTCH2, UTP25, NOTCH3, SAR1B, NPR2, MYCBP2, NPR3, HBEGFA, NRP1A, RAP1B, STIM1A, ASAH1B, SCFD1, PRDX5, SPAST, INSRA, DVL2, LLPH, PLCG1, …	0.028288
GOTERM_CC_FAT	GO:0030867	rough endoplasmic reticulum membrane	14	ARL6IP1, CCDC47, TMEM97, SEC61A1A, RPS28, SEC61A1B, SEC61G, PLOD1A, SRPRA, SRPRB, RPL27, PI4KB, SEC61B, SEC63	0.0157785
GOTERM_BP_FAT	GO:0006458	'de novo' protein folding	20	HSP70.3, HSPA9, HSP70.2, HSPA8, TOR2A, HSP70.1, HSPA5, ST13, DNAJB1A, HSC70, HSPA14, HSPE1, HSPA13, DNAJC2, DNAJB5, HSPA8B, DNAJB1B, TOR1, HSP70L, HSPA1B	0.0287356
GOTERM_MF_FAT	GO:0140789	histone phosphatase activity	70	PTPRFA, PPTC7B, PTPN21, PTPN11A, PTPRK, PPTC7A, PTPN23A, PTPRFB, SSH2A, DUSP11, SI:CH211-203D1.3, DUSP12, PPP3CA, PPP1CC, PPP6C, PTPN2B, PTPRSA, ACP1, PTP4A2B, PTP4A2A, SSU72, PTPRGA, PPM1AA, CTDSP1, PTPN11B, PPM1NB, PPP1CBL, PGP, PPP2R1BA, PGAM5, PTENA, PPP2R1BB, PTENB, CTDP1, DUSP19B, PPM1H, PPM1BB, TPTE, PPP3R1A, MTMR4, RPAP2, PPM1E, PPM1BA, PPM1F, PPM1G, PPP1R2, PPP2CB, PPP4CB, PTPRMA, PPM1KB…	0.0330225
GOTERM_MF_FAT	GO:0140849	ATP-dependent H2AZ histone chaperone activity	18	MOV10B.1, VCP, ERCC6L, MOV10B.2, VPS72A, DDX46, DDX55, CHD8, EIF4A3, DDX20, DDX51, CHD1L, SUPV3L1, RUVBL2, RUVBL1, SMARCAD1B, ASCC3, RNF213A	0.0330225
GOTERM_MF_FAT	GO:0140674	ATP-dependent histone chaperone activity	18	MOV10B.1, VCP, ERCC6L, MOV10B.2, VPS72A, DDX46, DDX55, CHD8, EIF4A3, DDX20, DDX51, CHD1L, SUPV3L1, RUVBL2, RUVBL1, SMARCAD1B, ASCC3, RNF213A	0.0330225
GOTERM_BP_FAT	GO:0072523	purine-containing compound catabolic process	42	PFKLA, PFKLB, ADPGK, ENO1A, ENO1B, FITM2, SAMHD1, ENO3, HK2, PFKPA, PFKPB, HK1, DHTKD1, HINT1, INSRA, PGK1, NUDT18, PGAM1A, OGDHB, PGAM1B, OGDHA, NUDT12, PDE4BA, GPIA, NUDT3B, MAPDA, PDE4D, PKMA, BPGM, ALDOAA, ALDOAB, ALDOCA, ALDOCB, ADPGK2, NUDT7, GAPDHS, TPI1A, ALDOB, TPI1B, GAPDH, ADA, ADA2A	0.0298916
GOTERM_BP_FAT	GO:1902904	negative regulation of supramolecular fiber organization	35	KANK2, SVILA, CAPGB, GMFB, AVIL, FLII, SVILD, ADD1, SSH2A, SI:CH211-203D1.3, CAPZB, LMOD1B, TWF1A, RHPN2, ADD3A, TWF1B, CAMSAP1B, SPTAN1, SI:CH211-266I6.3, ARPIN, SCINLA, SPTBN1, SPTBN2, SCINLB, APC2, TMOD4, TMOD2, KANK1B, CAMSAP3, CAPZA1A, KANK1A, CAPZA1B, CAMSAP2A, GSNA, KANK4	0.0304663
GOTERM_BP_FAT	GO:1901988	negative regulation of cell cycle phase transition	46	WACA, RB1, KANK2, AVEN, ABRAXAS1, ZWILCH, ZNF207A, ZNF207B, DLG1A, AURKB, BABAM1, BABAM2, UFL1, DLG1B, ORC1, CHEK2, CHEK1, KNTC1, BUB3, NBN, TP53BP1, SPDL1, TOPBP1, BUB1, CDT1, INTS3, MRE11A, EIF2AK4, CHMP4BB, BUB1BA, RBL2, RBL1, FANCD2, ZFYVE19, ZW10, CHMP4C, CDK1, TIMELESS, RAD1, ATM, TRIP13, NABP1A, MAD1L1, ATR, RAD9A, MAD2L1	0.0305179
GOTERM_MF_FAT	GO:0016653	oxidoreductase activity, acting on NAD(P)H, heme protein as acceptor	8	CYB5R2, CYB5R1, CYB5R4, NDOR1, CYB5R3, COX15, PORB, PORA	0.0344203
GOTERM_MF_FAT	GO:0004176	ATP-dependent peptidase activity	8	AFG3L1, AFG3L2, CLPP, LONP1, LONP2, SPG7, YME1L1B, YME1L1A	0.0344203
GOTERM_CC_FAT	GO:0016591	RNA polymerase II, holoenzyme	35	GTF2A1, SI:DKEY-219C3.2, CCNH, TAF9, CTR9, RTF1, GTF2E1, GTF2E2, CDC73, POLR2A, POLR2B, POLR2C, LEO1, POLR2F, POLR2G, POLR2H, POLR2I, GTF2H2, GTF2F1, GTF2H3, CDK7, SKIC8, TAF4A, TAF8, TAF7, TCEA1, PAF1, TAF6, TAF5, MNAT1, POLR2EB, TAF3, TAF2, TAF1, GTF2F2A	0.0171679
GOTERM_BP_FAT	GO:0060341	regulation of cellular localization	61	C2CD5, EZRB, AFDNA, ARHGAP1, ZDHHC7, TMEM53, CAMK2G1, IER3IP1, AACS, MAP2K2A, MAP2K2B, ALKBH5, DENND10, RACK1, PXNA, BORCS5, GRIPAP1, LYPLA1, MAP2K1, NF2A, RHBDF1A, NCBP2, GPC5C, GPC1B, AP1B1, VRK1, GPC5A, NF2B, LZTFL1, MFFA, RINT1, NPC1, TMEM35, MARCKSB, TAX1BP3, LYPLAL1, VCP, GPC6A, MESD, PARD6GB, PARD6A, INPP5F, PLCG2, GPC4, VTI1B, RABGAP1L, CPSF6, UQCC2, SI:DKEY-121A11.3, YIPF5, MEAK7, CAMK2B…	0.0310403
GOTERM_BP_FAT	GO:0051084	'de novo' post-translational protein folding	19	HSP70.3, HSPA9, HSP70.2, HSPA8, TOR2A, HSP70.1, HSPA5, ST13, DNAJB1A, HSC70, HSPA14, HSPE1, HSPA13, DNAJB5, HSPA8B, DNAJB1B, TOR1, HSP70L, HSPA1B	0.031487
GOTERM_MF_FAT	GO:0140665	ATP-dependent H3-H4 histone complex chaperone activity	17	MOV10B.1, VCP, ERCC6L, MOV10B.2, DDX46, DDX55, CHD8, EIF4A3, DDX20, DDX51, CHD1L, SUPV3L1, RUVBL2, RUVBL1, SMARCAD1B, ASCC3, RNF213A	0.035353
GOTERM_MF_FAT	GO:0061775	cohesin loader activity	17	MOV10B.1, VCP, ERCC6L, MOV10B.2, DDX46, DDX55, CHD8, EIF4A3, DDX20, DDX51, CHD1L, SUPV3L1, RUVBL2, RUVBL1, SMARCAD1B, ASCC3, RNF213A	0.035353
GOTERM_MF_FAT	GO:0140584	chromatin extrusion motor activity	17	MOV10B.1, VCP, ERCC6L, MOV10B.2, DDX46, DDX55, CHD8, EIF4A3, DDX20, DDX51, CHD1L, SUPV3L1, RUVBL2, RUVBL1, SMARCAD1B, ASCC3, RNF213A	0.035353
GOTERM_MF_FAT	GO:0000510	H3-H4 histone complex chaperone activity	17	MOV10B.1, VCP, ERCC6L, MOV10B.2, DDX46, DDX55, CHD8, EIF4A3, DDX20, DDX51, CHD1L, SUPV3L1, RUVBL2, RUVBL1, SMARCAD1B, ASCC3, RNF213A	0.035353
GOTERM_MF_FAT	GO:0008289	lipid binding	218	PITPNB, AVIL, ECI2, ANXA11B, FNBP1L, ZFYVE1, ANXA11A, ZFYVE26, CPNE1, FNBP1B, CPNE3, ARFIP1, CPNE2, VPS36, GABARAPL2, ESYT2A, VTG2, LOC101885270, STARD3, PRKCI, STARD4, STARD5, STARD7, OSBPL10B, CRABP2A, CRABP2B, RBP4, RBP5, SNX27B, ZFYVE19, GOLPH3B, GOLPH3A, NINJ1, GABARAPB, GABARAPA, ESYT1A, UNC119B, ESYT1B, SDC4, FLII, MAPKAP1, GLTPA, PCYT1AB, SNX3, SNX4, CRABP1B, SNX2, PCYT1AA, SCAP, SNX7, AN…	0.0353926
GOTERM_CC_FAT	GO:0090545	CHD-type complex	11	MTA1, RBBP4, GATAD2AB, HDAC1, CHD5, CHD3, CHD4B, MTA2, CHD4A, MTA3, GATAD2B	0.0174042
GOTERM_CC_FAT	GO:0000177	cytoplasmic exosome (RNase complex)	11	WU:FC33B09, EXOSC7, EXOSC6, HBS1L, EXOSC5, EXOSC4, DIS3, EXOSC9, EXOSC8, EXOSC3, EXOSC2	0.0174042
GOTERM_CC_FAT	GO:0016581	NuRD complex	11	MTA1, RBBP4, GATAD2AB, HDAC1, CHD5, CHD3, CHD4B, MTA2, CHD4A, MTA3, GATAD2B	0.0174042
GOTERM_CC_FAT	GO:0019774	proteasome core complex, beta-subunit complex	11	PSMB6, PSMB12, PSMB7, PSMB4, PSMB5, PSMB2, PSMB3, PSMB13A, PSMB8A, PSMB9A, PSMB10	0.0174042
KEGG_PATHWAY	dre00051:Fructose and mannose metabolism		31	PFKFB1, PFKLA, TIGARA, PFKLB, MPI, PFKFB2A, GMPPAA, GMPPAB, HK2, PFKPA, PFKPB, HK1, GMPPB, TKFC, GMDS, FPGT, ENOSF1, AKR1B1.2, PMM2, GFUS.1, ALDOAA, ALDOAB, ALDOCA, ALDOCB, FCSK, PFKFB4B, TPI1A, ALDOB, TPI1B, FBP1B, FBP1A	0.00776871
GOTERM_BP_FAT	GO:0090174	organelle membrane fusion	39	STX12, STX5AL, STX17, STX16, GOSR2, GOSR1, USO1, TGFBRAP1, RAB38A, SI:CH73-234B20.5, ARL8BA, RAB34A, STX10, VCPIP1, BMB, VPS8, STX4, SEC22BB, SEC22BA, SNAP29, VPS39, SNAP23.1, VTI1B, LOC110440104, STX8, YIPF4, YIPF5, ZGC:100918, TMEM175, PIKFYVE, STX7L, VPS41, SYBL1, VAMP4, RAB7B, STX12L, BET1, RAB7A, VAMP3	0.0328847
GOTERM_BP_FAT	GO:0001731	formation of translation preinitiation complex	8	MCTS1, EIF4BB, EIF4BA, EIF2S3, EIF4H, DENR, EIF2D, EIF2S2	0.0332777
GOTERM_BP_FAT	GO:0061723	glycophagy	8	ATG3, WDR45B, RB1CC1, ATG2A, WIPI1, WIPI2, WDR45, ATG12	0.0332777
GOTERM_BP_FAT	GO:0000055	ribosomal large subunit export from nucleus	8	XPO1B, XPO1A, NUP88, NMD3, NPM1A, NPM1B, SDAD1, MDN1	0.0332777
GOTERM_BP_FAT	GO:0006999	nuclear pore organization	8	NDC1, NUP93, NUP205, AHCTF1, NUP107, SEH1L, NUP35, NUP54	0.0332777
GOTERM_BP_FAT	GO:0007041	lysosomal transport	29	PLEKHF2, VCP, SCARB2A, SCARB2B, RAB38A, ARL8BA, FIG4A, VPS51, TSG101B, FHIP1B, LAMP2, VPS52, MVB12A, ANKFY1, TSG101A, HSPA8, VPS18, AKTIP, M6PR, AP3D1, SORL1, ZGC:100918, IGF2R, UEVLD, PIKFYVE, VPS41, SYBL1, RAB7B, RAB7A	0.0332884
GOTERM_BP_FAT	GO:0042594	response to starvation	41	BECN1, SAMTOR, PRKAA1, SEH1L, PRKAA2, WDR45B, NPRL3, PRKAG1, RRAGCB, CPEB4A, RRAGCA, PAK2B, WDR45, RRP8, PAK2A, RPTOR, PAK1, MAP1LC3B, MAP1LC3A, SESN1, SESN2, LAMP2, NUPR1B, ATG7, GCN1, PCK2, PAK4, ATG5, GABARAPL2, BCAS3, MIOS, EIF2AK4, RRAGA, DAP, VPS41, XPR1A, DAP1B, GABARAPB, GABARAPA, KPTN, DEPDC5	0.0332884
GOTERM_CC_FAT	GO:0070971	endoplasmic reticulum exit site	15	SEC24B, SEC23A, SEC13, SEC24A, SAR1B, SEC16A, MIA2, MIA3, SAR1AA, TFG, SEC24D, SEC23B, SEC24C, SEC31B, SEC31A	0.0182153
GOTERM_MF_FAT	GO:0016790	thiolester hydrolase activity	27	ACOT20, PARK7, OVCA2, PLA2G6, ABHD13, ESD, ABHD17AA, ABHD17AB, HIBCH, ACOT9.1, OLAH, LYPLA2, ACOT8, LYPLA1, ACOT7, PPT2B, ACOT13, TAGLN3B, ABHD10B, ABHD10A, PNKD, DESI1B, ABHD17B, FASN, PPT1, HAGH, LYPLAL1	0.037395
GOTERM_MF_FAT	GO:0019205	nucleobase-containing compound kinase activity	27	UCK2B, UCK2A, DTYMK, PNKP, TAF9, AK1, AK2, AK3, NOL9, AK4, NT5C2A, CLP1, NME2B.1, SI:CH211-243J20.2, TK1, GUK1A, TPD52, ADKB, ADKA, NME3, DCK, ZGC:110540, UCK1, NME9, CMPK, ZGC:86811, UCKL1B	0.037395
GOTERM_MF_FAT	GO:0043138	3'-5' DNA helicase activity	27	ERCC6L, MCM7, CHD9, DHX9, CHD8, CHD6, CHD5, CHD3, CHD2, CHD1, WRN, RUVBL2, RUVBL1, ASCC3, CHD4B, CHD4A, ATRX, RECQL, CHD1L, ERCC2, SMARCAD1B, MCM3, MCM4, MCM5, MCM6, MCM2, GTF2F2A	0.037395
GOTERM_BP_FAT	GO:0010970	transport along microtubule	47	DYNC2I2, PAFAH1B1A, VEZT, PAFAH1B1B, RHOT1A, STAU1, STAU2, PSEN2, ARL8BB, ARL8BA, MGARPA, DYNC2LI1, IFT52, RHOT2, TMEM201, SPAST, KIF3A, DTNBP1A, FYCO1A, KIF13A, MFN2, KIF1B, SPG11, IFT56, BORCS5, DYNC2H1, AP3B1A, IFT140, AP3D1, IFT122, KIF23, KIF5BA, DYNLL1, KIF5BB, MAPK8IP3, DYNC1I2A, DYNC1I2B, IFT81, NDEL1A, KIFBP, NDEL1B, IFT27, COPG2, IFT46, ACTR10, ARL8A, KIF13BA	0.0339796
GOTERM_BP_FAT	GO:0048284	organelle fusion	47	STX12, STX5AL, STX17, STX16, GOSR2, GOSR1, USO1, TGFBRAP1, RAB38A, SI:CH73-234B20.5, ARL8BA, RAB34A, STX10, VCPIP1, OPA1, BMB, VPS8, MFN1B, VPS11, MFN2, STX4, SEC22BB, SEC22BA, SNAP29, VPS39, SNAP23.1, VPS16, VTI1B, VPS18, LOC110440104, STX8, YIPF4, YIPF5, NME3, ZGC:153993, ZGC:100918, TMEM175, PIKFYVE, STX7L, VPS41, SYBL1, VAMP4, RAB7B, STX12L, BET1, RAB7A, VAMP3	0.0339796
GOTERM_MF_FAT	GO:0031490	chromatin DNA binding	34	ZGC:110216, SI:CH211-113A14.18, KDM3B, WBP2, SI:CH73-368J24.11, MACROH2A2, SI:DKEY-261M9.12, MACROH2A1, H1-10, TOX4A, HMGN6, MED12, SBNO1, HMGN7, WBP2NL, JMJD1CB, SI:CH73-368J24.12, SI:CH211-113A14.24, HMGN2, HMGN3, HMGN1B, NIPBLA, ATRX, NIPBLB, HMGN1A, ZNF1014, LEMD3, H1-0, HISTH1L1, SUZ12B, SUZ12A, CREBBPB, POLE3, TOX	0.0387768
GOTERM_BP_FAT	GO:0006879	intracellular iron ion homeostasis	22	LOC558816, ZGC:110843, FTHL27, GLRX3, ABCB7, CCDC115, ZGC:56095, IREB2, CISD1, HTT, FTH1B, ZGC:172145, FTH1A, FTHL28, ISCUA, TFR1A, TFR1B, ZGC:112271, ACO1, FTHL30, ATP6V0D1, FXN	0.0358392
GOTERM_MF_FAT	GO:0004527	exonuclease activity	36	TRIR, EXD2, EXD3, FEN1, SMFN, DDX1, PARN, PLD3, WU:FC33B09, WRN, TATDN1, EXOSC10, EXOSC4, EXO1, POLD1, ENPP1, EXOSC3, POLE, CNOT6A, DIS3L2, TOE1, CNOT6L, DIS3, CPSF3, MRE11A, APTX, PAN2, CNOT7, XRN1, PDE12, PLEX9.1, APEX1, TDP1, XRN2, RAD1, CNOT8	0.0395629
GOTERM_BP_FAT	GO:0010975	regulation of neuron projection development	68	ROBO2, CNTFR, CNTF, ARHGAP35A, TENM3, ARHGAP35B, FMR1, SLIT1A, HECW2B, GSK3AB, KCTD12.1, KCTD12.2, CAMK2G1, DPYSL2B, CASP9, ZFYVE27, TFG, DIP2BA, DPYSL3, SI:DKEY-40C11.2, SNAP29, USP48, GSK3BB, GSK3BA, SFPQ, PIK3CA, NDEL1A, GAN, NDEL1B, EPHA4A, RUFY3, ROR1, MAPK14A, IL6ST, DBN1, NEDD4A, MYCBP2, NEDD4L, SEMA3E, PAK2B, NRP1A, PARD6GB, PAK2A, PARD3AB, PAK1, SPAST, EPHB3A, PLXNB2A.1, PLXNA2, SLIT3, D…	0.0368501
GOTERM_BP_FAT	GO:0072583	clathrin-dependent endocytosis	17	WU:FJ42B12, ITSN1, CLTB, STON1, CLTA, AP2A1, SI:CH211-200P22.4, ITSN2B, GAK, AP2M1A, AP2M1B, INPP5F, FCHO2, AP2S1, PICALMB, PICALMA, GPR107	0.0371666
GOTERM_BP_FAT	GO:0018205	peptidyl-lysine modification	28	LIPT2, SETD6, SUMO3A, SUMO3B, SETD7, SI:DKEY-100N23.3, SENP3A, SUMO1, LOXL3A, PIAS4A, SUMO2B, DHPS, SIRT5, DOHH, PIAS2, JMJD6, SENP1, KAT2A, LOXL2A, UBA2, PIAS1B, UBE2IA, SMYD2A, SAE1, EEF1AKMT2, UBE2IB, EEF1AKMT1, BAG6L	0.0373169
GOTERM_BP_FAT	GO:0000422	autophagy of mitochondrion	28	BECN1, WDR45B, CISD2, WDR45, FUNDC2, MAP1LC3B, MAP1LC3A, RB1CC1, SNX7, ATG7, ATG5, GABARAPL2, ATG3, NIPSNAP3A, ATG9A, ATG10, WIPI1, WIPI2, ATG12, NIPSNAP2, RIMOC1, ATG2A, ATG4C, GABARAPB, ATG4B, ATG4A, GABARAPA, SQSTM1	0.0373169
GOTERM_BP_FAT	GO:0051650	establishment of vesicle localization	59	PAFAH1B1A, PAFAH1B1B, ZGC:153240, TFG, FYCO1A, DNM1B, KIF13A, KIF1B, SPG11, RAB8A, CCT2, STARD3, TMED9, WU:FJ42B12, STARD3NL, KIF23, OCRL, KIF5BA, FAM91A1, KIF5BB, ARFGAP2, NDEL1A, NDEL1B, EXOC4, PICALMB, PICALMA, EXOC6, TBC1D23, EXOC5, STXBP3, ARL6, PEF1, TMEM230A, STXBP2, LIN7C, LIN7B, F8A, CDC42, INPP5B, DTNBP1A, BBS2, MYO5AA, MYO5AB, AP3B1A, SEC16A, RAB3IP, AP3D1, EXOC6B, IFT122, SI:CH211-200…	0.0382917
GOTERM_MF_FAT	GO:0016863	intramolecular oxidoreductase activity, transposing C=C bonds	9	IDI1, EBP, ECHS1, DCT, ECI1, EHHADH, ECI2, ECH1, MIF	0.0420023
GOTERM_MF_FAT	GO:0047134	protein-disulfide reductase [NAD(P)H] activity	9	SELENOT1B, SELENOT1A, TXNRD3, NXN, IFI30A, SELENOT2, TXNDC12, TXNRD2.2, TXNDC17	0.0420023
KEGG_PATHWAY	dre04142:Lysosome		100	GBA1, ATP6V0CB, LIPF, NAGLU, CTSBA, AP1S2, CTSLA, ARSA, SI:DKEY-239J18.3, SI:DKEY-239J18.2, PPT2B, AP1B1, ATP6AP1B, ZGC:174855, CTSLB, PLA2G15, ATP6V0D1, SCARB2A, SCARB2B, SCARB2C, GAA2, ASAH1B, ASAH1A, GNSA, PSAP, CLTCL1, GNSB, NEU1, ATP6V1H, AP1M2, ARSB, AP1M1, CTSA, LAMP1A, LOC100333521, LAMP1B, NAPSA, FUCA2, M6PR, SORT1A, SI:DKEY-26G8.5, IGF2R, DMXL2, PPT1, CLTCB, MAN2B1, TPP1, CLTCA, LGMN, H…	0.00923165
KEGG_PATHWAY	dre04910:Insulin signaling pathway		99	LIPEB, CALM3A, CALM3B, PRKAB1B, PRKAB1A, PDPK1B, PTPRFA, ARAF, PTPRFB, MAP2K2A, MAP2K2B, CRKL, PPP1CC, TSC1A, TSC1B, AKT2, HRASA, AKT1, PIK3R3B, PRKCI, MAP2K1, PRKAB2, RPS6, TSC2, INPPL1B, EIF4E1C, INPPL1A, FOXO1A, SHC1, GRB2A, GRB2B, PIK3R1, PRKCZ, ACACA, INSRA, EIF4EBP1, FLOT1B, INPP5L, PCK2, PHKA1A, PHKB, BRAF, EIF4E2RS1, FASN, FLOT2B, FLOT2A, PYGB, PRKAR1AA, PRKAG1, PRKAR1AB, PIK3CB, EIF4EB, …	0.00923165
GOTERM_MF_FAT	GO:0015252	proton channel activity	14	ATP5PD, ATP5PB, ATP6V1AA, ATP6V1AB, ATP5F1C, ATP5F1D, TMEM175, ATP5F1E, ATP5L, MT-ATP6, ATP5FA1, ATP5F1B, ATP5PO, ATP5MF	0.043565
GOTERM_BP_FAT	GO:0007093	mitotic cell cycle checkpoint signaling	30	WACA, ABRAXAS1, ZWILCH, ZNF207A, ZNF207B, AURKB, BABAM1, BABAM2, ORC1, CHEK2, CHEK1, KNTC1, BUB3, NBN, SPDL1, TOPBP1, BUB1, INTS3, MRE11A, CHMP4BB, BUB1BA, FANCD2, ZFYVE19, ZW10, CHMP4C, CDK1, NABP1A, MAD1L1, RAD9A, MAD2L1	0.0407146
GOTERM_MF_FAT	GO:0016706	2-oxoglutarate-dependent dioxygenase activity	35	KDM5A, FTO, PHF2, KDM5C, KDM3B, PLOD3, PLOD2, P4HA1B, ALKBH6, PHF8, P4HA1A, UNM_HU7910, ALKBH5, OGFOD1, PLOD1A, JMJD1CB, KDM7AB, HIF1AN, KDM4AB, KDM4AA, KDM7AA, LOC110438585, PHYH, KDM2AA, TYW5, P3H2, P3H1, P3H3, JMJD7, JMJD6, TMLHE, ASPH, RIOX1, P4HA2, KDM5BA	0.0445878
GOTERM_CC_FAT	GO:0005819	spindle	85	NUMA1, BCCIP, HSPB1, SEPTIN15, KIF11, NR3C1, SPOUT1, GOLGA2, KNTC1, SPDL1, ZGC:63587, NUDC, CKAP2L, HAUS6, WDR73, TUBG1, EML1, CKAP5, SIRT2, EML2, MZT2B, KIF2A, KATNAL1, NDEL1A, INCENP, KIFC1, NDEL1B, BIRC6, ANAPC5, KIF2C, MAPRE2, MAD1L1, DCUN1D5, TUBGCP2, CYLDL, DCTN1A, ABRAXAS2, WDR62, BRCC3, ARL8BB, ARL8BA, TTL, AURKB, SKA2, AURKA, ARL3B, PPP2CB, SPAST, ARL3A, RACGAP1, KATNA1, MAPRE1B, RPS3, D…	0.0226855
GOTERM_MF_FAT	GO:0004438	phosphatidylinositol-3-phosphate phosphatase activity	13	MTMR10, MTMR2, MTMR12, MTMR11, MTMR14, MTMR8, SACM1LA, SACM1LB, MTMR4, MTMR6, MTM1, PTENA, PTENB	0.0458129
GOTERM_BP_FAT	GO:0006740	NADPH regeneration	9	RPIA, G6PD, H6PD, NNT, RPE, TALDO1, NNT2, PGLS, PGD	0.0426122
GOTERM_CC_FAT	GO:0005938	cell cortex	96	HIP1, GMFB, WDR1, NUMA1, EZRB, CLTB, CLTA, SEPTIN15, FNBP1L, SEPTIN10, SEPTIN8A, LASP1, RIMS3, ERC1B, CDH1, RTKNB, COTL1, PXNB, FNBP1B, ANLN2, SEPTIN4B, PHLDB1A, PHLDB1B, SPTAN1, SI:DKEY-40C11.2, ZGC:63587, PXNA, MYH9A, MYH9B, MYO1CA, EXOC8, EXOC7, ACTN1, CLIP1A, SHROOM3, ACTN4, ACTR2A, ACTN2B, SHROOM4, SEPTIN9B, CLIP2, SEPTIN5A, ACTR2B, SEPTIN9A, EXOC4, EXOC3, EXOC6, EXOC5, PHLDB2B, SEPTIN5B, DB…	0.0226855
GOTERM_CC_FAT	GO:0030663	COPI-coated vesicle membrane	12	COPB2, ARCN1A, COPA, ARCN1B, COPB1, TMED3, COPZ2, COPG2, KDELR3, KDELR2A, COPZ1, COPE	0.0226855
GOTERM_CC_FAT	GO:0071007	U2-type catalytic step 2 spliceosome	9	EFTUD2, XAB2, SYF2, CWC22, SNRPE, CWC15, CRNKL1, BCAS2, RBM22	0.0226855
GOTERM_CC_FAT	GO:0072379	ER membrane insertion complex	9	BAG6, NCLN, SGTB, CCDC47, SGTA, ZGC:56596, BAG6L, TMCO1, GET4	0.0226855
GOTERM_CC_FAT	GO:0101031	protein folding chaperone complex	9	CCT6A, CCT3, CCT2, HSPB8, TCP1, CCT8, CCT7, CCT5, CCT4	0.0226855
GOTERM_CC_FAT	GO:0000974	Prp19 complex	9	ISY1, XAB2, SYF2, CDC5L, PLRG1, PRPF19, CRNKL1, BCAS2, RBM22	0.0226855
GOTERM_BP_FAT	GO:0048638	regulation of developmental growth	43	YAP1, ROBO2, FTO, BECN1, HDAC1, SLIT1A, MYCBP2, NTN1A, LIN7C, LIN7B, CDKN2AIP, PARD6GB, KIF15, CASP9, PARD3AB, SPAST, ZFYVE27, PRRX1B, ORC1, DIP2BA, RUVBL2, RUVBL1, WWC3, SLIT3, DBNLB, SMN1, SLIT2, EXTL3, SI:DKEY-40C11.2, ATG5, PLXNA3, CASP3A, LARP7, ARL3L1, EWSR1A, RUNX1, CDK9, EXT2, PIK3CA, EPHA4A, MAPK14A, DBN1, TNCB	0.0431426
GOTERM_BP_FAT	GO:0010965	regulation of mitotic sister chromatid separation	15	ZWILCH, ZNF207A, ZNF207B, BUB1BA, NDC80, CDC23, ZW10, ANAPC5, KNTC1, SPDL1, BUB3, LCMT1, BUB1, MAD1L1, MAD2L1	0.0431851
GOTERM_BP_FAT	GO:0061157	mRNA destabilization	32	MOV10B.1, MOV10B.2, PARN, ZFP36L2, FXR1, ALKBH5, METTL14, ZFP36L1B, METTL16, DCPS, CNOT6A, ZFP36L1A, DIS3L2, YTHDF1, YTHDF2, CNOT6L, RC3H1A, SAMD4A, LSM1, DICER1, PATL1, PAN2, CNOT7, PDE12, CNOT1, CNOT2, AGO2, CNOT3A, CNOT8, DCP1A, DCP2, DCP1B	0.0432043
GOTERM_MF_FAT	GO:0002161	aminoacyl-tRNA editing activity	11	LARS2, AARS1, AARS2, PRORSD1, IARS2, AARSD1, IARS1, DTD1, LARS1B, DTD2, VARS1	0.0478933
GOTERM_BP_FAT	GO:0061245	establishment or maintenance of bipolar cell polarity	20	PRKCI, DCTN2, LAMA1, MYO9AA, ERBIN, SCRIB, LIN7C, DLG1A, PARD3AA, EPB41L5, PARD3AB, DLG1B, DLG2, PALS1A, ATP1B1A, CRB2A, CDH2, DLG3, RRAS, FN1A	0.0442288
GOTERM_BP_FAT	GO:0035088	establishment or maintenance of apical/basal cell polarity	20	PRKCI, DCTN2, LAMA1, MYO9AA, ERBIN, SCRIB, LIN7C, DLG1A, PARD3AA, EPB41L5, PARD3AB, DLG1B, DLG2, PALS1A, ATP1B1A, CRB2A, CDH2, DLG3, RRAS, FN1A	0.0442288
GOTERM_MF_FAT	GO:0051213	dioxygenase activity	51	KDM5A, PHF2, KDM5C, LOC110438534, OGFOD3, PLOD3, PLOD2, ALKBH7, ALKBH6, PHF8, ALKBH5, PLOD1A, OGFOD1, HIF1AN, KDM4AB, KDM4AA, LOC110438585, PHYH, TYW5, HPDB, P3H2, ADOB, P3H1, ADOA, P3H3, JMJD7, JMJD6, HPDL, ASPH, ETHE1, FTO, KDM3B, HAAO, RPE65B, P4HA1B, P4HA1A, UNM_HU7910, JMJD1CB, CYGB2, CYGB1, KDM7AB, BCO1, KDM7AA, KDM2AB, KDM2AA, TMLHE, RIOX1, P4HA2, ADI1, PIR, KDM5BA	0.0501843
GOTERM_BP_FAT	GO:0036211	protein modification process	668	COQ8AA, CASKB, CASKA, EXT1B, ARAF, PTPN11A, PTPN23A, SI:CH1073-391I24.1, ROCK2A, TBK1, RNF114, RPS6KA3A, AKT2, RPS6KA3B, AKT1, ZGC:66388, HEMK1, PRKCI, CSNK2A1, DAPK3, ATG10, AAK1A, AAK1B, BCR, PCMTL, PTPN11B, PRKD3, RIPK1L, PRKD2, PRKCQ, OGT.2, ADPRS, RBCK1, UBA52, LIPT2, NEDD4A, RPN2, OGT.1, RPN1, PPIFB, NEDD4L, EK1, PRKCZ, GXYLT1A, ABR, TRIOB, ST3GAL5, TRIOA, ATG7, LYN, EDEM3, CDK17, NAA50, HA…	0.0463919
GOTERM_BP_FAT	GO:0072666	establishment of protein localization to vacuole	23	HSPA8, SCARB2A, SCARB2B, VPS13C, MON1BB, VPS13D, VPS13A, PIK3R4, M6PR, AP3D1, VPS37D, PTPN23B, SNF8, PTPN23A, STAM, SORL1, VPS41, VPS8, LAMP2, VPS25, VPS36, MON1A, VPS28	0.0472197
GOTERM_BP_FAT	GO:0042440	pigment metabolic process	23	HMOX2B, HMOX1A, HMOX2A, FECH, COX15, RPE65B, CPOX, IBA57, PPOX, ATP5IF1A, ATP5IF1B, ALAD, SNX3, HMBSA, BDH2, DCT, DDT, UROD, HMBSB, TMEM14CA, FLVCR1, QDPRA, BLVRA	0.0472197
GOTERM_BP_FAT	GO:0019320	hexose catabolic process	10	PFKLA, GALE, GALT, PFKLB, GLB1L, GLB1, SI:DKEY-224E22.2, GALM, PFKPA, PFKPB	0.0472583
GOTERM_BP_FAT	GO:0072350	tricarboxylic acid metabolic process	10	CS, ACLYA, IDH3G, IDH1, IDH2, IREB2, IDH3B, ACO1, ASS1, IDH3A	0.0472583
GOTERM_BP_FAT	GO:0070646	protein modification by small protein removal	46	USP14, MINDY3, USP38, USP16, PSMD14, USP10, USP32, USP11, USP34, CYLDL, SI:DKEY-100N23.3, OTUD7B, BRCC3, USP39, USP12B, USP19, ATXN3, SENP3A, USP54A, UCHL1, SENP8, OTUD6B, USP9, USP24, USP25, USP8, USP47, USP7, USP48, USP5, USP20, USP4, USP3, YOD1, JOSD2, UCHL3, UCHL5, SENP1, COPS6, STAMBPA, COPS5, OTUB1A, OTUB1B, COPS2, USP40, COPS8	0.0475943
GOTERM_BP_FAT	GO:0001522	pseudouridine synthesis	13	TRUB1, TRUB2, PUS10, PUS1, PUS7, RPUSD4, DKC1, RPUSD2, GAR1, NHP2, NAF1, PUSL1, NOP10	0.0475943
GOTERM_BP_FAT	GO:0046033	AMP metabolic process	13	AMPD2A, ADSL, ADKB, AK1, ADKA, AK2, AK3, NUDT2, AK4, APRT, ADSS2, ADSSL, AMPD2B	0.0475943
GOTERM_MF_FAT	GO:0004722	protein serine/threonine phosphatase activity	47	LRRC59, CTDP1, PPTC7B, PPM1H, PPM1BB, PPP3R1A, PPTC7A, PPM1E, PPM1BA, RPAP2, PPM1F, PPM1G, SSH2A, TIMM50, SI:CH211-203D1.3, PPP3CA, PPP1R2, PPP1CC, PPP2CB, PPP6C, PPP4CB, PPM1KB, PPP1CAA, PPP1CAB, SSU72, PPM1AA, PPP3CCB, PPP3CCA, CPPED1, PDP1, PPP5C, PDP2, UBLCP1, PPP2CAA, CTDSP1, PPM1NB, PPM1LA, PPP1CBL, CTDSPLA, PGAM5, PPP2R1BA, PTENA, PPP2R1BB, TAB1, PTENB, CTDSPLB, DUSP22B	0.0533778
GOTERM_BP_FAT	GO:0007626	locomotory behavior	75	UGP2B, DNAJB6A, UGP2A, MTMR12, HDAC10, FHL1A, NGLY1, NOMO, FHL1B, CALD1A, GBA1, NRCAMA, PARK7, SGSH, FARS2, IRF2BPL, MECP2, ABHD12, SIN3B, TFG, OPA3, PSMD3, CA8, FBXO7, SPG11, RBFOX1, TANGO2, MICALL2B, SIGMAR1, THNSL2, ARID1B, SIRT2, KIF2A, NUP50, CRYABB, COL6A1, MAO, DEPDC5, SQSTM1, VCP, UBA5, PSEN1, SAMHD1, LARS1B, HDAC6, CLN5, MTM1, ASAH1B, ATP1A3A, KLC2, BAG3, PNPO, VPS11, FLNCA, FLNCB, DMD, …	0.0477564
GOTERM_BP_FAT	GO:0045197	establishment or maintenance of epithelial cell apical/basal polarity	19	PRKCI, LAMA1, MYO9AA, ERBIN, SCRIB, LIN7C, DLG1A, PARD3AA, EPB41L5, PARD3AB, DLG1B, DLG2, PALS1A, ATP1B1A, CRB2A, CDH2, DLG3, RRAS, FN1A	0.0477564
GOTERM_BP_FAT	GO:0002098	tRNA wobble uridine modification	12	TRMU, CTU2, CTU1, MOCS3, URM1, ELP1, ELP2, ELP3, ELP4, ELP6, MTO1, ALKBH8	0.0477564
GOTERM_BP_FAT	GO:0022616	DNA strand elongation	12	POLD3, GINS1, POLA1, PCNA, LIG1, MCM7, POLD2, POLE3, MCM3, MCM4, LIG3, POLE	0.0477564
GOTERM_BP_FAT	GO:0033048	negative regulation of mitotic sister chromatid segregation	11	ZWILCH, ZW10, ZNF207A, ZNF207B, KNTC1, SPDL1, BUB3, BUB1BA, BUB1, MAD1L1, MAD2L1	0.0477564
GOTERM_BP_FAT	GO:0030388	fructose 1,6-bisphosphate metabolic process	11	PFKLA, PFKLB, ALDOB, FBP1B, ALDOAA, ALDOAB, FBP1A, PFKPA, ALDOCA, PFKPB, ALDOCB	0.0477564
GOTERM_BP_FAT	GO:0007094	mitotic spindle assembly checkpoint signaling	11	ZWILCH, ZW10, ZNF207A, ZNF207B, KNTC1, SPDL1, BUB3, BUB1BA, BUB1, MAD1L1, MAD2L1	0.0477564
GOTERM_BP_FAT	GO:0009070	serine family amino acid biosynthetic process	11	CBSB, CBSA, THA1, SHMT2, PSAT1, SHMT1, CTH, PHGDH, SEPHS1, SEPHS3, PSPH	0.0477564
GOTERM_BP_FAT	GO:0071174	mitotic spindle checkpoint signaling	11	ZWILCH, ZW10, ZNF207A, ZNF207B, KNTC1, SPDL1, BUB3, BUB1BA, BUB1, MAD1L1, MAD2L1	0.0477564
GOTERM_BP_FAT	GO:2000816	negative regulation of mitotic sister chromatid separation	11	ZWILCH, ZW10, ZNF207A, ZNF207B, KNTC1, SPDL1, BUB3, BUB1BA, BUB1, MAD1L1, MAD2L1	0.0477564
GOTERM_BP_FAT	GO:0033046	negative regulation of sister chromatid segregation	11	ZWILCH, ZW10, ZNF207A, ZNF207B, KNTC1, SPDL1, BUB3, BUB1BA, BUB1, MAD1L1, MAD2L1	0.0477564
GOTERM_BP_FAT	GO:0071173	spindle assembly checkpoint signaling	11	ZWILCH, ZW10, ZNF207A, ZNF207B, KNTC1, SPDL1, BUB3, BUB1BA, BUB1, MAD1L1, MAD2L1	0.0477564
GOTERM_BP_FAT	GO:0045841	negative regulation of mitotic metaphase/anaphase transition	11	ZWILCH, ZW10, ZNF207A, ZNF207B, KNTC1, SPDL1, BUB3, BUB1BA, BUB1, MAD1L1, MAD2L1	0.0477564
GOTERM_BP_FAT	GO:0006611	protein export from nucleus	11	XPO4, DESI1B, XPO1B, CSE1L, STRADB, XPO6, XPO5, RANBP3B, XPO7, XPO1A, RANBP3A	0.0477564
GOTERM_BP_FAT	GO:0031577	spindle checkpoint signaling	11	ZWILCH, ZW10, ZNF207A, ZNF207B, KNTC1, SPDL1, BUB3, BUB1BA, BUB1, MAD1L1, MAD2L1	0.0477564
GOTERM_MF_FAT	GO:0016769	transferase activity, transferring nitrogenous groups	21	ZGC:110843, PIGU, OAT, GOT1, PHYKPL, GFPT2, GPT2, GFPT1, CISD1, AMT, ABAT, ACCS, GOT2B, PSAT1, GOT2A, PIGK, SURF6, KYAT1, KYAT3.2, GAPDH, BCAT2	0.0538105
GOTERM_MF_FAT	GO:0019829	ATPase-coupled monoatomic cation transmembrane transporter activity	29	ATP2A3, ATP6V1AA, ATP6V1AB, ATP2A1, ATP6V0CB, ATP2A2A, ATP6V1C1A, ATP1A3A, ATP6V0A2B, ATP5F1B, ATP2A2B, ATP6V1H, ATP7A, ATP6V1D, ATP1A1A.1, ATP6V1F, ATP6V1G1, ATP13A1, ATP2B4, ATP2B2, TCIRG1B, ATP6V1E1B, ATP6V1E1A, ATP6V1BA, SI:DKEY-28B4.8, ATP6V0A1A, ATP2B1A, ATP6V1B2, ATP6V0D1	0.0538105
GOTERM_BP_FAT	GO:0048565	digestive tract development	53	AHCTF1, MTCH2, DDX46, CELF1, GLDC, CHD8, HSPB7, PCTP, FSCN1A, STK11, RPS6KA3A, MPC1, RUVBL2, DHX15, PITX2, MGAA, PRKCI, EED, RBM19, TSC2, URB1, MED24, NUP54, CNOT3A, YAP1, UTP25, DNMT1, HDAC1, SDC2, NOL9, RNPC3, PARD6GB, PPM1KB, FLNA, AP1M2, GLI2A, AP1M1, WWTR1, NIPBLA, NIPBLB, SEPTIN6, MYH11A, NUP62L, WTIP, MTOR, MIB1, WDR55, VANGL2, POLR3B, ERCC2, RAB11FIP5B, CC2D1A, EZH2	0.0485428
GOTERM_MF_FAT	GO:0005543	phospholipid binding	132	PITPNB, AVIL, ANXA11B, WASHC2C, ZFYVE1, ANXA11A, ZFYVE26, CERT1A, CPNE1, CPNE3, ARFIP1, CPNE2, PHLDA2, VPS36, GABARAPL2, ESYT2A, PRKCI, WU:FJ42B12, ARFIP2B, PLEKHA1A, ARFIP2A, PLEKHA1B, HGS, SNX27B, ZFYVE19, GOLPH3B, GOLPH3A, GABARAPB, PICALMB, PICALMA, GABARAPA, TTPAL, STAM2, ESYT1A, EPN3A, ESYT1B, SDC4, ARHGAP21B, FLII, MAPKAP1, ITPR2, ITPR3, GLTPA, PLD2, PCYT1AB, SNX3, PARD3AA, PARD3AB, SNX4, …	0.0541427
KEGG_PATHWAY	dre04218:Cellular senescence		108	RB1, CALM3A, CALM3B, CAPN1B, SERPINE1, ITPR1B, ITPR1A, MAP2K2A, MAP2K2B, PPP1CC, TSC1A, FBXW11A, FBXW11B, TSC1B, AKT2, CHEK2, CHEK1, HRASA, AKT1, NBN, CAPN1, PIK3R3B, CAPN2B, MAP2K1, MAPK14B, CAPN2A, IGFBP3, TSC2, SI:DKEYP-50D11.2, VDAC3, CAPN2L, VDAC2, MAPK14A, VDAC1, SQSTM1, PPID, FOXO1A, ITPR2, ITPR3, PIK3R1, ZFP36L2, CCNB1, RRAS, EIF4EBP1, MAP2K6, SMAD2, TGFB3, NFATC1, NFKB1, CDK6, NFATC3B, C…	0.0119734
GOTERM_BP_FAT	GO:0072359	circulatory system development	407	NCKAP1, RASA1A, LGALS2A, PTPN11A, ROCK2A, MCAMB, RBFOX1, MYH9A, PRKCI, RBFOX2, MBNL2, MYH9B, SCRIB, HSPG2, ADCY9, PSME3, PRKD2, TARS1, FOXO1A, SHOX2, MTMR8, WDR62, PLCG1, ATG7, JUPA, RALBB, ATG5, HACE1, MCAMA, FZD2, PBX2, NFATC1, PBX4, NR2F2, MARCKSL1B, DHFR, MARCKSL1A, VANGL2, GIPC1, GIPC2, FERMT2, EZH1, EZH2, RBPMS2A, HEXB, FHL1A, SETD7, PRSS23, WDR43, MED12, MED14, TMSB4X, NUF2, RACK1, PPP2R2A…	0.0490845
GOTERM_MF_FAT	GO:0042625	ATPase-coupled ion transmembrane transporter activity	17	ATP6V1G1, ATP6V1AA, ATP6V1AB, TCIRG1B, ATP6V1E1B, ATP6V0CB, ATP6V1E1A, ATP6V1BA, ATP6V1C1A, ATP6V0A2B, ATP6V0A1A, ATP5F1B, ATP6V1B2, ATP6V1H, ATP6V0D1, ATP6V1D, ATP6V1F	0.0546589
GOTERM_MF_FAT	GO:0044769	ATPase activity, coupled to transmembrane movement of ions, rotational mechanism	17	ATP6V1G1, ATP6V1AA, ATP6V1AB, TCIRG1B, ATP6V1E1B, ATP6V0CB, ATP6V1E1A, ATP6V1BA, ATP6V1C1A, ATP6V0A2B, ATP6V0A1A, ATP5F1B, ATP6V1B2, ATP6V1H, ATP6V0D1, ATP6V1D, ATP6V1F	0.0546589
GOTERM_MF_FAT	GO:0046961	proton-transporting ATPase activity, rotational mechanism	17	ATP6V1G1, ATP6V1AA, ATP6V1AB, TCIRG1B, ATP6V1E1B, ATP6V0CB, ATP6V1E1A, ATP6V1BA, ATP6V1C1A, ATP6V0A2B, ATP6V0A1A, ATP5F1B, ATP6V1B2, ATP6V1H, ATP6V0D1, ATP6V1D, ATP6V1F	0.0546589
GOTERM_CC_FAT	GO:0005657	replication fork	25	SMARCAL1, PRIM2, UHRF1, PRIM1, PRIMPOL, POLD3, POLD1, POLD2, POLH, RFC5, WDHD1, TEX264A, RFC3, RFC4, PARP1, RFC1, RFC2, RPA1, RPA2, MMS22L, POLA1, POLA2, CARM1, RPA3, TIMELESS	0.0281406
GOTERM_BP_FAT	GO:0000381	regulation of alternative mRNA splicing, via spliceosome	25	ARGLU1A, RBM8A, CELF1, YTHDC1, CELF2, EIF4A3, KHDRBS1B, KHDRBS1A, SRSF2A, SRSF2B, RBM25B, RBM15B, PUF60A, PUF60B, MAGOH, RBM7, SMU1A, RBFOX1, RBFOX2, RBM15, WTAP, PRPF31, SNRPC, RBMX, RBPMS2A	0.0516556
GOTERM_MF_FAT	GO:0009378	four-way junction helicase activity	26	ERCC6L, MCM7, CHD9, CHD8, CHD6, CHD5, CHD3, CHD2, CHD1, WRN, RUVBL2, RUVBL1, ASCC3, CHD4B, CHD4A, ATRX, RECQL, CHD1L, ERCC2, SMARCAD1B, MCM3, MCM4, MCM5, MCM6, MCM2, GTF2F2A	0.056944
GOTERM_BP_FAT	GO:0006979	response to oxidative stress	39	HMOX2B, HMOX2A, NDUFA12, PPIFB, TXNDC12, PARK7, PRDX3, PRDX2, PRDX5, GPX4B, PRDX4, NAPRT, PRDX1, CYGB2, LONP1, CYGB1, ROMO1, BANF1, KEAP1B, HMOX1A, NDUFA6, TXNRD3, GSR, MEAK7, GPX8, MSRAA, GPX7, MSRAB, SOD2, SIRT2, SOD1, GCLC, CCS, PXDN, CAT, MSRB3, OXR1A, RLIG1, TXNRD2.2	0.0523791
GOTERM_BP_FAT	GO:0032784	regulation of DNA-templated transcription elongation	18	CCNK, CCNT1, GTF2F1, SUPT5H, SUPT6H, CDC73, CDK9, WDR82, LEO1, NELFB, CDK12, NELFCD, NELFA, CDK13, SI:CH73-61D6.3, TRIM33, BRD4, NELFE	0.0523791
GOTERM_BP_FAT	GO:1901568	fatty acid derivative metabolic process	18	LYPLA2, PECR, ELOVL5, ACSL3B, GCDHA, ACSL1A, FITM2, ELOVL6, ACSL4A, GCDHB, ACSL3A, OXCT1A, ACSL1B, ELOVL1B, HMGCL, ELOVL1A, FAR1, ADH8B	0.0523791
GOTERM_BP_FAT	GO:0006368	transcription elongation by RNA polymerase II	18	SUPT16H, PCID2, PBRM1L, CTR9, SUPT4H1, SUPT5H, SUPT6H, CDC73, SKIC8, SART3, TCEA2, LEO1, ELOA, TCEA1, PAF1, ELOB, POLR2I, GLYR1	0.0523791
GOTERM_BP_FAT	GO:0006915	apoptotic process	125	CYFIP2, RHOT1A, TIGARA, TP53BP2A, SI:DKEY-9I23.15, TMBIM1A, UBE2Z, STK11, RPS19, PUF60B, FAM162A, CHEK1, PPP1R13BB, PPP1R13BA, MAP3K7, ATG3, DAXX, ENDOG, PTMAB, IGFBP3, THOC1, SCRIB, DICER1, RNF41, THOC6, DYNC1LI1, DAP1B, ELMO3, VDAC1, DAP3, NOTCH2, URI1, MINDY3, PRKDC, PDCD10B, PDCD10A, SI:DKEY-74K8.3, BCL10, FHIT, STK3, TIMM50, BAG6, PRKCAA, BCL2L13, RHOT2, BCL2L10, VPS11, THEM4, GULP1A, XRCC5,…	0.0532467
GOTERM_BP_FAT	GO:0060026	convergent extension	72	CREB1A, MMP14B, MMP14A, PTPN11A, AP2A1, DSC2L, ROBO1, ROCK2A, MARCHF5L, CDH2, CDH1, CTSBA, RACK1, MCAMB, PDGFRA, PPP1R12A, USP4, PRMT1, RPL22, SCRIB, CTHRC1A, SMAD4A, PPP1CBL, MARCKSB, TAX1BP3, PTENB, HDAC1, SWAP70B, MAP2K4B, IQGAP3, LPP, RAP1B, MAPK9, CSRP1A, PAK1, RAP1AA, PPP1CAA, RAP1AB, FCHO2, DVL2, CSK, GPC4, SLIT2, FZD7A, MARCHF5, FZD7B, SMAD2, TNIKA, AKAP12B, FZD2, YES1, RYK, MPZL1L, FYNB,…	0.0545853
GOTERM_BP_FAT	GO:0050779	RNA destabilization	32	MOV10B.1, MOV10B.2, PARN, ZFP36L2, FXR1, ALKBH5, METTL14, ZFP36L1B, METTL16, DCPS, CNOT6A, ZFP36L1A, DIS3L2, YTHDF1, YTHDF2, CNOT6L, RC3H1A, SAMD4A, LSM1, DICER1, PATL1, PAN2, CNOT7, PDE12, CNOT1, CNOT2, AGO2, CNOT3A, CNOT8, DCP1A, DCP2, DCP1B	0.0553112
GOTERM_BP_FAT	GO:0048701	embryonic cranial skeleton morphogenesis	78	HCFC1B, CHD5, MIA2, MMP14A, MIA3, ECE1, PTPN11A, NR3C1, FSCN1A, DCAF7, WDR43, PHF8, MED12, MED14, PLS3, PITX2, WLS, GRIA2A, PDGFRB, MEIS1B, PDGFRA, HMGCS1, SPHK2, OCRL, HSPG2, SMC1AL, PYGO2, PLCB3, ILVBL, POLR1A, PTPN11B, KAT6A, POLR1C, FAM20B, POLR1D, SMARCA4A, RBCK1, ITGA5, SHRPRBCK1R, CNBPA, TLN1, MAPRE2, HDAC4, NBAS, SEC23A, SAR1B, LRP5, HTT, NOLC1, EIF3EA, RNF2, TMEM165, PARD3AA, RAP1B, PARD…	0.0558506
GOTERM_BP_FAT	GO:1901657	glycosyl compound metabolic process	27	DNPH1, OARD1, TYW1, MACROD1, PGM2, UPP1, TK1, MACROD2, MAPDA, CDADC1, TYW5, ADKB, FUCA1.2, ADKA, FUCA2, NAGA, FUCA1.1, GNMT, HPRT1L, APRT, PNP5A, MTAP, PNP5B, NT5C1BB, HPRT1, ADA, ADA2A	0.0558506
GOTERM_BP_FAT	GO:0043648	dicarboxylic acid metabolic process	27	FH, OAT, HAAO, ALDH1L2, GLSA, MTHFD1L, GLSB, PNPO, D2HGDH, ME3, GLUD1A, GLUD1B, ME2, PCK2, MDH1AA, GOT1, MDH2, MDH1AB, DLDH, KGD4, ALDH4A1, DHFR, GOT2B, GCLC, GOT2A, PRODHA, NIT2	0.0558506
GOTERM_BP_FAT	GO:0008213	protein alkylation	17	PRMT6, HEMK1, PRMT5, PRMT7, SETD3, PRMT1, SETD6, PRMT3, SETD7, METTL21A, NDUFAF7, CARM1, NTMT1, SMYD2A, EEF1AKMT2, EEF1AKMT1, PCMT	0.05759
GOTERM_BP_FAT	GO:0006479	protein methylation	17	PRMT6, HEMK1, PRMT5, PRMT7, SETD3, PRMT1, SETD6, PRMT3, SETD7, METTL21A, NDUFAF7, CARM1, NTMT1, SMYD2A, EEF1AKMT2, EEF1AKMT1, PCMT	0.05759
GOTERM_MF_FAT	GO:0016835	carbon-oxygen lyase activity	36	FH, ECHS1, ENO1A, ENO1B, IREB2, APIP, HSD17B4, PARK7, HACD3, ENO3, HACD2, HADHAA, PTS, HADHAB, ALAD, POLB, GMDS, AUH, CA5A, ENOSF1, RPS3, PCBD1, CA8, GATD1, PUS7, THNSL2, CBSB, CBSA, FASN, EHHADH, TPI1A, ACO1, ECHDC3, NAXD, ACO2, TPI1B	0.0647645
GOTERM_MF_FAT	GO:0016796	exonuclease activity, active with either ribo- or deoxyribonucleic acids and producing 5'-phosphomonoesters	25	EXD2, SMFN, PARN, TATDN1, EXOSC10, EXO1, POLD1, POLE, CNOT6A, DIS3L2, TOE1, CNOT6L, DIS3, CPSF3, MRE11A, APTX, PAN2, CNOT7, XRN1, PDE12, PLEX9.1, APEX1, XRN2, RAD1, CNOT8	0.0649792
GOTERM_BP_FAT	GO:0030705	cytoskeleton-dependent intracellular transport	53	DYNC2I2, PAFAH1B1A, VEZT, PAFAH1B1B, RHOT1A, CCDC88AB, MGARPA, IFT52, FYCO1A, KIF13A, KIF1B, SPG11, IFT56, BORCS5, DYNC2H1, IFT140, KIF23, KIF5BA, DYNLL1, KIF5BB, MAPK8IP3, DYNC1I2A, DYNC1I2B, IFT81, NDEL1A, KIFBP, NDEL1B, IFT46, ARL8A, STAU1, STAU2, PSEN2, ARL8BB, ARL8BA, F8A, DYNC2LI1, RHOT2, TMEM201, SPAST, KIF3A, DTNBP1A, MFN2, MYO5AA, MYO5AB, AP3B1A, AP3D1, IFT122, HOOK3, SYNJ1, IFT27, COPG2…	0.0586629
GOTERM_MF_FAT	GO:0032266	phosphatidylinositol-3-phosphate binding	15	WDR45B, SI:CH211-11N16.2, SNX12, WIPI1, WIPI2, WDR45, ZFYVE1, SNX3, SNX4, ZFYVE26, SESTD1, ZFYVE19, SNX27B, ATG2A, VPS36	0.0665728
GOTERM_MF_FAT	GO:0052745	inositol phosphate phosphatase activity	15	MINPP1A, SI:CH211-160O17.2, OCRL, INPP5KA, INPP5B, SYNJ1, IMPA1, INPP5F, INPPL1B, BPNT2, PTENA, BPNT1, INPPL1A, PTENB, INPP5L	0.0665728
GOTERM_MF_FAT	GO:0016878	acid-thiol ligase activity	19	ACSS3, ACSS2, ACSL3B, SLC27A1A, ACSL1A, ACSL4A, ACSL4B, ACSL3A, ACSF3, ATOX1, AACS, ACSL1B, SUCLA2, SUCLG2, SUCLG1, ACSS1, ACSBG2, ZGC:101540, SLC27A4	0.0665728
GOTERM_BP_FAT	GO:0046839	phospholipid dephosphorylation	31	MTMR10, MTMR2, MTMR12, MTMR11, MTMR8, PPAP2D, MTMR9, SACM1LA, TPTE, SACM1LB, INPP5KA, MTMR4, FIG4A, MTMR6, MTM1, INPP5B, PIP4P2, PLPP2A, INPP5F, INPP5L, EPHX2, OCRL, PLPP6, PLPP5, SYNJ1, SGPP1A, INPPL1B, PTENA, INPPL1A, PTENB, PLPP3	0.062395
GOTERM_BP_FAT	GO:0090307	mitotic spindle assembly	16	ARHGEF10, ABRAXAS1, ZNF207A, ZNF207B, BCCIP, CLASP1A, KIF23, ABRAXAS2, KIF11, EWSR1A, AURKB, RACGAP1, KIFC1, ZGC:86764, CCDC61, CLASP2	0.0635766
GOTERM_BP_FAT	GO:0030071	regulation of mitotic metaphase/anaphase transition	16	ZWILCH, ZNF207A, ZNF207B, BUB1BA, NDC80, CDC23, ZW10, ANAPC4, ANAPC5, KNTC1, SPDL1, BUB3, LCMT1, BUB1, MAD1L1, MAD2L1	0.0635766
GOTERM_MF_FAT	GO:0042803	protein homodimerization activity	39	TENM3, PRDM9, HSPB8, UBA5, CISD2, ZGC:174863, PARK7, NRF1, NADK2, GOLGA5, JAM3B, INPP5F, GRPEL1, HIF1AN, SEPHS1, DNM1L, SRGAP2, GPD1C, STARD3, CHUK, TYW5, PARP1, CASP3B, GPD1A, STC2A, TPCN3, ATP5IF1A, TARBP2, ATP5IF1B, QTRT1, MFFA, QTRT2, RABL3, TPI1A, TPI1B, GPD1L, TERFA, VPS25, RBPMS2A	0.0708387
GOTERM_BP_FAT	GO:0051216	cartilage development	75	LTV1, SMARCAL1, SLC35B2, SPARC, HCFC1B, TRRAP, GLDC, UXS1, FAF1, FMR1, NOMO, MPI, MMP14B, MMP14A, SMC5, ACSL4B, FGFRL1B, DCAF7, TSKU, JAG1B, SOX9A, CDH2, CTSK, ITGAV, WLS, UNC45A, SEC13, PPM1AA, KIF5BA, KIF5BB, RUNX1, PLCB3, TAPT1B, KAT6A, POLR1C, MARCKSB, POLR1D, MARCKSA, ITGA5, CNBPA, B4GALT7, ALDH7A1, YAP1, NOTCH2, DNMT1, SEC23A, COL11A1A, LPAR1, LRP5, MYNN, HTT, NRP1A, TMEM165, RAP1B, SCFD1, …	0.064548
GOTERM_BP_FAT	GO:0051494	negative regulation of cytoskeleton organization	35	KANK2, SVILA, CAPGB, GMFB, AVIL, FLII, SVILD, ADD1, SSH2A, SI:CH211-203D1.3, CAPZB, LMOD1B, TWF1A, RHPN2, ADD3A, TWF1B, CAMSAP1B, SPTAN1, SI:CH211-266I6.3, ARPIN, SCINLA, SPTBN1, SPTBN2, SCINLB, APC2, TMOD4, TMOD2, KANK1B, CAMSAP3, CAPZA1A, KANK1A, CAPZA1B, CAMSAP2A, GSNA, KANK4	0.065307
GOTERM_CC_FAT	GO:0000228	nuclear chromosome	52	SMARCAL1, SIN3AA, SIN3B, SMARCB1A, RUVBL2, SIN3AB, RUVBL1, NFRKB, POLE, WDHD1, PARP1, ACTR6, PHF12B, ACTR8, UCHL5, MMS22L, CFDP1, TIMELESS, PRIM2, SRCAP, PRIM1, POLD3, ORC5, ORC4, ORC1, POLD1, ORC3, POLD2, ORC2, EP400, DMAP1, GINS1, GINS2, CPSF6, MCRS1, GINS3, GINS4, RPA1, RPA2, LRWD1, POLA1, POLA2, RAD50, RAD51, POLE2, CARM1, RPA3, POLE3, SAP130B, ANP32E, RAD1, RAD9A	0.0375847
GOTERM_BP_FAT	GO:0006906	vesicle fusion	37	STX12, STX5AL, STX17, STX16, GOSR2, GOSR1, USO1, TGFBRAP1, RAB38A, SI:CH73-234B20.5, ARL8BA, RAB34A, STX10, VPS8, STX4, SEC22BB, SEC22BA, SNAP29, VPS39, SNAP23.1, VTI1B, LOC110440104, STX8, YIPF4, YIPF5, ZGC:100918, TMEM175, PIKFYVE, STX7L, VPS41, SYBL1, VAMP4, RAB7B, STX12L, BET1, RAB7A, VAMP3	0.0657266
GOTERM_BP_FAT	GO:0008361	regulation of cell size	37	ROBO2, ARHGAP35A, ARHGAP35B, SLIT1A, NTN1A, ARHGAP5, PARD6GB, KIF15, CASP9, PARD3AB, SPAST, ZFYVE27, DIP2BA, PIEZO1, SLC12A7A, SLIT3, DBNLB, SMN1, SLIT2, SLC12A7B, EXTL3, SI:DKEY-40C11.2, SLC12A9, PLXNA3, SLC12A2, SLC12A4, CASP3A, STAT3, ARL3L1, EXT2, PIK3CA, EPHA4A, CLNS1A, MAPK14A, LAMTOR4, DBN1, TNCB	0.0657266
GOTERM_BP_FAT	GO:0009895	negative regulation of catabolic process	39	USP14, NBAS, UBXN1, HSP90AB1, TIGARA, IGF2BP2A, MTMR9, RRAGCB, YBX1, IGF2BP2B, RRAGCA, ZCCHC17, FHIT, LARP1B, MTM1, SYNCRIP, LARP1, DHX34, QKIA, VPS11, TIMP2A, HS1BP3, ELAVL1A, IGF2BP3, TENT2, HNRNPA0A, HNRNPA0B, GLI2A, BANP, PRMT6, ANGEL2, AP3D1, SIRT2, MTOR, SYNCRIPL, RRAGA, DAP, DAP1B, BAG6L	0.0657266
GOTERM_BP_FAT	GO:0003401	axis elongation	28	CREB1A, HDAC1, SWAP70B, CTNND1, AP2A1, PTPN11A, CDH2, AP1G2, AP1G1, FCHO2, FN1A, DVL2, ITGAV, GPC4, SMAD2, AKAP12B, PPP1R12A, RYK, MPZL1L, RPL22, STAT3, CTHRC1A, CBSB, NAT8, VANGL2, PPP1CBL, TAX1BP3, ITGA5	0.0669571
GOTERM_BP_FAT	GO:0060041	retina development in camera-type eye	118	CYFIP2, ARL6IP1, KIRREL1A, DCAF8, MMP14A, RCBTB1, CRKL, ABHD12, TATDN1, CDH2, PAX6B, PSMD2, TRAPPC11, CLCC1, MEIS1B, PRKCI, ATP6AP1B, ATP6V1E1B, PRPF4, TAPT1B, CFDP1, PRPF3, MARCKSB, SMARCA4A, MARCKSA, RPL26, ATP6V0D1, VPS28, LLGL1, SF1, SLBP, DNMT1, IPO13B, MAP1AB, HBEGFA, NRF1, PRKCZ, EPB41L5, PALS1A, KIF3B, VPS11, ATP6V1H, DMAP1, SNX5, ATP6V1F, WWTR1, ZNF513A, NSFB, PLK1, TBCD, SMARCA5, PBX2, …	0.0670271
GOTERM_CC_FAT	GO:0005798	Golgi-associated vesicle	30	COPB2, COPA, ARCN1A, ARCN1B, COPB1, CLTB, CLTA, KDELR2A, TGOLN2, AP1G2, AP1G1, CLTCL1, AP1S2, TMED3, EMC3, RAB8A, RAB8B, CCDC115, SYNRG, COPZ2, COPZ1, RAB12, RAB13, CLTCB, GOPC, COPG2, CLTCA, KDELR3, ZGC:123258, COPE	0.0386995
GOTERM_MF_FAT	GO:0005096	GTPase activator activity	107	RASA1A, RASA1B, PREX1, OPHN1, ZGC:162872, PIK3R3B, TBC1D22A, RALBP1, RIN2A, AGFG1A, RALGAPA1, TSC2, TBC1D2B, AGFG1B, LOC569534, BCR, TBC1D10AA, RALGAPB, RAPGEF2A, RAPGEF2B, GNA11A, GNA11B, TBC1D25, RIN3, LLGL1, LLGL2, TBC1D9B, ARHGAP21B, ARHGEF12B, AGAP1, ARHGAP18, ASAP1A, IQGAP1, RASAL2, AGAP3, IQGAP3, ABR, RACGAP1, ACAP2B, TBC1D13, TBC1D17, SRGAP2, TBC1D15, TBC1D8B, RABGAP1L, MYO9AA, TBCD, ASAP…	0.0752715
GOTERM_MF_FAT	GO:0004177	aminopeptidase activity	21	METAP2A, METAP2B, ACTMAP, LNPEP, ERAP1A, PEPD, ERAP1B, ZGC:152830, DPP3, NPEPPS, NPEPL1, DNPEP, AOPEP, XPNPEP1, DPP9, RNPEP, TPP2, BLMH, LTA4H, LAP3, METAP1	0.0761227
GOTERM_BP_FAT	GO:0034243	regulation of transcription elongation by RNA polymerase II	15	GTF2F1, SUPT5H, SUPT6H, CDC73, CDK9, LEO1, NELFB, CDK12, NELFCD, NELFA, CDK13, SI:CH73-61D6.3, TRIM33, BRD4, NELFE	0.0692379
GOTERM_BP_FAT	GO:0044804	nucleophagy	15	ATG3, WDR45B, ATG9A, WIPI1, WIPI2, WDR45, ATG12, RB1CC1, ATG2A, ATG4C, ATG4B, ATG4A, SNX7, ATG7, ATG5	0.0692379
GOTERM_CC_FAT	GO:0048770	pigment granule	29	CD63, CNP, RAC1A, RAC1B, SLC1A5, HSP90AA1.1, HSP90B1, RAB32A, TFR1A, TFR1B, DTNBP1A, ANXA6, SEC22BB, SEC22BA, RAB2A, PDIA3, ITGB1A, ITGB1B, ABCB6A, RAB27A, RAB27B, PDIA7, ATP6V1BA, CALUA, DCT, CALUB, DNAJC5AB, CANX, ATP6V1B2	0.0390182
GOTERM_CC_FAT	GO:0042470	melanosome	29	CD63, CNP, RAC1A, RAC1B, SLC1A5, HSP90AA1.1, HSP90B1, RAB32A, TFR1A, TFR1B, DTNBP1A, ANXA6, SEC22BB, SEC22BA, RAB2A, PDIA3, ITGB1A, ITGB1B, ABCB6A, RAB27A, RAB27B, PDIA7, ATP6V1BA, CALUA, DCT, CALUB, DNAJC5AB, CANX, ATP6V1B2	0.0390182
GOTERM_CC_FAT	GO:0030118	clathrin coat	29	EPN3A, EPS15L1B, EPS15L1A, EPN1A, STON1, CLTB, CLTA, AP2A1, AP3M2, AP2M1A, AP2M1B, AP3M1, AP1G2, AP1G1, CLTCL1, AP1S2, AP2S1, EPS15, AP1M2, AP1M1, AP3B1A, SYNRG, AP1B1, AP2B1, CLINT1A, EPN2, NECAP2, CLTCB, CLTCA	0.0390182
GOTERM_BP_FAT	GO:1901879	regulation of protein depolymerization	30	MTPN, SVILA, CAPGB, AVIL, FLII, SVILD, MAP1AB, ADD1, SPAST, CAPZB, LMOD1B, TWF1A, ADD3A, TWF1B, CAMSAP1B, SPTAN1, MAP1SA, SI:CH211-266I6.3, SCINLA, SPTBN1, SPTBN2, SCINLB, APC2, TMOD4, TMOD2, CAMSAP3, CAPZA1A, CAPZA1B, CAMSAP2A, GSNA	0.0697889
GOTERM_MF_FAT	GO:0016798	hydrolase activity, acting on glycosyl bonds	63	HPSE2, AGLA, HEXB, HEXA, HEXD, GBA1, GBA2, DNPH1, UNGA, MAN1A2, GALCB, GALCA, MACROD1, MAN1A1, MACROD2, MAN2C1, GUSB, PARGA, CTBS, PARGL, LOC101887011, CEMIP2, OGAL, MOGS, ABHD10B, HYAL2B, ABHD10A, ADPRS, GNE, GAA2, CLN5, MAN1B1B, MAN2A2, OARD1, MAN2A1, SI, NEU1, SI:DKEY-4E7.3, EDEM3, TDG.1, EDEM1, GABPB2B, FUCA1.2, FUCA2, LYGL1, OGA, NAGA, FUCA1.1, TAGLN3B, GANABA, GANABB, SI:CH211-282J22.3, SMU…	0.0764892
GOTERM_MF_FAT	GO:0003714	transcription corepressor activity	47	YAP1, URI1, HDAC3, PRKCBP1L, CTBP1, HDAC1, ZMYND8, NOC2L, IRF2BPL, SIN3AA, KCTD15B, MTA1, SIN3B, SIN3AB, DNAJB1B, SAP18, ZGC:136929, DMAP1, MTA2, MTA3, CTBP2A, RUNX1T1, WWTR1, DAXX, MIDEASA, PARP14RS1, MIDEASB, DNAJB1A, IRF2BP1, PHF12B, SIRT6, CDYL, WTIP, CBFA2T2, SIRT1, CBFA2T3, NCOR2, NCOR1, IRF2BP2B, TBL1XR1B, MYBBP1A, IRF2BP2A, TBL1XR1A, TLE3A, RCOR1, TLE3B, REREA	0.0764892
GOTERM_MF_FAT	GO:0051920	peroxiredoxin activity	7	PRDX3, PRDX2, PRDX5, PRDX4, PRDX1, SI:CH211-175M2.5, PRDX6	0.0764892
GOTERM_MF_FAT	GO:0017070	U6 snRNA binding	7	PRPF4, SART3, LARP7, METTL16, LSM4, PRPF8, RBM22	0.0764892
GOTERM_MF_FAT	GO:0036402	proteasome-activating activity	7	PSMC1A, PSMC5, PSMC6, PSMC1B, PSMC3, PSMC4, PSMC2	0.0764892
GOTERM_BP_FAT	GO:0033045	regulation of sister chromatid segregation	19	ZWILCH, ZNF207A, ZNF207B, BUB1BA, NDC80, AURKB, CDC23, ZW10, ANAPC4, ANAPC5, KNTC1, SPDL1, BUB3, LCMT1, BUB1, ANAPC1, MAD1L1, ANAPC2, MAD2L1	0.0707964
GOTERM_BP_FAT	GO:0030261	chromosome condensation	19	ZGC:110216, TOP2A, TOP2B, SI:CH211-113A14.18, NCAPH2, SI:CH73-368J24.11, NCAPG2, NCAPG, SI:DKEY-261M9.12, SMC4, H1-0, NCAPH, H1-10, HISTH1L1, SMC2, SI:CH73-368J24.12, SI:CH211-113A14.24, NCAPD2, NCAPD3	0.0707964
GOTERM_MF_FAT	GO:0019208	phosphatase regulator activity	40	PPP1R37, URI1, SMEK1, PPP1R10, PHACTR4B, PPP4R2B, PPP3R1A, PPP4R2A, PPP6R2B, PPP6R2A, PTPA, PPP1R2, PPP4R1, PPP6R3, PPP2R2AA, PPP2R5EB, PPP2R2AB, PPP2R5CA, PPP2R5EA, PPP2R5CB, PPP1R14BB, PPP1R16B, PPP1R12A, ARPP19A, ARPP19B, ZMP:0000001167, PPP2R5D, PPP4R3B, PPP2R3A, PPP1R8B, RCAN1A, PPP3R1B, CNEP1R1, RCAN2, TIPRL, PPP2R2D, ANP32E, PPP2R1BA, PPP2R1BB, PPP1R12C	0.0764892
GOTERM_BP_FAT	GO:0031101	fin regeneration	44	YAP1, HDAC1, FAF1, LRP5, DDX20, SMC3, HSPD1, JAG1B, SCFD1, PRDX5, TUBB5, RBBP4, COL1A1A, CTSBA, ERBB2, ANXA1A, JUNBB, MTREX, PLCG1, CCN1, MTA2, TMEM38B, CHD4A, IGF2B, HSPA9, DSPB, HSPA8, IGF1RA, IGF1RB, GJA1B, GALNT2, FYNB, SERPINH1B, NRG1, ESCO2, DDX52, ATP6V1E1B, SIRT1, POLA2, PTPRA, VDAC3, SMARCA4A, VDAC2, EZH2	0.0712654
GOTERM_BP_FAT	GO:0006612	protein targeting to membrane	32	SRP19, ARL6IP1, SRP54, ZDHHC24, ZDHHC21, ZDHHC7, ZGC:56596, SRP14, ZDHHC20A, ZDHHC4, ZDHHC20B, SRP72, SEC61G, ZDHHC3B, SEC61B, SEC62, GET3, GOLGA7, SEC63, ZDHHC15B, SGTB, SSR3, SGTA, ZDHHC13, VPS37D, SRP68, SRP9, SEC61A1A, SEC61A1B, NACA, SRPRA, EXOC4	0.0715541
GOTERM_MF_FAT	GO:0019888	protein phosphatase regulator activity	38	PPP1R37, SMEK1, PPP1R10, PHACTR4B, PPP4R2B, PPP3R1A, PPP4R2A, PPP6R2B, PPP6R2A, PTPA, PPP1R2, PPP4R1, PPP6R3, PPP2R2AA, PPP2R5EB, PPP2R2AB, PPP2R5CA, PPP2R5EA, PPP2R5CB, PPP1R14BB, PPP1R16B, PPP1R12A, ARPP19A, ARPP19B, ZMP:0000001167, PPP2R5D, PPP4R3B, PPP2R3A, PPP1R8B, RCAN1A, PPP3R1B, CNEP1R1, RCAN2, TIPRL, PPP2R2D, PPP2R1BA, PPP2R1BB, PPP1R12C	0.0779525
GOTERM_BP_FAT	GO:0061053	somite development	69	CREB1A, PTPN21, INPP5KA, LAMC1, IGF2A, LARP6A, CDH2, PXNB, EFNB2A, ITGAV, TNPO1, PXNA, IGF2B, CAP1, NAA15A, CHUK, KIF22, ALDOAA, TGFBR3, CCDC80, EPHA4A, TLE3A, NAA35, MAPK14A, ITGA5, NAA15B, EPHA3, COPB2, SMARCD1, NOTCH3, COPA, NEO1A, LAMA1, COPB1, CTR9, PSEN2, EK1, PSEN1, RTF1, SUPT6H, FXR1, RAP1B, SNU13B, BCL2L10, PRRC1, LOXL3A, FN1A, FN1B, DMD, MAP2K7, PDLIM7, GLI2A, NAA50, CHURC1, ASCC1, SETB…	0.0728692
GOTERM_BP_FAT	GO:0006066	alcohol metabolic process	78	PECR, LIPEB, CYP46A1.4, CYP46A1.2, PCSK9, CHM, MSMO1, GBA1, PARK7, TM7SF2, NSDHL, ITPKCB, SPTLC1, IMPA1, CYP11C1, IDH3B, FDXR, CYP46A1.1, QDPRA, RETSAT.2, RETSAT.1, LBR, IDH3A, NUDT3B, HMGCS1, SPHK2, LSS, LRATB.1, SREBF2, CYP27A2, DHDDS, ITPKB, SGPP1A, NPC2.1, NPC1, ITPKA, CH25HL3, ITPK1B, PRKAA1, MVDA, PRKAA2, MVK, GDPD1, HSD17B7, LDLRA, PTS, GK5, EBP, DHRSX, TKFC, MOGAT3A, CYB5R3, PMVK, BPNT2, …	0.0745088
GOTERM_BP_FAT	GO:0030837	negative regulation of actin filament polymerization	27	KANK2, SVILA, CAPGB, AVIL, FLII, SVILD, ADD1, SSH2A, SI:CH211-203D1.3, CAPZB, LMOD1B, TWF1A, ADD3A, TWF1B, SPTAN1, SCINLA, SPTBN1, SPTBN2, SCINLB, TMOD4, TMOD2, KANK1B, CAPZA1A, KANK1A, CAPZA1B, GSNA, KANK4	0.074976
GOTERM_BP_FAT	GO:0043173	nucleotide salvage	14	UCK2B, UCK2A, AMPD2A, ADKB, ADKA, HPRT1L, APRT, UCK1, NAPRT, SI:CH211-243J20.2, HPRT1, UPP1, AMPD2B, UCKL1B	0.074976
GOTERM_MF_FAT	GO:0015616	DNA translocase activity	17	MOV10B.1, VCP, ERCC6L, MOV10B.2, DDX46, DDX55, CHD8, EIF4A3, DDX20, DDX51, CHD1L, SUPV3L1, RUVBL2, RUVBL1, SMARCAD1B, ASCC3, RNF213A	0.0822749
GOTERM_BP_FAT	GO:0043328	protein transport to vacuole involved in ubiquitin-dependent protein catabolic process via the multivesicular body sorting pathway	7	PTPN23B, STAM, SNF8, PTPN23A, VPS25, VPS36, VPS28	0.0753066
GOTERM_BP_FAT	GO:0070129	regulation of mitochondrial translation	7	TRMT10C, UQCC2, COA3A, NSUN3, RMND1, LRPPRC, RCC1L	0.0753066
GOTERM_BP_FAT	GO:0006089	lactate metabolic process	7	GATD1, LDHBA, LDHA, PNKD, LDHD, HAGH, LDHBB	0.0753066
GOTERM_BP_FAT	GO:0000056	ribosomal small subunit export from nucleus	7	LTV1, XPO1B, XPO1A, NUP88, NPM1A, NPM1B, NOP9	0.0753066
GOTERM_BP_FAT	GO:0045050	protein insertion into ER membrane by stop-transfer membrane-anchor sequence	7	MMGT1, EMC7B, EMC2, EMC3, EMC4, EMC10, EMC6	0.0753066
GOTERM_BP_FAT	GO:0071051	poly(A)-dependent snoRNA 3'-end processing	7	WU:FC33B09, EXOSC6, EXOSC5, EXOSC4, EXOSC10, EXOSC3, EXOSC2	0.0753066
GOTERM_CC_FAT	GO:0005682	U5 snRNP	11	TSSC4, PRPF18, SNRPD2, SNRPD1, SNRPG, CD2BP2, SNRPE, SNRPD3, SNRPD3L, PRPF8, SNRPB	0.0433121
GOTERM_CC_FAT	GO:0005847	mRNA cleavage and polyadenylation specificity factor complex	11	CPSF4, CPSF6, CPSF1, CPSF3, CSTF2, CPSF2, SSU72, SYMPK, TUT1, FIP1L1B, WDR33	0.0433121
GOTERM_CC_FAT	GO:0030660	Golgi-associated vesicle membrane	22	COPB2, ARCN1A, COPA, ARCN1B, SYNRG, COPB1, CLTB, CLTA, COPZ2, KDELR2A, COPZ1, AP1G2, AP1G1, CLTCL1, AP1S2, TMED3, CLTCB, COPG2, CLTCA, KDELR3, ZGC:123258, COPE	0.0433121
GOTERM_MF_FAT	GO:0003954	NADH dehydrogenase activity	12	MT-ND4, CYB5R3, MT-ND5, NDUFS7, MT-CO1, NDUFS3, NDUFS1, NDUFS8A, MT-ND2, NDUFV2, NDUFV1, MT-ND1	0.0832658
GOTERM_MF_FAT	GO:0046527	glucosyltransferase activity	12	UGCG, ALG8, POGLUT2, POGLUT1, ALG6, ALG5, GYG1A, ALG3, PLOD3, UGGT2, UGGT1, POGLUT3	0.0832658
GOTERM_MF_FAT	GO:0016645	oxidoreductase activity, acting on the CH-NH group of donors	20	PYCR1B, PYCR1A, MTHFD1A, LOC110440136, ETFDH, MTHFR, PYCR3, ALDH1L2, DHFR, PAOX1, MTHFD1L, MTHFD2, AIFM2, BLVRB, QDPRA, PRODHA, AASS, MTHFD1B, PAOX, QDPRB.1	0.0832658
GOTERM_BP_FAT	GO:0006352	DNA-templated transcription initiation	31	GTF2A1, PHF2, VPS72A, RRN3, SI:DKEY-219C3.2, CAVIN1B, CCNH, GTF2B, TAF9, TFB1M, GTF2E1, GTF2E2, ATAD2B, POLR2G, POLR2I, DR1, TFB2M, GTF2F1, APEX1, TBPL2, TAF4A, TAF8, POLR1E, TAF7, TFAM, POLR3H, TAF6, TAF5, TAF2, TAF1, GTF2F2A	0.0802082
GOTERM_BP_FAT	GO:0006301	postreplication repair	13	UBE2NB, VCP, UBE2NA, PCNA, POLDIP2, AKTIP, PRIMPOL, POLE2, UBE2V2, PCLAF, UBE2V1, POLH, RAD18	0.0805655
GOTERM_BP_FAT	GO:0032511	late endosome to vacuole transport via multivesicular body sorting pathway	13	TMEM50A, VTA1, PTPN23B, SNF8, PTPN23A, STAM, CHMP4BB, CHMP4C, CHMP5B, VPS25, VPS36, CHMP7, VPS28	0.0805655
GOTERM_BP_FAT	GO:0062197	cellular response to chemical stress	21	GSR, MSRAA, PPIFB, MSRAB, PARK7, SOD2, SIRT2, SOD1, PRDX2, CCS, PRDX5, OXSR1B, OXSR1A, PRDX1, NINJ1, NUPR1B, CYGB2, LONP1, CYGB1, ROMO1, KEAP1B	0.0805714
GOTERM_CC_FAT	GO:0000118	histone deacetylase complex	34	HDAC4, KDM3B, SRCAP, HDAC1, CHD5, CHD3, HDAC6, SIN3AA, MTA1, SIN3B, RBBP4, RUVBL2, SIN3AB, RUVBL1, JMJD1CB, EP400, DMAP1, CHD4B, MTA2, CHD4A, MTA3, MIDEASA, MIDEASB, ACTR6, GATAD2AB, PHF12B, GATAD2B, PHF21AB, CFDP1, TBL1XR1B, TBL1XR1A, SAP130B, ANP32E, RCOR1	0.0459478
GOTERM_MF_FAT	GO:0008320	protein transmembrane transporter activity	11	SEC61A1A, SEC61A1B, TOMM20B, TOMM40, TIMM23A, TOMM70A, SEC61G, TIMM17A, TIMM22, TOMM40L, SEC63	0.0844304
GOTERM_MF_FAT	GO:0019206	nucleoside kinase activity	11	TPD52, UCK2B, UCK2A, UCK1, ADKB, ADKA, SI:CH211-243J20.2, TK1, DCK, ZGC:110540, UCKL1B	0.0844304
GOTERM_MF_FAT	GO:0016655	oxidoreductase activity, acting on NAD(P)H, quinone or similar compound as acceptor	11	NQO1, MT-ND4, MT-ND5, NDUFS7, MT-CO1, NDUFS3, NDUFS1, MT-ND2, NDUFV1, MT-ND1, CRYZ	0.0844304
GOTERM_MF_FAT	GO:0004708	MAP kinase kinase activity	11	RAP1B, MAP2K1, RAP1AA, MTMR8, MAP2K4A, PBK, MAP2K4B, MAP2K7, MAP2K2A, MAP2K2B, MAP2K6	0.0844304
GOTERM_MF_FAT	GO:0008187	poly-pyrimidine tract binding	8	PABPC1A, RBMS1A, RBMS2B, RBMS2A, U2AF2B, U2AF2A, PABPC1L, RBMS3	0.0844304
GOTERM_MF_FAT	GO:0016675	oxidoreductase activity, acting on a heme group of donors	8	SURF1, MT-CO1, CYGB2, CYGB1, MT-CO2, COX6C, COX5AB, COX5AA	0.0844304
GOTERM_MF_FAT	GO:0032977	membrane insertase activity	8	OXA1L, MMGT1, EMC7B, EMC2, EMC3, EMC4, EMC10, EMC6	0.0844304
GOTERM_MF_FAT	GO:0008545	JUN kinase kinase activity	8	MAP2K1, MAP2K4A, PBK, MAP2K4B, MAP2K7, MAP2K2A, MAP2K2B, MAP2K6	0.0844304
GOTERM_MF_FAT	GO:0004298	threonine-type endopeptidase activity	8	PSMB6, PSMB12, PSMB7, PSMB5, PSMB13A, PSMB8A, PSMB9A, PSMB10	0.0844304
GOTERM_BP_FAT	GO:1901880	negative regulation of protein depolymerization	26	SVILA, CAPGB, AVIL, FLII, SVILD, ADD1, CAPZB, LMOD1B, TWF1A, ADD3A, TWF1B, CAMSAP1B, SPTAN1, SI:CH211-266I6.3, SCINLA, SPTBN1, SPTBN2, SCINLB, APC2, TMOD4, TMOD2, CAMSAP3, CAPZA1A, CAPZA1B, CAMSAP2A, GSNA	0.084135
GOTERM_MF_FAT	GO:0004723	calcium-dependent protein serine/threonine phosphatase activity	42	CTDP1, PPTC7B, PPM1H, PPM1BB, PPP3R1A, PPTC7A, PPM1E, PPM1BA, RPAP2, PPM1F, PPM1G, SSH2A, SI:CH211-203D1.3, PPP3CA, PPP1R2, PPP1CC, PPP2CB, PPP6C, PPP4CB, PPM1KB, PPP1CAA, PPP1CAB, SSU72, PPM1AA, PPP3CCB, PPP3CCA, CPPED1, PPP5C, UBLCP1, PPP2CAA, CTDSP1, PPM1NB, PPM1LA, PPP1CBL, CTDSPLA, PGAM5, PPP2R1BA, PTENA, PPP2R1BB, PTENB, CTDSPLB, DUSP22B	0.0844304
GOTERM_MF_FAT	GO:0180005	RNA polymerase II CTD heptapeptide repeat T4 phosphatase activity	42	CTDP1, PPTC7B, PPM1H, PPM1BB, PPP3R1A, PPTC7A, PPM1E, PPM1BA, RPAP2, PPM1F, PPM1G, SSH2A, SI:CH211-203D1.3, PPP3CA, PPP1R2, PPP1CC, PPP2CB, PPP6C, PPP4CB, PPM1KB, PPP1CAA, PPP1CAB, SSU72, PPM1AA, PPP3CCB, PPP3CCA, CPPED1, PPP5C, UBLCP1, PPP2CAA, CTDSP1, PPM1NB, PPM1LA, PPP1CBL, CTDSPLA, PGAM5, PPP2R1BA, PTENA, PPP2R1BB, PTENB, CTDSPLB, DUSP22B	0.0844304
GOTERM_MF_FAT	GO:0033192	calmodulin-dependent protein phosphatase activity	42	CTDP1, PPTC7B, PPM1H, PPM1BB, PPP3R1A, PPTC7A, PPM1E, PPM1BA, RPAP2, PPM1F, PPM1G, SSH2A, SI:CH211-203D1.3, PPP3CA, PPP1R2, PPP1CC, PPP2CB, PPP6C, PPP4CB, PPM1KB, PPP1CAA, PPP1CAB, SSU72, PPM1AA, PPP3CCB, PPP3CCA, CPPED1, PPP5C, UBLCP1, PPP2CAA, CTDSP1, PPM1NB, PPM1LA, PPP1CBL, CTDSPLA, PGAM5, PPP2R1BA, PTENA, PPP2R1BB, PTENB, CTDSPLB, DUSP22B	0.0844304
GOTERM_MF_FAT	GO:0180008	RNA polymerase II CTD heptapeptide repeat S7 phosphatase activity	42	CTDP1, PPTC7B, PPM1H, PPM1BB, PPP3R1A, PPTC7A, PPM1E, PPM1BA, RPAP2, PPM1F, PPM1G, SSH2A, SI:CH211-203D1.3, PPP3CA, PPP1R2, PPP1CC, PPP2CB, PPP6C, PPP4CB, PPM1KB, PPP1CAA, PPP1CAB, SSU72, PPM1AA, PPP3CCB, PPP3CCA, CPPED1, PPP5C, UBLCP1, PPP2CAA, CTDSP1, PPM1NB, PPM1LA, PPP1CBL, CTDSPLA, PGAM5, PPP2R1BA, PTENA, PPP2R1BB, PTENB, CTDSPLB, DUSP22B	0.0844304
GOTERM_MF_FAT	GO:1990439	MAP kinase serine/threonine phosphatase activity	42	CTDP1, PPTC7B, PPM1H, PPM1BB, PPP3R1A, PPTC7A, PPM1E, PPM1BA, RPAP2, PPM1F, PPM1G, SSH2A, SI:CH211-203D1.3, PPP3CA, PPP1R2, PPP1CC, PPP2CB, PPP6C, PPP4CB, PPM1KB, PPP1CAA, PPP1CAB, SSU72, PPM1AA, PPP3CCB, PPP3CCA, CPPED1, PPP5C, UBLCP1, PPP2CAA, CTDSP1, PPM1NB, PPM1LA, PPP1CBL, CTDSPLA, PGAM5, PPP2R1BA, PTENA, PPP2R1BB, PTENB, CTDSPLB, DUSP22B	0.0844304
GOTERM_MF_FAT	GO:0180007	RNA polymerase II CTD heptapeptide repeat S5 phosphatase activity	42	CTDP1, PPTC7B, PPM1H, PPM1BB, PPP3R1A, PPTC7A, PPM1E, PPM1BA, RPAP2, PPM1F, PPM1G, SSH2A, SI:CH211-203D1.3, PPP3CA, PPP1R2, PPP1CC, PPP2CB, PPP6C, PPP4CB, PPM1KB, PPP1CAA, PPP1CAB, SSU72, PPM1AA, PPP3CCB, PPP3CCA, CPPED1, PPP5C, UBLCP1, PPP2CAA, CTDSP1, PPM1NB, PPM1LA, PPP1CBL, CTDSPLA, PGAM5, PPP2R1BA, PTENA, PPP2R1BB, PTENB, CTDSPLB, DUSP22B	0.0844304
GOTERM_MF_FAT	GO:0180006	RNA polymerase II CTD heptapeptide repeat S2 phosphatase activity	42	CTDP1, PPTC7B, PPM1H, PPM1BB, PPP3R1A, PPTC7A, PPM1E, PPM1BA, RPAP2, PPM1F, PPM1G, SSH2A, SI:CH211-203D1.3, PPP3CA, PPP1R2, PPP1CC, PPP2CB, PPP6C, PPP4CB, PPM1KB, PPP1CAA, PPP1CAB, SSU72, PPM1AA, PPP3CCB, PPP3CCA, CPPED1, PPP5C, UBLCP1, PPP2CAA, CTDSP1, PPM1NB, PPM1LA, PPP1CBL, CTDSPLA, PGAM5, PPP2R1BA, PTENA, PPP2R1BB, PTENB, CTDSPLB, DUSP22B	0.0844304
GOTERM_MF_FAT	GO:0017018	myosin phosphatase activity	42	CTDP1, PPTC7B, PPM1H, PPM1BB, PPP3R1A, PPTC7A, PPM1E, PPM1BA, RPAP2, PPM1F, PPM1G, SSH2A, SI:CH211-203D1.3, PPP3CA, PPP1R2, PPP1CC, PPP2CB, PPP6C, PPP4CB, PPM1KB, PPP1CAA, PPP1CAB, SSU72, PPM1AA, PPP3CCB, PPP3CCA, CPPED1, PPP5C, UBLCP1, PPP2CAA, CTDSP1, PPM1NB, PPM1LA, PPP1CBL, CTDSPLA, PGAM5, PPP2R1BA, PTENA, PPP2R1BB, PTENB, CTDSPLB, DUSP22B	0.0844304
GOTERM_MF_FAT	GO:0180004	RNA polymerase II CTD heptapeptide repeat Y1 phosphatase activity	42	CTDP1, PPTC7B, PPM1H, PPM1BB, PPP3R1A, PPTC7A, PPM1E, PPM1BA, RPAP2, PPM1F, PPM1G, SSH2A, SI:CH211-203D1.3, PPP3CA, PPP1R2, PPP1CC, PPP2CB, PPP6C, PPP4CB, PPM1KB, PPP1CAA, PPP1CAB, SSU72, PPM1AA, PPP3CCB, PPP3CCA, CPPED1, PPP5C, UBLCP1, PPP2CAA, CTDSP1, PPM1NB, PPM1LA, PPP1CBL, CTDSPLA, PGAM5, PPP2R1BA, PTENA, PPP2R1BB, PTENB, CTDSPLB, DUSP22B	0.0844304
GOTERM_MF_FAT	GO:0008420	RNA polymerase II CTD heptapeptide repeat phosphatase activity	42	CTDP1, PPTC7B, PPM1H, PPM1BB, PPP3R1A, PPTC7A, PPM1E, PPM1BA, RPAP2, PPM1F, PPM1G, SSH2A, SI:CH211-203D1.3, PPP3CA, PPP1R2, PPP1CC, PPP2CB, PPP6C, PPP4CB, PPM1KB, PPP1CAA, PPP1CAB, SSU72, PPM1AA, PPP3CCB, PPP3CCA, CPPED1, PPP5C, UBLCP1, PPP2CAA, CTDSP1, PPM1NB, PPM1LA, PPP1CBL, CTDSPLA, PGAM5, PPP2R1BA, PTENA, PPP2R1BB, PTENB, CTDSPLB, DUSP22B	0.0844304
GOTERM_MF_FAT	GO:0140791	histone H2AXS140 phosphatase activity	42	CTDP1, PPTC7B, PPM1H, PPM1BB, PPP3R1A, PPTC7A, PPM1E, PPM1BA, RPAP2, PPM1F, PPM1G, SSH2A, SI:CH211-203D1.3, PPP3CA, PPP1R2, PPP1CC, PPP2CB, PPP6C, PPP4CB, PPM1KB, PPP1CAA, PPP1CAB, SSU72, PPM1AA, PPP3CCB, PPP3CCA, CPPED1, PPP5C, UBLCP1, PPP2CAA, CTDSP1, PPM1NB, PPM1LA, PPP1CBL, CTDSPLA, PGAM5, PPP2R1BA, PTENA, PPP2R1BB, PTENB, CTDSPLB, DUSP22B	0.0844304
KEGG_PATHWAY	dre01210:2-Oxocarboxylic acid metabolism		26	ACY1, DLST, PDHB, DHTKD1, DBT, IDH3B, DLAT, OGDHB, LOC100001620, IDH3A, OGDHA, BCKDHA, GOT1, IDH3G, IDH1, GPT2, IDH2, BCKDHB, DLDH, CS, GOT2B, GOT2A, ACO1, ACO2, PDHA1A, BCAT2	0.0217389
GOTERM_CC_FAT	GO:0017119	Golgi transport complex	8	COG8, COG7, COG6, COG5, COG4, COG3, COG2, COG1	0.0469233
GOTERM_CC_FAT	GO:0045275	respiratory chain complex III	8	UQCRB, UQCRQ, MT-CO1, UQCRFS1, UQCR10, CYC1, MT-CYB, UQCRH	0.0469233
GOTERM_CC_FAT	GO:0032797	SMN complex	8	GEMIN2, GEMIN4, DDX20, STRAP, GEMIN5, GEMIN6, SMN1, GEMIN8	0.0469233
GOTERM_CC_FAT	GO:0005832	chaperonin-containing T-complex	8	CCT6A, CCT3, CCT2, TCP1, CCT8, CCT7, CCT5, CCT4	0.0469233
KEGG_PATHWAY	dre04520:Adherens junction		81	AFDNA, RAC1A, RAC1B, CTNND1, PTPRFA, TJP1A, TJP1B, LMO7A, PTPRFB, SI:CH73-22O12.1, ACTB2, ROCK2A, ACTB1, CDH1, WASLA, RAC2, RHOAA, MAP3K7, ACP1, RHOAC, RHOAB, MYL12.1, IGF1RA, IGF1RB, CSNK2A1, ACTN1, ACTN4, MYL9A, MYL9B, SMAD4B, SMAD4A, CSNK2B, NECTIN1B, BAIAP2B, RAC3B, BAIAP2A, ROCK1, SRC, PDCD10B, PDCD10A, TCF7L1A, VCLA, IQGAP1, VCLB, PARD3AA, CDC42, RAP1B, SMAD3B, PARD3AB, INSRA, RAP1AA, ERBB2…	0.0217389
GOTERM_MF_FAT	GO:0052890	oxidoreductase activity, acting on the CH-CH group of donors, with a flavin as acceptor	10	ACAD8, ACADVL, ACADL, IVD, ACAD9, GCDHA, GCDHB, ACADM, ZGC:85777, ACADS	0.0845887
GOTERM_MF_FAT	GO:0035198	miRNA binding	10	AGO3A, ZC3H7A, AGO4, AGO1, AGO2, YBX1, ZC3H7BB, ZC3H7BA, SPOUT1, TARBP2	0.0845887
GOTERM_MF_FAT	GO:0003995	acyl-CoA dehydrogenase activity	10	ACAD8, ACADVL, ACADL, IVD, ACAD9, GCDHA, GCDHB, ACADM, ZGC:85777, ACADS	0.0845887
GOTERM_MF_FAT	GO:0016018	cyclosporin A binding	9	PPIAA, PPIAB, PPIFB, PPIE, PPIH, PPIG, PPIB, PPID, PPIC	0.0847351
GOTERM_MF_FAT	GO:0070008	serine-type exopeptidase activity	9	CTSA, SCPEP1, DPP7, SI:CH211-122F10.4, PRSS59, TPP2, PRCP, TPP1, CPVL	0.0847351
GOTERM_BP_FAT	GO:0042026	protein refolding	17	HSP70.3, HSPA9, HSP70.2, HSPA8, HSP70.1, HSPA5, DNAJA2A, DNAJA2B, HSPB1, HSC70, HSPA14, HSPA13, HSPD1, HSPA8B, CRYABB, HSP70L, HSPA1B	0.0873931
GOTERM_BP_FAT	GO:0042398	modified amino acid biosynthetic process	17	GAMT, CKMB, CKMA, GSS, ALDH9A1B, DHFR, PTDSS2, GCLC, TMLHE, MTHFD1L, CHDH, CKBB, FPGS, CKBA, ALDH9A1A.1, GCLM, PTDSS1A	0.0873931
GOTERM_BP_FAT	GO:0032506	cytokinetic process	17	DCHS1B, SNX18B, ANXA11B, KIF23, IQGAP1, SNX18A, SNX33, CHMP4BB, IQGAP3, ANXA11A, AURKB, SNX9B, ANLN, SPAST, RTKNB, CHMP4C, ANLN2	0.0873931
GOTERM_MF_FAT	GO:0034212	protein N-acetyltransferase activity	19	NAA50, NAA30, NAA40, MEAF6, NAA10, NAA20, HDAC1, GTF2B, ESCO2, PET117, CREBBPB, KAT2A, KAT7B, KAT6A, HAT1, KAT8, DMAP1, KAT14, TAF1	0.085529
GOTERM_MF_FAT	GO:0043028	cysteine-type endopeptidase regulator activity involved in apoptotic process	19	CTSLA, WU:FA26C03, IGF1RA, IGF1RB, SI:DKEY-239J18.3, ZGC:174153, SI:DKEY-239J18.2, ZGC:174154, ZGC:110239, XIAP, MGC174155, SI:DKEY-26G8.5, SI:DKEY-26G8.4, ZGC:174855, CTSLB, CTSK, CTSH, BIRC2, BCL2L1	0.085529
GOTERM_CC_FAT	GO:0031965	nuclear membrane	45	ITPRIP, NUP107, LOC110438535, NRM, NOC4L, TMEM53, TMEM97, SYNE3, TM7SF2, CEPT1A, CEPT1B, TMEM201, TMEM147, SPAST, SUMO1, NUP42, NUP85, BMB, CLCC1, SEPHS1, CLIC1, LBR, NDC1, SUN2, SYNE1A, TMEM120AA, LYPLA1, SYNE1B, OSBPL6, SUN1B, TMEM168B, SI:DKEY-24L11.2, SIGMAR1, LEMD3, SORT1A, SIRT1, NUP93, PLPP6, CNEP1R1, UNC50, NUP35, TMEM168A, NUP98, TOR1, OSBPL3B	0.0490119
GOTERM_BP_FAT	GO:0090110	COPII-coated vesicle cargo loading	8	SEC23A, SEC24B, SEC24A, SEC24D, SEC23B, SEC24C, SEC31B, SEC31A	0.0883353
GOTERM_BP_FAT	GO:0110154	RNA decapping	8	EDC4, LSM1, DCP1A, DCPS, DCP2, PATL1, EDC3, DCP1B	0.0883353
GOTERM_BP_FAT	GO:0048696	regulation of collateral sprouting in absence of injury	8	ROBO2, CASP9, PARD3AB, PIK3CA, CASP3A, MAPK14A, PARD6GB, PLXNA3	0.0883353
GOTERM_BP_FAT	GO:0090646	mitochondrial tRNA processing	8	TRMU, TRMT10C, TRMT5, PRORP, ELAC2, CDK5RAP1, TRNT1, MTO1	0.0883353
GOTERM_BP_FAT	GO:0110156	mRNA methylguanosine-cap decapping	8	EDC4, LSM1, DCP1A, DCPS, DCP2, PATL1, EDC3, DCP1B	0.0883353
GOTERM_BP_FAT	GO:0006563	L-serine metabolic process	8	CBSB, SRR, CBSA, SHMT2, PSAT1, SHMT1, PHGDH, PSPH	0.0883353
GOTERM_BP_FAT	GO:0062125	regulation of mitochondrial gene expression	8	TRMT10C, UQCC2, KANSL3, COA3A, NSUN3, RMND1, LRPPRC, RCC1L	0.0883353
GOTERM_BP_FAT	GO:0033962	P-body assembly	8	DDX6, LSM14AB, LSM14AA, LSM4, DDX61, LSM3, PATL1, EDC3	0.0883353
GOTERM_CC_FAT	GO:0030014	CCR4-NOT complex	12	CNOT6L, CNOT7, CNOT1, CNOT11, CNOT2, CNOT10, CNOT3A, CNOT4B, CNOT8, CNOT9, CNOT6A, PATL1	0.0490826
GOTERM_BP_FAT	GO:0007088	regulation of mitotic nuclear division	20	SI:CH211-244O22.2, ZWILCH, ZNF207A, ZNF207B, MKI67, BUB1BA, EWSR1A, NDC80, CDC23, ZW10, ANAPC5, KNTC1, PDCD2, SPDL1, BUB3, LCMT1, BUB1, UBE2IB, MAD1L1, MAD2L1	0.0896563
GOTERM_BP_FAT	GO:1902100	negative regulation of metaphase/anaphase transition of cell cycle	11	ZWILCH, ZW10, ZNF207A, ZNF207B, KNTC1, SPDL1, BUB3, BUB1BA, BUB1, MAD1L1, MAD2L1	0.0896563
GOTERM_BP_FAT	GO:0051985	negative regulation of chromosome segregation	11	ZWILCH, ZW10, ZNF207A, ZNF207B, KNTC1, SPDL1, BUB3, BUB1BA, BUB1, MAD1L1, MAD2L1	0.0896563
GOTERM_BP_FAT	GO:0001845	phagolysosome assembly	11	SRPX, PIKFYVE, ATP6V0A1A, RAB14, RAB14L, RAB38A, RAB7B, RAB34A, TMEM175, ZGC:100918, RAB7A	0.0896563
GOTERM_BP_FAT	GO:1905819	negative regulation of chromosome separation	11	ZWILCH, ZW10, ZNF207A, ZNF207B, KNTC1, SPDL1, BUB3, BUB1BA, BUB1, MAD1L1, MAD2L1	0.0896563
GOTERM_MF_FAT	GO:0004197	cysteine-type endopeptidase activity	48	PIGU, USP16, CAPN1B, CAPN5A, CTSZ, ZGC:110239, SI:DKEY-100N23.3, UFSP2, MALT1, CASP9, CASP7, CASP8, CASP10, CTSK, CTSBA, CTSH, CTSF, CAPN1, SNX7, CTSC, CTSLA, WU:FA26C03, CAPN2B, USP48, SI:DKEY-239J18.3, ZGC:174153, USP20, SI:DKEY-239J18.2, CASP3B, CAPN2A, CASP3A, ZGC:174154, MGC174155, SI:DKEY-26G8.5, SI:DKEY-26G8.4, ZGC:174855, CTSLB, SI:DKEYP-50D11.2, CASP22, CASP21, CASP20, PIGK, ATG4C, CAPN2…	0.0893396
GOTERM_MF_FAT	GO:0008374	O-acyltransferase activity	26	AGPAT5, CPT1AA, LPCAT1, CPT1AB, CRATA, CROT, PIGW, AGPAT2, LCLAT1, AGPAT3, AGPAT4, CHCHD2, MOGAT3A, CPT2, GPAT3, ZGC:154046, MBOAT7, CASD1, PRDX6, LRATB.1, PLA2G15, GNPAT, LPCAT4, LPCAT3, CRATB, DGAT1B	0.0905676
GOTERM_BP_FAT	GO:0007064	mitotic sister chromatid cohesion	10	NAA50, MAU2, DSCC1, NIPBLA, NIPBLB, PDS5B, ESCO2, RAD21A, PDS5A, SMC3	0.0919638
GOTERM_BP_FAT	GO:0031365	N-terminal protein amino acid modification	10	NAA50, NAA30, PDF, NAA10, NAA20, NTMT1, METAP2B, NAA35, NMT2, NMT1A	0.0919638
GOTERM_BP_FAT	GO:0046365	monosaccharide catabolic process	10	PFKLA, GALE, GALT, PFKLB, GLB1L, GLB1, SI:DKEY-224E22.2, GALM, PFKPA, PFKPB	0.0919638
GOTERM_BP_FAT	GO:0009083	branched-chain amino acid catabolic process	10	MCCC2, BCKDHA, HMGCL, ALDH6A1, IVD, BCKDHB, HIBADHB, HIBCH, HIBADHA, SI:CH211-198N5.11	0.0919638
GOTERM_BP_FAT	GO:0031468	nuclear membrane reassembly	9	NSFL1C, ANKLE2, SPAST, BMB, REEP3B, CHMP2A, BANF1, TMPOA, CHMP7	0.0919638
GOTERM_BP_FAT	GO:0046500	S-adenosylmethionine metabolic process	9	MAT2AA, MAT2AB, AHCY, AHCYL2B, MAT1A, MAT2B, METTL16, MAT2AL, GNMT	0.0919638
GOTERM_BP_FAT	GO:0006896	Golgi to vacuole transport	9	AP1G2, AP1G1, VPS52, AP3D1, VPS54, ANKFY1, AP3S2, AP3S1, VTI1B	0.0919638
GOTERM_BP_FAT	GO:0006607	NLS-bearing protein import into nucleus	9	RANBP2, KPNA6, NUP35, NUP54, KPNA4, KPNA5, KPNA2, KPNA3, KPNA1	0.0919638
GOTERM_MF_FAT	GO:0016836	hydro-lyase activity	30	FH, ECHS1, ENO1A, ENO1B, IREB2, APIP, HSD17B4, PARK7, HACD3, ENO3, HACD2, HADHAA, HADHAB, ALAD, GMDS, AUH, CA5A, ENOSF1, PCBD1, CA8, GATD1, PUS7, CBSB, CBSA, FASN, EHHADH, ACO1, ECHDC3, NAXD, ACO2	0.0925703
GOTERM_BP_FAT	GO:0006112	energy reserve metabolic process	25	UGP2B, PYGB, UGP2A, AGLA, WDR45B, HDAC8, WDR45, PPP1CC, PPP1CAA, RB1CC1, PPP1CAB, PHKG2, GYG1A, AKT1, ATG3, PYGMA, PHKA1A, PYGMB, WIPI1, PHKB, WIPI2, ATG12, PPP1CBL, ATG2A, GBE1B	0.0923029
GOTERM_MF_FAT	GO:0060590	ATPase regulator activity	21	DNAJC19, HSPA4L, ATP6AP1B, ZGC:112962, HSCB, HSPBP1, ATP5IF1A, ATP5IF1B, AHSA1B, SI:DKEYP-82A1.6, BAG5, ATP1B1A, GRPEL1, BAG3, ATP1B2A, ATP1B3B, BAG1, HSPA4B, HYOU1, HSPA4A, SIL1	0.0935262
GOTERM_BP_FAT	GO:1901990	regulation of mitotic cell cycle phase transition	50	RB1, WACA, AVEN, ZWILCH, BABAM1, BABAM2, CDC23, CHEK1, KNTC1, NBN, SPDL1, TOPBP1, CHMP4BB, GNL2, GNL3, RBL2, RBL1, ZW10, PSME3, ZFYVE19, CHMP4C, PSME1, PSME2, ANAPC4, ANAPC5, MAD1L1, PLA2G4AA, KANK2, ABRAXAS1, SWAP70B, ZNF207A, ZNF207B, DLG1A, AURKB, DLG1B, ORC1, BUB3, LCMT1, BUB1, INTS3, MRE11A, BUB1BA, NDC80, CDK6, CDK4, CDK2, CDK1, ATM, NABP1A, MAD2L1	0.0938905
GOTERM_BP_FAT	GO:1902099	regulation of metaphase/anaphase transition of cell cycle	16	ZWILCH, ZNF207A, ZNF207B, BUB1BA, NDC80, CDC23, ZW10, ANAPC4, ANAPC5, KNTC1, SPDL1, BUB3, LCMT1, BUB1, MAD1L1, MAD2L1	0.0945131
GOTERM_BP_FAT	GO:0006541	glutamine metabolic process	16	GFPT2, CAD, GFPT1, GMPS, GGH, GLULA, ASNS, GLULB, PFAS, GATD3, GLSA, GLSB, LGSN, NIT2, CTPS1A, QDPRB.1	0.0945131
GOTERM_BP_FAT	GO:0032272	negative regulation of protein polymerization	27	KANK2, SVILA, CAPGB, AVIL, FLII, SVILD, ADD1, SSH2A, SI:CH211-203D1.3, CAPZB, LMOD1B, TWF1A, ADD3A, TWF1B, SPTAN1, SCINLA, SPTBN1, SPTBN2, SCINLB, TMOD4, TMOD2, KANK1B, CAPZA1A, KANK1A, CAPZA1B, GSNA, KANK4	0.0962272
GOTERM_MF_FAT	GO:0008170	N-methyltransferase activity	44	SUV39H1B, PRDM9, SETD3, SMYD5, RNMT, SETD6, SETD7, METTL21A, TFB1M, FBL, SETDB1B, SETDB1A, METTL13, UNGA, DIMT1L, ANTKMT, NSD2, SMYD3, METTL9, METTL18, TRMT1L, PRMT6, PRMT5, HEMK1, PRMT7, EHMT1A, PRMT1, PRMT3, SETD1A, TRMT1, ASH1L, TFB2M, GNMT, NDUFAF7, CARM1, PMT, PEMT, SMYD2A, ZCCHC4, EEF1AKMT2, EEF1AKMT1, ZGC:64002, EZH1, EZH2	0.0965582
GOTERM_BP_FAT	GO:0000910	cytokinesis	41	ROCK1, ANXA11B, SEPTIN15, IQGAP1, SNX33, IQGAP3, ANXA11A, AURKB, SEPTIN10, ARL3B, SEPTIN8A, RHOCA, ZFYVE26, ROCK2A, SPAST, RACGAP1, RTKNB, MYH14, ANLN2, SEPTIN4B, ZGC:63587, MYH10, DCHS1B, PDCD6IP, SEPTIN2, SNX18B, UNC119A2, SEPTIN6, KIF23, SNX18A, CHMP4BB, SNX9B, SEPTIN7A, ANLN, SEPTIN9B, SEPTIN5A, SEPTIN7B, INCENP, SEPTIN9A, CHMP4C, SEPTIN5B	0.0962272
GOTERM_CC_FAT	GO:0030132	clathrin coat of coated pit	13	EPS15L1B, EPS15L1A, CLTB, STON1, CLTA, AP2A1, AP2M1A, AP2M1B, CLTCL1, AP2S1, CLTCB, CLTCA, EPS15	0.0549194
GOTERM_MF_FAT	GO:0005085	guanyl-nucleotide exchange factor activity	101	ITSN1, DOCK10, RABGEF1, PREX1, RCC1, PLCE1, DENND5A, ARHGEF40, SBF1, SBF2, RIN2A, LOC108190639, GAPVD1, BCR, RAPGEF2A, RAPGEF2B, RIN3, PREB, CYTH3B, ARHGEF15B, NGEF, LOC110438079, ARHGEF12B, MYCBP2, RCC1L, RIC8A, ABR, RIC8B, PSD3L, TRIOB, SLC38A9, TRIOA, EIF2B5, EIF2B3, EIF2B2, ARHGEF37, DENND4A, ARHGEF39, DENND4C, HPS1, RAB3IP, HPS4, IQSEC1B, RABGEF1L, ALS2B, ARHGEF2B, DNMBP, CYTH1A, ARHGEF25A, …	0.0985697
GOTERM_CC_FAT	GO:0030027	lamellipodium	42	CYFIP1, NCKAP1, ROCK1, EVLA, RAC1A, RAC1B, PHACTR4B, PKN2B, ABI1B, ABI1A, FSCN1A, SNX2, CDH2, KITLGA, DBNLB, SRGAP2, WASF2, PDLIM4, SI:DKEY-40C11.2, ARPIN, VASPB, ITGB1A, ITGB1B, SCRIB, ARHGEF7A, MYO9B, ABI2B, CDC42BPB, ARHGEF7B, ENAH, ARHGAP31, FAP, INPPL1B, RAB13, SNX1B, CDC42BPAB, INPPL1A, KPTN, DBN1, FERMT2, CORO1CA, ARHGEF6	0.0558852
GOTERM_BP_FAT	GO:0009893	positive regulation of metabolic process	354	MDC1, CCNK, VPS72A, CALCOCO1A, ASCL1B, ZGC:123305, ALKBH5, TBK1, RPS6KA1, FBXO7, SI:CH73-61D6.3, ADAM8B, ADAM8A, MED1, SMARCC2, PTMAB, PTMAA, GLIS2A, WDR75, DICER1, RUNX1, HMGA1A, PDE12, SMARCAD1B, GUF1, RIPK1L, RBCK1, LIPT2, DHX9, ABCB7, EIF5A2, NPRL3, NPM1A, NPM1B, PLA2G6, PRDM10, FXR1, SNX4, LARP1, PRRC1, FXR2, NUP85, DHX34, SI:DKEYP-84F3.5, WBP2NL, DHX37, TP53BP1, JUPA, SI:CH211-222L21.1, WWT…	0.0989634
GOTERM_BP_FAT	GO:0043603	amide metabolic process	103	PANK4, PANK2, GSTM.2, GSTM.1, ACSL4A, GBA1, GSTP1.2, GBA2, LRP1AB, CHAC2, LRP1AA, PDHX, GSTK1, ACOT8, PANK1B, ACOT7, ETHE1, SUCLG2, FAR1, ACLYA, ASMT2, PSEN2, GSTT2, PSEN1, GSTR, ACACA, ASAH1B, UGCG, PPCS, AMDHD2, PMVK, NEU1, KDSR, ACSL3B, ASNS, ACSL3A, DHFR, CMASA, GCLC, NAPEPLD, DEGS1, GCLM, GSTT1A, HEXB, HEXA, ECE1, IDE, OPLAH, NANP, MCEE, SMPD4, SPTLC1, GM2A, GALCB, GALCA, SMPD2B, DLAT, AASS,…	0.100125
GOTERM_MF_FAT	GO:0004843	cysteine-type deubiquitinase activity	42	OTUD4, USP14, MINDY3, USP38, USP16, MINDY1, USP10, USP32, USP11, USP34, CYLDL, OTUD7B, LMO7B, BRCC3, LMO7A, USP39, USP12B, USP19, ATXN3, VCPIP1, USP54A, UCHL1, OTUD6B, USP9, USP24, USP25, USP8, USP47, USP7, USP48, USP5, USP20, USP4, USP3, YOD1, JOSD2, UCHL3, UCHL5, OTUB1A, OTUB1B, OTULINB, USP40	0.100075
GOTERM_BP_FAT	GO:0017148	negative regulation of translation	31	DDX6, CPEB4B, YBX1, CPEB4A, MRPL13, DDX61, FXR1, EIF4ENIF1, PAIP2B, RIDA, EIF4EBP1, RACK1, AGO3A, EIF2AK3, SAMD4A, EIF2AK2, RPL13A, CNOT10, EIF2AK4, TRIM3A, TRIM3B, SRP9, DAP, AGO4, CNOT1, AGO2, CAPRIN1A, DAP1B, CAPRIN1B, CNOT9, PKZ	0.100125
GOTERM_MF_FAT	GO:0019783	ubiquitin-like protein peptidase activity	50	OTUD4, USP38, USP32, USP34, SI:DKEY-100N23.3, OTUD7B, UFSP2, LMO7B, LMO7A, USP39, SENP3A, USP54A, UCHL1, SENP8, OTUD6B, USP9, USP8, USP47, USP7, USP48, USP5, USP4, USP3, YOD1, JOSD2, UCHL3, UCHL5, SENP1, OTULINB, USP40, USP14, MINDY3, USP16, MINDY1, PSMD14, USP10, USP11, CYLDL, BRCC3, USP12B, USP19, ATXN3, VCPIP1, USP24, USP25, USP20, STAMBPA, COPS5, OTUB1A, OTUB1B	0.100694
GOTERM_MF_FAT	GO:0004553	hydrolase activity, hydrolyzing O-glycosyl compounds	50	AGLA, HEXB, HEXA, HEXD, GBA1, GBA2, MAN1A2, GALCB, GALCA, MAN1A1, MAN2C1, GUSB, PARGA, CTBS, PARGL, CEMIP2, OGAL, MOGS, ABHD10B, HYAL2B, ABHD10A, ADPRS, GNE, GAA2, MAN1B1B, MAN2A2, MAN2A1, SI, NEU1, EDEM3, EDEM1, GABPB2B, FUCA1.2, FUCA2, LYGL1, OGA, NAGA, FUCA1.1, TAGLN3B, GANABA, GANABB, SI:CH211-282J22.3, GLB1L, GLB1, SAP130B, SI:DKEY-224E22.2, MAN2B1, GBE1B, MYORG, ENGASE	0.100694
KEGG_PATHWAY	dre00520:Amino sugar and nucleotide sugar metabolism		32	UGP2B, UGP2A, GALT, HEXB, UXS1, HEXA, MPI, UAP1, GMPPAA, GMPPAB, HK2, HK1, GMPPB, FPGT, AMDHD2, PGM3, GNPNAT1, PGM2, PGM1, GKUP, GPIA, GFPT2, PMM2, GFPT1, RENBP, UGDH, GALE, NAGK, GNPDA2, FCSK, GNE, GALK1	0.026827
GOTERM_BP_FAT	GO:0048871	multicellular organismal-level homeostasis	115	PAFAH1B1B, SPARC, ADNPA, PARK7, TSKU, RPS14, STK11, MAEA, RPS19, RPL35, PIEZO1, MEIS1B, RPS9, ATP5IF1A, ATP5IF1B, CSNK2B, RPL27, PTBP1A, NOTCH3, NUMBL, FECH, UBA5, ARHGEF12B, OMA1, NRF1, SNX3, PRRC1, KIF3A, BBS2, FANCA, CYBRD1, IFT122, SMARCA1, FER, CDAN1, RPS29, AGO2, SFXN4, SFXN1, CDIN1, SAE1, EZH2, BCL2L1, POMT2, RPLP1, CHD8, TJP1A, TJP1B, CHM, ASH2L, DDX41, CDC73, PHF8, TFR1A, UFL1, AKAP10, S…	0.102278
GOTERM_BP_FAT	GO:0098813	nuclear chromosome segregation	44	TOP2A, TOP2B, PRDM9, SEH1L, ABRAXAS1, ZNF207A, NCAPG2, ZNF207B, BCCIP, NCAPG, ABRAXAS2, KIF11, SMC4, NCAPH, AURKB, SKA2, SMC2, CCNB1, RACGAP1, NUF2, ZGC:86764, KNTC1, SPDL1, CLASP2, ARHGEF10, NCAPH2, CLASP1A, KIF23, TUBG1, MLH1, EWSR1A, NDC80, KIF4, FANCD2, INCENP, CENPI, KIFC1, NCAPD2, NCAPD3, TRIP13, MAD1L1, CCDC61, BAG6L, RAN	0.102515
GOTERM_MF_FAT	GO:0016646	oxidoreductase activity, acting on the CH-NH group of donors, NAD or NADP as acceptor	14	PYCR1B, PYCR1A, MTHFD1A, MTHFR, PYCR3, ALDH1L2, DHFR, MTHFD1L, MTHFD2, BLVRB, QDPRA, AASS, MTHFD1B, QDPRB.1	0.101333
GOTERM_MF_FAT	GO:0016505	peptidase activator activity involved in apoptotic process	14	CTSLA, WU:FA26C03, SI:DKEY-239J18.3, ZGC:174153, SI:DKEY-239J18.2, ZGC:174154, ZGC:110239, MGC174155, SI:DKEY-26G8.5, SI:DKEY-26G8.4, ZGC:174855, CTSLB, CTSK, CTSH	0.101333
GOTERM_MF_FAT	GO:0008656	cysteine-type endopeptidase activator activity involved in apoptotic process	14	CTSLA, WU:FA26C03, SI:DKEY-239J18.3, ZGC:174153, SI:DKEY-239J18.2, ZGC:174154, ZGC:110239, MGC174155, SI:DKEY-26G8.5, SI:DKEY-26G8.4, ZGC:174855, CTSLB, CTSK, CTSH	0.101333
KEGG_PATHWAY	dre04110:Cell cycle		101	RB1, CCNH, SMC3, CDC23, CHEK2, CHEK1, PPP2R5CA, CUL1B, CUL1A, PPP2R5CB, SKP1, YWHAQB, ESCO2, YWHAQA, RBX1, MAU2, ANAPC4, ANAPC5, PPP2R1BA, PPP2R1BB, MAD1L1, ANAPC1, ANAPC2, PRKDC, PDS5B, PDS5A, ORC5, ORC4, CCNB1, WAPLA, ORC1, WAPLB, ORC3, ORC2, ABL1, PPP2R5EB, SMAD10A, SMAD10B, PPP2R5EA, SMAD2, CDT1, TGFB3, NIPBLA, PLK1, NIPBLB, YWHAG2, YWHAG1, RAD21A, NDC80, RAD21B, CDK7, CDK6, PPP2CAA, CDK4, CD…	0.0270141
GOTERM_MF_FAT	GO:0016879	ligase activity, forming carbon-nitrogen bonds	27	MTHFD1A, GHDC, GMPS, GLULA, GLULB, NADSYN1, TTL, PFAS, MTHFD1L, PPCS, NAPRT, FPGS, DPH6, RIMKLA, ADSSL, MTHFD1B, GSS, CAD, ASNS, QRSL1, PAICS, ASS1, GCLC, LGSN, ADSS2, GART, CTPS1A	0.102244
KEGG_PATHWAY	dre04217:Necroptosis		99	CAPN1B, HIST1H2A5, HIST1H2A4, HIST1H2A7, HIST1H2A6, CAMK2G1, HIST1H2A3, HIST1H2A2, SI:CH73-368J24.13, GLUD1A, CHMP5B, GLUD1B, FTHL30, CAPN1, CAPN2B, FTHL27, CAPN2A, FTHL28, TICAM1, CHMP4BB, SI:DKEYP-50D11.2, IFNGR1L, VDAC3, CHMP4C, CAPN2L, VDAC2, RIPK1L, VDAC1, RBCK1, SHRPRBCK1R, SQSTM1, PPID, CYLDL, TRAF2B, MACROH2A2, MACROH2A1, SI:DKEY-32E23.4, LOC558816, STAT5B, HIST1H2A10, CAMK2B1, EIF2AK2, S…	0.0274756
GOTERM_MF_FAT	GO:1901981	phosphatidylinositol phosphate binding	43	SVILA, CAPGB, HIP1, SDC4, WDR45B, AVIL, FLII, MAPKAP1, DENND1A, SVILD, SNX12, WASHC2C, WDR45, ZFYVE1, SNX3, SNX4, ZFYVE26, FCHO2, PHLDA2, VPS36, SCINLA, SCINLB, FARP1, WU:FJ42B12, EXOC7, SI:CH211-11N16.2, SNX24, WIPI1, SI:CH211-200P22.4, WIPI2, SESTD1, SNX14, ZFYVE19, SNX27B, GOLPH3B, VEPH1, GOLPH3A, ATG2A, PICALMB, PICALMA, TTPAL, GSNA, EXOC1	0.106282
GOTERM_CC_FAT	GO:0005732	sno(s)RNA-containing ribonucleoprotein complex	15	NOP56, NOP58, POP1, RPP40, RPP25L, SNU13A, FBL, SNU13B, LSM6, DKC1, GAR1, NHP2, MPHOSPH10, NAF1, NOP10	0.0621223
GOTERM_BP_FAT	GO:0055080	monoatomic cation homeostasis	106	CISD1, NR3C1, ARL15B, SLC39A9, ATP1B3B, SLC12A7A, SLC12A7B, SLC39A7, FTHL30, SLC12A9, SLC30A7, SLC30A9, FTHL27, SLC30A5, HOMER1B, ATP6AP1B, FTHL28, STIM2B, ZGC:112271, ATP2B1A, ATP6V0D1, SLC9A1A, ABCB7, IREB2, PSEN2, SLC41A1, PSEN1, STIM1A, ATP1B1A, PDZD8, LOC558816, CAV1, CYBRD1, STC2A, LOC103911794, CHERP, CBWD, VDRA, ATP1B2A, DMXL2, ACO1, MCU, SLC30A1A, ZGC:56095, CCDC47, FHL1B, ATP2A3, ATP6V1…	0.110233
GOTERM_BP_FAT	GO:0060560	developmental growth involved in morphogenesis	55	CYFIP1, CREB1A, GEMIN2, CTNND1, NTN1A, PTPN11A, AP2A1, HNRNPR, AP1G2, CDH2, AP1G1, KIF1B, ITGAV, PPP1R12A, IST1, RPL22, MAPK8IP3, CTHRC1A, CLNS1A, PPP1CBL, COL6A3, COL4A5, TAX1BP3, ITGA5, HDAC1, SWAP70B, MYCBP2, NRP1A, STIM1A, ASAH1B, SPAST, KATNA1, FCHO2, FN1A, DVL2, LLPH, GPC4, SMN1, PLXNA3, PLXNB1A, SMAD2, AKAP12B, RYK, FUS, MPZL1L, MYO9AA, STAT3, TARDBPB, TARDBPA, CBSB, VANGL2, NAT8, GNA13A, …	0.111071
GOTERM_BP_FAT	GO:0048705	skeletal system morphogenesis	99	MMP14B, MMP14A, PTPN11A, NR3C1, FSCN1A, TSKU, DCAF7, JAG1B, CDH2, PLS3, PIEZO1, PITX2, WLS, GRIA2A, PDGFRB, MEIS1B, PDGFRA, OCRL, HSPG2, PYGO2, ILVBL, PTPN11B, ATP2B1A, KAT6A, SMARCA4A, RBCK1, SHRPRBCK1R, TLN1, NOTCH2, SAR1B, NOLC1, LTBP1, PRKCZ, EIF3EA, PARD3AA, RAP1B, PARD3AB, SCFD1, PLXNA3, GJA1B, NIPBLA, GFPT1, PMM2, NIPBLB, PBX4, RAD21A, RTN4B, BCL9, VDRB, FASN, HCFC1B, MIA2, CHD5, MIA3, ECE…	0.111323
GOTERM_BP_FAT	GO:0043242	negative regulation of protein-containing complex disassembly	28	SVILA, CAPGB, AVIL, FLII, SVILD, ADD1, CAPZB, LMOD1B, TWF1A, ADD3A, TWF1B, CAMSAP1B, SPTAN1, SI:CH211-266I6.3, SCINLA, SPTBN1, SPTBN2, SCINLB, APC2, TMOD4, TMOD2, CAMSAP3, SCAF4A, SCAF4B, CAPZA1A, CAPZA1B, CAMSAP2A, GSNA	0.111545
GOTERM_BP_FAT	GO:0040001	establishment of mitotic spindle localization	18	PAFAH1B1A, PAFAH1B1B, PRKCI, GPSM1B, NUMA1, ANTXR2A, DCTN1A, CLASP1A, SCRIB, WTIP, DIAPH2, SPTLC1, VANGL2, NDEL1A, NDEL1B, SPDL1, RHOAB, CLASP2	0.111545
GOTERM_CC_FAT	GO:0043596	nuclear replication fork	16	WDHD1, PRIM2, SMARCAL1, PARP1, PRIM1, RPA1, RPA2, POLD3, POLA1, MMS22L, POLA2, POLD1, CARM1, RPA3, POLD2, TIMELESS	0.06354
GOTERM_BP_FAT	GO:0000209	protein polyubiquitination	58	LOC100334245, UBE3C, UBE3D, UBE2D2, FBXO28, UBE3A, PRPF19, CDC34A, CDC34B, RNF114, MARCHF5L, UBE2Q2, FBXO4, KCMF1, SHPRH, RC3H1A, AKTIP, UBE2E2, UBE4A, UBE4B, UBE2D1B, RNF41, UBE2D1A, TRAF7, UBE2R2, UBE2V2, ANAPC4, ANAPC5, UBE2V1, RBCK1, SHRPRBCK1R, ZNF598, RNF213A, ANAPC1, ANAPC2, RNF31, UBE2NB, UBE2NA, UBE2AL, UBE2J1, HECTD1, UBE2L3B, UBE2L3A, UBR5, MARCHF5, UBE2H, HACE1, FBXO38, UBE2G1A, UBE2A…	0.112622
GOTERM_BP_FAT	GO:0006873	intracellular monoatomic ion homeostasis	89	ZGC:56095, CCDC47, ATP2A3, CISD1, ATP6V1AA, ATP2A1, ISCUA, RYR3, HERPUD1, TFR1A, ATP2A2A, TFR1B, ATP6V0A2B, SLC39A9, ATP1B3B, ATP2A2B, ANXA6, SLC39A7, FTHL30, ATP7A, ATP1A1A.1, SLC30A7, ZGC:110843, SLC30A9, FTHL27, GLRX3, CCDC115, SLC30A5, HOMER1B, SLC39A10, ATP6AP1B, SI:CH73-390B10.2, SLC35G1, FTHL28, TMEM175, ATP6V1BA, STIM2B, SI:DKEY-28B4.8, ZGC:112271, ATP6V0A1A, ASPH, ATP2B1A, ATP6V1B2, SLC4…	0.112947
GOTERM_BP_FAT	GO:0030003	intracellular monoatomic cation homeostasis	89	ZGC:56095, CCDC47, ATP2A3, CISD1, ATP6V1AA, ATP2A1, ISCUA, RYR3, HERPUD1, TFR1A, ATP2A2A, TFR1B, ATP6V0A2B, SLC39A9, ATP1B3B, ATP2A2B, ANXA6, SLC39A7, FTHL30, ATP7A, ATP1A1A.1, SLC30A7, ZGC:110843, SLC30A9, FTHL27, GLRX3, CCDC115, SLC30A5, HOMER1B, SLC39A10, ATP6AP1B, SI:CH73-390B10.2, SLC35G1, FTHL28, TMEM175, ATP6V1BA, STIM2B, SI:DKEY-28B4.8, ZGC:112271, ATP6V0A1A, ASPH, ATP2B1A, ATP6V1B2, SLC4…	0.112947
GOTERM_CC_FAT	GO:0009295	nucleoid	9	SUPV3L1, DHX30, POLDIP2, UQCC2, ATAD3, ELAC2, TFAM, SSBP1, TEFM	0.06354
GOTERM_CC_FAT	GO:0042645	mitochondrial nucleoid	9	SUPV3L1, DHX30, POLDIP2, UQCC2, ATAD3, ELAC2, TFAM, SSBP1, TEFM	0.06354
GOTERM_CC_FAT	GO:0045252	oxoglutarate dehydrogenase complex	9	BCKDHA, KAT2A, ABHD11, BCKDHB, DLST, DLDH, OGDHB, OGDHA, KGD4	0.06354
GOTERM_MF_FAT	GO:0098599	palmitoyl hydrolase activity	13	LYPLA2, LYPLA1, PPT2B, TAGLN3B, ABHD10B, ABHD10A, ABHD13, DESI1B, ABHD17B, PPT1, ABHD17AA, ABHD17AB, LYPLAL1	0.112253
GOTERM_MF_FAT	GO:0036002	pre-mRNA binding	13	SLBP, ARGLU1A, RPL22, U2AF1, RNPC3, PRPF8, PRPF39, U2AF2B, U2AF2A, SNRPC, SLU7, RBM22, SF1	0.112253
GOTERM_MF_FAT	GO:0008474	palmitoyl-(protein) hydrolase activity	13	LYPLA2, LYPLA1, PPT2B, TAGLN3B, ABHD10B, ABHD10A, ABHD13, DESI1B, ABHD17B, PPT1, ABHD17AA, ABHD17AB, LYPLAL1	0.112253
KEGG_PATHWAY	dre04145:Phagosome		95	SCARB1, ITGB5, RAC1A, RAC1B, ATP6V1AA, ATP6V1AB, ATP6V0CB, TFR1A, EEA1, MRC2, TFR1B, ACTB2, TUBB6, ACTB1, TUBA1B, TUBB5, ATP6V0A2B, SEC61G, TUBB1, ITGAV, SEC22BB, TAP2T, SEC22BA, SEC61B, DYNC2H1, CTSLA, ATP6V1G1, SI:DKEY-239J18.3, ITGB1A, SI:DKEY-239J18.2, ITGB1B, TAP1, CYBA, ATP6AP1B, ATP6V1E1B, DYNC1I2A, DYNC1I2B, ATP6V1E1A, ATP6V1BA, ZGC:174855, CTSLB, DYNC1LI1, TUBB2B, DYNC1LI2, ATP6V0A1A, MH…	0.029015
GOTERM_CC_FAT	GO:0005791	rough endoplasmic reticulum	20	LRPAP1, ARL6IP1, CCDC47, PLOD3, PLOD2, TMEM97, LRATB.1, SEC61A1A, RPS28, SEC61A1B, SEC61G, PLOD1A, LIN28AB, SRPRA, SRPRB, RPL27, PI4KB, SEC61B, RPS21, SEC63	0.0640259
GOTERM_BP_FAT	GO:0120035	regulation of plasma membrane bounded cell projection organization	90	ROBO2, CNTFR, CNTF, ARHGAP35A, TENM3, ARHGAP35B, MCM7, EZRB, FMR1, SLIT1A, HECW2B, GSK3AB, KCTD12.1, KCTD12.2, CAMK2G1, CDC42EP1A, DPYSL2B, CASP9, ZFYVE27, TFG, CAPZB, DIP2BA, MAN1A2, DPYSL3, RAC2, SI:DKEY-40C11.2, SNAP29, UNC45A, USP8, ABCC4, USP48, GSK3BB, ATP6AP1B, GSK3BA, SFPQ, TAPT1B, PIK3CA, NDEL1A, GAN, CDC42EP5, NDEL1B, EPHA4A, RUFY3, CDC42EP3, ROR1, MAPK14A, IL6ST, DBN1, MCM2, NEDD4A, MY…	0.117291
GOTERM_BP_FAT	GO:1902652	secondary alcohol metabolic process	41	LIPEB, PRKAA1, MVDA, PRKAA2, MVK, CYP46A1.4, CYP46A1.2, PCSK9, CHM, MSMO1, GBA1, LDLRA, HSD17B7, TM7SF2, NSDHL, EBP, CYB5R3, PMVK, CYP11C1, IDH3B, FDXR, CYP46A1.1, SCAP, LBR, IDH3A, FDFT1, HMGCS1, IDH3G, IDH1, IDH2, ERLIN1, ERLIN2, LSS, SREBF2, CYP27A2, CYP51, NPC2.1, NPC1, DHCR7, SQLEA, CH25HL3	0.117714
GOTERM_MF_FAT	GO:0045182	translation regulator activity	19	CYFIP1, CPEB4B, RPL10, FMR1, SAMD4A, SAMD4B, CPEB4A, TRIM3A, TRIM3B, FXR1, CTIF, PAIP2B, FXR2, RACK1, DAP1B, CNBPA, CNBPB, MIF4GDA, PAIP1	0.118365
KEGG_PATHWAY	dre04621:NOD-like receptor signaling pathway		92	HSP90AB1, ITPR1B, HSP90AA1.2, ITPR1A, HSP90AA1.1, TXN2, IKBKB, TXNA, MAP1LC3B, CASP8, MAP1LC3A, TBK1, CASP10, CTSBA, MFN1B, IKBKG, RHOAA, DNM1L, MAP3K7, RHOAC, JAK1, RHOAB, TXNB, NAMPT1, GABARAPL2, TXNIPA, CHUK, ANTXR1C, MAPK14B, RIPK2, NAMPT2, YWHAE1, PKN1A, CYBA, IRAK4, TICAM1, ATG12, YWHAE2, PLCB3, CASP22, IRF3, VDAC3, GABARAPB, VDAC2, RIPK1L, MAPK14A, VDAC1, GABARAPA, RBCK1, SHRPRBCK1R, BIRC2…	0.030074
GOTERM_BP_FAT	GO:0046165	alcohol biosynthetic process	37	PRKAA1, MVDA, PRKAA2, MVK, MSMO1, PARK7, HSD17B7, PTS, TM7SF2, EBP, CYB5R3, ITPKCB, DHRSX, SPTLC1, IMPA1, PMVK, BPNT2, QDPRA, PCBD1, LBR, PCK2, FDFT1, HMGCS1, SPHK2, AGK, SPRA, LSS, DHDDS, PPIP5K1A, CYP27A2, CYP51, ITPKB, SPTLC2A, SPTLC2B, ITPKA, DHCR7, QDPRB.1	0.123661
GOTERM_BP_FAT	GO:0007528	neuromuscular junction development	20	ACHE, NEDD4A, PPFIBP1B, ASCC1, MYO9AA, PPFIBP1A, PDZRN3B, GFPT1, TRIP4, INPP5KA, SLC25A1B, TARDBPB, TARDBPA, SLC25A1A, MTM1, MECP2, GARS1, MFN2, SMN1, GPHNA	0.124062
GOTERM_BP_FAT	GO:0012501	programmed cell death	131	CYFIP2, RHOT1A, TIGARA, TP53BP2A, SI:DKEY-9I23.15, TMBIM1A, HTRA1A, GSDMEB, UBE2Z, HTRA1B, STK11, RPS19, PUF60B, FAM162A, CHEK1, PPP1R13BB, PPP1R13BA, MAP3K7, ATG3, DAXX, ENDOG, PTMAB, IGFBP3, THOC1, SCRIB, DICER1, RNF41, THOC6, DYNC1LI1, NINJ1, DAP1B, ELMO3, VDAC1, DAP3, NOTCH2, URI1, MINDY3, PRKDC, PDCD10B, PDCD10A, SI:DKEY-74K8.3, PPIFB, BCL10, FHIT, STK3, TIMM50, BAG6, PRKCAA, BCL2L13, RHOT2,…	0.124062
GOTERM_BP_FAT	GO:0008219	cell death	131	CYFIP2, RHOT1A, TIGARA, TP53BP2A, SI:DKEY-9I23.15, TMBIM1A, HTRA1A, GSDMEB, UBE2Z, HTRA1B, STK11, RPS19, PUF60B, FAM162A, CHEK1, PPP1R13BB, PPP1R13BA, MAP3K7, ATG3, DAXX, ENDOG, PTMAB, IGFBP3, THOC1, SCRIB, DICER1, RNF41, THOC6, DYNC1LI1, NINJ1, DAP1B, ELMO3, VDAC1, DAP3, NOTCH2, URI1, MINDY3, PRKDC, PDCD10B, PDCD10A, SI:DKEY-74K8.3, PPIFB, BCL10, FHIT, STK3, TIMM50, BAG6, PRKCAA, BCL2L13, RHOT2,…	0.124062
GOTERM_BP_FAT	GO:0042558	pteridine-containing compound metabolic process	17	MTHFD1A, SHMT2, SHMT1, GGH, MTHFR, SPRA, MTR, ALDH1L2, PTS, DHFR, MTHFD1L, MTHFD2, FPGS, QDPRA, PCBD1, MTHFD1B, QDPRB.1	0.124806
GOTERM_BP_FAT	GO:0098930	axonal transport	17	PAFAH1B1A, VEZT, PAFAH1B1B, AP3B1A, PSEN2, AP3D1, ARL8BB, MAPK8IP3, ARL8BA, MGARPA, SPAST, KIF3A, DTNBP1A, MFN2, KIF1B, ACTR10, ARL8A	0.124806
GOTERM_BP_FAT	GO:0030010	establishment of cell polarity	35	PAFAH1B1A, PAFAH1B1B, GPSM1B, NUMA1, LAMA1, ANTXR2A, DCTN1A, MMP14B, MMP14A, PRKCZ, SIPA1L3, CDC42, PARD3AA, PARD3AB, STK11, SPTLC1, CDH2, CDH1, FN1A, SPDL1, GPC4, PRKCI, SI:CH211-133L11.10, MYO9AA, STAT3, SCRIB, WTIP, CEP170AA, VANGL2, NDEL1A, NDEL1B, RHOJ, CDC42L, LLGL1, LLGL2	0.124806
GOTERM_BP_FAT	GO:0030150	protein import into mitochondrial matrix	13	DNAJC19, TOMM40, PAM16, TIMM44, TOMM40L, TIMM50, TOMM20B, GRPEL1, TIMM23A, TOMM70A, TIMM17A, DNLZ, ROMO1	0.128082
GOTERM_BP_FAT	GO:0006376	mRNA splice site recognition	13	ISY1, SFSWAP, CELF1, CELF2, ZGC:158803, TRNAU1APB, PRPF39, PUF60A, PUF60B, LUC7L, LUC7L3, KHDC4, SNRPC	0.128082
GOTERM_BP_FAT	GO:0035337	fatty-acyl-CoA metabolic process	13	ELOVL5, ACSL3B, GCDHA, ACSL1A, FITM2, ELOVL6, ACSL4A, GCDHB, ACSL3A, ACSL1B, ELOVL1B, ELOVL1A, FAR1	0.128082
GOTERM_BP_FAT	GO:0001501	skeletal system development	161	LTV1, SMARCAL1, SLC35B2, SPARC, GLDC, TRRAP, UXS1, FMR1, MPI, NOMO, MMP14B, MMP14A, PLOD2, PTPN11A, SMC5, ACSL4B, NR3C1, FSCN1A, FGFRL1B, TSKU, DCAF7, JAG1B, SOX9A, CDH2, AKT2, PLS3, PIEZO1, PITX2, WLS, GRIA2A, PDGFRB, MEIS1B, PDGFRA, IGFBP3, COG4, OCRL, HSPG2, RUNX1, PYGO2, TAPT1B, ILVBL, PTPN11B, ATP2B1A, KAT6A, MARCKSB, SMARCA4A, MARCKSA, RBCK1, SHRPRBCK1R, TLN1, ALDH7A1, NOTCH2, DNMT1, SAR1B,…	0.129538
GOTERM_MF_FAT	GO:0004540	RNA nuclease activity	43	INTS11, FEN1, DBR1, MHC1ZKA, RNASEH2A, SMFN, RPP30, PRORP, PARN, SAMHD1, RNASEH1, EXOSC10, NOB1, DROSHA, CNOT6A, DIS3L2, TOE1, TSNAX, AGO3A, ENDOG, CNOT6L, DIS3, CPSF3, RNASET2, ELAC2, RPP40, ELAC1, DICER1, SI:DKEY-222F8.3, SND1, MRPL44, RCL1, PAN2, MARF1, CNOT7, XRN1, PDE12, AGO4, LACTB2, AGO2, XRN2, CNOT8, LOC100334396	0.128753
GOTERM_BP_FAT	GO:0055123	digestive system development	67	LTV1, AHCTF1, MTCH2, RPL3, DDX46, CELF1, GLDC, CHD8, HSPB7, SRP54, PCTP, FSCN1A, JAG1B, STK11, SART3, RPS6KA3A, MPC1, RUVBL2, DHX15, PITX2, MGAA, PRKCI, SEC13, PPP1R12A, EED, RBM19, DHPS, TSC2, URB1, PWP2H, MED24, SBDS, NUP54, CNOT3A, YAP1, UTP25, DNMT1, HDAC1, SDC2, NOL9, RNPC3, PARD6GB, PPM1KB, FLNA, AP1M2, SEC31A, GLI2A, AP1M1, WWTR1, UTP3, NIPBLA, NIPBLB, SEPTIN6, MYH11A, NUP62L, WTIP, MTOR, …	0.13224
GOTERM_BP_FAT	GO:0016579	protein deubiquitination	38	USP14, MINDY3, USP38, USP16, PSMD14, USP10, USP32, USP11, USP34, CYLDL, OTUD7B, BRCC3, USP39, USP12B, USP19, ATXN3, USP54A, UCHL1, OTUD6B, USP9, USP24, USP25, USP8, USP47, USP7, USP48, USP5, USP20, USP4, USP3, YOD1, JOSD2, UCHL3, UCHL5, STAMBPA, OTUB1A, OTUB1B, USP40	0.134507
GOTERM_BP_FAT	GO:0031344	regulation of cell projection organization	91	ROBO2, CNTFR, CNTF, ARHGAP35A, TENM3, ARHGAP35B, MCM7, EZRB, FMR1, SLIT1A, HECW2B, GSK3AB, KCTD12.1, KCTD12.2, CAMK2G1, CDC42EP1A, DPYSL2B, CASP9, ZFYVE27, TFG, CAPZB, DIP2BA, MAN1A2, DPYSL3, RAC2, SI:DKEY-40C11.2, SNAP29, UNC45A, USP8, ABCC4, USP48, GSK3BB, ATP6AP1B, GSK3BA, SFPQ, TAPT1B, PIK3CA, NDEL1A, GAN, CDC42EP5, NDEL1B, EPHA4A, RUFY3, CDC42EP3, ROR1, MAPK14A, IL6ST, DBN1, MCM2, NEDD4A, MA…	0.135797
GOTERM_CC_FAT	GO:0044665	MLL1/2 complex	10	ZGC:92664, ZGC:103508, MAX, TEX10, RUVBL2, MCRS1, CHD8, RUVBL1, PRPF31, RNF2	0.0747118
GOTERM_CC_FAT	GO:0071339	MLL1 complex	10	ZGC:92664, ZGC:103508, MAX, TEX10, RUVBL2, MCRS1, CHD8, RUVBL1, PRPF31, RNF2	0.0747118
GOTERM_CC_FAT	GO:0072546	EMC complex	10	MMGT1, EMC7B, EMC1, EMC2, EMC3, EMC4, EMC10, EMC6, EMC8, EMC9	0.0747118
GOTERM_CC_FAT	GO:0033178	proton-transporting two-sector ATPase complex, catalytic domain	10	ATP6V1C1A, ATP6V1G1, ATP6V1B2, ATP6V1AA, ATP6V1AB, ATP6V1H, ATP6V1E1B, ATP6V1E1A, ATP6V1F, ATP6V1BA	0.0747118
GOTERM_CC_FAT	GO:0016281	eukaryotic translation initiation factor 4F complex	10	EIF4G3A, EIF4E3, EIF4G3B, EIF4G2A, EIF4G1A, EIF4E1C, EIF4G2B, EIF4EB, EIF4E2RS1, EIF4EA	0.0747118
GOTERM_CC_FAT	GO:0030894	replisome	10	POLD3, PRIM2, POLA1, POLA2, POLD1, PRIM1, RPA3, POLD2, RPA1, RPA2	0.0747118
GOTERM_CC_FAT	GO:0043601	nuclear replisome	10	POLD3, PRIM2, POLA1, POLA2, POLD1, PRIM1, RPA3, POLD2, RPA1, RPA2	0.0747118
GOTERM_BP_FAT	GO:0141124	intracellular signaling cassette	169	RHOT1A, ARAF, TAOK2A, TAOK2B, PTPN11A, MAP2K2A, MAP2K2B, DOCK10, ROCK2A, ARHGDIA, HRASA, PLCE1, CUL1B, RHOAA, CUL1A, MAP3K7, MGAA, MAP3K4, RHOAC, RHOAB, USP8, RALBP1, MAP2K1, MAPK14B, TAOK3A, RALGAPB, RAPGEF2A, RAPGEF2B, PTPN11B, MAPK14A, PPP1R9ALB, PPP1R9ALA, PHACTR4B, LOC100332969, MAP2K4A, MTMR8, MAP2K4B, TRAF2B, OMA1, RPAP2, RAP1B, RHOT2, CSRP1A, BCL2L10, RHOCA, RACGAP1, SMAD10A, GNAV1, SMAD1…	0.136282
GOTERM_BP_FAT	GO:0000281	mitotic cytokinesis	24	DCHS1B, PDCD6IP, ROCK1, UNC119A2, KIF23, IQGAP1, SNX33, CHMP4BB, IQGAP3, AURKB, ARL3B, SNX9B, ANLN, RHOCA, ZFYVE26, ROCK2A, SPAST, RACGAP1, INCENP, RTKNB, CHMP4C, MYH14, ANLN2, MYH10	0.137607
GOTERM_MF_FAT	GO:0101005	deubiquitinase activity	44	OTUD4, USP14, MINDY3, USP38, USP16, MINDY1, PSMD14, USP10, USP32, USP11, USP34, CYLDL, OTUD7B, LMO7B, BRCC3, LMO7A, USP39, USP12B, USP19, ATXN3, VCPIP1, USP54A, UCHL1, OTUD6B, USP9, USP24, USP25, USP8, USP47, USP7, USP48, USP5, USP20, USP4, USP3, YOD1, JOSD2, UCHL3, UCHL5, STAMBPA, OTUB1A, OTUB1B, OTULINB, USP40	0.138001
GOTERM_MF_FAT	GO:0031492	nucleosomal DNA binding	15	ZGC:110216, SI:CH211-113A14.18, HMGN1B, SI:CH73-368J24.11, HMGN1A, SI:DKEY-261M9.12, H1-0, H1-10, HISTH1L1, HMGN6, HMGN7, SI:CH73-368J24.12, SI:CH211-113A14.24, HMGN2, HMGN3	0.138001
GOTERM_BP_FAT	GO:0009408	response to heat	19	HSP70.2, DDX6, HSP70.1, HSP90AB1, DNAJA3A, CLPB, DNAJA3B, DNAJA2A, DNAJA2B, HSPB1, HSP90AA1.2, HIKESHI, HSP90AA1.1, DDX61, GCLC, SUMO1, CRYABB, HSF1, HSP70L	0.139034
GOTERM_MF_FAT	GO:0022884	macromolecule transmembrane transporter activity	11	SEC61A1A, SEC61A1B, TOMM20B, TOMM40, TIMM23A, TOMM70A, SEC61G, TIMM17A, TIMM22, TOMM40L, SEC63	0.138052
GOTERM_BP_FAT	GO:0035384	thioester biosynthetic process	16	PDHX, ACLYA, ACSS2, ELOVL5, GCDHA, ACSL1A, ELOVL6, GCDHB, PDHB, ACACA, ACSL1B, ELOVL1B, ELOVL1A, DLAT, ACSS1, PDHA1A	0.139388
GOTERM_BP_FAT	GO:0071616	acyl-CoA biosynthetic process	16	PDHX, ACLYA, ACSS2, ELOVL5, GCDHA, ACSL1A, ELOVL6, GCDHB, PDHB, ACACA, ACSL1B, ELOVL1B, ELOVL1A, DLAT, ACSS1, PDHA1A	0.139388
GOTERM_BP_FAT	GO:0042278	purine nucleoside metabolic process	16	MAPDA, ADKB, ADKA, HPRT1L, GNMT, APRT, MTAP, PNP5B, OARD1, MACROD1, PGM2, NT5C1BB, HPRT1, MACROD2, ADA, ADA2A	0.139388
GOTERM_BP_FAT	GO:2001251	negative regulation of chromosome organization	12	ZWILCH, ZW10, ZNF207A, ZNF207B, KNTC1, SPDL1, BUB3, TERFA, BUB1BA, BUB1, MAD1L1, MAD2L1	0.139669
GOTERM_BP_FAT	GO:0009163	nucleoside biosynthetic process	12	MTAP, MAPDA, PNP5B, ADKB, ADKA, PGM2, HPRT1, DNPH1, ADA, ADA2A, HPRT1L, APRT	0.139669
GOTERM_BP_FAT	GO:0034404	nucleobase-containing small molecule biosynthetic process	12	MTAP, MAPDA, PNP5B, ADKB, ADKA, PGM2, HPRT1, DNPH1, ADA, ADA2A, HPRT1L, APRT	0.139669
GOTERM_BP_FAT	GO:0033044	regulation of chromosome organization	26	ZWILCH, ZNF207A, ZNF207B, AURKB, UFL1, CDC23, KNTC1, BUB3, SPDL1, LCMT1, BUB1, NEK7, YLPM1, MRE11A, BUB1BA, NDC80, UCHL5, UFM1, ZW10, ANAPC4, ANAPC5, TERFA, ANAPC1, MAD1L1, ANAPC2, MAD2L1	0.139669
GOTERM_BP_FAT	GO:0009890	negative regulation of biosynthetic process	293	L3MBTL1B, SERPINE2, CBX1A, SERPINE1, EIF4A3, RSF1B.1, NOC2L, RRP8, SIN3AA, ALKBH5, TBK1, CLP1, SIN3AB, MAGOH, ETF1B, PELO, DAXX, GLIS2A, DICER1, ATP5IF1A, ATP5IF1B, SND1, XRN1, WDR82, PDE12, TDRD7B, XRN2, SMARCAD1B, URI1, ABCB7, ZBTB1, MYNN, MRPL13, FXR1, NR2F6B, DHX34, PCBP4, NR2F6A, LYAR, HEXIM1, HACE1, HIST1H2A10, EIF2AK3, SMARCA5, TASORA, EIF2AK2, UPF3B, NR2F2, EIF2AK4, SMARCA1, SI:CH211-113A…	0.142371
GOTERM_MF_FAT	GO:0033549	MAP kinase phosphatase activity	42	CTDP1, PPTC7B, PPM1H, PPM1BB, PPP3R1A, PPTC7A, PPM1E, PPM1BA, RPAP2, PPM1F, PPM1G, SSH2A, SI:CH211-203D1.3, PPP3CA, PPP1R2, PPP1CC, PPP2CB, PPP6C, PPP4CB, PPM1KB, PPP1CAA, PPP1CAB, SSU72, PPM1AA, PPP3CCB, PPP3CCA, CPPED1, PPP5C, UBLCP1, PPP2CAA, CTDSP1, PPM1NB, PPM1LA, PPP1CBL, CTDSPLA, PGAM5, PPP2R1BA, PTENA, PPP2R1BB, PTENB, CTDSPLB, DUSP22B	0.144278
GOTERM_BP_FAT	GO:0051648	vesicle localization	60	PAFAH1B1A, PAFAH1B1B, ZGC:153240, TFG, FYCO1A, DNM1B, KIF13A, KIF1B, SPG11, RAB8A, CCT2, STARD3, TMED9, WU:FJ42B12, STARD3NL, KIF23, OCRL, KIF5BA, FAM91A1, KIF5BB, ARFGAP2, NDEL1A, NDEL1B, EXOC4, PICALMB, PICALMA, EXOC6, TBC1D23, EXOC5, STXBP3, ARL6, PEF1, TMEM230A, STXBP2, LIN7C, LIN7B, F8A, CDC42, INPP5B, DTNBP1A, BBS2, MYO5AA, MYO5AB, NSFA, AP3B1A, SEC16A, RAB3IP, AP3D1, EXOC6B, IFT122, SI:CH2…	0.143792
GOTERM_BP_FAT	GO:0000280	nuclear division	60	TOP2A, TOP2B, ANKLE2, PRDM9, NCAPG2, BCCIP, KIF11, SMC4, SMC2, NUF2, KNTC1, BANF1, SPDL1, ARHGEF10, KIF23, TUBG1, EWSR1A, NDEL1A, FANCD2, INCENP, KIFC1, NDEL1B, CHMP7, MAD1L1, SEH1L, USP16, ABRAXAS1, ZNF207A, ZNF207B, NCAPG, TMPOA, ABRAXAS2, NCAPH, AURKB, SKA2, AURKA, CCNB1, SPAST, RACGAP1, BMB, REEP3B, ZGC:86764, CLASP2, CENPX, NCAPH2, CLASP1A, MLH1, NDC80, RAD51, ERCC4, CENPI, PPP2R2D, CHMP2A, …	0.143792
GOTERM_BP_FAT	GO:0055082	intracellular chemical homeostasis	97	CISD1, SLC39A9, ATP1B3B, SLC39A7, FTHL30, SLC30A7, SLC30A9, FTHL27, SLC30A5, HOMER1B, ATP6AP1B, FTHL28, STIM2B, ZGC:112271, ATP2B1A, ATP6V0D1, SLC9A1A, ABCB7, IREB2, FOXO4, STIM1A, ATP1B1A, KDSR, PDZD8, PCK2, LOC558816, CAV1, STC2A, CHERP, CBWD, ATP1B2A, DMXL2, ACO1, MCU, SLC30A1A, ZGC:56095, CCDC47, ATP2A3, ATP6V1AA, ATP2A1, ISCUA, HK2, RYR3, HK1, HERPUD1, TFR1A, ATP2A2A, TFR1B, ATP6V0A2B, ATP2A…	0.143801
GOTERM_BP_FAT	GO:0032007	negative regulation of TOR signaling	21	SAMTOR, PRKAA1, PRKAA2, NPRL3, GSK3BB, GSK3AB, SH3BP4A, TSC2, CASTOR1, GSK3BA, PREX1, ATXN3, TSC1A, TSC1B, CASTOR2, SESN1, SESN2, AKT1S1, ATM, KPTN, DEPDC5	0.147549
GOTERM_MF_FAT	GO:0071949	FAD binding	22	MICAL3A, ERO1A, ERO1B, SQOR, MTHFR, DHCR24, COQ6, CYB5R2, CYB5R1, AOX6, ACOXL, CYB5R3, AIFM1, ACOX1, CRY4, MICAL1, LDHD, AGPS, D2HGDH, ACOX3, PRODHA, MMACHC	0.148078
[truncated: 674 more rows]

## Sheet: S11_FA_transcriptomics_12172g
Category	Term		Count	Genes	FDR
[truncated: 1,956 more rows]

## Sheet: S11_Cytoscape_categories_Revigo
PAC2 proteomics (198 Revigo-organized GO BPs; from total of 525 GO BPs with FDR<0.05 annotated in DAVID)
[truncated: 165 more rows]
